# Supplementary material for: Diversity of spatiotemporal coding reveals specialized visual processing streams in the mouse cortex
Source: Nat Commun. 2022 Jun 6;13:3249. doi: 10.1038/s41467-022-29656-z (PMC9170684; doi:10.1038/s41467-022-29656-z)
Supplement: Supplementary file 7 — Source Data [file 41467_2022_29656_MOESM7_ESM.zip]

Archive with 666 entries (665 files):
- source data/
- __MACOSX/._source data
- source data/FigureS12A_LM.txt
- __MACOSX/source data/._FigureS12A_LM.txt
- source data/Figure3D_RL.txt
- __MACOSX/source data/._Figure3D_RL.txt
- source data/FigureS14B_LM.txt
- __MACOSX/source data/._FigureS14B_LM.txt
- source data/Figure5G_RL.txt
- __MACOSX/source data/._Figure5G_RL.txt
- source data/Figure1F_Normalized_residual_fits.txt
- __MACOSX/source data/._Figure1F_Normalized_residual_fits.txt
- source data/FigureS6A_top_LI.txt
- __MACOSX/source data/._FigureS6A_top_LI.txt
- source data/Figure3B_AL.txt
- __MACOSX/source data/._Figure3B_AL.txt
- source data/Figure4B_PM.txt
- __MACOSX/source data/._Figure4B_PM.txt
- source data/Figure3H_RL.txt
- __MACOSX/source data/._Figure3H_RL.txt
- source data/Figure8A_areaID.txt
- __MACOSX/source data/._Figure8A_areaID.txt
- source data/FigureS6A_top_V1.txt
- __MACOSX/source data/._FigureS6A_top_V1.txt
- source data/Figure3B_AM.txt
- __MACOSX/source data/._Figure3B_AM.txt
- source data/Figure7C_C12.txt
- __MACOSX/source data/._Figure7C_C12.txt
- source data/FigureS13A_LI.txt
- __MACOSX/source data/._FigureS13A_LI.txt
- source data/Figure6F_PM.txt
- __MACOSX/source data/._Figure6F_PM.txt
- source data/FigureS13A_V1.txt
- __MACOSX/source data/._FigureS13A_V1.txt
- source data/Figure S5C left_RL.txt
- __MACOSX/source data/._Figure S5C left_RL.txt
- source data/FigureS14A_PM.txt
- __MACOSX/source data/._FigureS14A_PM.txt
- source data/FigureS13A_AL.txt
- __MACOSX/source data/._FigureS13A_AL.txt
- source data/Figure7D right_C8.txt
- __MACOSX/source data/._Figure7D right_C8.txt
- source data/FigureS8A and C_PM.txt
- __MACOSX/source data/._FigureS8A and C_PM.txt
- source data/Figure3F_PORP.txt
- __MACOSX/source data/._Figure3F_PORP.txt
- source data/Figure7C_C10.txt
- __MACOSX/source data/._Figure7C_C10.txt
- source data/FigureS6A_top_AM.txt
- __MACOSX/source data/._FigureS6A_top_AM.txt
- source data/Figure S5E_PORP.txt
- __MACOSX/source data/._Figure S5E_PORP.txt
- source data/Figure2B_LM.txt
- __MACOSX/source data/._Figure2B_LM.txt
- source data/Figure3B_LI.txt
- __MACOSX/source data/._Figure3B_LI.txt
- source data/FigureS9A_RL.txt
- __MACOSX/source data/._FigureS9A_RL.txt
- source data/Figure3B_V1.txt
- __MACOSX/source data/._Figure3B_V1.txt
- source data/FigureS7D_LM.txt
- __MACOSX/source data/._FigureS7D_LM.txt
- source data/FigureS6A_top_AL.txt
- __MACOSX/source data/._FigureS6A_top_AL.txt
- source data/FigureS6A_bottom_PORP.txt
- __MACOSX/source data/._FigureS6A_bottom_PORP.txt
- source data/Figure7C_C11.txt
- __MACOSX/source data/._Figure7C_C11.txt
- source data/Figure7D right_C9.txt
- __MACOSX/source data/._Figure7D right_C9.txt
- source data/FigureS8D_PM.txt
- __MACOSX/source data/._FigureS8D_PM.txt
- source data/FigureS13A_AM.txt
- __MACOSX/source data/._FigureS13A_AM.txt
- source data/FigureS14A_PORP.txt
- __MACOSX/source data/._FigureS14A_PORP.txt
- source data/Figure6E_LM.txt
- __MACOSX/source data/._Figure6E_LM.txt
- source data/Figure1H_LM.txt
- __MACOSX/source data/._Figure1H_LM.txt
- source data/Figure S5F_RL.txt
- __MACOSX/source data/._Figure S5F_RL.txt
- source data/FigureS12A_AL.txt
- __MACOSX/source data/._FigureS12A_AL.txt
- source data/Figure1H_LI.txt
- __MACOSX/source data/._Figure1H_LI.txt
- source data/Figure6E_LI.txt
- __MACOSX/source data/._Figure6E_LI.txt
- source data/Figure1H_V1.txt
- __MACOSX/source data/._Figure1H_V1.txt
- source data/FigureS14B_AL.txt
- __MACOSX/source data/._FigureS14B_AL.txt
- source data/Figure8B_clusterID.txt
- __MACOSX/source data/._Figure8B_clusterID.txt
- source data/Figure6E_V1.txt
- __MACOSX/source data/._Figure6E_V1.txt
- source data/FigureS8B_PORP.txt
- __MACOSX/source data/._FigureS8B_PORP.txt
- source data/FigureS7D_LI.txt
- __MACOSX/source data/._FigureS7D_LI.txt
- source data/Figure S5D right_PORP.txt
- __MACOSX/source data/._Figure S5D right_PORP.txt
- source data/.DS_Store
- __MACOSX/source data/._.DS_Store
- source data/FigureS7D_V1.txt
- __MACOSX/source data/._FigureS7D_V1.txt
- source data/Figure3B_LM.txt
- __MACOSX/source data/._Figure3B_LM.txt
- source data/Figure4C and F_PM.txt
- __MACOSX/source data/._Figure4C and F_PM.txt
- source data/Figure2B_V1.txt
- __MACOSX/source data/._Figure2B_V1.txt
- source data/Figure2B_LI.txt
- __MACOSX/source data/._Figure2B_LI.txt
- source data/Figure4C and F_PORP.txt
- __MACOSX/source data/._Figure4C and F_PORP.txt
- source data/FigureS14B_AM.txt
- __MACOSX/source data/._FigureS14B_AM.txt
- source data/FigureS12A_AM.txt
- __MACOSX/source data/._FigureS12A_AM.txt
- source data/Figure6E_AM.txt
- __MACOSX/source data/._Figure6E_AM.txt
- source data/Figure1H_AM.txt
- __MACOSX/source data/._Figure1H_AM.txt
- source data/Figure7B right_C9.txt
- __MACOSX/source data/._Figure7B right_C9.txt
- source data/FigureS13A_LM.txt
- __MACOSX/source data/._FigureS13A_LM.txt
- source data/Figure2C_PM.txt
- __MACOSX/source data/._Figure2C_PM.txt
- source data/Figure5B_PM.txt
- __MACOSX/source data/._Figure5B_PM.txt
- source data/FigureS12A_PORP.txt
- __MACOSX/source data/._FigureS12A_PORP.txt
- source data/Figure2B_AL.txt
- __MACOSX/source data/._Figure2B_AL.txt
- source data/FigureS7D_AM.txt
- __MACOSX/source data/._FigureS7D_AM.txt
- source data/Figure S5C right_PORP.txt
- __MACOSX/source data/._Figure S5C right_PORP.txt
- source data/Figure3F_RL.txt
- __MACOSX/source data/._Figure3F_RL.txt
- source data/FigureS6A_bottom_RL.txt
- __MACOSX/source data/._FigureS6A_bottom_RL.txt
- source data/FigureS6A_top_LM.txt
- __MACOSX/source data/._FigureS6A_top_LM.txt
- source data/FigureS7D_AL.txt
- __MACOSX/source data/._FigureS7D_AL.txt
- source data/Figure2B_AM.txt
- __MACOSX/source data/._Figure2B_AM.txt
- source data/FigureS12A_V1.txt
- __MACOSX/source data/._FigureS12A_V1.txt
- source data/Figure7B right_C8.txt
- __MACOSX/source data/._Figure7B right_C8.txt
- source data/FigureS14B_LI.txt
- __MACOSX/source data/._FigureS14B_LI.txt
- source data/Figure S5D left_PM.txt
- __MACOSX/source data/._Figure S5D left_PM.txt
- source data/Figure1H_AL.txt
- __MACOSX/source data/._Figure1H_AL.txt
- source data/Figure5G_PORP.txt
- __MACOSX/source data/._Figure5G_PORP.txt
- source data/FigureS12A_LI.txt
- __MACOSX/source data/._FigureS12A_LI.txt
- source data/Figure6E_AL.txt
- __MACOSX/source data/._Figure6E_AL.txt
- source data/FigureS14B_V1.txt
- __MACOSX/source data/._FigureS14B_V1.txt
- source data/Figure7A_C4.txt
- __MACOSX/source data/._Figure7A_C4.txt
- source data/Figure5G_LI.txt
- __MACOSX/source data/._Figure5G_LI.txt
- source data/FigureS8D_PORP.txt
- __MACOSX/source data/._FigureS8D_PORP.txt
- source data/Figure3D_V1.txt
- __MACOSX/source data/._Figure3D_V1.txt
- source data/Figure5G_V1.txt
- __MACOSX/source data/._Figure5G_V1.txt
- source data/Figure6E_PORP.txt
- __MACOSX/source data/._Figure6E_PORP.txt
- source data/Figure7D left_C8.txt
- __MACOSX/source data/._Figure7D left_C8.txt
- source data/Figure3D_LI.txt
- __MACOSX/source data/._Figure3D_LI.txt
- source data/FigureS9A_AL.txt
- __MACOSX/source data/._FigureS9A_AL.txt
- source data/FigureS6A_bottom_LM.txt
- __MACOSX/source data/._FigureS6A_bottom_LM.txt
- source data/Figure3H_LI.txt
- __MACOSX/source data/._Figure3H_LI.txt
- source data/Figure7B right_C12.txt
- __MACOSX/source data/._Figure7B right_C12.txt
- source data/Figure7C_C1.txt
- __MACOSX/source data/._Figure7C_C1.txt
- source data/Figure3H_V1.txt
- __MACOSX/source data/._Figure3H_V1.txt
- source data/FigureS8B_PM.txt
- __MACOSX/source data/._FigureS8B_PM.txt
- source data/FigureS6A_top_RL.txt
- __MACOSX/source data/._FigureS6A_top_RL.txt
- source data/Figure3F_LM.txt
- __MACOSX/source data/._Figure3F_LM.txt
- source data/FigureS9A_AM.txt
- __MACOSX/source data/._FigureS9A_AM.txt
- source data/Figure7D left_C9.txt
- __MACOSX/source data/._Figure7D left_C9.txt
- source data/Figure S5C left_LI.txt
- __MACOSX/source data/._Figure S5C left_LI.txt
- source data/Figure S5E_PM.txt
- __MACOSX/source data/._Figure S5E_PM.txt
- source data/FigureS13A_RL.txt
- __MACOSX/source data/._FigureS13A_RL.txt
- source data/Figure S5C left_V1.txt
- __MACOSX/source data/._Figure S5C left_V1.txt
- source data/Figure7A_C5.txt
- __MACOSX/source data/._Figure7A_C5.txt
- source data/Figure7A_C7.txt
- __MACOSX/source data/._Figure7A_C7.txt
- source data/Figure S5D right_PM.txt
- __MACOSX/source data/._Figure S5D right_PM.txt
- source data/Figure5G_AM.txt
- __MACOSX/source data/._Figure5G_AM.txt
- source data/Figure S5C right_PM.txt
- __MACOSX/source data/._Figure S5C right_PM.txt
- source data/Figure3D_AM.txt
- __MACOSX/source data/._Figure3D_AM.txt
- source data/Figure8D_similarity.txt
- __MACOSX/source data/._Figure8D_similarity.txt
- source data/Figure S5C left_AL.txt
- __MACOSX/source data/._Figure S5C left_AL.txt
- source data/Figure3H_AM.txt
- __MACOSX/source data/._Figure3H_AM.txt
- source data/Figure S5D left_PORP.txt
- __MACOSX/source data/._Figure S5D left_PORP.txt
- source data/Figure7B right_C11.txt
- __MACOSX/source data/._Figure7B right_C11.txt
- source data/Figure7C_C2.txt
- __MACOSX/source data/._Figure7C_C2.txt
- source data/FigureS9A_V1.txt
- __MACOSX/source data/._FigureS9A_V1.txt
- source data/Figure1H_PORP.txt
- __MACOSX/source data/._Figure1H_PORP.txt
- source data/Figure7C_C3.txt
- __MACOSX/source data/._Figure7C_C3.txt
- source data/Figure3B_RL.txt
- __MACOSX/source data/._Figure3B_RL.txt
- source data/Figure7B right_C10.txt
- __MACOSX/source data/._Figure7B right_C10.txt
- source data/FigureS9A_LI.txt
- __MACOSX/source data/._FigureS9A_LI.txt
- source data/Figure3H_AL.txt
- __MACOSX/source data/._Figure3H_AL.txt
- source data/Figure S5C left_AM.txt
- __MACOSX/source data/._Figure S5C left_AM.txt
- source data/Figure5F_OSI.txt
- __MACOSX/source data/._Figure5F_OSI.txt
- source data/Figure3D_AL.txt
- __MACOSX/source data/._Figure3D_AL.txt
- source data/Figure S5F_LM.txt
- __MACOSX/source data/._Figure S5F_LM.txt
- source data/Figure5G_AL.txt
- __MACOSX/source data/._Figure5G_AL.txt
- source data/Figure7A_C6.txt
- __MACOSX/source data/._Figure7A_C6.txt
- source data/Figure S5F_V1.txt
- __MACOSX/source data/._Figure S5F_V1.txt
- source data/Figure7A_C2.txt
- __MACOSX/source data/._Figure7A_C2.txt
- source data/Figure S5F_LI.txt
- __MACOSX/source data/._Figure S5F_LI.txt
- source data/Figure1H_RL.txt
- __MACOSX/source data/._Figure1H_RL.txt
- source data/Figure6E_RL.txt
- __MACOSX/source data/._Figure6E_RL.txt
- source data/Figure3F_AM.txt
- __MACOSX/source data/._Figure3F_AM.txt
- source data/FigureS9A_LM.txt
- __MACOSX/source data/._FigureS9A_LM.txt
- source data/FigureS6A_bottom_AL.txt
- __MACOSX/source data/._FigureS6A_bottom_AL.txt
- source data/FigureS7D_RL.txt
- __MACOSX/source data/._FigureS7D_RL.txt
- source data/FigureS7C_PM.txt
- __MACOSX/source data/._FigureS7C_PM.txt
- source data/Figure7C_C7.txt
- __MACOSX/source data/._Figure7C_C7.txt
- source data/Figure2B_RL.txt
- __MACOSX/source data/._Figure2B_RL.txt
- source data/Figure7C_C6.txt
- __MACOSX/source data/._Figure7C_C6.txt
- source data/FigureS6A_bottom_AM.txt
- __MACOSX/source data/._FigureS6A_bottom_AM.txt
- source data/Figure3F_AL.txt
- __MACOSX/source data/._Figure3F_AL.txt
- source data/Figure S5C left_PORP.txt
- __MACOSX/source data/._Figure S5C left_PORP.txt
- source data/Figure7A_C12.txt
- __MACOSX/source data/._Figure7A_C12.txt
- source data/Figure7A_C3.txt
- __MACOSX/source data/._Figure7A_C3.txt
[truncated: 366 more entries]
