# Supplementary material for: Diversity of spatiotemporal coding reveals specialized visual processing streams in the mouse cortex
Source: Nat Commun. 2022 Jun 6;13:3249. doi: 10.1038/s41467-022-29656-z (PMC9170684; doi:10.1038/s41467-022-29656-z)
Supplement: Supplementary file 7 — Source Data [file 41467_2022_29656_MOESM7_ESM.zip › source data/Figure3D_RL.txt]

peakTF
6.5183833823214
16
2.10122660193904
13.0821297643464
15.9999994857175
0.543680828232156
1.76458534189843
4.28477314223031
4.41299817468237
4.76655290099922
2.77695353879102
6.63071884569435
7.64717038399943
7.18662571196542
1.16944755620108
15.9999999999829
12.875538442208
1.0039457461825
7.61452247635884
1.12399221431053
4.47736556904931
3.9672908643557
2.01276263156551
8.3285904743783
9.8683292786522
8.47914119469855
11.2340008075103
8.63298860396585
9.06379484752383
4.91099123235949
9.2867361092087
3.23498396149282
7.16130681633338
4.09629054671059
11.7454420520316
3.33533203608001
12.7289835363678
10.5728494591173
9.88678805650957
2.83674829306485
2.05743995621664
3.59843664808598
6.58323862711655
9.91228216181863
4.20674501031386
5.31737410324864
2.45590326858195
4.97808999846216
3.88895813714675
4.93288788368771
2.56155708472478
4.62430767107708
0.500000000000023
2.49405640802517
8.63463014391035
3.34144946128638
2.85256281775952
3.81271809588431
2.75426157654246
4.48328638933331
2.67650815240169
4.15178181200745
10.1997877911337
1.00647735555522
4.04337747269556
0.500000130816703
0.697318953065344
1.00389540518357
4.32352974392761
0.668962255494919
1.21502677499217
12.0396031676734
1.87027382032366
0.600492793406186
16
3.33332198709907
1.80466167610047
3.46786930803567
16
0.500000000000022
7.60004212234133
3.99529110203969
8.28458149070717
8.70515678898207
0.891100105325571
2.00123177714715
3.67892299651108
12.4324841421565
1.31275361690826
4.38950075829139
1.62861495366508
1.51214697070755
4.79372128076492
5.50411145219528
1.97830638149962
1.77000266387835
1.680725942343
6.44799010478463
1.87477935494896
3.17629280955492
3.87635937894508
7.46918441420152
14.4554967681668
5.10678076012815
7.18990091660526
3.34910263254297
4.45059941461512
7.08526199381788
8.05944615237785
4.61914209658159
4.03802319704941
7.87826758004871
7.98118737236109
6.12873850059476
1.56045105616748
2.45863347748243
5.68293624892064
1.22144308817688
7.63380461115189
1.58480518386924
0.845064126890506
9.46624724701957
4.60361305717073
0.985247625875466
3.70705920448074
12.8686734942595
2.53194938650887
5.2848228661999
7.34345745494528
1.23603703774073
2.49062022980021
8.33484677879047
2.26115391284627
3.6160219157647
11.102256876596
4.97997738438833
3.5140683298292
2.63722277871072
15.8482573980891
0.500000024142646
4.94118239422353
1.36723618710381
3.85366971271364
2.48355601241701
5.70740136891912
7.7988869188141
7.90363746207321
3.9214910793835
1.42042601441413
2.19862579446749
1.96539635769117
1.2762286512431
5.97520943668597
5.04673066427992
3.20824556539566
0.772504454347555
8.10645391688281
11.0826239672668
1.9818415664632
3.16578893189249
6.5376141029253
2.27025916713797
8.91351280385456
0.892743948196162
16
1.66802315538516
7.05813319859377
0.982326671445166
1.40093207172439
3.94291804662603
6.25638382838743
2.07753477625782
3.64327315121475
7.71795520528085
5.88416358654422
6.38426309274896
2.04610238308752
1.39418669463997
1.11641512328033
13.7975690932736
2.74233820647019
5.64022863820068
1.81116976740662
1.41443496343355
3.87047846965561
16
1.6610488375391
7.1641286219454
6.49187427281835
0.585806033485082
4.51249166437883
1.08406650058633
3.74813722334211
7.72607207396958
2.91502702206129
3.86172684453457
3.84808655292447
1.10235457094533
8.9210151461528
8.87317849793388
6.04860431346807
0.908818577334892
8.87936683851868
16
4.96670504101778
1.31395223266042
4.59204015803802
6.82688654566616
2.10819047855506
7.30436418188817
0.901358959549274
8.48754736262422
2.94677592463047
1.62762642902905
10.5693126943934
7.71744346229433
2.02318550794203
5.58374619759825
4.71229299151284
13.0704800367388
4.31106385535594
16
5.98174332740219
16
3.44668695157798
12.9464513863934
12.7617681321142
11.0733985083984
15.9999947098536
16
8.29501278241211
7.06732108871423
10.3542903469564
4.55029686466848
4.2548563731302
7.25236544519213
7.17560794968937
16
11.1089775945387
7.27319285314118
2.52980054772959
7.12733454149554
7.32417751579396
6.74520210345006
9.10267245173964
7.69886427790613
8.86496239480558
7.33266705612957
7.90092019141055
10.5178578329131
0.519105736558311
2.42567811230601
9.51526938568943
3.04255715565505
15.9999974775056
1.80862072324344
4.9181304119359
16
15.9999996246678
0.964139216936173
11.8838382691872
4.81645113867332
15.9999145331805
16
16
15.9999999178205
10.0767911089499
16
12.8406040516741
15.9999999995809
15.9999989209661
6.28937316647922
15.9999999989123
16
10.6282392946332
16
13.6201802208941
12.2024831153288
5.44264743175717
16
13.8073068482622
11.2353259087627
8.36861015179091
9.61046805719064
16
5.78605475394174
16
13.6055705021885
7.58072651044909
15.9999989073531
12.6931247801561
16
7.31637770704804
16
0.789540427022032
16
1.7285610640141
2.38193872362642
0.500000000000022
4.04442124759899
8.29651054311218
0.989118213351738
7.60482066947188
16
7.4267639221752
10.9203628750134
5.31448925978628
7.29533858932886
7.37800996828002
16
15.9999999326339
12.9150313689327
16
7.82790553622345
0.982628827643809
3.1959636854525
7.11783176968223
13.9689331084666
8.74002437640817
7.33635349012962
16
16
15.9996283696237
16
2.22984985713586
7.17080789186511
15.999999964473
15.9999999408416
11.2787711799916
6.88944827930613
6.4049237582664
6.18718664666964
16
2.4549607124973
5.0638311626135
16
2.4467976897791
12.1734951210634
7.19277993993554
15.9999750217836
16
15.9999994531603
9.10832481663642
0.954659044468784
9.34088022317839
4.56601468942792
5.5716718963329
6.6766185745803
0.500000573912629
15.9999999997821
16
5.29353795011583
4.88162279185873
6.90295412955893
15.0374776236154
2.85190005004778
5.66598206387045
16
16
13.1998603146413
5.79307855108539
15.9999996834839
7.83538173275113
6.51038281554368
7.04214529683087
16
16
16
16
15.99999999851
9.12633190324543
15.9999998154507
6.55443432851054
7.94528453746648
1.28051016919259
5.95666691793614
10.7699724267449
6.29133452533587
1.07689810821745
9.17082202039985
0.500000000000022
12.5975423594451
0.500000000000024
4.45044437452171
8.08146406909124
1.03530190633837
3.74416026392745
5.33321422793301
1.01699463532839
6.58749477905998
16
5.8373218896802
7.05074018283741
4.96520300494592
16
4.25939364670525
1.57566600036573
1.83896232463948
16
16
2.70992835531697
16
7.45871134881397
9.40214089401616
4.03569250068992
6.83018566040505
15.9996570890777
0.500000141499155
15.9999984670527
16
16
13.0338729897847
7.74187282659086
2.9701691952261
16
16
3.68220144660429
16
3.18049026014828
16
6.45900783087164
3.82541498806045
6.32514452796689
15.9999999993944
16
2.08626922855607
16
16
7.08189747806604
6.4483912951361
7.25695092083444
6.74474520284948
5.66066957896362
5.47459807771939
8.71936486896507
9.71304658890049
6.91815968100949
5.89715814898138
16
16
8.86469486874674
3.03421202544586
7.10541089875078
0.873595021708717
10.3756741464173
4.65727869635784
7.28320352677433
9.10340404519502
9.59893092287898
0.616654037264979
4.16214825357503
16
5.80654174306763
6.12517803846975
1.62602019315349
11.0394170942544
16
4.72891265099206
7.84491709407
16
7.92894531129733
16
15.9999999999991
4.09468960250312
7.89117758368209
15.9960669494386
1.62230210342286
1.73636230104635
15.9999999999999
5.26747677366063
9.88311256732773
5.08921814904192
6.59898057175398
4.61865713893656
16
8.63308114471042
4.37899392783718
4.76571500058806
7.12455588183355
7.55812508914608
8.64318253048291
3.52688843983179
6.75276800985554
15.9999003934847
10.5581606546104
4.4423581694028
6.51327173484235
16
6.17158618597061
7.25819845568088
4.99603338252352
3.70164599874383
3.96676333027238
1.7120821185366
6.54260342511875
2.88633843769219
6.06044985623249
6.28776483065862
3.38532993097748
8.64460506580861
1.05358151870347
8.11625020528308
11.3644322825331
0.981428983912921
2.46707837165506
12.4068937171712
0.937503844559114
7.68968619044342
3.05397915032485
13.5437072263239
15.9999999798249
4.09369022731568
0.567539429272192
7.93070227909947
2.04166903230869
7.64194594058283
3.34118175001251
8.49892699506643
13.5800772081797
3.06090998019693
5.47009413257054
9.34760101897385
3.97136359357034
3.85727349277512
1.51125885429172
3.2348087527141
5.60755387590434
5.53051608350486
4.87616438462092
16
16
0.930991778533379
13.287950405196
1.75784887517491
11.610791652854
0.567103277574264
2.9809111799928
6.58476809769917
0.500000004460421
0.500000000000022
8.68117178975483
0.500000000000022
6.16680779345464
3.39089078312676
2.58162003341982
3.41879059586023
5.87632609735728
16
2.01601847907818
4.02771270593352
7.95662254114788
0.566594758332498
16
3.29159313047124
2.26765555639135
10.3711089842307
1.08932403872787
0.841218988786966
0.513855887567895
1.74992026002521
3.88185897962174
0.500065154493651
16
2.41061821147694
1.00604400338376
1.44899318888261
0.693374734587602
4.14408303774697
0.653060449155017
1.81156245090304
0.500000000000022
0.500000000000023
1.15055287480135
0.500000000000022
2.27555710103796
16
1.03329490113502
0.847730904354051
5.50401241662514
2.11373238536541
1.49411584638426
1.66751609927261
7.50332368450445
8.5298120973899
1.32112811770216
6.76451737779746
6.82983491028178
0.878630603703083
1.79686646445642
8.4993504173539
0.703731344231446
1.70904512179939
2.43168635415763
2.18775123562211
0.500000000064596
1.07784127265186
1.54784260996047
2.11631515646317
3.47028986556567
8.28583578301814
8.78471018752832
4.8538421656539
9.66237065201953
6.40502951694626
3.84379763680056
0.939783294696081
4.95214714216646
2.93618490873059
8.76701933295409
1.39652894555117
5.63243510498502
0.500000000692529
4.70186014281962
0.723168939661117
1.37717553350216
16
5.70354085787388
16
4.01716826774973
1.16309821961937
2.67319457828346
2.97985657576828
0.500000012476503
3.096766861027
15.9999605035193
11.3322170603283
9.5844986962566
3.94123838574607
11.8989479350559
4.37009130480063
5.11086612111748
11.5337107734377
7.42724524661605
8.44276642779457
2.57528283294618
10.4951193500895
4.32360298918384
7.1496464642337
8.81524520839029
10.2549944383075
7.81474539852803
9.95479929362692
9.25010539175588
3.44938894798468
6.88375202052463
14.5623864720266
16
8.31887861261211
8.15176782163963
0.745227557338778
7.69376005359987
1.02369726038284
2.69881181018965
10.8251481770555
0.941687660817016
9.30096697411001
1.37949187968406
9.41374057618017
16
16
9.08816660904109
15.9999999999994
10.0670293074156
15.9999999049524
4.33738460701986
4.66249350187909
3.49432020608443
10.5477329865748
2.57743403154634
1.59435267053141
4.17967135695799
12.0812832222104
8.33093833039927
5.90095093778853
15.9999999999999
7.16733855271024
0.969504582481885
2.34439630205329
2.41344081317926
9.55838728461467
1.3393564610163
1.61640267320133
4.32974094238576
8.47612979973895
3.9386700145783
15.9999925781143
3.2632300166958
15.9999998976615
5.93263110304777
5.35985014948961
6.22101936596122
6.95427535120738
9.49949052683372
12.0428065130859
3.65194627025645
2.69194863618631
0.924484870048228
0.786171564434623
3.78103208949242
9.28570633837686
16
8.72778381400612
8.64303071345716
13.8846063318109
14.3080761778877
8.34653871445282
0.663166250346377
2.17240289062319
2.73622433407071
3.48995281259508
2.16813913891548
6.77200071835971
5.28236642458397
9.69380428679631
1.61508932987593
16
3.88219883696895
13.5689083319044
9.60468391089096
16
16
2.79752190174873
7.414085048087
6.21339177256633
12.8834159388648
0.500000000000029
9.28802762114391
0.500000000000022
0.960132694440635
2.89260662030814
9.68508190510048
15.9999997240175
15.9999991592094
9.96534405180259
15.9285022665961
16
5.73102931985416
0.904796295991884
15.9999999999998
0.902350633944711
4.80026541172488
1.19814004336416
12.652305284067
5.30036985519008
0.500000000000022
1.10312371642511
4.40229793301161
6.23027781248927
15.9999995888594
3.00113762489771
10.3112266467307
5.18025938072026
6.44431049739046
2.55571871607905
2.60551706436547
16
0.775437825140238
5.75546703680739
3.4476485656709
1.15335293483363
8.40068844568496
2.3565897948965
2.11819878785817
16
5.42497189060436
0.884275307013023
0.500000001630229
9.77693949308017
1.30903788793914
9.77054909784191
2.54346310909041
9.98312170701085
2.20370714314159
0.838657968738429
14.7354147385313
2.36473963466723
2.46938710890378
0.500000000000025
5.77556435556693
16
0.866757291646786
0.500000000000022
7.99749795587462
16
8.68743290476108
13.0639139659476
5.47875683225141
8.00281069550358
11.0048718706322
2.29606556531769
0.914485399367262
0.737618808994218
8.69494329517439
2.89239559758125
4.88558760713845
0.723648754827565
5.27842768589944
8.06371401893315
0.978949523331286
4.44886745827758
1.42219458776962
2.72048880628233
7.51988731441591
4.97003618577167
7.07360495980475
8.77457289195117
15.9999999999109
0.799219110684106
5.06026755203289
6.78053160296385
5.46959565103639
7.67924074766037
8.40943064083491
5.40700392558548
0.500000000000039
15.9992445039089
1.53883422920706
16
1.55482915657478
7.1622268633829
16
16
9.31199274598864
1.07404065515831
7.22366012421476
2.00280826901655
0.500000229036408
0.500004658508554
6.86909278286399
5.82386536957281
6.05235046670714
1.40550315040937
16
3.5592310997098
3.47022493494294
1.5738810682262
0.500000000000022
0.557966180979937
4.66688226771748
15.9999999999996
6.57482105574607
4.88613517820188
2.68690027542837
9.29208541639141
6.96068422786564
3.60819764292084
5.35850589497073
0.500000000000022
6.49487000824053
4.91676321782777
3.93419804379699
4.87300136089115
1.62406517521554
11.3362043004064
5.10131006597008
15.999999925334
6.95212441101993
6.59520649574606
15.9999998072852
6.42794141298346
5.89439650501664
7.42815816074243
4.45213959164926
7.07767706803971
10.0834338476876
15.9985875156161
13.9843465173778
5.74769714030432
3.24730933984554
11.2740828132278
3.59081420356271
5.50433394265935
15.9999998004029
6.67376810901296
16
6.60233985884317
1.19338061082573
12.4782464301621
16
15.9999979021993
15.0265753390541
3.01818990773031
10.4339299618513
5.14815588186025
5.79754512864105
5.35089936100923
15.1096102063086
0.500000000000022
4.36945536560885
16
7.94347760054851
15.999999640105
0.500000000000022
13.9504076688554
2.35244506749801
0.500000000000022
0.500000000000024
4.64647572220994
9.94769178433152
0.500812338811702
0.535520328260784
0.907881961449211
4.45474276563423
6.04190704034147
5.64687285758264
6.44199706060308
5.9912390740028
0.91539564393267
5.6070613561868
5.46998228194907
0.500000000000022
9.54589102276135
15.9999999677775
6.63579639726968
4.12184797040451
4.75831076289439
4.80591990799552
0.500000000000022
7.97545605027915
15.9999997143398
4.94319192415323
7.01914217282659
1.11521507949383
16
2.11538615486793
3.90214288441039
5.50931049869637
7.37374906517805
13.0956693660868
2.85200577407797
6.24243883124527
15.9999999999999
4.75373399494014
4.73147076854277
7.81839204243158
4.9646465510329
7.86889128991451
4.40326118251376
5.67539480751322
15.7028111823255
15.0151652953889
5.36095111377953
5.96803340733948
12.5430859048609
5.09693300124314
7.42083447099227
0.865107810369683
11.2872438117438
9.36345161632256
13.6307002603968
0.500000000000022
4.66881995786219
4.70406021719329
0.907791754035052
12.1808340145952
1.00602961261764
5.58155058946177
16
0.500000007801324
15.9997143516571
3.52495080777781
4.8844460498003
4.66679579197253
5.7928852053632
7.18119600429228
1.41233798456615
5.32032912695811
1.64741187690172
4.10036260219871
3.19832465148111
9.30151016532294
8.46667846397747
5.42970193091005
5.86911421073643
9.51574105173218
2.78984680212463
5.963970769809
4.1347968974426
6.07338807850874
5.18350262298761
13.787259909578
4.01009806442578
5.07363976879036
0.500000000000023
8.88032328750147
4.5319711241738
5.10045096466873
4.98850141574466
6.35014066297878
0.500000000000022
6.12849192699909
5.46133092011484
5.58450568608434
0.500000000029841
7.0195769333025
5.55118025730682
0.500399323290682
6.11088925592258
5.05177316547531
5.1154914691129
1.73755102452326
8.9929197322098
5.89842119443519
2.1356517051915
15.9999999991737
10.1333341690624
5.43641452306312
11.2155267794611
0.949444673907526
2.14528883140876
3.43440515832765
1.02654576569508
5.03787135084788
15.9999999175819
3.4195471137223
12.0870791335876
1.77121573761792
15.9999999937182
2.72831866323648
0.500000000422299
3.26381219639638
8.45731702150916
1.24374852395967
1.70683401361938
3.07197011852476
5.717052321652
0.905240914391919
0.500000000000411
8.01352654326618
2.70047640421974
0.500000000000023
5.37687243166695
2.90931361127763
2.53890508973891
5.19245315844523
16
2.05221836983169
16
16
10.4992176674322
16
15.9999999999902
7.06040652098551
16
16
15.3980826989275
8.5383766533628
3.5080263205231
16
11.1195093372965
15.9999999999391
7.67879230902205
15.999999999996
16
16
16
4.58815801331512
2.7038318622046
8.43280966359559
0.500000000000067
8.10424653106019
5.77159689635461
16
16
9.37929081638459
16
14.3098368080883
2.42604476814782
8.29834836755952
0.500000000000022
3.46956626949736
4.59723167879211
0.579262563513733
8.94109950987454
3.42635592911068
3.44483119855062
16
16
14.3902282594063
13.6760141084041
1.6342844879312
15.9997959056407
3.62899111060345
16
15.9999999999993
12.4744472747089
16
12.325556013391
15.9999778899622
7.42274946379731
9.5208052629475
4.23771555719472
12.433570615524
3.25377050528896
16
15.9999999999927
15.3402118117156
10.8370137891347
1.66024331081498
8.13940380408101
0.500000000000022
7.50888366130236
15.9999949090701
15.9999999976002
2.51851164800229
3.66454365849363
15.9999650005803
5.28825336462593
16
0.624086441749385
3.90796999170053
16
15.6489208091464
11.3214188916094
9.06338574411442
9.3823744963837
3.92389752713675
6.4129504643541
1.1095163112006
10.8941759516093
15.9999997347297
1.58639855038279
15.9999646244352
5.859020021942
6.52242916081709
2.6432234091087
7.91975569171053
0.500000017711641
5.70051401531815
3.8120539195488
2.23045205664972
0.744769555968946
2.06702409314552
6.78419910082362
14.5177768779518
3.26542024525676
4.82763874355172
15.9999804829031
16
10.3148388749782
12.1844869490477
3.48416020469412
16
3.67984286041126
14.6354769204806
16
8.34807920905581
15.999999999861
2.56506000361178
2.98775226700279
1.85613862495514
2.32155689709905
0.822753134868615
16
6.93990044061078
4.39958105093746
4.54757063076886
3.48797597138252
11.2144159682873
7.1101625257779
4.16864122371106
4.19107470567919
16
5.30676564364279
0.783121492801021
4.78040554782055
5.94263342489969
3.93960718373483
5.81609299854991
3.1672710525608
8.65301278101907
4.45468463641768
6.4208535915005
10.702788392554
6.54979759837956
4.27957277601198
5.42037703609896
9.70022549617447
4.074408659432
0.500000000000022
2.73470680128865
3.32661299822433
2.23765276217556
7.90397585962747
3.07787465792405
4.646661020663
4.70118259248452
2.86964825538088
3.6426990487786
0.500000000000022
2.4735528682397
6.52730813967445
3.92150254975421
0.581267723278072
5.38837542964416
3.17716437092337
2.66855482310444
3.93834817542475
0.500000000000022
0.500000000000352
16
4.44725325816094
9.19575679283981
4.92333100458962
0.500000000000022
16
3.82382730696955
4.31649930999608
3.10509541022457
3.19078050783618
4.42345684950467
3.05819383463348
4.86622347122755
4.46506217132709
16
4.60260106729154
4.51129394118016
0.695963836210211
12.1499668756756
8.44277536722019
0.500000000015438
0.799335350538077
5.01914952874937
1.61339932896536
5.52850133080177
5.99077723836071
3.75578932477137
1.60145538254265
16
16
0.756077322011334
4.32562269389806
2.15075449705603
0.500000000000022
7.76751214315369
5.61061044384941
2.70183166833318
3.58302644692435
0.500000000000022
4.74097218101111
2.55071885872527
5.11377422461659
5.70824808024291
9.27962249472922
15.9977668385028
6.36675307310046
0.500000000000022
3.55495268810735
0.786056236227178
0.500000000002228
1.72276054518011
10.9729628047217
6.22359909356126
3.91888459960889
0.846669678620298
0.956400068324742
6.36018905403315
0.510825983301649
4.29955531278526
16
5.47260404190309
0.500000000000022
5.09138562524683
0.500000000000022
6.1343931047398
0.660773835924995
0.500000000000023
2.98511715393575
0.500000000000034
0.500000000000022
9.21413575894202
3.89774414920118
2.43297219645694
4.83223572782024
2.06059272189447
0.500000000000022
0.500000000000025
1.20081375060881
5.76390938596388
6.7432567119851
4.43604478046856
6.27428389784929
3.32829549758973
7.99964623789333
16
2.81524765966973
5.43520361090346
6.90841516036129
8.02968986353854
7.82661677774956
0.796092190931334
15.7587859419725
4.67130485943866
1.41756489860071
2.84504997108658
1.8898994208446
4.58129092458962
3.02449675179346
3.65963305902426
3.14833662856849
3.63096537367241
2.31983416446013
3.50091590994645
3.36405425297417
16
0.604432745285838
3.87670172016848
4.66866158919538
4.14286929066098
2.21251193416023
11.5997589195851
3.60207099237507
4.24525403792183
4.4890640525295
1.42891784266814
4.04173357347588
16
3.22599015614604
7.5261456705208
6.39272981180555
1.38514980319843
0.862814961941233
10.0675297163046
0.690821063475731
8.38221125399599
1.85178922249865
16
2.10751508605582
1.0415079291688
2.9326559604395
6.52406625014261
4.36245111807768
9.16810112302174
2.61720879589193
15.8661589654825
2.73838290964073
0.500000000053967
2.73656531756084
4.79041893832026
16
9.81534806399759
5.37068564645142
2.35704044834264
12.6037290912152
9.30723515712845
16
2.77295955416389
3.52859750943715
1.96396074060917
16
10.0033483230726
12.7613289416374
1.64327334069626
3.05831095529762
1.76302220082931
1.78882326795172
16
2.29229627999429
16
1.15978371395791
4.98970014731897
1.19208912569746
15.9999995651756
2.70124381411476
1.6768426248065
10.8783337997564
15.8266183257713
3.10363528835157
6.27913491340788
7.37173264355692
7.56134221348165
4.25892460091547
10.3272822866225
8.40830905246828
16
5.38193855641044
7.74859793715911
7.53199592396121
3.44988472716093
15.9999999999999
4.52832358363195
7.9949895868923
10.0827860142283
3.12505421921096
0.584288269031287
3.83422413948574
3.91309319724995
16
16
8.90976466685687
4.22663282153163
4.57341625422026
1.46464364047926
15.9999999998341
15.9999999811799
2.29088149379144
6.53523293908623
1.43202007332985
2.16200245147882
1.96222797470431
1.45311052630266
7.15965086896648
0.779450664806547
2.78198968098747
2.67616827788399
3.07960589328525
1.38303999552193
3.51488892103807
1.19526371635979
1.99124340761888
6.02544488042224
3.11378445729118
1.71821300792819
7.51877541643576
9.48406600895453
3.54618160795485
1.43566344922018
0.500068625067812
2.32985304805525
1.5164187595116
6.17803571322847
4.35385817405501
2.47486548121576
0.500000000000022
3.36447211331701
14.436029092494
0.500000462518443
2.12812804612999
2.32215673905337
1.95933869871203
5.41466184838945
0.868050729210092
1.62031684812434
3.02613161692787
8.59332820147807
4.91080509312376
2.92547764803931
1.12960024713779
1.99689061423949
4.50849817868089
2.29394737319519
5.82489444827548
0.519034093341429
5.5526894831963
6.24798219916816
2.31004664241845
1.85261446522482
4.12899419808531
2.01691349546055
1.76526970175538
1.34262387644187
16
2.54050807229229
1.98400638824967
1.45170118086443
4.43733848665191
13.7599066225513
0.906846887647805
7.6069452508144
0.990846900008099
0.878259553019613
1.15123376161337
15.9999999998463
2.66557667860449
16
0.786033944548869
2.9089221837693
1.51906199609182
2.8187205820543
3.4436890069713
16
6.10615811142863
6.77094644760947
7.83584200246464
1.62574827347762
3.0652440792735
2.31762763581638
3.25116257902599
4.91159128654073
3.55233617353835
7.05681164848386
2.75305369425092
2.21500479424313
9.99554048440442
1.47716759396142
15.1005607982443
7.87760164245667
0.500000000000029
8.30542332804933
0.707503662945035
0.500000035860876
1.0971758993378
10.7392392230869
9.64989447454245
5.93546381185566
1.31424729836541
0.754864944136578
1.76788487333452
0.750367637315027
2.41805348172422
2.94966509673149
1.17458111766334
3.70146894076105
4.43237258664383
6.0979880166513
0.500000000000022
6.81016845818733
4.13434621055302
6.23391231649041
1.61297299386198
4.58828030565791
6.211353087961
0.500000000258415
5.80800094834779
1.87661013705201
4.37485048474263
0.818955277038012
2.08594428507306
3.95584829960394
0.858890593993363
6.71803377893146
2.67934995079597
2.29573604785366
2.05177823535936
8.17647036045796
3.28087065442937
0.500000000002045
9.33085223697653
1.58761373248367
4.98465243789717
5.29582405232152
1.48486039797264
2.07181410463297
2.63057685809948
8.64206610498529
1.99751807420656
15.4336237173955
6.44664097732316
4.57605584829657
1.89283956974078
6.91941643532274
7.43843417861871
0.500000000000037
1.00002273850153
16
2.80368353822185
7.51577153363159
1.10747500965688
2.60366328215466
6.99580824125078
1.46708997496369
0.850910126921735
2.69207129081388
3.72820123321489
8.22884842807569
5.961491395142
7.90676926216105
6.73694581626849
8.09165389966615
3.63043511188373
1.81966200931222
3.98825311381934
2.19593072688916
1.11935731006418
3.60809850404886
4.65992138656951
4.86797671789776
9.35635580420868
1.64828258822793
3.22431273225925
0.500000000000024
2.00179593957062
8.67934588594474
2.05278308054506
2.90274669951749
2.31842738436966
2.66614571401777
1.37459103763993
7.35571798041243
2.25595456964376
1.61959032153964
3.25552234980916
1.94867054941628
3.35729152855749
2.11961760686652
2.08851830127983
1.23059027918025
2.699191307013
5.54970310617349
4.70697691171691
15.9999999999997
1.95184481960853
2.36122177331308
4.50917405593541
1.93552955879186
0.500000000000026
1.46736239427982
1.24021480798711
4.84973565558667
2.16961999045241
0.523189298667527
1.64678830851113
0.500000000000038
1.90157730862352
2.01017554788018
0.815860085374025
3.23452409333404
0.500000000000022
2.03457139299422
1.88025659510385
8.16546556800658
15.9999999999993
5.41324147129059
4.56383351352262
3.85146558964963
4.13300875960681
7.76633112359377
7.59144644485001
1.48267804100922
5.34235953105112
4.43844035805081
5.23906940851815
2.06242281840891
3.2010052351489
15.9999999998345
2.04906938828556
3.84352525046726
8.01894313609391
6.86765962472465
4.38095776048521
16
5.39043101565046
8.3881895729888
5.4918942237057
5.84082026905386
4.57568370604889
2.32222690706198
5.27968687352511
5.99149120451005
0.500000000000028
0.500000000000124
16
6.55952097315536
4.101663238798
15.9993412879222
16
3.07185566916055
5.7316873667305
16
6.01364471975735
2.89184794697092
7.0417325889958
0.500000000000023
5.25548657497331
4.61639679707275
0.500000000000028
