# Supplementary material for: Diversity of spatiotemporal coding reveals specialized visual processing streams in the mouse cortex
Source: Nat Commun. 2022 Jun 6;13:3249. doi: 10.1038/s41467-022-29656-z (PMC9170684; doi:10.1038/s41467-022-29656-z)
Supplement: Supplementary file 7 — Source Data [file 41467_2022_29656_MOESM7_ESM.zip › source data/FigureS14B_LM.txt]

V1	LM	AL	RL	AM	PM	LI	POR/P
0	4.1630896146545	-1.49858995891299	-3.51821926966282	-1.71878029919351	-0.405060443074263	-0.116265933544042	-0.811897314336828
4.1630896146545	0	-5.80435979823225	-10.3571592158643	-6.59086822680536	-5.60435992223969	-5.23682520762535	-5.56003203162267
-1.49858995891299	-5.80435979823225	0	-1.71415621952628	-0.135846425405005	1.22965792803949	1.51142082209903	0.762638548910167
-3.51821926966282	-10.3571592158643	-1.71415621952628	0	1.66251104559153	3.42810277163117	3.77480858371112	2.74235771101137
-1.71878029919351	-6.59086822680536	-0.135846425405005	1.66251104559153	0	1.45886778368768	1.75983857238366	0.950422453507652
-0.405060443074263	-5.60435992223969	1.22965792803949	3.42810277163117	1.45886778368768	0	0.321534006598143	-0.467273248712947
-0.116265933544042	-5.23682520762535	1.51142082209903	3.77480858371112	1.75983857238366	0.321534006598143	0	-0.770821693196468
-0.811897314336828	-5.56003203162267	0.762638548910167	2.74235771101137	0.950422453507652	-0.467273248712947	-0.770821693196468	0
