# Supplementary material for: Diversity of spatiotemporal coding reveals specialized visual processing streams in the mouse cortex
Source: Nat Commun. 2022 Jun 6;13:3249. doi: 10.1038/s41467-022-29656-z (PMC9170684; doi:10.1038/s41467-022-29656-z)
Supplement: Supplementary file 7 — Source Data [file 41467_2022_29656_MOESM7_ESM.zip › source data/Figure1F_Normalized_residual_fits.txt]

   1.7963388e-02
   3.2788716e-02
   6.6040648e-02
   3.7431280e-02
   2.2382891e-02
   2.0270169e-02
   2.7257798e-02
   4.5320121e-02
   2.8697178e-02
   1.3525000e-02
   2.9425755e-02
   2.5994058e-02
   4.4237695e-02
   1.9304450e-02
   2.3310061e-02
   1.6655531e-02
   1.7118482e-02
   1.8510459e-02
   2.5082184e-02
   2.0956232e-02
   1.4906166e-02
   2.1927455e-02
   5.1652845e-02
   1.0554080e-02
   2.4478141e-02
   2.9940978e-02
   2.9937263e-02
   2.2190335e-02
   1.9611014e-02
   3.4607870e-02
   2.1791688e-02
   3.0769369e-02
   3.0755209e-02
   7.3290263e-02
   1.6683039e-02
   2.0073173e-02
   3.0213354e-02
   2.1839962e-02
   3.1398632e-02
   2.8900513e-02
   2.4480033e-02
   2.1748999e-02
   1.2916127e-02
   7.6629579e-02
   1.2365269e-02
   4.1887698e-02
   1.1525361e-02
   4.0894353e-02
   2.0237350e-02
   2.6302108e-02
   2.6081476e-02
   5.9513728e-02
   2.9224434e-02
   2.8541737e-02
   3.9018145e-02
   2.8874484e-02
   3.7259488e-02
   4.5483941e-02
   3.4259600e-02
   2.6598728e-02
   2.1994395e-02
   1.7334964e-02
   1.3966224e-02
   4.4059946e-02
   4.5041833e-02
   9.7284771e-03
   6.1338453e-02
   5.8319125e-02
   2.4577166e-02
   3.8372806e-02
   1.0303655e-01
   7.0784398e-02
   2.9000117e-02
   1.1452317e-02
   1.9915601e-02
   4.9381192e-02
   3.3567509e-02
   4.1103727e-02
   3.4605277e-02
   9.1329993e-03
   1.4295190e-02
   1.9827620e-02
   3.0684008e-02
   4.2219454e-02
   2.6034871e-02
   3.1280327e-02
   5.3902853e-02
   3.0901271e-02
   3.8620065e-02
   3.0016390e-02
   2.2903015e-02
   8.0455870e-02
   2.9827204e-02
   1.9261808e-02
   3.2055225e-02
   4.6129272e-02
   9.4910616e-02
   2.5025368e-02
   1.2129984e-02
   5.2114342e-02
   1.3342297e-02
   3.6278344e-02
   2.7154428e-02
   1.8103794e-02
   1.5897444e-02
   6.5898971e-02
   7.6169623e-02
   6.4818318e-02
   4.9798501e-02
   3.5946663e-02
   1.0302628e-02
   8.2731993e-02
   2.7672653e-02
   2.4880760e-02
   4.5577258e-02
   2.1362955e-02
   3.8156929e-02
   3.1191572e-02
   8.7445914e-02
   5.8204851e-02
   4.7037289e-02
   9.2372434e-02
   3.6721352e-02
   4.1091988e-02
   2.4217106e-02
   3.3981992e-02
   4.7371782e-02
   2.3892615e-02
   2.1498044e-02
   2.3917604e-02
   4.2247011e-02
   1.8680422e-02
   1.5614593e-02
   1.9339703e-02
   2.4355878e-02
   1.9372046e-02
   5.3785474e-02
   6.2361519e-02
   3.6911517e-02
   1.8750166e-02
   3.8903529e-02
   2.9803736e-02
   2.7421280e-02
   2.4407247e-02
   3.0132557e-02
   2.8051217e-02
   2.5591114e-02
   2.3029598e-02
   1.3633906e-02
   1.8600511e-02
   1.2426224e-02
   1.8630587e-02
   2.6992208e-02
   3.5957944e-02
   1.8620338e-02
   4.0662173e-02
   2.8857461e-02
   1.8754073e-02
   2.3058273e-02
   9.9335449e-03
   2.0093584e-02
   2.7983797e-02
   3.5797202e-02
   7.0649739e-02
   4.1702642e-02
   3.2344110e-02
   3.0842297e-02
   2.4071987e-02
   5.7853435e-02
   1.3383455e-02
   3.4664433e-02
   3.0244529e-02
   1.4095023e-02
   3.4286404e-02
   3.0900838e-02
   1.5024255e-02
   9.2500407e-03
   3.3649871e-02
   2.2923637e-02
   2.0236143e-02
   3.7100322e-02
   3.9934019e-02
   2.4751218e-02
   2.7305617e-02
   2.7771957e-02
   2.1105801e-02
   1.8736806e-02
   2.8990709e-02
   7.1030053e-02
   4.1265210e-02
   2.7099164e-02
   2.6785728e-02
   2.6044652e-02
   2.8552886e-02
   2.8464015e-02
   3.4093988e-02
   2.0438556e-02
   1.8751409e-02
   1.9141592e-02
   1.1164624e-01
   2.0327392e-02
   1.4458002e-02
   2.5373106e-02
   2.2835508e-02
   2.4083324e-02
   5.1398188e-02
   6.1602049e-02
   1.2973043e-02
   2.0878015e-02
   3.0142635e-02
   1.7204039e-02
   4.5093184e-02
   2.8536569e-02
   2.6642479e-02
   4.6564690e-02
   2.9014630e-02
   7.5359594e-02
   2.5196656e-02
   6.2429119e-02
   1.5903426e-02
   1.4297587e-02
   4.5051444e-02
   1.6906116e-02
   1.6138266e-02
   3.2894139e-02
   4.2747921e-02
   3.0817806e-02
   2.1657466e-02
   3.9644628e-02
   3.5931011e-02
   3.8132887e-02
   3.3847768e-02
   2.2664999e-02
   4.4494855e-02
   2.2618336e-02
   8.6589176e-03
   5.1737361e-02
   2.7015912e-02
   2.2620075e-02
   9.6028233e-03
   3.9042842e-02
   4.0648088e-02
   4.0405814e-02
   4.7563633e-02
   1.2614604e-02
   1.4854175e-02
   1.5883295e-02
   2.3567931e-02
   3.1134747e-02
   6.7028375e-02
   1.4601816e-02
   2.5101757e-02
   1.6688948e-02
   4.1322783e-02
   1.7366389e-02
   3.6080576e-02
   3.2852763e-02
   7.5276337e-02
   9.0562456e-03
   3.4560906e-02
   3.4986743e-02
   7.6041847e-02
   2.6181013e-02
   5.7929775e-02
   3.6186609e-02
   1.1000885e-02
   6.8960301e-02
   2.4526788e-02
   5.0408527e-02
   8.1325918e-03
   5.8951197e-02
   3.2983178e-02
   1.4552866e-02
   3.1115395e-02
   3.5379768e-02
   2.5078674e-02
   1.6213266e-02
   3.0337316e-02
   1.4379516e-02
   6.2317450e-02
   4.2686028e-02
   2.6018290e-02
   2.2690187e-02
   1.7648090e-02
   3.2580589e-02
   9.7549933e-02
   2.1599158e-02
   2.5379419e-02
   6.6423318e-02
   6.9617665e-02
   1.8761910e-02
   3.2715650e-02
   1.8188534e-02
   5.5752188e-02
   2.8928920e-02
   2.8382591e-02
   2.7288502e-02
   2.5091457e-02
   1.8094998e-02
   9.6665308e-02
   2.3513266e-02
   1.8232615e-02
   2.7172860e-02
   6.1010068e-02
   5.7449412e-02
   2.0263143e-02
   4.8115037e-02
   4.1255827e-02
   3.5151022e-02
   1.4618616e-02
   2.4500900e-02
   4.2094472e-02
   2.0972631e-02
   3.1090366e-02
   3.4771535e-02
   5.0966393e-02
   6.0684843e-02
   3.4182402e-02
   2.7532980e-02
   4.4654361e-02
   9.4719108e-02
   4.8462402e-02
   2.2833892e-02
   7.9007330e-02
   3.5802913e-02
   3.3877452e-02
   2.1390421e-02
   2.4949466e-02
   2.1958341e-02
   1.8264619e-02
   5.6768825e-02
   5.1773847e-02
   4.6729197e-02
   8.9472376e-03
   3.8542828e-02
   7.2766192e-02
   1.6374853e-02
   1.2594873e-02
   3.1491028e-02
   2.3371572e-02
   7.3605885e-02
   4.6312902e-02
   4.3905506e-02
   5.9995990e-02
   2.3605097e-02
   5.1888624e-02
   1.1867909e-02
   1.6785724e-02
   2.5685299e-02
   1.8514460e-02
   1.5657077e-02
   4.5897993e-02
   1.4873907e-02
   3.1045868e-02
   3.1845799e-02
   1.5578564e-02
   4.1939135e-02
   4.5629335e-02
   5.3194359e-02
   9.0090521e-02
   3.2405048e-02
   2.8229651e-02
   2.0929513e-02
   4.1686069e-02
   2.8325720e-02
   3.2317818e-02
   2.2991300e-02
   2.2788497e-02
   4.2703865e-02
   8.5552466e-02
   8.0724236e-02
   3.2154816e-02
   4.0692716e-02
   2.8737464e-02
   3.7035747e-02
   5.4157825e-02
   2.7453929e-02
   3.2051958e-02
   4.7140125e-02
   4.8310748e-02
   8.9494501e-03
   4.4075003e-02
   1.0325531e-01
   2.0668087e-02
   4.1375619e-02
   1.9963819e-02
   1.4189338e-02
   1.3224547e-02
   2.9337049e-02
   2.5102355e-02
   9.7374221e-02
   1.5694691e-02
   4.9354653e-02
   5.6051145e-02
   4.2372882e-02
   5.0361262e-02
   2.5354277e-02
   3.4839790e-02
   5.9182262e-02
   4.6122873e-02
   5.4334913e-02
   5.5625267e-02
   2.2807641e-02
   1.5297658e-02
   2.2423917e-02
   2.1758151e-02
   1.9164694e-02
   1.0771936e-02
   6.1116658e-02
   4.0865510e-02
   2.5800687e-02
   1.4449433e-02
   4.6788796e-02
   4.0284757e-02
   2.7711062e-02
   2.8613309e-02
   1.9965924e-02
   1.8095351e-02
   2.5823215e-02
   1.8186287e-02
   1.2070336e-02
   1.7902085e-02
   5.9802556e-02
   1.7403024e-02
   1.9630947e-02
   2.8749859e-02
   2.6327247e-02
   2.1978690e-02
   5.8022047e-02
   6.5256929e-02
   3.1335350e-02
   2.3018063e-02
   3.3638829e-02
   5.1231469e-02
   2.7782855e-02
   5.6761758e-02
   6.3688900e-02
   7.7924168e-02
   3.4780611e-02
   3.1432610e-02
   1.1372671e-02
   4.5904100e-02
   1.6118041e-02
   1.0640564e-02
   1.8157867e-02
   1.1092300e-02
   7.1353056e-02
   1.7080925e-02
   4.7497286e-02
   2.5096212e-02
   1.8586717e-02
   1.7072870e-02
   2.7553167e-02
   2.8950633e-02
   6.9138925e-02
   3.8073632e-02
   9.4372528e-03
   1.6476078e-02
   3.3235953e-02
   6.6639978e-02
   4.6999491e-02
   2.4865319e-02
   2.0375010e-02
   2.4897483e-02
   3.2096005e-02
   1.9244927e-02
   1.7689448e-02
   2.9734818e-02
   2.4068442e-02
   6.8671470e-03
   1.8947253e-02
   1.5987477e-02
   1.6128298e-02
   6.8136785e-03
   2.2655186e-02
   4.8995884e-02
   3.6389860e-02
   3.1101674e-02
   4.6400867e-02
   1.2952479e-02
   2.5494029e-02
   2.4425154e-02
   2.0021461e-02
   7.2400423e-02
   5.1288202e-02
   1.4068715e-02
   3.5787547e-02
   2.5441168e-02
   2.3437239e-02
   7.2720559e-02
   1.8510946e-02
   6.3633357e-02
   7.2481470e-02
   1.6533437e-02
   2.1631642e-02
   6.4196910e-02
   2.3786767e-02
   8.8278416e-02
   2.9082866e-02
   2.8534606e-02
   2.4604560e-02
   6.1228864e-02
   3.2562233e-02
   1.7235740e-02
   3.0567907e-02
   2.7631236e-02
   3.2012288e-02
   2.0424318e-02
   2.8456855e-02
   1.4565817e-02
   2.5423578e-02
   4.3997185e-02
   1.6669944e-02
   1.7368699e-02
   5.1338909e-02
   2.4355785e-02
   1.9298587e-02
   2.4490591e-02
   4.5739791e-02
   1.7141607e-02
   2.0139707e-02
   3.6057627e-02
   2.1028512e-02
   1.1400620e-02
   6.7056010e-02
   2.6001361e-02
   3.0367296e-02
   3.6547068e-02
   2.4504085e-02
   3.7093628e-02
   4.4058523e-02
   3.8360185e-02
   2.7128402e-02
   9.4259099e-02
   3.4778161e-02
   3.7966040e-02
   3.2517088e-02
   3.2974138e-02
   2.7927558e-02
   8.6256656e-02
   3.9644575e-02
   2.1167549e-02
   4.3159024e-02
   2.1903843e-02
   1.7880711e-02
   2.6423739e-02
   8.2955004e-03
   7.8928038e-02
   4.5797960e-02
   6.6407614e-02
   2.5093702e-02
   7.6217351e-02
   1.0361539e-02
   2.5320021e-02
   1.4061232e-02
   7.1871137e-02
   2.9876315e-02
   5.1555531e-02
   2.4006365e-02
   2.8745958e-02
   2.0927232e-02
   8.1950450e-03
   5.2036504e-02
   3.7495461e-02
   5.7527982e-02
   3.2808579e-02
   3.0414975e-02
   1.9000791e-02
   2.0753781e-02
   3.1056410e-02
   2.4257646e-02
   2.7284552e-02
   1.6814924e-02
   5.0130523e-02
   1.6753029e-02
   7.8351009e-02
   2.9207428e-02
   3.4227413e-02
   4.6183619e-02
   1.1151712e-02
   6.7305089e-02
   2.1632865e-02
   3.5177796e-02
   3.5700288e-02
   8.6570284e-03
   6.0022795e-02
   2.6407761e-02
   4.5944447e-02
   3.0556292e-02
   2.4995401e-02
   6.9305800e-02
   2.0909473e-02
   5.4846186e-02
   1.9654676e-02
   2.0272948e-02
   1.4498659e-02
   1.4401570e-02
   7.5843130e-02
   1.8301316e-02
   2.5051514e-02
   6.8830196e-02
   2.2753328e-02
   3.0811253e-02
   2.1029200e-02
   3.8648280e-02
   5.0465807e-02
   2.8328376e-02
   1.3441023e-02
   3.7131305e-02
   2.6458258e-02
   4.9799515e-02
   3.6435494e-02
   3.7011073e-02
   1.3513667e-02
   2.2812056e-02
   2.0723227e-02
   5.9909573e-02
   2.0625833e-02
   5.4578284e-02
   1.2203515e-02
   8.1889306e-02
   8.5588350e-02
   4.6794472e-02
   2.0953668e-02
   3.1649426e-02
   2.3377290e-02
   2.4053367e-02
   7.6026438e-02
   6.7176055e-02
   2.4314704e-02
   5.7738532e-02
   7.2776069e-02
   2.2638185e-02
   3.9716446e-02
   2.6477728e-02
   1.8084535e-02
   5.4974462e-02
   7.2797056e-02
   9.4516247e-03
   1.7799254e-02
   3.1215892e-02
   1.9057051e-02
   2.3721586e-02
   2.9440538e-02
   1.5830738e-02
   7.0440412e-02
   3.9633189e-02
   2.0219188e-02
   1.1100288e-02
   5.5284825e-02
   6.8532272e-02
   1.2972954e-02
   3.6210715e-02
   3.9062069e-02
   2.1335261e-02
   3.4929790e-02
   3.4856206e-02
   5.1319385e-02
   1.7100575e-02
   3.5502372e-02
   1.6031015e-02
   3.0033679e-02
   2.4484022e-02
   3.7047439e-02
   1.9812627e-02
   2.6077841e-02
   3.9361045e-02
   3.6911791e-02
   3.0785721e-02
   1.9413908e-02
   4.5941098e-02
   3.3537502e-02
   2.8479628e-02
   2.6193127e-02
   2.1825768e-02
   5.0723479e-02
   2.0803904e-02
   1.1726997e-02
   1.8372286e-02
   1.1706375e-02
   1.5886543e-02
   2.0615661e-02
   2.4285918e-02
   2.1008408e-02
   1.7876801e-02
   1.5943785e-02
   1.7512911e-02
   3.0280905e-02
   2.3415078e-02
   6.4940045e-02
   2.7559785e-02
   2.8479309e-02
   1.8274741e-02
   2.7372646e-02
   2.2847982e-02
   4.5305301e-02
   2.4657633e-02
   2.3811445e-02
   2.3818035e-02
   2.3233029e-02
   4.2034807e-02
   2.7680847e-02
   2.1590990e-02
   1.4709264e-02
   3.5644226e-02
   2.0957557e-02
   3.2729252e-02
   2.3465549e-02
   3.5327283e-02
   4.1744813e-02
   1.2249157e-02
   4.6572344e-02
   2.0594762e-02
   3.7825226e-02
   1.0622348e-02
   3.2201412e-02
   3.2693422e-02
   2.4469890e-02
   1.3191792e-02
   4.9915279e-02
   2.6838453e-02
   2.4912177e-02
   4.9738699e-02
   3.7686737e-02
   4.2059163e-02
   1.9516858e-02
   3.9224831e-02
   6.0831066e-02
   2.2755811e-02
   1.8764207e-02
   2.5988199e-02
   2.1612133e-02
   2.3293366e-02
   1.6194495e-02
   3.1489352e-02
   4.1271802e-02
   4.7788439e-02
   3.9241803e-02
   1.1536811e-02
   2.6128002e-02
   2.6772072e-02
   1.4651188e-02
   1.7700222e-02
   6.4240955e-03
   2.2844044e-02
   1.3545967e-02
   2.4121371e-02
   2.5970958e-02
   9.1425566e-03
   3.0823145e-02
   1.1595975e-02
   3.2372141e-02
   2.8741590e-02
   1.8717193e-02
   2.6582678e-02
   3.9421144e-02
   2.0272774e-02
   1.5216586e-02
   1.9559537e-02
   6.9353328e-02
   1.1851580e-02
   3.5131726e-02
   4.6512483e-02
   6.5894582e-02
   2.8687954e-02
   1.4312915e-02
   3.7129484e-02
   5.4005459e-02
   7.0365883e-03
   2.6534530e-02
   4.0631035e-02
   1.5203517e-02
   3.6192958e-02
   3.2203043e-02
   2.0189761e-02
   1.5010841e-02
   3.5167174e-02
   6.4718253e-02
   1.8441243e-02
   3.1154727e-02
   4.4383783e-02
   1.2739065e-02
   1.4666063e-02
   1.2503324e-02
   3.7259530e-02
   2.5696203e-02
   3.3893867e-02
   2.3150948e-02
   1.1136097e-02
   7.2046556e-03
   8.4480542e-02
   2.7288143e-02
   4.7764804e-02
   2.8667859e-02
   1.4792978e-02
   2.0054920e-02
   3.0761169e-02
   2.2959415e-02
   4.6841639e-02
   2.0157659e-02
   2.5191576e-02
   3.6274493e-02
   3.5623457e-02
   3.7447586e-02
   3.4467440e-02
   3.6848013e-02
   2.4811766e-02
   2.0928450e-02
   5.5781318e-02
   7.1506020e-02
   3.1705483e-02
   4.4031125e-02
   3.3002806e-02
   3.6229617e-02
   4.7368585e-02
   1.6200575e-02
   3.3041787e-02
   2.1121659e-02
   1.6352874e-02
   2.5851619e-02
   2.6038288e-02
   1.9083410e-02
   4.0615891e-02
   4.6898643e-02
   2.8315562e-02
   2.5075361e-02
   1.9413645e-02
   2.6099608e-02
   1.8258578e-02
   9.9076421e-03
   3.5802917e-02
   3.7086767e-02
   1.6316375e-02
   2.1475446e-02
   1.9495597e-02
   3.8280799e-02
   3.4062045e-02
   2.4870835e-02
   1.6277567e-02
   1.1097479e-02
   3.6884377e-02
   4.2060438e-02
   1.2736198e-02
   2.8551203e-02
   3.5229427e-02
   1.4576749e-02
   2.1169481e-02
   2.7254885e-02
   2.4054760e-02
   4.0887327e-02
   5.0108177e-02
   1.9145805e-02
   2.2597310e-02
   3.7514745e-02
   4.7707245e-02
   4.6620764e-02
   2.7297803e-02
   3.6053252e-02
   2.8836123e-02
   2.9829946e-02
   2.8732638e-02
   2.1747640e-02
   3.6828248e-02
   1.2218917e-02
   1.4184310e-02
   1.7264638e-02
   1.9014000e-02
   4.8052936e-02
   3.4744625e-02
   3.1339822e-02
   7.7289043e-03
   2.1473255e-02
   2.4299200e-02
   3.3679159e-02
   4.1895106e-02
   3.2279537e-02
   3.4934835e-02
   2.6508652e-02
   3.7642026e-02
   2.4561100e-02
   5.8137089e-02
   3.5012268e-02
   2.9334099e-02
   2.6563579e-02
   3.6956172e-02
   2.4298579e-02
   2.9945634e-02
   2.4329369e-02
   7.3322108e-02
   5.3493324e-02
   2.1557124e-02
   6.4441668e-02
   2.5792562e-02
   2.8209738e-02
   3.9070070e-02
   3.8642736e-02
   6.0448752e-02
   1.8789675e-02
   4.6575010e-02
   2.7909680e-02
   2.1059691e-02
   5.6119955e-02
   4.4030251e-02
   2.8637952e-02
   3.8038245e-02
   1.9171859e-02
   3.0559062e-02
   1.9646146e-02
   1.7487731e-02
   2.2711022e-02
   2.6429102e-02
   3.3773477e-02
   4.4978474e-02
   4.8102421e-02
   6.5117746e-02
   4.0299846e-02
   2.8321339e-02
   2.9280767e-02
   1.9448232e-02
   4.1438489e-02
   1.3199147e-02
   2.4897232e-02
   3.1339479e-02
   3.9995622e-02
   4.4033539e-02
   2.8246109e-02
   1.2058985e-02
   1.5029358e-02
   2.8374380e-02
   2.4376953e-02
   3.5868621e-02
   1.4229265e-02
   2.1268020e-02
   9.7413838e-03
   2.8101068e-02
   2.3186161e-02
   2.5416116e-02
   4.2710492e-02
   1.6792863e-02
   7.8593541e-02
   2.4328983e-02
   3.4746088e-02
   9.9613704e-03
   1.8687440e-02
   5.2252215e-02
   5.6254500e-02
   1.2252475e-02
   2.5641498e-02
   4.3043307e-02
   1.4929168e-02
   4.0482638e-02
   2.5953523e-02
   2.3911202e-02
   1.5673441e-02
   6.4791775e-03
   9.4639942e-03
   2.9413340e-02
   4.4489441e-02
   3.1294922e-02
   3.4722393e-02
   3.4773258e-02
   3.7152104e-02
   4.1544430e-02
   1.7230926e-02
   2.1296812e-02
   1.3281018e-02
   3.7763595e-02
   3.0399260e-02
   2.6843408e-02
   3.9027856e-02
   2.8189712e-02
   1.5149596e-02
   2.4761943e-02
   4.1797485e-02
   2.6950225e-02
   2.4094840e-02
   7.0530061e-02
   1.7198169e-02
   4.8578357e-02
   4.4021952e-02
   1.2949405e-02
   3.7937825e-02
   3.6476554e-02
   2.5206175e-02
   3.2442018e-02
   8.7050640e-03
   7.3715033e-03
   2.5440445e-02
   2.1266258e-02
   2.8605002e-02
   2.0888463e-02
   5.2550204e-02
   2.8319080e-02
   9.8007322e-03
   3.4423488e-02
   4.4938107e-02
   3.6542873e-02
   3.7028144e-02
   5.3381509e-02
   2.5457695e-02
   2.3285179e-02
   2.4824085e-02
   2.6279997e-02
   1.8336950e-02
   2.8499697e-02
   2.9397492e-02
   2.3159441e-02
   4.5730529e-02
   2.1800210e-02
   1.4044793e-02
   3.4795475e-02
   2.1029553e-02
   5.3939482e-02
   5.8496609e-03
   2.7380375e-02
   3.1584265e-02
   2.9901361e-02
   3.3655338e-02
   4.4333944e-02
   4.7436664e-02
   3.7878136e-02
   1.0660113e-02
   3.4532697e-02
   4.8823269e-02
   3.9580702e-02
   6.4199907e-02
   2.1072726e-02
   1.2083988e-02
   2.7995052e-02
   1.7180615e-02
   2.2612882e-02
   4.4988132e-02
   2.5619173e-02
   3.1794381e-02
   1.7172229e-02
   2.8271741e-02
   1.9770012e-02
   2.8908225e-02
   3.1456339e-02
   3.6742290e-02
   2.8920473e-02
   3.6472131e-02
   1.8172297e-02
   2.1475311e-02
   4.8682635e-02
   5.6994762e-02
   3.5729951e-02
   6.4051127e-02
   3.2176578e-02
   2.9404179e-02
   2.0809958e-02
   2.6418661e-02
   2.9784459e-02
   2.5056664e-02
   1.9241295e-02
   1.5212057e-02
   5.8442760e-02
   1.9198088e-02
   1.2310181e-02
   4.1523823e-02
   7.9664453e-02
   4.6946740e-02
   2.3419080e-02
   2.8350535e-02
   2.7913394e-02
   8.8362991e-03
   1.9510659e-02
   6.1945563e-02
   2.6224060e-02
   5.8462894e-02
   2.7191159e-02
   5.4627528e-02
   2.4020588e-02
   2.5465716e-02
   7.5302559e-02
   3.2969294e-02
   2.6928208e-02
   2.0382010e-02
   4.3213468e-02
   8.3022628e-03
   2.0034797e-02
   5.2191018e-02
   7.6524891e-03
   4.1167195e-02
   6.7212276e-02
   9.9457114e-03
   4.0067277e-02
   2.9725773e-02
   8.5381522e-02
   3.5959298e-02
   3.1414953e-02
   2.1923498e-02
   3.7695439e-02
   3.4522627e-02
   7.8939400e-03
   4.0246450e-02
   2.7113811e-02
   4.9344717e-02
   4.3463490e-02
   2.1439690e-02
   6.4849204e-02
   2.0108390e-02
   2.4142550e-02
   1.8415134e-02
   3.2440672e-02
   2.3500611e-02
   1.6128304e-02
   1.7535108e-02
   2.0017565e-02
   3.0802434e-02
   4.7622766e-02
   2.0920801e-02
   3.0754488e-02
   2.7698886e-02
   3.2814118e-02
   4.2611352e-02
   2.9081314e-02
   2.8850937e-02
   4.6041583e-02
   4.2575182e-02
   3.0036095e-02
   8.0168071e-03
   2.2871691e-02
   1.2367368e-02
   6.6897822e-02
   1.0496982e-02
   1.2981248e-02
   1.1281445e-02
   3.1830552e-02
   1.0296507e-01
   1.9424855e-02
   6.9542183e-03
   1.4988022e-02
   3.4426074e-02
   1.5604198e-02
   2.5428770e-02
   5.3118287e-02
   2.9690429e-02
   3.6824206e-02
   5.3627174e-02
   5.7500898e-02
   5.0058988e-02
   1.4207632e-02
   3.8924720e-02
   2.6541816e-02
   9.0763648e-03
   7.6231968e-03
   5.4385938e-02
   7.1091921e-02
   5.5432409e-03
   2.4718152e-02
   2.3011720e-02
   2.1456655e-02
   2.5076900e-02
   1.6974222e-02
   3.9507204e-02
   3.9675843e-02
   1.1544753e-02
   3.5402180e-02
   2.8108379e-02
   2.7195654e-02
   1.5448509e-02
   5.8770764e-02
   1.9514615e-02
   1.0726673e-02
   1.1887740e-02
   3.7269453e-02
   1.8661619e-02
   4.6395645e-02
   1.3684931e-02
   1.5860014e-02
   5.3551067e-02
   3.9228294e-02
   5.1354874e-02
   3.4003234e-02
   4.0274072e-02
   1.9945421e-02
   7.0585507e-02
   1.7277387e-02
   3.3381944e-02
   1.6640978e-02
   9.4985728e-03
   4.2033173e-02
   2.7894577e-02
   1.6538610e-02
   1.5480624e-02
   4.7870568e-02
   8.7884183e-02
   5.7589905e-02
   3.6033265e-02
   7.2105617e-03
   2.6189580e-02
   2.8619036e-02
   1.6432782e-02
   2.6590197e-02
   1.7523767e-02
   1.0893421e-02
   2.2862175e-02
   9.4342229e-03
   3.0646811e-02
   1.6931583e-02
   7.5909709e-03
   1.6363342e-02
   3.8581890e-02
   2.0232073e-02
   6.6468357e-02
   4.2406492e-02
   3.8792200e-02
   2.0317721e-02
   5.0874277e-02
   7.4961791e-03
   5.7785581e-02
   1.9862134e-02
   1.0576598e-02
   7.6327722e-03
   3.2489326e-02
   2.6174263e-02
   2.2828042e-02
   7.5720755e-02
   6.6327637e-02
   3.0613888e-02
   4.9963672e-02
   1.6689285e-02
   7.4364228e-02
   1.1478179e-02
   3.4670371e-02
   2.1837239e-02
   3.9357113e-02
   4.4674024e-02
   2.1378057e-02
   3.0490527e-02
   4.1118242e-02
   3.9935441e-02
   1.3532002e-02
   7.3135801e-02
   1.3704412e-02
   3.8959340e-02
   1.8015753e-02
   5.2321950e-02
   6.6748499e-02
   2.5881669e-02
   4.4613898e-02
   1.4067045e-02
   4.4712134e-02
   4.0761130e-02
   3.2391163e-02
   2.2345040e-02
   3.1586192e-02
   8.9776141e-03
   7.9552557e-03
   1.6784459e-02
   1.7895538e-02
   1.7347093e-02
   6.3539653e-02
   2.7007260e-02
   3.1417226e-02
   2.6584856e-02
   5.3448083e-02
   2.8647702e-02
   8.2777843e-03
   1.7600650e-02
   9.3756124e-02
   2.0689602e-02
   3.2421429e-02
   1.1148099e-02
   1.8570137e-02
   7.1680302e-02
   3.5072476e-02
   6.4003564e-02
   1.6534813e-02
   5.8436729e-02
   4.4000954e-02
   5.2835646e-02
   3.8816687e-02
   1.7647251e-02
   8.6786734e-03
   3.1346038e-02
   5.8291343e-03
   1.2255067e-02
   1.0973739e-02
   2.9694435e-02
   5.5227968e-02
   3.8997221e-02
   4.9434653e-02
   8.1404327e-02
   6.9705435e-02
   4.3203643e-02
   1.6886088e-02
   6.4542521e-03
   2.1497847e-02
   2.4964050e-02
   2.5148731e-02
   2.0884575e-02
   2.2264111e-02
   1.0454501e-02
   1.7195848e-02
   1.7011826e-02
   7.0643548e-02
   5.2293985e-02
   6.1173558e-02
   3.6053207e-02
   4.5230553e-02
   1.2937250e-02
   1.3939943e-02
   7.3406894e-02
   3.1990457e-02
   2.3554972e-02
   6.3060639e-02
   1.1051498e-02
   3.5467880e-02
   8.2979401e-02
   2.4861869e-02
   1.1243900e-02
   7.7660007e-02
   1.4563570e-02
   5.6252591e-02
   1.3974405e-02
   2.7402011e-02
   4.1161823e-02
   4.5516858e-02
   1.6565846e-02
   1.7167063e-02
   6.4555589e-03
   1.0853910e-02
   1.7701004e-02
   2.9176335e-02
   1.6152457e-02
   6.7905749e-02
   3.9272556e-02
   2.4213500e-02
   1.6259324e-02
   4.0116124e-02
   3.7723383e-02
   1.3054477e-02
   3.0004658e-02
   1.9056598e-02
   1.5782579e-02
   3.3613963e-02
   1.8622255e-02
   1.1551767e-02
   1.4008946e-02
   2.8405202e-02
   3.0648085e-02
   3.3092907e-02
   1.5293497e-02
   2.1721686e-02
   3.7919660e-02
   1.4467273e-02
   1.0608931e-02
   2.6820520e-02
   3.9082851e-02
   1.0806907e-02
   2.1355957e-02
   3.8883236e-02
   2.1063716e-02
   2.2423769e-02
   1.9491271e-02
   2.9120586e-02
   1.7637217e-02
   2.0050872e-02
   1.1643470e-02
   3.1322301e-02
   2.2987866e-02
   1.4482569e-02
   1.7209419e-02
   3.1962638e-02
   2.3350438e-02
   1.5207688e-02
   2.6932243e-02
   2.3483977e-02
   2.6641512e-02
   1.5940328e-02
   2.3818816e-02
   2.2470429e-02
   2.8376503e-02
   3.9971618e-02
   2.0760782e-02
   1.8750623e-02
   2.5342167e-02
   1.4576860e-02
   1.5463952e-02
   4.8278905e-02
   1.5903596e-02
   1.1747085e-02
   9.7338247e-03
   1.1633699e-02
   7.4935448e-02
   5.5490480e-02
   2.7194124e-02
   2.1085488e-02
   1.9798650e-02
   1.9035627e-02
   1.1992313e-02
   1.3501255e-01
   1.9805693e-02
   2.3382912e-02
   1.3063878e-02
   3.2443234e-02
   1.1945030e-02
   2.2797813e-02
   4.2082073e-02
   2.0457212e-02
   1.9169042e-02
   1.6354836e-02
   1.1571713e-02
   1.8273907e-02
   2.8560721e-02
   2.4995061e-02
   2.0691309e-02
   2.2914753e-02
   3.5242258e-02
   1.2301959e-02
   1.3090600e-02
   1.1014847e-02
   4.7394063e-02
   3.3753747e-02
   1.3908450e-02
   1.5093324e-02
   1.3082106e-02
   1.0548039e-02
   6.4230346e-02
   2.7575642e-02
   2.4702003e-02
   2.7969263e-02
   5.8113378e-02
   4.1786362e-02
   2.9612558e-02
   1.2301291e-02
   1.1076576e-02
   3.2060960e-02
   2.0462068e-02
   2.2767241e-02
   1.1206932e-02
   1.9615468e-02
   4.3957234e-02
   2.6096068e-02
   2.5373699e-02
   2.2769251e-02
   2.2645827e-02
   5.3632487e-02
   1.7495087e-02
   9.4856568e-03
   4.5065750e-02
   2.3977866e-02
   6.4511038e-03
   2.4479555e-02
   5.5396608e-02
   2.8108877e-02
   2.0419478e-02
   2.5418709e-02
   1.7712688e-02
   2.3791574e-02
   3.0172075e-02
   4.4435729e-02
   2.0496760e-02
   3.0705006e-02
   2.1156160e-02
   2.0115082e-02
   6.1631330e-02
   2.7095672e-02
   1.8614842e-02
   2.3017428e-02
   1.7141236e-02
   3.1797010e-02
   2.5924033e-02
   1.4872548e-02
   1.2623348e-02
   1.8398832e-02
   1.7409090e-02
   1.0919882e-02
   2.7990722e-02
   2.5865916e-02
   2.5066164e-02
   2.0720154e-02
   1.6081698e-02
   2.7758557e-02
   2.6766392e-02
   1.0628785e-02
   4.1901382e-02
   3.4390921e-02
   3.1657507e-02
   4.1820251e-02
   3.7683903e-02
   8.2882806e-03
   3.0888916e-02
   3.5729270e-02
   1.7958281e-02
   1.5433795e-02
   2.1335063e-02
   7.0497765e-02
   6.4189379e-02
   2.1841227e-02
   1.5449428e-02
   4.3114554e-02
   1.3430058e-02
   3.1968192e-02
   1.4132173e-02
   2.0958345e-02
   8.0155732e-02
   2.7985796e-02
   2.3856526e-02
   4.2025704e-02
   1.8783536e-02
   1.4999273e-02
   1.1889966e-02
   5.0471660e-02
   2.5393719e-02
   4.4503467e-02
   1.1216219e-02
   2.6609912e-02
   4.4298580e-02
   4.3360971e-02
   4.8372254e-03
   1.8520009e-02
   9.3445958e-02
   4.3705409e-02
   2.0150495e-02
   1.6961632e-02
   3.4641531e-02
   1.7200977e-02
   2.2011270e-02
   2.1633079e-02
   3.4914599e-02
   1.6541216e-02
   3.5918110e-02
   1.6212111e-02
   4.3241241e-02
   1.7995857e-02
   1.2466406e-02
   1.4125375e-02
   7.6988877e-03
   3.7519271e-02
   3.1556363e-02
   5.0667977e-02
   4.3946558e-02
   1.0874164e-02
   1.9416726e-02
   2.3523643e-02
   2.8728141e-02
   1.7273508e-02
   1.3706989e-02
   2.0024679e-02
   2.0759441e-02
   1.4097341e-02
   9.9522361e-03
   7.3877550e-02
   3.2172069e-02
   1.3674303e-02
   5.4403486e-02
   2.0875327e-02
   9.0564478e-03
   1.2378696e-02
   3.1447658e-02
   5.5639233e-02
   1.1020893e-02
   2.7978395e-02
   2.8891684e-02
   2.3228946e-02
   1.5032128e-02
   3.7129729e-02
   1.1756962e-02
   2.4593548e-02
   2.1110484e-02
   2.6306877e-02
   2.2631949e-02
   1.9837404e-02
   1.8112392e-02
   1.9096462e-02
   1.4088138e-02
   1.0367693e-02
   1.0160548e-02
   2.2726053e-02
   1.5746496e-02
   4.3049251e-02
   1.0139099e-02
   1.0591065e-02
   2.6161968e-02
   2.2637213e-02
   2.4097191e-02
   1.6499428e-02
   1.0790884e-02
   2.3969452e-02
   1.7175797e-02
   2.4883613e-02
   2.9048959e-02
   2.2133268e-02
   1.5345240e-02
   2.0711290e-02
   4.0150384e-02
   1.2470254e-02
   2.6028254e-02
   8.5336225e-02
   2.5954751e-02
   2.8904069e-02
   2.7001496e-02
   4.6255781e-02
   1.2016058e-02
   1.7603899e-02
   2.3818950e-02
   2.8477058e-02
   4.1716837e-02
   5.2301183e-02
   3.2342028e-02
   2.4876369e-02
   8.2745537e-02
   1.9990190e-02
   4.0650327e-02
   1.3658269e-02
   1.5004883e-02
   1.5505153e-02
   3.5229992e-02
   9.3894849e-03
   1.4926236e-02
   1.3121800e-02
   1.7849912e-02
   1.4716520e-02
   3.4890507e-02
   2.1154624e-02
   5.3260561e-02
   1.4278510e-02
   1.1622267e-02
   2.7459150e-02
   2.4912722e-02
   1.0662329e-02
   1.4798924e-02
   2.0512785e-02
   1.8496555e-02
   1.2451935e-02
   1.6751000e-02
   3.5359308e-02
   1.0552133e-02
   8.5334127e-03
   2.3296526e-02
   1.7669409e-02
   4.0683912e-02
   2.7948374e-02
   2.6938451e-02
   3.6493710e-02
   2.1958187e-02
   3.4495056e-02
   2.7028608e-02
   1.3181725e-02
   3.1505573e-02
   1.1348463e-02
   1.4694949e-02
   9.0549537e-03
   2.7191104e-02
   4.0601089e-02
   1.3127339e-02
   4.2152040e-02
   1.8246444e-02
   2.7055957e-02
   5.5610948e-02
   1.7546277e-02
   1.2424046e-02
   2.3368153e-02
   3.6735338e-02
   3.1705517e-02
   3.8090133e-02
   2.0001161e-02
   2.0184262e-02
   3.9903946e-02
   1.8536475e-02
   2.4243657e-02
   2.6094708e-02
   3.5700168e-02
   8.5252755e-02
   1.8927987e-02
   2.1856082e-02
   3.3326559e-02
   1.7744583e-02
   3.8645628e-02
   3.6460497e-02
   1.5177316e-02
   3.7411373e-02
   1.9743570e-02
   3.9932631e-02
   2.6179765e-02
   3.8820366e-02
   2.3836234e-02
   2.5478035e-02
   2.4934010e-02
   2.3229389e-02
   2.0111236e-02
   3.0613617e-02
   2.8367549e-02
   1.1877771e-02
   4.9346414e-02
   3.0285983e-02
   2.7073236e-02
   4.4604825e-02
   3.0624530e-02
   2.9067801e-02
   3.2386651e-02
   2.3742001e-02
   1.7001280e-02
   2.8028308e-02
   2.9135736e-02
   1.6300897e-02
   3.5487388e-02
   2.6637469e-02
   2.9519685e-02
   1.3216713e-02
   3.8852883e-02
   3.1353806e-02
   2.5467628e-02
   1.7582487e-02
   2.8873560e-02
   3.8661568e-02
   2.8277276e-02
   1.2845859e-02
   3.4429371e-02
   2.7430951e-02
   1.3743458e-02
   2.5993795e-02
   3.8362525e-02
   3.7296508e-02
   2.4274916e-02
   2.2455807e-02
   3.4592784e-02
   3.1714946e-02
   7.7391159e-02
   3.2499398e-02
   3.3305847e-02
   4.6416392e-02
   2.0612852e-02
   3.2623651e-02
   2.5130314e-02
   5.2135694e-02
   3.0860435e-02
   1.8889815e-02
   4.2013091e-02
   2.2774234e-02
   4.9682279e-02
   2.1507831e-02
   1.6649563e-02
   2.4024388e-02
   1.1343783e-02
   3.6820711e-02
   2.7596417e-02
   2.5804953e-02
   2.7473462e-02
   4.4567088e-02
   6.5656306e-02
   2.7129680e-02
   3.8443576e-02
   1.4853820e-02
   2.6241968e-02
   6.2178452e-02
   2.1106394e-02
   3.4453865e-02
   1.6504635e-02
   1.5529676e-02
   2.7793971e-02
   2.9472775e-02
   2.1920188e-02
   4.6995501e-02
   1.7694299e-02
   4.7823793e-02
   2.7548464e-02
   3.8260144e-02
   3.3737256e-02
   2.0993983e-02
   5.3464565e-02
   2.0715288e-02
   4.1150569e-02
   1.3851608e-02
   3.2626375e-02
   2.5402185e-02
   1.5705583e-02
   1.7898757e-02
   2.8857082e-02
   1.3401413e-02
   2.6934369e-02
   1.8128189e-02
   2.1288481e-02
   3.9569663e-02
   1.5914736e-02
   5.1260667e-02
   1.6418745e-02
   3.2233032e-02
   2.6305038e-02
   3.5842269e-02
   1.3821645e-02
   2.7569141e-02
   6.3253709e-02
   3.7308489e-02
   1.7960956e-02
   2.7712052e-02
   1.9174200e-02
   2.5663131e-02
   2.8133685e-02
   1.5478402e-02
   1.9565431e-02
   2.2243023e-02
   2.7049869e-02
   1.9199758e-02
   3.0726626e-02
   3.1152992e-02
   1.6259597e-02
   1.8897149e-02
   3.1588866e-02
   5.3995216e-02
   5.3027427e-02
   3.5717921e-02
   4.1638994e-02
   6.2557404e-02
   3.8325720e-02
   4.1468384e-02
   4.6315334e-02
   2.8408522e-02
   3.8101574e-02
   4.7561472e-02
   2.3696599e-02
   1.2624606e-02
   4.0613708e-02
   3.3129079e-02
   3.0814800e-02
   2.3642480e-02
   3.4670242e-02
   5.3941694e-03
   2.1337148e-02
   3.4197859e-02
   3.5594658e-02
   4.6801174e-02
   2.9158321e-02
   3.6443081e-02
   1.2021458e-02
   6.0064264e-02
   1.7178456e-02
   5.9329097e-02
   4.0455033e-02
   2.4737641e-02
   3.0672450e-02
   2.9206406e-02
   3.5360069e-02
   1.0473996e-02
   2.0261890e-02
   1.8916386e-02
   1.8151009e-02
   1.3276414e-02
   2.5753714e-02
   2.8051189e-02
   2.2844127e-02
   2.4155127e-02
   2.1081423e-02
   3.6215012e-02
   1.1172969e-02
   1.8961000e-02
   3.2513105e-02
   1.5466014e-02
   5.0781223e-02
   2.2722023e-02
   7.0171859e-02
   2.1765124e-02
   2.9646537e-02
   2.0796203e-02
   3.8809898e-02
   5.4664642e-02
   4.0525428e-02
   1.5539952e-02
   3.7171997e-02
   2.1540022e-02
   2.1938496e-02
   4.1440534e-02
   4.5488640e-02
   2.9302703e-02
   8.9105203e-02
   4.1327868e-02
   1.3924693e-02
   7.4753359e-02
   2.0939088e-02
   3.8200133e-02
   3.1849026e-02
   2.5731670e-02
   1.9274053e-02
   2.2995612e-02
   2.7985616e-02
   5.4984538e-02
   1.6350695e-02
   4.6612180e-02
   2.4399451e-02
   1.1877962e-01
   2.2721211e-02
   2.9424383e-02
   1.5576306e-02
   6.4340432e-02
   3.2733641e-02
   1.8185168e-02
   1.9588662e-02
   1.5841285e-02
   1.8427840e-02
   3.5724480e-02
   4.3057260e-02
   2.9184425e-02
   2.1395886e-02
   2.6474833e-02
   2.5408893e-02
   5.0676146e-02
   2.8893946e-02
   3.2897205e-02
   2.4943136e-02
   3.5787106e-02
   2.4873632e-02
   2.1298049e-02
   4.1187598e-02
   3.9690067e-02
   1.3493158e-02
   2.7233347e-02
   5.2158831e-02
   3.1388367e-02
   2.3938125e-02
   2.8077779e-02
   4.5171210e-02
   2.9485248e-02
   4.7256265e-02
   2.8499247e-02
   1.6013948e-02
   2.5359421e-02
   3.7454243e-02
   2.5918247e-02
   2.3381573e-02
   1.7183416e-02
   2.3964489e-02
   2.6395503e-02
   6.5039726e-02
   3.9917719e-02
   2.3863667e-02
   1.5405621e-02
   8.7293171e-02
   4.3115920e-02
   2.9832352e-02
   3.5656162e-02
   2.0796400e-02
   5.6855062e-02
   1.2169955e-02
   3.9307587e-02
   1.5891057e-02
   2.5261794e-02
   2.9000698e-02
   2.4691958e-02
   8.2568637e-02
   1.6068724e-02
   4.0905629e-02
   2.6522355e-02
   4.4288327e-02
   4.1661568e-02
   8.1183662e-02
   2.7096595e-02
   9.1853342e-03
   2.1809773e-02
   2.8300437e-02
   1.9006117e-02
   1.6775698e-02
   2.6919130e-02
   3.3006781e-02
   3.7997711e-02
   6.1127700e-02
   3.9115944e-02
   2.5205673e-02
   5.1864881e-02
   3.2383116e-02
   6.3728451e-02
   2.2186070e-02
   1.2628121e-02
   1.6234233e-02
   1.8707080e-02
   2.7402832e-02
   2.4830887e-02
   3.3349814e-02
   4.8767196e-02
   2.5936855e-02
   4.1411548e-02
   4.6805688e-02
   3.7494470e-02
   2.4405738e-02
   8.7638502e-03
   4.5463388e-02
   5.0705456e-02
   1.2857044e-02
   4.3608594e-02
   3.2618805e-02
   2.9415241e-02
   9.7379689e-02
   7.3056796e-02
   1.6116969e-02
   3.3824208e-02
   5.4811003e-02
   1.2369856e-02
   7.9868729e-02
   2.2237146e-02
   2.8865761e-02
   3.8579694e-02
   2.0250371e-02
   3.5759234e-02
   1.3886540e-02
   2.7684328e-02
   5.4297198e-02
   1.1632694e-02
   1.1962899e-02
   3.8494667e-02
   2.3420891e-02
   1.6566757e-02
   1.2356687e-02
   2.7208956e-02
   7.9568033e-02
   2.3502772e-02
   2.5721930e-02
   1.5222733e-02
   4.6028729e-02
   2.5747704e-02
   6.9863760e-02
   5.0186726e-02
   2.5519161e-02
   6.8827330e-02
   2.9936928e-02
   1.5293643e-02
   1.0847038e-02
   5.0437499e-02
   2.9530552e-02
   6.3314511e-02
   3.7876136e-02
   2.1543853e-02
   4.1651734e-02
   1.5842238e-02
   1.8114030e-02
   9.1526105e-02
   4.5016034e-02
   1.8493476e-02
   3.3082361e-02
   4.8190943e-02
   1.8084231e-02
   1.1678677e-02
   4.2361525e-02
   4.3312471e-02
   3.4551587e-02
   2.2995961e-02
   4.1984395e-02
   2.9891164e-02
   1.3780775e-02
   6.4909512e-02
   1.6462541e-02
   4.0717169e-02
   2.4583900e-02
   4.2059054e-02
   3.1223357e-02
   3.9071686e-02
   2.7961402e-02
   1.6976078e-02
   1.4137486e-02
   1.7796180e-02
   6.0253604e-02
   2.3889130e-02
   8.4512551e-03
   3.1309978e-02
   7.5682786e-02
   3.3807436e-02
   4.7933589e-02
   7.0864348e-02
   7.2209956e-02
   5.1991271e-02
   1.0021715e-01
   5.0814051e-02
   2.9865124e-02
   4.6082565e-02
   3.3482628e-02
   1.9787333e-02
   4.4904173e-02
   2.0140984e-02
   9.2264458e-02
   3.1371341e-02
   4.0891175e-02
   3.0267530e-02
   4.1359481e-02
   7.3793480e-02
   1.2406175e-02
   5.4936890e-02
   1.0543365e-01
   3.7786364e-02
   5.6220276e-02
   4.1438067e-02
   8.1972499e-02
   1.9774187e-02
   8.4047515e-02
   3.1544362e-02
   3.7168535e-02
   6.6705821e-02
   6.4096526e-02
   1.9023691e-02
   1.6332702e-02
   3.2694445e-02
   2.7069032e-02
   5.3209361e-02
   8.7953010e-03
   2.1460495e-02
   2.8072448e-02
   2.6989778e-02
   5.2833929e-02
   2.4252887e-02
   1.8291908e-02
   2.9813802e-02
   5.6188049e-02
   3.1465533e-02
   7.1961979e-02
   4.6874304e-02
   3.3734268e-02
   1.7346338e-02
   3.1117488e-02
   5.4254206e-02
   1.5850511e-02
   1.5412130e-02
   5.7793286e-02
   2.1882750e-02
   3.6409158e-02
   1.8209995e-02
   1.6715980e-02
   3.7739841e-02
   3.2354395e-02
   4.9080854e-02
   2.7433194e-02
   3.2705880e-02
   4.0354177e-02
   1.8511719e-02
   7.8065635e-02
   2.5981967e-02
   7.3329780e-03
   4.4424515e-02
   5.1729969e-02
   1.4324930e-02
   1.6157882e-02
   9.7567965e-03
   3.1689236e-02
   9.0761241e-03
   4.4267692e-02
   2.4258929e-02
   5.2877611e-02
   1.3599592e-02
   1.5617370e-02
   1.6789169e-02
   2.3022524e-02
   6.5198767e-02
   9.8062062e-03
   1.6421211e-02
   1.1986630e-02
   1.5736167e-02
   1.7399787e-02
   3.2464748e-02
   2.5183181e-02
   1.8774078e-02
   2.5943215e-02
   2.8844828e-02
   1.3713680e-02
   9.9687692e-03
   2.1533857e-02
   4.7076517e-02
   7.6292109e-02
   4.5494334e-02
   1.5065267e-02
   3.8764207e-02
   1.1812959e-02
   2.7584911e-02
   1.3393938e-02
   1.7859173e-02
   3.0135418e-02
   4.0723213e-02
   5.9518358e-02
   1.8360055e-02
   2.2986136e-02
   4.3750769e-02
   9.4809362e-03
   2.5548417e-02
   1.0146101e-02
   1.4726198e-02
   1.4722364e-02
   1.1694700e-02
   1.9317811e-02
   3.1133101e-02
   3.2427191e-02
   8.4892397e-02
   1.6561503e-02
   3.6138270e-02
   2.0661274e-02
   4.2195134e-02
   1.6182661e-02
   1.7630279e-02
   1.7266189e-02
   1.3378508e-02
   2.9376532e-02
   5.1957036e-02
   2.1076017e-02
   1.6781044e-02
   2.0593213e-02
   1.6537535e-02
   4.0139137e-02
   1.3863039e-02
   5.7193125e-02
   2.1216946e-02
   2.0824687e-02
   2.9448329e-02
   3.4818062e-02
   5.1279183e-02
   6.1670467e-02
   6.8079718e-02
   5.1652318e-02
   2.8376458e-02
   5.8786445e-02
   1.6969443e-02
   3.3483625e-02
   4.8659429e-02
   6.0147318e-02
   7.2032264e-02
   6.5617009e-02
   1.0510145e-02
   2.4353618e-02
   4.8183381e-02
   3.3310490e-02
   1.1800280e-02
   4.0739294e-02
   6.9486770e-02
   2.2097985e-02
   1.3138702e-02
   2.6878848e-02
   1.4886682e-02
   3.3981221e-02
   1.2960908e-02
   3.6116291e-02
   3.9278626e-02
   3.2350981e-02
   5.1692956e-02
   1.9755270e-02
   4.3690892e-02
   2.3699117e-02
   1.3994017e-02
   3.6326383e-02
   3.1411503e-02
   3.0193704e-02
   3.7834188e-02
   5.6307419e-02
   1.1643234e-02
   1.9653641e-02
   3.3329447e-02
   5.8483834e-02
   3.3360214e-02
   2.8573513e-02
   4.1010780e-02
   7.0531044e-02
   3.1529764e-02
   2.0080461e-02
   1.2376427e-02
   1.8870266e-02
   5.7339480e-02
   1.4944548e-02
   8.0893513e-02
   5.1711177e-02
   3.7057156e-02
   1.8386693e-02
   1.0623594e-02
   1.5727395e-02
   7.4146578e-02
   2.1344493e-02
   3.2664291e-02
   2.0264056e-02
   1.2553960e-02
   3.5428239e-02
   4.6630766e-02
   2.4608933e-02
   2.6111114e-02
   5.6064849e-02
   1.6855560e-02
   2.8230148e-02
   5.7810531e-03
   2.2561101e-02
   2.0457777e-02
   2.6960013e-02
   5.4887662e-02
   3.4494739e-02
   4.4660981e-02
   2.1341532e-02
   1.0316587e-02
   4.9767912e-02
   2.7753182e-02
   1.8371340e-02
   1.2446865e-02
   3.7609739e-02
   3.5865316e-02
   1.6799338e-02
   2.8556309e-02
   2.1215468e-02
   4.2572202e-02
   9.6179949e-02
   2.1650702e-02
   3.6626714e-02
   6.0272171e-02
   4.2110683e-02
   1.6284373e-02
   4.0463940e-02
   6.5235435e-02
   1.9076621e-02
   3.6600845e-02
   1.7079087e-02
   9.5902281e-03
   4.7775624e-02
   1.6752926e-02
   3.4389209e-02
   2.6992322e-02
   2.6806120e-02
   3.1173634e-02
   7.4569088e-02
   3.3589575e-02
   7.3629897e-02
   1.8224785e-02
   2.3068366e-02
   3.1034230e-02
   2.1599031e-02
   5.4181960e-02
   3.2010582e-02
   6.4404338e-02
   1.8202657e-02
   2.1196105e-02
   2.5998981e-02
   5.3467125e-02
   6.9109174e-02
   6.0169502e-02
   4.3060806e-02
   3.8911507e-02
   2.9307415e-02
   4.3330726e-02
   2.7230737e-02
   3.0019820e-02
   1.9170919e-02
   3.7147040e-02
   2.6839871e-02
   1.2929049e-02
   1.5183434e-02
   3.4361781e-02
   1.3564747e-02
   2.3250158e-02
   2.7823463e-02
   1.7632771e-02
   4.7306826e-02
   2.3533064e-02
   4.9340080e-02
   1.1812939e-02
   1.1979184e-02
   1.4141207e-02
   1.1705895e-02
   9.6867424e-02
   2.9756225e-02
   2.4929367e-02
   3.5868738e-02
   1.7859404e-02
   7.1623419e-02
   1.0124203e-02
   6.4034804e-02
   2.5773164e-02
   1.4714158e-02
   2.3392396e-02
   6.1558827e-02
   1.7418441e-02
   2.0420449e-02
   2.4885202e-02
   3.2583341e-02
   3.3678867e-02
   2.2902345e-02
   4.4776425e-02
   2.3999432e-02
   3.0025310e-02
   1.4953185e-02
   1.7774244e-02
   3.2176270e-02
   1.1219725e-02
   1.7222595e-02
   1.2712581e-02
   3.3869844e-02
   4.1943549e-02
   9.3683357e-02
   2.4905564e-02
   2.9201733e-02
   2.1126057e-02
   3.5961647e-02
   2.1616463e-02
   3.5125581e-02
   3.2501485e-02
   5.3900817e-02
   1.9813338e-02
   3.2382885e-02
   1.2978147e-02
   3.1450946e-02
   4.6742477e-02
   1.8188347e-02
   2.1452132e-02
   1.4192118e-02
   5.1230223e-02
   5.8504448e-02
   5.3785517e-02
   1.2033081e-02
   1.2213556e-01
   4.1348743e-02
   1.0809882e-01
   2.4633297e-02
   9.3036542e-03
   1.9352711e-02
   3.1339503e-02
   2.2021838e-02
   3.2735716e-02
   3.6401923e-02
   1.7928956e-02
   1.1973888e-02
   2.0081826e-02
   1.8763094e-02
   2.1816099e-02
   1.8253273e-02
   2.5863425e-02
   1.6788254e-02
   3.9579178e-02
   4.9443325e-02
   3.5673608e-02
   1.2144575e-02
   1.7430667e-02
   1.7607827e-02
   2.1664688e-02
   2.2675319e-02
   3.1189365e-02
   1.5839793e-02
   5.7643882e-02
   1.0445321e-02
   3.5818960e-02
   2.0967420e-02
   2.7702615e-02
   1.4918483e-02
   1.2753624e-02
   3.2533444e-02
   2.0946224e-02
   3.3734326e-02
   1.8789788e-02
   9.6751330e-03
   2.2356996e-02
   3.5256945e-02
   1.8398098e-02
   1.2620277e-02
   3.3950675e-02
   2.7265903e-02
   1.9358885e-02
   6.6671696e-02
   1.4696951e-02
   1.6196852e-02
   3.6591281e-02
   3.1662367e-02
   1.7910472e-02
   2.3388724e-02
   2.7710911e-02
   2.3395638e-02
   3.1496868e-02
   3.3109901e-02
   4.2252887e-02
   2.3911455e-02
   2.5062102e-02
   2.5359450e-02
   3.1413847e-02
   2.8648253e-02
   1.2898532e-02
   2.8141130e-02
   3.5059085e-02
   4.5706489e-02
   1.9917918e-02
   4.3428855e-02
   1.3787043e-02
   5.0317235e-02
   2.0275011e-02
   9.1350977e-03
   3.5695664e-02
   6.3347199e-02
   3.7347618e-02
   5.0412507e-02
   4.8137318e-02
   2.9729616e-02
   2.4717038e-02
   1.5746862e-02
   2.5564146e-02
   7.4524423e-03
   2.9751212e-02
   3.7735410e-02
   2.0985883e-02
   1.4954216e-02
   1.9483730e-02
   1.5776989e-02
   2.0618206e-02
   1.3777854e-02
   2.7737365e-02
   1.0285273e-02
   2.4495736e-02
   2.9773023e-02
   1.5820795e-02
   1.9999846e-02
   5.7441888e-02
   2.4340591e-02
   2.1863639e-02
   1.5401609e-02
   6.4215983e-02
   5.1722883e-02
   4.3148697e-02
   1.8188930e-02
   5.1858245e-02
   3.8706952e-02
   1.6714177e-02
   1.4648322e-02
   2.7781794e-02
   3.4292000e-02
   3.5204463e-02
   3.7579257e-02
   2.8144467e-02
   3.4529349e-02
   3.0222049e-02
   6.5679140e-02
   2.4902119e-02
   5.0588214e-02
   3.6068927e-02
   1.5671831e-02
   1.1655444e-02
   1.0325499e-02
   2.5687186e-02
   5.0473233e-02
   3.9702308e-02
   4.0987876e-02
   1.3729754e-02
   1.0716454e-01
   3.4628561e-02
   8.4581337e-02
   5.0117811e-02
   2.4057849e-02
   8.2001624e-03
   1.7296579e-02
   2.5034025e-02
   2.7155951e-02
   2.6082776e-02
   7.3489068e-02
   2.2046150e-02
   4.3714982e-02
   3.4081532e-02
   3.0667173e-02
   1.8320608e-02
   2.1642049e-02
   1.9707362e-02
   1.5731558e-02
   3.2521591e-02
   5.7266024e-02
   5.6586811e-02
   5.2747684e-02
   3.3662252e-02
   4.9142644e-02
   2.4399802e-02
   5.9103637e-02
   1.6536085e-02
   2.0847276e-02
   2.9223893e-02
   2.9232794e-02
   2.1375730e-02
   1.1755153e-02
   2.7230359e-02
   1.0031658e-02
   1.8737683e-02
   3.8071153e-02
   6.1304138e-02
   3.1273117e-02
   2.2394831e-02
   4.4240377e-02
   5.8149317e-02
   6.2135627e-02
   4.4746183e-02
   1.0676318e-02
   3.3002024e-02
   5.0815158e-02
   5.8488136e-02
   3.3565234e-02
   2.2197440e-02
   2.9381734e-02
   2.4197948e-02
   4.0791426e-02
   1.6904292e-02
   3.2288748e-02
   5.0111375e-02
   2.2113017e-02
   2.1248384e-02
   2.1410378e-02
   1.9140210e-02
   1.9237421e-02
   2.2146563e-02
   2.8658839e-02
   2.3953885e-02
   4.5214089e-02
   2.1326195e-02
   1.6602386e-02
   3.5449672e-02
   1.1527643e-02
   2.1635263e-02
   2.0791856e-02
   5.0247011e-02
   1.6468918e-02
   2.5265552e-02
   1.3331221e-02
   5.1325619e-02
   1.0999798e-02
   2.5021191e-02
   2.8129662e-02
   2.7685874e-02
   2.6604455e-02
   1.7730507e-02
   1.1682763e-02
   1.4934174e-02
   3.4011268e-02
   3.3623053e-02
   1.9828452e-02
   2.2216850e-02
   6.4733298e-02
   3.7435994e-02
   1.5425450e-02
   1.4974147e-02
   2.2534876e-02
   4.4046259e-02
   7.0832241e-02
   2.8317679e-02
   1.9729064e-02
   2.1902057e-02
   3.7310845e-02
   1.8633671e-02
   2.1628894e-02
   4.4636143e-02
   5.3195246e-02
   2.0116817e-02
   3.7313604e-02
   2.2847524e-02
   1.3341315e-02
   1.8578918e-02
   6.4100764e-02
   2.4780206e-02
   1.9624999e-02
   1.9491694e-02
   2.6828509e-02
   2.1815463e-02
   8.7302339e-03
   1.4771594e-02
   8.8095477e-03
   2.4503530e-02
   1.7724337e-02
   1.7968524e-02
   3.4108476e-02
   1.0307827e-02
   5.0456595e-02
   1.9604449e-02
   2.6117419e-02
   1.6827314e-02
   4.0047179e-02
   3.9157554e-02
   1.7464985e-02
   1.4282731e-02
   1.0433468e-02
   5.3773100e-02
   3.7643494e-02
   2.0029544e-02
   9.3453987e-03
   6.9346287e-02
   1.6435369e-02
   1.4118780e-02
   1.7935154e-02
   3.5278831e-02
   3.5556859e-02
   1.8947498e-02
   3.3694111e-02
   1.2340477e-02
   1.5200696e-02
   2.4603061e-02
   3.6477535e-02
   4.9206682e-02
   2.0548429e-02
   3.2074027e-02
   2.1313459e-02
   5.4734179e-02
   2.6367841e-02
   9.7644346e-03
   1.7458338e-02
   2.4474350e-02
   3.1297317e-02
   2.2963955e-02
   2.9643285e-02
   2.6323661e-02
   2.4010502e-02
   1.6916322e-02
   2.7111653e-02
   1.9756315e-02
   1.0662400e-02
   2.7398390e-02
   2.2892504e-02
   3.2352861e-02
   4.2599099e-02
   3.2194423e-02
   3.4099843e-02
   4.1937205e-02
   3.2494945e-02
   3.5118138e-02
   1.2653011e-02
   1.1522744e-01
   3.8020633e-02
   2.8864402e-02
   8.6368521e-02
   3.1367268e-02
   4.3233386e-02
   3.8409272e-02
   2.4807150e-02
   1.0763192e-01
   5.8513869e-02
   2.4362842e-02
   7.2280685e-02
   2.7788701e-02
   8.9028646e-02
   5.4538989e-02
   3.5223664e-02
   2.2458239e-02
   2.9741785e-02
   4.1856462e-02
   3.1186028e-02
   3.5919968e-02
   1.9744854e-02
   3.0466287e-02
   2.6270092e-02
   2.5771878e-02
   3.2259663e-02
   3.6060579e-02
   3.6680368e-02
   2.4260751e-02
   2.7212707e-02
   2.9069154e-02
   2.7842584e-02
   6.6546393e-02
   7.4837380e-02
   3.5972197e-02
   1.9349671e-02
   3.2677941e-02
   1.7671762e-02
   1.5497048e-02
   1.9624553e-02
   1.5807871e-02
   1.9580656e-02
   2.1660013e-02
   6.1758533e-02
   3.1014009e-02
   1.7836166e-02
   2.1689802e-02
   3.0006230e-02
   3.7244359e-02
   1.3144810e-02
   6.1121191e-02
   1.0687775e-01
   2.7649109e-02
   5.1222766e-02
   1.5683279e-02
   2.4343146e-02
   2.3966937e-02
   1.9476620e-02
   4.6623844e-02
   6.6419633e-02
   1.8429237e-02
   1.5615114e-02
   3.8561351e-02
   2.5101914e-02
   2.2815133e-02
   2.5200822e-02
   4.0208924e-02
   3.4392096e-02
   3.1290613e-02
   4.8623985e-02
   1.7391201e-02
   4.3141000e-02
   2.9927808e-02
   5.1146900e-02
   2.4411594e-02
   2.7613430e-02
   3.0424525e-02
   2.7914498e-02
   1.8636994e-02
   1.1729543e-02
   3.8068348e-02
   1.5135671e-02
   1.7496609e-02
   2.6229727e-02
   2.7299970e-02
   2.8366316e-02
   2.3659005e-02
   8.1110878e-02
   1.3048466e-02
   2.8158516e-02
   1.5964175e-02
   2.0323889e-02
   1.9745006e-02
   2.0599505e-02
   1.7385618e-02
   2.0180271e-02
   3.6929635e-02
   2.6995706e-02
   2.1913091e-02
   1.5421027e-02
   1.8585147e-02
   3.3869467e-02
   5.0810375e-02
   2.7613149e-02
   1.4657353e-02
   2.1990706e-02
   3.7264055e-02
   2.0825081e-02
   1.4501097e-02
   1.1947188e-02
   1.7086557e-02
   6.2934734e-02
   4.1552585e-02
   2.7440517e-02
   1.2735868e-02
   2.7683696e-02
   3.6783884e-02
   4.9139650e-02
   2.6029156e-02
   2.4715834e-02
   3.6227973e-02
   2.0310715e-02
   1.7249284e-02
   2.4377185e-02
   2.5936086e-02
   1.8218661e-02
   2.2646365e-02
   1.4329479e-02
   1.3140982e-02
   3.9096475e-02
   2.6691768e-02
   2.2047954e-02
   1.2151044e-02
   3.9362002e-02
   1.8720535e-02
   2.8249858e-02
   3.1690776e-02
   1.3646379e-02
   2.4569959e-02
   5.6937509e-03
   6.4548165e-02
   5.3684448e-02
   1.8613584e-02
   2.1762998e-02
   2.1697757e-02
   1.8480698e-02
   3.4149256e-02
   2.1828358e-02
   4.0786427e-02
   2.8822477e-02
   2.6509149e-02
   4.0374991e-02
   1.3896282e-02
   2.1135343e-02
   1.5391106e-02
   5.6468574e-02
   2.1259844e-02
   2.5303380e-02
   2.5579308e-02
   2.0460117e-02
   2.9090999e-02
   2.0792446e-02
   1.6759351e-02
   3.9435706e-02
   3.4492282e-02
   2.6450826e-02
   1.3270975e-02
   3.3607840e-02
   4.5553992e-02
   1.7133455e-02
   1.6777655e-02
   2.8160065e-02
   3.1571369e-02
   2.6351245e-02
   2.0672448e-02
   1.8077083e-02
   6.9478900e-02
   2.1625834e-02
   2.5725638e-02
   1.1949610e-02
   1.8480664e-02
   1.1952662e-02
   1.7582165e-02
   3.0843246e-02
   9.4902623e-03
   6.1932664e-02
   2.3460134e-02
   4.3153924e-02
   3.4247182e-02
   3.0535488e-02
   3.3660549e-02
   3.3928419e-02
   7.7744260e-02
   5.4404231e-02
   7.6680491e-02
   3.9395354e-02
   3.0970264e-02
   4.8559776e-02
   2.4745258e-02
   5.5852303e-02
   5.8479351e-02
   2.4668146e-02
   3.9166461e-02
   2.8602216e-02
   2.7453433e-02
   3.0313571e-02
   3.6508957e-02
   3.1910782e-02
   3.1197546e-02
   3.5211683e-02
   4.1962028e-02
   4.4294711e-02
   5.5063608e-02
   2.0407718e-02
   4.0034265e-02
   3.8177878e-02
   1.8005651e-02
   4.0900821e-02
   3.2994071e-02
   3.7814025e-02
   6.0133160e-02
   1.8855639e-02
   1.5637283e-02
   3.3734949e-02
   1.9126357e-02
   1.9554628e-02
   1.3691983e-02
   2.6312033e-02
   2.0418896e-02
   5.8204085e-02
   3.5676646e-02
   1.3881379e-02
   1.5116349e-02
   1.9293306e-02
   5.2118817e-02
   1.2787662e-02
   3.2703944e-02
   1.0729262e-02
   2.3603061e-02
   6.2777618e-02
   1.1683007e-02
   5.3327718e-02
   3.5281742e-02
   1.6563548e-02
   2.1586540e-02
   1.0319561e-01
   5.1944519e-02
   2.8242574e-02
   3.1805826e-02
   2.3146896e-02
   1.9135575e-02
   1.5655751e-02
   1.6467975e-02
   3.4188299e-02
   2.9862283e-02
   1.8792172e-02
   2.0250236e-02
   1.9840667e-02
   1.9451663e-02
   6.0395632e-02
   2.1514278e-02
   2.5764281e-02
   1.7081236e-02
   1.2545129e-02
   3.4929177e-02
   2.2750467e-02
   2.2101084e-02
   2.9293354e-02
   2.7422365e-02
   1.6362908e-02
   2.3200083e-02
   1.9637741e-02
   1.5770204e-02
   1.6257592e-02
   2.2980113e-02
   1.6848964e-02
   1.6514736e-02
   1.9806395e-02
   6.5054895e-02
   3.0936066e-02
   1.7985467e-02
   2.4857771e-02
   2.4084097e-02
   4.2036240e-02
   5.6487405e-02
   2.6854639e-02
   2.2636691e-02
   5.3789295e-02
   4.2319114e-02
   1.6615086e-02
   4.9311390e-02
   2.2373758e-02
   3.2123595e-02
   4.3057417e-02
   1.8543637e-02
   1.6968099e-02
   2.6562902e-02
   2.6149214e-02
   6.9477880e-02
   1.9407111e-02
   2.3320252e-02
   7.8726751e-02
   9.0233332e-03
   3.7302212e-02
   1.6301333e-02
   4.3591552e-02
   3.4751845e-02
   3.6625123e-02
   1.4136192e-02
   2.9624795e-02
   2.5297779e-02
   1.9579368e-02
   4.7393355e-02
   1.6245382e-02
   3.5449249e-02
   2.7534648e-02
   3.8047597e-02
   1.3420093e-01
   2.7485402e-02
   1.7353884e-02
   1.4390725e-02
   2.5807172e-02
   5.5998325e-02
   2.1479081e-02
   3.5932005e-02
   1.5190219e-02
   2.8074723e-02
   2.3579154e-02
   8.7969955e-02
   4.8632794e-02
   2.0904436e-02
   4.4032498e-02
   1.3132917e-02
   2.2248368e-02
   8.0097036e-03
   3.0074964e-02
   3.2389086e-02
   1.3379655e-02
   1.6699464e-02
   1.4891053e-02
   1.2165686e-02
   1.9684829e-02
   2.0976745e-02
   1.7842070e-02
   3.3357709e-02
   7.4257693e-02
   2.8242862e-02
   2.7683811e-02
   1.4204496e-02
   4.8972266e-02
   1.8323612e-02
   3.4810130e-02
   2.2046507e-02
   3.7138872e-02
   5.9244524e-02
   4.4030511e-02
   3.7491126e-02
   5.3511857e-02
   9.3302376e-02
   8.1665773e-02
   2.4413978e-02
   2.7861017e-02
   6.6154920e-02
   5.5056318e-02
   5.5970725e-02
   2.8962528e-02
   3.4373365e-02
   7.6038594e-02
   4.8686661e-02
   2.3454434e-02
   5.6681534e-02
   2.3551847e-02
   2.3694751e-02
   2.6857435e-02
   2.2613559e-02
   8.3327028e-02
   2.1252898e-02
   4.1301256e-02
   5.3759819e-02
   2.1728626e-02
   2.6006217e-02
   3.5283836e-02
   2.6136585e-02
   3.0200740e-02
   1.5334402e-02
   4.0835466e-02
   2.1886987e-02
   3.4422046e-02
   5.9271538e-02
   4.5284896e-02
   3.5785339e-02
   5.0336155e-02
   3.3390150e-02
   5.7832826e-02
   2.3477836e-02
   5.4662039e-02
   3.9128155e-02
   1.9723480e-02
   4.8636077e-02
   2.6741030e-02
   2.6231517e-02
   1.6122050e-02
   3.4176490e-02
   1.2613508e-02
   2.4971064e-02
   2.3679637e-02
   2.0284367e-02
   1.1752379e-02
   1.7444065e-02
   1.3524889e-02
   5.7343882e-02
   1.4424327e-02
   2.2220827e-02
   1.2267847e-02
   1.9353564e-02
   3.0472653e-02
   2.7073341e-02
   1.7052574e-02
   2.0272185e-02
   4.7004587e-02
   7.5053027e-02
   1.4179839e-02
   1.9043271e-02
   2.9412507e-02
   2.0712947e-02
   1.7612022e-02
   2.0297873e-02
   1.8822978e-02
   8.5434865e-02
   2.3963899e-02
   2.0496007e-02
   1.5833170e-02
   2.7704576e-02
   3.6180263e-02
   2.3439090e-02
   2.0007610e-02
   4.5814996e-02
   5.4917489e-02
   2.8735195e-02
   2.4795095e-02
   1.9587694e-02
   5.4658329e-02
   3.0942856e-02
   6.9603042e-02
   3.0373882e-02
   3.6232667e-02
   2.3558126e-02
   4.7306446e-02
   3.7013029e-02
   3.6387429e-02
   4.1065419e-02
   3.3220442e-02
   5.5032578e-02
   4.9803143e-02
   3.0618979e-02
   2.6038137e-02
   1.3006349e-02
   1.0207987e-02
   2.0336589e-02
   1.1694101e-02
   1.4806641e-02
   2.3788949e-02
   2.7618263e-02
   3.0157680e-02
   3.3195874e-02
   1.8826396e-02
   3.0201489e-02
   1.9209718e-02
   2.0021883e-02
   2.8785454e-02
   4.4736355e-02
   1.4894323e-02
   3.6983633e-02
   1.0198675e-02
   3.5637096e-02
   1.9936911e-02
   3.0565282e-02
   2.9938550e-02
   3.1110370e-02
   1.0011916e-02
   2.0109855e-02
   1.6904345e-02
   3.2005483e-02
   8.7332470e-02
   1.6986851e-02
   3.2749050e-02
   1.4145047e-02
   7.4146870e-03
   4.2033525e-02
   4.4105220e-02
   3.8379760e-02
   6.1994778e-03
   6.9479510e-02
   3.5434363e-02
   4.3660077e-02
   1.1619544e-02
   3.1163397e-02
   1.7743702e-02
   2.5873563e-02
   8.8543917e-03
   1.4976123e-02
   3.1975098e-02
   4.4849562e-02
   2.4178163e-02
   2.3810866e-02
   1.1977385e-02
   2.6502731e-02
   2.5725864e-02
   2.8082628e-02
   1.4164672e-02
   1.5317711e-02
   2.1336617e-02
   1.9756711e-02
   1.3104406e-02
   7.3932165e-03
   1.9089653e-02
   3.6054062e-02
   1.0690466e-02
   3.5794400e-02
   6.3854899e-02
   3.6621660e-02
   1.9942827e-02
   4.9462173e-02
   2.1687828e-02
   2.6525176e-02
   2.7136033e-02
   1.9094070e-02
   3.4391412e-02
   2.6668498e-02
   1.7231227e-01
   1.1477556e-02
   9.0380768e-03
   1.6950139e-02
   3.5494679e-02
   1.1826416e-02
   1.9496156e-02
   5.6549460e-02
   1.4412905e-02
   2.6066445e-02
   2.7048277e-02
   4.5005361e-02
   2.3237166e-02
   2.1910425e-02
   3.1718712e-02
   1.8015187e-02
   6.8573419e-03
   1.6198125e-02
   2.3781828e-02
   6.3547019e-02
   2.3801640e-02
   1.7609644e-02
   2.6569032e-02
   2.8264215e-02
   3.1570480e-02
   2.3607020e-02
   1.1416105e-02
   3.2075744e-02
   1.0398509e-02
   2.1744342e-02
   2.1361939e-02
   7.0233681e-02
   7.1181624e-02
   7.2209463e-02
   2.3610732e-02
   2.5822645e-02
   1.2089232e-02
   1.3101280e-02
   2.1211018e-02
   2.8467385e-02
   3.6305124e-02
   3.0882730e-02
   5.7657438e-02
   2.0659124e-02
   2.7620545e-02
   2.8126440e-02
   2.0489532e-02
   3.6267587e-02
   6.1813316e-02
   8.4783223e-02
   1.7538309e-02
   4.4830355e-02
   1.9760353e-02
   2.3646379e-02
   2.0915713e-02
   4.8738281e-02
   3.1761686e-02
   2.0555117e-02
   4.0440379e-02
   5.3882709e-02
   1.6704707e-02
   2.1043808e-02
   2.7735476e-02
   2.1443763e-02
   3.0115241e-02
   1.5854252e-02
   3.9398081e-02
   1.9142753e-02
   2.3223842e-02
   1.8109411e-02
   3.0563406e-02
   6.1914237e-02
   5.1310583e-02
   2.2509605e-02
   1.5756503e-02
   3.0464613e-02
   1.2670893e-02
   5.7232803e-02
   2.4119981e-02
   2.0505978e-02
   1.8640279e-02
   5.9623120e-02
   2.6853591e-02
   2.7029816e-02
   5.9686483e-02
   1.3999842e-02
   1.7131168e-02
   2.8365375e-02
   2.2763734e-02
   2.1645147e-02
   2.1093207e-02
   2.4076994e-02
   1.5998465e-02
   2.1088633e-02
   1.0151008e-02
   3.7808918e-02
   1.8598715e-02
   4.8020548e-02
   2.2330839e-02
   2.2644182e-02
   4.2342459e-02
   2.8185347e-02
   2.6059184e-02
   3.4417076e-02
   4.2699181e-02
   1.7913415e-02
   3.3147483e-02
   2.8993784e-02
   2.7888962e-02
   2.1844316e-02
   2.8723439e-02
   1.9291444e-02
   2.5831412e-02
   3.0903875e-02
   1.2776692e-01
   3.3041782e-02
   2.4083219e-02
   1.4596900e-02
   3.0230721e-02
   4.6673226e-02
   3.3809833e-02
   2.6810777e-02
   2.4181374e-02
   1.7239125e-02
   3.7808186e-02
   4.0334628e-02
   1.6593160e-02
   6.3314644e-02
   5.7883839e-02
   1.9968270e-02
   2.2228138e-02
   3.8936246e-02
   6.3894206e-02
   2.5393520e-02
   1.3267691e-02
   4.6321135e-02
   2.0192994e-02
   1.4344868e-02
   1.8617175e-02
   5.6749987e-02
   6.9379089e-02
   4.5927274e-02
   8.1761414e-03
   1.1299732e-02
   1.0032253e-02
   1.1527871e-01
   3.1637295e-02
   9.2136534e-03
   2.3123457e-02
   2.8661277e-02
   2.9451729e-02
   2.6911000e-02
   5.9505935e-02
   1.0869642e-02
   9.5003183e-03
   2.9752269e-02
   2.9660054e-02
   1.2112086e-02
   1.1472502e-02
   3.0787774e-02
   1.8584368e-02
   7.3474661e-03
   1.0821962e-02
   1.3999788e-02
   3.8551763e-02
   1.6704678e-02
   9.5083504e-03
   5.9675512e-02
   2.0206439e-02
   2.6790219e-02
   3.0319797e-02
   2.2840112e-02
   2.9114397e-02
   3.6420373e-02
   1.2671270e-01
   4.0207365e-02
   6.2263807e-02
   1.9571074e-02
   2.3453135e-02
   1.9303376e-02
   3.3358262e-02
   3.4014911e-02
   3.6210141e-02
   1.4724716e-02
   5.5945125e-02
   4.6404036e-02
   5.1195238e-02
   3.1554554e-02
   4.5256271e-03
   1.7444189e-02
   4.7472825e-02
   5.1142387e-02
   4.6231980e-02
   4.2969940e-02
   4.0936585e-02
   8.5511518e-03
   3.2899546e-02
   4.0333491e-02
   2.0299102e-02
   1.2614434e-02
   5.3302046e-03
   4.7623705e-02
   3.2607764e-02
   1.8109127e-02
   2.8305393e-02
   4.0752564e-02
   4.6838919e-02
   3.1841921e-02
   2.6732275e-02
   7.2545629e-03
   5.5979262e-02
   2.4542696e-02
   1.1787068e-02
   8.6008593e-03
   2.0031718e-02
   1.7335708e-02
   2.4635391e-02
   3.6245265e-02
   1.0318280e-02
   1.7803904e-02
   1.3057769e-02
   4.2039560e-02
   5.4742320e-02
   6.3963132e-02
   1.3368246e-02
   1.3324511e-02
   7.1831720e-02
   2.1302235e-02
   2.5168416e-02
   2.2416457e-02
   3.2228357e-02
   1.3481785e-02
   3.2823348e-02
   3.7232904e-02
   1.8124759e-02
   5.5081776e-02
   5.1623929e-02
   8.7689536e-02
   2.6541638e-02
   1.5887462e-02
   2.4213325e-02
   8.4755070e-02
   4.2064904e-02
   1.5540395e-02
   8.8708333e-02
   8.3053565e-02
   2.4223943e-02
   8.5912966e-02
   2.5300280e-02
   1.7535889e-02
   3.2533459e-02
   1.3555903e-02
   8.0240337e-02
   1.3281933e-02
   3.5393765e-02
   4.2271677e-02
   1.8444515e-02
   8.0678286e-02
   5.2003654e-02
   2.4302129e-02
   2.1687571e-02
   5.2260240e-02
   5.7768977e-02
   2.9699083e-02
   6.7502329e-02
   4.8117360e-02
   8.8650586e-02
   1.5045308e-02
   5.2991527e-02
   5.0448874e-02
   1.0481300e-01
   1.4807043e-02
   4.0151212e-02
   2.4855873e-02
   3.0111174e-02
   1.2589644e-02
   6.0935268e-02
   2.3157030e-02
   1.3372796e-01
   1.5433436e-02
   1.0018450e-02
   3.7947262e-02
   3.3051786e-02
   2.5659639e-02
   3.4156727e-02
   1.7557446e-02
   5.2050279e-02
   3.0398940e-02
   3.6618231e-02
   1.9745428e-02
   1.4786479e-02
   2.0555480e-02
   1.7345999e-02
   4.3103701e-02
   2.9639650e-02
   4.5468983e-02
   9.6874183e-03
   1.6340052e-02
   2.0571430e-02
   2.4280817e-02
   5.0589615e-02
   2.5834391e-02
   3.5490197e-02
   2.3499427e-02
   4.7520189e-02
   2.4858128e-02
   3.7884985e-02
   2.7299718e-02
   3.3362246e-02
   4.3588893e-02
   2.6322943e-02
   1.2567077e-02
   1.2084954e-02
   1.7101844e-02
   5.3894567e-02
   1.7967581e-02
   2.4653647e-02
   2.6088819e-02
   3.1916882e-02
   3.9456707e-02
   3.5604899e-02
   3.6402397e-02
   2.7373221e-02
   2.2515363e-02
   5.1587903e-02
   5.9598108e-02
   2.8819760e-02
   1.5165275e-02
   7.3423005e-02
   1.4672782e-02
   2.1539022e-02
   2.1395532e-02
   1.2277651e-02
   1.3677876e-02
   9.3350558e-03
   1.9100267e-02
   3.3633761e-02
   7.5397778e-02
   2.8545483e-02
   2.5068720e-02
   2.0004512e-02
   2.1070753e-02
   2.9310201e-02
   2.2694402e-02
   2.9904797e-02
   2.4576656e-02
   3.9326771e-02
   1.4310384e-02
   3.8369982e-02
   1.1161748e-02
   4.3215290e-02
   4.4241076e-02
   3.1703650e-02
   4.3314015e-02
   1.6011729e-02
   2.8875557e-02
   2.9204723e-02
   1.7607060e-02
   2.5946341e-02
   1.5283943e-02
   1.2079330e-02
   1.9180438e-02
   4.3457003e-02
   3.0224572e-02
   1.9263720e-02
   8.2042789e-03
   2.2234949e-02
   2.0500178e-02
   6.2651037e-02
   2.8473692e-02
   1.1621633e-02
   1.9850213e-02
   3.5274105e-02
   3.6448758e-02
   2.0520917e-02
   2.8891133e-02
   3.5044163e-02
   1.6478165e-02
   1.0822276e-01
   3.5324187e-02
   1.4709050e-02
   2.4527747e-02
   7.6460798e-02
   3.8472405e-02
   3.4297938e-02
   4.2246235e-02
   4.0616252e-02
   4.3286153e-02
   1.0774984e-02
   4.1742301e-02
   1.2633735e-02
   4.5592972e-02
   1.0311028e-02
   2.3113181e-02
   2.9301636e-02
   3.6734289e-02
   3.6607092e-02
   5.8885628e-02
   1.2783096e-01
   7.6698551e-03
   3.1803507e-02
   7.6362636e-03
   2.8728094e-02
   4.5995765e-02
   3.7588063e-02
   8.3592217e-02
   2.9973721e-02
   3.7003393e-02
   2.0179889e-02
   3.6950220e-02
   2.7946167e-02
   2.5117068e-02
   7.1916619e-02
   2.2653270e-02
   2.1506338e-02
   1.2196235e-02
   1.3300865e-02
   1.9469902e-02
   1.9987327e-02
   3.7107378e-02
   2.4458733e-02
   2.2035579e-02
   3.3446296e-02
   5.3057438e-02
   1.7368734e-02
   2.1415802e-02
   2.8147627e-02
   1.6307618e-02
   7.6748455e-03
   2.5785279e-02
   3.3991932e-02
   3.1254320e-02
   3.2227086e-02
   2.6835582e-02
   3.1258474e-02
   3.1206373e-02
   3.0985791e-02
   1.1235185e-01
   2.7754306e-02
   4.1865548e-02
   4.2009375e-02
   9.0527644e-02
   1.1199661e-02
   1.5697409e-02
   1.8452685e-02
   1.9804518e-02
   5.1187379e-02
   3.6985786e-02
   6.3284974e-02
   2.6485383e-02
   1.3363109e-01
   3.1328177e-02
   1.0030877e-02
   2.6577421e-02
   2.4511997e-02
   2.9655747e-02
   4.3829291e-02
   1.4044548e-01
   4.8457470e-02
   4.9832359e-02
   3.6764982e-02
   2.9938514e-02
   3.9197665e-02
   1.8829352e-02
   2.8499762e-02
   5.5266459e-02
   1.0461955e-01
   3.5621923e-02
   2.5280738e-02
   7.8681979e-02
   9.5104244e-03
   1.5554342e-02
   1.8886997e-02
   1.2328401e-02
   4.1813099e-02
   1.6251446e-02
   3.6737526e-02
   1.2451491e-02
   3.8349062e-02
   5.4386072e-02
   1.3316236e-02
   8.2837284e-03
   1.4414292e-02
   4.7773261e-02
   5.5407117e-02
   4.8938696e-02
   3.9357163e-02
   2.2666589e-02
   5.5275765e-02
   5.8816764e-02
   9.6723325e-03
   4.1159919e-02
   4.3217813e-02
   2.5794349e-02
   3.8935805e-02
   1.7999987e-02
   1.4938487e-02
   2.0829471e-02
   3.0548479e-02
   1.3684443e-02
   1.3108452e-02
   8.7426013e-03
   1.1215787e-02
   3.2574392e-02
   3.1500253e-02
   1.9253090e-02
   1.9744243e-02
   1.4562448e-02
   1.1599541e-01
   1.2982422e-02
   2.2552488e-02
   5.1979492e-02
   5.2241721e-02
   2.1825286e-02
   1.4290789e-02
   4.0976606e-02
   4.5970465e-02
   6.4248605e-02
   7.3424982e-02
   2.6728727e-02
   1.4988981e-02
   3.0306919e-02
   1.3998271e-02
   1.7161515e-02
   1.7726742e-02
   3.4355536e-02
   6.2818423e-02
   4.2113694e-02
   2.9104121e-02
   3.8149626e-02
   1.0045211e-02
   4.2703026e-02
   5.0075586e-02
   6.7695552e-02
   1.3235162e-01
   1.4122012e-02
   2.0458960e-02
   2.3213799e-02
   2.8973918e-02
   4.3769191e-02
   6.5499882e-02
   4.2114744e-02
   5.0610185e-02
   6.1613230e-02
   3.7484878e-02
   4.2678194e-02
   1.6746273e-02
   7.3286462e-02
   1.7746087e-02
   3.2295738e-02
   6.2117326e-02
   6.9596527e-02
   1.5055600e-02
   2.6176627e-02
   2.4079269e-02
   2.3105576e-02
   2.1120657e-02
   3.8940119e-02
   1.1187582e-02
   1.1187861e-02
   5.3962038e-02
   7.0846408e-02
   4.1767415e-02
   4.8233308e-02
   9.5258933e-02
   6.6447238e-02
   3.3568724e-02
   1.0340695e-02
   1.4448405e-02
   4.9329260e-02
   2.2215714e-02
   3.8841795e-02
   6.8519651e-02
   1.0163235e-02
   3.0606363e-02
   3.2885005e-02
   2.9548490e-02
   2.0406274e-02
   5.9658696e-02
   8.9222375e-02
   2.8137856e-02
   1.3722640e-02
   1.7525354e-02
   1.3684225e-02
   3.3923093e-02
   1.5695352e-02
   2.5265686e-02
   3.1428673e-02
   1.1314356e-02
   3.6590620e-02
   1.8000412e-02
   3.4967027e-02
   1.6318037e-02
   3.8968956e-02
   1.5119256e-02
   2.0963855e-02
   7.2372649e-02
   4.9186495e-02
   3.3143566e-02
   2.1067034e-02
   2.8184006e-02
   2.6060307e-02
   5.3349971e-02
   5.8102460e-02
   1.6438700e-02
   2.7467489e-02
   1.7375312e-02
   3.4110057e-02
   2.9069283e-02
   2.3707465e-02
   2.0180534e-02
   1.3693975e-02
   1.7331077e-02
   3.0401742e-02
   1.9291653e-02
   5.2751426e-02
   3.8555131e-02
   2.8196171e-02
   1.4749619e-02
   2.5212279e-02
   2.3673580e-02
   8.1096049e-02
   1.5592704e-02
   1.1887518e-02
   4.2554442e-02
   2.3441666e-02
   4.0198895e-02
   4.0417285e-02
   1.3891383e-02
   1.7193736e-02
   9.9649113e-03
   1.5561253e-02
   2.4707992e-02
   2.6780094e-02
   2.6492266e-02
   2.4424825e-02
   2.6718709e-02
   1.1784528e-02
   2.3106691e-02
   2.1081036e-02
   5.0703589e-02
   2.6959282e-02
   3.0922746e-02
   1.4865463e-02
   4.3910718e-02
   1.6524261e-02
   6.8338124e-02
   2.9294730e-02
   1.3971159e-02
   1.7841125e-02
   7.2774672e-02
   1.4423718e-02
   4.1407411e-02
   1.2508271e-02
   9.0086953e-02
   9.6653649e-03
   1.7659757e-02
   2.3137628e-02
   1.4974145e-02
   2.0939934e-02
   2.8467194e-02
   2.6143403e-02
   2.1413044e-02
   3.0441230e-02
   1.4526387e-02
   2.0286884e-02
   3.3422856e-02
   4.0112603e-02
   1.0664851e-02
   5.9371442e-03
   4.4981566e-02
   8.6938754e-03
   2.7530161e-02
   2.6345986e-02
   1.8567402e-02
   1.9284996e-02
   7.5990586e-03
   1.5411087e-02
   2.3204534e-02
   3.1188446e-02
   1.8885137e-02
   2.8497446e-02
   2.1807029e-02
   6.4037286e-02
   3.4071769e-02
   1.7005988e-02
   2.1172209e-02
   5.0564391e-02
   1.6475419e-02
   1.7420363e-02
   8.7059445e-03
   1.3023700e-02
   1.8473145e-02
   4.7506875e-02
   4.1794220e-02
   1.2976903e-02
   4.1111900e-02
   1.3576652e-02
   1.6292751e-02
   1.9105404e-02
   3.5831347e-02
   5.4448543e-02
   1.8733935e-02
   2.4177960e-02
   3.2351624e-02
   3.8796824e-02
   3.2031520e-02
   1.3686843e-02
   3.6955365e-02
   4.9868654e-02
   3.1603103e-02
   2.5182101e-02
   2.2903486e-02
   1.8558810e-02
   1.1006354e-02
   8.6627469e-02
   1.0830771e-02
   1.5009803e-02
   3.1616217e-02
   2.1786978e-02
   9.2867180e-03
   1.9039786e-02
   1.2986587e-02
   5.7658412e-02
   2.3561360e-02
   2.2435505e-02
   1.3926177e-02
   1.4031427e-02
   2.0451868e-02
   4.8849027e-02
   2.3824167e-02
   3.1514499e-02
   3.3413958e-02
   6.4900050e-02
   1.5686049e-02
   4.1104083e-02
   1.5834141e-02
   2.0614490e-02
   2.7567009e-02
   1.0890728e-02
   1.9400928e-02
   2.1651729e-02
   1.6369157e-02
   1.8698510e-02
   3.1222724e-02
   1.3652413e-02
   9.2862702e-03
   1.8899464e-02
   1.5287200e-02
   1.9165676e-02
   7.5779383e-02
   1.0108975e-01
   1.2943973e-02
   2.4485169e-02
   1.3783929e-02
   1.2405692e-02
   4.5909472e-02
   1.2077280e-02
   1.3163966e-02
   1.9837932e-02
   7.6285934e-03
   1.0746182e-02
   7.3567253e-03
   1.2363984e-02
   1.4651917e-02
   1.0400768e-01
   1.8191914e-02
   1.8161703e-02
   1.8587287e-02
   1.3734224e-02
   1.7693746e-02
   7.8500467e-02
   3.7155460e-02
   2.2263971e-02
   9.5856431e-02
   1.3932220e-02
   1.6222350e-02
   4.3329535e-02
   2.5210632e-02
   3.3414245e-02
   3.0471680e-02
   1.9634302e-02
   1.8762850e-02
   2.9778015e-02
   1.5383434e-02
   1.5030289e-02
   4.1078150e-02
   1.3301136e-02
   2.0165218e-02
   1.1722378e-02
   1.6514604e-01
   8.8808523e-02
   4.3837257e-02
   1.5653434e-02
   2.4014020e-02
   2.2090651e-02
   2.0115497e-02
   6.2071185e-02
   2.6908217e-02
   3.6635247e-02
   3.6668246e-02
   1.2283917e-02
   4.7385614e-02
   2.3325233e-02
   3.3622954e-02
   2.0434651e-02
   3.2940878e-02
   2.0751363e-02
   2.3300223e-02
   4.0042295e-02
   2.4038032e-02
   1.3068881e-02
   2.4177439e-02
   7.1567141e-02
   1.6417807e-02
   1.5796422e-02
   2.4931251e-02
   2.7033282e-02
   1.2314150e-02
   2.1093888e-02
   1.7617340e-02
   1.5880510e-02
   4.2420825e-02
   9.9126085e-02
   1.6965437e-02
   2.4697740e-02
   9.4943613e-03
   4.7550074e-02
   6.6186899e-02
   1.6223832e-02
   1.7748029e-02
   2.1302391e-02
   4.0260805e-02
   2.0173331e-02
   3.3013347e-02
   3.0793686e-02
   1.7852140e-02
   2.0577729e-02
   7.5149083e-02
   2.1547793e-02
   3.7289574e-02
   1.6478151e-02
   2.6794344e-02
   1.9534577e-02
   2.7350737e-02
   1.8458706e-02
   2.1863457e-02
   7.1062632e-02
   2.8017114e-02
   2.5591201e-02
   1.3960079e-02
   8.5342854e-03
   2.4800717e-02
   4.3362992e-02
   3.3760204e-02
   1.6658116e-02
   1.2656452e-02
   2.6754171e-02
   5.0115969e-02
   3.4778301e-02
   3.5904725e-02
   1.6596051e-02
   2.2704448e-02
   4.3608312e-02
   1.1867120e-02
   4.1799936e-02
   1.0910024e-02
   1.3153904e-02
   3.5600508e-02
   3.3592102e-02
   2.3940338e-02
   2.8042294e-02
   1.5304310e-02
   2.7396392e-02
   2.5999743e-02
   1.3827345e-02
   4.3806171e-02
   3.1810047e-02
   2.7640377e-02
   3.7136869e-02
   1.1562784e-02
   3.8318479e-02
   3.5246536e-02
   4.5321465e-02
   7.3134387e-02
   4.3899723e-02
   2.3748599e-02
   1.9744440e-02
   2.5646759e-02
   1.0328677e-02
   1.7858904e-02
   4.1607531e-02
   2.6074150e-02
   1.2122362e-02
   4.3874996e-02
   5.3354267e-02
   2.0476830e-02
   2.5659843e-02
   7.1115166e-02
   7.2930733e-03
   4.5954051e-02
   7.5149193e-03
   1.7868966e-02
   2.4313504e-02
   1.9988292e-02
   9.9001483e-02
   3.1683270e-02
   2.5399644e-02
   3.8852963e-02
   4.8483887e-02
   2.0947933e-02
   1.4983013e-02
   7.7569358e-03
   9.2556685e-02
   3.0407083e-02
   1.0699122e-02
   2.3548874e-02
   5.2549921e-02
   1.2374150e-02
   1.1376811e-01
   1.1070914e-02
   5.1996464e-02
   3.4676996e-02
   1.8351056e-02
   3.3989730e-02
   1.1591015e-02
   2.0032285e-02
   2.2354466e-02
   3.8254160e-02
   1.4267077e-02
   1.8086392e-02
   2.1210084e-02
   3.6069327e-02
   2.1959146e-02
   1.9582493e-02
   1.1701541e-02
   4.3251159e-02
   1.8146208e-02
   1.8125282e-02
   5.0252383e-02
   1.3984687e-02
   5.4434758e-02
   2.1507187e-02
   2.4438610e-02
   2.0459766e-02
   2.2585057e-02
   6.4902642e-02
   1.5135385e-02
   1.6920414e-02
   3.4057267e-02
   3.3876930e-02
   1.8074478e-02
   4.6581445e-02
   3.5908550e-02
   1.5372717e-02
   1.9386954e-02
   3.4850396e-02
   2.7102138e-02
   5.8114329e-02
   5.8377734e-02
   1.9762405e-02
   4.2026023e-02
   6.5317711e-02
   2.9116089e-02
   3.4028263e-02
   1.3540848e-02
   3.9122100e-02
   9.2507968e-03
   1.8148124e-02
   2.3717705e-02
   1.5925780e-02
   4.8818676e-02
   1.0930823e-01
   1.1292476e-02
   2.6395981e-02
   8.5518834e-02
   3.7953172e-02
   2.2910245e-02
   6.7805292e-02
   6.1176914e-02
   6.8244620e-02
   9.0317187e-02
   1.6821331e-02
   2.5174824e-02
   2.4565164e-02
   2.2956442e-02
   5.4633954e-02
   5.1591327e-02
   1.4064361e-02
   3.4452090e-02
   2.0495333e-02
   1.7428794e-02
   2.3500785e-02
   1.7003707e-02
   4.0533780e-02
   7.9206546e-03
   2.0583172e-02
   7.8425633e-02
   4.0302695e-02
   9.9487649e-03
   6.2003415e-02
   2.0340365e-02
   2.9781520e-02
   1.2718785e-02
   8.8598111e-02
   4.9214654e-02
   3.3295574e-02
   3.5183509e-02
   3.3083826e-02
   2.0073022e-02
   2.3077968e-02
   1.1981951e-02
   1.4523891e-02
   5.6643767e-02
   5.6733095e-02
   1.4961653e-02
   2.5509846e-02
   2.7243232e-02
   3.6549621e-02
   2.4406314e-02
   1.3997942e-02
   8.5105447e-03
   2.9580222e-02
   1.4121496e-02
   6.3719315e-02
   2.7098600e-02
   1.3731031e-02
   4.7519909e-02
   1.3494447e-02
   2.2549978e-02
   3.0790342e-02
   1.9748709e-02
   1.6285577e-02
   7.0025838e-02
   2.7880201e-02
   1.8850418e-02
   8.1413784e-02
   4.8213100e-02
   4.6546744e-02
   2.8321706e-02
   1.2133291e-02
   6.8451431e-02
   2.0607883e-02
   2.6206383e-02
   2.3317981e-02
   4.9417382e-02
   4.0544547e-02
   1.0760811e-01
   5.3427021e-02
   2.9792900e-02
   3.6194387e-02
   1.3964443e-02
   1.1912210e-02
   2.1876581e-02
   2.2045889e-01
   2.8258139e-02
   1.2064498e-02
   2.9648920e-02
   5.0046672e-02
   1.3451888e-02
   5.2652360e-02
   2.0554375e-02
   5.0484229e-02
   3.1501724e-02
   1.6711346e-02
   1.5192832e-02
   2.0460822e-02
   1.8169150e-02
   5.6030903e-02
   1.7435115e-02
   1.8424860e-02
   1.2102673e-02
   2.5759916e-02
   9.6331174e-03
   2.8626847e-02
   3.8061584e-02
   1.8936409e-02
   2.6002761e-02
   1.6248214e-02
   1.6017789e-02
   3.3016021e-02
   1.2333239e-02
   6.3661897e-02
   4.7940387e-02
   7.6385345e-02
   1.0295860e-01
   1.5033406e-02
   3.3713392e-02
   1.5259479e-02
   2.7463151e-02
   1.4084812e-02
   1.8984066e-02
   2.4803721e-02
   4.3651058e-02
   1.8503068e-02
   4.6297546e-02
   1.4862202e-02
   2.6338428e-02
   1.7410288e-02
   9.4639579e-03
   1.3031576e-02
   1.3023873e-02
   3.2770917e-02
   7.0801871e-02
   8.9912160e-03
   3.4508385e-02
   2.0306453e-02
   5.2554162e-02
   5.0362341e-02
   1.6717098e-02
   2.0921542e-02
   1.0744780e-02
   1.6727302e-02
   2.7649407e-02
   1.8282499e-02
   2.2513077e-02
   2.6056473e-02
   2.3893163e-02
   2.8356659e-02
   5.4976590e-02
   3.5424884e-02
   2.0592738e-02
   1.3811362e-02
   2.0648938e-02
   7.4155701e-02
   4.3198829e-02
   1.2366928e-02
   3.8171336e-02
   1.5407637e-02
   2.0656961e-02
   1.8379754e-02
   1.3130112e-02
   2.1502462e-02
   3.4398190e-02
   2.7976613e-02
   6.2778802e-02
   6.3834821e-02
   1.1537175e-02
   1.5577182e-02
   1.6255365e-02
   3.6046908e-02
   2.3186249e-02
   1.6871004e-02
   6.6544158e-03
   9.8969241e-02
   7.2703607e-02
   1.4937800e-02
   2.4713470e-02
   3.0305011e-02
   7.2278424e-02
   1.6168879e-02
   2.4119735e-02
   3.4884237e-02
   5.7105467e-02
   2.2150208e-02
   2.5032711e-02
   6.9584007e-02
   3.6091629e-02
   3.0060714e-02
   4.1310805e-02
   2.6548494e-02
   1.8515908e-02
   3.2240311e-02
   3.2826131e-02
   1.4171118e-02
   5.7451542e-02
   8.1366183e-02
   2.9426629e-02
   2.0602900e-02
   1.8677084e-02
   2.5092366e-02
   3.8243318e-02
   1.5788734e-02
   4.8864472e-02
   2.5062495e-02
   1.6827825e-02
   4.4788597e-02
   2.6027097e-02
   1.7418681e-02
   3.4665508e-02
   2.2116084e-02
   3.7600641e-02
   1.4506695e-02
   1.0243434e-02
   1.1239139e-01
   1.5793918e-02
   2.9665967e-02
   6.1302008e-02
   1.7912429e-02
   2.4881755e-02
   1.0975317e-02
   2.1547667e-02
   1.4885431e-02
   1.6296909e-02
   6.1754858e-03
   1.5988494e-02
   1.5842008e-02
   2.7608613e-02
   1.1247253e-02
   2.6859456e-02
   2.9479273e-02
   3.1892015e-02
   7.4085496e-02
   3.6660569e-02
   2.2532574e-02
   1.2609624e-02
   3.3521642e-02
   5.5037409e-02
   3.6086118e-02
   7.3253728e-02
   1.6449243e-02
   2.9611592e-02
   9.9705567e-03
   2.5744075e-02
   1.5648952e-02
   4.5323567e-02
   2.7006033e-02
   6.8649953e-02
   2.8145307e-02
   3.8740794e-02
   1.9921510e-02
   9.1124962e-03
   2.8190841e-02
   2.4010117e-02
   2.8526673e-02
   3.0686192e-02
   3.9237594e-02
   6.7066349e-03
   1.9090164e-02
   1.7044856e-02
   2.2011020e-02
   2.3576707e-02
   3.0272154e-02
   3.9449351e-02
   2.4530477e-02
   1.7709750e-02
   2.6173565e-02
   2.0249926e-02
   1.9078035e-02
   8.1723278e-02
   2.1462625e-02
   5.2150264e-02
   2.8414893e-02
   4.2934106e-02
   6.8293600e-02
   1.4949373e-01
   1.5670529e-02
   1.6779564e-02
   7.1394461e-02
   1.8443680e-02
   2.8514096e-02
   1.5095388e-02
   7.5594772e-02
   1.5445695e-02
   8.5291973e-03
   1.1110131e-02
   2.2972623e-02
   6.3251638e-02
   1.9735255e-02
   3.8287838e-02
   2.9267697e-02
   1.0359261e-01
   2.4284899e-02
   2.9196398e-02
   2.2248766e-02
   2.3195716e-02
   2.6389228e-02
   2.6527691e-02
   4.1823097e-02
   1.6175709e-02
   1.6341740e-02
   3.2664779e-02
   1.0828181e-02
   4.4391039e-02
   1.6947394e-02
   3.1630147e-02
   1.6234891e-02
   1.8792207e-02
   9.4521028e-02
   3.9332762e-02
   1.3967425e-02
   1.5442912e-02
   4.9710406e-02
   1.8624498e-02
   6.6167876e-02
   1.5595858e-02
   2.9155367e-02
   2.5024912e-02
   2.2305871e-02
   9.2975309e-03
   2.0468403e-02
   2.2612347e-02
   2.7356616e-02
   1.5769096e-02
   2.1844746e-02
   3.2984229e-02
   3.5488760e-02
   3.2711397e-02
   1.8764877e-02
   1.7859534e-02
   1.3744133e-02
   1.9279517e-02
   2.9913895e-02
   2.6292076e-02
   2.1610227e-02
   1.5037841e-02
   2.0025575e-02
   5.1072213e-02
   1.6563706e-02
   1.3016186e-02
   1.8582853e-02
   3.3934222e-02
   1.4137643e-02
   1.9997867e-02
   2.2025764e-02
   3.9137689e-02
   3.6539901e-02
   6.5160147e-02
   4.6491980e-02
   2.2985163e-02
   3.4760207e-02
   1.8758959e-02
   2.1425631e-02
   1.6731909e-02
   1.6711420e-02
   1.8334992e-02
   1.8546453e-02
   3.3017806e-02
   1.8008402e-02
   4.0213174e-02
   1.1985218e-02
   2.2234590e-02
   8.3328400e-03
   2.3096648e-02
   2.1779335e-02
   2.2356639e-02
   2.0335005e-02
   3.1495804e-02
   5.3080154e-02
   2.0477174e-02
   1.6514262e-02
   1.8091780e-02
   3.0783235e-02
   2.0802887e-02
   2.8089196e-02
   3.5413159e-02
   3.1354068e-02
   2.3996801e-02
   1.6339661e-02
   4.4071654e-02
   2.0484991e-02
   2.9171533e-02
   2.8745170e-02
   1.8977558e-02
   3.5898858e-02
   1.2869698e-02
   1.8122514e-02
   3.1921056e-02
   1.7725196e-02
   9.5177700e-03
   1.1782808e-02
   4.1378853e-02
   1.8302051e-02
   4.3180861e-02
   1.5296180e-02
   3.4796356e-02
   1.3565700e-02
   1.7828348e-02
   3.1452325e-02
   3.4595272e-02
   3.2949931e-02
   3.6292665e-02
   2.3240661e-02
   9.3664639e-02
   1.2927655e-02
   2.0363738e-02
   2.6653090e-02
   3.8332503e-02
   1.6937164e-02
   3.1651220e-02
   1.8728839e-02
   2.4440334e-02
   1.4556902e-02
   3.9312106e-02
   1.6923269e-02
   5.2629578e-02
   1.6289101e-02
   2.6692771e-02
   3.0344422e-02
   1.3742198e-02
   2.3923661e-02
   2.4943147e-02
   2.6934109e-02
   1.7591342e-02
   1.5627707e-02
   3.1711730e-02
   1.7321359e-02
   2.3384657e-02
   6.2433310e-02
   3.2699762e-02
   2.1216754e-02
   2.0193115e-02
   9.1733159e-03
   4.5131426e-02
   2.7116292e-02
   1.6774648e-02
   1.0972313e-02
   1.3462921e-02
   4.3663991e-02
   6.4909531e-03
   1.9898401e-02
   1.5438207e-02
   1.1738622e-02
   1.2456930e-02
   2.3673217e-02
   2.8301204e-02
   3.1623095e-02
   1.8418640e-02
   2.6811380e-02
   1.2052407e-02
   1.7760220e-02
   1.1320180e-02
   6.4353400e-03
   1.5803160e-02
   2.2157367e-02
   1.0806504e-02
   2.6905776e-02
   4.0731423e-02
   2.2906248e-02
   1.9752503e-02
   3.8310470e-02
   2.8134420e-02
   1.0295047e-02
   3.7830550e-02
   3.9300540e-02
   3.7910978e-02
   1.2116090e-02
   3.6726841e-02
   4.3878626e-02
   1.6816714e-02
   1.8685077e-02
   3.4018240e-02
   2.4533041e-02
   1.1548816e-01
   2.7535555e-02
   6.4036007e-02
   7.6184056e-03
   1.6205308e-02
   2.2419042e-02
   2.8256255e-02
   1.6038998e-02
   5.5157263e-02
   2.6741136e-02
   1.8776526e-02
   1.3838581e-02
   2.8464397e-02
   3.9997572e-02
   1.0594026e-02
   1.4623567e-02
   1.9433426e-02
   1.4491967e-02
   1.8076786e-02
   1.4257772e-02
   1.2909775e-02
   4.2912690e-02
   8.6264794e-03
   2.8963118e-02
   1.6733225e-02
   1.5154782e-02
   2.0205042e-02
   8.3510624e-03
   5.9045028e-02
   3.4636559e-02
   2.3742969e-02
   6.5939225e-02
   2.2067319e-02
   1.3482630e-02
   2.8522573e-02
   1.3498699e-02
   1.6600101e-02
   3.4071579e-02
   5.9587592e-02
   2.8172996e-02
   3.2361692e-02
   3.3521336e-02
   3.8264136e-02
   3.3979626e-02
   2.7871981e-02
   9.9131849e-02
   2.3697010e-02
   2.1290191e-02
   6.3638827e-02
   2.5666720e-02
   4.4154810e-02
   3.0491520e-02
   5.1991408e-02
   1.9647508e-02
   4.0526557e-02
   3.1930658e-02
   9.2522479e-03
   2.4697208e-02
   2.3646073e-02
   2.2825844e-02
   5.0364253e-02
   1.2751271e-02
   4.9586370e-02
   2.9995287e-02
   4.9033324e-02
   3.3665052e-02
   1.7463939e-02
   1.6986545e-02
   4.1455643e-02
   2.2245862e-02
   2.7759596e-02
   3.2900507e-02
   4.0648544e-02
   2.3389102e-02
   1.9193143e-02
   2.2333634e-02
   3.1641938e-02
   3.8162162e-02
   1.6731271e-02
   5.9003549e-02
   3.9546671e-02
   8.4970302e-03
   4.5115996e-02
   1.0577093e-02
   6.2264590e-02
   3.5736173e-02
   1.8735423e-02
   3.2748411e-02
   2.1108608e-02
   1.7708156e-02
   1.1998945e-02
   3.1656305e-02
   5.2811443e-02
   2.5249154e-02
   1.4844534e-02
   2.0084457e-02
   2.5535205e-02
   3.2220527e-02
   1.8631405e-02
   1.8617357e-02
   1.4429094e-02
   2.2708480e-02
   2.2483555e-02
   1.2501020e-02
   1.8454888e-02
   1.6296300e-02
   3.4702796e-02
   4.2387295e-02
   3.1318624e-02
   3.2716489e-02
   2.0998487e-02
   1.9763150e-02
   3.9519293e-02
   2.9417461e-02
   3.2473781e-02
   2.7444971e-02
   5.1229049e-02
   9.1978659e-03
   3.7691101e-02
   3.6954140e-02
   3.1083546e-02
   3.6943109e-02
   3.0818888e-02
   5.2323518e-02
   3.1570311e-02
   1.0512563e-02
   3.5633315e-02
   1.0219204e-02
   2.2305086e-02
   2.2447177e-02
   3.4021165e-02
   3.4810744e-02
   4.1280922e-02
   3.6417579e-02
   1.4225843e-02
   1.9265644e-02
   2.1685397e-02
   1.1982733e-02
   2.5460121e-02
   3.8822084e-02
   1.9174408e-02
   2.5223745e-02
   4.2363838e-02
   2.1918718e-02
   1.7495226e-02
   1.2800668e-02
   1.7904005e-02
   2.2596134e-02
   2.1892245e-02
   2.0471567e-02
   3.1713760e-02
   6.3226367e-02
   1.9539567e-02
   1.4939458e-02
   2.8436379e-02
   3.4687261e-02
   5.6365137e-02
   7.8538844e-02
   1.2247438e-02
   1.9169234e-02
   2.6954855e-02
   2.4320960e-02
   3.4008262e-02
   4.5290727e-02
   3.4659858e-02
   3.3252043e-02
   2.0514165e-02
   2.4023159e-02
   4.2834384e-02
   8.4673089e-02
   1.9857058e-02
   2.7513788e-02
   1.1006754e-02
   1.8239427e-02
   1.2789062e-02
   2.4745693e-02
   3.2413915e-02
   1.1838202e-02
   3.2195798e-02
   1.4021595e-02
   2.2133257e-02
   3.6352068e-02
   2.1491765e-02
   2.3340958e-02
   8.0781587e-03
   8.0109803e-02
   1.8585624e-02
   5.0316691e-02
   1.9999100e-02
   1.5099216e-02
   1.3021140e-02
   2.6664279e-02
   1.3943433e-02
   1.8979228e-02
   6.6297635e-03
   3.4884773e-02
   2.0029084e-02
   6.2684257e-02
   1.6814454e-02
   2.0066299e-02
   7.3568107e-02
   3.0416600e-02
   2.2465268e-02
   1.9371742e-02
   4.9049503e-02
   2.3149880e-02
   2.4976640e-02
   3.2532527e-02
   1.5184262e-02
   1.1280250e-02
   2.3123380e-02
   1.6712266e-02
   1.2812866e-01
   3.1910201e-02
   5.9723747e-02
   3.3324059e-02
   1.9065556e-02
   1.7482952e-02
   1.5802056e-02
   2.4598682e-02
   1.9887427e-02
   4.5627434e-02
   4.8291654e-02
   2.2602345e-02
   6.1090416e-02
   5.2903023e-03
   2.6133413e-02
   1.9084910e-02
   3.6401507e-02
   3.1320049e-02
   6.6036961e-02
   3.9076325e-02
   2.0303573e-02
   2.7713228e-02
   1.8569210e-02
   4.9838501e-02
   6.2666439e-02
   5.1281618e-02
   2.8763574e-02
   1.1834753e-02
   1.7910942e-02
   5.6288697e-02
   2.7964481e-02
   2.8289635e-02
   7.2527209e-03
   4.1768665e-02
   3.4159366e-02
   2.7142870e-02
   2.0902258e-02
   1.8296252e-02
   1.7529520e-02
   3.3062668e-02
   1.0938237e-02
   4.2243120e-02
   3.4676700e-02
   1.0953435e-02
   3.3778066e-02
   1.5187773e-02
   1.1930305e-02
   2.9673273e-02
   3.0975068e-02
   1.5923821e-02
   7.1524085e-02
   1.5741963e-02
   1.9743930e-02
   6.1368719e-02
   1.0131915e-02
   1.8537321e-02
   4.6345025e-02
   4.7012419e-02
   2.4155314e-02
   5.9481224e-03
   1.6814339e-02
   4.6194360e-02
   1.2555024e-02
   3.0935012e-02
   1.6238449e-02
   3.5020955e-02
   2.1823433e-02
   1.7946078e-02
   2.9679358e-02
   1.5075698e-02
   8.7482794e-02
   3.4579038e-02
   1.9926755e-02
   2.2511138e-02
   1.9629833e-02
   2.7958875e-02
   1.6648378e-02
   5.4745085e-02
   1.0949082e-01
   4.0188968e-02
   5.9727794e-02
   2.3958017e-02
   5.5255633e-02
   1.7377928e-02
   2.1983936e-02
   2.2353796e-02
   1.2942118e-02
   2.8619301e-02
   6.6893640e-02
   8.6081810e-03
   4.7053998e-02
   3.4430073e-02
   8.9045506e-02
   5.5685691e-02
   3.4519246e-02
   9.7668552e-03
   4.3634793e-02
   5.6928776e-03
   2.3582929e-02
   3.2548348e-02
   1.5664998e-02
   1.9097387e-02
   6.5713070e-02
   1.8695032e-02
   4.0330221e-02
   1.8972367e-02
   1.4864800e-02
   1.8918490e-02
   1.2389031e-02
   5.1679124e-02
   2.0716675e-02
   1.2706113e-02
   5.3728552e-02
   3.8578972e-02
   5.6089134e-02
   3.0548043e-02
   4.8146943e-02
   2.5435463e-02
   1.1150358e-02
   1.0618086e-02
   4.6758327e-02
   1.7027274e-02
   1.4325955e-02
   1.1897813e-02
   1.8469440e-02
   4.9689311e-02
   1.5640608e-02
   9.8542715e-03
   1.8116358e-02
   2.0942136e-02
   3.4904724e-02
   3.5698497e-02
   7.6826722e-02
   2.5581311e-02
   4.6234844e-02
   1.6353852e-02
   2.1391887e-02
   4.6185070e-02
   3.7500941e-02
   3.4119260e-02
   2.0615855e-02
   4.6504467e-02
   2.8296071e-02
   1.8005164e-02
   4.6781820e-02
   1.2927386e-02
   1.6886212e-02
   1.1123980e-02
   4.8237350e-02
   2.6476057e-02
   1.1263835e-02
   2.0075979e-02
   1.6263381e-02
   3.3021326e-02
   3.1839916e-02
   2.7266879e-02
   7.1972839e-02
   4.4348666e-02
   1.9087846e-02
   1.8377031e-02
   2.1579051e-02
   2.5655301e-02
   1.9322106e-02
   2.5785920e-02
   1.0146533e-02
   6.7202324e-02
   2.7542402e-02
   3.4226599e-02
   2.6016901e-02
   5.0884494e-02
   1.0699449e-02
   7.8904140e-03
   1.1093859e-02
   1.6307901e-02
   1.6900395e-02
   5.5974018e-03
   1.0091594e-02
   1.9356423e-02
   1.0631076e-02
   1.3447398e-02
   2.3784417e-02
   1.0049257e-02
   1.1772945e-02
   1.5073438e-02
   5.8118321e-02
   1.4347315e-02
   1.4575174e-02
   1.8541094e-02
   1.1885799e-02
   4.8482709e-02
   5.9927572e-02
   2.5147458e-02
   6.0088194e-02
   1.9587210e-02
   1.9951733e-02
   4.1317857e-02
   1.4595231e-02
   1.5637311e-02
   1.6588124e-02
   4.1931370e-02
   2.0032520e-02
   3.7673929e-02
   2.9599944e-02
   1.7227218e-02
   1.3153751e-02
   1.9058275e-02
   2.9035317e-02
   1.4540527e-02
   2.8494901e-02
   1.8442398e-02
   3.4158727e-02
   1.8360860e-02
   1.5132842e-02
   2.1673217e-02
   1.0060898e-02
   2.7783773e-02
   1.8103501e-02
   2.7719419e-02
   1.5380921e-02
   5.9886931e-02
   7.7611819e-02
   1.8046506e-02
   5.0990951e-02
   1.8927496e-02
   2.0636534e-02
   4.1747183e-02
   1.4731629e-02
   2.7029041e-02
   5.8324015e-02
   3.9857123e-02
   4.5991280e-02
   1.7431255e-02
   2.0446084e-02
   1.4369545e-02
   1.6541825e-02
   2.1020272e-02
   1.7194679e-02
   2.9749817e-02
   1.2572161e-02
   1.1637565e-01
   2.3597070e-02
   7.1995523e-03
   5.3741809e-02
   2.7140960e-02
   1.6642271e-02
   2.7163501e-02
   2.5993259e-02
   1.1018590e-02
   1.0783215e-02
   5.1077489e-02
   2.7963221e-02
   2.8075487e-02
   1.5037341e-02
   7.4718171e-02
   6.5880030e-02
   1.7957993e-02
   1.5076179e-02
   5.1336929e-02
   4.7772660e-02
   2.0076950e-02
   4.6096483e-02
   6.1259282e-02
   2.8656392e-02
   1.4866178e-02
   4.3014516e-02
   9.7046644e-03
   1.4352228e-02
   5.5147033e-02
   1.2393613e-02
   2.7834524e-02
   2.8395466e-02
   1.8223310e-02
   5.2631622e-02
   1.2545233e-02
   1.3763737e-02
   3.0145903e-02
   3.8740592e-02
   2.1873505e-02
   2.7344500e-02
   2.8730331e-02
   1.9768716e-02
   1.4388063e-02
   5.9183695e-02
   2.4126796e-02
   4.2696354e-02
   1.6234571e-02
   2.9780044e-02
   6.7488815e-03
   4.4968139e-02
   2.6223190e-02
   3.0930610e-02
   2.2635565e-02
   3.7864922e-02
   1.2399023e-02
   4.0411296e-02
   2.5736899e-02
   2.5809184e-02
   1.9951237e-02
   8.5195661e-02
   4.1821123e-02
   2.1616281e-02
   2.5360632e-02
   2.9534804e-02
   2.3078069e-02
   1.8102847e-02
   4.4070214e-02
   2.9504320e-02
   7.5149595e-02
   3.8077778e-02
   2.1100559e-02
   5.9052148e-02
   8.5561843e-02
   3.0796493e-02
   1.9046913e-02
   6.3162372e-02
   2.0487563e-02
   1.7187286e-02
   4.8973492e-02
   3.1820821e-02
   3.7698879e-02
   2.5966526e-02
   1.4756233e-02
   5.9122483e-02
   3.3572333e-02
   1.1744644e-01
   1.7809000e-02
   1.9809633e-02
   6.7724287e-02
   4.9311106e-02
   5.7040851e-02
   6.2479084e-02
   4.8684716e-02
   3.0316432e-02
   3.6143461e-02
   3.2887666e-02
   9.1172828e-02
   3.4352595e-02
   2.2382313e-02
   3.4530343e-02
   3.9720535e-02
   5.1022820e-02
   1.4957481e-02
   5.1155145e-02
   1.9060752e-02
   1.5657986e-02
   1.7766002e-02
   4.4869828e-02
   1.7346584e-02
   9.3479920e-02
   2.9713574e-02
   1.5157489e-02
   2.9913996e-02
   1.2462227e-02
   5.7294074e-02
   1.9287741e-02
   9.4516154e-02
   4.9077891e-02
   2.7002857e-02
   9.5113018e-03
   2.2198768e-02
   4.5695539e-02
   4.9660882e-02
   2.4305561e-02
   1.9166491e-02
   1.2584295e-02
   1.1931735e-02
   8.9192728e-03
   6.8432188e-02
   2.2262938e-02
   5.0741367e-02
   4.5312646e-02
   4.9195408e-02
   2.0252030e-02
   1.9024038e-02
   5.1113918e-02
   2.8242683e-02
   8.1116154e-02
   5.1821944e-02
   4.4773434e-02
   2.8702919e-02
   1.9428872e-02
   2.5584686e-02
   1.6147690e-02
   5.1038263e-02
   1.1798326e-02
   1.2948984e-02
   1.4089433e-02
   1.9641808e-02
   5.5982976e-03
   2.6570097e-02
   9.4145537e-03
   3.8134850e-02
   9.2469592e-02
   8.0879418e-03
   2.3836184e-02
   7.6348769e-03
   3.6714948e-02
   1.0204244e-02
   2.0357507e-02
   3.5061223e-02
   2.2851769e-02
   2.3031749e-02
   3.5187819e-02
   5.3785591e-02
   2.2135012e-02
   4.2648319e-02
   5.2815076e-02
   2.6905209e-02
   1.4729205e-02
   3.6753227e-02
   8.3195240e-02
   4.1666751e-02
   3.1046367e-02
   1.4249056e-02
   1.8661817e-02
   1.1959912e-02
   9.0143159e-02
   3.2762689e-02
   4.8793036e-02
   9.6914648e-02
   3.3322432e-02
   5.7501650e-02
   9.2151972e-02
   2.5637015e-02
   3.4008884e-02
   1.9467538e-02
   9.4716542e-02
   2.3680101e-02
   1.9422461e-02
   4.5552295e-02
   6.7257970e-02
   1.7795672e-02
   2.9413776e-02
   3.2934416e-02
   1.7208542e-02
   2.8098949e-02
   2.0320956e-02
   2.9876972e-02
   1.5473732e-02
   3.9144019e-02
   1.6392544e-02
   2.5110496e-02
   4.1560257e-02
   5.1459261e-02
   7.4679753e-02
   3.7861192e-02
   5.5311869e-02
   3.0395130e-02
   5.5165665e-02
   3.4773039e-02
   4.1698768e-02
   5.4349606e-02
   5.7333348e-02
   5.9492621e-02
   7.2926602e-02
   1.8414522e-02
   9.8463799e-03
   1.8384637e-02
   3.4506295e-02
   4.1833731e-02
   2.9198426e-02
   3.1713415e-02
   3.6484813e-02
   7.2413995e-02
   7.3717921e-02
   8.9966363e-03
   2.7837661e-02
   5.3286249e-02
   1.5502903e-02
   3.7277771e-02
   2.9027956e-02
   7.2497989e-02
   2.6864738e-02
   1.5088381e-01
   5.6040042e-02
   5.8742150e-02
   5.6735981e-02
   1.0506230e-01
   1.0106425e-01
   9.0369661e-02
   4.0968741e-02
   3.7871280e-02
   9.5544535e-02
   1.0358398e-01
   1.5792008e-02
   3.4338603e-02
   2.2142043e-02
   4.2280519e-02
   3.5278595e-02
   4.9008936e-02
   1.1220524e-01
   2.0594285e-02
   3.2415266e-02
   6.0137438e-02
   1.6855542e-02
   2.8955862e-02
   2.1987206e-02
   2.9294093e-02
   1.3774886e-02
   3.3263679e-02
   6.4100854e-03
   4.5380569e-02
   1.9973926e-02
   2.0747004e-02
   1.1303534e-02
   2.7985721e-02
   1.4929534e-02
   4.7355678e-02
   6.6342494e-02
   2.6114113e-02
   2.0510496e-02
   2.0852869e-02
   3.3443591e-02
   2.8901017e-02
   7.3979464e-02
   1.2391594e-02
   8.2879953e-03
   6.5287349e-02
   2.1803567e-02
   2.3068088e-02
   1.5642695e-02
   1.2771336e-02
   1.0436880e-02
   2.3339219e-02
   2.1549236e-02
   3.5635905e-02
   1.3381359e-02
   3.4111568e-02
   1.3510354e-02
   1.8544860e-02
   3.3106698e-02
   7.4233178e-02
   1.9521853e-02
   3.4754814e-02
   2.7194843e-02
   1.5127528e-02
   3.5367532e-02
   4.0665318e-02
   5.2206605e-02
   2.2610133e-02
   1.9234249e-02
   2.5444016e-02
   4.1946097e-02
   4.7406603e-03
   1.9252593e-02
   5.4065811e-02
   2.8043574e-02
   2.5148693e-02
   4.8850298e-02
   1.9207225e-02
   2.5253693e-02
   2.4052243e-02
   2.3342147e-02
   5.8182697e-02
   6.5191363e-02
   1.4009720e-02
   3.6123094e-02
   1.1261819e-01
   9.4610415e-02
   1.5618231e-02
   1.3237091e-02
   8.2601067e-02
   4.5060489e-02
   1.1407393e-02
   1.9211822e-02
   1.8963986e-02
   6.4020439e-02
   4.6726734e-02
   2.0998496e-02
   7.1523536e-03
   3.3844658e-02
   7.3758002e-02
   2.9889403e-02
   4.3778356e-02
   1.4823980e-02
   3.6673432e-02
   2.4970178e-02
   3.9838754e-02
   3.1375298e-02
   6.9935491e-02
   2.2781934e-02
   1.5465622e-02
   3.6893386e-02
   9.7157686e-02
   1.8393055e-02
   1.7265133e-02
   3.4216063e-02
   1.6144291e-02
   3.7387502e-02
   1.2089826e-02
   2.5518750e-02
   1.6232396e-02
   3.0511269e-02
   2.0412670e-02
   5.2022532e-02
   3.0842535e-02
   3.1415565e-02
   1.8259452e-02
   2.7245699e-02
   1.2012721e-02
   1.9347864e-02
   3.2220235e-02
   6.6528596e-02
   4.3718813e-02
   3.0361722e-02
   2.1620993e-02
   1.7469501e-02
   3.9882664e-02
   3.8632489e-02
   2.3288413e-02
   1.9729365e-02
   1.9498297e-02
   9.8307519e-03
   4.9228331e-02
   2.0685173e-02
   2.2283528e-02
   7.0018220e-03
   3.4673357e-02
   4.7945027e-02
   3.9911780e-02
   1.1112243e-02
   6.6098527e-02
   7.1706053e-02
   6.1277574e-02
   2.1213626e-02
   2.9365234e-02
   2.3094664e-02
   3.4650150e-02
   4.2756488e-02
   4.3046353e-02
   4.5567176e-02
   4.4562826e-02
   3.9155045e-02
   1.1591032e-02
   3.9503673e-02
   2.6298411e-02
   6.0028048e-02
   1.8366286e-02
   8.4364090e-02
   2.7254523e-02
   2.6187749e-02
   2.3340219e-02
   3.8961444e-02
   4.7668905e-02
   1.4587301e-01
   2.8175652e-02
   3.2574898e-02
   4.2478629e-02
   3.9949252e-02
   2.8294039e-02
   7.5599221e-02
   4.0605868e-02
   1.5672691e-02
   1.1163102e-02
   2.0266825e-02
   1.2649552e-02
   1.0693209e-02
   1.1311549e-01
   1.5322629e-02
   3.2806573e-02
   1.7636299e-02
   4.2028920e-02
   1.2995350e-02
   1.0902189e-02
   2.3651651e-02
   6.8893533e-02
   3.0845526e-02
   2.1742983e-02
   1.0754421e-02
   3.7309100e-02
   2.9854078e-02
   4.8354279e-02
   2.6298422e-02
   3.4005896e-02
   3.6457163e-02
   3.8465869e-02
   2.5038362e-02
   9.0230649e-02
   8.2499768e-03
   2.8896921e-02
   3.1743261e-02
   9.8664224e-03
   1.4800120e-02
   2.4347301e-02
   1.9600352e-02
   3.4497683e-02
   3.9915668e-02
   7.5624709e-02
   1.2070512e-02
   3.3765796e-02
   5.1525886e-02
   7.8012736e-02
   4.0334062e-02
   2.7427642e-02
   2.7571393e-02
   1.4623231e-02
   2.3818202e-02
   4.1761644e-02
   1.1778195e-02
   1.4446897e-02
   3.8045229e-02
   1.5918706e-02
   2.9608761e-02
   3.0784174e-02
   1.2955908e-02
   2.9049220e-02
   1.3869577e-02
   2.5635827e-02
   1.6640273e-02
   2.7139275e-02
   9.4110477e-03
   8.0223727e-02
   1.8315226e-02
   2.0715740e-02
   5.2999454e-02
   1.1093601e-02
   2.2038210e-02
   4.0089694e-02
   9.3225059e-03
   1.9332157e-02
   4.2478151e-02
   1.2975549e-02
   3.8536303e-02
   1.9345184e-02
   5.8278326e-02
   2.1621932e-02
   9.1823882e-03
   5.3222235e-02
   1.0957266e-01
   3.3138056e-02
   1.5763652e-02
   2.9493306e-02
   3.7702053e-02
   1.0732624e-02
   4.5391426e-02
   1.8001406e-02
   2.5012957e-02
   2.7957790e-02
   2.8936190e-02
   6.9273832e-02
   4.2645332e-02
   9.2192300e-03
   1.0332470e-02
   5.5991070e-02
   8.7909768e-02
   4.4839412e-02
   1.7060438e-02
   3.0018267e-02
   3.8188234e-02
   4.0307761e-02
   3.5289616e-02
   7.5342247e-02
   2.3228602e-02
   6.2031027e-02
   2.5929056e-02
   3.2625089e-02
   2.5894129e-02
   3.8437737e-02
   5.1740386e-02
   1.1755391e-02
   6.2910623e-02
   2.8045345e-02
   2.1609368e-02
   3.8610641e-02
   4.7812003e-02
   1.1318302e-02
   1.2203095e-02
   3.1949960e-02
   1.4718363e-02
   5.5985379e-02
   4.6919793e-02
   4.0897940e-02
   1.7400359e-02
   9.6258686e-02
   1.7901219e-02
   4.2262037e-02
   1.9464257e-02
   5.7432947e-02
   4.4580456e-02
   5.4909828e-02
   1.1289665e-01
   5.1585166e-02
   4.0869052e-02
   4.1548558e-02
   4.6788693e-02
   1.0981011e-02
   5.4270449e-02
   8.3693460e-02
   1.6282152e-02
   1.3700601e-02
   9.4629375e-02
   4.7004299e-02
   6.1286079e-02
   6.0499384e-02
   2.0315071e-02
   6.1447035e-02
   2.2755025e-02
   2.3111624e-02
   2.0172939e-02
   6.3030951e-02
   1.5951922e-02
   2.8944598e-02
   3.6726525e-02
   4.4636862e-02
   1.9581881e-02
   1.5279166e-02
   5.6193100e-02
   3.2851019e-02
   4.6701641e-02
   2.9824865e-02
   1.0857469e-01
   3.5058804e-02
   1.4535378e-02
   1.2572073e-02
   1.9727666e-02
   7.1791572e-03
   3.2737596e-02
   3.9314770e-02
   1.7052266e-02
   6.9204615e-02
   1.8489597e-02
   4.2208409e-02
   1.3856761e-02
   7.3801274e-03
   5.7746806e-02
   2.6907750e-02
   1.4979721e-02
   8.8032834e-02
   2.9264576e-02
   1.7394449e-02
   2.8062166e-02
   1.3623969e-02
   1.8315154e-02
   1.7544394e-02
   2.3333513e-02
   4.6184976e-02
   1.2636431e-02
   1.3053121e-02
   2.1225112e-02
   1.3566383e-02
   3.6129849e-02
   3.8337507e-02
   2.8581800e-02
   4.6182233e-02
   1.7522154e-02
   4.7259824e-02
   1.7692965e-02
   1.4303331e-02
   1.5845480e-02
   3.5661806e-02
   8.1987045e-02
   1.5317125e-02
   2.5098287e-02
   1.7698637e-02
   3.1869855e-02
   2.7540768e-02
   1.1963500e-02
   2.1229226e-02
   2.5878232e-02
   1.6505079e-02
   3.5313456e-02
   2.1398694e-02
   6.5949421e-02
   8.7226630e-03
   1.5810659e-02
   5.1760955e-02
   2.9585058e-02
   2.8292015e-02
   5.8983105e-02
   6.4855706e-02
   2.5294928e-02
   3.6717425e-02
   2.3667590e-02
   3.2484022e-02
   4.8996846e-02
   3.5592044e-02
   1.2734209e-02
   1.2712918e-02
   3.0110904e-02
   2.9320846e-02
   1.2580247e-02
   2.2082079e-02
   4.7385314e-02
   4.2425171e-02
   2.6006696e-02
   5.1301311e-02
   3.1695640e-02
   1.3524051e-02
   1.4530800e-02
   6.0132554e-03
   2.0324378e-02
   2.5330363e-02
   1.9345953e-02
   5.8261191e-03
   9.9296446e-02
   4.6247531e-02
   2.0563969e-02
   1.5388647e-02
   1.1264918e-02
   1.7310822e-02
   8.8200666e-03
   3.1337922e-02
   1.3572463e-01
   4.6260519e-02
   3.9875040e-02
   1.0333166e-02
   1.1947909e-02
   5.2704532e-02
   1.8132127e-02
   7.9883523e-02
   4.2781614e-02
   1.5495886e-02
   1.5616180e-02
   1.3755659e-02
   8.7130486e-03
   4.5863214e-02
   1.5468015e-02
   2.3654279e-02
   3.8303333e-02
   2.7903944e-02
   2.7722081e-02
   2.1027748e-02
   1.6249628e-02
   2.6094595e-02
   6.8262190e-03
   1.9362087e-02
   1.1383875e-02
   4.0233288e-02
   2.1525546e-02
   2.7490505e-02
   1.1302543e-02
   2.4657742e-02
   1.8144901e-02
   1.7136724e-02
   1.8582027e-02
   1.7350231e-02
   9.2005215e-03
   1.2546462e-02
   3.0213322e-02
   3.6546824e-02
   3.6613711e-02
   1.9464789e-02
   4.0351454e-02
   1.3165502e-02
   9.5209747e-03
   3.7757809e-02
   1.2545723e-02
   1.9487277e-02
   3.0782848e-02
   3.5755073e-02
   4.0928039e-02
   1.3348779e-02
   1.4879441e-01
   2.5026987e-02
   3.6508753e-02
   1.9730355e-02
   1.6469265e-02
   1.1743908e-02
   2.2618635e-02
   2.3473220e-02
   3.5199939e-02
   1.5541871e-02
   1.4323160e-02
   2.2571731e-02
   1.4211750e-02
   3.5671191e-02
   4.1713114e-02
   2.5744802e-02
   1.7087486e-02
   1.5970183e-02
   1.4215207e-02
   8.8887069e-02
   1.7313091e-02
   9.4593881e-02
   5.7138059e-02
   2.9014826e-02
   1.5850024e-02
   1.8794683e-02
   2.2792127e-02
   2.5095345e-02
   2.1042436e-02
   6.0833061e-02
   1.2647232e-02
   1.2246568e-02
   4.5756608e-02
   1.3335885e-02
   9.6619773e-03
   3.7158462e-02
   2.6922791e-02
   1.3480912e-02
   1.5805588e-02
   1.5792239e-02
   1.9900012e-02
   1.7874615e-02
   1.5005653e-02
   1.7295166e-02
   3.9055238e-02
   2.9225981e-02
   2.4425878e-02
   1.1563599e-02
   1.5819185e-02
   1.9467540e-02
   5.6318883e-02
   1.8025154e-02
   7.3777637e-03
   2.1114576e-02
   1.3537767e-02
   3.8741646e-02
   2.3759052e-02
   6.3401178e-02
   2.2346614e-02
   3.6049840e-02
   1.8721383e-02
   8.4516730e-03
   1.6376794e-02
   1.8130509e-02
   4.4275813e-02
   2.0213110e-02
   2.8923403e-02
   1.2887353e-02
   1.5467887e-02
   2.6054062e-02
   2.6362308e-02
   1.7378384e-02
   2.4603689e-02
   2.8100661e-02
   2.7014114e-02
   2.1150211e-02
   1.3887450e-02
   1.1670032e-02
   1.5812758e-02
   4.0801506e-02
   2.8622084e-02
   2.4555707e-02
   4.8476760e-02
   6.4921916e-02
   5.8093494e-02
   1.6146174e-02
   1.4974039e-02
   3.3559798e-02
   2.5475765e-02
   1.3351750e-02
   1.5878443e-02
   2.1024195e-02
   8.2881535e-02
   3.7895505e-02
   1.4691041e-02
   2.9508490e-02
   2.6348444e-02
   1.9647741e-02
   3.7684831e-02
   3.5735188e-02
   1.6066399e-02
   1.8765689e-02
   2.9482880e-02
   2.5149521e-02
   1.2819909e-02
   1.7366449e-02
   1.3741288e-02
   5.4579121e-02
   4.7955855e-02
   1.9058833e-02
   3.7479319e-02
   2.6855327e-02
   5.5177798e-02
   1.1604999e-02
   1.7532016e-02
   3.1073170e-02
   1.8824132e-02
   2.2904961e-02
   3.7308438e-02
   6.7498252e-02
   1.4471018e-02
   2.2664867e-02
   3.7778625e-02
   2.3758953e-02
   1.2530661e-02
   3.4785245e-02
   3.5831673e-02
   4.0026079e-02
   1.2285056e-02
   4.9407213e-02
   4.2480718e-02
   1.7271650e-02
   4.0243647e-02
   2.4168604e-02
   1.0174403e-01
   3.0944217e-02
   3.6034789e-02
   1.4977062e-02
   1.3828879e-02
   3.0192232e-02
   4.5945986e-02
   2.4968690e-02
   3.4664830e-02
   6.4605384e-02
   2.3391448e-02
   7.8877842e-02
   2.8444053e-02
   1.5787393e-02
   2.4535186e-02
   1.9791891e-02
   5.1655980e-02
   2.5150626e-02
   1.9963956e-02
   4.9697522e-02
   5.5887545e-02
   1.8711605e-02
   4.3969268e-02
   2.1845162e-02
   3.9463490e-02
   5.0886144e-02
   2.4283611e-02
   3.5876679e-02
   5.6965123e-02
   6.6743559e-02
   6.3252845e-02
   1.9909389e-02
   3.9254914e-02
   9.7154513e-03
   1.4104258e-02
   3.4666040e-02
   2.5108899e-02
   1.4762044e-02
   4.7024351e-02
   6.6104033e-02
   1.1433591e-02
   2.7081256e-02
   1.8852595e-02
   5.1673607e-02
   1.1040635e-02
   1.9748170e-02
   3.6116514e-02
   1.9280580e-02
   3.4921387e-02
   1.6455155e-02
   1.4498655e-02
   1.5848730e-02
   9.0859068e-02
   3.3449411e-02
   1.2790714e-02
   1.6472652e-02
   2.0651312e-02
   2.6710117e-02
   5.2191289e-03
   7.3303656e-02
   2.5816718e-02
   2.5363565e-02
   3.4132477e-02
   2.2829769e-02
   4.2851188e-02
   3.3782055e-02
   1.4111088e-02
   1.3971205e-02
   3.2668303e-02
   1.9398430e-02
   6.9492213e-02
   2.0217541e-02
   3.7740955e-02
   3.1521202e-02
   5.4750847e-02
   6.1939721e-02
   2.8413450e-02
   5.1161403e-02
   3.3037741e-02
   1.9480551e-02
   1.6951384e-02
   2.9471230e-02
   5.0084082e-02
   1.9780125e-02
   5.2872396e-02
   1.4476941e-02
   1.7338322e-02
   2.8396079e-02
   2.3898953e-02
   5.2751839e-02
   2.0757230e-02
   2.8278078e-02
   3.1134705e-02
   1.7228305e-02
   2.4235181e-02
   3.0449098e-02
   1.9099835e-02
   3.2906141e-02
   3.0791271e-02
   2.2201016e-02
   1.7242010e-02
   1.6456947e-02
   2.6229727e-02
   4.3374197e-02
   1.0811474e-02
   3.0081619e-02
   3.0320505e-02
   4.4915361e-02
   7.0958512e-02
   1.9721204e-02
   1.5861064e-02
   2.3443008e-02
   3.1251246e-02
   1.2765923e-02
   1.9234284e-02
   6.2442592e-02
   2.5260040e-02
   2.7172662e-02
   1.4594305e-02
   2.6166167e-02
   3.2286951e-02
   5.4132813e-02
   2.2504193e-02
   2.1450549e-02
   2.3365968e-02
   1.7290782e-02
   2.0419050e-02
   3.6898677e-02
   1.5327759e-02
   1.2276070e-02
   2.2351273e-02
   2.1277956e-02
   2.4023654e-02
   1.2782419e-02
   1.0468960e-02
   1.6773782e-02
   2.3288839e-02
   1.7578410e-02
   1.1460728e-02
   1.2666794e-02
   3.4945998e-02
   2.6596967e-02
   1.0381896e-02
   6.8459099e-02
   7.6115218e-03
   6.6287045e-02
   1.2767070e-02
   1.0746990e-02
   1.0914176e-02
   2.7626217e-02
   3.6552221e-02
   2.4200834e-02
   1.1760002e-02
   3.9657064e-02
   1.4647989e-02
   2.6415883e-02
   5.5199390e-02
   3.0900308e-02
   5.5525108e-02
   1.5035270e-02
   3.8560541e-02
   3.0691038e-02
   3.1334021e-02
   2.8841705e-02
   1.2543696e-02
   3.3406071e-02
   4.1880692e-02
   2.3493180e-02
   1.9255054e-02
   4.5201494e-02
   2.3529614e-02
   5.3476174e-02
   1.4228254e-02
   2.5554375e-02
   5.7507993e-02
   5.5445881e-02
   6.9059218e-02
   2.3097766e-02
   3.8818509e-02
   3.0072495e-02
   5.1964236e-02
   7.6427671e-02
   7.7814691e-02
   7.1508574e-02
   2.1012580e-02
   3.6567852e-02
   1.0999464e-01
   5.1053050e-02
   3.9526079e-02
   3.9453465e-02
   3.6097281e-02
   2.0174256e-02
   9.5188224e-02
   4.5659339e-02
   3.0891924e-02
   3.0607521e-02
   3.1198349e-02
   3.8909337e-02
   2.0760715e-02
   6.4288638e-02
   6.2715978e-02
   5.9557585e-02
   3.9759641e-02
   6.5121536e-02
   3.7950200e-02
   6.2577182e-02
   4.0177389e-02
   8.1747903e-02
   2.4827892e-02
   2.9128545e-02
   2.3233801e-02
   1.9170478e-02
   4.8748210e-02
   5.8818412e-02
   3.6345081e-02
   1.9247306e-02
   2.0659671e-02
   4.8569808e-02
   2.5018643e-02
   5.8027662e-02
   2.7898697e-02
   3.4246040e-02
   8.7003514e-02
   2.7596601e-02
   4.1728881e-02
   1.3394633e-02
   4.6665515e-02
   4.6369157e-02
   2.5098357e-02
   2.1068175e-02
   3.8415999e-02
   7.3660625e-02
   4.6734907e-02
   2.1525263e-02
   3.0382660e-02
   3.2819116e-02
   2.1041807e-02
   2.9139227e-02
   2.7442039e-02
   2.2472824e-02
   3.2587172e-02
   3.9865226e-02
   1.8457952e-02
   2.6411511e-02
   1.5009911e-02
   3.0917003e-02
   5.9786750e-02
   5.2111910e-02
   2.6271880e-02
   2.7483041e-02
   2.1168206e-02
   1.2512965e-02
   1.3413710e-02
   2.3945259e-02
   2.3945259e-02
   2.1214574e-02
   5.7874214e-03
   7.2812945e-03
   4.3671783e-02
   3.1363904e-02
   3.2614837e-02
   3.2614837e-02
   2.0844761e-02
   1.8855465e-02
   6.2205598e-02
   2.2843552e-02
   1.2898477e-02
   2.0995933e-02
   1.7235090e-02
   1.8037125e-02
   1.6351120e-02
   1.6188085e-02
   2.8044673e-02
   2.6105713e-02
   2.6105713e-02
   2.9714205e-02
   2.4095079e-02
   2.4179059e-02
   6.8703840e-02
   2.2953418e-02
   3.4453309e-02
   6.1321283e-02
   1.4768955e-02
   1.7316558e-02
   1.6498712e-02
   2.3014138e-02
   3.3839385e-02
   1.3757160e-02
   2.0804659e-02
   3.5726718e-02
   2.3724714e-02
   4.1014518e-02
   4.5382590e-02
   1.8217132e-02
   3.3900544e-02
   1.6672190e-02
   2.9358322e-02
   1.6454823e-02
   3.8318456e-02
   2.6298942e-02
   2.9948334e-02
   3.6349728e-02
   2.6035724e-02
   3.7109015e-02
   2.3536715e-02
   2.2687890e-02
   5.1898674e-02
   1.5805994e-02
   1.9117064e-02
   2.6928454e-02
   4.0234090e-02
   4.0234090e-02
   4.7975104e-02
   2.4999591e-02
   2.5173698e-02
   3.7292273e-02
   3.5385473e-02
   9.6215697e-03
   3.0739991e-02
   1.7431043e-02
   1.8328114e-02
   2.3020734e-02
   1.7261924e-02
   4.7935268e-02
   2.4760021e-02
   2.3521889e-02
   3.0136960e-02
   8.0172265e-02
   1.8420651e-02
   1.3906590e-02
   6.7885611e-02
   3.9927623e-02
   1.7673017e-02
   3.4730319e-02
   1.9706414e-02
   3.4339671e-02
   1.6178989e-02
   2.7814990e-02
   1.6783262e-02
   1.0404255e-01
   2.0901304e-02
   2.5811208e-02
   2.6110729e-02
   6.1717244e-02
   1.6441358e-02
   5.6069476e-02
   2.7771414e-02
   1.5614024e-02
   2.8955143e-02
   1.1465129e-01
   2.1464913e-02
   2.8141702e-02
   2.5422802e-02
   2.8633734e-02
   1.4433180e-02
   2.3491020e-02
   1.8693295e-02
   2.1022211e-02
   4.0911409e-02
   1.7108375e-02
   5.1914887e-02
   2.4176115e-02
   2.0299923e-02
   1.7217228e-02
   2.3106425e-02
   3.0798479e-02
   1.3949475e-02
   4.0667353e-02
   1.2358900e-02
   3.2596536e-02
   1.2792892e-02
   2.4278288e-02
   6.2374216e-02
   3.8785510e-02
   1.1402195e-02
   2.6644274e-02
   2.2465442e-02
   5.3350599e-02
   2.3096769e-02
   1.2186815e-02
   1.8025165e-02
   1.3779867e-02
   2.7615689e-02
   1.6451551e-02
   1.6660728e-02
   1.7081171e-02
   2.2831383e-02
   1.7262469e-02
   2.1507647e-02
   1.0602868e-02
   1.3990533e-02
   3.1768466e-02
   3.5817545e-02
   3.9427735e-02
   1.6892880e-02
   3.3192933e-02
   3.4704085e-02
   1.8863088e-02
   1.7416038e-02
   3.9926149e-02
   2.5969228e-02
   4.3114606e-02
   4.0637730e-02
   5.6625178e-02
   3.7602352e-02
   4.3465870e-02
   7.5618609e-02
   4.2727429e-02
   1.8900235e-02
   3.2209285e-02
   1.3063753e-02
   1.6542250e-02
   1.0576795e-02
   1.6423445e-02
   4.8129191e-02
   3.4446733e-02
   7.8181644e-03
   6.3924449e-02
   3.1787528e-02
   5.8076173e-02
   2.8556369e-02
   2.6651622e-02
   8.3387468e-03
   7.7036458e-02
   2.8608402e-02
   2.5590064e-02
   3.5722696e-02
   1.6958201e-02
   1.2972578e-02
   2.4827828e-02
   1.6320770e-02
   5.2392581e-02
   1.5919437e-02
   3.1973999e-02
   2.7383321e-02
   4.4665584e-02
   3.0972217e-02
   2.0904639e-02
   1.9118226e-02
   4.2428414e-02
   7.9184676e-02
   4.1931512e-02
   1.6877553e-02
   6.1544939e-02
   1.0279713e-02
   8.5948015e-03
   3.5792991e-02
   7.1028905e-02
   3.6595992e-02
   2.5315278e-02
   1.5013074e-02
   1.5263864e-02
   1.3129739e-02
   4.4314694e-02
   2.6388805e-02
   1.1182681e-02
   1.3769845e-02
   2.6714567e-02
   2.8115053e-02
   3.0737996e-02
   1.7417710e-02
   5.7155009e-02
   2.9848520e-02
   1.3812301e-02
   5.4221766e-02
   3.2681993e-02
   2.7264693e-02
   1.0345101e-02
   3.9731257e-02
   2.6631876e-02
   1.8803448e-02
   2.6400619e-02
   2.2922874e-02
   1.4764586e-02
   2.8711447e-02
   1.2296750e-02
   9.8364996e-03
   1.5923028e-02
   2.4393785e-02
   3.1453053e-02
   1.7576456e-02
   2.5768574e-02
   1.1172323e-02
   1.4335572e-02
   3.5014370e-02
   4.1793323e-02
   2.2270909e-02
   5.6139355e-02
   1.9245215e-02
   4.1490680e-02
   2.0920746e-02
   1.1747184e-02
   2.3605688e-02
   2.8501625e-02
   1.0402646e-02
   1.0982312e-02
   1.1473943e-02
   2.6591857e-02
   5.2146967e-02
   4.0877135e-02
   2.4608292e-02
   2.5941624e-02
   9.4406259e-02
   2.0033711e-02
   4.3057887e-02
   4.6457866e-02
   2.1837636e-02
   6.8300378e-02
   7.8192050e-02
   2.8911756e-02
   4.9374010e-02
   8.4583773e-02
   2.7845326e-02
   5.4612477e-02
   4.2567052e-02
   4.5272835e-02
   5.8354116e-02
   4.2736205e-02
   4.0762648e-02
   5.1667383e-02
   6.1149323e-02
   2.5330786e-02
   2.1491205e-02
   5.6144003e-02
   4.0441346e-02
   3.8825278e-02
   2.8710562e-02
   3.7665944e-02
   5.5978595e-02
   1.8905091e-02
   1.8366929e-02
   4.8044553e-02
   2.5371972e-02
   8.0940097e-02
   3.1438951e-02
   5.7111590e-02
   6.9356285e-02
   4.3518135e-02
   1.1547008e-02
   4.1351249e-02
   1.7522741e-02
   2.8813197e-02
   1.8873401e-02
   4.1687332e-02
   1.9032770e-02
   5.1185165e-02
   3.7454215e-02
   1.6720251e-02
   4.2047356e-02
   6.9795765e-02
   5.1559684e-02
   6.0366925e-02
   3.1497757e-02
   3.4069067e-02
   3.0023787e-02
   2.1973552e-02
   2.7902320e-02
   2.8402428e-02
   1.4964491e-02
   4.0420242e-02
   3.9516817e-02
   1.5036293e-02
   6.1261786e-02
   3.8168785e-02
   1.7444569e-02
   3.7627290e-02
   2.5267759e-02
   9.8434039e-03
   9.8434039e-03
   4.2173922e-02
   4.2173922e-02
   1.4979549e-02
   1.4979549e-02
   2.9074133e-02
   2.1583201e-02
   1.8081505e-02
   2.5358061e-02
   2.2166211e-02
   5.4423743e-02
   5.4423743e-02
   1.3630602e-02
   2.2443553e-02
   4.5113791e-02
   2.0074200e-02
   3.6440547e-02
   9.2316880e-03
   2.0670215e-02
   7.7135656e-02
   7.7135656e-02
   3.9839353e-02
   2.5357371e-02
   1.4897707e-02
   2.7083580e-02
   1.5879357e-02
   1.9922926e-02
   1.9922926e-02
   4.5379973e-02
   3.8358181e-02
   3.2163596e-02
   2.6508090e-02
   2.6508090e-02
   4.0310782e-02
   4.0310782e-02
   2.9195375e-02
   1.9854343e-02
   2.5590054e-02
   2.3633350e-02
   2.8544118e-02
   1.8482785e-02
   2.2743740e-02
   3.9747113e-02
   9.0617442e-02
   4.2869337e-02
   2.6783634e-02
   3.1756625e-02
   1.4399792e-02
   1.9829785e-02
   1.4969019e-02
   3.2735928e-02
   2.5335682e-02
   1.9567997e-02
   1.9567997e-02
   1.6817246e-02
   1.4986574e-02
   1.4730691e-02
   4.6619165e-02
   4.1973627e-02
   4.2460732e-02
   1.8916256e-02
   2.8269474e-02
   9.4831540e-03
   1.6648812e-02
   2.5029892e-02
   2.1407596e-02
   2.1582301e-02
   2.4979857e-02
   5.4650331e-02
   2.4793722e-02
   2.4793722e-02
   2.1826306e-02
   2.7046576e-02
   3.5026130e-02
   2.7736116e-02
   3.4695784e-02
   3.4695784e-02
   2.2635233e-02
   2.1047233e-02
   3.9164389e-02
   1.1129053e-02
   2.1007815e-02
   2.1673727e-02
   1.0563121e-02
   1.5507830e-02
   4.6446759e-02
   1.3753844e-02
   3.2240114e-02
   2.3951479e-02
   2.2017272e-02
   2.0199305e-02
   8.3716480e-03
   2.8608874e-02
   1.3571706e-02
   2.8932404e-02
   1.3671016e-02
   2.3980618e-02
   5.9744224e-02
   4.0480315e-02
   1.1263224e-02
   9.2854360e-02
   1.4234400e-02
   9.9606376e-03
   2.8242570e-02
   5.4451352e-02
   2.0925513e-02
   2.4412385e-02
   1.4809066e-02
   1.6541124e-02
   2.6066770e-02
   3.4384557e-02
   2.7687501e-02
   3.0291261e-02
   2.1992291e-02
   1.4501958e-02
   2.6921861e-02
   1.6591581e-02
   1.6919466e-02
   8.4118751e-03
   1.0410850e-02
   1.2148654e-02
   2.0066508e-02
   5.6855281e-02
   2.1312328e-02
   6.6223259e-02
   2.4326146e-02
   6.6443741e-03
   1.3273897e-02
   2.9296314e-02
   5.2176633e-02
   2.5943939e-02
   2.1575401e-02
   1.1691642e-02
   1.4361071e-02
   2.9222320e-02
   6.3363051e-02
   1.6766719e-02
   4.4759186e-02
   1.6482884e-02
   4.0984953e-02
   2.4878905e-02
   1.2206738e-02
   4.9676109e-02
   2.1755067e-02
   2.1990868e-02
   9.3197812e-03
   2.3596672e-02
   1.0730629e-02
   4.2379648e-02
   2.1435775e-02
   1.8400175e-02
   3.0505961e-02
   7.4689409e-02
   1.0161677e-02
   3.8843299e-02
   8.2241478e-02
   4.7011819e-02
   3.5444176e-02
   3.2153014e-02
   1.6405961e-02
   2.0706817e-02
   3.6639536e-02
   3.5330767e-02
   1.5255044e-02
   1.3719154e-02
   2.3470934e-02
   1.8749799e-02
   7.4450337e-02
   2.3839682e-02
   2.2187817e-02
   1.8645400e-02
   4.3537818e-02
   1.4046495e-02
   1.6701981e-02
   7.7075045e-03
   5.9345706e-02
   1.9479507e-02
   1.5916019e-02
   1.3864884e-02
   2.9546402e-02
   9.4144832e-02
   9.4245224e-03
   4.2210908e-02
   2.2799421e-02
   3.9545627e-02
   2.9606674e-02
   1.8273468e-02
   2.1315933e-02
   7.8519156e-03
   4.5767474e-02
   1.8439333e-02
   1.8933353e-02
   1.3573922e-02
   9.2631627e-02
   8.5164933e-03
   2.6090892e-02
   1.7576466e-02
   3.5842397e-02
   2.5404800e-02
   3.2533100e-02
   3.7542429e-02
   1.8197984e-02
   2.0378783e-02
   3.3660145e-02
   3.1041875e-02
   1.1315820e-02
   1.4136314e-02
   1.9987884e-02
   3.5259531e-02
   2.7077092e-02
   1.1903687e-02
   3.5063423e-02
   6.9535010e-02
   3.6209546e-02
   1.8070722e-02
   1.6286742e-02
   1.6062092e-02
   6.8871021e-02
   1.4593060e-02
   1.5645036e-02
   1.7918681e-02
   4.1652864e-02
   3.1989728e-02
   1.2531662e-02
   3.3553773e-02
   3.9115593e-02
   5.3388593e-02
   1.7875799e-02
   2.7952487e-02
   2.8025300e-02
   4.4625300e-02
   4.7545693e-02
   2.9640173e-02
   1.5995429e-02
   4.0762117e-02
   1.3208342e-02
   1.1397161e-02
   2.3484722e-02
   3.9964039e-02
   1.9241741e-02
   2.4937561e-02
   3.8545784e-02
   2.0641004e-02
   1.3273215e-02
   2.6536012e-02
   1.3916376e-02
   6.7764600e-03
   1.2251157e-02
   1.6192722e-02
   1.5265758e-02
   3.9497330e-02
   1.2354391e-02
   2.2130989e-02
   2.7761161e-02
   1.0387576e-02
   2.2047028e-02
   1.0677299e-02
   6.1671835e-02
   4.0410523e-02
   1.7189603e-02
   2.2593756e-02
   1.6128608e-02
   3.6741754e-02
   3.3529930e-02
   6.3795710e-02
   5.2684405e-02
   4.8159490e-02
   3.1702590e-02
   2.6244603e-02
   3.1512374e-02
   3.2742787e-02
   7.4069288e-02
   2.2778087e-02
   5.7939828e-02
   1.8291225e-02
   3.5886450e-02
   3.2603110e-02
   3.0772746e-02
   3.6534278e-02
   6.8096673e-02
   2.9147670e-02
   3.6694619e-02
   2.4850649e-02
   4.3750955e-02
   2.0491978e-02
   3.9773479e-02
   4.4781350e-02
   2.7498238e-02
   6.8539604e-02
   5.5885816e-02
   3.8724035e-02
   8.1887954e-02
   2.2555091e-02
   3.1051420e-02
   1.0863498e-02
   2.6668594e-02
   2.0142960e-02
   8.6103479e-02
   1.8690852e-02
   7.6221725e-02
   3.1352986e-02
   1.9741942e-02
   4.2738926e-02
   2.2156076e-02
   1.6100321e-02
   2.1085227e-02
   7.6264061e-02
   2.5836006e-02
   1.2311395e-02
   1.3932815e-01
   1.3932815e-01
   1.7448123e-02
   2.0280453e-02
   2.1094742e-02
   4.4288723e-02
   3.0958148e-02
   1.3137890e-02
   1.3137890e-02
   5.3514929e-02
   2.1958233e-02
   3.1055189e-02
   3.9387386e-02
   1.4374842e-02
   4.3355390e-02
   2.1129450e-02
   1.1040829e-02
   1.9653190e-02
   3.0135046e-02
   1.6948564e-02
   2.7864020e-02
   3.5919636e-02
   1.4537896e-02
   1.7431521e-02
   2.5106856e-02
   1.4843028e-02
   2.1198560e-02
   3.8363672e-02
   4.6094868e-02
   2.1811003e-02
   2.5770615e-02
   2.0051580e-02
   7.2580844e-02
   2.5638952e-02
   5.6688001e-02
   4.6661842e-02
   2.1950751e-02
   3.2553241e-02
   8.3953587e-02
   2.5229888e-02
   1.3273394e-02
   1.9751530e-02
   2.0468234e-02
   4.0495784e-02
   3.3808034e-02
   3.0500062e-02
   1.8045933e-02
   2.3830269e-02
   2.0457569e-02
   1.9256633e-02
   3.1026458e-02
   4.8428285e-02
   1.7384133e-02
   1.3177629e-02
   5.0796985e-02
   1.3004783e-02
   1.0963384e-02
   1.6621427e-02
   1.7403506e-02
   3.2693849e-02
   1.4055293e-02
   2.1717361e-02
   2.9934874e-02
   8.0959885e-02
   3.7117203e-02
   1.4400050e-02
   2.2426067e-02
   2.0930077e-02
   1.6730222e-02
   2.2412680e-02
   2.5553947e-02
   4.9693537e-02
   2.0566247e-02
   1.0963155e-02
   1.3711777e-02
   1.5536518e-02
   3.0100098e-02
   4.6005243e-02
   1.6036539e-02
   2.7534571e-02
   2.1365308e-02
   2.3422768e-02
   3.8721741e-02
   2.2751549e-02
   5.7346247e-02
   4.6791331e-02
   4.8121897e-02
   3.1757239e-02
   3.6000376e-02
   3.0888871e-02
   2.1482393e-02
   6.5351479e-02
   3.5039295e-02
   3.6937290e-02
   1.3303847e-02
   4.3676171e-02
   5.0687440e-02
   2.9845881e-02
   1.7219984e-02
   1.4578367e-02
   5.3017916e-02
   6.3626067e-02
   2.1792847e-02
   3.0818812e-02
   3.4507535e-02
   2.9575265e-02
   1.6263128e-02
   1.5450750e-02
   2.4457251e-02
   1.3369336e-02
   5.2025757e-02
   2.0611771e-02
   8.7673976e-03
   2.5252949e-02
   2.0990735e-02
   1.7717873e-02
   2.2295075e-02
   1.7097876e-02
   2.1549950e-02
   6.0815849e-02
   4.1849156e-02
   6.8209995e-02
   2.5369436e-02
   1.5632819e-02
   1.8581465e-02
   8.8127035e-02
   1.1238039e-02
   4.8640389e-02
   1.3951516e-02
   2.1381401e-02
   3.0516989e-02
   1.4613274e-02
   1.9725506e-02
   4.5241273e-02
   2.7472704e-02
   1.4402894e-02
   3.1093440e-02
   3.2484204e-02
   5.6341522e-02
   2.0801030e-02
   9.3404413e-03
   2.4269983e-02
   1.1633955e-02
   3.9796283e-02
   1.7374324e-02
   4.7517150e-02
   1.4050911e-02
   2.9804966e-02
   1.8317405e-02
   6.0782661e-02
   2.3289981e-02
   1.7137743e-02
   1.0172997e-02
   1.5508016e-02
   2.0561583e-02
   2.1596832e-02
   2.3744762e-02
   1.4808843e-02
   2.8014830e-02
   8.7694833e-03
   2.1177772e-02
   2.1585918e-02
   1.0507565e-02
   3.3922191e-02
   2.3810302e-02
   1.0038696e-02
   1.1254514e-02
   2.7186864e-02
   3.9715660e-02
   3.8528764e-02
   2.9611801e-02
   2.4121529e-02
   9.7287564e-03
   1.3977131e-02
   9.0084458e-02
   2.6787339e-02
   1.0561698e-02
   3.9762267e-02
   5.1113246e-02
   4.2776013e-02
   8.9049279e-02
   1.8662436e-02
   6.7982481e-02
   5.1620067e-02
   2.2824368e-02
   3.2480357e-02
   8.9613688e-02
   2.5505478e-02
   2.6303003e-02
   2.9182245e-02
   1.9724776e-02
   1.9982146e-02
   4.6163083e-02
   4.0059934e-02
   2.2872452e-02
   1.0193884e-01
   8.1718366e-02
   3.2967796e-02
   2.9260907e-02
   3.8400959e-02
   2.9287970e-02
   1.8754151e-02
   4.8839997e-02
   2.4207463e-02
   4.6076797e-02
   2.3502487e-02
   1.8277671e-02
   1.8955119e-02
   1.1562164e-02
   2.0004399e-02
   1.5559926e-02
   4.4874700e-02
   2.4719064e-02
   1.3100985e-02
   2.7931174e-02
   1.7884682e-02
   3.8248348e-02
   5.4572525e-02
   2.0742779e-02
   3.8403307e-02
   2.3460194e-02
   2.9728923e-02
   4.2863150e-02
   2.1812153e-02
   6.0051777e-02
   2.3869596e-02
   1.9046847e-02
   5.2223259e-02
   2.1274844e-02
   1.0508113e-02
   6.2628215e-02
   4.7395366e-02
   1.8650589e-02
   1.4532878e-02
   4.8404689e-02
   2.6394867e-02
   7.2439639e-02
   3.1215246e-02
   1.7257153e-02
   3.1915812e-02
   1.3254194e-02
   1.6458639e-02
   2.8846692e-02
   4.1066288e-02
   1.7609256e-02
   2.5052906e-02
   8.0635828e-02
   3.0359392e-02
   2.8956080e-02
   3.7807248e-02
   1.0172103e-02
   1.5842531e-02
   3.1392985e-02
   1.3278748e-02
   2.1986387e-02
   2.5024379e-02
   1.0944468e-02
   1.4984974e-02
   2.9586503e-02
   8.8829278e-03
   4.1099626e-02
   2.6007905e-02
   2.9555149e-02
   1.8893252e-02
   1.3049165e-02
   3.6462426e-02
   3.3652200e-02
   1.0378998e-02
   1.7046198e-02
   2.3555667e-02
   1.9816394e-02
   2.6586342e-02
   1.2491997e-02
   2.2052801e-02
   2.3881386e-02
   5.6139663e-02
   1.2629211e-02
   1.9240317e-02
   2.7819413e-02
   3.1517433e-02
   8.5591789e-03
   1.1584646e-02
   1.8680970e-02
   2.4339819e-02
   3.2472779e-02
   2.6225714e-02
   2.9009343e-02
   1.8788638e-02
   1.6764525e-02
   2.1838744e-02
   1.5951031e-02
   1.5777755e-02
   1.7107250e-02
   4.2085970e-02
   2.0576750e-02
   2.2491342e-02
   2.0576990e-02
   3.8460778e-02
   2.6464878e-02
   1.2857355e-02
   1.7393300e-02
   2.7626396e-02
   3.1625751e-02
   4.0131897e-02
   3.0612725e-02
   4.4887530e-02
   4.1889977e-02
   4.8336414e-02
   4.6972919e-02
   3.2802526e-02
   4.8385088e-02
   1.4495707e-02
   1.3360120e-02
   1.0308861e-02
   1.2960922e-01
   2.8266867e-02
   1.9050605e-02
   5.4132112e-02
   3.7657263e-02
   1.7811130e-02
   6.2738988e-02
   3.4100392e-02
   2.4521004e-02
   5.5280921e-03
   3.1229121e-02
   2.3757421e-02
   4.0928609e-02
   3.8830565e-02
   2.9560687e-02
   2.7160431e-02
   2.6431611e-02
   2.9743014e-02
   2.7510044e-02
   1.3587020e-02
   1.5056259e-02
   1.0666470e-02
   1.9856158e-02
   4.8178235e-02
   1.6530932e-02
   2.0700717e-02
   1.3077132e-02
   1.8838292e-02
   2.7784434e-02
   1.7478417e-02
   2.4887810e-02
   3.7933242e-02
   7.5958807e-03
   3.4129521e-02
   2.1990359e-02
   1.9161377e-02
   2.3917837e-02
   1.5809776e-02
   1.9129756e-02
   1.2715354e-02
   1.8745795e-02
   2.2964967e-02
   2.3347489e-02
   2.5371880e-02
   1.1499247e-02
   1.8574539e-02
   1.6432263e-02
   2.2589306e-02
   3.5918395e-02
   1.9402845e-02
   1.9342884e-02
   5.8076504e-02
   2.6177049e-02
   1.8479505e-02
   1.9338564e-02
   2.4045297e-02
   2.1259375e-02
   1.0914638e-02
   3.6714191e-02
   1.5167671e-02
   2.8176761e-02
   8.5252400e-03
   1.5996664e-02
   2.4577811e-02
   2.4206946e-02
   1.1768559e-02
   2.1572798e-02
   3.7893831e-02
   1.7447845e-02
   2.5286389e-02
   2.0867973e-02
   1.8678671e-02
   2.5408810e-02
   1.4106775e-02
   4.1873659e-02
   2.8035860e-02
   4.4664803e-02
   2.0307974e-02
   1.8383948e-02
   3.8425263e-02
   2.1147631e-02
   8.4978697e-03
   3.9245034e-02
   2.4140543e-02
   2.3598059e-02
   1.5631968e-02
   2.5460179e-02
   2.7173215e-02
   3.3473145e-02
   2.8032337e-02
   2.7929170e-02
   5.2580705e-02
   3.7572432e-02
   1.4371826e-02
   1.5590797e-02
   1.6696184e-02
   4.4130494e-02
   1.6014396e-02
   2.8701092e-02
   5.8648972e-02
   9.8319258e-03
   5.0895058e-02
   3.3133270e-02
   4.7993306e-02
   1.2172386e-02
   8.5247619e-03
   3.7271141e-02
   4.7957937e-02
   2.2614713e-02
   6.1879341e-02
   1.5706355e-02
   2.3724599e-02
   3.8056513e-02
   1.7082827e-02
   5.5015273e-02
   2.1230116e-02
   4.4493872e-02
   1.6549807e-02
   1.9051262e-02
   4.3916640e-02
   1.2214567e-02
   9.6787880e-03
   6.4021448e-02
   4.8232611e-02
   6.1220133e-02
   3.4586750e-02
   4.5690435e-02
   2.1754893e-02
   2.2993586e-02
   3.3489068e-02
   3.6369086e-02
   2.9746316e-02
   3.3562950e-02
   1.6832996e-02
   2.2874384e-02
   7.3304250e-02
   4.4010750e-02
   2.1825876e-02
   2.2348633e-02
   1.4558380e-02
   4.5085335e-02
   2.6873135e-02
   1.9769219e-02
   1.3574828e-02
   1.8521054e-02
   2.0674529e-02
   2.3781335e-02
   4.5232860e-02
   7.6367874e-03
   2.7370062e-02
   3.4278905e-02
   5.0324837e-02
   2.6468236e-02
   1.5694754e-02
   4.1897580e-02
   2.0141773e-02
   2.1391548e-02
   3.8811018e-02
   6.8501389e-02
   4.1343515e-02
   6.5985629e-02
   9.6435484e-03
   2.7284137e-02
   4.1435766e-02
   4.0539138e-02
   3.2296444e-02
   2.4731618e-02
   1.6091305e-02
   1.4022174e-02
   1.6388745e-02
   1.4962805e-02
   5.5817893e-02
   3.0732158e-02
   1.7475784e-02
   2.5219171e-02
   2.7334977e-02
   3.2240944e-02
   1.3967147e-02
   1.0911119e-02
   2.8417353e-02
   3.0814449e-02
   5.2446070e-02
   5.3237441e-02
   6.8502482e-02
   2.1547568e-02
   3.4392557e-02
   2.9545888e-02
   4.2801162e-02
   1.1324649e-02
   4.2545802e-02
   3.3632159e-02
   6.3650088e-02
   3.1945113e-02
   8.0222987e-02
   2.6085786e-02
   6.4021156e-02
   2.1682930e-02
   4.4368613e-02
   4.2863443e-02
   2.3248000e-02
   5.3046394e-02
   6.6569163e-02
   1.0653379e-02
   2.6784468e-02
   2.7483661e-02
   9.2090290e-03
   4.6194341e-02
   8.6984502e-02
   1.7803724e-02
   6.5730596e-02
   1.4829533e-02
   1.5219776e-02
   1.9826720e-02
   2.0523887e-02
   2.9043200e-02
   4.7088799e-02
   4.7964781e-02
   2.9208743e-02
   8.6746155e-02
   1.8990712e-02
   8.5250613e-03
   2.8693903e-02
   1.3581530e-02
   1.2504665e-02
   1.3930758e-02
   2.6908474e-02
   6.0747490e-02
   7.5800717e-02
   2.0506831e-02
   1.8661817e-02
   2.1404993e-02
   9.0576149e-03
   3.4162953e-02
   1.5740551e-02
   4.8726742e-02
   2.6508236e-02
   2.9980714e-02
   2.1066401e-02
   1.8803136e-02
   3.5761460e-02
   1.6515698e-02
   1.0194379e-02
   1.4452302e-02
   1.1445438e-01
   2.4679256e-02
   2.3942356e-02
   3.1298008e-02
   7.4522633e-03
   2.4376290e-02
   5.7373757e-02
   1.2706288e-02
   3.8180814e-02
   1.8623715e-02
   1.1295383e-02
   3.3487640e-02
   1.5526003e-02
   1.1004724e-02
   4.1382624e-02
   5.2284287e-02
   2.5460970e-02
   9.8723376e-03
   3.4747300e-02
   1.1605645e-02
   7.6614617e-03
   3.0810195e-02
   1.0880919e-02
   2.8880457e-02
   3.3369897e-02
   1.6956038e-02
   5.8710566e-02
   2.6605924e-02
   3.6311558e-02
   1.5772901e-02
   2.2036017e-02
   4.2336685e-02
   1.5961272e-01
   7.2072849e-02
   3.0652735e-02
   4.9382423e-02
   3.0131957e-02
   5.8359792e-02
   1.6432100e-02
   2.4220816e-02
   5.4593781e-02
   2.0829751e-02
   2.0062919e-02
   8.3113768e-02
   3.3118977e-02
   8.6699458e-03
   9.7430491e-03
   3.7203304e-02
   2.4398626e-02
   3.4274778e-02
   3.2349609e-02
   2.5649242e-02
   4.7364780e-02
   3.4463275e-02
   2.4529966e-02
   1.5088521e-02
   1.7243233e-02
   2.1673757e-02
   2.6800364e-02
   1.8881491e-02
   2.6342571e-02
   4.1545789e-02
   3.7216003e-02
   3.7941724e-02
   3.1739978e-02
   2.4304931e-02
   3.8407450e-02
   3.7657405e-02
   2.4914500e-02
   2.1748066e-02
   3.5829653e-02
   8.7792469e-03
   2.7060412e-02
   1.0343709e-02
   3.0495836e-02
   1.2416641e-02
   2.0935886e-02
   2.1780958e-02
   5.3425669e-02
   2.5079208e-02
   2.6822532e-02
   8.4713836e-03
   1.5999622e-02
   5.3457058e-02
   4.7540734e-02
   3.5426714e-02
   3.1504693e-02
   3.8862163e-02
   2.2772437e-02
   1.7127392e-02
   1.2301122e-02
   1.3786573e-02
   3.6889143e-02
   2.6184015e-02
   2.1985382e-02
   2.0609135e-02
   3.1690166e-02
   3.3155557e-02
   2.9478345e-02
   3.1190995e-02
   6.3630612e-02
   3.7456827e-02
   4.6770917e-02
   3.6712031e-02
   1.7398899e-02
   2.0538937e-02
   3.2856610e-02
   1.3639710e-02
   1.0976550e-02
   5.1417750e-02
   4.4206389e-02
   2.8766228e-02
   3.8312167e-02
   3.1015520e-02
   1.7309292e-02
   3.4748659e-02
   1.5510544e-02
   1.8881745e-02
   6.8935071e-02
   1.7360657e-02
   2.1673606e-02
   3.8990329e-02
   8.6564853e-02
   3.1225576e-02
   4.3847772e-02
   3.1999463e-02
   2.9826575e-02
   2.2089202e-02
   3.1245183e-02
   1.3299262e-02
   1.4630871e-02
   2.2250309e-02
   6.1554560e-02
   3.4774402e-02
   6.8594126e-02
   3.1390923e-02
   3.1087539e-02
   2.6527010e-02
   1.0856425e-02
   3.3528220e-02
   2.7743559e-02
   1.5513231e-02
   1.8583367e-02
   2.1332018e-02
   2.6845545e-02
   1.8828425e-02
   1.8419314e-02
   2.0416753e-02
   1.4857869e-02
   8.0386162e-02
   1.3250040e-02
   4.6572479e-02
   6.6395979e-02
   6.3765146e-02
   1.0828960e-02
   1.0562873e-02
   4.7859309e-02
   2.4262837e-02
   1.1275803e-02
   9.4716391e-03
   2.9302084e-02
   1.2629860e-02
   4.6387117e-02
   1.7000208e-02
   1.9015080e-02
   1.1814935e-02
   1.1622036e-02
   4.6264087e-02
   2.4126999e-02
   8.8878224e-03
   2.0217340e-02
   7.0043089e-03
   6.0282657e-02
   1.1453837e-02
   3.7024137e-02
   4.6742484e-02
   3.0337333e-02
   1.3005607e-02
   2.2901510e-02
   2.5813179e-02
   1.7971137e-02
   3.7625190e-02
   1.5087931e-02
   3.4049088e-02
   2.9209866e-02
   3.4752339e-02
   4.3111172e-02
   2.6125043e-02
   3.0366089e-02
   2.7237393e-02
   1.2178630e-02
   1.0070074e-02
   3.1888849e-02
   2.6027426e-02
   2.3094481e-02
   3.3836129e-02
   1.3795777e-02
   1.0990651e-02
   1.0699130e-02
   3.1802887e-02
   1.4920560e-02
   5.0069224e-02
   3.2241084e-02
   3.5374542e-02
   8.0060136e-02
   6.5736504e-02
   2.4954374e-02
   2.3537600e-02
   1.4951271e-02
   1.6506362e-02
   4.6065452e-02
   1.9156316e-02
   3.7634225e-02
   1.3825104e-02
   3.0384328e-02
   2.6785897e-02
   3.7010799e-02
   7.6083986e-03
   2.2332613e-02
   5.2589967e-02
   4.4328457e-02
   3.6640448e-02
   3.8696773e-02
   3.4853429e-02
   1.0966998e-02
   3.9759853e-02
   3.5644999e-02
   3.6509578e-02
   2.1425153e-02
   1.5958104e-02
   4.0252491e-02
   1.8070262e-02
   2.2469542e-02
   1.6960041e-02
   2.6682245e-02
   1.3483357e-02
   3.9164026e-02
   2.6845696e-02
   1.3476268e-02
   3.0964915e-02
   3.2807825e-02
   9.8613910e-03
   2.1649292e-02
   4.6316548e-02
   2.2351776e-02
   3.5923774e-02
   3.6823966e-02
   6.5441239e-02
   3.0369274e-02
   9.0433750e-02
   9.0325849e-03
   4.0139031e-02
   1.5323128e-01
   1.5699331e-02
   3.5630907e-02
   3.5480163e-02
   1.7355035e-02
   4.0239804e-02
   1.9441490e-02
   2.9283285e-02
   4.9683778e-02
   3.8334709e-02
   3.5804625e-02
   2.5185297e-02
   2.6106527e-02
   1.3496849e-02
   1.7305157e-02
   2.2161202e-02
   1.7355141e-02
   1.0692302e-02
   1.9332113e-02
   1.3972804e-02
   3.7233620e-02
   7.7566972e-03
   3.7390513e-02
   1.2173284e-01
   3.8910209e-02
   3.2266904e-02
   1.4957274e-02
   1.5082631e-02
   2.8419969e-02
   1.2217133e-02
   2.6705616e-02
   3.0752399e-02
   2.8835427e-02
   1.7978853e-02
   2.0135499e-02
   6.3576460e-02
   1.7404204e-02
   1.3820010e-02
   2.5493568e-02
   3.3931019e-02
   2.7902666e-02
   7.3384819e-02
   2.2499704e-02
   2.0919789e-02
   2.0756050e-02
   3.0483845e-02
   1.0655086e-02
   3.7459652e-02
   2.6265754e-02
   6.5556173e-02
   5.0764506e-02
   3.2726252e-02
   1.5739873e-02
   2.8502754e-02
   1.0425659e-02
   1.8257008e-02
   8.0246749e-02
   3.3978497e-02
   4.3765737e-02
   1.4735112e-02
   3.4890844e-02
   2.2141416e-02
   2.5054619e-02
   4.0075285e-02
   1.7484656e-02
   6.2095250e-02
   3.6468873e-02
   3.2897318e-02
   2.0028972e-02
   3.5797586e-02
   4.0367312e-02
   2.4453393e-02
   2.5160123e-02
   3.1065243e-02
   3.4356021e-02
   4.9864812e-02
   4.3242793e-02
   3.3215560e-02
   4.6528069e-02
   2.1251963e-02
   1.4991680e-02
   3.6630975e-02
   6.3558379e-02
   1.9154650e-02
   2.2659419e-02
   2.4208460e-02
   5.3409674e-02
   4.7545089e-02
   3.5808552e-02
   3.9267749e-02
   2.1110132e-02
   2.4241446e-02
   2.6619485e-02
   5.0289571e-02
   2.5190105e-02
   1.3824465e-02
   1.3709325e-02
   1.8889320e-02
   1.4441915e-02
   3.9748398e-02
   2.2663581e-02
   4.9494576e-02
   2.7650816e-02
   3.3977063e-02
   2.6406829e-02
   2.0149770e-02
   3.0989831e-02
   3.9852003e-02
   1.6877180e-02
   3.1606966e-02
   2.0659998e-02
   2.8849124e-02
   1.8325782e-02
   3.6688599e-02
   2.3315294e-02
   5.7019933e-02
   2.5936814e-02
   4.0352475e-02
   2.8153392e-02
   3.0347769e-02
   2.8992038e-02
   5.5678432e-02
   3.5362360e-02
   2.5115371e-02
   4.7787830e-02
   1.5508460e-02
   4.8588690e-02
   1.4924907e-02
   2.0346640e-02
   3.3894707e-02
   6.6166653e-02
   2.9154922e-02
   4.7750873e-02
   3.7651087e-02
   2.1972164e-02
   2.9581903e-02
   1.9972308e-02
   2.2830914e-02
   3.4226183e-02
   1.4573485e-02
   2.6038339e-02
   1.0931791e-02
   1.4553833e-02
   4.0182692e-02
   9.3756718e-03
   4.1014349e-02
   2.6509857e-02
   6.0811509e-02
   4.8407588e-02
   2.7016931e-02
   2.2939467e-02
   2.7383865e-02
   1.7346341e-02
   2.6003793e-02
   3.0027657e-02
   2.6320099e-02
   2.3217664e-02
   7.7850258e-02
   1.2498365e-02
   2.3430810e-02
   2.7202383e-02
   2.5529359e-02
   6.7467462e-02
   1.1594055e-02
   4.2397520e-02
   5.8289031e-02
   1.0139576e-02
   2.7480454e-02
   9.2400315e-03
   6.2606270e-02
   3.7596575e-02
   3.3534239e-02
   3.7758614e-02
   7.8722457e-02
   2.3416867e-02
   3.2530312e-02
   4.5634815e-02
   3.9045658e-02
   1.9141482e-02
   5.2554606e-02
   2.2516310e-02
   2.0204855e-02
   8.5094545e-03
   5.1896121e-02
   2.2650702e-02
   2.9517738e-02
   1.9098346e-02
   3.6095536e-02
   1.4476340e-02
   3.0231787e-02
   1.0480434e-02
   1.8818113e-02
   3.4858198e-02
   2.7515588e-02
   1.8804918e-02
   3.3774529e-02
   4.1791221e-02
   1.3439565e-02
   8.2690190e-02
   1.4272181e-02
   1.4785221e-02
   2.6240544e-02
   4.1658975e-02
   4.8343823e-02
   2.3509971e-02
   3.2141621e-02
   6.6387051e-02
   1.6788193e-02
   2.4419903e-02
   1.5363305e-02
   2.8801397e-02
   3.6503886e-02
   1.9260004e-02
   5.5813863e-02
   1.3971424e-02
   2.1249646e-02
   5.1937558e-02
   2.4939040e-02
   9.3994016e-03
   1.4426687e-02
   3.9557046e-02
   1.9714852e-02
   1.5172524e-02
   7.1664484e-02
   1.5333194e-02
   4.5283852e-02
   1.3039725e-02
   1.8509873e-02
   1.5981408e-02
   1.6418717e-02
   2.1157879e-02
   1.3239378e-02
   3.3575666e-02
   1.0542896e-02
   2.7026613e-02
   6.4009717e-02
   3.8110847e-02
   1.2122540e-02
   2.4458365e-02
   3.7880468e-02
   1.8683819e-02
   2.3874200e-02
   1.3611656e-02
   5.5924909e-02
   2.3913706e-02
   3.4170029e-02
   1.2986835e-02
   2.7820669e-02
   3.0137798e-02
   1.2462213e-02
   2.4789938e-02
   2.6330114e-02
   2.2375562e-02
   2.1839836e-02
   4.5847886e-02
   2.1505457e-02
   3.6023371e-02
   1.0325564e-02
   1.6352254e-02
   2.9429356e-02
   4.8989527e-02
   2.3319202e-02
   1.1191897e-01
   1.8553320e-02
   5.3572137e-02
   1.2676001e-02
   2.1022014e-02
   7.4668289e-02
   1.5763743e-02
   2.5096314e-02
   2.5333216e-02
   1.3603087e-02
   1.6257085e-02
   2.4546359e-02
   1.6331638e-02
   2.2137037e-02
   2.1712535e-02
   2.4118807e-02
   1.8569656e-02
   4.9592023e-02
   6.0565401e-03
   1.8745151e-02
   2.5114199e-02
   5.7576263e-03
   2.4291887e-02
   4.2945106e-02
   2.1939471e-02
   4.7694074e-02
   2.8664769e-02
   1.8612296e-02
   2.0094096e-02
   4.0842494e-02
   2.3016451e-02
   2.8186165e-02
   2.4824418e-02
   3.1988663e-02
   1.7676910e-02
   1.6748356e-02
   1.7227704e-02
   6.6060537e-02
   1.9102015e-02
   2.7174707e-02
   3.2608220e-02
   3.5565088e-02
   1.8346415e-02
   3.9750309e-02
   5.0870276e-03
   2.2803483e-02
   1.5533749e-02
   3.5250655e-02
   3.5176841e-02
   1.3136898e-02
   4.4485542e-03
   1.6168125e-02
   1.6176386e-02
   1.5234661e-02
   1.8844207e-02
   1.6122581e-02
   1.0373273e-02
   1.9735964e-02
   1.5271240e-02
   7.7122562e-03
   6.5927660e-03
   1.8773389e-02
   2.6083702e-02
   2.4781190e-02
   3.1058678e-02
   4.9360214e-02
   5.4013664e-02
   1.8544592e-02
   4.9510592e-02
   4.9268827e-02
   5.3797924e-02
   4.1926005e-02
   6.4204868e-02
   3.9898672e-02
   5.5299570e-02
   2.2540249e-02
   5.2159006e-02
   1.8989896e-02
   1.9215149e-02
   1.5707744e-02
   2.1520650e-02
   3.9907105e-02
   3.0554830e-02
   4.4231304e-02
   2.2282343e-02
   4.0349486e-02
   2.6281761e-02
   4.4429971e-02
   1.7828319e-02
   2.5043638e-02
   8.9549251e-03
   1.7629951e-02
   7.0387126e-02
   2.5642009e-02
   1.3914644e-02
   1.9270362e-02
   2.0078096e-02
   1.5401429e-02
   1.0282432e-02
   2.3377229e-02
   2.0202657e-02
   3.7356240e-02
   1.3067244e-02
   1.8014614e-02
   1.0403632e-02
   2.8293034e-02
   3.4352800e-02
   2.7799681e-02
   1.7330031e-02
   5.2846420e-02
   3.6002493e-02
   1.6097283e-02
   2.4222039e-02
   2.0719950e-02
   1.4705581e-02
   4.4644980e-02
   3.3999921e-02
   6.5076959e-02
   5.2288331e-02
   2.4491971e-02
   1.3136909e-02
   2.2144109e-02
   3.1576164e-02
   2.9642355e-02
   2.9343700e-02
   2.9773169e-02
   4.2689741e-02
   2.1721907e-02
   7.2641943e-02
   1.9581231e-02
   4.8083649e-02
   3.1836911e-02
   3.6848880e-02
   3.5582810e-02
   3.0503896e-02
   1.9088434e-02
   2.1944379e-02
   2.6479214e-02
   3.7004821e-02
   2.7895404e-02
   2.7392002e-02
   2.7874864e-02
   2.9472891e-02
   2.1384548e-02
   3.9428655e-02
   1.6326341e-02
   4.3906033e-02
   3.0550837e-02
   2.9301167e-02
   2.3378480e-02
   1.5769055e-02
   1.4851163e-02
   2.7229505e-02
   2.9764584e-02
   3.8204449e-02
   1.6756615e-02
   2.3797934e-02
   2.8886176e-02
   2.8010379e-02
   1.7939898e-02
   3.1885564e-02
   4.6637072e-02
   2.5089900e-02
   4.0040442e-02
   2.8166145e-02
   2.5509983e-02
   1.5281325e-02
   2.0570585e-02
   6.7214914e-02
   3.2372317e-02
   1.4855780e-02
   3.3050887e-02
   5.5087503e-02
   2.4503056e-02
   1.7411154e-02
   2.2615520e-02
   1.4898015e-02
   3.3166525e-02
   2.2884977e-02
   2.2150182e-02
   3.8538823e-02
   2.7945191e-02
   2.5008623e-02
   2.1767560e-02
   5.5041567e-02
   1.1602923e-02
   2.0162193e-02
   3.4313879e-02
   2.8860525e-02
   2.4478145e-02
   3.2190314e-02
   4.3253179e-02
   2.4133569e-02
   6.0898174e-02
   5.1640511e-02
   2.2388704e-02
   1.1124788e-02
   2.1148826e-02
   3.7723453e-02
   2.7581649e-02
   3.5080652e-02
   2.3952668e-02
   2.2590417e-02
   7.0764758e-02
   5.8528496e-02
   3.3902613e-02
   4.9543918e-02
   2.1328245e-02
   3.9620015e-02
   3.8637141e-02
   4.0243846e-02
   4.1962779e-02
   1.6538010e-02
   4.3344454e-02
   4.1469193e-02
   4.2046662e-02
   1.6331206e-02
   3.4721515e-02
   1.2656119e-02
   2.1773449e-02
   5.6475385e-02
   2.9372747e-02
   7.9474226e-02
   1.6024529e-02
   3.9444187e-02
   3.0301042e-02
   2.0016609e-02
   1.6883935e-02
   2.4931126e-02
   2.0162836e-02
   1.7782208e-02
   2.2105602e-02
   3.4951117e-02
   3.7412069e-02
   2.4370226e-02
   3.8062818e-02
   2.9867177e-02
   2.5241969e-02
   3.3792957e-02
   6.8379160e-02
   4.0717708e-02
   2.3023626e-02
   4.0807768e-02
   3.3249098e-02
   3.0846085e-02
   3.5691592e-02
   3.8112899e-02
   3.4622887e-02
   2.0541722e-02
   3.1190174e-02
   3.1003051e-02
   1.9412817e-02
   9.5944489e-03
   2.8227844e-02
   8.5281971e-02
   1.6236918e-02
   2.0756403e-02
   2.9181433e-02
   8.4507363e-02
   2.4843460e-02
   3.2942829e-02
   1.8919919e-02
   6.4030835e-02
   3.0849476e-02
   1.2765426e-02
   2.2558295e-02
   1.9814361e-02
   6.2278393e-02
   1.2591215e-02
   2.5221286e-02
   6.2002861e-02
   2.8882077e-02
   5.2983678e-02
   3.2130267e-02
   1.5006605e-02
   3.8897015e-02
   3.3011170e-02
   2.2129015e-02
   3.3512341e-02
   5.3395146e-02
   1.6915283e-02
   3.5394862e-02
   7.5830659e-02
   3.0943380e-02
   2.6663573e-02
   2.4761421e-02
   3.0822216e-02
   2.1130949e-02
   5.1106404e-02
   2.3209746e-02
   2.1538389e-02
   2.7006408e-02
   1.0760944e-02
   9.4496175e-03
   1.7940363e-02
   2.1310268e-02
   4.0672008e-02
   4.5073558e-02
   2.1830279e-02
   1.6143607e-02
   9.3340633e-02
   3.5200445e-02
   1.6070914e-02
   3.7900813e-02
   6.8164588e-02
   3.2155011e-02
   3.0270227e-02
   3.2148463e-02
   2.7575408e-02
   1.6763373e-02
   3.0292541e-02
   9.2211922e-03
   2.6058310e-02
   1.6434688e-02
   3.2128632e-02
   1.2017880e-02
   2.1075847e-02
   8.0830665e-02
   1.8205905e-02
   4.0113810e-02
   3.0305850e-02
   1.9308898e-02
   1.4957030e-02
   1.9581433e-02
   1.9133727e-02
   3.1561670e-02
   2.3750209e-02
   1.1387202e-02
   2.5546761e-02
   3.7409784e-02
   1.0598152e-02
   1.1461643e-02
   3.4246684e-02
   3.1996094e-02
   1.8641274e-02
   2.7498541e-02
   1.1352870e-02
   2.2793068e-02
   1.5074889e-02
   4.2916107e-02
   2.2095759e-02
   2.2455601e-02
   1.7660402e-02
   4.0290019e-02
   2.0817515e-02
   1.7176019e-02
   2.8177692e-02
   2.2625089e-02
   4.1148195e-02
   3.6010314e-02
   3.6592114e-02
   2.8316382e-02
   6.5793911e-02
   1.5994882e-02
   1.0713500e-02
   3.6668974e-02
   3.8605553e-02
   1.5077612e-02
   2.6016482e-02
   3.1428674e-02
   2.0588400e-02
   2.5936055e-02
   2.5718451e-02
   2.5076824e-02
   3.3113329e-02
   2.8171918e-02
   1.7082903e-02
   3.5806768e-02
   3.7274052e-02
   2.5094281e-02
   1.3208787e-02
   1.5000025e-02
   6.8885962e-02
   1.9979271e-02
   1.3665383e-02
   1.5266890e-02
   4.8761434e-02
   2.2517962e-02
   2.3979669e-02
   7.5571256e-02
   2.0852366e-02
   1.4546182e-02
   4.3179809e-02
   6.1273760e-02
   9.9814690e-03
   4.2721544e-02
   3.7980147e-02
   1.9736530e-02
   3.8662106e-02
   1.9083101e-02
   2.1042886e-02
   3.8333943e-02
   1.7215240e-02
   2.4844676e-02
   3.0680771e-02
   2.9604348e-02
   2.8243753e-02
   4.2647219e-02
   3.0815145e-02
   4.8245385e-02
   7.4356471e-02
   2.8176462e-02
   1.9928034e-02
   2.9089155e-02
   2.1755646e-02
   3.1256086e-02
   3.1556256e-02
   2.2185664e-02
   1.6702277e-02
   3.1973761e-02
   4.1584323e-02
   6.8306892e-02
   1.6872100e-02
   1.5041017e-02
   1.5309753e-02
   2.0452854e-02
   1.7001412e-02
   2.0049073e-02
   3.6118176e-02
   2.0845665e-02
   1.7244135e-02
   4.0796765e-02
   1.3490182e-02
   2.4020425e-02
   9.4294582e-03
   3.1160526e-02
   2.1320314e-02
   2.1261873e-02
   3.2034984e-02
   1.8087176e-02
   1.6083787e-02
   1.9059226e-02
   3.6331689e-02
   2.1692112e-02
   2.2108247e-02
   1.9375815e-02
   1.7599296e-02
   2.4095431e-02
   1.6632705e-02
   1.7330829e-02
   4.2454854e-02
   1.0833896e-02
   2.4577601e-02
   3.0058952e-02
   2.4949306e-02
   2.7204786e-02
   1.4190371e-02
   3.0191797e-02
   2.2665368e-02
   1.6506075e-02
   3.1362773e-02
   1.9760361e-02
   1.5992340e-02
   2.9221900e-02
   6.0620535e-02
   1.1096450e-02
   1.5559834e-02
   2.2674806e-02
   4.5548902e-02
   2.2137796e-02
   3.4215952e-02
   3.2442457e-02
   5.9157594e-02
   1.9599957e-02
   2.7197464e-02
   2.3589974e-02
   1.9126447e-02
   2.6062391e-02
   3.0708031e-02
   1.8904142e-02
   8.2902875e-03
   2.4127638e-02
   2.3600328e-02
   2.5133287e-02
   1.5875946e-02
   2.8001579e-02
   1.0048817e-02
   2.0438286e-02
   4.2353646e-02
   3.6962196e-02
   4.7070797e-02
   4.9509046e-02
   1.0598890e-02
   1.6413212e-02
   2.8890741e-02
   2.0295798e-02
   4.8076454e-02
   4.3534004e-02
   2.3505010e-02
   2.5524204e-02
   2.3813983e-02
   2.4826123e-02
   5.4962448e-02
   5.0133542e-02
   2.0152840e-02
   1.7914564e-02
   1.0309950e-01
   2.0852707e-02
   3.6316104e-02
   1.5483861e-02
   2.5724139e-02
   2.9313544e-02
   2.1488415e-02
   3.7111048e-02
   2.3716801e-02
   3.7729239e-02
   2.0810059e-02
   3.4829153e-02
   4.4663113e-02
   3.6297164e-02
   2.4744269e-02
   1.7010264e-02
   3.2659446e-02
   2.8131449e-02
   3.5744191e-02
   2.5775116e-02
   2.6102517e-02
   3.3223573e-02
   3.6712229e-02
   2.4399462e-02
   2.6749449e-02
   5.9461216e-02
   3.2834189e-02
   3.0846384e-02
   5.1178222e-02
   2.5145112e-02
   1.9271236e-02
   3.9660043e-02
   2.2280497e-02
   1.8739838e-02
   4.0701391e-02
   1.6930100e-02
   3.5876667e-02
   3.6592954e-02
   6.4627852e-02
   3.6165764e-02
   3.6400042e-02
   4.7865451e-02
   1.8730217e-02
   3.3641705e-02
   1.5080518e-02
   2.6579717e-02
   3.4950623e-02
   4.3287787e-02
   5.1501011e-02
   4.7119280e-02
   1.7029516e-02
   1.7939505e-02
   5.1489166e-02
   1.6183066e-02
   2.1937352e-02
   2.2315733e-02
   3.5658058e-02
   1.8063109e-02
   3.2704710e-02
   3.8646408e-02
   5.6612812e-02
   1.6724637e-02
   3.8604020e-02
   3.0256832e-02
   4.1283820e-02
   1.7049513e-02
   2.5749959e-02
   1.4516089e-02
   3.5773041e-02
   4.0705041e-02
   4.5150445e-02
   2.8963785e-02
   3.1686361e-02
   2.2929285e-02
   2.5244921e-02
   6.3965914e-02
   2.8202341e-02
   1.7225892e-02
   3.6170600e-02
   2.3311450e-02
   2.5802463e-02
   2.5119306e-02
   1.7382162e-02
   3.4216240e-02
   3.5607952e-02
   4.3556803e-02
   1.9444222e-02
   1.9630517e-02
   1.0728290e-02
   2.9898853e-02
   7.9783472e-02
   2.2160988e-02
   8.3451727e-02
   1.4555814e-02
   3.2317401e-02
   5.2778316e-02
   3.5109449e-02
   2.8838791e-02
   1.9223639e-02
   1.8031807e-02
   3.7792158e-02
   1.9750359e-02
   2.5617089e-02
   1.5645224e-02
   6.3618871e-02
   4.5050540e-02
   3.4585688e-02
   1.7667197e-02
   3.1152598e-02
   4.0413751e-02
   1.6225366e-02
   2.4018949e-02
   3.3336879e-02
   2.6007266e-02
   2.6402706e-02
   2.0101582e-02
   2.1447159e-02
   1.8414209e-02
   2.6470921e-02
   3.1935756e-02
   3.4565130e-02
   1.7439682e-02
   3.7092188e-02
   4.1038935e-02
   1.4305882e-02
   2.2119226e-02
   2.0033389e-02
   2.0613676e-02
   1.5325910e-02
   3.6592497e-02
   1.3134073e-02
   2.8517099e-02
   2.9580949e-02
   1.8543103e-02
   1.2051301e-02
   7.7569389e-03
   1.6983696e-02
   3.6739536e-02
   1.6726186e-02
   3.8439608e-02
   2.3378886e-02
   3.0964709e-02
   2.5759057e-02
   3.0867720e-02
   1.6300999e-02
   1.6594367e-02
   1.2173450e-02
   1.9030053e-02
   5.8465211e-02
   3.3424087e-02
   1.6712429e-02
   2.6081277e-02
   3.0239051e-02
   5.2184227e-02
   1.4015513e-02
   2.4194499e-02
   3.4700937e-02
   2.9047099e-02
   3.5914676e-02
   4.3760297e-02
   3.0354245e-02
   3.0335314e-02
   2.1865348e-02
   5.2233157e-02
   3.1633374e-02
   1.4150003e-02
   1.6064907e-02
   1.7100711e-02
   4.0926349e-02
   2.4674175e-02
   2.8480664e-02
   2.9505073e-02
   2.7138643e-02
   4.8361121e-02
   3.0788169e-02
   3.9246968e-02
   2.9321881e-02
   1.7711119e-02
   2.1985487e-02
   3.5017393e-02
   1.9956277e-02
   1.3891960e-02
   2.4591094e-02
   2.1827241e-02
   2.8832854e-02
   1.0861077e-02
   2.0618806e-02
   1.1534564e-02
   2.6589473e-02
   1.2942709e-02
   7.5023395e-02
   3.8537898e-02
   1.6701770e-02
   2.3024919e-02
   3.1671238e-02
   2.8980085e-02
   2.3385843e-02
   2.1629008e-02
   4.6861911e-02
   1.7309652e-02
   4.0615263e-02
   1.6201476e-02
   3.9531978e-02
   1.5124679e-02
   8.0578704e-02
   4.5153313e-02
   6.1206073e-02
   6.1670849e-02
   4.1343635e-02
   6.0107083e-02
   7.8153834e-02
   2.0470190e-02
   3.1816009e-02
   4.5915475e-02
   3.2158089e-02
   2.2761299e-02
   5.1290108e-02
   3.4853172e-02
   3.5236719e-02
   4.6684430e-02
   4.7985426e-02
   1.9357040e-02
   3.4045264e-02
   3.7655142e-02
   4.0828938e-02
   1.9532845e-02
   3.4478220e-02
   3.4211434e-02
   5.9745309e-02
   1.4668095e-02
   4.6748493e-02
   1.8946302e-02
   5.6205838e-02
   8.3938791e-02
   6.8587646e-02
   3.1017050e-02
   5.3839995e-02
   1.5256820e-02
   1.7850601e-02
   2.1279561e-02
   3.6678520e-02
   3.4826201e-02
   1.4007154e-02
   6.2774787e-02
   3.3534908e-02
   1.8344703e-02
   4.4154820e-02
   5.0652239e-02
   5.2181065e-02
   5.2444504e-02
   1.7284500e-02
   5.3527141e-02
   1.3659319e-02
   2.1390545e-02
   2.3698728e-02
   2.2316355e-02
   1.2738314e-02
   1.8738684e-02
   3.3758718e-02
   2.4572889e-02
   1.8685499e-02
   3.6188471e-02
   5.0198204e-02
   2.5198908e-02
   1.5619925e-02
   2.4594464e-02
   2.3661865e-02
   6.4428456e-02
   2.7918341e-02
   2.0030872e-02
   5.2117821e-02
   3.0564614e-02
   6.3168902e-03
   3.4456884e-02
   7.9678491e-02
   2.8353690e-02
   4.4554364e-02
   5.5742378e-02
   4.9938819e-02
   6.6460858e-02
   6.2849226e-02
   5.1639627e-02
   2.4303924e-02
   1.5639000e-02
   2.3838065e-02
   3.4383490e-02
   4.9415628e-02
   4.3270570e-02
   3.2399003e-02
   3.7872863e-02
   2.1609910e-02
   1.5297825e-02
   6.3726862e-02
   4.3040562e-02
   1.5271012e-02
   1.6799516e-02
   2.3106603e-02
   3.3269703e-02
   8.1387533e-02
   4.7837505e-02
   6.6633736e-02
   3.3236126e-02
   1.3195791e-02
   2.3551948e-02
   5.1934835e-02
   3.1638469e-02
   1.5136039e-02
   2.1846034e-02
   3.9385547e-02
   2.8289100e-02
   2.0048620e-02
   2.9841827e-02
   3.2218645e-02
   6.5094932e-02
   2.2797259e-02
   7.1532167e-02
   1.2771033e-02
   2.2909333e-02
   1.3131013e-02
   2.4910367e-02
   3.6067706e-02
   2.7231275e-02
   3.7022069e-02
   3.0595431e-02
   4.3676298e-02
   2.3071696e-02
   1.1615146e-02
   3.5705287e-02
   1.5115493e-02
   1.1198762e-02
   9.1100616e-02
   1.7943322e-02
   6.0390328e-02
   2.7885544e-02
   1.0829211e-02
   1.8810270e-02
   1.2007378e-02
   3.5690823e-02
   1.9631126e-02
   7.4073461e-02
   7.1046776e-02
   6.9018199e-02
   2.8041944e-02
   5.8196436e-02
   1.9432811e-02
   2.4807301e-02
   3.3533871e-02
   2.2000203e-02
   2.3843441e-02
   2.2246809e-02
   4.0442793e-02
   2.4615989e-02
   2.7024737e-02
   3.5808965e-02
   5.8679089e-02
   4.5372892e-02
   2.4558337e-02
   3.6353433e-02
   3.4139211e-02
   4.4885538e-02
   2.0405749e-02
   2.8046800e-02
   2.0920559e-02
   1.2962164e-02
   5.7436732e-02
   3.4840155e-02
   4.2573310e-02
   2.6506809e-02
   3.0105141e-02
   2.6361181e-02
   1.1687306e-02
   7.1153915e-02
   3.4249810e-02
   1.4340575e-02
   3.0670272e-02
   2.0355027e-02
   4.9866372e-02
   5.8694201e-02
   1.2893285e-02
   2.7301669e-02
   8.4165128e-02
   2.4891441e-02
   2.6284892e-02
   4.0069092e-02
   3.5615451e-02
   3.5750133e-02
   2.3556902e-02
   2.3388361e-02
   2.5011314e-02
   3.4188484e-02
   2.5378283e-02
   3.9540786e-02
   1.5753017e-02
   2.3218030e-02
   2.0260988e-02
   2.3413480e-02
   1.9518972e-02
   9.0582153e-02
   2.9533471e-02
   2.2622223e-02
   1.3417778e-02
   3.1308041e-02
   2.3534634e-02
   4.8361348e-02
   4.6368198e-02
   1.7109006e-02
   3.9373530e-02
   2.0513253e-02
   2.7388296e-02
   1.5199881e-02
   4.8719751e-02
   3.1799053e-02
   2.9637892e-02
   2.3218115e-02
   2.0152046e-02
   3.2766443e-02
   2.3467918e-02
   1.4338447e-02
   5.2147309e-02
   2.7987348e-02
   2.6486993e-02
   2.0361419e-02
   3.4308724e-02
   1.1818306e-02
   2.2272938e-02
   1.3727394e-02
   1.9689959e-02
   1.3558575e-02
   2.6668498e-02
   2.6713320e-02
   1.9620325e-02
   4.6094631e-02
   2.1622716e-02
   1.8285242e-02
   1.2345766e-02
   1.7845287e-02
   1.3098567e-02
   1.5139065e-02
   5.3943963e-02
   2.2456329e-02
   2.9830523e-02
   2.9806735e-02
   4.3661209e-02
   3.0603480e-02
   2.1087045e-02
   2.8225640e-02
   1.7448351e-02
   1.3509492e-02
   2.3197676e-02
   1.5559416e-02
   1.8262888e-02
   4.3524686e-02
   4.0659385e-02
   2.6851119e-02
   2.0314100e-02
   3.0986040e-02
   4.6903585e-02
   3.9202894e-02
   3.4706128e-02
   4.2506933e-02
   4.6869045e-02
   2.5756448e-02
   1.7952121e-02
   3.9282362e-02
   2.4180952e-02
   2.7033101e-02
   2.8586576e-02
   2.5079203e-02
   2.2761488e-02
   2.4390492e-02
   1.8822656e-02
   2.8302847e-02
   4.3880942e-02
   1.2967188e-02
   2.5077075e-02
   1.7409093e-02
   3.6772504e-02
   1.6579836e-02
   2.6824029e-02
   4.4867378e-02
   2.0863308e-02
   5.1481162e-02
   1.8164894e-02
   3.9564559e-02
   5.1019720e-02
   2.6510464e-02
   1.8934921e-02
   2.9724037e-02
   1.9436182e-02
   3.0043156e-02
   2.6561665e-02
   4.5461334e-02
   2.1769913e-02
   8.8292386e-02
   4.9573620e-02
   4.1043082e-02
   3.6737973e-02
   6.0638181e-02
   9.7724383e-02
   3.4517553e-02
   5.0341664e-02
   3.3700253e-02
   2.2327477e-02
   3.5331643e-02
   2.5281079e-02
   2.7703364e-02
   4.4046008e-02
   3.2921585e-02
   3.8950880e-02
   4.1376460e-02
   1.5943186e-02
   3.7013730e-02
   7.1207907e-02
   2.6987066e-02
   3.9163606e-02
   4.2905471e-02
   3.1305631e-02
   2.6602170e-02
   4.3782672e-02
   4.3456742e-02
   1.0934582e-01
   3.9755471e-02
   1.6226856e-02
   4.2572821e-02
   1.9929938e-02
   2.2157441e-02
   2.0821247e-02
   2.7949124e-02
   4.0025421e-02
   4.0602454e-02
   3.2750035e-02
   6.7951676e-02
   1.4532849e-02
   1.6849157e-02
   2.5353268e-02
   1.0553296e-02
   1.8536911e-02
   1.4152569e-02
   3.2557652e-02
   3.2903876e-02
   1.7987560e-02
   2.8153749e-02
   2.0820308e-02
   2.3944892e-02
   1.3287090e-02
   3.9574079e-02
   1.8675164e-02
   1.7933776e-02
   5.0093486e-02
   3.3089805e-02
   1.1209502e-02
   3.0705527e-02
   3.0587800e-02
   2.7155320e-02
   1.8626434e-02
   4.9951093e-02
   5.1177625e-02
   3.8689089e-02
   3.7321031e-02
   3.7564024e-02
   2.6798548e-02
   2.2422233e-02
   1.8472736e-02
   3.8617528e-02
   4.0988560e-02
   1.9717788e-02
   3.6926741e-02
   4.3429015e-02
   2.6196374e-02
   3.8693459e-02
   1.7506184e-02
   5.3881316e-02
   8.4374950e-03
   5.9682164e-02
   3.1767274e-02
   2.7910227e-02
   4.7207821e-02
   2.8647023e-02
   1.7274315e-02
   1.6964296e-02
   3.2306598e-02
   4.1556851e-02
   2.6350026e-02
   7.1555191e-02
   1.2695607e-02
   3.1489505e-02
   3.4073131e-02
   9.1741324e-02
   2.6843680e-02
   5.6175892e-02
   2.6609696e-02
   2.6238908e-02
   3.5885150e-02
   1.8380738e-02
   2.1852565e-02
   1.5696173e-02
   3.9312164e-02
   2.7460135e-02
   5.8903443e-02
   3.9034011e-02
   3.4400433e-02
   3.0568430e-02
   2.0102037e-02
   8.3299717e-02
   2.9346615e-02
   3.2444650e-02
   3.9300949e-02
   3.1530702e-02
   2.0910099e-02
   2.6181058e-02
   3.6867545e-02
   2.2730894e-02
   1.1285406e-02
   1.6211663e-02
   5.2888060e-02
   4.5455853e-02
   7.4484904e-02
   4.0686349e-02
   1.7772004e-02
   7.7864245e-02
   6.8738604e-02
   7.6521489e-02
   3.9154865e-02
   3.1012734e-02
   3.4509311e-02
   2.8633511e-02
   1.0578003e-02
   2.7932771e-02
   2.2628196e-02
   7.1631848e-02
   7.4020394e-02
   1.1806905e-02
   2.7709000e-02
   4.0404856e-02
   2.7748986e-02
   5.1381082e-02
   3.6923567e-02
   5.9126846e-02
   3.9284586e-02
   5.2175571e-02
   1.2747198e-02
   5.0668166e-02
   3.4144474e-02
   3.3710562e-02
   6.9183862e-02
   1.4919132e-02
   2.9995419e-02
   2.8858254e-02
   6.3787407e-02
   3.7621584e-02
   1.4756963e-02
   6.3599086e-02
   2.7001295e-02
   6.4462769e-02
   5.6496537e-02
   4.4366013e-02
   1.8715176e-02
   4.0222625e-02
   3.5249582e-02
   3.0388406e-02
   2.0972913e-02
   2.2323495e-02
   1.3491799e-02
   1.9633933e-02
   1.9651890e-02
   2.2664791e-02
   2.2745993e-02
   1.3356765e-02
   3.2484491e-02
   1.3009296e-02
   3.1206646e-02
   3.8321331e-02
   6.0701162e-02
   9.0309135e-03
   2.4208317e-02
   1.0775536e-02
   5.1574294e-02
   8.9823339e-03
   2.3860100e-02
   2.4100427e-02
   4.2301715e-02
   2.0498552e-02
   1.2647984e-02
   1.3506588e-02
   3.2532291e-02
   3.1603582e-02
   1.1294674e-02
   1.9554662e-02
   1.5924209e-02
   2.2920684e-02
   1.4858256e-02
   1.7837940e-02
   2.1860806e-02
   1.4744191e-02
   2.4966159e-02
   9.2244220e-02
   5.6249754e-02
   2.1501580e-02
   1.9688169e-02
   7.6265519e-02
   2.6042331e-02
   3.1119432e-02
   3.1803504e-02
   6.0233924e-02
   5.8524995e-02
   1.3972214e-02
   1.4060345e-02
   7.8036669e-03
   4.5030880e-02
   1.2452710e-02
   2.1093523e-02
   3.1405060e-02
   1.6099647e-02
   1.2608718e-02
   2.2682919e-02
   1.2037182e-02
   3.4351406e-02
   2.8347584e-02
   2.9486297e-02
   2.0252717e-02
   1.1233197e-01
   6.0104429e-02
   1.6445225e-02
   3.1339676e-02
   3.6598977e-02
   3.9055854e-02
   7.2696896e-02
   9.0660339e-02
   3.4050817e-02
   3.0470194e-02
   2.2272418e-02
   3.6865505e-02
   6.1818848e-02
   6.5083724e-02
   9.9198066e-02
   6.4263768e-02
   8.2860748e-02
   7.8036092e-02
   3.0488155e-02
   2.7721958e-02
   1.5687294e-02
   8.2873942e-03
   1.9177793e-02
   1.5281600e-02
   1.0081775e-02
   2.0480196e-02
   7.4531793e-03
   5.0558702e-02
   2.1723574e-02
   4.8551805e-02
   3.4830169e-02
   2.6837221e-02
   2.8850363e-02
   4.4991506e-02
   2.6135526e-02
   2.6237420e-02
   4.4989615e-02
   2.0816977e-02
   4.8922573e-02
   1.2376397e-02
   1.8117746e-02
   5.3611944e-02
   1.7086484e-02
   5.7425227e-02
   1.3461580e-02
   3.5511629e-02
   2.1672295e-02
   8.6716173e-02
   1.5498510e-02
   1.1029284e-02
   4.1168777e-02
   1.0639550e-02
   2.0995000e-02
   4.1325876e-02
   3.0730201e-02
   3.5242318e-02
   6.1688296e-02
   2.3781207e-02
   1.8378077e-02
   1.6183885e-02
   2.5159560e-02
   4.3010234e-02
   5.1094477e-02
   1.6148142e-02
   5.1554494e-02
   1.3873536e-02
   1.9549374e-02
   3.2784872e-02
   3.0988302e-02
   4.6945056e-02
   2.9994468e-02
   3.1678439e-02
   2.4356824e-02
   2.7666132e-02
   1.7210550e-02
   1.3553103e-02
   4.2211039e-02
   3.4063575e-02
   7.1389350e-02
   1.3604911e-02
   5.3844949e-02
   4.6234497e-02
   1.9145142e-02
   3.5454579e-02
   4.5197581e-02
   3.9835741e-02
   2.6858814e-01
   1.4401778e-02
   3.8397626e-02
   4.5564265e-02
   2.2757391e-02
   3.3232590e-02
   4.9543406e-02
   1.0354384e-02
   4.0494242e-02
   3.3650196e-02
   4.7163322e-02
   2.3106034e-02
   6.1024648e-02
   1.1899006e-02
   8.9420150e-03
   3.2612070e-02
   2.9391064e-02
   7.9553359e-02
   4.1135596e-02
   7.3461170e-02
   6.2178754e-02
   4.3294929e-02
   3.2186310e-02
   9.7402952e-03
   1.6366101e-02
   7.7437652e-02
   4.0757231e-02
   6.1638165e-02
   3.0113744e-02
   1.3358020e-02
   5.9990457e-02
   1.1553207e-02
   3.7831582e-02
   1.0497992e-02
   3.2707945e-02
   1.4386873e-02
   4.9146386e-02
   1.0199930e-01
   5.8051741e-02
   6.9163647e-02
   2.2889993e-02
   6.7053395e-02
   7.0089643e-02
   6.7272837e-02
   3.0084854e-02
   3.2629615e-02
   3.7457310e-02
   3.5804406e-02
   4.7050641e-02
   2.4826862e-02
   5.3806748e-02
   4.4544562e-02
   6.2280057e-02
   4.4745198e-02
   1.5788037e-02
   8.2274316e-02
   5.8813819e-02
   5.1518603e-02
   8.9021310e-02
   6.3363247e-02
   1.6233715e-01
   2.9920012e-02
   5.9769159e-02
   8.2535939e-02
   1.9373842e-02
   6.7501628e-02
   4.4003299e-02
   7.5388492e-02
   4.8906992e-02
   6.0553968e-02
   7.2419136e-02
   1.2418977e-02
   2.6080101e-02
   1.5308838e-02
   4.8941007e-02
   2.1429472e-02
   6.8963049e-02
   2.1557586e-02
   3.8861668e-02
   1.2529156e-02
   3.7011655e-02
   3.4736089e-02
   4.1126639e-02
   2.6912500e-02
   2.8466509e-02
   8.9598548e-03
   1.9746292e-02
   9.1914727e-02
   2.5766349e-02
   2.3516227e-02
   6.9487904e-02
   2.2274771e-02
   9.9263667e-03
   1.8967190e-02
   1.7350991e-02
   8.6958682e-02
   1.5642418e-02
   1.9491865e-02
   1.9830805e-02
   3.7605366e-02
   3.0900349e-02
   3.2012981e-02
   1.5445857e-02
   2.0689421e-02
   1.2582233e-02
   2.7824619e-02
   2.8200084e-02
   1.0335600e-02
   3.7630502e-02
   8.2332788e-02
   1.1819500e-02
   6.8207192e-02
   3.7925634e-02
   3.8632984e-02
   1.4603063e-02
   3.9095688e-02
   2.3674290e-02
   7.1373484e-03
   1.5037151e-02
   3.4635206e-02
   1.7550018e-02
   3.0248239e-02
   2.3412740e-02
   2.4787733e-02
   1.1349828e-02
   3.2188439e-02
   1.9339686e-02
   1.9816080e-02
   2.7565985e-02
   4.6554525e-02
   7.3937134e-02
   3.2641969e-02
   9.0775506e-02
   8.6464539e-02
   3.1208513e-02
   1.6571985e-02
   2.1075423e-02
   2.3383648e-02
   4.0281118e-02
   2.8130712e-02
   7.2371828e-02
   4.1060457e-02
   4.1859899e-02
   4.3299999e-02
   6.6374006e-02
   4.4684244e-02
   5.4789483e-02
   2.5637834e-02
   3.1826514e-02
   2.7172338e-02
   2.0429470e-02
   5.5389166e-02
   4.7558063e-02
   3.5443357e-02
   3.0230049e-02
   4.4123341e-02
   8.0633876e-02
   5.8706234e-02
   4.0830867e-02
   1.8940887e-02
   3.8153779e-02
   9.7469208e-02
   1.1524283e-02
   7.4456092e-02
   3.7985821e-02
   4.2573092e-02
   1.2117681e-02
   1.8491862e-02
   3.6472683e-02
   8.8615759e-02
   3.2361373e-02
   1.6405074e-02
   1.9481277e-02
   2.8319457e-02
   2.7569105e-02
   4.0003455e-02
   9.8308098e-03
   3.8773828e-02
   3.9901417e-02
   2.5033898e-02
   2.6460142e-02
   2.1410107e-02
   3.0637897e-02
   3.5537655e-02
   4.0400144e-02
   1.5791839e-02
   3.6430482e-02
   1.3656214e-02
   1.8029710e-02
   2.4566708e-02
   1.5907349e-02
   7.2022915e-02
   2.7611869e-02
   3.4380552e-02
   1.5255097e-02
   2.1197643e-02
   1.7566564e-02
   2.1794614e-02
   3.3728793e-02
   8.2203994e-02
   3.0625656e-02
   1.8791999e-02
   3.0270228e-02
   1.3601476e-02
   1.5183364e-02
   1.7306155e-02
   1.4749557e-02
   2.2347509e-02
   3.1183390e-02
   2.4060895e-02
   4.3195634e-02
   1.9118950e-02
   4.7882367e-02
   7.1312515e-02
   2.3049011e-02
   1.1941571e-02
   1.8108024e-02
   2.2216554e-02
   2.9329045e-02
   3.8615680e-02
   4.4416737e-02
   2.6412843e-02
   2.2339234e-02
   2.5294836e-02
   3.5634842e-02
   5.6585364e-02
   3.2938838e-02
   3.2431338e-02
   1.3533103e-02
   1.9769522e-02
   2.4212906e-02
   1.6584284e-02
   2.3170169e-02
   5.4786098e-02
   2.6705484e-02
   3.2875824e-02
   2.3624927e-02
   2.4785923e-02
   4.8350994e-02
   3.8041810e-02
   1.9721511e-02
   1.7177087e-02
   1.7804145e-02
   1.6259334e-02
   2.8405732e-02
   3.7592298e-02
   1.7446956e-02
   2.5153395e-02
   5.8721144e-02
   4.0789675e-02
   2.3363265e-02
   1.8860932e-02
   1.5141181e-02
   6.7918723e-02
   1.6060764e-02
   4.1826736e-02
   1.2363948e-02
   1.7468172e-02
   1.6833700e-02
   2.7211291e-02
   2.6879898e-02
   2.2294787e-02
   2.7274682e-02
   2.9299486e-02
   3.1389340e-02
   4.2210838e-02
   3.6124722e-02
   1.2389285e-02
   4.3133027e-02
   1.2988738e-02
   2.2046745e-02
   1.5443250e-02
   3.5546032e-02
   4.1413800e-02
   2.0648875e-02
   3.6442987e-02
   1.8142889e-02
   2.5230542e-02
   2.3539878e-02
   2.1298880e-02
   3.2968947e-02
   1.9293313e-02
   1.7470422e-02
   2.3058192e-02
   2.1031488e-02
   2.0200720e-02
   4.5908161e-02
   3.6738781e-02
   7.1045197e-03
   3.1282751e-02
   8.5421640e-02
   2.2250365e-02
   1.5038898e-02
   5.2141633e-02
   2.9997687e-02
   2.1733649e-02
   2.9842013e-02
   2.6581247e-02
   3.3242659e-02
   2.9575631e-02
   6.8753374e-02
   7.1597152e-02
   2.6238864e-02
   2.8429241e-02
   2.7820561e-02
   3.9899037e-02
   2.1619250e-02
   1.8048701e-02
   5.5927690e-02
   3.6973556e-02
   1.8783914e-02
   1.6464109e-02
   4.7160226e-02
   2.5809830e-02
   2.2231509e-02
   1.9460788e-02
   3.5328829e-02
   1.6207025e-02
   1.9238686e-02
   1.6232884e-02
   2.2746767e-02
   1.6647118e-02
   3.3988536e-02
   3.5518604e-02
   1.8055657e-02
   1.7673768e-02
   2.8866226e-02
   3.0885902e-02
   1.4187971e-02
   2.4595322e-02
   2.2386553e-02
   3.8764527e-02
   3.7859696e-02
   2.0192504e-02
   1.3863356e-02
   1.8396438e-02
   1.6466837e-02
   3.7277513e-02
   2.1929739e-02
   2.3308691e-02
   2.1985891e-02
   2.4325228e-02
   2.8945728e-02
   1.7299252e-02
   1.6300479e-02
   1.5497830e-02
   7.2698713e-02
   6.9197770e-02
   2.3517628e-02
   1.2537136e-02
   2.6801560e-02
   4.9695289e-02
   2.8043456e-02
   4.2667247e-02
   2.0094893e-02
   2.9260880e-02
   2.2946617e-02
   4.1764335e-02
   1.2127967e-02
   4.4088425e-02
   2.6227786e-02
   2.6744360e-02
   2.0383842e-02
   2.7044101e-02
   3.5943352e-02
   1.7836387e-02
   2.2142778e-02
   2.3600360e-02
   1.2204481e-02
   4.1817112e-02
   2.9104189e-02
   1.6644653e-02
   3.4333182e-02
   2.5683615e-02
   2.8120654e-02
   4.6168641e-02
   4.4459148e-02
   7.0743998e-02
   4.7545137e-02
   5.1137569e-02
   2.0961966e-02
   3.4763978e-02
   2.5154477e-02
   4.2123325e-02
   3.3001600e-02
   1.1574814e-02
   4.0932766e-02
   3.7624957e-02
   1.5273801e-02
   2.6116001e-02
   3.5080232e-02
   1.7397168e-02
   2.9115174e-02
   1.8848391e-02
   2.8454037e-02
   3.9736692e-02
   8.1195314e-02
   3.2636814e-02
   1.5213327e-02
   1.9135853e-02
   1.9153406e-02
   2.6720003e-02
   2.5410147e-02
   5.0842217e-02
   1.5830219e-02
   1.5568939e-02
   6.4093608e-02
   1.8574879e-02
   3.4788042e-02
   4.3369128e-02
   1.6443291e-02
   4.5311265e-02
   3.3038919e-02
   6.0324039e-02
   2.4977567e-02
   7.3013823e-02
   4.4730833e-02
   2.6391266e-02
   5.1203372e-02
   8.3802258e-03
   1.6653799e-02
   3.4824960e-02
   2.2048622e-02
   9.4233122e-02
   4.5643624e-02
   3.6566233e-02
   4.1882518e-02
   3.0904271e-02
   5.7793369e-02
   3.9590412e-02
   4.0943804e-02
   2.5295856e-02
   2.9143952e-02
   2.0460025e-02
   2.8565140e-02
   1.8291611e-02
   2.5800514e-02
   2.2192352e-02
   2.5866020e-02
   2.8421925e-02
   1.4581510e-02
   6.7435296e-02
   4.1272281e-02
   2.1014990e-02
   2.6810207e-02
   1.7592117e-02
   2.1580964e-02
   1.7811832e-02
   2.9631235e-02
   7.2398098e-02
   1.2912723e-02
   2.9906890e-02
   4.1492187e-02
   1.9466062e-02
   1.5093427e-02
   7.4251751e-02
   1.4836313e-02
   4.2954385e-02
   4.9106897e-02
   2.1428033e-02
   4.2587823e-02
   2.2251252e-02
   1.6574793e-02
   2.7024301e-02
   1.3081536e-02
   4.7645481e-02
   5.0080607e-02
   4.0759943e-02
   9.1075717e-02
   2.9765001e-02
   4.8016484e-02
   4.3356966e-02
   2.0704672e-02
   1.0268153e-02
   1.3177031e-02
   3.3108697e-02
   3.7415891e-02
   1.4499997e-02
   1.0897123e-02
   2.8225339e-02
   4.8283313e-02
   1.8293293e-02
   1.1206828e-01
   3.0612038e-02
   4.8526129e-02
   3.2638329e-02
   4.9227359e-02
   1.3641423e-02
   4.4672110e-02
   7.8204257e-02
   3.1380604e-02
   3.4242787e-02
   2.6659279e-02
   4.5853039e-02
   2.0232808e-02
   6.1798380e-02
   3.7974474e-02
   3.5473863e-02
   2.8362573e-02
   1.9322362e-02
   4.5743944e-02
   6.0985373e-02
   3.3937529e-02
   3.4438441e-02
   5.4278362e-02
   2.3534171e-02
   1.8490220e-02
   1.7763650e-02
   2.8834227e-02
   1.9336535e-02
   1.4058235e-02
   1.1606556e-01
   2.2766723e-02
   2.2934185e-02
   3.5364023e-02
   3.1543003e-02
   3.2809781e-02
   2.5947500e-02
   3.2910218e-02
   2.8622958e-02
   3.5655625e-02
   2.9749039e-02
   3.0071014e-02
   1.1282715e-02
   2.6513169e-02
   3.9796473e-02
   4.9094721e-02
   1.5744011e-02
   2.3920615e-02
   1.4110409e-02
   1.2663449e-02
   1.7179623e-02
   1.4688458e-02
   3.8020331e-02
   1.3713273e-02
   4.0987883e-02
   4.9445989e-02
   2.2459325e-02
   1.9318357e-02
   6.1919036e-02
   2.3940350e-02
   1.8290561e-02
   1.8351785e-02
   1.8870739e-02
   1.1638137e-02
   2.5483310e-02
   2.1463801e-02
   2.9781772e-02
   1.5003054e-02
   2.2491409e-02
   3.5538905e-02
   2.5173760e-02
   3.1626697e-02
   5.8228777e-02
   1.1930797e-02
   1.6333598e-02
   2.3744089e-02
   1.5065477e-02
   5.3657390e-02
   1.9078250e-02
   3.3250099e-02
   3.8080622e-02
   1.5818527e-02
   2.6809796e-02
   1.7629344e-02
   5.8311029e-02
   6.8481418e-02
   9.6559639e-03
   1.1881426e-02
   4.6720579e-02
   2.2233668e-02
   1.5017426e-02
   6.7366873e-02
   4.8845048e-02
   3.1291953e-02
   4.8521326e-02
   9.9669252e-03
   1.6827638e-02
   3.0144249e-02
   4.1161862e-02
   2.8241165e-02
   2.0189964e-02
   2.5466246e-02
   1.2561694e-02
   3.8566601e-02
   7.2972326e-03
   1.2769792e-02
   1.5693906e-02
   1.0352394e-02
   5.1907985e-02
   1.9593002e-02
   1.6888430e-02
   2.8128901e-02
   2.2460473e-02
   1.6901325e-02
   3.5275533e-02
   9.9981478e-02
   3.9392397e-02
   3.1246090e-02
   7.1028177e-02
   1.8387808e-02
   4.6993849e-02
   1.0579594e-02
   6.6393244e-02
   2.0244400e-02
   4.5664613e-02
   1.7430587e-02
   1.8491645e-02
   2.1760342e-02
   1.7585333e-02
   1.1696260e-02
   4.9621713e-02
   1.8252805e-02
   2.9989084e-02
   4.1893470e-02
   2.0796462e-02
   4.7316288e-02
   5.9842470e-02
   1.9582948e-02
   2.3664993e-02
   2.8560857e-02
   3.3286083e-02
   2.3089777e-02
   2.2030779e-02
   4.0992827e-02
   1.6628494e-02
   2.2746056e-02
   1.2295239e-02
   2.2630483e-02
   2.1145941e-02
   2.1786256e-02
   1.2309706e-02
   1.4441245e-02
   2.9771525e-02
   2.9783085e-02
   2.1351313e-02
   2.9022405e-02
   6.9305200e-02
   1.6632574e-02
   3.1966325e-02
   2.5041060e-02
   1.5793337e-02
   1.4403801e-02
   7.8584472e-03
   1.3271306e-02
   2.0769044e-02
   2.0674520e-02
   2.9774586e-02
   1.6891374e-02
   3.8394553e-02
   1.8931143e-02
   3.1273770e-02
   8.5122799e-02
   3.3485589e-02
   2.1395648e-02
   1.7799159e-02
   2.2389283e-02
   2.1680529e-02
   2.2468325e-02
   1.6821666e-02
   2.9449694e-02
   2.4788936e-02
   5.0236646e-02
   2.4611984e-02
   2.2171720e-02
   1.2258698e-02
   7.3592145e-03
   2.1749553e-02
   3.4137618e-02
   3.5778737e-02
   1.4475846e-02
   6.9907803e-02
   5.1342896e-02
   1.1688524e-02
   3.4222737e-02
   2.8995694e-02
   3.8782208e-02
   2.7048498e-02
   1.8789912e-02
   9.1839900e-03
   1.3472478e-02
   5.7786807e-02
   2.3358929e-02
   3.6537970e-02
   2.0227496e-02
   1.3071726e-02
   1.8153282e-02
   1.7101534e-02
   1.7901182e-02
   2.6662129e-02
   2.1655540e-02
   2.0353008e-02
   1.5759192e-02
   2.6322586e-02
   2.1879464e-02
   2.3920776e-02
   9.8670235e-03
   2.0175835e-02
   4.8234565e-02
   2.2545100e-02
   2.8178194e-02
   2.7450566e-02
   2.1922227e-02
   4.5813643e-02
   5.1654903e-02
   4.8362182e-02
   2.4629198e-02
   1.5256511e-02
   3.2193946e-02
   1.4381156e-02
   3.1561672e-02
   3.1466751e-02
   5.4998628e-02
   2.6887983e-02
   1.7432716e-02
   2.8929323e-02
   1.8461448e-02
   4.3039224e-02
   2.4504236e-02
   1.3133025e-02
   5.1557840e-02
   4.1138729e-02
   3.5598209e-02
   1.2893136e-02
   3.3164982e-02
   4.3196931e-02
   3.7364341e-02
   2.5250418e-02
   4.2438822e-02
   2.3553088e-02
   2.9732292e-02
   2.7414868e-02
   1.9586543e-02
   1.5834937e-02
   1.9777364e-02
   2.7583020e-02
   6.2595622e-02
   1.9706336e-02
   5.9521007e-02
   3.7909099e-02
   1.4495581e-02
   3.7093120e-02
   1.8944079e-02
   5.8609814e-02
   3.0783222e-02
   4.1741751e-02
   4.9930533e-02
   2.3918309e-02
   2.1956458e-02
   2.5812483e-02
   1.7519498e-02
   1.8247435e-02
   6.3252740e-02
   1.0935211e-02
   6.7406867e-02
   7.4649630e-02
   2.1765721e-02
   2.4456603e-02
   7.9957216e-02
   8.3810626e-02
   3.3166864e-02
   1.8173062e-02
   1.5019920e-02
   2.7892458e-02
   4.5785805e-02
   5.5131331e-02
   4.4784966e-02
   2.2705705e-02
   3.4652142e-02
   2.0614829e-02
   3.3025344e-02
   1.8087433e-02
   1.8787363e-02
   1.1525862e-02
   5.9361885e-02
   1.8190814e-02
   2.8617378e-02
   3.3790986e-02
   4.7772857e-02
   3.5501850e-02
   2.8104160e-02
   1.7028422e-02
   2.3330986e-02
   3.3188714e-02
   3.3238569e-02
   2.6494244e-02
   1.8546090e-02
   2.4321022e-02
   1.8866130e-02
   2.5227023e-02
   4.0237882e-02
   2.3403830e-02
   1.0596221e-02
   4.7501598e-02
   8.9783177e-02
   1.4881499e-02
   1.1532726e-02
   6.4826693e-02
   4.0223509e-02
   2.6822866e-02
   2.4796516e-02
   7.9362358e-02
   2.0282911e-02
   4.1729307e-02
   4.0297066e-02
   3.1430915e-02
   3.0669198e-02
   1.7400828e-02
   2.7701953e-02
   1.3555754e-02
   1.9732264e-02
   1.1530294e-02
   2.1220850e-02
   2.8520891e-02
   1.5406544e-02
   1.8560077e-02
   2.0360866e-02
   2.0137942e-02
   3.4708597e-02
   1.2541888e-02
   4.7198483e-02
   2.0180695e-02
   2.0038637e-02
   1.8608906e-02
   1.0969888e-02
   1.1251944e-02
   3.3650456e-02
   2.5411236e-02
   1.7818092e-02
   6.7774571e-02
   4.5117908e-02
   2.6572181e-02
   2.3379334e-02
   3.8824471e-02
   1.7195826e-02
   2.2432087e-02
   8.1229554e-03
   2.3351355e-02
   4.7905159e-02
   3.8557780e-02
   1.1111640e-02
   3.4219901e-02
   8.1828807e-02
   3.6984460e-02
   2.7656934e-02
   1.7609609e-02
   4.8173743e-02
   2.3667793e-02
   4.2858932e-02
   3.3720722e-02
   2.4433197e-02
   4.1227830e-02
   2.4068332e-02
   4.0172651e-02
   2.3032712e-02
   4.1700094e-02
   2.4703282e-02
   6.3213269e-02
   2.3701420e-02
   1.3894449e-02
   2.7310429e-02
   6.5282536e-02
   1.5486605e-02
   3.7217381e-02
   5.6226482e-02
   2.3470714e-02
   4.1800990e-02
   1.5472555e-02
   1.9037614e-02
   5.0938429e-02
   2.9490095e-02
   1.6935010e-02
   3.0372839e-02
   2.4141940e-02
   1.4952224e-02
   2.3372577e-02
   7.5708291e-02
   2.8797098e-02
   2.6064769e-02
   3.3082573e-02
   2.1957068e-02
   8.3263749e-02
   1.9959978e-02
   3.3966544e-02
   1.3709637e-02
   3.5889448e-02
   2.5487929e-02
   3.3512563e-02
   2.8665801e-02
   1.9160098e-02
   1.0323584e-01
   3.9273487e-02
   3.4203395e-02
   8.8151670e-03
   6.1578722e-02
   4.0877224e-02
   5.3771474e-02
   3.0624175e-02
   1.8418403e-02
   2.3214407e-02
   1.6188469e-02
   4.7688916e-02
   2.1789587e-02
   2.9499432e-02
   1.0896831e-02
   1.6594127e-02
   1.9642432e-02
   4.3838923e-02
   3.3819470e-02
   2.3523132e-02
   2.2143073e-02
   2.0878089e-02
   5.5743659e-02
   4.8690890e-02
   3.3105480e-02
   3.2642991e-02
   3.6927793e-02
   5.5635294e-02
   3.1785233e-02
   1.8427959e-02
   2.5784893e-02
   3.1432775e-02
   1.4819768e-02
   1.9682263e-02
   2.2393210e-02
   3.0387992e-02
   1.6120210e-02
   1.7472045e-02
   2.9877469e-02
   5.9512248e-02
   1.9156253e-02
   2.4275553e-02
   3.8524569e-02
   2.0380705e-02
   2.2137186e-02
   2.3239093e-02
   2.8345011e-02
   2.2077829e-02
   2.4250200e-02
   2.3101339e-02
   3.4532134e-02
   2.5429455e-02
   7.1364937e-02
   3.4961507e-02
   1.5257148e-02
   1.1288173e-02
   4.5083476e-02
   3.1868621e-02
   9.0777692e-02
   2.5809996e-02
   1.3275877e-02
   3.7559872e-02
   7.1652296e-02
   8.2014601e-02
   3.6963424e-02
   2.3247884e-02
   3.3235564e-02
   5.1282246e-02
   4.0555718e-02
   1.2545831e-02
   4.6983481e-02
   6.6862911e-02
   7.5314915e-03
   5.0248158e-02
   9.8285505e-03
   1.0196196e-02
   3.5640694e-02
   5.3559123e-02
   5.4618442e-02
   3.0318844e-02
   4.4437853e-02
   1.7019967e-02
   3.1123060e-02
   2.7026829e-02
   5.5733443e-02
   2.6760694e-02
   1.6390514e-02
   2.8244306e-02
   2.3190682e-02
   4.1132871e-02
   3.4455428e-02
   3.1013340e-02
   1.7158141e-02
   2.3996627e-02
   2.1774181e-02
   2.4770918e-02
   2.2244245e-02
   2.5510702e-02
   3.9137721e-02
   9.0220598e-03
   1.9158611e-02
   2.7734304e-02
   1.0081190e-01
   1.9568266e-02
   2.2435324e-02
   2.1677893e-02
   1.7393700e-02
   2.7847867e-02
   1.8720439e-02
   4.3677341e-02
   1.4954252e-02
   2.4552255e-02
   3.3010622e-02
   5.7880152e-02
   2.8442926e-02
   1.6191668e-02
   2.3232752e-02
   2.6952221e-02
   3.0511929e-02
   7.9094565e-02
   5.0560346e-02
   8.1377182e-02
   1.3538395e-02
   3.8227415e-02
   1.7626843e-02
   6.0206278e-02
   4.0001545e-02
   6.7398020e-02
   3.3791544e-02
   2.7004565e-02
   2.2164350e-02
   5.2596062e-02
   3.7726947e-02
   3.9321189e-02
   3.4235010e-02
   6.2799498e-02
   2.3685749e-02
   3.7168452e-02
   3.2154718e-02
   3.0739254e-02
   2.1795864e-02
   5.8246515e-02
   3.3837184e-02
   2.5221750e-02
   2.1357911e-02
   7.4805516e-02
   4.6958876e-02
   1.8350340e-02
   2.7154429e-02
   3.1444262e-02
   3.4140105e-02
   1.9892798e-02
   2.9006811e-02
   3.1449704e-02
   4.7871922e-02
   2.2248100e-02
   3.7986462e-02
   1.9760775e-02
   2.3004295e-02
   2.1738522e-02
   2.9839856e-02
   2.1445605e-02
   1.7817780e-02
   4.3170153e-02
   2.3782410e-02
   1.8547715e-02
   2.9389491e-02
   5.3732493e-02
   1.4038351e-02
   4.3167812e-02
   8.1153345e-02
   2.2506878e-02
   2.0945929e-02
   1.4670035e-02
   3.1028335e-02
   5.3888527e-02
   3.8456910e-02
   1.8860551e-02
   3.9923918e-02
   1.8747392e-02
   5.4945030e-02
   7.6599462e-03
   3.0545620e-02
   1.1967380e-01
   3.0509744e-02
   2.4160615e-02
   3.2400549e-02
   3.9874678e-02
   4.1387959e-02
   4.9023619e-02
   3.5225833e-02
   4.4425627e-02
   2.7316393e-02
   4.2700997e-02
   5.4819148e-02
   1.0192711e-01
   8.0651541e-03
   4.0635252e-02
   3.9786427e-02
   4.8241278e-02
   7.0024260e-02
   3.8059539e-02
   7.2799827e-02
   3.2280228e-02
   3.8134647e-02
   7.0828433e-02
   1.2233508e-02
   4.0656974e-02
   6.1410976e-02
   7.8028958e-02
   1.1148370e-02
   1.4155002e-02
   2.5284555e-02
   1.6559949e-02
   1.9275283e-02
   2.5871742e-02
   3.4987723e-02
   5.5919543e-02
   1.3690152e-02
   1.5094309e-02
   3.7404240e-02
   2.3870493e-02
   1.0032741e-02
   5.4024755e-02
   3.0771509e-02
   4.1400562e-02
   3.6990513e-02
   4.2455267e-02
   7.7721014e-02
   7.7600283e-02
   4.2119168e-02
   1.5772791e-02
   5.0030340e-02
   7.1839110e-02
   2.4027371e-02
   5.0231819e-02
   8.1011544e-02
   3.3503838e-02
   2.1192130e-02
   3.3503472e-02
   5.7755800e-02
   2.9842475e-02
   5.5138555e-02
   7.4707628e-02
   7.4865329e-02
   4.7629499e-02
   9.3926231e-03
   2.6368746e-02
   6.5367679e-02
   2.7614113e-02
   1.4390819e-01
   3.9814987e-02
   3.3161332e-02
   3.8753740e-02
   1.6222848e-02
   3.9545732e-02
   4.0744566e-02
   1.6399417e-02
   5.1180513e-02
   4.5025979e-02
   1.5614646e-02
   2.0044716e-02
   3.5898358e-02
   6.5650585e-02
   4.0452980e-02
   9.3184964e-03
   3.2537785e-02
   6.2893327e-02
   2.1362066e-02
   5.6299692e-02
   4.2478497e-02
   7.9243928e-02
   4.8118478e-02
   4.9005140e-02
   1.5957648e-02
   6.2645910e-02
   9.9071777e-02
   3.6501056e-02
   7.0559772e-02
   3.1093268e-02
   2.1323043e-02
   1.0252403e-01
   2.4706043e-02
   1.6278204e-02
   2.4685807e-02
   7.0384193e-02
   6.3073059e-02
   3.4434652e-02
   2.4835658e-02
   7.5519415e-02
   4.0222162e-02
   8.6487687e-02
   5.8681570e-02
   3.7241101e-02
   2.1598530e-02
   5.2850980e-02
   5.4853778e-02
   3.1096497e-02
   1.0680733e-02
   3.3566392e-02
   2.2858170e-02
   5.9633622e-02
   7.8284939e-02
   3.3961735e-02
   1.6341338e-02
   1.7703375e-02
   3.9055052e-02
   1.2711125e-02
   1.5051787e-02
   2.2480247e-02
   3.6083072e-02
   2.3838834e-02
   1.7119940e-02
   2.2878578e-02
   5.6310151e-02
   1.3657079e-02
   3.3471140e-02
   1.8302020e-02
   3.0306939e-02
   1.3292296e-02
   3.4578019e-02
   4.1014071e-02
   2.0518468e-02
   2.3739980e-02
   1.0733429e-01
   5.4197365e-02
   2.4203547e-02
   5.3498683e-02
   8.4253884e-02
   4.5781413e-02
   6.3250860e-02
   4.3442257e-02
   1.9625503e-02
   4.7175047e-02
   9.2775445e-03
   2.8029601e-02
   2.2181729e-02
   3.0104698e-02
   5.2406033e-02
   3.1234161e-02
   1.7380062e-02
   2.0492672e-02
   8.1404225e-02
   2.3414952e-02
   3.7656562e-02
   7.3675756e-02
   4.3895851e-02
   4.7766551e-02
   7.7552360e-02
   6.5314777e-02
   7.7750574e-02
   1.0456626e-01
   5.7458261e-02
   8.2413656e-02
   5.5351159e-02
   2.0217239e-02
   1.1360503e-02
   4.2668129e-02
   2.7901039e-02
   4.8325151e-02
   5.6235681e-02
   5.9858890e-02
   4.6269354e-02
   6.6228698e-02
   5.9205816e-02
   2.9376128e-02
   6.3334922e-02
   4.2382189e-02
   2.0837645e-02
   1.1774910e-02
   4.0212114e-02
   2.7909485e-02
   4.0015360e-02
   6.5022312e-02
   6.9572576e-02
   1.8429993e-02
   8.9417976e-02
   5.8609463e-02
   2.5203498e-02
   3.8490579e-02
   1.4629939e-02
   1.4126197e-02
   2.2785317e-02
   2.7701053e-02
   2.2309312e-02
   3.5470665e-02
   1.1924065e-02
   5.5790010e-02
   1.5589037e-02
   5.9294384e-02
   1.0420151e-02
   2.9483060e-02
   4.0784094e-02
   8.4553186e-02
   7.4633498e-02
   8.4571010e-03
   4.6997576e-02
   4.9561923e-02
   3.6161876e-02
   8.7588468e-02
   3.5349319e-02
   6.2891463e-02
   3.3416237e-02
   1.4894544e-02
   3.1919360e-02
   9.3102353e-02
   3.0702729e-02
   6.7798040e-02
   8.5278957e-02
   6.3281104e-02
   3.3559929e-02
   7.7360470e-02
   7.4244912e-02
   4.7025517e-02
   3.0736560e-02
   8.8277100e-02
   3.0551558e-02
   6.6074335e-02
   7.5596462e-02
   4.0746857e-02
   8.1262927e-02
   4.0253104e-02
   1.5608537e-02
   2.5320941e-02
   7.6034134e-02
   2.4006685e-02
   1.0156564e-01
   4.9987646e-02
   6.4463232e-02
   6.2761698e-02
   7.9971489e-02
   5.1590342e-02
   3.5557059e-02
   3.0076472e-02
   2.1501399e-02
   2.4627220e-02
   5.2989932e-02
   9.5047583e-02
   1.8382932e-02
   3.9689259e-02
   4.2417369e-02
   7.1860365e-02
   8.1226687e-02
   3.7821627e-02
   1.0057002e-02
   6.2048211e-02
   7.1425028e-02
   9.9781485e-02
   5.6934470e-02
   4.3358474e-02
   5.6994400e-02
   5.7334177e-02
   3.5177514e-02
   2.1112655e-02
   2.7521076e-02
   2.1674596e-02
   2.8145550e-02
   3.2321931e-02
   3.6695980e-02
   2.7411305e-02
   1.7328776e-02
   2.8107116e-02
   5.1411376e-02
   4.4089115e-02
   3.8370723e-02
   6.7162384e-02
   2.1763232e-02
   1.3539541e-02
   3.5229675e-02
   2.6087526e-02
   1.0979365e-02
   6.4779733e-02
   2.5008018e-02
   2.7773676e-02
   2.7606122e-02
   1.6415407e-02
   8.4027680e-03
   7.2644671e-02
   5.7174603e-02
   5.7222436e-02
   3.3625053e-02
   4.0059470e-02
   3.9684490e-02
   1.4520207e-02
   2.1551370e-02
   2.6844946e-02
   1.4623044e-02
   2.5834240e-02
   2.1204263e-02
   4.4480942e-02
   1.9736952e-02
   3.3170736e-02
   3.5448627e-02
   3.1114169e-02
   1.6556924e-02
   3.6046003e-02
   8.9788236e-03
   7.7129965e-02
   1.6437777e-02
   4.5632058e-02
   1.7278654e-02
   5.3790696e-02
   2.8426944e-02
   3.1618218e-02
   6.8274986e-03
   6.7073636e-02
   1.5391818e-02
   1.2404982e-02
   2.1025451e-02
   2.9218629e-02
   1.7642676e-02
   3.6548449e-02
   2.5815442e-02
   7.0404086e-03
   3.3954743e-02
   2.9462593e-02
   1.3428703e-02
   4.0911671e-02
   1.6308152e-02
   2.8417377e-02
   4.9316016e-02
   4.4522787e-02
   3.4030472e-02
   1.9497993e-02
   3.2421236e-02
   5.0878447e-02
   1.9376639e-02
   3.0549031e-02
   1.1050837e-02
   3.8121484e-02
   1.2929780e-02
   1.9336034e-02
   3.3278212e-02
   2.1796726e-02
   2.7885543e-02
   2.6400248e-02
   5.1955243e-02
   2.3381186e-02
   1.0354726e-02
   6.1387003e-02
   6.6360800e-02
   1.2488061e-02
   3.0746767e-02
   4.8058951e-02
   1.9380301e-02
   3.5822112e-02
   1.6603462e-02
   2.9977970e-02
   2.6181244e-02
   1.5813974e-02
   3.3671858e-02
   2.5982764e-02
   2.0501826e-02
   2.7602005e-02
   1.2141605e-02
   3.6161750e-02
   4.6438491e-02
   2.3581527e-02
   3.0160072e-02
   1.4158909e-02
   1.0331085e-02
   1.0110427e-01
   1.1940131e-02
   2.3231237e-02
   1.7298699e-02
   1.5032638e-02
   1.7085597e-02
   2.8199520e-02
   1.3945828e-02
   3.8771778e-02
   1.1254212e-02
   2.4417928e-02
   2.5062119e-02
   2.8162868e-02
   1.1345099e-02
   4.8562672e-02
   5.4691845e-02
   1.2601970e-02
   3.7549366e-02
   3.5568005e-02
   2.4561070e-02
   1.3293325e-02
   6.2029725e-02
   4.1581157e-02
   7.6986890e-02
   2.5669837e-02
   2.5101429e-02
   3.1618916e-02
   2.1336014e-02
   5.0014139e-02
   8.7825023e-03
   1.4221874e-02
   2.1865893e-02
   5.1910046e-02
   4.2870741e-02
   3.4905594e-02
   1.3063505e-02
   1.9317295e-02
   2.0252642e-02
   2.9326127e-02
   1.5179271e-02
   9.9606313e-02
   1.7134984e-02
   1.9539144e-02
   1.7241379e-02
   2.6480783e-02
   1.5038068e-02
   2.6983828e-02
   8.8814845e-02
   4.3035168e-02
   2.6529799e-02
   6.2308731e-02
   4.1097277e-02
   1.3270184e-02
   7.6479691e-03
   1.8320423e-02
   3.3340671e-02
   1.1750434e-02
   2.9361448e-02
   4.6811877e-02
   7.8329899e-02
   2.0948823e-02
   4.2427669e-02
   4.4192692e-02
   2.4905208e-02
   1.9200035e-02
   1.1184568e-01
   2.7969153e-02
   2.2153383e-02
   2.7549484e-02
   1.9203300e-02
   3.5930069e-02
   2.3329849e-02
   3.5257381e-02
   1.2179398e-02
   3.7752615e-02
   2.9156691e-02
   6.5259869e-02
   2.5058463e-02
   1.8009775e-02
   2.2328799e-02
   2.7698839e-02
   5.2613637e-02
   2.5986927e-02
   1.6027234e-02
   7.7612608e-02
   3.3833218e-02
   2.1487141e-02
   4.2381408e-02
   1.7522652e-02
   1.4852670e-02
   4.1045344e-02
   2.4308791e-02
   2.3451622e-02
   3.0608075e-02
   2.4469717e-02
   1.5114355e-02
   8.4300319e-03
   1.5744543e-02
   3.3801612e-02
   5.2377161e-02
   2.8019124e-02
   4.9557687e-02
   1.2077238e-02
   2.3342404e-02
   3.4330177e-02
   4.9350098e-02
   6.7123256e-02
   2.1268537e-02
   2.3936349e-02
   3.0766394e-02
   3.8464802e-02
   3.6653548e-02
   2.7329460e-02
   2.0513913e-02
   4.0776538e-02
   2.9281453e-02
   4.2444361e-02
   1.0272408e-02
   1.2614004e-02
   2.8069852e-02
   1.9209520e-02
   3.9520459e-02
   5.2645093e-02
   2.7520613e-02
   3.2070143e-02
   1.7779853e-02
   1.8464490e-02
   4.8294338e-02
   5.8245986e-02
   6.9304178e-02
   2.5968468e-02
   1.3018719e-02
   2.4572415e-02
   3.1060750e-02
   2.7045599e-02
   3.2035439e-02
   1.5661597e-02
   2.4032873e-02
   1.8875619e-02
   3.6489426e-02
   1.3761146e-02
   2.1461260e-02
   1.1486437e-02
   3.7451339e-02
   1.6911307e-02
   9.7519027e-02
   4.8547029e-02
   4.5159801e-02
   2.6701316e-02
   4.4384449e-02
   4.3038990e-02
   4.1503937e-02
   4.6447391e-02
   3.3447011e-02
   3.7343633e-02
   5.0066026e-02
   5.4557109e-02
   2.6397714e-02
   3.1857219e-02
   3.4045362e-02
   2.7871371e-02
   4.4426061e-02
   1.1798306e-01
   3.0932102e-02
   3.9217700e-02
   3.0514669e-02
   2.0916976e-02
   4.7284679e-02
   5.1627079e-02
   5.6677438e-02
   4.4927084e-02
   1.0858954e-01
   1.0391383e-01
   5.6145169e-02
   3.4331785e-02
   8.3655716e-02
   3.0206185e-02
   5.9582187e-02
   2.9161724e-02
   4.4385551e-02
   2.6011274e-02
   4.7549278e-02
   6.6374471e-02
   6.2333037e-02
   7.5163341e-02
   7.4123356e-02
   1.9092681e-02
   7.8282308e-02
   8.6586502e-02
   3.7958021e-02
   3.8901683e-02
   6.6047819e-02
   8.5979497e-02
   8.7751847e-02
   4.0281034e-02
   5.8562304e-02
   8.7673857e-02
   5.1561231e-02
   6.4694615e-02
   8.4161488e-02
   4.0144062e-02
   2.6975670e-02
   3.8938239e-02
   2.7957872e-02
   6.8909438e-02
   3.7519404e-02
   4.0146653e-02
   4.6950383e-02
   7.7009719e-02
   5.8762344e-02
   3.9326102e-02
   5.4824685e-02
   3.0165022e-02
   4.7117881e-02
   3.0812133e-02
   8.4470922e-02
   2.5903513e-02
   2.8216976e-02
   4.0912332e-02
   1.0103017e-01
   3.1870253e-02
   5.0242811e-02
   3.8203490e-02
   4.6208359e-02
   3.6984154e-02
   4.4783335e-02
   2.7310018e-02
   6.6899046e-02
   2.8352637e-02
   2.9318642e-02
   7.2552419e-02
   3.7837570e-02
   3.4089412e-02
   3.7328336e-02
   1.2993208e-02
   4.6381440e-02
   2.0479764e-02
   2.0579015e-02
   2.6314132e-02
   3.1835631e-02
   3.3827628e-02
   3.5953608e-02
   1.9121900e-02
   7.1284267e-02
   3.0657717e-02
   1.3129876e-02
   2.7257808e-02
   3.6494520e-02
   2.5346391e-02
   1.2332608e-02
   4.4250324e-02
   2.6762836e-02
   6.1370437e-02
   4.7707735e-02
   4.7484392e-02
   1.7735154e-02
   2.6687938e-02
   7.2940044e-02
   3.5619224e-02
   2.4911147e-02
   1.7157860e-02
   6.2384348e-02
   3.7846441e-02
   2.7085533e-02
   4.2737153e-02
   2.9242184e-02
   2.8825194e-02
   3.9914368e-02
   1.9850440e-02
   2.7191014e-02
   8.9424628e-02
   4.5944737e-02
   3.4683207e-02
   4.7466377e-02
   2.5953813e-02
   9.4453681e-02
   7.5604098e-02
   3.9108783e-02
   8.7702405e-02
   3.9863900e-02
   1.5343337e-02
   4.9561930e-02
   7.6443011e-02
   2.6510035e-02
   3.1889054e-02
   5.3086951e-02
   2.9815122e-02
   6.3210698e-02
   1.1786965e-01
   2.0830248e-02
   1.4299789e-02
   6.8229078e-02
   6.3843464e-02
   6.2639457e-02
   1.4998029e-02
   2.5537797e-02
   2.8172540e-02
   2.2703455e-02
   6.2167751e-02
   8.9174629e-02
   3.7057215e-02
   4.6354454e-02
   4.0984134e-02
   6.4676730e-02
   5.1007807e-02
   3.9654181e-02
   5.3911692e-02
   4.0376683e-02
   1.9015317e-02
   4.3731519e-02
   3.5749961e-02
   6.9444198e-02
   3.3978549e-02
   3.8854330e-02
   2.2112097e-02
   2.4352949e-02
   1.9013676e-02
   4.1139557e-02
   5.0582719e-02
   2.1599340e-02
   8.1035133e-03
   1.6859283e-02
   7.3571247e-02
   4.0466404e-02
   6.3060991e-02
   2.8572367e-02
   3.6197723e-02
   2.9845023e-02
   1.8986800e-02
   2.0009721e-02
   4.3264130e-02
   2.4586836e-02
   2.0510882e-02
   5.1604962e-02
   2.5733495e-02
   4.0628975e-02
   3.6149845e-02
   1.5365273e-02
   2.7310712e-02
   2.9616344e-02
   3.4007383e-02
   9.5608473e-03
   2.6497168e-02
   1.8701557e-02
   6.2450493e-02
   1.0590450e-01
   3.1829293e-02
   1.1102510e-02
   3.0700098e-02
   3.0650362e-02
   8.9487364e-03
   3.7691480e-02
   3.3031448e-02
   3.4358542e-02
   3.4394396e-02
   1.9466594e-02
   3.7926142e-02
   7.6662111e-02
   2.1536392e-02
   3.2849485e-02
   4.1695717e-02
   3.9307091e-02
   3.0744048e-02
   3.2160061e-02
   2.2139686e-02
   2.0632154e-02
   9.4406324e-02
   2.2917903e-02
   3.2380429e-02
   1.2938548e-01
   3.1084451e-02
   2.0959540e-02
   3.8165635e-02
   1.9264961e-02
   3.1198712e-02
   2.2955935e-02
   6.2894433e-02
   3.9380146e-02
   3.3639146e-02
   2.1452905e-02
   3.0932292e-02
   2.2491486e-02
   7.1408032e-02
   1.6968926e-02
   2.3690125e-02
   2.0742560e-02
   2.8471900e-02
   7.2130719e-02
   4.3780740e-02
   1.5388837e-02
   6.3536393e-02
   2.4018583e-02
   1.5400827e-02
   4.5844402e-02
   5.8451734e-02
   2.3189928e-02
   3.9399414e-02
   4.8840771e-02
   6.0338641e-02
   3.8187645e-02
   1.7166594e-02
   7.4793017e-02
   7.5019987e-02
   2.0043298e-02
   2.5765957e-02
   1.3844112e-02
   1.8045046e-02
   6.7072314e-02
   1.2817499e-02
   1.4648824e-02
   3.2892648e-02
   1.0573345e-01
   2.6009930e-02
   7.5547982e-02
   4.6126567e-02
   5.5295386e-02
   4.5731399e-02
   7.6215717e-02
   7.5106506e-02
   3.6963910e-02
   7.6959516e-02
   2.8399809e-02
   7.4996532e-02
   1.7476491e-02
   4.5283566e-02
   3.5347596e-02
   9.4081202e-02
   1.9866369e-02
   5.2101006e-02
   7.8600021e-02
   2.4053206e-02
   2.8758124e-02
   1.7213680e-02
   3.3197361e-02
   5.4552674e-02
   2.9923180e-02
   2.5513262e-02
   2.0758414e-02
   3.0751354e-02
   3.6846988e-02
   2.8802789e-02
   1.8267133e-02
   2.9706762e-02
   3.9215499e-02
   3.4122467e-02
   3.2453767e-02
   2.8365240e-02
   3.0630652e-02
   7.0075621e-02
   5.1549183e-02
   6.1066954e-02
   6.1505238e-02
   2.6150332e-02
   3.4470604e-02
   3.8441885e-02
   6.1217831e-02
   3.3220931e-02
   3.0969339e-02
   2.0311712e-02
   2.8570424e-02
   4.3526538e-02
   1.6486728e-02
   7.0723851e-02
   7.5552072e-02
   3.9466440e-02
   3.6869826e-02
   2.8403958e-02
   2.6909249e-02
   3.9316413e-02
   4.1310371e-02
   2.8530975e-02
   1.0154478e-01
   2.2580090e-02
   5.5515185e-02
   1.6120016e-02
   3.2895082e-02
   3.1425649e-02
   2.1903565e-02
   5.3091359e-02
   3.6773188e-02
   4.0902081e-02
   3.6934947e-02
   6.1566431e-02
   2.9576306e-02
   5.5443062e-02
   3.3549880e-02
   1.0791923e-01
   4.0869638e-02
   1.0413320e-02
   6.5378680e-02
   1.0242117e-02
   6.7389254e-02
   5.9524592e-02
   1.0884303e-01
   5.1795604e-02
   5.0105858e-02
   1.0969212e-02
   7.0187397e-02
   2.8391445e-02
   3.0442712e-02
   1.8775019e-02
   7.2664114e-02
   2.4357671e-02
   3.2074702e-02
   7.0285838e-02
   2.4911274e-02
   5.2449128e-02
   3.6308961e-02
   2.1715119e-02
   4.9560843e-02
   4.1138173e-02
   7.0884667e-02
   3.3690983e-02
   5.9931220e-02
   5.0042173e-02
   3.1572015e-02
   3.1182063e-02
   4.0875148e-02
   1.0803814e-02
   2.7560780e-02
   3.8659064e-02
   3.6332388e-02
   5.6577262e-02
   6.5255211e-02
   5.1192359e-02
   3.6468698e-02
   1.4260822e-02
   9.2185163e-02
   4.0723316e-02
   5.6269675e-02
   4.6082189e-02
   3.3160863e-02
   4.3246356e-02
   2.4019993e-02
   7.7927305e-02
   2.0383285e-02
   2.3699896e-02
   6.1899742e-02
   2.1707446e-02
   8.8436630e-02
   2.7142317e-02
   5.9576729e-02
   2.1315845e-02
   2.7306939e-02
   1.9928579e-02
   3.5932329e-02
   3.4767758e-02
   6.0826834e-02
   2.4309967e-02
   1.5031961e-02
   2.6357507e-02
   3.5279922e-02
   3.6287255e-02
   1.9675262e-02
   7.4282731e-02
   1.1828217e-02
   8.4644060e-02
   4.3829422e-02
   6.7377508e-02
   5.4324642e-02
   6.0111997e-02
   1.3891423e-02
   3.3785074e-02
   2.6479755e-02
   2.6514936e-02
   4.0241483e-02
   3.2704051e-02
   5.8598978e-02
   5.3711349e-02
   1.3724025e-01
   2.3385616e-02
   2.7523904e-02
   2.9769522e-02
   3.2175391e-02
   4.5910926e-02
   9.1588618e-02
   7.7271483e-02
   8.1418325e-02
   5.1475859e-02
   3.4412275e-02
   7.8049223e-02
   6.4857873e-02
   3.4547519e-02
   8.7683648e-02
   3.8775612e-02
   5.3256991e-02
   7.2695780e-02
   5.4269735e-02
   8.9949019e-02
   4.9847646e-02
   3.6038647e-02
   5.2187166e-02
   4.3633706e-02
   3.6976984e-02
   2.6518644e-02
   4.3991150e-02
   7.2409676e-02
   7.3783642e-02
   5.5442685e-02
   6.9730227e-02
   8.5754090e-03
   3.0489776e-02
   3.5383369e-02
   1.5759668e-01
   8.4407326e-02
   3.1995376e-02
   7.0673749e-02
   6.9820821e-02
   8.1772641e-02
   2.3715595e-02
   2.9424844e-02
   2.0422922e-02
   5.4848340e-02
   8.4452368e-03
   6.6816536e-02
   2.8672834e-02
   8.8266257e-02
   3.7650062e-02
   3.3846152e-02
   4.8490108e-02
   2.9939055e-02
   8.4569618e-02
   1.9178359e-02
   6.7258561e-02
   3.6820516e-02
   2.9359427e-02
   2.3022174e-02
   3.6416673e-02
   8.8345945e-02
   1.4765942e-02
   3.7016471e-02
   4.5906614e-02
   4.0638944e-02
   1.4832695e-02
   4.3485609e-02
   7.4084779e-02
   3.1996095e-02
   4.7864105e-02
   4.2039699e-02
   1.4263192e-02
   4.8490864e-02
   1.9984177e-02
   1.4335123e-02
   2.6615525e-02
   5.1049361e-02
   8.4272302e-02
   3.6840343e-02
   4.9741844e-02
   5.4216590e-02
   3.2685942e-02
   1.0700615e-02
   5.6754053e-02
   2.1208375e-02
   7.0920912e-02
   9.7962861e-02
   5.8362808e-02
   2.6844909e-02
   3.0333045e-02
   2.9444784e-02
   3.5296259e-02
   7.1987703e-02
   4.3667520e-02
   5.2266415e-02
   8.0040358e-02
   1.3903034e-02
   2.3261461e-02
   1.5116458e-02
   3.7506834e-02
   5.4526759e-02
   5.5781215e-02
   2.4010851e-02
   5.6059182e-02
   3.5633445e-02
   1.8271143e-02
   4.8017028e-02
   1.5767543e-02
   6.4174904e-02
   3.9040219e-02
   3.1726170e-02
   6.1035071e-02
   2.2901928e-02
   4.5707355e-02
   3.0015303e-02
   2.5332684e-02
   2.5604884e-02
   5.0720260e-02
   3.0764083e-02
   1.2318406e-01
   5.4654284e-02
   2.5265033e-02
   1.5784725e-02
   1.1266210e-01
   1.2804307e-02
   6.9572588e-02
   8.0548952e-02
   3.8715818e-02
   3.6233388e-02
   5.4174067e-02
   5.2750160e-02
   7.6360989e-02
   2.9041198e-02
   1.8836600e-02
   2.3006361e-02
   4.5520779e-02
   4.4784901e-02
   9.1023916e-02
   3.0168421e-02
   5.3264264e-02
   2.7786955e-02
   2.7923923e-02
   4.6689738e-02
   6.2209415e-02
   5.0728081e-02
   1.6394483e-02
   2.6443349e-02
   2.5155648e-02
   1.4104609e-02
   3.0935904e-02
   3.5658698e-02
   2.0857720e-02
   8.2083750e-02
   8.1670811e-03
   3.0735066e-02
   5.4125180e-02
   8.1977012e-03
   2.3521608e-02
   6.4053913e-02
   8.3330741e-02
   4.0368090e-02
   1.5738324e-02
   3.8033377e-02
   9.7825111e-02
   1.5010191e-02
   1.0314702e-02
   1.7196656e-02
   4.1380347e-02
   6.6591205e-02
   6.7861398e-02
   2.9977770e-02
   3.9059395e-02
   5.1785198e-02
   1.0448331e-02
   9.4216637e-02
   1.0536864e-01
   8.4027179e-02
   1.2370829e-02
   5.6617774e-02
   4.9292335e-02
   1.8124334e-02
   2.3348796e-02
   1.2352871e-01
   5.3156264e-02
   3.8351534e-02
   4.6505684e-02
   5.9791324e-02
   1.1339286e-01
   2.9479367e-02
   3.6077422e-02
   6.2245992e-02
   4.4495810e-02
   3.7158860e-02
   3.6105825e-02
   2.8610826e-02
   7.0728209e-02
   1.1853707e-01
   7.7880613e-02
   9.4786797e-02
   1.1308708e-01
   5.4655694e-02
   2.3818894e-02
   4.7725372e-02
   3.0543762e-02
   2.5426987e-02
   7.2512559e-02
   3.5904200e-02
   6.7791319e-02
   5.1278593e-02
   3.1176831e-02
   8.5282761e-03
   5.1229506e-02
   5.1906464e-02
   1.2725690e-02
   3.1156050e-02
   6.8832673e-02
   5.4470446e-02
   3.2540040e-02
   5.3136080e-02
   2.2333040e-02
   1.8701333e-02
   3.7042695e-02
   3.1731916e-02
   9.1264345e-02
   3.8321635e-02
   4.7724197e-02
   4.0397943e-02
   3.4605885e-02
   5.5792729e-02
   6.7351882e-02
   1.6244305e-02
   7.6618486e-02
   4.5372161e-02
   4.5239357e-02
   4.9924719e-02
   4.5973747e-02
   2.5824428e-02
   2.7834000e-02
   4.7112047e-02
   3.7937676e-02
   5.0555298e-02
   4.0506325e-02
   1.2692616e-02
   2.4931027e-02
   1.3420476e-02
   4.3740036e-02
   3.2455676e-02
   8.5091855e-02
   3.2632165e-02
   5.4497578e-02
   2.1725704e-02
   1.2408778e-02
   4.6459862e-02
   4.6692487e-02
   3.4931671e-02
   1.5744979e-02
   3.1094206e-02
   1.4807223e-02
   4.4494965e-02
   7.1971446e-02
   6.4103046e-02
   6.1049858e-02
   1.0112855e-02
   5.0340763e-02
   6.1883801e-02
   3.6221898e-02
   3.3605507e-02
   2.8645438e-02
   2.9736303e-02
   4.8570176e-02
   2.9762549e-02
   2.3027531e-02
   4.9409864e-02
   5.8978350e-02
   2.6304360e-02
   1.6089395e-02
   2.6351737e-02
   2.0492973e-02
   4.2973805e-02
   1.1855605e-02
   3.6542465e-02
   3.4740875e-02
   2.4919266e-02
   7.2621275e-03
   3.9940944e-02
   4.3882213e-02
   6.8932267e-02
   2.2127337e-02
   9.5616015e-03
   3.1332346e-02
   2.8396681e-02
   1.0186292e-02
   5.1888106e-02
   1.9388120e-02
   1.9958488e-02
   2.4125005e-02
   1.6653732e-02
   4.1793993e-02
   2.1231131e-02
   1.6075008e-02
   1.4533893e-02
   4.3215471e-02
   7.7168095e-03
   1.2538985e-02
   1.6610777e-02
   3.8466974e-02
   9.3569682e-03
   1.1341349e-02
   1.7983114e-02
   3.4236282e-02
   1.3111477e-02
   8.2513115e-02
   8.9817842e-02
   6.0089830e-02
   8.3331804e-03
   1.5027253e-02
   7.7211815e-03
   8.6621338e-03
   1.8015672e-02
   4.6284397e-02
   1.9015273e-02
   1.3621421e-02
   2.5353695e-02
   1.4151429e-02
   2.6382096e-02
   1.7702840e-02
   2.3318822e-02
   5.5714482e-02
   1.7410714e-02
   2.8090679e-02
   7.2691680e-02
   3.6712815e-02
   3.4799448e-02
   8.6496148e-02
   1.0501791e-02
   6.7060377e-02
   6.9439657e-02
   5.2176147e-02
   1.5254122e-02
   4.3054701e-02
   2.1428337e-02
   1.1894101e-01
   2.1545089e-02
   4.1176652e-02
   2.8967110e-02
   4.0577691e-02
   1.6259854e-02
   5.0918310e-02
   3.2697558e-02
   4.5035086e-02
   4.3594506e-02
   1.8573502e-02
   1.9275920e-02
   2.3198181e-02
   4.2617929e-02
   3.7490028e-02
   1.4862415e-02
   4.0897537e-02
   7.2249894e-02
   8.7425200e-03
   7.4540368e-02
   1.0650038e-02
   3.9639387e-02
   3.0090034e-02
   7.9869136e-02
   1.2692158e-01
   1.4783441e-02
   4.8908734e-02
   2.9704309e-02
   7.9827254e-02
   3.3767303e-02
   5.4519141e-02
   1.1270814e-02
   5.3311156e-02
   4.0267755e-02
   4.9629493e-02
   7.3978098e-02
   3.4693925e-02
   1.4411965e-02
   4.7488764e-02
   2.9890793e-02
   1.2598822e-02
   4.3013430e-02
   3.7222843e-02
   4.1018393e-02
   6.5909383e-02
   3.4287322e-02
   2.3871644e-02
   9.2131892e-03
   4.1393011e-02
   6.3540751e-02
   3.7093563e-02
   3.8822727e-02
   1.1075866e-01
   7.5134307e-02
   4.3616349e-02
   1.0728186e-02
   2.5318567e-02
   2.3186966e-02
   2.9377334e-02
   1.6949684e-02
   4.0476932e-02
   1.2494149e-02
   6.4321718e-02
   1.2751505e-02
   1.9566752e-02
   4.6361291e-02
   2.2943863e-02
   2.7521808e-02
   2.8557831e-02
   6.1848641e-02
   6.0385660e-02
   1.9509741e-02
   2.0847664e-02
   2.8602879e-02
   3.4968652e-02
   3.8562532e-02
   3.6428810e-02
   7.2682318e-02
   1.4562111e-02
   4.5266488e-02
   2.7480834e-02
   3.2448886e-02
   2.4796208e-02
   3.7556434e-02
   1.5899525e-02
   1.8843019e-02
   1.5909574e-02
   3.0433304e-02
   8.5777642e-03
   5.1973445e-03
   1.8423757e-02
   1.3618283e-02
   2.1178789e-02
   6.7292880e-03
   1.3636836e-02
   2.0604909e-02
   9.0700758e-03
   6.2660051e-03
   2.4783384e-02
   9.0198322e-03
   1.1259183e-02
   1.5697060e-02
   1.1842306e-02
   6.9414611e-02
   1.8222526e-02
   1.4802259e-02
   3.1500721e-02
   1.3391143e-02
   2.8722116e-02
   6.7863547e-02
   1.8113191e-02
   1.5468329e-02
   1.3136785e-02
   1.8725586e-02
   5.9115258e-02
   6.2896234e-02
   3.9745614e-02
   2.7930301e-02
   3.4174891e-02
   7.3342018e-02
   1.6969094e-02
   1.5350391e-02
   1.1059737e-02
   6.0517900e-02
   2.1681426e-02
   3.5972558e-02
   5.4653627e-02
   7.2858465e-02
   3.5938571e-02
   3.1059626e-02
   3.5764320e-02
   1.5870110e-02
   2.0914195e-02
   2.5954817e-02
   1.0687396e-02
   2.7859656e-02
   7.3020398e-02
   8.1247209e-02
   2.5425730e-02
   5.8682050e-02
   1.1163270e-02
   5.9836348e-02
   3.5905405e-02
   4.0543073e-02
   1.2093414e-02
   1.1242322e-02
   5.0328403e-02
   1.8268584e-02
   1.9363517e-02
   8.8567340e-03
   4.2577747e-02
   1.3239250e-02
   7.5817625e-03
   1.4459455e-02
   2.3886189e-02
   5.9860250e-02
   3.0968222e-02
   1.8613586e-02
   4.9846046e-02
   3.0588833e-02
   1.9179381e-02
   8.2488810e-02
   3.9056237e-02
   5.8064614e-02
   2.7689600e-02
   1.3684493e-02
   5.5609927e-02
   1.1683621e-01
   3.7072180e-02
   3.7525015e-02
   2.1876066e-02
   5.4023404e-02
   4.2999798e-02
   3.7697073e-02
   3.8820789e-02
   3.9219608e-02
   1.0880096e-01
   3.2200468e-02
   1.9000604e-02
   2.2647995e-02
   4.3882385e-02
   4.0538474e-02
   1.5981587e-02
   5.9706823e-02
   7.0063731e-02
   3.3971266e-02
   3.2698664e-02
   4.6347846e-02
   3.9458295e-02
   3.4072691e-02
   1.8583594e-02
   1.4495960e-02
   3.6772167e-02
   1.5879814e-02
   2.3100623e-02
   2.4811792e-02
   1.6758428e-02
   2.3002513e-02
   2.0520811e-02
   4.4579054e-02
   9.4601155e-02
   2.8913209e-02
   1.1135384e-02
   1.5707859e-02
   4.6556261e-02
   3.8570554e-02
   3.0265304e-02
   3.7208575e-02
   3.3434310e-02
   2.4614917e-02
   1.7164263e-02
   2.0215924e-02
   4.2069582e-02
   3.5634565e-02
   2.0704999e-02
   1.6629540e-02
   3.3235264e-02
   5.0819899e-02
   2.4881961e-02
   5.9805658e-02
   2.3605364e-02
   1.5448004e-02
   1.3299083e-02
   3.2814048e-02
   2.2945507e-02
   3.9603352e-02
   3.3834200e-02
   4.0647846e-02
   1.5400414e-02
   1.5026471e-02
   1.5940817e-02
   3.3021268e-02
   1.5468482e-02
   3.8363576e-02
   2.2651156e-02
   2.3638776e-02
   3.9236675e-02
   2.1658124e-02
   1.3747114e-02
   8.6663454e-02
   1.0118634e-02
   2.3849228e-02
   2.8733779e-02
   1.2846413e-02
   7.1018534e-02
   2.3738089e-02
   1.2732202e-02
   2.7318276e-02
   2.6374044e-02
   5.1229390e-02
   1.8189448e-02
   4.2706436e-02
   3.8163829e-02
   3.8491703e-02
   4.8653704e-02
   3.1717651e-02
   4.9831929e-02
   2.5946022e-02
   4.7279365e-02
   3.2646117e-02
   3.0229148e-02
   6.3201343e-02
   9.8059013e-03
   2.8278181e-02
   2.2287325e-02
   2.9579008e-02
   1.2534427e-02
   4.2217681e-02
   4.1498754e-03
   1.2537709e-02
   3.6152779e-02
   3.5157878e-02
   5.7448936e-02
   4.9750048e-02
   5.0276136e-02
   5.2438241e-02
   4.9948771e-02
   6.1380777e-02
   1.6708190e-02
   3.8157846e-02
   2.0575869e-02
   9.0716855e-03
   1.1047793e-01
   2.4281576e-02
   1.9274103e-02
   4.8896713e-02
   4.9382859e-02
   5.4794451e-02
   2.5786446e-02
   7.8473382e-02
   7.6224440e-02
   3.5038451e-02
   4.3130209e-02
   5.1936842e-02
   5.6522242e-02
   5.6757630e-02
   4.2462219e-02
   2.7114355e-02
   5.1661005e-02
   9.9878430e-03
   5.3113831e-02
   5.0759467e-02
   6.8489150e-03
   1.9135006e-02
   4.3177767e-02
   4.2801954e-02
   2.9082494e-02
   2.7259338e-02
   2.3120770e-02
   1.5691837e-02
   3.0939937e-02
   3.0220358e-02
   3.0728899e-02
   2.2065095e-02
   4.6144365e-02
   2.7825779e-02
   1.5839508e-02
   6.8757807e-02
   6.5258226e-02
   6.2357962e-02
   5.2142239e-02
   6.6501680e-02
   4.0850256e-02
   5.3880221e-02
   1.3533596e-02
   2.5467872e-02
   1.2728475e-01
   3.7526124e-02
   1.8246210e-02
   9.7195578e-02
   2.6961853e-02
   3.7544967e-02
   5.2251062e-02
   5.3335766e-02
   3.7081636e-02
   1.3538715e-02
   5.5370156e-02
   3.7938399e-02
   2.5544001e-02
   1.7521657e-02
   4.0368401e-02
   9.1684012e-03
   3.6781634e-02
   6.0450023e-03
   1.7940033e-02
   2.7506103e-02
   1.7704880e-02
   2.9668805e-02
   2.9268957e-02
   2.1047788e-02
   1.6136432e-02
   1.4176459e-02
   8.0009677e-02
   3.5546664e-02
   4.7358073e-02
   5.8900558e-02
   1.4426899e-02
   6.0777546e-02
   3.6390932e-02
   3.5245252e-02
   2.7435684e-02
   5.5108108e-02
   3.3905770e-02
   4.1674686e-02
   3.4819767e-02
   3.8975057e-02
   6.2708306e-02
   4.2170986e-02
   2.2332122e-02
   4.5317872e-02
   2.1243581e-02
   5.8445839e-02
   3.8981146e-02
   2.2296173e-02
   2.8093858e-02
   3.2678748e-02
   1.2198842e-02
   2.3915359e-02
   2.8816427e-02
   2.5035631e-02
   5.0633100e-02
   4.6131998e-02
   6.6905731e-02
   2.3569034e-02
   1.3885097e-02
   4.5118523e-02
   7.0282471e-02
   6.8661662e-02
   1.8331792e-02
   5.7595972e-02
   2.4386465e-02
   4.4197144e-02
   4.4279458e-02
   6.2287375e-02
   1.4543405e-01
   1.1947423e-01
   2.4795775e-02
   1.8772213e-02
   5.1200307e-02
   2.4675599e-02
   5.0868407e-02
   8.9879979e-03
   2.6267616e-02
   1.0406227e-02
   1.2466262e-02
   5.2444046e-02
   1.0607022e-02
   5.2957633e-02
   5.9619057e-02
   1.5079056e-02
   1.3862403e-02
   1.6989598e-02
   1.2019029e-02
   2.8245774e-02
   7.6586793e-03
   2.8974531e-02
   7.4943322e-02
   3.2925088e-02
   2.6585648e-02
   2.0094325e-02
   1.7551478e-02
   2.6977536e-02
   3.2583185e-02
   2.6135983e-02
   1.2889161e-02
   1.8237628e-02
   2.3895173e-02
   4.7231825e-02
   2.8490505e-02
   9.8134139e-02
   1.4585924e-02
   2.9725207e-02
   2.2553311e-02
   4.2529363e-02
   2.6054746e-02
   1.2416787e-02
   1.8365057e-02
   2.1099710e-02
   2.2545987e-02
   2.9367473e-02
   3.2811144e-02
   2.2820627e-02
   2.7789694e-02
   4.6232514e-02
   1.0711168e-01
   1.8903158e-02
   1.4192243e-02
   2.1513642e-02
   3.3259180e-02
   4.1974088e-02
   1.1875224e-02
   2.7584496e-02
   5.4381176e-02
   1.7993694e-02
   1.7445663e-02
   3.2075146e-02
   7.4345258e-02
   2.2031468e-02
   4.5899552e-02
   3.0131383e-02
   2.4659190e-02
   2.3359037e-02
   2.0866483e-02
   4.1135669e-02
   2.6547417e-02
   1.4145633e-02
   3.3150477e-02
   7.4720744e-02
   2.8660419e-02
   6.7984148e-02
   1.9017907e-02
   2.5220168e-02
   2.4212076e-02
   5.8239674e-02
   7.1531622e-02
   2.7526988e-02
   2.2704170e-02
   1.2952319e-02
   3.1695452e-02
   1.0476155e-01
   2.7911628e-02
   2.8032302e-02
   1.8043935e-02
   2.8572806e-02
   9.9773135e-02
   1.3521672e-02
   7.1741326e-02
   4.6299412e-02
   1.2020648e-01
   3.7057338e-02
   8.4341516e-02
   1.5063479e-02
   7.3260746e-02
   2.0793847e-02
   4.1232143e-02
   2.9749114e-02
   2.3683250e-02
   5.0298974e-02
   6.7030922e-02
   3.3324735e-02
   4.8994481e-02
   7.3756176e-02
   5.2530507e-02
   4.2935618e-02
   2.3655636e-02
   3.2513819e-02
   4.1744108e-02
   1.1320587e-02
   4.4233464e-02
   6.1061664e-02
   1.7847890e-01
   1.1114547e-01
   1.2265243e-02
   5.3405854e-02
   1.3950884e-01
   2.8825005e-02
   7.7069031e-02
   1.6387317e-01
   2.5506143e-02
   4.9647121e-02
   3.1405266e-02
   4.6355153e-02
   2.8137099e-02
   7.9205441e-02
   7.3042372e-03
   2.2512365e-02
   1.2156268e-01
   2.7776976e-02
   1.3302397e-02
   4.7083929e-02
   2.6819744e-02
   3.2379243e-02
   4.8347475e-02
   4.8041405e-02
   1.3508530e-02
   3.3820008e-02
   4.6716849e-02
   4.2751551e-02
   4.4381091e-02
   4.1911648e-02
   2.1678054e-02
   3.0851753e-02
   2.7600851e-02
   2.2008958e-02
   1.0573338e-02
   3.8321198e-02
   1.3758114e-01
   5.2533598e-02
   8.6935511e-02
   5.8353970e-02
   9.8203223e-02
   3.4152924e-02
   4.8919424e-02
   1.5979545e-02
   3.9660626e-02
   9.0221945e-02
   3.3646459e-02
   4.4994338e-02
   3.3999187e-02
   4.1032234e-02
   1.4605419e-02
   5.1031413e-02
   6.7527981e-03
   2.2053467e-02
   1.7062214e-02
   2.0370898e-02
   1.0772001e-01
   7.8916463e-02
   4.8220785e-02
   4.9346600e-02
   4.5324319e-02
   2.8529367e-02
   5.2015228e-02
   1.9936130e-02
   3.7102212e-02
   2.6217550e-02
   2.5484189e-02
   7.5154492e-02
   2.0282287e-02
   3.5674745e-02
   5.8099405e-02
   3.8114241e-02
   3.3322298e-02
   1.5760211e-02
   4.5661952e-02
   2.0978287e-02
   2.9487107e-02
   2.4794265e-02
   3.5398568e-02
   2.3785761e-02
   3.0048539e-02
   4.1734190e-02
   4.0947613e-02
   9.4317066e-02
   5.5478129e-02
   2.6258845e-02
   2.1692670e-02
   4.4563763e-02
   1.5482393e-02
   1.8110819e-02
   4.9381805e-02
   3.6033088e-02
   2.2956031e-02
   4.1433265e-02
   1.6092440e-02
   2.8093663e-02
   1.1142676e-02
   2.4278322e-02
   4.6806508e-02
   5.3337113e-02
   2.5206359e-02
   4.0100121e-02
   2.5872206e-02
   2.4960479e-02
   1.8090755e-02
   6.2185308e-02
   8.0621622e-02
   5.6448717e-02
   6.1679229e-02
   3.6686287e-02
   7.5046623e-02
   3.1936124e-02
   2.5860781e-02
   2.1260328e-02
   2.7277409e-02
   1.5880319e-02
   7.2840256e-02
   1.5414882e-01
   2.9401334e-02
   1.0238891e-02
   2.1080054e-02
   3.4555682e-02
   2.9437205e-02
   4.4743220e-02
   4.2873852e-02
   7.8803142e-02
   2.3478087e-02
   2.6572958e-02
   1.8248005e-02
   5.1621475e-02
   2.2590308e-02
   2.1682181e-02
   3.1646425e-02
   3.7747412e-02
   1.1775295e-01
   3.5320519e-02
   2.1535455e-02
   4.7533331e-02
   2.3754999e-02
   7.7792547e-02
   3.5917408e-02
   4.7278699e-02
   1.6256699e-02
   9.0479511e-03
   4.4698363e-02
   2.4528410e-02
   1.8659693e-02
   1.0446795e-02
   1.8855873e-02
   1.6048431e-02
   9.0050413e-02
   1.0693041e-02
   3.2131274e-02
   2.0120859e-02
   1.3895702e-02
   2.5936839e-02
   1.6036713e-02
   1.2572822e-02
   1.8547225e-02
   1.8620930e-02
   1.4200945e-02
   1.8894478e-02
   1.9096376e-02
   1.9685374e-02
   2.7225963e-02
   1.4089608e-02
   5.2042450e-02
   3.6979945e-02
   2.5254270e-02
   4.3749868e-02
   2.5254197e-02
   3.9016702e-02
   2.6429901e-02
   4.9899826e-02
   4.8302017e-02
   7.1929787e-02
   3.0264480e-02
   8.0137633e-02
   3.6232551e-02
   2.1883691e-02
   1.1134180e-01
   1.6484423e-02
   1.8565980e-02
   1.4610363e-02
   5.5982339e-02
   4.3360731e-02
   1.0112933e-01
   2.5152060e-02
   1.6917461e-02
   2.0500032e-02
   1.6196655e-02
   1.9020999e-02
   2.4221716e-02
   2.4475310e-02
   2.2257992e-02
   3.0530002e-02
   3.5653768e-02
   4.2418250e-02
   2.4447656e-02
   1.7293945e-02
   1.3055319e-02
   7.2036510e-02
   2.9391835e-02
   1.8820602e-02
   7.4610677e-03
   2.3827241e-02
   2.4409051e-02
   1.4324317e-02
   2.9859047e-02
   8.6499583e-03
   1.1244061e-02
   1.8126481e-02
   2.8637470e-02
   3.7465112e-02
   4.4667996e-02
   3.8211613e-02
   1.9698045e-02
   6.3780040e-02
   1.2332580e-02
   1.0892581e-02
   1.5021130e-02
   1.3708650e-02
   4.6821611e-02
   6.2254454e-02
   1.9567463e-02
   3.9703140e-02
   2.0388910e-02
   1.7837507e-02
   2.1786798e-02
   4.3750777e-02
   4.0208267e-02
   6.2889069e-02
   5.0086961e-02
   8.5566348e-02
   3.2359758e-02
   3.4468143e-02
   1.4615362e-02
   2.0256023e-02
   7.5816653e-02
   3.7853935e-02
   8.3191200e-02
   7.1048632e-02
   2.3303164e-02
   4.5200929e-02
   3.7658188e-02
   2.3314138e-02
   6.1054695e-02
   3.8384253e-02
   3.1857677e-02
   7.2104307e-02
   3.2343398e-02
   4.9331288e-02
   4.5805749e-03
   5.5312225e-02
   1.1119409e-01
   3.6289169e-02
   6.3339093e-02
   1.6492097e-01
   2.7536271e-02
   3.4769764e-02
   9.2427561e-02
   2.8724776e-02
   1.3364869e-02
   1.1863022e-02
   1.2422063e-01
   7.0523309e-02
   7.5137113e-02
   2.5910026e-02
   8.4992868e-02
   1.9859966e-02
   3.5119116e-02
   1.6820825e-02
   1.5315401e-02
   4.7549237e-02
   1.2519072e-01
   2.9953613e-02
   8.4336464e-03
   4.0826090e-02
   6.4530669e-02
   4.6389841e-02
   5.2489653e-02
   9.7337996e-02
   2.6571112e-02
   4.2149224e-02
   3.2892583e-02
   1.2017891e-01
   2.9854331e-02
   9.0362470e-03
   6.9281263e-02
   6.0751855e-02
   7.1372709e-02
   8.9136713e-03
   4.0608293e-02
   2.1645071e-02
   1.0689770e-02
   9.2109730e-03
   5.2376946e-02
   2.8565101e-02
   7.3370569e-02
   8.0179337e-02
   1.3248748e-01
   1.0418460e-01
   4.5581705e-02
   5.2893024e-02
   1.1538409e-02
   9.5717273e-02
   2.9526702e-02
   2.9614672e-02
   4.5846699e-02
   3.7062770e-02
   5.9830770e-02
   2.4616420e-02
   1.2435418e-01
   4.3907679e-02
   1.6649814e-02
   1.1370475e-01
   2.5145964e-02
   3.9838259e-02
   1.0144861e-01
   1.4756486e-02
   9.4981591e-02
   3.4632519e-02
   3.8661480e-02
   1.6883292e-02
   7.8366855e-02
   2.9021154e-02
   9.3994124e-02
   1.4679533e-02
   3.8702200e-02
   2.4619953e-02
   4.6805567e-02
   5.3250481e-02
   1.6843717e-02
   1.8843912e-02
   1.1989742e-01
   9.5333473e-02
   6.8350236e-02
   3.9246749e-02
   2.0169854e-02
   7.3560359e-02
   1.1386435e-02
   3.2196213e-02
   7.6981867e-02
   1.2512729e-01
   6.3449054e-02
   7.2248418e-02
   5.1176684e-02
   5.3843688e-02
   1.9284278e-02
   4.5378405e-02
   5.1307485e-02
   2.3704024e-02
   3.3414300e-02
   4.6708357e-02
   3.8000107e-02
   1.0611113e-01
   2.8214187e-02
   6.2013911e-02
   3.5008337e-02
   3.8122907e-02
   3.9570772e-02
   3.7074288e-02
   2.9444212e-02
   3.3571972e-02
   7.6383159e-03
   2.9376078e-02
   2.9326143e-02
   3.4891879e-02
   2.4834225e-02
   1.8018241e-02
   1.9146970e-02
   2.4849997e-02
   1.2848396e-02
   1.5212248e-02
   2.1607768e-02
   9.6767474e-03
   9.8079090e-03
   9.6693676e-03
   2.4864370e-02
   4.2533078e-02
   5.6416633e-02
   1.9140196e-02
   2.2684629e-02
   2.3259809e-02
   2.6914657e-02
   2.1106170e-02
   2.8755563e-02
   2.0434400e-02
   1.4163774e-02
   2.3208250e-02
   4.2600110e-02
   3.8385612e-02
   2.4266535e-02
   9.0253132e-02
   3.9836326e-02
   3.2598074e-02
   3.5394097e-02
   3.2775482e-02
   2.6352249e-02
   1.9821061e-02
   5.0305721e-02
   3.9255244e-02
   3.8694806e-02
   4.4972866e-02
   2.3028817e-02
   1.2665976e-02
   8.3510555e-03
   1.8736314e-02
   2.4968889e-02
   3.1407781e-02
   8.0015342e-02
   4.9312336e-02
   3.5743148e-02
   3.8703982e-02
   5.1631375e-02
   5.8010017e-02
   1.8165112e-02
   1.5799919e-02
   3.7010540e-02
   1.6392389e-02
   1.8787406e-02
   2.6193533e-02
   2.3237137e-02
   2.3402119e-02
   4.4358105e-02
   4.5729549e-02
   4.0645236e-02
   1.2004770e-02
   4.1244933e-02
   2.1437233e-02
   2.5859439e-02
   4.5845969e-02
   6.3295822e-02
   4.8047603e-02
   6.8784897e-02
   4.7105481e-02
   1.8807510e-02
   3.1362456e-02
   5.6346380e-02
   5.3182680e-02
   8.1834118e-02
   1.1267049e-02
   4.3707967e-02
   5.1735691e-02
   4.6175929e-02
   7.9918754e-02
   7.2661890e-02
   2.6900464e-02
   3.7996276e-02
   1.4633517e-02
   6.8310925e-02
   6.8570238e-02
   3.6060274e-02
   2.9286219e-02
   2.2460715e-02
   4.5366405e-02
   4.1592159e-02
   4.4914184e-02
   3.9626862e-02
   6.4431307e-02
   3.7813608e-02
   2.0498335e-02
   1.5163035e-02
   1.8777537e-02
   5.4736513e-02
   7.3598379e-02
   1.0550817e-01
   3.8569846e-02
   6.7212439e-02
   7.3228619e-02
   3.3414000e-02
   3.2569267e-02
   1.1271206e-02
   4.0367280e-02
   2.7136840e-02
   3.9896898e-02
   4.8985506e-02
   8.1663155e-02
   1.3522202e-02
   6.8584324e-02
   3.6607750e-02
   1.0407765e-01
   3.9539617e-02
   1.4005415e-02
   3.8601458e-02
   6.6422730e-02
   3.9982601e-02
   4.0158657e-02
   4.4409156e-02
   3.2428313e-02
   4.5700296e-02
   1.7553236e-02
   5.5886580e-02
   2.7893119e-02
   2.9545403e-02
   5.6806782e-02
   3.1764110e-02
   3.1780769e-02
   4.2971842e-02
   3.0685507e-02
   2.7628152e-02
   3.1509201e-02
   3.4276954e-02
   2.8066878e-02
   2.4858679e-02
   1.8940811e-02
   2.9662413e-02
   5.3867859e-02
   5.2381583e-02
   3.6352649e-02
   5.3704274e-02
   6.2621602e-02
   1.7436678e-02
   5.7396478e-02
   3.8204883e-02
   4.5941661e-02
   4.3661785e-02
   4.5417690e-02
   2.5028907e-02
   5.8257345e-02
   1.4568394e-02
   5.0173219e-02
   3.3954690e-02
   2.7335748e-02
   3.7021762e-02
   4.2635468e-02
   3.1941202e-02
   2.5159649e-02
   6.8739423e-02
   1.8966758e-02
   4.2918972e-02
   1.6972336e-02
   4.5247196e-02
   4.0947835e-02
   1.6179959e-02
   4.2028950e-02
   3.3383628e-02
   2.1373997e-02
   2.6174761e-02
   2.2849193e-02
   3.3184162e-02
   1.7510943e-02
   1.1461235e-02
   1.5470254e-02
   2.2007191e-02
   1.2987333e-02
   2.4984157e-02
   2.5428299e-02
   2.4198658e-02
   1.8148018e-02
   4.1487950e-02
   6.8676919e-02
   1.9333381e-02
   3.1201734e-02
   5.7834146e-02
   3.5733427e-02
   9.3286036e-03
   3.4543013e-02
   3.4976408e-02
   3.3820553e-02
   4.4292930e-02
   2.0815738e-02
   6.0307089e-02
   2.1228530e-02
   6.1241617e-02
   2.6189687e-02
   2.7471407e-02
   2.3471150e-02
   2.8778574e-02
   4.6991189e-02
   1.4658875e-02
   2.8154194e-02
   1.4568253e-02
   1.7144218e-02
   5.1035230e-02
   2.4956832e-02
   2.0850850e-02
   4.6711824e-02
   3.8414282e-02
   2.7876255e-02
   9.3601285e-03
   3.1749658e-02
   6.2916047e-02
   4.2096687e-02
   2.4114139e-02
   3.1611635e-02
   1.9810088e-02
   3.0680339e-02
   3.4852368e-02
   5.2356686e-02
   1.6493362e-02
   1.4292066e-02
   1.4172996e-02
   2.8432756e-02
   1.9483768e-02
   1.1954638e-02
   3.3906265e-02
   6.3468442e-02
   4.9141051e-02
   8.2939193e-03
   6.1928830e-02
   6.2886131e-02
   1.4986937e-02
   4.1299730e-02
   4.7943021e-02
   1.5993460e-02
   5.4158504e-02
   2.6914188e-02
   2.9621491e-02
   2.6232070e-02
   4.2388705e-02
   2.6231791e-02
   2.1588798e-02
   2.6918029e-02
   5.7075682e-02
   3.0302992e-02
   2.4800255e-02
   8.1823649e-02
   2.3976251e-02
   2.8526458e-02
   2.3367378e-02
   3.0981644e-02
   1.4536932e-02
   2.0398308e-02
   2.4652178e-02
   6.9606793e-02
   5.7182447e-02
   1.4793689e-02
   4.0708835e-02
   9.7591506e-03
   8.9682034e-03
   3.3751821e-02
   4.6963688e-02
   3.0835803e-02
   1.3560676e-02
   5.3940914e-02
   4.5537800e-02
   5.1094820e-02
   4.8298008e-02
   6.7190275e-03
   6.6911033e-02
   3.7986332e-02
   1.6677139e-02
   5.2938172e-02
   1.5355789e-02
   3.9550692e-02
   4.4681652e-02
   2.9622481e-02
   3.6527094e-02
   2.8231599e-02
   2.0952070e-02
   3.4047598e-02
   2.0113107e-02
   8.4630569e-02
   4.0612832e-02
   3.2060220e-02
   5.0877392e-02
   2.6959952e-02
   3.9035474e-02
   1.7837753e-02
   8.7377920e-03
   1.6078058e-02
   1.2826044e-02
   3.9565630e-02
   1.2970419e-02
   3.9946657e-02
   2.7105632e-02
   2.1379378e-02
   1.3756282e-02
   1.7549432e-02
   9.8052271e-03
   2.2574762e-02
   3.3029834e-02
   4.2354293e-02
   2.6519767e-02
   3.8288191e-02
   3.5339086e-02
   1.8521825e-02
   2.9718659e-02
   1.2993512e-02
   3.1905979e-02
   3.8870295e-02
   3.5454883e-02
   5.9271919e-02
   1.7551050e-02
   1.2842787e-02
   3.5304576e-02
   7.7228386e-02
   5.7963087e-02
   3.0717161e-02
   1.6744033e-02
   1.9708088e-02
   6.4312402e-02
   9.6470463e-03
   7.1930260e-03
   4.6345812e-02
   2.3781115e-02
   7.3775389e-02
   9.1767800e-02
   2.9466130e-02
   1.1379180e-01
   3.1102282e-02
   1.0017123e-01
   3.7921933e-02
   4.7794870e-02
   4.6791435e-02
   3.8490402e-02
   2.3791889e-02
   6.0471587e-02
   3.8500706e-02
   1.4206647e-02
   7.3043818e-02
   2.2945910e-02
   2.5766242e-02
   5.5424866e-02
   1.8279226e-02
   3.0742038e-02
   1.5111145e-02
   5.9361179e-02
   2.5697211e-02
   1.2310625e-02
   1.7286713e-02
   7.6801000e-02
   5.7373345e-02
   2.9244546e-02
   4.8545287e-02
   1.8701485e-02
   3.9799210e-02
   9.4459735e-02
   1.3838117e-02
   5.4357029e-02
   2.7990012e-02
   4.9180575e-02
   3.8960016e-02
   3.4800317e-02
   1.5394936e-02
   1.3467026e-02
   1.2196264e-02
   3.2698521e-02
   2.7360194e-02
   7.9587406e-02
   1.3183280e-02
   3.9662584e-02
   2.2798146e-02
   8.4549684e-02
   1.4765115e-02
   3.2328857e-02
   2.0663527e-02
   4.3145427e-02
   7.8556847e-02
   2.7028811e-02
   3.0008615e-02
   7.9266793e-02
   3.7207454e-02
   5.0169951e-02
   1.6574002e-02
   3.3661767e-02
   3.2435427e-02
   1.1892254e-02
   1.5812256e-02
   1.0402812e-02
   5.0797444e-02
   1.4225340e-02
   1.3650454e-02
   2.8901733e-02
   2.3072454e-02
   2.4720486e-02
   1.6530192e-02
   3.2988919e-02
   8.0365311e-03
   2.0268593e-02
   8.0534577e-02
   4.2329534e-02
   3.5195995e-02
   4.9165742e-02
   4.2614564e-02
   2.7829224e-02
   2.4799821e-02
   6.4253207e-02
   2.7557123e-02
   3.0796185e-02
   5.5581286e-02
   1.7362811e-02
   1.1351391e-01
   4.3757865e-02
   2.0261010e-02
   4.9979067e-02
   2.8831006e-02
   1.6222389e-02
   3.1462849e-02
   2.8588417e-02
   2.3489846e-02
   3.9336370e-02
   3.6463769e-02
   8.1355955e-02
   4.8814479e-02
   3.2559469e-02
   1.4204663e-01
   7.7914712e-02
   4.0494082e-02
   4.5335043e-02
   3.4155873e-02
   5.6545990e-02
   2.3045114e-02
   2.9448477e-02
   3.1632162e-02
   7.5130264e-03
   1.9799883e-02
   2.5585919e-02
   1.8390534e-02
   5.8453400e-02
   4.0814999e-02
   2.6349153e-02
   7.0239895e-02
   2.5400385e-02
   8.8513801e-02
   6.7722600e-02
   2.6849340e-02
   2.6258603e-02
   2.8198224e-02
   2.3033763e-02
   6.8457796e-02
   1.6559648e-02
   4.0024653e-02
   4.7120630e-02
   6.6760389e-02
   6.1979770e-02
   2.6658486e-02
   1.4755677e-02
   3.7971077e-02
   3.6925887e-02
   2.2773434e-02
   2.6980475e-02
   5.2964603e-02
   5.0043714e-02
   1.8195750e-02
   2.9191625e-02
   2.4045218e-02
   3.6447000e-02
   3.0716460e-02
   1.7694908e-02
   2.3529745e-02
   1.2813427e-02
   5.6245991e-02
   3.7421702e-02
   5.2067192e-02
   2.6204523e-02
   3.2021394e-02
   1.1702524e-02
   2.0051885e-02
   6.0439757e-02
   4.7564561e-02
   3.7284657e-02
   8.0933848e-02
   2.1094178e-02
   2.0124915e-02
   5.6618316e-02
   1.4265868e-02
   2.0247922e-02
   7.5618438e-02
   8.0008944e-03
   5.6003641e-02
   3.9244357e-02
   3.1752627e-02
   4.0848281e-02
   1.5863708e-02
   2.0311374e-02
   6.1745696e-03
   1.4236386e-02
   4.8646372e-02
   1.8463697e-02
   1.7745023e-02
   4.6869854e-02
   1.9842686e-02
   4.4618231e-02
   1.9979612e-02
   2.4854739e-02
   5.6020442e-02
   7.5944803e-02
   1.1314457e-02
   7.1160503e-02
   6.2773669e-02
   6.2851988e-02
   2.3082807e-02
   9.1244481e-02
   1.9533216e-02
   2.1853749e-02
   3.6619732e-02
   1.9841688e-02
   8.4983364e-02
   5.6047905e-02
   4.2787249e-02
   2.2351657e-02
   1.2566970e-02
   2.0447986e-02
   3.2573156e-02
   3.5430358e-02
   3.3038072e-02
   2.0597373e-02
   4.9185253e-02
   3.2475056e-02
   1.7487549e-02
   1.2621656e-02
   7.5094411e-02
   2.2357023e-02
   3.3155176e-02
   4.5507911e-02
   1.3031467e-02
   2.8984533e-02
   4.9873985e-02
   1.4778445e-02
   2.8716571e-02
   2.7337777e-02
   3.4087565e-02
   7.5617690e-02
   1.6867819e-02
   3.5796490e-02
   2.5125348e-02
   8.3783281e-03
   2.0534463e-02
   2.5988083e-02
   3.9260791e-02
   3.0134164e-02
   8.9561773e-02
   2.5689490e-02
   1.9824101e-02
   6.2050333e-02
   2.8059978e-02
   1.8312459e-02
   3.3535651e-02
   3.8023264e-02
   2.7953797e-02
   7.1796633e-02
   5.7661508e-02
   4.3106690e-02
   2.9569860e-02
   6.4602911e-02
   3.1873482e-02
   1.8273485e-02
   7.7267863e-02
   1.8038254e-02
   3.2453856e-02
   1.3201418e-02
   1.5771103e-02
   2.5874872e-02
   3.4926703e-02
   4.3140869e-02
   3.9171479e-02
   2.5930713e-02
   5.0621197e-02
   1.7996764e-02
   1.3407907e-02
   9.0692978e-02
   5.7675992e-02
   5.3668750e-02
   7.9317593e-03
   1.2596476e-02
   2.6594726e-02
   5.6339211e-02
   1.8070186e-02
   5.5601670e-02
   4.2200364e-02
   6.1314594e-02
   4.8942174e-02
   1.3449443e-02
   1.3329701e-02
   8.4995063e-02
   2.9541443e-02
   1.0719330e-02
   1.3685838e-01
   2.4482326e-02
   6.1065023e-02
   8.6305976e-02
   7.6159106e-02
   6.0265840e-02
   9.3956342e-03
   5.3657880e-02
   1.0541839e-01
   1.1391029e-01
   3.2245272e-02
   5.6833254e-02
   1.1477796e-01
   1.2103631e-02
   1.7951006e-02
   7.5994039e-02
   3.4593535e-02
   7.4329197e-02
   4.1125263e-02
   3.3374085e-02
   7.6603936e-02
   1.7293067e-02
   8.0879806e-02
   3.9075239e-02
   6.0800963e-02
   6.3807956e-02
   3.1119703e-02
   6.8255255e-02
   1.7354298e-02
   2.9705134e-02
   5.5183691e-02
   2.9605810e-02
   2.6167453e-02
   9.3396283e-02
   8.8744707e-02
   7.4927508e-03
   2.3403775e-02
   1.1113480e-02
   1.9488014e-02
   1.1135714e-01
   5.8622971e-02
   3.3253760e-02
   4.6999596e-02
   7.5997386e-02
   5.4127983e-02
   3.4167845e-02
   5.1011143e-02
   1.2482737e-02
   3.4421407e-02
   5.0065805e-02
   1.9604826e-02
   4.6811588e-02
   9.0257115e-03
   5.7230797e-02
   2.1017805e-02
   7.9622962e-02
   4.8518275e-02
   1.4302155e-02
   1.9006362e-02
   2.7585860e-02
   2.7235684e-02
   3.4014166e-02
   5.3404040e-02
   3.4415054e-02
   2.5403070e-02
   1.0821605e-01
   7.2443692e-02
   9.6249309e-02
   4.8602669e-02
   1.1864140e-01
   4.0904856e-02
   8.6013802e-02
   3.7886510e-02
   6.9048760e-02
   7.0863890e-02
   8.3628863e-03
   4.2781483e-02
   2.9318949e-02
   7.7876054e-02
   3.4325920e-02
   1.6522453e-02
   5.5677890e-02
   1.7379618e-02
   1.8067770e-02
   3.8575330e-02
   3.6516360e-02
   4.2670537e-02
   4.4183511e-02
   4.5174004e-02
   1.9180351e-02
   4.0869568e-02
   9.0839020e-02
   5.3751907e-02
   8.5573327e-02
   1.1795435e-02
   3.6984490e-02
   3.8328324e-02
   2.0594403e-02
   3.3357308e-02
   3.1040797e-02
   2.5925533e-02
   3.7957422e-02
   2.2644252e-02
   4.5102886e-02
   1.7889958e-02
   1.4159311e-02
   8.7165380e-03
   5.2269183e-02
   3.2739487e-02
   6.4389618e-02
   4.9543614e-02
   1.5412786e-02
   5.6541326e-02
   1.3200849e-02
   6.0104452e-02
   3.4310441e-02
   2.2799589e-02
   8.3895931e-02
   2.3066448e-02
   3.0613837e-02
   1.1884873e-02
   2.6112157e-02
   1.7354939e-02
   7.2716484e-02
   2.6906505e-02
   3.5791131e-02
   3.6403334e-02
   2.7033323e-02
   8.8629145e-02
   6.7101068e-02
   4.1044871e-02
   2.0209958e-02
   1.5424888e-02
   2.2802619e-01
   7.5290891e-02
   5.4515030e-02
   3.5735628e-02
   1.4960999e-02
   2.9255712e-02
   5.4812595e-02
   7.2674830e-02
   1.7653216e-02
   2.2757429e-02
   7.4775760e-02
   4.4351649e-02
   1.4293079e-02
   6.3080078e-02
   1.7839433e-02
   2.2541730e-02
   7.0265254e-02
   4.7136259e-02
   2.8056187e-02
   3.3608123e-02
   2.8663605e-02
   3.3699573e-02
   1.9322081e-02
   4.4931993e-02
   7.7615798e-03
   1.9117760e-02
   1.1525939e-02
   4.9241489e-02
   2.1827494e-02
   4.3328692e-02
   9.0089096e-02
   5.7355382e-02
   2.6527945e-02
   9.7190678e-02
   2.3478781e-02
   3.2064805e-02
   6.4048663e-02
   1.8541007e-02
   1.8525225e-02
   1.5273586e-02
   8.9522138e-02
   1.1341402e-02
   5.2164066e-02
   1.1081184e-02
   1.8241270e-02
   1.8975671e-02
   8.5910164e-02
   3.0450056e-02
   1.6035701e-02
   2.2248627e-02
   3.4148819e-02
   1.8527549e-02
   4.7504856e-02
   1.7418739e-02
   5.6596556e-02
   1.3143082e-02
   1.6484752e-02
   6.3542896e-02
   1.3050280e-02
   2.3909825e-02
   2.4456353e-02
   5.7279424e-02
   3.6394176e-02
   2.1755098e-02
   7.8230340e-02
   3.3861415e-02
   2.7639982e-02
   7.9647841e-02
   1.8397739e-02
   3.9918323e-02
   4.5129429e-02
   6.9006604e-02
   2.6177833e-02
   1.4879119e-02
   2.3284300e-02
   4.1171604e-02
   1.0940772e-01
   1.3490619e-02
   1.2993761e-02
   3.3016255e-02
   3.9825747e-02
   8.0490117e-03
   4.6782897e-02
   2.5827196e-02
   1.8714073e-02
   4.0349016e-02
   5.9819778e-02
   2.6472962e-02
   4.1830455e-02
   2.4538312e-02
   7.4196561e-03
   8.0960367e-03
   2.5332722e-02
   4.1935814e-02
   2.3912229e-02
   3.5453846e-02
   1.1310954e-02
   1.4249766e-02
   3.8470797e-02
   1.5679470e-02
   3.1277612e-02
   2.1047704e-02
   3.5075653e-02
   1.2194051e-02
   2.1280463e-02
   4.8038476e-02
   1.8137239e-02
   7.7577416e-02
   2.7912859e-02
   1.2511161e-02
   1.9697484e-02
   2.3941251e-02
   1.3299458e-02
   1.4760444e-02
   1.3737639e-02
   2.1655631e-02
   4.4267012e-02
   4.5111289e-02
   2.6383121e-02
   3.8016643e-02
   4.3520894e-02
   3.4297909e-02
   5.7620701e-02
   3.2993846e-02
   1.2968246e-01
   4.2111665e-02
   4.7658234e-02
   4.2913998e-02
   4.9319291e-02
   7.8047883e-02
   2.7024886e-02
   2.1258449e-02
   3.2906357e-02
   4.8699423e-02
   3.7672433e-02
   3.8466331e-02
   4.0237939e-02
   1.5529880e-02
   2.7308656e-02
   1.2229317e-02
   7.4878651e-02
   2.2304807e-02
   1.0243775e-01
   2.5993286e-02
   3.3235247e-02
   3.2067450e-02
   6.8274010e-02
   2.1591281e-02
   7.0192469e-02
   6.5326661e-02
   5.6002500e-02
   7.6273349e-02
   6.3855159e-02
   3.9906634e-02
   2.1884633e-02
   2.7898186e-02
   2.5883548e-02
   2.0791281e-02
   1.0508150e-02
   6.3001632e-02
   2.9797448e-02
   1.8439653e-02
   7.0900242e-02
   8.8723547e-02
   1.4047170e-02
   1.0067125e-01
   2.7255343e-02
   3.2976910e-02
   1.3394589e-02
   4.6979281e-02
   2.5423900e-02
   1.1021180e-02
   2.9939559e-02
   9.1048933e-02
   1.2949459e-01
   3.8415589e-02
   1.4619516e-02
   7.8588280e-02
   1.3041220e-02
   2.9316951e-02
   5.4914836e-02
   2.6311366e-02
   2.1992392e-02
   5.8736501e-02
   1.2907378e-01
   8.9889981e-02
   3.8363896e-02
   2.1872706e-02
   3.0372161e-02
   3.1530360e-02
   8.3602749e-02
   5.2762422e-02
   1.0050373e-01
   3.5980685e-02
   5.5109266e-02
   2.1428627e-02
   9.8598819e-02
   5.3421334e-02
   1.3257537e-02
   9.3983456e-02
   1.3266477e-02
   1.1393698e-01
   1.8848471e-02
   5.7392018e-02
   1.6541798e-02
   2.9540215e-02
   1.9315726e-02
   7.4213298e-02
   9.3933287e-02
   2.7355497e-02
   1.9523981e-02
   2.0161783e-02
   1.8498147e-02
   2.1350641e-02
   9.9512260e-02
   8.7948249e-02
   8.7682252e-03
   4.9118391e-02
   3.2783567e-02
   1.7572509e-02
   3.1679633e-02
   1.7244956e-02
   3.0837277e-02
   7.3850169e-02
   4.0911595e-02
   4.5366323e-02
   3.8114654e-02
   3.3304184e-02
   2.8486585e-02
   6.1640482e-02
   2.1088410e-02
   2.6359466e-02
   3.7310273e-02
   1.8423270e-02
   3.8550986e-02
   2.2441119e-02
   7.6773554e-02
   3.6131304e-02
   3.6423942e-02
   1.6467461e-02
   4.4117071e-02
   2.7384820e-02
   1.8452620e-02
   1.6904495e-02
   1.3802478e-02
   5.1631685e-02
   9.2818087e-02
   6.0226359e-02
   7.3536140e-02
   8.1382885e-02
   1.0194459e-01
   2.0297521e-02
   8.3723172e-02
   6.4221804e-02
   6.9857012e-02
   1.0853870e-02
   6.2108306e-02
   1.0615248e-01
   1.0226454e-02
   7.3494336e-02
   2.8585716e-02
   4.1098288e-02
   2.2635116e-02
   3.4328283e-02
   4.6044676e-02
   2.6354378e-02
   8.4140027e-02
   1.9561748e-02
   3.9426944e-02
   8.6627933e-02
   3.4503654e-02
   1.8780696e-02
   3.8255253e-02
   3.9118148e-02
   3.6005868e-02
   5.2207944e-02
   4.1238648e-02
   1.0344275e-01
   3.9114051e-02
   1.5146100e-02
   1.8999586e-02
   3.5233029e-02
   1.4637909e-02
   1.5747480e-02
   9.3111980e-02
   2.8138274e-02
   2.0499094e-02
   7.9980251e-02
   1.7103737e-02
   1.5326228e-02
   4.1152955e-02
   1.8276608e-02
   2.1653272e-02
   4.1239169e-02
   1.0594098e-02
   1.9349810e-02
   3.1965117e-02
   1.3691581e-02
   1.4828363e-02
   1.6074677e-02
   3.1552057e-02
   2.0958966e-02
   3.8350369e-02
   1.0702712e-02
   5.5468061e-02
   1.8407806e-02
   5.8545541e-02
   9.0147452e-02
   1.4216147e-02
   7.2296614e-02
   1.9789222e-02
   1.9836702e-02
   2.9115103e-02
   3.5608992e-02
   1.6066509e-02
   5.6894869e-02
   2.3974100e-02
   1.6930007e-02
   2.4579014e-02
   5.9238934e-02
   3.8800695e-02
   1.2249704e-01
   6.0746596e-02
   2.3933419e-02
   2.5166603e-02
   2.4603649e-02
   1.4440135e-02
   4.2746083e-02
   4.1158891e-02
   4.1618314e-02
   1.8610313e-02
   2.8637524e-02
   2.0403767e-02
   7.0582800e-02
   3.5677682e-02
   3.5981877e-02
   3.1277175e-02
   3.4405035e-02
   2.2852951e-02
   2.4805033e-02
   2.6350939e-02
   1.8646774e-02
   1.8473171e-02
   7.8246202e-03
   3.4853148e-02
   8.4507228e-02
   6.8000283e-02
   9.3145525e-03
   6.7410347e-02
   1.0661994e-01
   1.7151434e-02
   2.4705592e-02
   5.3614396e-02
   3.9955179e-02
   2.6199158e-02
   2.9302949e-02
   4.1138905e-02
   1.4702690e-02
   4.5239694e-02
   4.9941755e-02
   5.3052014e-02
   5.4761500e-02
   2.3236487e-02
   3.2367770e-02
   3.4878225e-02
   3.5233703e-02
   4.1900022e-02
   1.0491890e-02
   4.5371760e-02
   2.1694924e-02
   3.3437438e-02
   4.1400848e-02
   4.3354100e-02
   5.8186673e-02
   6.1260141e-02
   6.6040817e-02
   5.0224937e-02
   7.2358655e-02
   3.8715198e-02
   3.6406304e-02
   6.7693694e-02
   4.7247433e-02
   5.0132748e-02
   3.6978745e-02
   5.7380068e-02
   3.4163350e-02
   4.0901854e-02
   3.4761787e-02
   4.6074669e-02
   3.9859315e-02
   4.3455984e-02
   3.0963070e-02
   3.4048164e-02
   6.7065433e-02
   2.9833704e-02
   5.9407782e-02
   2.0203081e-02
   4.0488732e-02
   2.9374472e-02
   4.6738884e-02
   5.2747639e-02
   4.4237260e-02
   2.2988743e-02
   3.9919505e-02
   4.0195957e-02
   3.8012716e-02
   4.4503520e-02
   3.9653448e-02
   4.8665064e-02
   2.7731459e-02
   3.0354515e-02
   2.7070426e-02
   2.1477022e-02
   3.9598487e-02
   3.3895048e-02
   4.9961522e-02
   2.4188831e-02
   2.9451056e-02
   2.8304416e-02
   4.8370408e-02
   3.5636386e-02
   4.9069717e-02
   1.9454939e-02
   3.1802360e-02
   3.3664082e-02
   3.1581637e-02
   4.5455204e-02
   3.8538900e-02
   3.5258387e-02
   6.8962252e-02
   3.9369725e-02
   4.7058084e-02
   3.6682801e-02
   6.6051917e-02
   8.2698093e-02
   4.2976704e-02
   3.5768469e-02
   3.9261434e-02
   8.4932053e-02
   3.9647673e-02
   3.0799738e-02
   8.3970462e-02
   4.2597853e-02
   6.4632578e-02
   3.2514626e-02
   7.4748268e-02
   3.1364456e-02
   3.4003704e-02
   5.0047441e-02
   8.7663486e-02
   6.2421965e-02
   5.0071588e-02
   3.9741393e-02
   3.4278787e-02
   8.4115024e-02
   4.9145971e-02
   2.3961485e-02
   1.7023597e-02
   1.7548985e-02
   3.3068309e-02
   3.8089422e-02
   4.3666536e-02
   1.6623446e-02
   3.6399102e-02
   5.5996577e-02
   7.5556741e-02
   1.9915694e-02
   3.6920412e-02
   4.1577725e-02
   6.5888344e-02
   2.1451795e-02
   3.5201623e-02
   3.4241891e-02
   5.3273405e-02
   5.3225278e-02
   6.4956901e-02
   7.6801641e-02
   3.8381530e-02
   2.5680995e-02
   6.3309980e-02
   3.8149522e-02
   2.8811143e-02
   4.7563309e-02
   3.3095196e-02
   1.9108630e-02
   3.6124256e-02
   3.1496567e-02
   2.3795749e-02
   3.6497438e-02
   4.2309241e-02
   7.1576812e-02
   2.0305555e-02
   5.4675486e-02
   2.9439473e-02
   3.2435076e-02
   4.8103540e-02
   2.2008323e-02
   1.0082359e-02
   5.1800861e-02
   4.4677409e-02
   6.0091327e-02
   3.2252180e-02
   1.4055460e-01
   3.8936409e-02
   4.1692247e-02
   2.0859406e-02
   3.8582613e-02
   3.0815353e-02
   2.9919245e-02
   7.3096529e-02
   5.2748736e-02
   4.0764605e-02
   3.8202620e-02
   3.8414820e-02
   4.1971004e-02
   3.7723353e-02
   3.2325053e-02
   3.7006352e-02
   5.4813260e-02
   3.4593648e-02
   3.6471948e-02
   8.8011412e-02
   3.6084412e-02
   3.5907206e-02
   9.6125928e-02
   7.3156020e-02
   2.4187489e-02
   2.4958850e-02
   2.1257703e-02
   6.6600589e-02
   3.9964614e-02
   4.5117178e-02
   3.5959794e-02
   2.2318926e-02
   2.3788439e-02
   2.9159496e-02
   5.3842495e-02
   4.1252768e-02
   4.8274351e-02
   3.0791657e-02
   1.5970836e-02
   4.8263579e-02
   4.1588129e-02
   5.2077225e-02
   7.6358903e-02
   3.5856956e-02
   3.9347028e-02
   1.8708511e-02
   3.1854911e-02
   3.0029421e-02
   2.5261400e-02
   4.1180059e-02
   3.4771366e-02
   1.9702874e-02
   4.5559887e-02
   3.2874741e-02
   2.2652639e-02
   1.7965466e-02
   3.1676208e-02
   4.5269254e-02
   2.3377854e-02
   4.6680283e-02
   4.5870912e-02
   2.5783656e-02
   5.0495347e-02
   1.6502444e-02
   2.3743231e-02
   2.9035599e-02
   5.9880940e-02
   3.8479400e-02
   6.9798994e-02
   2.9481640e-02
   3.1830308e-02
   4.8672133e-02
   1.7422252e-02
   2.8998960e-02
   4.0002796e-02
   1.9449578e-02
   3.7107396e-02
   2.8076060e-02
   6.6635186e-02
   3.8331752e-02
   1.2936498e-02
   5.1272678e-02
   2.1331474e-02
   2.6626154e-02
   4.6376451e-02
   4.7894750e-02
   3.7100238e-02
   1.8316901e-02
   4.1606404e-02
   3.3396886e-02
   3.2779968e-02
   2.3473109e-02
   2.5308407e-02
   4.1534741e-02
   2.7720903e-02
   1.3792122e-02
   1.9227937e-02
   2.5969133e-02
   1.6281372e-02
   2.8826802e-02
   2.1551738e-02
   4.0869494e-02
   2.4075847e-02
   5.5912109e-02
   2.4583555e-02
   5.4255763e-02
   3.1225445e-02
   7.4719302e-03
   1.9124598e-02
   3.1780846e-02
   3.9109795e-02
   3.2931480e-02
   2.4943946e-02
   5.9307278e-02
   5.0989316e-02
   1.9707369e-02
   1.8335700e-02
   2.0585477e-02
   2.7693742e-02
   2.4059902e-02
   6.0991716e-02
   3.1926167e-02
   7.9011894e-02
   3.6667842e-02
   4.4103829e-02
   2.4198173e-02
   1.5084147e-02
   5.7178232e-02
   2.9936913e-02
   5.3961681e-02
   2.7666398e-02
   5.0263633e-02
   5.6513324e-02
   2.8934276e-02
   8.9296878e-02
   2.1656398e-02
   3.3680293e-02
   4.2830573e-02
   1.4609910e-01
   4.5187406e-02
   7.4166798e-02
   7.3909147e-02
   3.8438241e-02
   2.6247156e-02
   5.2229530e-02
   2.7393878e-02
   2.9303292e-02
   4.0451815e-02
   3.3458364e-02
   8.0467280e-02
   5.2672985e-02
   6.5390528e-02
   6.6114591e-02
   6.3842470e-02
   5.0428768e-02
   3.3553364e-02
   1.8778247e-02
   3.7789453e-02
   6.5455883e-02
   3.5117454e-02
   3.0668069e-02
   4.2823768e-02
   3.1562772e-02
   6.8903165e-02
   3.3449325e-02
   4.8252891e-02
   3.8530504e-02
   6.5008148e-02
   1.0027191e-01
   5.5868948e-02
   2.9688633e-02
   6.5623384e-02
   2.4411809e-02
   7.4788132e-02
   1.4302614e-02
   1.6179428e-02
   1.0713433e-01
   1.7950001e-02
   3.1030322e-02
   6.5339924e-02
   4.6987267e-02
   7.1215629e-02
   4.9166330e-02
   2.0336525e-02
   2.1966952e-02
   2.6181171e-02
   5.5921536e-02
   4.1908228e-02
   2.3742156e-02
   1.7610714e-02
   1.9689736e-02
   2.2063111e-02
   2.5399572e-02
   5.1266466e-02
   2.5330737e-02
   3.7948656e-02
   3.7469456e-02
   8.0931121e-02
   3.8037334e-02
   3.1926827e-02
   3.9895433e-02
   3.2008414e-02
   8.4794176e-02
   4.3053584e-02
   6.7233249e-02
   2.3628655e-02
   2.0331433e-02
   6.4254841e-02
   2.3225082e-02
   6.0399798e-02
   3.5273095e-02
   3.1212490e-02
   5.2933325e-02
   2.8514589e-02
   5.9933296e-02
   6.4375492e-02
   5.1301817e-02
   4.8223360e-02
   5.9511247e-02
   4.2372562e-02
   2.6552575e-02
   4.4413274e-02
   4.9358807e-02
   4.5884562e-02
   3.7273077e-02
   6.0836382e-02
   8.3394064e-02
   3.3138238e-02
   4.1624649e-02
   4.1601720e-02
   3.8152345e-02
   6.7373313e-02
   3.9678553e-02
   6.2486267e-02
   3.7851019e-02
   8.3249266e-02
   3.1210112e-02
   4.0810315e-02
   2.7183481e-02
   8.5828496e-02
   4.6019996e-02
   4.8402279e-02
   6.2107647e-02
   7.0890554e-02
   3.9999761e-02
   3.1673377e-02
   6.4055670e-02
   2.3218176e-02
   6.3769486e-02
   1.8610563e-02
   3.7123526e-02
   4.6473743e-02
   7.9435389e-02
   8.9601562e-02
   6.9734153e-02
   4.6555640e-02
   4.0055548e-02
   4.4298652e-02
   5.8039510e-02
   2.8206596e-02
   6.8730504e-02
   3.6393298e-02
   3.6946251e-02
   5.1881259e-02
   3.9590086e-02
   7.8090317e-02
   7.7251798e-02
   4.1123099e-02
   4.5694293e-02
   2.8484446e-02
   4.2326032e-02
   3.7512779e-02
   1.1226082e-02
   6.1680542e-02
   4.3194407e-02
   2.4367634e-02
   4.2499278e-02
   3.9012528e-02
   2.2932969e-02
   3.7992702e-02
   5.4504597e-02
   4.7346375e-02
   1.5144312e-02
   4.4440753e-02
   3.4555704e-02
   4.4565819e-02
   3.0057375e-02
   4.4275074e-02
   5.1438243e-02
   3.3648990e-02
   6.6094914e-02
   4.0093608e-02
   2.9424602e-02
   5.6914180e-02
   2.2721291e-02
   9.1349304e-02
   3.8720774e-02
   2.8326625e-02
   5.9687705e-02
   2.5450314e-02
   5.4150503e-02
   4.7444111e-02
   6.6306257e-02
   2.8754861e-02
   6.0881267e-02
   5.3908213e-02
   4.1529896e-02
   4.0148494e-02
   2.8056344e-02
   3.7453274e-02
   2.9661699e-02
   2.7629309e-02
   6.9008580e-02
   3.4850668e-02
   2.5393203e-02
   8.8982202e-02
   2.6830207e-02
   3.8680447e-02
   3.9131607e-02
   2.7655479e-02
   3.7402231e-02
   6.2849225e-02
   5.0862334e-02
   6.4060550e-02
   6.3482423e-02
   3.6724503e-02
   4.9293033e-02
   7.4153949e-02
   5.7602286e-02
   5.5789207e-02
   4.6101095e-02
   4.5278693e-02
   8.6639435e-02
   6.2783467e-02
   1.9571107e-02
   9.3185647e-02
   4.4429892e-02
   2.2666776e-02
   3.5447379e-02
   4.4548919e-02
   2.4701506e-02
   2.3572504e-02
   4.1002094e-02
   2.2838340e-02
   6.6814691e-02
   6.0886786e-02
   5.2044074e-02
   2.4511741e-02
   3.4164346e-02
   3.2050606e-02
   4.8352126e-02
   5.5856653e-02
   4.1097265e-02
   8.0530078e-02
   4.3110744e-02
   5.4420559e-02
   3.0668760e-02
   6.2631996e-02
   2.6019453e-02
   2.8256504e-02
   6.2805900e-02
   9.8752607e-02
   2.8586700e-02
   4.9301118e-02
   2.8061235e-02
   7.7337880e-02
   6.2249300e-02
   1.6809229e-02
   3.0142250e-02
   4.7356569e-02
   9.2260092e-02
   1.8493850e-02
   5.0093955e-02
   8.2918426e-02
   3.3109557e-02
   5.1707101e-02
   1.1616175e-01
   5.1932910e-02
   3.6511419e-02
   5.2593454e-02
   4.9211203e-02
   4.0229374e-02
   2.6042915e-02
   4.8441289e-02
   8.3183145e-02
   5.8358089e-02
   4.9277482e-02
   5.0497925e-02
   2.2687921e-02
   5.5482471e-02
   4.1015607e-02
   4.0729938e-02
   4.7630860e-02
   3.6611613e-02
   3.4106072e-02
   5.1801391e-02
   4.1376452e-02
   7.6933187e-02
   4.1981641e-02
   2.6068770e-02
   4.3194579e-02
   2.5459547e-02
   2.7097042e-02
   8.1122195e-02
   2.1851735e-02
   6.9803564e-02
   3.1979539e-02
   6.1955828e-02
   5.3216682e-02
   1.0403587e-02
   6.9667537e-02
   4.4425641e-02
   3.3986427e-02
   5.4966011e-02
   5.5805873e-02
   4.8891029e-02
   3.8694010e-02
   2.9448842e-02
   1.8998616e-02
   1.6088126e-02
   2.5828633e-02
   2.9554643e-02
   3.4405026e-02
   7.7358297e-02
   6.5754789e-02
   2.2434136e-02
   3.3320947e-02
   2.5379159e-02
   3.4932930e-02
   1.9776878e-02
   3.9208639e-02
   2.8960195e-02
   2.6668718e-02
   5.2490199e-02
   2.5305702e-02
   2.2326271e-02
   1.5563158e-02
   2.4024917e-02
   2.2435706e-02
   7.2751916e-02
   2.3814829e-02
   3.5474143e-02
   2.2133042e-02
   3.9185628e-02
   1.9441846e-02
   3.6382263e-02
   3.1359940e-02
   1.2565833e-02
   4.0160058e-02
   2.0559983e-02
   4.9820870e-02
   1.8190422e-02
   1.2048490e-02
   5.2298091e-02
   3.7439247e-02
   2.2135141e-02
   2.9861305e-02
   3.1545388e-02
   1.4644972e-02
   6.5683381e-02
   2.4548357e-02
   1.2629345e-02
   1.3182178e-02
   3.7859493e-02
   2.0202194e-02
   3.0736300e-02
   3.2699404e-02
   2.9316220e-02
   2.3336837e-02
   3.4634988e-02
   2.2290986e-02
   1.8541916e-02
   1.6528768e-02
   3.7225301e-02
   2.7127928e-02
   6.3498089e-02
   4.9353946e-02
   2.9345093e-02
   5.7296948e-02
   1.9789978e-02
   4.6884127e-02
   2.6906581e-02
   1.9894307e-02
   3.7906185e-02
   5.1416107e-02
   2.6492768e-02
   3.9093185e-02
   3.5871441e-02
   5.0206341e-02
   6.5372511e-02
   7.7315143e-02
   5.2863146e-02
   5.9428388e-02
   5.7629750e-02
   2.9473766e-02
   3.8921139e-02
   6.0581939e-02
   3.4968460e-02
   4.7844215e-02
   6.1564143e-02
   1.0114666e-01
   2.0990030e-02
   1.0146089e-01
   3.2717348e-02
   6.3661538e-02
   7.5064362e-02
   4.7292365e-02
   3.0247482e-02
   3.8881824e-02
   7.5049894e-02
   2.7748930e-02
   4.7099153e-02
   7.9560579e-02
   7.0242572e-02
   5.0214446e-02
   6.9027459e-02
   4.1170573e-02
   8.6824632e-02
   1.0158445e-01
   9.7479675e-02
   6.0399731e-02
   8.0881751e-02
   2.5829351e-02
   3.5368254e-02
   8.3700521e-02
   3.8209152e-02
   1.5177624e-02
   4.9388685e-02
   2.5561495e-02
   4.5535476e-02
   1.4865018e-02
   4.0205348e-02
   9.8413817e-03
   2.8522639e-02
   5.1878280e-02
   4.5691950e-02
   3.7192626e-02
   4.1663842e-02
   7.4813663e-02
   3.8574353e-02
   5.2101144e-02
   1.0186224e-02
   6.5124728e-02
   3.5955832e-02
   2.1445014e-02
   6.8397133e-02
   5.4155244e-02
   2.7494557e-02
   3.7605261e-02
   3.7975171e-02
   3.3504541e-02
   1.3261857e-02
   3.8197919e-02
   4.9662698e-02
   2.6327328e-02
   7.1812196e-02
   2.0689843e-02
   3.0804897e-02
   3.4055349e-02
   2.2662545e-02
   5.3349314e-02
   5.5285868e-02
   2.6778696e-02
   1.8077006e-02
   4.8071013e-02
   3.3035242e-02
   4.9919233e-02
   2.3100363e-02
   1.8160759e-02
   2.9775725e-02
   4.4407668e-02
   1.6714347e-02
   2.1587763e-02
   4.7973191e-02
   3.9840177e-02
   3.5591909e-02
   3.0580910e-02
   5.5753263e-02
   6.1196324e-02
   1.2849196e-01
   3.6933393e-02
   4.5645934e-02
   2.3496109e-02
   5.4371801e-02
   5.4906738e-02
   7.8367982e-02
   6.3968688e-02
   3.4576700e-02
   3.9976639e-02
   3.6031561e-02
   2.5623286e-02
   4.5109540e-02
   3.3061775e-02
   5.0606103e-02
   2.0787844e-02
   3.1118947e-02
   4.7000718e-02
   6.2875200e-02
   4.3038491e-02
   1.8755011e-02
   2.3372284e-02
   3.4294071e-02
   1.1532868e-01
   2.4999861e-02
   2.9046928e-02
   3.9349523e-02
   4.7698893e-02
   2.1544552e-02
   1.5088102e-02
   2.0593657e-02
   9.2650613e-02
   3.1679163e-02
   3.7857313e-02
   3.0007696e-02
   4.7148936e-02
   4.4578994e-02
   4.6781955e-02
   2.3389938e-02
   8.0533630e-02
   3.1039403e-02
   5.7405297e-02
   5.1612487e-02
   5.2381454e-02
   6.5261886e-02
   3.3056255e-02
   9.5530450e-02
   2.4984586e-02
   3.4962125e-02
   4.1498839e-02
   4.5237563e-02
   5.2010680e-02
   3.0246331e-02
   5.8441688e-02
   4.7310045e-02
   4.1280312e-02
   8.7873638e-02
   4.3979504e-02
   3.8862197e-02
   6.0323294e-02
   8.0632229e-02
   2.6443629e-02
   3.1147044e-02
   3.9260433e-02
   3.2115768e-02
   5.3457499e-02
   6.2339840e-02
   4.3584500e-02
   3.9837849e-02
   2.4301294e-02
   6.6308523e-02
   5.6024874e-02
   4.6792363e-02
   3.8251449e-02
   5.9680629e-02
   2.3996758e-02
   3.4999072e-02
   1.1363299e-01
   4.4649259e-02
   7.1345098e-02
   4.7944095e-02
   1.4163876e-02
   1.1833549e-01
   4.5285841e-02
   2.7630291e-02
   6.2539259e-02
   4.8040681e-02
   4.3028928e-02
   4.7641219e-02
   5.5343075e-02
   5.3277850e-02
   3.8634329e-02
   4.9748788e-02
   3.3520419e-02
   1.4784333e-02
   6.7445394e-02
   4.3596804e-02
   6.6620121e-02
   7.8201094e-02
   3.2772581e-02
   4.5221016e-02
   3.7534033e-02
   1.3081756e-02
   4.8168702e-02
   1.9506134e-02
   4.4009908e-02
   2.7442582e-02
   7.0002338e-02
   2.0445782e-02
   4.7521826e-02
   4.4365508e-02
   2.8185475e-02
   5.1508837e-02
   2.7397758e-02
   6.3756999e-02
   3.5291018e-02
   3.6210526e-02
   6.5101000e-02
   4.3744501e-02
   2.2862404e-02
   4.0130134e-02
   4.2343533e-02
   3.5797224e-02
   2.4129924e-02
   2.6052842e-02
   3.3250634e-02
   4.4790212e-02
   2.9781198e-02
   1.1257845e-01
   5.6511597e-02
   5.2542012e-02
   3.8034404e-02
   2.5632506e-02
   5.1341048e-02
   3.8885336e-02
   3.3473132e-02
   5.3949047e-02
   1.8977804e-02
   2.5319244e-02
   2.9386566e-02
   3.8910940e-02
   2.9404336e-02
   3.7055642e-02
   7.7016418e-02
   2.4689616e-02
   4.0539712e-02
   5.5934734e-02
   2.4141633e-02
   3.6416456e-02
   1.1402084e-02
   3.8732831e-02
   2.7491360e-02
   3.8196415e-02
   8.8623137e-02
   6.6630131e-02
   4.9727745e-02
   4.1174368e-02
   3.1338391e-02
   2.7214754e-02
   1.0072764e-01
   2.1471547e-02
   9.4213318e-02
   6.6670503e-02
   3.4290040e-02
   6.4220957e-02
   1.6620991e-02
   2.7832222e-02
   4.1014679e-02
   7.2151310e-02
   2.1322192e-02
   4.8967355e-02
   2.6272356e-02
   1.6028302e-02
   1.4179368e-02
   5.2248165e-02
   1.7115839e-02
   6.6926524e-02
   6.3864040e-02
   4.2974635e-02
   5.1701751e-02
   4.8848941e-02
   4.8207600e-02
   7.8144179e-02
   6.7699730e-02
   1.1108841e-01
   5.0059136e-02
   1.8366206e-02
   8.4193258e-02
   3.0195283e-02
   2.1277000e-02
   2.9967374e-02
   5.4605149e-02
   2.1283925e-02
   3.5358998e-02
   3.2891149e-02
   5.7990509e-02
   4.7566998e-02
   3.7227504e-02
   6.6070570e-02
   4.0009241e-02
   7.2346223e-02
   3.8422675e-02
   3.8195051e-02
   2.2942161e-02
   3.5849894e-02
   3.5814515e-02
   1.7814417e-02
   2.3825234e-02
   4.2214078e-02
   3.1042488e-02
   5.7170629e-02
   3.6272474e-02
   1.7275711e-02
   1.8795053e-02
   4.2850630e-02
   2.3404077e-02
   1.7405408e-02
   5.2201363e-02
   2.7568991e-02
   1.2618035e-02
   3.4602525e-02
   3.3646933e-02
   3.9017621e-02
   3.8568277e-02
   8.9761672e-02
   4.8446621e-02
   3.3317778e-02
   1.9836745e-02
   2.3127250e-02
   4.4660514e-02
   1.8883027e-02
   7.3723855e-02
   6.2735541e-02
   4.3175930e-02
   1.4897466e-02
   4.7615063e-02
   3.2581043e-02
   6.7234439e-02
   3.3700410e-02
   5.2808728e-02
   3.0187095e-02
   3.0676050e-02
   7.3687905e-02
   1.4785900e-02
   1.3553308e-02
   2.2809300e-02
   2.0623094e-02
   1.0680575e-02
   2.4018719e-02
   5.7774812e-02
   4.5640145e-02
   2.4036539e-02
   2.3997649e-02
   1.8798404e-02
   3.0169111e-02
   9.1931998e-02
   2.5193673e-02
   5.3337224e-02
   2.7495285e-02
   3.0922936e-02
   3.2437990e-02
   1.3160302e-02
   2.9008460e-02
   1.9892884e-02
   4.0335921e-02
   1.8979036e-02
   2.3283120e-02
   3.3760067e-02
   3.0172883e-02
   2.3513079e-02
   5.0711087e-02
   4.5014917e-02
   1.2408220e-01
   1.8434596e-02
   2.3892263e-02
   2.5853615e-02
   1.1320314e-02
   4.2884832e-02
   3.0856720e-02
   1.7007996e-02
   1.4164046e-02
   3.3889296e-02
   1.0484607e-01
   3.1696811e-02
   2.9101116e-02
   2.4498362e-02
   6.4144235e-03
   3.2152293e-02
   5.4387025e-02
   2.4176611e-02
   1.9843765e-02
   2.5055910e-02
   1.6890095e-02
   4.6565746e-02
   5.0452537e-02
   8.3296773e-02
   4.8693295e-02
   1.8969810e-02
   7.0572994e-02
   2.9414231e-02
   4.8446768e-02
   3.1713563e-02
   2.7531990e-02
   2.8831213e-02
   3.1855744e-02
   3.6747815e-02
   3.0849413e-02
   1.3542910e-02
   4.0315503e-02
   2.7050912e-02
   2.0362513e-02
   3.6952112e-02
   7.3182801e-02
   2.4940108e-02
   1.6788416e-02
   3.8182097e-02
   1.6490334e-02
   2.5639692e-02
   3.2795107e-02
   5.5552793e-02
   3.6696701e-02
   3.7972618e-02
   4.4967489e-02
   2.4502217e-02
   2.4609346e-02
   5.0765021e-02
   1.0649399e-02
   6.6151249e-02
   4.2646492e-02
   7.6143646e-02
   3.0631647e-02
   4.2512999e-02
   9.9899211e-02
   5.8026263e-02
   3.9949019e-02
   3.4291751e-02
   5.3776435e-02
   1.2265331e-01
   2.6713727e-02
   5.2131127e-02
   2.9122107e-02
   1.5280132e-02
   3.2880261e-02
   2.2772094e-02
   5.8811646e-02
   7.4536978e-02
   2.8174992e-02
   9.7798612e-03
   3.4860040e-02
   4.0898953e-02
   3.2783446e-02
   1.6543817e-02
   2.9684235e-02
   6.8049765e-02
   6.1402978e-02
   3.6870056e-02
   1.7949923e-02
   1.7004100e-02
   5.8860661e-02
   4.2337728e-02
   2.5192362e-02
   3.8393397e-02
   6.8392066e-02
   4.5287892e-02
   5.4584165e-02
   1.5873193e-02
   1.8356987e-02
   4.6801611e-02
   2.2201331e-02
   4.9717597e-02
   2.4630391e-02
   3.8882437e-02
   3.7648088e-02
   3.9675431e-02
   5.7124509e-02
   4.1607299e-02
   4.7449401e-02
   5.0176691e-02
   4.5864997e-02
   7.5073385e-02
   8.5115851e-02
   3.1866622e-02
   3.1962333e-02
   5.2856853e-02
   6.4444851e-02
   3.5127237e-02
   1.5549337e-01
   1.2217970e-02
   3.1667924e-02
   3.9595545e-02
   3.7771297e-02
   2.5853998e-02
   4.1063778e-02
   6.2935716e-02
   2.6810999e-02
   4.0465336e-02
   4.7588119e-02
   2.6301911e-02
   4.9947655e-02
   5.3963529e-02
   1.0491839e-02
   4.3901393e-02
   3.5700990e-02
   5.1663900e-02
   3.9150057e-02
   4.7535290e-02
   5.3718158e-02
   1.9044330e-02
   7.5993718e-03
   2.3484277e-02
   2.7064339e-02
   2.0317070e-02
   4.9299841e-02
   4.2486451e-02
   1.7536850e-02
   3.7183142e-02
   1.7599593e-02
   8.2016913e-02
   6.2308817e-02
   6.2285161e-02
   3.5857683e-02
   1.7192839e-02
   1.3538378e-02
   2.7998818e-02
   6.3017036e-02
   3.4700337e-02
   3.5184854e-02
   4.0827568e-02
   4.1262320e-02
   3.4564280e-02
   2.7425620e-02
   3.9779651e-02
   2.7015743e-02
   3.3320301e-02
   4.7328667e-02
   2.8264547e-02
   2.6385996e-02
   4.0228424e-02
   3.5029820e-02
   6.3095772e-02
   1.2603910e-02
   3.1758229e-02
   3.3046772e-02
   7.2894470e-02
   9.0472334e-03
   2.8877934e-02
   3.8618940e-02
   9.5038494e-02
   3.8979575e-02
   4.1632206e-02
   3.0691897e-02
   6.6791276e-02
   1.7027882e-02
   7.8935201e-02
   2.7456865e-02
   3.5309172e-02
   2.7750898e-02
   4.2716069e-02
   3.9680418e-02
   8.8365014e-02
   3.3752025e-02
   4.1128093e-02
   1.4419320e-02
   3.5938026e-02
   2.2059046e-02
   3.5304117e-02
   5.6103273e-02
   6.5868313e-02
   1.6902168e-02
   3.6323478e-02
   1.4790209e-02
   5.9058372e-02
   3.3876666e-02
   3.5306487e-02
   5.1153669e-02
   6.3698782e-02
   1.3870634e-01
   8.6897225e-02
   9.1179459e-02
   2.3935265e-02
   5.2159296e-02
   3.0179324e-02
   1.2075297e-01
   3.7720213e-02
   3.1631251e-02
   5.1266452e-02
   4.9944379e-02
   5.6320744e-02
   5.0235641e-02
   5.1588302e-02
   2.6270641e-02
   4.2794553e-02
   4.5296316e-02
   2.1881660e-02
   3.8349547e-02
   3.6510915e-02
   5.6770454e-02
   1.1222583e-02
   2.5088259e-02
   7.2016550e-02
   1.7852661e-02
   5.7022069e-02
   4.5731540e-02
   7.8499373e-02
   5.2129191e-02
   4.3701054e-02
   5.2787310e-02
   6.4120783e-02
   4.2670378e-02
   4.7507887e-02
   3.3597782e-02
   2.2645625e-02
   9.2196392e-02
   1.0308703e-01
   5.3868863e-02
   5.3643031e-02
   3.2989770e-02
   3.4788002e-02
   7.3728455e-02
   5.0759213e-02
   3.3606617e-02
   3.7190466e-02
   6.0390586e-02
   8.1489481e-02
   4.8960184e-02
   5.3029988e-02
   4.3264571e-02
   1.3041269e-01
   5.9926427e-02
   5.9533613e-02
   3.0244547e-02
   4.8168987e-02
   7.2336395e-02
   4.9050152e-02
   5.0412619e-02
   3.3806597e-02
   5.7725671e-02
   3.4380504e-02
   5.8040293e-02
   6.0158711e-02
   3.0056441e-02
   4.6166250e-02
   4.4470028e-02
   9.1575962e-02
   4.5657451e-02
   2.1879715e-02
   2.7407766e-02
   9.7063410e-02
   2.8757669e-02
   4.8092742e-02
   5.6003350e-02
   4.3843280e-02
   7.8058585e-02
   4.4853933e-02
   3.1733964e-02
   4.0502511e-02
   5.3861586e-02
   1.0007376e-01
   1.0349014e-01
   1.6744970e-02
   4.2677116e-02
   7.6977564e-02
   6.0636308e-02
   4.9000893e-02
   1.7291566e-02
   9.6232840e-02
   6.2171737e-02
   5.3788955e-02
   9.3972093e-02
   5.9908765e-02
   5.1732437e-02
   6.5918200e-02
   1.0137172e-01
   2.4877488e-02
   3.6707280e-02
   4.8238328e-02
   7.0747382e-02
   5.8978054e-02
   4.9264352e-02
   5.4091105e-02
   3.5849629e-02
   4.5392098e-02
   5.7735921e-02
   5.4350490e-02
   4.6063426e-02
   6.6284556e-02
   2.6436584e-02
   6.1011386e-02
   6.8360294e-03
   4.3001464e-02
   3.3984308e-02
   4.0356488e-02
   1.8631050e-02
   3.1837467e-02
   4.7960132e-02
   1.5717105e-02
   1.3494369e-02
   2.7102783e-02
   6.3739250e-02
   3.2530239e-02
   3.4838661e-02
   1.8117221e-02
   1.1781020e-01
   5.8574459e-02
   2.3705946e-02
   1.7051922e-02
   1.4964679e-02
   1.8919551e-02
   1.2297173e-02
   1.6102194e-02
   1.5045908e-02
   3.0107362e-02
   1.3800162e-01
   1.7952059e-02
   2.3195291e-02
   4.5981499e-02
   2.1835053e-02
   4.9123107e-02
   2.0937956e-02
   6.7198460e-02
   4.0202630e-02
   1.9440571e-02
   1.2767198e-02
   1.3943400e-02
   6.4540389e-02
   4.3493699e-02
   2.1258041e-02
   3.0021458e-02
   5.8271695e-02
   2.0831717e-02
   5.9819413e-02
   2.6232048e-02
   1.2059514e-02
   5.0232294e-02
   1.6706198e-02
   1.5295496e-02
   4.7483035e-02
   1.8391629e-02
   3.8092873e-02
   5.2625774e-02
   6.5948413e-02
   5.7861316e-02
   1.9328831e-02
   2.2773159e-02
   4.1342631e-02
   2.1217993e-02
   3.1944065e-02
   7.4925791e-02
   6.2167687e-02
   1.8630335e-02
   2.3279352e-02
   3.6209374e-02
   5.3239873e-02
   1.8045490e-02
   3.9589754e-02
   2.4530103e-02
   6.9597731e-02
   2.6642250e-02
   1.5780336e-02
   3.0755932e-02
   4.2976155e-02
   3.2115745e-02
   4.3473959e-02
   2.4534413e-02
   8.4628257e-02
   4.0223531e-02
   2.8589903e-02
   1.7625811e-02
   4.9419846e-02
   1.1565495e-01
   3.9760096e-02
   4.5454071e-02
   4.3247462e-02
   1.8014872e-02
   7.5078186e-02
   5.5886183e-02
   5.2140302e-02
   1.3694807e-01
   6.2940332e-02
   8.7352382e-02
   7.2555729e-02
   5.7295682e-02
   6.4865071e-02
   7.7693422e-02
   6.4093150e-02
   6.6316581e-02
   2.0589981e-02
   5.4570617e-02
   2.2566068e-02
   1.4004026e-02
   4.9308009e-02
   3.2877581e-02
   4.9730276e-02
   4.1891023e-02
   4.3238263e-02
   4.7931735e-02
   1.1727501e-02
   1.9125733e-02
   6.4651398e-02
   2.0771289e-02
   4.0790190e-02
   4.1803491e-02
   1.4136436e-02
   2.4837970e-02
   1.3212504e-02
   1.9540166e-02
   3.9365680e-02
   2.1808412e-02
   2.3380337e-02
   4.3123725e-02
   4.7346558e-02
   2.2683303e-02
   1.0480806e-02
   7.4154824e-02
   5.0484969e-02
   4.8614033e-02
   4.4194389e-02
   6.9898644e-02
   2.8373858e-02
   1.4272288e-01
   6.6997114e-02
   2.1953051e-02
   5.7173462e-02
   2.0286694e-02
   3.1218090e-02
   6.3169195e-02
   3.6540447e-02
   4.5178337e-02
   5.9563484e-02
   7.0628384e-02
   7.6111390e-02
   3.0334042e-02
   5.6334320e-02
   9.2524398e-02
   4.7139748e-02
   2.4547625e-02
   2.9827840e-02
   4.9065212e-02
   2.9602806e-02
   3.3396909e-02
   1.5009017e-02
   3.5448107e-02
   6.9912988e-02
   6.3417957e-02
   8.3845436e-02
   5.1002435e-02
   6.4382194e-02
   3.3951518e-02
   1.9736978e-02
   2.0026035e-02
   2.1357756e-02
   4.7614839e-02
   2.1703310e-02
   2.2337553e-02
   4.1831384e-02
   1.8819257e-02
   8.4513950e-02
   3.1711095e-02
   1.8128271e-02
   2.3947668e-02
   6.3586589e-02
   5.1906968e-02
   4.4792349e-02
   2.1408550e-02
   5.5006919e-02
   4.4271415e-02
   4.5198850e-02
   3.1345910e-02
   8.0229624e-02
   3.6396508e-02
   4.3814357e-02
   5.7241129e-02
   2.8765487e-02
   4.6595482e-02
   4.0420139e-02
   2.2237623e-02
   2.3093664e-02
   4.5098014e-02
   1.5028918e-02
   1.6718860e-02
   1.9934766e-02
   6.3591081e-02
   8.5140138e-02
   2.6507068e-02
   2.4527372e-02
   5.1868882e-02
   4.1515416e-02
   3.7656212e-02
   3.4556978e-02
   2.6669268e-02
   4.9859700e-02
   4.7293150e-02
   3.4713640e-02
   3.0187550e-02
   8.7024950e-02
   2.2498996e-02
   9.4684606e-02
   4.2116701e-02
   3.1757815e-02
   4.0068411e-02
   6.6560839e-02
   3.7043527e-02
   1.8941239e-02
   4.6395910e-02
   4.5750797e-02
   4.0407715e-02
   1.5885133e-02
   2.0665292e-02
   1.0051095e-01
   2.8665824e-02
   6.0130859e-02
   1.8808809e-02
   6.8690111e-02
   4.7830054e-02
   2.1288530e-02
   2.3554465e-02
   1.3520701e-02
   6.3117937e-02
   5.7542190e-02
   2.3213767e-02
   4.5897353e-02
   6.0759014e-02
   2.8022915e-02
   3.0595069e-02
   6.2653879e-02
   4.1264496e-02
   4.4067447e-02
   2.4205502e-02
   1.3737594e-02
   5.3409321e-02
   2.1634264e-02
   1.1567873e-02
   2.4283084e-02
   3.0719425e-02
   2.9460887e-02
   1.6067960e-02
   3.8569095e-02
   9.8095060e-03
   3.4346776e-02
   1.8951167e-02
   1.2227110e-02
   1.3047421e-02
   1.4472276e-02
   3.0752121e-02
   5.2066084e-02
   2.8981282e-02
   1.6962598e-02
   2.7158193e-02
   1.6401819e-02
   3.4260464e-02
   5.7804291e-02
   2.6699272e-02
   5.0585093e-02
   2.4488179e-02
   3.9785943e-02
   5.7396711e-02
   3.3944793e-02
   5.0250642e-02
   2.7442420e-02
   1.2400788e-02
   2.8139333e-02
   3.0665910e-02
   2.4929163e-02
   2.0128515e-02
   4.0538644e-02
   2.7739177e-02
   2.2036126e-02
   6.8816993e-02
   2.6125043e-02
   2.6756584e-02
   2.7740181e-02
   3.5001864e-02
   4.0431650e-02
   2.2910695e-02
   2.2580112e-02
   1.4665998e-02
   2.8484486e-02
   3.2646511e-02
   3.2790441e-02
   2.5322716e-02
   2.8766044e-02
   4.7974355e-02
   3.5551940e-02
   2.2003902e-02
   5.3801674e-02
   3.2810364e-02
   3.5290609e-02
   2.4524033e-02
   3.6440270e-02
   1.7296160e-02
   7.7120961e-02
   3.6839250e-02
   5.2559290e-02
   3.5375988e-02
   1.9502860e-02
   7.0654632e-02
   3.7633072e-02
   1.7886624e-01
   3.3433121e-02
   2.7828503e-02
   4.2648764e-02
   2.1080958e-02
   3.2941856e-02
   2.8935755e-02
   3.8639131e-02
   1.2998697e-02
   3.7527930e-02
   2.0005268e-02
   6.4188164e-02
   7.5050278e-02
   5.3528664e-02
   6.8505558e-02
   2.8165393e-02
   3.3049251e-02
   8.6124894e-03
   3.0921346e-02
   5.9100872e-02
   2.5721693e-02
   4.3065193e-02
   3.1211020e-02
   1.7444449e-02
   1.9146771e-02
   2.6092575e-02
   2.0860908e-02
   7.7721862e-02
   5.6211456e-02
   2.6365250e-02
   6.5678648e-02
   2.8823784e-02
   1.1120494e-01
   2.5011160e-02
   4.8029682e-02
   4.2305008e-02
   3.3616797e-02
   1.1778865e-01
   3.6809928e-02
   3.5852241e-02
   4.5502738e-02
   5.2964147e-02
   5.5877658e-02
   7.6060131e-02
   8.4817795e-02
   8.1733906e-02
   3.3611495e-02
   6.3279900e-02
   8.3453783e-02
   7.8767259e-02
   3.7745929e-02
   8.4254152e-02
   4.8841873e-02
   1.7341089e-02
   2.8549532e-02
   7.5489207e-02
   6.0873330e-02
   4.2805013e-02
   3.4959862e-02
   2.9144545e-02
   7.0535705e-02
   5.0953381e-02
   3.4088260e-02
   6.5681827e-02
   6.6267822e-02
   3.3666158e-02
   3.7442554e-02
   3.0969086e-02
   9.3575334e-02
   8.7132439e-02
   1.8634168e-02
   3.3664627e-02
   2.0797825e-02
   3.3483491e-02
   2.2902139e-02
   5.3702441e-02
   9.1761006e-02
   5.8830051e-02
   1.6143851e-02
   2.6604003e-02
   5.3360339e-02
   2.4320041e-02
   1.7838895e-02
   3.3733458e-02
   4.8017038e-02
   5.4385164e-02
   1.8989447e-02
   3.2361906e-02
   3.8812139e-02
   4.2868145e-02
   1.2587366e-02
   2.4858049e-02
   3.9578546e-02
   1.0135236e-01
   3.3031379e-02
   3.0010230e-02
   6.3502589e-02
   5.5407898e-02
   1.9298097e-02
   1.4544576e-02
   6.1302353e-02
   2.5008842e-02
   5.1412662e-02
   1.8032215e-02
   1.7969971e-02
   2.7208796e-02
   3.5087968e-02
   1.0056511e-02
   2.5400880e-02
   3.2605579e-02
   1.2515187e-02
   3.0378901e-02
   1.8820310e-02
   2.0440992e-02
   2.9972022e-02
   2.9903597e-02
   3.5836853e-02
   4.1044375e-02
   1.3159563e-02
   1.6891598e-02
   2.1811749e-02
   9.2125034e-03
   2.1987606e-02
   1.9478183e-02
   3.3569567e-02
   8.0448927e-02
   1.7826417e-02
   2.3501497e-02
   2.0861223e-02
   2.2808912e-02
   2.5938998e-02
   1.9332668e-02
   7.6406075e-02
   4.3679620e-02
   2.5787208e-02
   1.8470125e-02
   1.5611159e-02
   4.2712022e-02
   3.1666437e-02
   3.1029553e-02
   2.1574610e-02
   1.9946821e-02
   1.2227177e-02
   1.8549788e-02
   2.2095043e-02
   1.5678581e-02
   2.1222756e-02
   3.1068741e-02
   2.5967924e-02
   3.6647282e-02
   5.2213010e-02
   1.4993831e-02
   6.3426983e-02
   3.0820967e-02
   8.1245866e-02
   6.6367235e-02
   6.6888755e-02
   2.8042158e-02
   2.1842100e-02
   3.2128817e-02
   1.5929072e-02
   2.7804686e-02
   2.7768344e-02
   7.2210174e-02
   4.2854918e-02
   3.0127574e-02
   1.9801187e-02
   4.3973073e-02
   2.7137977e-02
   2.2834653e-02
   3.5605073e-02
   1.3911507e-01
   2.6094276e-02
   7.0657886e-02
   1.2906920e-01
   1.9611441e-02
   3.8158511e-02
   1.9795377e-01
   2.9963636e-02
   5.2779380e-02
   2.4622998e-02
   6.6544490e-02
   2.7367453e-02
   2.0134952e-02
   3.1779435e-02
   1.7239148e-02
   2.7510387e-02
   3.1995797e-02
   3.4005926e-02
   3.5900544e-02
   3.4270396e-02
   3.7820216e-02
   2.2910026e-02
   3.8381380e-02
   2.7015708e-02
   2.5185333e-02
   6.0885067e-02
   3.3698486e-02
   1.5763527e-01
   7.1097555e-02
   1.1388255e-01
   6.3381003e-02
   3.5975063e-02
   4.7351237e-02
   4.7977483e-02
   2.4986316e-02
   8.8065966e-02
   5.4414373e-02
   5.1275340e-02
   1.0544895e-01
   1.1989855e-01
   3.9497832e-02
   1.4225105e-01
   2.6657485e-02
   1.2183361e-01
   9.0826755e-02
   2.3635299e-02
   4.1361401e-02
   1.1139098e-01
   5.7345290e-02
   2.0174744e-02
   5.2816457e-02
   1.1797847e-01
   1.2065475e-01
   6.6330145e-02
   9.6824130e-02
   8.1159311e-02
   9.5708175e-02
   2.9862896e-02
   4.8862057e-02
   2.4128773e-02
   8.6837782e-02
   5.8943481e-02
   3.3520481e-02
   1.1110936e-01
   3.6222490e-02
   4.9867611e-02
   6.6455275e-02
   2.5733977e-02
   1.3859869e-02
   2.7143456e-02
   3.9195926e-02
   7.2268461e-02
   3.2305496e-02
   4.1434123e-02
   5.5178995e-02
   4.5648345e-02
   2.9343925e-02
   2.7839992e-02
   7.9789452e-02
   4.5225476e-02
   2.0287002e-02
   3.3438546e-02
   4.1737073e-02
   3.3117646e-02
   2.1218398e-02
   1.4588850e-02
   2.1039774e-02
   2.7443219e-02
   2.6539897e-02
   8.6445186e-02
   3.9370118e-02
   2.2123262e-02
   3.8297439e-02
   4.3838622e-02
   4.7499336e-02
   3.8765028e-02
   8.1782646e-02
   4.9872235e-02
   3.1311129e-02
   1.0357663e-02
   1.9119032e-02
   5.6136781e-02
   3.1801479e-02
   5.5327119e-02
   2.4022779e-02
   2.6196888e-02
   3.6753152e-02
   1.5305586e-02
   3.0036493e-02
   5.1577105e-02
   1.5961266e-02
   8.3066252e-02
   1.3355888e-02
   2.5898157e-02
   2.3448803e-02
   4.9294204e-02
   1.5739598e-02
   5.7077218e-02
   1.4845023e-02
   1.1429999e-02
   2.0209217e-02
   2.3411527e-02
   5.1893200e-02
   3.8701216e-02
   8.3554766e-02
   1.9251833e-02
   5.4763645e-02
   6.0821263e-02
   2.9257791e-02
   3.9407352e-02
   1.9926444e-02
   1.9890586e-02
   4.1245192e-02
   2.7801491e-02
   4.4779954e-02
   2.2185527e-02
   4.2212675e-02
   5.1688356e-02
   7.6128355e-02
   2.8250488e-02
   2.7709336e-02
   1.9970803e-02
   4.0195575e-02
   2.4147589e-02
   7.2132601e-02
   4.4753745e-02
   6.4186927e-02
   2.4402491e-02
   2.7541518e-02
   5.0205497e-02
   1.8626234e-02
   9.5532597e-02
   5.7290555e-02
   4.1655471e-02
   4.7516748e-02
   1.9325208e-02
   3.6881880e-02
   2.3248417e-02
   5.6315142e-02
   3.4284087e-02
   6.4954113e-02
   5.9199468e-02
   6.5911682e-02
   4.3616925e-02
   8.9859266e-02
   6.0609275e-02
   2.8280633e-02
   1.2394487e-01
   7.8423512e-02
   8.2487578e-02
   4.3494190e-02
   7.0881734e-02
   2.0741941e-02
   2.5179141e-02
   3.2987172e-02
   4.2266214e-02
   1.7087066e-02
   3.6174461e-02
   3.7039196e-02
   4.6127275e-02
   4.5747113e-02
   5.3732905e-02
   5.9324228e-02
   3.9599019e-02
   5.2611000e-02
   2.7192407e-02
   8.2207951e-02
   5.2114469e-02
   7.2276328e-02
   1.1868540e-01
   3.6797104e-02
   1.0374785e-02
   6.8572243e-02
   2.6873352e-02
   1.3827271e-02
   4.1784626e-02
   9.5717772e-03
   7.3338801e-02
   2.2155875e-02
   2.7826441e-02
   5.7962579e-02
   5.3088618e-02
   1.9338111e-02
   7.1920444e-02
   6.6453545e-02
   9.6568087e-02
   2.4686248e-02
   3.9887217e-02
   4.5576020e-02
   4.5365112e-02
   5.1005623e-02
   3.6666411e-02
   2.4770884e-02
   8.4514364e-02
   5.1318186e-02
   5.3024882e-02
   5.2071911e-02
   1.7119133e-02
   3.7552537e-02
   4.1524625e-02
   5.8852351e-02
   2.1681772e-02
   9.4404514e-02
   8.5155022e-02
   6.5474886e-02
   5.9952077e-02
   8.7110780e-02
   5.7991591e-02
   4.4715100e-02
   4.8253922e-02
   9.5764191e-02
   3.1232394e-02
   3.2650541e-02
   3.1640107e-02
   4.6169434e-02
   2.8954282e-02
   5.2990028e-02
   5.3990384e-02
   3.0213465e-02
   3.6204562e-02
   4.4528892e-02
   4.9733152e-02
   4.6617482e-02
   3.3361851e-02
   2.5675285e-02
   4.1792039e-02
   5.2424044e-02
   6.1955345e-02
   3.3510276e-02
   1.6387279e-02
   2.9246810e-02
   3.8900740e-02
   2.4397306e-02
   3.8594807e-02
   3.9780344e-02
   4.6100875e-02
   3.7273668e-02
   3.9734603e-02
   6.2281430e-02
   3.8946936e-02
   1.6858101e-02
   4.3178547e-02
   1.2799823e-02
   5.0438852e-02
   5.5097045e-02
   3.4297618e-02
   2.3805346e-02
   1.7636913e-02
   1.8950513e-02
   1.0677444e-01
   5.3384845e-02
   4.8767048e-02
   5.3613809e-02
   5.3669653e-02
   2.0498509e-02
   8.5203017e-02
   5.1319288e-02
   5.1395227e-02
   1.6734095e-02
   6.0337090e-02
   7.7842296e-02
   2.0906646e-02
   3.6509544e-02
   3.7303582e-02
   7.4689587e-02
   3.6808076e-02
   2.8919637e-02
   3.8587521e-02
   2.2728660e-02
   4.9314175e-02
   2.5989620e-02
   2.9422217e-02
   9.0314996e-02
   2.9519029e-02
   6.3751109e-02
   2.8583622e-02
   1.5531756e-02
   5.1893354e-02
   2.6866540e-02
   3.9214905e-02
   6.3153324e-02
   7.1985138e-02
   4.8167014e-02
   5.7751934e-02
   5.0692912e-02
   9.1554540e-02
   3.1896025e-02
   4.8114176e-02
   2.5176991e-02
   3.3264145e-02
   1.9733796e-02
   2.6425302e-02
   2.9013456e-02
   4.8537702e-02
   1.6825731e-02
   4.6514763e-02
   5.9429988e-02
   6.5879352e-02
   4.8262503e-02
   3.4093292e-02
   2.9798805e-02
   1.9271588e-02
   4.7751734e-02
   4.9705211e-02
   2.9682959e-02
   5.7487304e-02
   2.8345817e-02
   3.9391765e-02
   3.4747109e-02
   5.1485097e-02
   3.7954111e-02
   2.6534823e-02
   4.5973498e-02
   3.5722002e-02
   4.0254202e-02
   2.6127136e-02
   3.9537671e-02
   3.8169111e-02
   6.3789128e-02
   2.2567615e-02
   2.6533136e-02
   3.3864731e-02
   5.2288210e-02
   3.1274088e-02
   4.7825339e-02
   6.0536216e-02
   4.3436877e-02
   7.9031252e-02
   4.5220449e-02
   3.1333392e-02
   2.0758677e-02
   2.4551106e-02
   2.8073634e-02
   2.9600426e-02
   1.6043114e-02
   4.4704808e-02
   1.2657839e-01
   6.0560419e-02
   3.3273306e-02
   7.1952955e-02
   3.4909471e-02
   3.2049807e-02
   2.2891173e-02
   4.5982151e-02
   2.1585329e-02
   5.6987811e-02
   4.4425706e-02
   2.0930081e-02
   3.2252205e-02
   5.8842936e-02
   3.8342901e-02
   3.9292728e-02
   9.6211410e-02
   3.2994411e-02
   3.2270317e-02
   3.1298120e-02
   5.0882657e-02
   4.8078571e-02
   6.5345500e-02
   3.9677926e-02
   1.5518998e-02
   4.4100006e-02
   2.7607464e-02
   4.3555640e-02
   4.1588770e-02
   2.1385197e-02
   1.3215443e-01
   2.2383211e-02
   5.9748520e-02
   3.7158538e-02
   2.3397059e-02
   2.7621197e-02
   4.5261893e-02
   3.5315448e-02
   2.8586622e-02
   6.0520617e-02
   6.4270273e-02
   1.7420610e-02
   4.5801433e-02
   1.5160158e-02
   3.1604526e-02
   3.7576910e-02
   4.4002651e-02
   4.3122429e-02
   1.4360276e-02
   6.6911409e-02
   5.1794110e-02
   8.6400516e-02
   1.6144850e-02
   4.2856566e-02
   4.7246718e-02
   2.7461030e-02
   1.6165342e-02
   2.6363084e-02
   3.4879328e-02
   3.3595197e-02
   2.8942299e-02
   4.7406116e-02
   3.5387848e-02
   4.6685287e-02
   2.7605647e-02
   2.0830588e-02
   1.9026501e-02
   6.7080222e-02
   6.2302522e-02
   5.9788548e-02
   6.4308605e-02
   2.9168787e-02
   3.2436292e-02
   1.1117634e-01
   8.5953239e-03
   3.4629724e-02
   3.0473009e-02
   1.4254093e-02
   2.0492464e-02
   5.1842805e-02
   4.5017570e-02
   3.1688432e-02
   5.6278591e-02
   3.4631503e-02
   3.1123322e-02
   2.9656157e-02
   1.8651642e-02
   5.3104350e-02
   4.6307118e-02
   6.1701104e-02
   3.1800554e-02
   4.2499395e-02
   2.6397327e-02
   3.7965998e-02
   5.1241521e-02
   3.0561950e-02
   7.6967691e-03
   4.4148286e-02
   4.5442280e-02
   3.2634619e-02
   4.8753038e-02
   9.7104023e-02
   4.7245689e-02
   1.8827347e-02
   3.8564656e-02
   6.6231659e-03
   3.2097342e-02
   3.5816403e-02
   6.1383287e-02
   2.3445784e-02
   4.5170166e-02
   4.2012082e-02
   2.7056184e-02
   3.6051758e-02
   3.7416009e-02
   2.7001712e-02
   1.9964517e-02
   2.1312888e-02
   4.7087543e-02
   2.6093736e-02
   6.5530114e-02
   7.1148469e-02
   3.9543676e-02
   2.6649736e-02
   4.9726201e-02
   1.0389518e-01
   1.6302036e-02
   2.7639592e-02
   2.4945510e-02
   3.6371371e-02
   5.9025024e-02
   1.5193212e-01
   2.4915428e-02
   2.1259462e-02
   2.4769618e-02
   6.3127291e-02
   4.1651480e-02
   4.0744263e-02
   3.1930672e-02
   3.2178862e-02
   1.5900043e-02
   1.1382868e-01
   6.4692022e-02
   3.4142122e-02
   3.8820409e-02
   2.7120960e-02
   8.2306090e-03
   6.4975092e-02
   1.7681950e-02
   2.9403400e-02
   4.6156304e-02
   1.0428271e-01
   1.9743396e-02
   5.7626053e-02
   1.6253240e-02
   3.0048322e-02
   1.4986463e-02
   5.0871637e-02
   1.6550470e-02
   2.2520392e-02
   5.1824977e-02
   2.1971204e-02
   4.6253493e-02
   2.8007774e-02
   1.3628900e-02
   6.9626604e-03
   1.8664878e-02
   2.3602719e-02
   3.9774763e-02
   3.2284007e-02
   2.8840967e-02
   1.2707088e-02
   6.2153213e-02
   3.1931008e-02
   3.0182975e-02
   6.7442046e-02
   3.1268681e-02
   5.1215724e-02
   8.6885261e-02
   8.5237314e-03
   5.6220126e-02
   6.5581871e-02
   5.5973700e-02
   6.1221305e-02
   1.6376313e-02
   3.4644967e-02
   5.1927679e-02
   1.5532311e-02
   6.7772792e-02
   5.7369960e-02
   3.7577128e-02
   4.4889811e-02
   3.3259635e-02
   2.1394206e-02
   1.8202848e-02
   2.8554804e-02
   4.2586642e-02
   4.0869745e-02
   6.6683104e-02
   4.7136823e-02
   1.1029215e-01
   5.0491302e-02
   5.0314704e-02
   1.7960767e-02
   3.7799182e-02
   4.7985470e-02
   3.8615581e-02
   2.7082653e-02
   3.2675338e-02
   2.9772161e-02
   1.1760202e-02
   4.5697056e-02
   6.4234194e-02
   2.4749388e-02
   2.1071474e-02
   3.2936406e-02
   2.4833695e-02
   1.0475080e-01
   2.5534479e-02
   2.5221551e-02
   8.5578542e-03
   5.6661408e-02
   4.9642779e-02
   3.4885850e-02
   4.5566157e-02
   4.7651270e-02
   5.1904146e-02
   2.5876820e-02
   2.1366916e-02
   3.7153646e-02
   2.5947894e-02
   8.8658648e-02
   5.6722383e-02
   4.5045952e-02
   5.1907191e-02
   1.5143549e-02
   5.1739127e-02
   5.6242873e-02
   2.0549708e-02
   3.2436317e-02
   5.6900650e-02
   4.3199814e-02
   7.2271062e-03
   3.6907962e-02
   1.0054424e-01
   5.8162645e-02
   5.7611758e-02
   6.3041453e-02
   3.0967546e-02
   4.8387704e-02
   2.6066567e-02
   5.0993450e-02
   8.0745168e-02
   4.6126942e-02
   3.0664186e-02
   1.0065965e-01
   5.6336660e-02
   5.3817054e-02
   4.3271400e-02
   3.3815039e-02
   6.5894203e-02
   3.0080688e-02
   2.9166098e-02
   5.0816467e-02
   3.5248398e-02
   4.5721833e-02
   6.8639691e-02
   2.7965743e-02
   5.1215333e-02
   6.2038309e-02
   6.4422201e-02
   7.8912868e-02
   4.2636814e-02
   2.5507937e-02
   6.2705842e-02
   3.2552592e-02
   3.6691433e-02
   2.5413468e-02
   3.2310064e-02
   2.6772128e-02
   1.2962294e-01
   7.0038027e-02
   2.9048391e-02
   2.4748413e-02
   3.5826231e-02
   7.4059047e-02
   6.4382205e-02
   3.8006467e-02
   3.0476175e-02
   7.8173156e-02
   4.1234724e-02
   2.5942737e-02
   4.5542339e-02
   2.6774444e-02
   4.7710077e-02
   3.2133999e-02
   5.6429287e-02
   7.2340361e-02
   5.6182777e-02
   4.4896117e-02
   1.9357815e-02
   3.0447126e-02
   3.3269626e-02
   2.8438201e-02
   4.8359110e-02
   7.4438911e-02
   2.4507015e-02
   3.7007402e-02
   6.6577990e-02
   1.2975126e-02
   6.9664579e-02
   2.8991685e-02
   4.3159662e-02
   3.3663841e-02
   5.9261667e-02
   4.2095297e-02
   1.8483107e-02
   4.0158369e-02
   2.5249918e-02
   2.0668796e-02
   9.0533513e-02
   2.3671849e-02
   1.2118093e-01
   4.5230452e-02
   2.9665358e-02
   4.2863113e-02
   2.4732140e-02
   1.7543154e-02
   1.9583517e-02
   4.0175809e-02
   3.4304717e-02
   2.7621526e-02
   4.5791240e-02
   5.2722486e-02
   6.3702393e-02
   5.4683603e-02
   4.7855613e-02
   5.9872474e-02
   6.2986983e-02
   9.3003620e-02
   3.8287547e-02
   3.1797065e-02
   2.4217964e-02
   5.3186000e-02
   3.7346895e-02
   3.3063899e-02
   6.2173579e-02
   1.2286435e-01
   5.3371985e-02
   4.4230914e-02
   2.6842782e-02
   4.9662463e-02
   3.1630966e-02
   4.7884987e-02
   7.9141743e-02
   6.2721981e-02
   3.5015023e-02
   3.2715885e-02
   5.7635832e-02
   2.5929562e-02
   3.7112624e-02
   8.4565552e-02
   1.5542779e-02
   7.9910521e-02
   3.3558195e-02
   4.2199073e-02
   3.0968135e-02
   5.6747311e-02
   1.0683771e-01
   3.3271341e-02
   4.8611021e-02
   2.5708557e-02
   4.4724950e-02
   1.0166446e-01
   2.6438394e-02
   3.5871802e-02
   5.4020401e-02
   5.7036321e-02
   3.5804528e-02
   4.7572285e-02
   8.5379143e-02
   3.0039219e-02
   3.1969493e-02
   3.9283076e-02
   4.6002152e-02
   3.3572036e-02
   7.7540972e-02
   9.3530217e-02
   5.7650550e-02
   7.6828126e-02
   5.3337348e-02
   4.5978954e-02
   4.7249327e-02
   2.2691578e-02
   3.3373134e-02
   7.0035494e-02
   5.3672102e-02
   2.0894457e-02
   3.1618448e-02
   5.2881723e-02
   4.2690081e-02
   3.3306833e-02
   4.5488438e-02
   7.0273329e-02
   7.7888628e-02
   2.5063716e-02
   1.9458327e-02
   2.2589817e-02
   1.9666875e-02
   2.5213118e-02
   4.4275497e-02
   2.6562660e-02
   5.6956071e-02
   1.5061043e-02
   2.7849728e-02
   2.1250093e-02
   1.6786335e-02
   2.6373849e-02
   4.0922401e-02
   3.2533283e-02
   7.6851185e-02
   6.6270071e-02
   3.6787469e-02
   4.5778759e-02
   5.0565831e-02
   4.7986768e-02
   1.8765883e-02
   8.3676723e-02
   3.3526371e-02
   3.7084721e-02
   8.3307368e-02
   1.6438845e-02
   5.0224869e-02
   1.7170493e-02
   3.6313694e-02
   3.5767934e-02
   4.9918125e-02
   1.9528792e-02
   9.3878271e-03
   2.4376011e-02
   6.2419196e-02
   5.3018904e-02
   6.0236766e-02
   3.4088516e-02
   2.1502553e-02
   2.2817458e-02
   1.4518999e-02
   1.2795624e-01
   2.7904555e-02
   2.4451481e-02
   1.9619463e-02
   6.0765928e-02
   4.0656846e-02
   8.7098730e-02
   1.2704723e-02
   2.6094528e-02
   6.1994914e-02
   1.3609650e-02
   1.2722397e-02
   4.4363904e-02
   1.1712269e-02
   5.6436174e-02
   9.5163960e-02
   3.0416584e-02
   1.8047648e-02
   6.3952609e-02
   3.9499545e-02
   2.5617926e-02
   3.6474018e-02
   2.2678893e-02
   3.8914501e-02
   2.2870718e-02
   1.5197991e-02
   5.4618962e-02
   1.6526778e-02
   4.5014982e-02
   3.0409598e-02
   4.9792115e-02
   4.6190917e-02
   3.1633937e-02
   1.0515956e-01
   6.5868358e-02
   1.1802980e-01
   8.1385999e-02
   5.8403908e-02
   4.4334112e-02
   2.7582883e-02
   5.4276328e-02
   2.5311807e-02
   5.5750514e-02
   5.8297593e-02
   5.5565569e-02
   5.3021512e-02
   5.0839620e-02
   6.1123651e-02
   5.0783749e-02
   2.5606515e-02
   2.4919291e-02
   2.9520970e-02
   2.4306725e-02
   5.0480223e-02
   9.4457673e-02
   4.9999188e-02
   1.1816601e-02
   2.6703444e-02
   2.9573873e-02
   4.3532992e-02
   1.5971201e-02
   5.7345970e-02
   3.0285196e-02
   1.3272062e-02
   8.6910223e-02
   1.8897371e-02
   5.0241591e-02
   4.8860609e-02
   4.7685690e-02
   6.3166995e-02
   5.1860086e-02
   4.1766836e-02
   5.9861242e-02
   4.5622759e-02
   3.6140042e-02
   3.2456428e-02
   3.3978755e-02
   1.2985862e-02
   5.1733342e-02
   5.3980166e-02
   3.1513116e-02
   2.8444228e-02
   1.4790797e-02
   6.1078923e-02
   4.5000677e-02
   2.9781060e-02
   5.1380135e-02
   2.8454027e-02
   1.1548821e-02
   3.3519053e-02
   4.4056393e-02
   4.1995832e-02
   2.2851963e-02
   1.8878188e-02
   4.4390878e-02
   4.6345055e-02
   3.2341245e-02
   3.4674612e-02
   5.4476065e-02
   2.0952691e-02
   3.3534399e-02
   1.8121141e-02
   5.2171658e-02
   4.0024247e-02
   5.7117571e-02
   1.4043343e-02
   5.7524785e-02
   6.8954993e-02
   1.9286035e-02
   5.6122294e-02
   4.8595587e-02
   2.8640528e-02
   3.1197418e-02
   2.4328284e-02
   3.6141058e-02
   2.5908921e-02
   2.0545468e-02
   3.8521341e-02
   4.7721101e-02
   4.0252590e-02
   3.2889932e-02
   4.2487180e-02
   1.7234455e-02
   7.1350729e-02
   3.7204040e-02
   1.3856330e-02
   1.2630159e-02
   3.0261146e-02
   2.7562255e-02
   1.1574575e-02
   3.2418509e-02
   3.9619519e-02
   3.5388921e-02
   4.0986228e-02
   1.8632731e-02
   3.8111729e-02
   8.1368741e-02
   4.2852878e-02
   5.0385673e-02
   3.4618776e-02
   1.7859812e-02
   1.7922889e-02
   3.3371247e-02
   3.9093847e-02
   4.5526858e-02
   8.5526333e-02
   1.4327871e-02
   5.9677611e-02
   6.5961494e-02
   1.2012645e-02
   2.4639702e-02
   2.2999110e-02
   3.4183754e-02
   2.3262993e-02
   2.6489336e-02
   1.5230191e-02
   3.0184243e-02
   2.9691124e-02
   1.5890597e-02
   6.1667451e-02
   3.0568525e-02
   2.8810354e-02
   1.1622273e-01
   2.5867091e-02
   5.2127190e-02
   1.6820994e-02
   2.2382699e-02
   2.9261304e-02
   9.5783729e-02
   1.6928035e-02
   1.4821529e-02
   7.4363098e-02
   5.3043403e-02
   5.2761840e-02
   6.3364953e-02
   2.9503775e-02
   3.6015570e-02
   1.7704747e-02
   1.5809829e-02
   3.0333438e-02
   1.6232863e-02
   8.8214990e-02
   2.1819058e-02
   1.3197187e-01
   6.4218802e-02
   2.3857424e-02
   4.9442068e-02
   3.9136132e-02
   4.0009628e-02
   2.6160773e-02
   2.5066357e-02
   1.9845040e-02
   4.2959990e-02
   3.7175611e-02
   4.4289174e-02
   7.0263006e-02
   5.3338410e-02
   7.0601899e-02
   2.1703906e-02
   2.7479634e-02
   1.8854253e-02
   1.0012689e-01
   6.2673379e-02
   3.8280192e-02
   5.3791492e-02
   2.4917212e-02
   8.4449188e-02
   1.6565287e-02
   4.1753608e-02
   5.0428795e-02
   1.5512455e-02
   1.0773397e-01
   1.5424780e-02
   5.4783290e-02
   6.9943590e-02
   4.0058474e-02
   3.7572611e-02
   1.3377401e-01
   4.9057448e-02
   4.4210731e-02
   7.2410095e-02
   7.4179455e-02
   4.9110320e-02
   5.9488018e-02
   7.0430722e-02
   8.5223105e-02
   4.2884716e-02
   4.8315309e-02
   3.7152264e-02
   9.0180906e-02
   2.6935906e-02
   3.6000231e-02
   3.9330392e-02
   9.7185713e-02
   1.8444345e-02
   4.7218465e-02
   3.2699379e-02
   2.6374177e-02
   6.9175249e-02
   1.2317508e-01
   3.5160325e-02
   3.5829949e-02
   3.2983270e-02
   5.4366556e-02
   3.6516070e-02
   2.9953653e-02
   4.0526926e-02
   1.0648954e-02
   2.6650459e-02
   3.6148139e-02
   3.7337295e-02
   3.5438773e-02
   1.6182110e-02
   3.8675407e-02
   8.5759249e-02
   4.2300713e-02
   4.2119314e-02
   6.1743383e-02
   7.3420293e-02
   6.7314619e-02
   2.8234547e-02
   4.7912527e-02
   3.2126798e-02
   2.6804439e-02
   7.1419770e-02
   4.4028175e-02
   3.9927455e-02
   3.5919359e-02
   8.1022754e-02
   5.4519699e-02
   2.8375021e-02
   3.5124154e-02
   2.7657771e-02
   9.5621355e-02
   6.5986836e-02
   6.2870403e-02
   2.2046381e-02
   3.0980993e-02
   3.7577386e-02
   3.4277397e-02
   2.8905478e-02
   2.8304667e-02
   2.3308942e-02
   1.6735342e-02
   3.8663693e-02
   2.9286435e-02
   1.5980076e-02
   3.5828820e-02
   2.3378694e-02
   2.9147207e-02
   3.6662531e-02
   7.0482867e-02
   2.7229950e-02
   1.8681509e-02
   1.0037384e-01
   1.8877770e-02
   1.9658104e-02
   3.2339799e-02
   2.4599976e-02
   3.8182332e-02
   6.5649190e-02
   1.2283017e-02
   1.9485112e-02
   8.4018617e-02
   1.9020389e-02
   1.7764136e-02
   4.3996580e-02
   2.7494362e-02
   1.8797034e-02
   2.3375533e-02
   5.8879019e-02
   6.0273378e-02
   1.1135664e-01
   3.1271417e-02
   1.8371233e-02
   1.6876740e-02
   1.9729990e-02
   8.2675358e-02
   1.2656803e-02
   1.4863490e-01
   2.2017287e-02
   4.3762348e-02
   8.3256215e-02
   4.8137258e-02
   1.7751374e-02
   1.1386985e-01
   1.5875971e-02
   2.1088296e-02
   6.0457826e-02
   4.1101809e-02
   1.2515265e-01
   2.8605995e-02
   3.1502912e-02
   8.4107332e-02
   4.6952746e-02
   1.1059577e-01
   1.1174125e-02
   4.2420719e-02
   1.8539591e-02
   8.4843315e-02
   3.1773238e-02
   5.1789843e-02
   4.1151932e-02
   7.8657870e-02
   3.7276719e-02
   3.2703273e-02
   2.1470379e-02
   2.5596922e-02
   6.0987167e-02
   2.0947943e-02
   1.2995411e-02
   5.0481865e-02
   4.8351703e-02
   4.2823106e-02
   4.1114864e-02
   4.0702001e-02
   2.2412454e-02
   4.0387761e-02
   9.6388198e-02
   3.2905613e-02
   4.2261110e-02
   1.7142663e-02
   5.3147532e-02
   2.5354656e-02
   7.7560029e-02
   6.3175405e-02
   1.9902333e-02
   5.9215394e-02
   3.8866158e-02
   7.7851214e-02
   3.0847975e-02
   1.1206709e-01
   2.5667978e-02
   2.4667621e-02
   6.5792644e-02
   5.4299516e-02
   1.8694841e-02
   4.0151999e-02
   5.7294185e-02
   4.8451183e-02
   9.4266234e-02
   2.9392468e-02
   4.4231314e-02
   2.9196716e-02
   3.1071626e-02
   5.9975894e-02
   2.9619630e-02
   6.6009593e-02
   9.5312468e-02
   2.4048378e-02
   3.0835665e-02
   4.0614106e-02
   4.3460196e-02
   4.0805480e-02
   3.5190325e-02
   3.3307704e-02
   5.1594575e-02
   1.9189163e-02
   2.6797359e-02
   2.2311467e-02
   3.7936074e-02
   1.7972445e-02
   4.5200169e-02
   3.8710127e-02
   5.1614781e-02
   4.6841669e-02
   3.8308450e-02
   5.0184541e-02
   6.1728683e-02
   2.7515270e-02
   5.2159636e-02
   2.0931448e-02
   6.9611972e-02
   2.1592380e-02
   2.8446427e-02
   1.7904432e-02
   2.0265560e-02
   7.6134555e-02
   4.2566748e-02
   1.4371519e-02
   4.6905178e-02
   6.7096562e-02
   6.9934698e-02
   3.5082797e-02
   2.3759963e-02
   1.3732428e-01
   6.0732080e-02
   8.7877696e-02
   9.2543860e-02
   6.5335765e-02
   2.9152862e-02
   3.4124952e-02
   6.4940525e-02
   3.3208321e-02
   3.0435118e-02
   5.7808202e-02
   8.1030266e-02
   2.6735597e-02
   3.0450364e-02
   4.9062670e-02
   3.5477905e-02
   3.7541536e-02
   1.1698406e-02
   2.6059993e-02
   3.9324357e-02
   3.7462130e-02
   2.1240417e-02
   4.1892475e-02
   2.2964186e-02
   7.8433489e-02
   5.4249009e-02
   6.9381918e-03
   7.1924232e-02
   2.3328096e-02
   1.1572006e-01
   9.5357032e-02
   6.9203199e-02
   6.1549007e-02
   4.5303299e-02
   9.8204153e-02
   2.2285158e-02
   5.9208460e-02
   8.7898631e-02
   7.2416771e-02
   5.0771425e-02
   4.8145372e-02
   3.6630092e-02
   5.6120081e-02
   3.8901294e-02
   6.3300108e-02
   3.2576011e-02
   1.0139396e-01
   2.0568267e-02
   4.0619328e-02
   4.9018303e-02
   2.8165757e-02
   4.4515420e-02
   2.3021367e-02
   6.3889128e-02
   6.2780122e-02
   2.6828034e-02
   3.7420797e-02
   5.1643503e-02
   3.1984650e-02
   7.3585902e-02
   8.5342481e-02
   8.5205765e-02
   1.0312115e-01
   4.0915059e-02
   2.6542142e-02
   1.4275175e-01
   3.6288601e-02
   1.1252949e-01
   2.6622822e-02
   9.1674032e-02
   3.4831458e-02
   6.1993955e-02
   2.6198111e-02
   3.5838801e-02
   5.7093005e-02
   3.4137671e-02
   4.1659814e-02
   4.3461353e-02
   7.1684139e-02
   7.3450420e-02
   3.0826124e-02
   6.1588897e-02
   9.0049603e-02
   5.4969690e-02
   2.1466828e-02
   9.1760639e-02
   2.3464049e-02
   9.2137125e-02
   8.9523967e-02
   4.0305968e-02
   8.9383239e-02
   2.2781576e-02
   7.9363093e-02
   4.5730590e-02
   3.3333347e-02
   5.7845509e-02
   8.8646066e-02
   3.8111674e-02
   5.9912314e-02
   5.9423338e-02
   5.7375745e-02
   3.4066370e-02
   3.6842273e-02
   6.7869983e-02
   6.0400251e-02
   1.8557957e-02
   1.1297158e-01
   9.9299921e-02
   6.1448390e-02
   4.9721407e-02
   5.0698973e-02
   2.6999113e-02
   6.9461016e-02
   8.7578005e-02
   3.8685571e-02
   4.6454956e-02
   5.9739225e-02
   3.2889248e-02
   4.2082354e-02
   2.5670834e-02
   2.7417148e-02
   3.3141504e-02
   4.0489129e-02
   3.5434595e-02
   3.7028814e-02
   3.8822063e-02
   3.8745773e-02
   5.8381740e-02
   1.1650749e-01
   4.0807540e-02
   7.0607118e-02
   3.3609579e-02
   1.0377231e-01
   5.5734351e-02
   3.7377720e-02
   3.5511491e-02
   9.3896023e-02
   3.5702937e-02
   1.3931749e-02
   5.3812610e-02
   2.2907460e-02
   7.2825810e-02
   4.8770143e-02
   3.2514511e-02
   4.2011474e-02
   4.1750870e-02
   4.6289828e-02
   2.6402631e-02
   5.6222537e-02
   9.7535125e-02
   2.5042004e-02
   4.5894708e-02
   2.7817280e-02
   2.7905784e-02
   5.8440859e-02
   2.1287573e-02
   4.7476416e-02
   3.2671004e-02
   3.3668432e-02
   2.1228465e-02
   2.7824215e-02
   2.6841919e-02
   7.6579111e-02
   1.1403747e-02
   2.4508695e-02
   1.7658292e-02
   1.0647960e-02
   2.2471228e-02
   3.0529655e-02
   7.0635951e-02
   2.6551175e-02
   7.9189334e-02
   1.2112970e-01
   3.2935788e-02
   2.7070734e-02
   7.6233487e-02
   3.6708593e-02
   1.9141990e-02
   6.8776518e-02
   1.7274308e-02
   1.4227565e-02
   2.9383218e-02
   1.2606837e-02
   3.1248853e-02
   1.7424760e-02
   1.3036819e-01
   1.5541503e-02
   2.7073605e-02
   5.9594708e-02
   1.7848373e-02
   3.6199299e-02
   4.1730959e-02
   1.6328836e-02
   1.6031264e-02
   1.2357024e-02
   1.5369989e-02
   1.4910367e-01
   6.2047253e-02
   3.2056715e-02
   7.8856356e-02
   1.4675217e-01
   3.0829321e-02
   3.5563297e-02
   2.9444959e-02
   4.3579049e-02
   4.2451939e-02
   3.3679142e-02
   4.0918500e-02
   1.0490055e-01
   1.1816703e-01
   4.3034412e-02
   2.7008257e-02
   2.7184853e-02
   1.4405226e-01
   1.6392633e-02
   1.9193865e-02
   6.2571908e-02
   4.4700867e-02
   2.1820473e-02
   8.1715986e-02
   1.2901622e-02
   4.6033385e-02
   7.4455368e-02
   6.9127956e-02
   5.0109309e-02
   3.8077321e-02
   1.0400055e-02
   1.2987067e-02
   1.0083292e-02
   1.1806747e-02
   3.9874998e-02
   3.6355247e-02
   9.7351449e-02
   1.8391192e-02
   2.1905391e-02
   4.4738870e-02
   4.3461697e-02
   2.6558164e-02
   3.2498869e-02
   1.4616154e-02
   4.6408523e-02
   3.7269009e-02
   8.4152835e-02
   1.9808054e-02
   4.7834664e-02
   2.4722848e-02
   1.9917604e-02
   7.4938106e-02
   4.0835467e-02
   3.8868670e-02
   3.1538777e-02
   1.0376689e-01
   2.4589037e-02
   2.8772281e-02
   8.9574777e-02
   6.7978807e-02
   9.1406127e-02
   9.6493580e-02
   4.1118039e-02
   8.4066174e-02
   1.7443987e-02
   5.8831377e-02
   1.0568874e-01
   9.9137619e-02
   5.3228605e-02
   7.3833844e-02
   1.7046214e-02
   1.0660968e-01
   7.7199883e-02
   3.2871356e-02
   6.9335222e-02
   9.0970732e-02
   2.4055621e-02
   9.2139953e-02
   3.1668141e-02
   1.8329096e-02
   5.8642850e-02
   1.7451135e-02
   7.7578273e-02
   2.5115519e-02
   9.8037563e-02
   7.2069780e-02
   5.8792086e-02
   8.6481181e-02
   1.5318232e-02
   4.8634795e-02
   5.5871929e-02
   2.4145886e-02
   9.6002480e-02
   5.2159608e-02
   6.4587411e-02
   3.4285493e-02
   2.6292972e-02
   4.4447860e-02
   4.6205833e-02
   7.6085664e-02
   4.5087743e-02
   3.3948378e-02
   4.0297589e-02
   1.0013119e-01
   7.6109690e-02
   6.7345837e-02
   2.4674875e-02
   6.0725102e-02
   1.2456776e-01
   2.8994046e-02
   3.7412814e-02
   9.3305667e-02
   5.5368631e-02
   1.7926305e-02
   4.6038272e-02
   3.1613609e-02
   3.7354094e-02
   3.3641538e-02
   6.9429069e-02
   4.1769285e-02
   5.8733230e-02
   5.3444411e-02
   1.5429834e-02
   2.3240061e-02
   6.1841706e-02
   2.1779681e-02
   1.8897718e-02
   7.8079007e-02
   4.1820337e-02
   2.2537339e-02
   4.8773491e-02
   1.2176622e-02
   5.9940745e-02
   1.2774134e-02
   4.1029509e-02
   2.2526825e-02
   6.2899406e-02
   3.4984849e-02
   4.0506506e-02
   4.3406593e-02
   4.7753337e-02
   4.4492627e-02
   2.8453389e-02
   1.0013059e-01
   1.4665210e-02
   3.8449583e-02
   3.2915138e-02
   4.9984163e-02
   4.2306608e-02
   5.0943292e-02
   6.4593811e-02
   4.8607145e-02
   1.2298873e-01
   3.5127761e-02
   2.0571173e-02
   3.3125296e-02
   3.8765131e-02
   2.8547392e-02
   3.5282042e-02
   5.1647932e-02
   3.4109917e-02
   6.1226703e-02
   7.2266522e-02
   8.6250866e-02
   4.3583979e-02
   1.4483878e-02
   2.0945597e-02
   6.6454588e-02
   4.3548170e-02
   2.0543930e-02
   2.6536436e-02
   3.8193105e-02
   3.1853794e-02
   2.5929190e-02
   3.9203963e-02
   5.2595157e-02
   2.1803268e-02
   9.4646165e-03
   2.1719040e-02
   1.9993582e-02
   6.5257060e-02
   5.6604517e-02
   6.3663784e-02
   4.1744535e-02
   2.0999660e-02
   1.8059324e-02
   1.2891282e-02
   3.9998477e-02
   1.8656076e-02
   1.7885962e-02
   1.6623650e-02
   1.0746910e-01
   1.9556428e-02
   2.8166704e-02
   2.2798208e-02
   2.4579939e-02
   4.5188707e-02
   1.4751716e-02
   1.8331435e-02
   3.3952927e-02
   7.8822762e-02
   3.9595040e-02
   3.5118231e-02
   4.4000243e-02
   1.6086619e-02
   9.8940674e-02
   2.0853623e-02
   1.8890509e-02
   3.3620500e-02
   4.6802547e-02
   2.1611000e-02
   3.5194549e-02
   2.8042466e-02
   1.9196777e-02
   2.0634312e-02
   1.0804281e-01
   2.8874710e-02
   3.3590364e-02
   1.1895216e-02
   3.9764551e-02
   7.2704602e-02
   3.8571391e-02
   5.4005924e-02
   1.8447602e-02
   3.7799168e-02
   6.3928797e-02
   2.8025771e-02
   2.4392059e-02
   3.3729588e-02
   5.3783114e-02
   6.4953867e-02
   4.0881846e-02
   2.1623966e-02
   9.3571859e-02
   1.0188618e-01
   2.9519487e-02
   4.2859417e-02
   9.6184967e-02
   3.7500451e-02
   8.1264693e-02
   5.0023917e-02
   4.5453027e-02
   5.4248069e-02
   1.7234229e-01
   3.7715173e-02
   2.2084327e-02
   8.6893979e-02
   3.3731246e-02
   2.6017973e-02
   3.4602761e-02
   5.2203051e-02
   5.3749262e-02
   1.6314131e-02
   8.2542631e-02
   8.2864736e-02
   3.9839057e-02
   8.2136526e-02
   6.1288303e-02
   4.3370259e-02
   1.5803056e-02
   4.2492404e-02
   4.6543919e-02
   1.7904588e-02
   2.4195215e-02
   9.4590355e-02
   2.5898206e-02
   4.8412090e-02
   4.0929048e-02
   3.2197046e-02
   3.7627340e-02
   7.1951246e-02
   1.8064052e-02
   1.0921396e-01
   7.7118469e-02
   4.6255456e-02
   8.9472703e-02
   3.4733823e-02
   4.6274773e-02
   5.1373962e-02
   2.2431226e-02
   3.7806409e-02
   1.2973322e-01
   3.8237571e-02
   7.5092416e-02
   6.8680964e-02
   5.4302444e-02
   4.8861543e-02
   2.3828661e-02
   4.0976766e-02
   6.8092596e-02
   4.8751514e-02
   3.5044671e-02
   9.0207966e-02
   4.2881445e-02
   3.1160714e-02
   3.5007116e-02
   3.8932157e-02
   6.3006810e-02
   6.5792020e-02
   4.7019825e-02
   2.4786353e-02
   3.7020978e-02
   1.6711121e-02
   6.0753675e-02
   1.6524909e-02
   4.0594370e-02
   2.2556215e-02
   2.9066072e-02
   2.6514408e-02
   1.9217761e-02
   5.7706746e-02
   3.3401907e-02
   3.1058514e-02
   4.8470274e-02
   6.1924879e-02
   3.4794029e-02
   2.1087954e-02
   4.1364681e-02
   3.0124205e-02
   1.6849273e-02
   3.4716608e-02
   4.3850462e-02
   6.2529384e-02
   1.7917923e-02
   4.9187277e-02
   8.3462874e-02
   5.1320757e-02
   1.0051361e-01
   2.0755364e-02
   1.2300087e-02
   1.3977827e-02
   6.8885203e-02
   8.3930778e-02
   2.9725222e-02
   1.8529434e-02
   3.6757559e-02
   4.5196912e-02
   2.8812622e-02
   1.4314520e-02
   1.8315389e-02
   3.9015991e-02
   2.7637217e-02
   2.1173413e-02
   1.5946314e-02
   1.7032464e-02
   2.1611526e-02
   4.8839176e-02
   1.0189902e-02
   1.9847725e-02
   3.1589399e-02
   2.3544409e-02
   7.6956790e-03
   3.2719973e-02
   2.5057891e-02
   2.2970059e-02
   1.4435778e-02
   2.2147217e-02
   8.9066799e-03
   2.9606944e-02
   2.5532418e-02
   2.7285149e-02
   8.4671518e-02
   2.6485813e-02
   2.6264056e-02
   4.0685186e-02
   2.8309345e-02
   5.6306487e-02
   4.8811520e-02
   2.5490006e-02
   1.9065331e-02
   7.5540806e-02
   1.0169483e-01
   2.2505062e-02
   4.0612034e-02
   2.0962844e-02
   5.0134846e-02
   5.8761430e-02
   1.5217667e-02
   3.0179812e-02
   4.5522965e-02
   1.8988914e-02
   5.1352500e-02
   3.1574078e-02
   7.5005865e-02
   2.3912302e-02
   1.7012774e-02
   2.7900844e-02
   3.9774804e-02
   4.4495145e-02
   5.1649867e-02
   4.6539804e-02
   5.5651042e-02
   1.5428658e-02
   3.3400647e-02
   1.0977480e-01
   4.2621765e-02
   3.0852468e-02
   2.9623874e-02
   5.3231928e-02
   2.9967275e-02
   1.1535154e-01
   3.9701674e-02
   5.6708213e-02
   4.3298564e-02
   3.1308218e-02
   8.1510251e-03
   7.3445557e-02
   5.0521206e-02
   7.4067665e-02
   2.0658571e-02
   7.8241364e-03
   6.5865586e-02
   2.2945888e-02
   5.0218042e-02
   4.0369314e-02
   2.1515701e-02
   5.2764243e-02
   4.7818154e-02
   4.2228263e-02
   4.0341619e-02
   4.5052127e-02
   4.0610305e-02
   8.6674674e-02
   4.8364949e-02
   3.0264809e-02
   8.5468735e-02
   3.3714421e-02
   4.0699685e-02
   4.4154055e-02
   1.6309862e-02
   2.7160969e-02
   7.9942623e-02
   3.5380874e-02
   6.8822235e-02
   2.2053641e-02
   1.6225816e-02
   5.2632047e-02
   3.5884820e-02
   4.1460639e-02
   4.4089312e-02
   6.3319244e-02
   6.4461500e-02
   2.3615345e-02
   8.1914236e-02
   2.1096865e-02
   4.5318043e-02
   3.4087302e-02
   3.5182731e-02
   2.9852277e-02
   2.8744106e-02
   7.3847243e-02
   1.8982441e-02
   2.3224504e-02
   3.1744643e-02
   3.5991358e-02
   4.3858533e-02
   3.3932707e-02
   2.7443277e-02
   1.9869456e-02
   5.8631601e-02
   4.8328420e-02
   5.5541840e-02
   2.7751747e-02
   4.9096761e-02
   6.4703918e-02
   7.2725998e-02
   7.2946295e-02
   3.2545324e-02
   2.7667325e-02
   3.1138942e-02
   3.2890397e-02
   6.4574648e-02
   8.2010733e-02
   2.5127252e-02
   2.6964255e-02
   5.9688934e-02
   3.9195598e-02
   6.5730226e-02
   4.1526547e-02
   5.1410002e-02
   7.8979543e-02
   4.1584165e-02
   3.0896061e-02
   3.1749423e-02
   2.7409239e-02
   2.5879464e-02
   5.6354699e-02
   6.9945382e-02
   2.5696469e-02
   5.4424902e-02
   3.4996124e-02
   6.5297076e-02
   3.7959888e-02
   4.7612419e-02
   4.1525546e-02
   2.9579907e-02
   3.8912013e-02
   5.5580464e-02
   6.6975066e-02
   2.6191410e-02
   2.9506004e-02
   3.4495699e-02
   5.2416836e-02
   2.4664883e-02
   2.8759829e-02
   4.4256671e-02
   2.7042427e-02
   3.1488085e-02
   3.3568921e-02
   6.0646780e-02
   3.0362135e-02
   3.2874140e-02
   1.2881165e-01
   3.9689052e-02
   2.8291725e-02
   2.7073467e-02
   3.6849642e-02
   3.2954316e-02
   4.6816989e-02
   3.4426475e-02
   4.1487361e-02
   3.2498513e-02
   6.2813436e-02
   5.7875371e-02
   3.9586605e-02
   3.6755462e-02
   3.0124062e-02
   2.5525660e-02
   4.5536641e-02
   3.8373654e-02
   4.9683696e-02
   4.4262272e-02
   1.9605062e-02
   5.9982130e-02
   6.6257084e-02
   4.2867722e-02
   3.4216469e-02
   3.8873447e-02
   6.3342518e-02
   4.1279062e-02
   5.4371381e-02
   7.0243112e-02
   7.3279872e-02
   2.6863296e-02
   4.0224267e-02
   3.2231739e-02
   2.1684118e-02
   3.6669452e-02
   3.4933002e-02
   2.7929114e-02
   7.6591820e-02
   5.2884132e-02
   6.8547780e-02
   1.1703897e-02
   3.3627141e-02
   1.6325729e-02
   1.9617099e-02
   5.6185401e-02
   3.5663015e-02
   5.5525527e-02
   6.3238472e-02
   5.2956954e-02
   5.6562896e-02
   6.8773318e-02
   5.3911108e-02
   4.4491086e-02
   6.8954163e-02
   3.1685131e-02
   3.5245768e-02
   6.2170626e-02
   9.9775754e-02
   8.0720673e-02
   2.7283642e-02
   3.0497257e-02
   4.5541083e-02
   3.8439772e-02
   4.5937454e-02
   8.5372268e-02
   4.5392858e-02
   3.9077401e-02
   5.9821958e-02
   4.3702118e-02
   3.0308842e-02
   4.1891843e-02
   3.2958119e-02
   3.4808104e-02
   3.5381206e-02
   1.9483637e-02
   5.5687403e-02
   4.9946339e-02
   7.5846015e-02
   4.1342072e-02
   5.5198162e-02
   4.6200480e-02
   3.2952641e-02
   2.7254271e-02
   6.0450691e-02
   2.6415745e-02
   3.1319779e-02
   8.6036351e-02
   3.2109653e-02
   1.4535841e-02
   1.6529349e-02
   4.3047578e-02
   2.2080057e-02
   4.4820987e-02
   6.2105496e-02
   5.4746664e-02
   2.3082399e-02
   6.7868727e-02
   3.4891363e-02
   2.1338208e-02
   3.8399246e-02
   3.5838219e-02
   2.4462665e-02
   2.0938326e-02
   4.1042516e-02
   3.6337940e-02
   4.8717668e-02
   1.3292559e-02
   2.2572376e-02
   2.3320023e-02
   4.3786262e-02
   2.5333760e-02
   1.8298216e-02
   3.0559246e-02
   2.8397385e-02
   4.5695250e-02
   4.2981858e-02
   4.0960517e-02
   4.6220572e-02
   7.9803822e-02
   2.9047591e-02
   3.6272628e-02
   1.4307788e-02
   5.0615212e-02
   1.0621483e-01
   6.8432852e-02
   1.4273256e-02
   2.8211250e-02
   8.5588682e-02
   6.6501845e-02
   4.6585367e-02
   9.0758970e-02
   3.3977517e-02
   3.8642252e-02
   7.5243052e-02
   2.4199452e-02
   3.2776835e-02
   2.9292235e-02
   1.7873839e-02
   4.4317118e-02
   8.9634518e-02
   3.1860819e-02
   3.0981532e-02
   3.2787473e-02
   7.7638532e-02
   4.7601179e-02
   5.8372539e-02
   3.2087944e-02
   2.1194607e-02
   3.0488670e-02
   3.7964333e-02
   4.5816638e-02
   3.4395329e-02
   5.4244977e-02
   5.3752950e-02
   7.6076874e-02
   3.9703824e-02
   3.7502694e-02
   3.1240044e-02
   4.9740345e-02
   2.5310845e-02
   3.1376240e-02
   6.4903432e-02
   4.4587985e-02
   2.9784029e-02
   7.3330815e-02
   4.9488790e-02
   3.7404540e-02
   4.9485250e-02
   6.0144886e-02
   7.9071524e-02
   4.2115703e-02
   4.2505034e-02
   6.1671103e-02
   3.1743594e-02
   3.4696549e-02
   2.5603330e-02
   3.3755289e-02
   4.3139587e-02
   1.7582192e-02
   5.4086820e-02
   3.6926595e-02
   3.8855625e-02
   1.6162596e-02
   1.6150764e-02
   4.1426784e-02
   2.7922758e-02
   6.2249237e-02
   5.1977744e-02
   3.6174972e-02
   2.3432092e-02
   5.5584046e-02
   8.6214319e-03
   5.0734501e-02
   5.8040817e-02
   2.9279281e-02
   5.8041384e-02
   2.0229823e-02
   2.9381622e-02
   8.5042258e-02
   3.5096412e-02
   1.1852852e-02
   3.4298561e-02
   2.6459920e-02
   3.5377960e-02
   3.8962090e-02
   4.5295629e-02
   3.6630450e-02
   2.9484707e-02
   7.2497545e-02
   2.0641696e-02
   2.3797128e-02
   2.5353017e-02
   3.1190824e-02
   4.9301154e-02
   3.4181663e-02
   3.9842745e-02
   4.1673089e-02
   4.2157259e-02
   8.4882063e-02
   3.8567907e-02
   3.4703902e-02
   3.6123099e-02
   5.1241675e-02
   3.7002515e-02
   4.3545020e-02
   2.8812131e-02
   6.0153823e-02
   2.3065461e-02
   3.0226914e-02
   3.6176558e-02
   3.2274802e-02
   3.3890559e-02
   3.6877392e-02
   4.6741027e-02
   2.1931183e-02
   4.2682065e-02
   2.8861531e-02
   4.9839858e-02
   3.7973070e-02
   2.7383987e-02
   7.4159788e-02
   4.8337881e-02
   4.8805159e-02
   5.4320604e-02
   3.4721711e-02
   4.5184104e-02
   2.2371876e-02
   2.7401573e-02
   3.1172351e-02
   3.6411234e-02
   5.3296648e-02
   3.9051172e-02
   5.7113097e-02
   3.8878014e-02
   3.2091959e-02
   2.5580227e-02
   5.6363910e-02
   4.2970237e-02
   2.9101961e-02
   7.0380339e-02
   5.6175963e-02
   7.5509369e-02
   3.9014999e-02
   2.4526801e-02
   5.7756855e-02
   3.3688756e-02
   4.9918824e-02
   2.3695906e-02
   5.2760661e-02
   2.5423804e-02
   2.8013337e-02
   2.1695961e-02
   1.8594789e-02
   1.8474052e-02
   8.0759924e-02
   6.0664776e-02
   4.9609753e-02
   3.9743612e-02
   4.5205852e-02
   7.2187591e-02
   3.4763180e-02
   4.7030319e-02
   1.8609143e-02
   3.8575714e-02
   4.2063438e-02
   3.2582691e-02
   5.1519932e-02
   4.5189837e-02
   4.3594328e-02
   2.7666413e-02
   4.3623447e-02
   5.1424214e-02
   2.1065912e-02
   1.2671623e-02
   4.1302479e-02
   3.7758519e-02
   4.5584529e-02
   4.9674129e-02
   3.8145340e-02
   2.9334497e-02
   3.8560810e-02
   3.8765048e-02
   5.9916966e-02
   1.7458390e-02
   1.8505325e-02
   4.4340474e-02
   1.1253238e-01
   1.5407151e-02
   2.4746932e-02
   1.9151248e-02
   3.9384321e-02
   3.4860630e-02
   2.0698750e-02
   1.3186629e-02
   4.4954054e-02
   2.7877659e-02
   7.8465216e-02
   2.0349490e-02
   4.2774535e-02
   1.6342890e-02
   3.1940568e-02
   3.5408076e-02
   2.8547227e-02
   1.8870022e-02
   3.1319311e-02
   4.0615537e-02
   1.7811766e-02
   2.6675667e-02
   2.1247575e-02
   4.4938478e-02
   2.1168459e-02
   5.2506234e-02
   2.8455451e-02
   7.0147264e-02
   3.8557102e-02
   4.8784749e-02
   4.1210329e-02
   2.7542028e-02
   4.1328097e-02
   4.4567393e-02
   7.9780643e-02
   5.6340339e-02
   6.1061641e-02
   4.7866606e-02
   8.5750681e-02
   4.6177584e-02
   6.0498669e-02
   6.7699940e-02
   5.6482873e-02
   7.2601391e-02
   3.8164291e-02
   5.5618213e-02
   9.0371938e-02
   4.2722825e-02
   1.3070889e-01
   3.3564480e-02
   1.0410794e-01
   3.4744157e-02
   4.3752796e-02
   3.7710301e-02
   9.3744162e-02
   6.3322358e-02
   2.9443369e-02
   3.3098668e-02
   4.7374477e-02
   3.0833719e-02
   5.4489781e-02
   4.7450803e-02
   3.4316882e-02
   1.0442496e-01
   3.5344258e-02
   2.3719404e-02
   4.4455772e-02
   8.7528187e-02
   9.4751341e-02
   2.9976434e-02
   2.0137224e-01
   3.5970336e-02
   1.0371097e-01
   5.6774651e-02
   5.3473603e-02
   1.2131712e-01
   5.1613311e-02
   3.8887427e-02
   8.0082734e-02
   3.8524229e-02
   6.7032677e-02
   1.1612748e-01
   3.0750480e-02
   9.5989763e-02
   1.0113868e-01
   4.9578888e-02
   8.3544670e-02
   6.8127362e-02
   7.6784532e-02
   8.2814467e-02
   1.1246894e-01
   6.0148831e-02
   1.1127034e-01
   5.1439579e-02
   4.2360429e-02
   4.6906315e-02
   8.9557235e-02
   1.0644595e-01
   4.4968040e-02
   6.4941215e-02
   1.1358743e-01
   7.5376213e-02
   4.0050556e-02
   2.0323591e-01
   4.5908058e-02
   5.7935801e-02
   1.5183150e-01
   8.9792323e-02
   1.0298499e-01
   6.6975291e-02
   1.0053852e-01
   9.2452173e-02
   3.8291851e-02
   5.1601980e-02
   3.9379416e-02
   3.9888571e-02
   1.0830594e-01
   7.3137658e-02
   7.8296303e-02
   4.6046608e-02
   4.6039603e-02
   9.4575370e-02
   6.4529965e-02
   7.0636060e-02
   3.3832570e-02
   4.2247457e-02
   1.0571408e-01
   2.6214089e-02
   2.8905471e-02
   7.2080287e-02
   6.5158911e-02
   4.0853613e-02
   5.7959511e-02
   1.2770890e-01
   7.1374302e-02
   6.0083980e-02
   4.8760045e-02
   7.8490971e-02
   5.0098124e-02
   5.2895513e-02
   4.2608462e-02
   4.5513712e-02
   4.8045616e-02
   6.8427513e-02
   9.9522189e-02
   1.1689943e-01
   3.3975962e-02
   4.7455650e-02
   4.9689070e-02
   5.4975116e-02
   4.6183420e-02
   5.2560534e-02
   2.6419899e-02
   8.3592957e-02
   1.0687057e-01
   3.0622279e-02
   1.1257230e-02
   2.4042666e-02
   4.1550992e-02
   3.8776326e-02
   4.1884607e-02
   6.6075936e-02
   5.8581867e-02
   2.2333731e-02
   2.6879251e-02
   5.6529636e-02
   4.5454642e-02
   4.0883642e-02
   6.8555457e-02
   7.3304274e-02
   5.1567120e-02
   8.2644030e-02
   5.8915628e-02
   2.5260034e-02
   4.8007224e-02
   4.5310474e-02
   2.5062498e-02
   5.3854857e-02
   8.9854793e-02
   8.7049406e-02
   2.3368020e-02
   6.6371618e-02
   4.9458826e-02
   3.8776406e-02
   2.9660837e-02
   5.3819680e-02
   6.0790045e-02
   5.4887926e-02
   5.0866768e-02
   9.3050659e-02
   6.4238773e-02
   4.4586674e-02
   5.8197104e-02
   5.4254811e-02
   7.2687810e-02
   7.0709499e-02
   3.7219078e-02
   2.7178584e-02
   4.8555156e-02
   4.2289854e-02
   2.5933840e-02
   6.1088937e-02
   2.9371053e-02
   1.8420146e-02
   1.9501108e-02
   5.1999384e-02
   2.5252450e-02
   7.3376844e-02
   5.6897440e-02
   7.0467748e-02
   1.8452899e-02
   7.2533523e-02
   4.7478713e-02
   3.3447977e-02
   8.8379787e-02
   3.2263010e-02
   3.5160339e-02
   6.4571125e-02
   3.6834119e-02
   4.3971532e-02
   6.5731731e-02
   3.8242787e-02
   4.1930893e-02
   3.7455573e-02
   4.3585555e-02
   2.5274650e-02
   2.1329543e-02
   3.2737892e-02
   3.0118015e-02
   1.2657220e-02
   1.5833417e-01
   4.6982675e-02
   4.2717741e-02
   8.3895943e-02
   2.1091718e-02
   7.2597615e-02
   4.8147536e-02
   2.5215406e-02
   2.9843006e-02
   5.7236679e-02
   6.0553896e-02
   4.2307848e-02
   8.2721679e-02
   3.4826949e-02
   1.6510374e-02
   1.6161363e-01
   2.8445263e-02
   5.6156387e-02
   5.1083371e-02
   9.2745149e-02
   1.6911205e-02
   6.0932709e-02
   8.1222266e-03
   2.1978880e-02
   3.7013571e-02
   2.8244545e-02
   4.2564454e-02
   3.0626638e-02
   7.1078620e-02
   1.0254335e-01
   2.9924057e-02
   8.3478440e-02
   7.2611677e-02
   3.7038362e-02
   1.0728295e-01
   1.9140941e-02
   3.8827461e-02
   7.5559597e-02
   1.3171379e-01
   4.9452892e-02
   1.1673922e-01
   6.8676041e-02
   3.4844680e-02
   6.8614213e-02
   6.1874353e-02
   1.4675475e-01
   3.1960195e-02
   8.7226607e-02
   5.2876880e-02
   3.4961482e-02
   2.1979955e-02
   6.3770348e-02
   4.6599375e-02
   3.0836974e-02
   5.5431202e-02
   1.0182435e-01
   8.2478047e-02
   6.9517362e-02
   8.5864310e-02
   3.9998394e-02
   3.4658972e-02
   3.7168494e-02
   8.8200937e-02
   5.9920102e-02
   5.3032307e-02
   1.8199596e-02
   1.1393414e-01
   1.2401955e-01
   5.0292417e-02
   7.5809252e-02
   3.5626595e-02
   5.4161915e-02
   2.7804623e-02
   3.2463366e-02
   5.9677206e-02
   1.0410470e-01
   7.1728057e-02
   6.9423335e-02
   3.0381538e-02
   6.5204834e-02
   6.1469316e-02
   1.4948321e-01
   6.8019393e-02
   9.7692741e-02
   9.2244739e-02
   7.4959550e-02
   6.4938414e-02
   1.0235044e-01
   8.6581250e-02
   9.1366538e-02
   9.2670532e-02
   3.3485923e-02
   2.9628273e-02
   5.6461485e-02
   7.0227674e-02
   1.2630112e-01
   5.3895729e-02
   5.5495420e-02
   6.3380585e-02
   4.8146832e-02
   1.4842276e-01
   1.3029010e-01
   5.1163399e-02
   1.7705241e-02
   5.5890106e-02
   3.2966496e-02
   9.2094542e-02
   4.3717871e-02
   8.7274998e-02
   6.7203882e-02
   4.7443323e-02
   6.2794278e-02
   1.5802224e-02
   6.4241807e-02
   1.3491670e-02
   3.1884275e-02
   2.4383767e-02
   5.2494111e-02
   1.9474616e-02
   9.8061953e-03
   6.7361764e-02
   6.7527327e-02
   6.6262997e-02
   5.8007363e-02
   2.9333349e-02
   5.0954888e-02
   5.6784219e-02
   3.4022770e-02
   3.0352240e-02
   1.0886225e-01
   4.9392013e-02
   3.4102324e-02
   3.4003184e-02
   2.7539893e-02
   2.9840503e-02
   9.1631802e-02
   2.2430812e-02
   6.4141480e-02
   7.5789410e-02
   1.6975475e-02
   3.7301227e-02
   5.3002685e-02
   1.2170151e-01
   5.9271470e-02
   4.7710530e-02
   3.5334802e-02
   6.3409507e-02
   5.3145945e-02
   6.2106067e-02
   2.9708203e-02
   7.5988703e-02
   2.7780481e-02
   5.8576749e-02
   3.8943476e-02
   3.9566512e-02
   3.8537046e-02
   1.4923108e-02
   2.9341743e-02
   6.7933943e-02
   3.1328320e-02
   3.5304930e-02
   5.2848168e-02
   5.9981226e-02
   8.5265948e-02
   4.7546701e-02
   5.4118112e-02
   9.3558081e-03
   2.5736376e-02
   9.4319638e-02
   6.2752308e-02
   8.3669419e-02
   5.3628654e-02
   8.6789334e-02
   2.8045922e-02
   8.7605712e-02
   3.4921879e-02
   4.1825818e-02
   9.0451354e-02
   5.3755776e-02
   3.7056175e-02
   5.0030358e-02
   2.5378898e-02
   7.8206510e-02
   4.5726899e-02
   6.5024523e-02
   1.4518005e-02
   4.6276371e-02
   8.8317056e-02
   2.1712852e-02
   4.6146935e-02
   2.0446954e-02
   2.4450313e-02
   2.3664135e-02
   5.8130959e-02
   5.3758252e-02
   2.6293647e-02
   1.9338913e-02
   7.7456862e-02
   1.3181639e-01
   1.9896718e-02
   2.1927656e-02
   6.9473412e-02
   5.5366319e-02
   5.1163082e-02
   1.6664678e-02
   2.0215941e-02
   1.9914247e-02
   1.9422105e-02
   1.7496828e-02
   3.4068768e-02
   4.3509625e-02
   1.6307794e-02
   2.6655828e-02
   5.0232904e-02
   8.4400428e-02
   4.6139955e-02
   5.6714593e-02
   2.3841455e-02
   3.0688349e-02
   7.1884419e-02
   1.6371243e-02
   4.7280576e-02
   4.1875459e-02
   2.2908142e-02
   3.5404051e-02
   4.1791552e-02
   1.1591907e-02
   2.1558875e-02
   2.0892038e-02
   1.0500426e-02
   2.1075427e-02
   4.4787163e-02
   6.4175755e-02
   4.9216002e-02
   3.6168234e-02
   4.0231931e-02
   4.1817879e-02
   1.5782633e-02
   4.8507405e-02
   2.1903591e-02
   1.2099325e-01
   3.3314905e-02
   9.3552836e-02
   7.2020443e-02
   6.6359238e-02
   8.1733265e-02
   7.9443556e-02
   1.7857953e-02
   3.8966077e-02
   3.8967011e-02
   6.2507274e-02
   1.0872122e-01
   6.8817493e-02
   4.1984315e-02
   7.3898998e-02
   4.1563574e-02
   7.0673200e-02
   7.4894193e-02
   3.8857857e-02
   7.2417985e-02
   4.1540729e-02
   8.1104665e-02
   4.4405962e-02
   4.2488724e-02
   1.1863357e-01
   7.4131684e-02
   6.4084104e-02
   4.1638641e-02
   5.6566010e-02
   3.7005225e-02
   2.6322733e-02
   9.7831753e-03
   6.0875147e-02
   5.3749888e-02
   9.1645541e-02
   6.0190438e-02
   4.1332406e-02
   4.3550533e-02
   3.4096328e-02
   5.1237439e-02
   6.5437534e-02
   6.7721791e-02
   2.4646898e-02
   6.0117747e-02
   6.4416590e-02
   2.5003343e-02
   4.5957237e-02
   5.0262295e-02
   3.3211460e-02
   2.7053166e-02
   5.0287430e-02
   9.3074578e-02
   5.3965743e-02
   1.2455243e-01
   5.5098544e-02
   1.0101312e-01
   3.8971952e-02
   3.2491502e-02
   1.8812814e-02
   6.1224089e-02
   4.2066478e-02
   1.9455675e-02
   3.6800638e-02
   5.5242542e-02
   5.9297843e-02
   4.8406939e-02
   4.7308897e-02
   5.4726799e-02
   1.4453312e-02
   4.4257274e-02
   3.7307270e-02
   5.1734047e-02
   4.8262779e-02
   4.0808595e-02
   5.4578103e-02
   8.6564705e-02
   1.6444993e-01
   6.5982840e-02
   6.6166705e-02
   4.4579334e-02
   4.4197435e-02
   1.9582714e-02
   2.7411895e-02
   6.1371832e-02
   4.9405477e-02
   7.4513350e-02
   3.7368697e-02
   5.7895161e-02
   3.7149729e-02
   4.1910557e-02
   1.0228330e-02
   4.5065100e-02
   5.0666090e-02
   3.0195628e-02
   4.9160554e-02
   3.4727859e-02
   1.0125301e-01
   1.0566372e-01
   4.6127603e-02
   3.8494024e-02
   4.9209288e-02
   5.4791757e-02
   2.6878659e-02
   2.1587272e-02
   4.9595803e-02
   2.5526144e-02
   4.5036526e-02
   3.7805244e-02
   6.1946019e-02
   5.6071393e-02
   7.7209156e-02
   4.9909942e-02
   1.8473691e-02
   9.7642422e-02
   3.7306736e-02
   3.9662675e-02
   1.7793429e-02
   4.2481212e-02
   1.0021696e-01
   4.9429465e-02
   2.5806538e-02
   4.7725299e-02
   2.2480970e-02
   9.4725726e-02
   2.9453175e-02
   4.7884008e-02
   3.8974929e-02
   3.8979875e-02
   2.6237050e-02
   8.4894010e-02
   2.2072848e-02
   1.9505205e-02
   3.6660509e-02
   4.3968558e-02
   2.4134596e-02
   6.0700694e-02
   4.1578143e-02
   4.6617131e-02
   2.2608003e-02
   3.4684874e-02
   4.9504529e-02
   8.5732693e-02
   5.2715049e-02
   6.0849393e-02
   3.9403519e-02
   2.4044679e-02
   4.4631738e-02
   2.2270337e-02
   5.8777069e-02
   4.9987144e-02
   2.7420105e-02
   4.3297756e-02
   4.7497866e-02
   3.3224678e-02
   1.2329979e-02
   1.7139852e-02
   5.1318564e-02
   5.9694939e-02
   1.3235686e-02
   3.9561648e-02
   2.0319602e-02
   5.2190747e-02
   2.3285555e-02
   2.3004950e-02
   4.9422955e-02
   5.1423685e-02
   1.0563687e-02
   9.5427285e-02
   6.6580889e-02
   4.3028787e-02
   4.4235368e-02
   2.7763815e-02
   7.3544340e-02
   1.4014287e-02
   8.0464760e-02
   8.2020784e-02
   3.8006481e-02
   2.2620279e-02
   5.6697399e-02
   2.7303023e-02
   1.6763590e-02
   7.6638252e-02
   7.4459964e-02
   2.5003954e-02
   7.5860097e-02
   5.8751469e-02
   6.9880616e-02
   5.1639519e-02
   1.2767263e-02
   2.4738734e-02
   3.6235460e-02
   5.9118020e-02
   4.2080550e-02
   1.5938004e-02
   5.5828112e-02
   2.4136728e-02
   1.4378220e-02
   3.2990037e-02
   7.6282109e-02
   4.6410527e-02
   5.0965802e-02
   7.9836090e-02
   7.4433505e-02
   3.0242015e-02
   3.4778454e-02
   4.1715102e-02
   3.5052867e-02
   4.2651206e-02
   2.6261900e-02
   1.6642477e-02
   5.7666885e-02
   3.0391744e-02
   4.5981011e-02
   4.2878538e-02
   5.7012056e-02
   3.8148433e-02
   5.5292816e-02
   5.3259563e-02
   3.7066682e-02
   8.8495788e-03
   6.9105407e-02
   8.7840529e-02
   2.0211613e-02
   1.8823817e-02
   2.3814500e-02
   2.1177159e-02
   1.5761624e-02
   2.0914741e-02
   8.6576117e-02
   6.2673862e-02
   4.8976569e-02
   3.6618192e-02
   7.3601530e-02
   9.8703897e-02
   2.4216771e-02
   1.5012845e-02
   7.6468391e-02
   3.0566498e-02
   7.0509119e-02
   3.8362202e-02
   7.3633092e-02
   9.9436869e-02
   2.7346948e-02
   5.0517979e-02
   5.2319943e-02
   6.7649018e-02
   2.3173936e-02
   7.9901703e-02
   2.3793750e-02
   7.1364444e-02
   3.5544493e-02
   5.1637606e-02
   1.0373774e-01
   9.6925905e-02
   5.0223051e-02
   7.4472440e-02
   6.4488735e-02
   5.9422669e-02
   1.1838934e-01
   2.0366071e-02
   2.2063891e-02
   1.3623673e-01
   2.8527354e-02
   4.3216522e-02
   7.3786673e-02
   6.3354516e-02
   8.6566094e-02
   9.3009211e-02
   6.3412647e-02
   6.1257350e-02
   1.0194526e-01
   6.8417276e-02
   1.8656459e-02
   1.0840971e-01
   1.0046729e-01
   4.3057528e-02
   5.4396055e-02
   7.8068901e-02
   3.3468267e-02
   5.9765081e-02
   3.5156286e-02
   4.5602291e-02
   3.7928506e-02
   4.4851915e-02
   1.0923698e-01
   6.3353384e-02
   2.7689680e-02
   3.4565744e-02
   2.2925770e-02
   6.7350538e-02
   2.5255493e-02
   1.9331205e-02
   2.1513105e-02
   7.8774640e-02
   3.2659537e-02
   5.9889545e-02
   2.5700089e-02
   1.1108085e-01
   4.7078875e-02
   8.4636120e-02
   8.4059387e-02
   6.5684489e-02
   8.6647736e-02
   4.8108521e-02
   3.9428051e-02
   1.2215906e-01
   8.3775149e-02
   2.5502243e-02
   6.9926629e-02
   8.2468714e-02
   8.4177498e-02
   6.9607785e-02
   3.0543673e-02
   9.9610148e-02
   1.2087088e-01
   2.7659460e-02
   3.3345032e-02
   5.2064217e-02
   4.2385008e-02
   5.1647607e-02
   9.2403104e-02
   4.7339827e-02
   3.4379381e-02
   7.6696100e-02
   3.0562488e-02
   1.0480551e-01
   2.1688385e-02
   6.0392740e-02
   9.1304709e-02
   4.4060459e-02
   5.7398731e-02
   2.8704904e-02
   3.4107489e-02
   2.2060271e-02
   3.1355227e-02
   3.1412752e-02
   1.0563711e-01
   1.1462091e-01
   1.9412539e-02
   4.0530666e-02
   3.1656762e-02
   3.8920624e-02
   3.4186227e-02
   2.7667668e-02
   5.6777397e-02
   4.9460919e-02
   4.5331143e-02
   2.3089650e-02
   5.0437704e-02
   2.9426566e-02
   4.7432272e-02
   6.5206446e-02
   6.2934791e-03
   4.0809270e-02
   3.5847331e-02
   5.3104081e-02
   3.9707364e-02
   5.2621260e-02
   8.4025907e-02
   9.1624000e-02
   2.0008384e-02
   2.5510786e-02
   8.2194706e-02
   1.6665590e-02
   1.5636045e-02
   3.5358876e-02
   5.5813633e-02
   2.7421113e-02
   3.8092656e-02
   4.4388491e-02
   4.3856087e-02
   5.0389841e-02
   4.9237577e-02
   2.0837527e-02
   3.2671866e-02
   7.0393296e-02
   1.1960816e-01
   1.9133131e-02
   4.2945436e-02
   1.3344593e-01
   3.6421635e-02
   2.1621476e-02
   1.0981788e-01
   3.0026718e-02
   2.4067003e-02
   3.8965739e-02
   9.2342322e-02
   5.4125969e-02
   7.8627217e-02
   2.5298522e-02
   2.8040593e-02
   1.4626770e-02
   7.3995051e-02
   7.6294880e-02
   4.6915434e-02
   2.9582813e-02
   5.2542557e-02
   2.2375056e-02
   1.7031906e-02
   2.2511130e-02
   3.0835638e-02
   5.8125240e-02
   4.1253775e-02
   1.0613741e-01
   1.0991303e-01
   3.8524308e-02
   3.4604587e-02
   3.2752206e-02
   2.6695234e-02
   5.6008766e-02
   3.4056512e-02
   1.7323952e-02
   2.1985023e-02
   8.1684023e-02
   1.0462956e-02
   3.5343349e-02
   6.1754751e-02
   4.7881830e-02
   5.4326419e-02
   1.9531146e-02
   5.1293504e-02
   6.9363189e-02
   3.2802052e-02
   7.9254278e-02
   7.5945912e-02
   8.5432649e-02
   3.5277753e-02
   9.0268236e-02
   2.1926570e-02
   3.3127129e-02
   4.8273650e-02
   9.2860977e-02
   6.6437780e-02
   6.8737255e-02
   3.0913104e-02
   4.6446331e-02
   5.7454882e-02
   7.4051026e-02
   1.8511646e-02
   3.3804211e-02
   8.5712971e-02
   7.8882553e-02
   2.5798415e-02
   7.3230452e-02
   1.0927710e-02
   2.9892265e-02
   3.5289806e-02
   2.6248985e-02
   3.5913495e-02
   4.5309734e-02
   3.4792571e-02
   3.5690399e-02
   2.9881856e-02
   6.3278217e-02
   7.4337550e-02
   7.6374666e-02
   3.0906062e-02
   3.9206543e-02
   6.9625228e-02
   2.8335563e-02
   1.0134796e-01
   4.2974906e-02
   6.7734999e-02
   2.8195163e-02
   4.7584049e-02
   1.4175383e-01
   3.6138484e-02
   5.8887549e-02
   5.4656639e-02
   2.4225270e-02
   9.2005103e-02
   6.0904837e-02
   6.1456403e-02
   4.6773522e-02
   1.0753017e-01
   2.2529133e-02
   2.3645948e-02
   2.7559621e-02
   4.5642998e-02
   3.2423795e-02
   2.7983509e-02
   6.0216163e-02
   3.4531458e-02
   7.6430922e-02
   6.0580387e-02
   3.7149335e-02
   4.9732079e-02
   1.0668772e-01
   8.5370788e-02
   5.3866978e-02
   3.2004585e-02
   5.3425084e-02
   6.7112568e-02
   3.1291784e-02
   1.9523523e-02
   4.2979703e-02
   3.4650170e-02
   4.7260009e-02
   1.4394100e-02
   7.8328212e-02
   3.5231453e-02
   1.3834859e-01
   3.0990963e-02
   6.7704725e-02
   3.7055086e-02
   4.0522410e-02
   5.9766971e-02
   4.9055271e-02
   1.4210552e-01
   2.3328359e-02
   6.9100840e-02
   3.7763130e-02
   1.9391416e-02
   1.1331778e-01
   6.9036122e-02
   4.1336023e-02
   3.9623630e-02
   7.2919681e-02
   5.8474591e-02
   1.0271225e-02
   3.7933172e-02
   1.8894426e-02
   8.5859747e-02
   8.7618974e-02
   5.6910170e-02
   6.4584427e-02
   1.1082290e-01
   6.3699752e-02
   4.0693580e-02
   8.9165817e-02
   4.9621149e-02
   5.6904992e-02
   6.3602069e-02
   4.4507747e-02
   4.4437440e-02
   4.7144820e-02
   2.9062977e-02
   1.3764140e-02
   3.8238352e-02
   3.2170641e-02
   1.6277331e-02
   8.4582266e-02
   2.8281872e-02
   1.2414184e-01
   6.9497844e-02
   5.7863434e-02
   4.3220358e-02
   3.5775107e-02
   2.3155352e-02
   2.6459794e-02
   5.5181252e-02
   2.1036599e-02
   3.3998522e-02
   1.9153500e-02
   2.7898075e-02
   3.5482098e-02
   3.4313631e-02
   1.6570738e-02
   4.4322928e-02
   2.0255972e-02
   4.1406363e-02
   2.2496820e-02
   1.5718130e-02
   2.9587828e-02
   4.0090568e-02
   1.4736210e-02
   4.5003627e-02
   4.8901241e-02
   5.6030084e-02
   4.5956968e-02
   4.0941361e-02
   6.0443294e-02
   3.1323282e-02
   3.2902913e-02
   2.8318816e-02
   3.6057466e-02
   3.6936519e-02
   3.7716668e-02
   2.6430432e-02
   2.5410425e-02
   2.7953398e-02
   2.6111156e-02
   2.4393454e-02
   1.2116421e-02
   3.4812173e-02
   2.9905797e-02
   2.6131860e-02
   3.6902398e-02
   1.6398091e-02
   5.4897832e-02
   2.0841922e-02
   4.3989608e-02
   3.0675113e-02
   6.1238328e-02
   9.7716237e-02
   5.2653427e-02
   9.2464545e-02
   5.4102131e-02
   3.5619592e-02
   3.7471924e-02
   3.4469485e-02
   1.5910923e-02
   4.3832483e-02
   6.9965527e-02
   4.4575228e-02
   3.9694429e-02
   3.1382597e-02
   2.9094219e-02
   3.3089935e-02
   2.9758071e-02
   2.0133304e-02
   2.7197984e-02
   3.1958266e-02
   2.6970839e-02
   1.4828165e-02
   2.7604478e-02
   5.0540097e-02
   3.4519600e-02
   9.9898237e-02
   3.6971864e-02
   1.5794864e-02
   3.4605496e-02
   3.1389803e-02
   4.1004401e-02
   2.0123558e-02
   1.9494127e-02
   1.1518773e-01
   2.4284306e-02
   4.5202361e-02
   2.6615589e-02
   3.3840037e-02
   1.7351862e-02
   5.6005229e-02
   2.4407085e-02
   1.7225479e-02
   1.6038044e-02
   1.8745888e-02
   2.2698088e-02
   2.2982056e-02
   1.9276912e-02
   1.7663200e-02
   8.0131390e-02
   5.5617025e-02
   1.1886718e-02
   4.4992615e-02
   2.8998863e-02
   6.0881880e-02
   4.5181459e-02
   2.5222908e-02
   1.6187825e-02
   4.5533280e-02
   3.0371619e-02
   1.5551336e-02
   3.0682205e-02
   5.4834023e-02
   1.3465040e-02
   2.4394407e-02
   2.8168028e-02
   2.5832779e-02
   5.4738368e-02
   6.8936607e-02
   7.7513833e-02
   4.0841964e-02
   2.1865621e-02
   2.5342561e-02
   3.6927108e-02
   5.3763101e-02
   1.4581807e-02
   2.4040459e-02
   3.2256400e-02
   2.1632151e-02
   4.9163970e-02
   3.4475848e-02
   2.5115283e-02
   1.1867467e-02
   2.1822854e-02
   3.2408965e-02
   3.8048277e-02
   2.8736887e-02
   3.1293133e-02
   1.3932538e-02
   2.6018081e-02
   1.2421842e-02
   2.7825956e-02
   1.6385176e-02
   2.8213691e-02
   4.6128250e-02
   2.1102923e-02
   5.6181941e-02
   4.1307209e-02
   4.9653331e-02
   4.9201041e-02
   2.2313542e-02
   4.5738273e-02
   3.7714421e-02
   1.9617560e-02
   3.0319927e-02
   2.9393204e-02
   3.9574116e-02
   2.9095640e-02
   2.1252073e-02
   2.5989741e-02
   2.3470967e-02
   4.4764750e-02
   6.7475481e-02
   3.0935205e-02
   2.3818485e-02
   2.8120526e-02
   1.4087108e-02
   1.7676303e-02
   3.0905529e-02
   2.2210071e-02
   6.5884261e-02
   3.2598632e-02
   1.3234915e-02
   1.7142985e-02
   3.2856556e-02
   2.1364605e-02
   2.1450154e-02
   3.6142905e-02
   2.7081222e-02
   4.3536211e-02
   2.5159658e-02
   4.5009105e-02
   3.0217311e-02
   2.6253453e-02
   3.2761979e-02
   5.2033717e-02
   3.7346777e-02
   5.5235361e-02
   4.3011755e-02
   1.8069450e-02
   2.3533676e-02
   3.0314454e-02
   2.6493359e-02
   3.2865229e-02
   3.8030590e-02
   6.5158603e-02
   1.8959474e-02
   2.5519340e-02
   1.4698531e-02
   4.8255468e-02
   2.0642006e-02
   2.9681154e-02
   4.5398455e-02
   3.3313772e-02
   3.0929460e-02
   7.1726335e-02
   7.4784693e-02
   3.5358073e-02
   2.8403898e-02
   4.9158887e-02
   5.6002995e-02
   9.5771608e-02
   5.0584706e-02
   5.9185950e-02
   5.3411205e-02
   2.0137266e-02
   3.5160542e-02
   1.7070854e-02
   5.6915752e-02
   2.3391940e-02
   8.0021690e-02
   4.0701244e-02
   3.8053600e-02
   5.0567831e-02
   6.7116626e-03
   1.6413101e-02
   2.4725152e-02
   1.5383301e-02
   4.9468717e-02
   3.9189783e-02
   2.8078442e-02
   2.9473954e-02
   6.0079125e-02
   3.4482700e-02
   2.0098595e-02
   4.0450087e-02
   3.6416084e-02
   2.3641665e-02
   3.1185990e-02
   2.4866385e-02
   4.9982441e-02
   3.7858759e-02
   2.5986488e-02
   4.3588286e-02
   8.5496111e-02
   1.2626782e-02
   1.8160614e-02
   9.3684724e-02
   6.8326067e-02
   8.2184070e-02
   3.1164160e-02
   4.5006344e-02
   2.0600064e-02
   2.6552570e-02
   9.6591647e-02
   3.4004032e-02
   4.7499523e-02
   2.8072873e-02
   3.9624332e-02
   8.9908333e-02
   8.0272151e-03
   1.3569451e-02
   2.9435444e-02
   1.7208096e-02
   5.0813338e-02
   3.5937636e-02
   4.1808698e-02
   1.8789577e-02
   4.0172152e-02
   4.5866495e-02
   3.5295833e-02
   5.5095480e-02
   3.1760677e-02
   4.5418672e-02
   5.1328748e-02
   2.5189370e-02
   2.9387563e-02
   2.8531980e-02
   3.2342470e-02
   2.8478098e-02
   1.5450466e-02
   2.8920985e-02
   2.7288012e-02
   4.4646151e-02
   2.5745032e-02
   3.2796657e-02
   3.5275344e-02
   2.4996233e-02
   2.9951433e-02
   6.2403478e-02
   3.4309989e-02
   1.1027367e-02
   5.8590632e-03
   1.4000551e-02
   6.0391838e-02
   4.2247918e-02
   2.1737214e-02
   1.1759607e-02
   6.7933450e-02
   2.2114799e-02
   5.1184714e-02
   2.9056207e-02
   3.5687797e-02
   2.6850509e-02
   3.4121585e-02
   2.2907839e-02
   3.2412203e-02
   4.3266234e-02
   8.4222803e-03
   2.8197941e-02
   3.9265046e-02
   3.3779943e-02
   1.0742370e-02
   3.6001938e-02
   4.1090159e-02
   4.1987028e-02
   2.4838830e-02
   2.4352825e-02
   2.9318906e-02
   3.7399353e-02
   2.3102514e-02
   2.2083409e-02
   4.7095411e-02
   6.0380556e-02
   2.5942466e-02
   1.0591450e-01
   4.7701805e-02
   5.7162082e-02
   2.6944872e-02
   4.6447287e-02
   2.6674723e-02
   2.9576076e-02
   3.5083553e-02
   4.0414653e-02
   7.0259674e-02
   2.7953641e-02
   2.5244132e-02
   4.8408207e-02
   3.6883778e-02
   1.9652355e-02
   5.0435453e-02
   2.6859154e-02
   2.4604232e-02
   3.5171940e-02
   6.3866124e-02
   4.1953859e-02
   3.1821656e-02
   3.7819086e-02
   9.1482361e-03
   3.9355359e-02
   1.8779106e-02
   3.8021251e-02
   4.3274740e-02
   1.7326671e-02
   3.4525843e-02
   3.6425170e-02
   2.5286132e-02
   1.5575116e-02
   1.7774465e-02
   1.9472470e-02
   7.7089592e-02
   1.7362377e-02
   1.9024383e-02
   3.9991151e-02
   3.3410092e-02
   1.3294611e-02
   3.0827905e-02
   7.0680276e-02
   3.7938180e-02
   2.1634067e-02
   9.6496010e-03
   2.7690932e-02
   1.7404139e-02
   1.4977758e-02
   1.4560729e-02
   1.8232158e-02
   6.9927537e-02
   6.7464149e-02
   4.1457791e-02
   9.4631012e-02
   2.9360712e-02
   4.4189927e-02
   2.8890372e-02
   2.2558800e-02
   3.5017933e-02
   5.0566254e-02
   2.2038625e-02
   2.1633735e-02
   2.8971033e-02
   2.6477564e-02
   4.3854640e-02
   2.6451089e-02
   3.7722957e-02
   1.9057784e-02
   3.4964931e-02
   1.7994608e-02
   3.0307012e-02
   2.9310366e-02
   4.0142714e-02
   3.6006192e-02
   4.3876888e-02
   3.5119476e-02
   4.4435602e-02
   3.7913013e-02
   4.3035910e-02
   3.7307376e-02
   2.7438997e-02
   6.6753045e-02
   3.8231331e-02
   2.9021673e-02
   3.7760644e-02
   1.8709839e-02
   2.6515576e-02
   2.2767440e-02
   2.0873691e-02
   2.2875428e-02
   3.5049215e-02
   2.2130780e-02
   3.5576959e-02
   5.6676078e-02
   2.8993475e-02
   2.1967076e-02
   6.9804514e-02
   2.8058478e-02
   3.3312099e-02
   3.6164632e-02
   4.1249387e-02
   2.0564983e-02
   3.5375067e-02
   3.5666639e-02
   5.6741291e-02
   3.4622952e-02
   2.9198708e-02
   3.2486450e-02
   1.2484946e-02
   3.2913614e-02
   3.3439427e-02
   6.6242931e-02
   3.9545786e-02
   3.2020394e-02
   8.3477815e-02
   7.4587884e-02
   9.6803142e-02
   4.7981406e-02
   3.9963897e-02
   2.7061116e-02
   6.5152153e-02
   9.9940054e-03
   4.4278169e-02
   2.6125866e-02
   3.9868827e-02
   4.4172914e-02
   6.0341524e-02
   2.7337950e-02
   3.0060092e-02
   2.9003030e-02
   4.6948788e-02
   1.7455953e-02
   2.9453140e-02
   2.9417884e-02
   3.9195721e-02
   3.2254228e-02
   2.6409325e-02
   3.4413271e-02
   5.3222153e-02
   3.5480976e-02
   3.7047701e-02
   2.5384692e-02
   2.1504852e-02
   2.8011385e-02
   6.7146205e-02
   3.0718688e-02
   2.1077865e-02
   2.7485248e-02
   2.2113484e-02
   6.0857938e-02
   4.3994716e-02
   3.1316433e-02
   1.5370126e-02
   2.3398854e-02
   5.2469035e-02
   6.6969873e-02
   1.5845108e-02
   9.3149641e-02
   1.1657683e-01
   5.6608989e-02
   2.1664616e-02
   2.9670757e-02
   1.9008256e-02
   3.8223962e-02
   1.7525811e-02
   2.4615999e-02
   1.9138104e-02
   3.7331519e-02
   7.9116313e-03
   2.0422900e-02
   2.9442245e-02
   4.7660824e-02
   2.7984095e-02
   1.7707241e-02
   4.4561770e-02
   3.1151719e-02
   1.7290424e-02
   3.2180886e-02
   2.8088145e-02
   3.7824219e-02
   9.7282970e-03
   2.9117530e-02
   3.7012603e-02
   3.3639557e-02
   3.7334908e-02
   2.3567471e-02
   1.7255743e-02
   2.4936252e-02
   1.4439248e-02
   1.3587009e-02
   3.3518236e-02
   1.3381735e-02
   1.7801939e-02
   2.2504005e-02
   2.1856876e-02
   4.5309768e-02
   3.6877103e-02
   3.4859887e-02
   3.8348928e-02
   1.8552312e-02
   3.5127582e-02
   2.2634894e-02
   3.9560151e-02
   1.2110338e-02
   1.6986530e-02
   2.2633803e-02
   1.1026098e-02
   1.5376265e-02
   4.0181815e-02
   2.2068475e-02
   1.4505476e-02
   1.8374035e-02
   2.7762323e-02
   1.3460942e-02
   1.9183336e-02
   3.2754531e-02
   3.0533339e-02
   4.0216737e-02
   8.0753372e-02
   1.5623856e-02
   1.4421324e-02
   1.5331039e-02
   2.4268156e-02
   6.1188491e-02
   3.6168690e-02
   3.5254750e-02
   3.4959741e-02
   1.6495322e-02
   3.1340968e-02
   3.9062043e-02
   3.8538539e-02
   2.9964015e-02
   1.9824345e-02
   4.0742072e-02
   1.3015577e-02
   3.3429410e-02
   2.5784960e-02
   3.2031570e-02
   1.2283340e-02
   4.9226071e-02
   2.4294661e-02
   5.7900023e-02
   1.0728130e-02
   1.6098121e-02
   9.4904173e-03
   9.1419621e-03
   1.7063533e-02
   4.5170980e-02
   3.9239092e-02
   1.9822422e-02
   2.4328236e-02
   2.6017522e-02
   4.6455948e-02
   1.9102269e-02
   2.2326917e-02
   3.1799838e-02
   1.0018586e-01
   3.6294348e-02
   4.8052914e-02
   2.1655088e-02
   5.1239751e-02
   2.8643736e-02
   3.4762416e-02
   1.5347068e-02
   3.1204869e-02
   3.0002132e-02
   1.7452886e-02
   2.2423329e-02
   2.8062696e-02
   1.9847767e-02
   2.8384535e-02
   2.8321516e-02
   3.0927598e-02
   1.9790701e-02
   3.6655807e-02
   9.8410119e-02
   1.3945483e-02
   4.0618027e-02
   2.4400451e-02
   1.3513568e-02
   3.7765737e-02
   9.1437604e-03
   1.7677177e-02
   1.0990641e-02
   2.3366110e-02
   2.7927092e-02
   6.1170001e-02
   1.7708461e-02
   1.5290642e-02
   2.9788780e-02
   8.7033461e-03
   1.4524330e-02
   3.7820103e-02
   2.7483760e-02
   3.0744911e-02
   4.6683515e-02
   2.5886855e-02
   2.6696946e-02
   3.5201984e-02
   2.0811522e-02
   2.4433811e-02
   2.4919538e-02
   6.7310666e-03
   2.1651000e-02
   3.2805801e-02
   1.8471560e-02
   2.2418637e-02
   3.6424259e-02
   8.2084380e-03
   1.7817839e-02
   9.6452002e-03
   3.1728893e-02
   3.1212924e-02
   2.8068794e-02
   1.8467501e-02
   7.1586772e-02
   1.7707369e-02
   4.0513421e-02
   1.6478552e-02
   1.8804336e-02
   2.5048595e-02
   3.5928814e-02
   4.0990777e-02
   5.9781218e-02
   1.8716118e-02
   2.1379768e-02
   2.2516082e-02
   2.1816949e-02
   3.1935693e-02
   1.6729053e-02
   6.6155028e-02
   3.4770686e-02
   1.5526707e-02
   1.7753405e-02
   1.6496491e-02
   3.2806913e-02
   2.3268733e-02
   2.6822235e-02
   1.7517012e-02
   3.1741032e-02
   9.9554536e-02
   1.9515783e-02
   3.1864955e-02
   3.7201012e-02
   2.6971377e-02
   2.1218123e-02
   3.3488078e-02
   3.8938562e-02
   9.2071945e-03
   1.7907374e-02
   2.0197613e-02
   3.5770394e-02
   1.5115035e-02
   5.0384585e-02
   3.5185604e-02
   2.5082894e-02
   3.6423726e-02
   2.5793907e-02
   3.4303715e-02
   3.6941472e-02
   6.6193901e-02
   6.6250081e-02
   3.0815122e-02
   4.8639808e-02
   1.5215074e-02
   7.0536011e-03
   9.5999759e-03
   3.7002370e-02
   2.1781029e-02
   1.1604578e-02
   4.3133799e-02
   1.6097692e-02
   4.0201123e-02
   1.4548113e-02
   3.6400707e-02
   3.5739468e-02
   2.7936309e-02
   1.1316840e-02
   1.6707714e-02
   3.1552949e-02
   3.0132400e-02
   2.4776307e-02
   1.3979681e-02
   7.4702885e-03
   3.4023742e-02
   1.8563256e-02
   1.7610404e-02
   3.2020523e-02
   1.6951465e-02
   8.4108790e-03
   2.7159149e-02
   1.8660031e-02
   2.4051817e-02
   3.0387941e-02
   3.5281988e-02
   1.5863005e-02
   2.0397944e-02
   5.3339768e-02
   4.3718621e-02
   2.2261308e-02
   6.4404691e-02
   1.7063880e-02
   1.7338991e-02
   2.5203022e-02
   4.1709425e-02
   3.1943251e-02
   5.8382048e-02
   1.4171049e-02
   2.1977515e-02
   1.9069482e-02
   1.4017671e-02
   3.8607236e-02
   3.2128856e-02
   1.6726762e-02
   1.6739452e-02
   1.5279824e-02
   2.8324218e-02
   2.2603613e-02
   2.2686381e-02
   2.5729951e-02
   5.8515282e-02
   2.0583894e-02
   4.7210048e-02
   2.8278056e-02
   1.5994021e-02
   4.6556986e-02
   8.5672137e-03
   5.1025784e-02
   2.8380862e-02
   2.5484958e-02
   2.2445800e-02
   1.4222223e-02
   3.3812089e-02
   2.2145559e-02
   6.1772408e-02
   5.4079115e-02
   2.3148240e-02
   3.4962489e-02
   1.5369292e-02
   2.3707759e-02
   3.4229517e-02
   2.7193763e-02
   3.0029304e-02
   1.8651667e-02
   3.1104240e-02
   5.3026160e-02
   7.4229465e-02
   5.7670363e-02
   1.7820736e-02
   5.6161265e-02
   3.8471401e-02
   3.6457827e-02
   9.2905273e-03
   3.5333306e-02
   1.0809200e-02
   2.3562873e-02
   3.6857715e-02
   1.9003597e-02
   1.8464131e-02
   2.8070502e-02
   1.5670430e-02
   1.6970814e-02
   6.0103356e-02
   4.9729865e-02
   1.4972070e-02
   4.6388988e-02
   4.3208082e-02
   2.2332350e-02
   3.8145144e-02
   1.4782415e-02
   4.9509079e-02
   2.4535672e-02
   8.4051061e-02
   9.0171290e-02
   2.9172284e-02
   1.0169441e-01
   5.3701625e-02
   3.1957545e-02
   1.6486963e-02
   5.7587102e-02
   1.2093688e-02
   2.3166684e-02
   5.0973402e-02
   1.8921373e-02
   2.5938518e-02
   3.1372939e-02
   3.1458831e-02
   2.4603793e-02
   1.6330536e-02
   2.7143477e-02
   1.3426544e-01
   4.2880993e-02
   5.4445745e-02
   1.6779330e-02
   5.4503467e-02
   4.9168844e-02
   1.5353353e-02
   4.2848919e-02
   3.5920311e-02
   5.2018237e-02
   3.8486017e-02
   2.7251634e-02
   3.9453133e-02
   4.3220227e-02
   3.5779384e-02
   1.0565638e-01
   7.3730648e-02
   2.1098931e-02
   2.7415804e-02
   2.4728649e-02
   6.5076221e-02
   3.5107082e-02
   5.5797991e-02
   1.4760038e-02
   5.5146017e-02
   2.9336449e-02
   7.6399397e-02
   2.2153219e-02
   6.9991712e-02
   4.1505889e-02
   2.9642295e-02
   2.9732579e-02
   3.0423169e-02
   1.6975489e-02
   3.5384159e-02
   7.0362959e-02
   3.7704080e-02
   1.2501699e-01
   5.5763850e-02
   1.1751031e-02
   3.7776736e-02
   4.1230359e-02
   4.8040348e-02
   2.8209259e-02
   2.4916983e-02
   3.5741407e-02
   3.1912529e-02
   7.0807013e-02
   3.0407796e-02
   2.5086317e-02
   2.1601290e-02
   1.3456965e-02
   2.5984527e-02
   2.5532675e-02
   1.5589054e-02
   3.0811256e-02
   5.4281499e-02
   3.5999072e-02
   1.1992739e-02
   5.4817024e-02
   9.1144201e-02
   2.7857752e-02
   1.6007156e-02
   3.2342181e-02
   1.6559484e-02
   3.7059844e-02
   3.8595881e-02
   2.1579816e-02
   3.6759258e-02
   3.7262469e-02
   2.7734078e-02
   2.2027308e-02
   2.6808867e-02
   1.7986195e-02
   3.7420824e-02
   5.5045313e-02
   2.3131397e-02
   1.4326881e-02
   1.8338250e-02
   1.8474640e-02
   2.2014110e-02
   4.8186747e-02
   2.1770881e-02
   1.3508941e-02
   5.0663854e-02
   3.1810100e-02
   3.0679838e-02
   3.2467778e-02
   3.1127493e-02
   1.7840244e-02
   2.5777303e-02
   1.6855843e-02
   2.4035227e-02
   2.4129358e-02
   4.4912841e-02
   2.1949890e-02
   2.7904411e-02
   1.9782390e-02
   4.1722144e-02
   3.4335714e-02
   4.7371800e-02
   3.8782582e-02
   1.0717142e-01
   3.5916616e-02
   3.2830117e-02
   3.4899166e-02
   3.5792604e-02
   2.1460748e-02
   1.5903404e-02
   3.0359362e-02
   4.6764108e-02
   3.3005740e-02
   2.9262629e-02
   5.6230658e-02
   3.1651018e-02
   2.5953050e-02
   2.0248225e-02
   2.4458844e-02
   3.2608693e-02
   6.5912112e-02
   5.3182469e-02
   3.5080244e-02
   4.9792428e-02
   4.3168143e-02
   3.0955852e-02
   2.7814606e-02
   1.3811659e-02
   3.1944689e-02
   6.6144370e-02
   1.9833016e-02
   1.6678367e-02
   8.5703158e-02
   1.5388684e-02
   3.0278737e-02
   4.9310270e-02
   3.5107711e-02
   6.0054698e-02
   8.2503684e-02
   3.7910721e-02
   1.5637316e-02
   1.8303242e-02
   2.8815482e-02
   2.4186673e-02
   2.3153117e-02
   1.3927070e-02
   1.8034582e-02
   3.4190816e-02
   4.8453814e-02
   5.2975076e-02
   1.7565249e-02
   2.5382524e-02
   2.5097406e-02
   2.2185131e-02
   2.7676960e-02
   2.1098825e-02
   6.7747663e-02
   2.8554888e-02
   3.9513396e-02
   7.4499898e-02
   2.0963246e-02
   6.8653460e-02
   1.6964278e-02
   5.3238314e-02
   5.7689879e-02
   1.3535956e-02
   6.0891175e-02
   2.9638418e-02
   7.8770288e-02
   3.8218934e-02
   9.4721251e-02
   1.7378294e-02
   1.7427622e-02
   2.8409402e-02
   2.2666920e-02
   2.1006652e-02
   6.6226114e-02
   2.6741632e-02
   4.6270909e-02
   5.8914000e-02
   5.9589707e-02
   2.5938940e-02
   1.7410438e-02
   5.6052450e-02
   3.5500515e-02
   6.9376614e-02
   5.5427960e-02
   2.6618029e-02
   4.3001316e-02
   5.3552534e-02
   3.8926800e-02
   4.8310126e-02
   4.4251850e-02
   3.1356134e-02
   4.9957411e-02
   9.9180464e-02
   4.4121513e-02
   6.6527371e-02
   6.5126638e-02
   2.1257042e-02
   1.8653672e-02
   2.3354199e-02
   4.5249805e-02
   3.5380433e-02
   4.2413172e-02
   2.5084364e-02
   5.0302546e-02
   2.6322194e-02
   4.1150409e-02
   7.3176135e-02
   2.6983997e-02
   2.4520418e-02
   4.3113572e-02
   1.8765798e-02
   2.5861472e-02
   5.9035078e-02
   1.8119578e-02
   7.3841079e-02
   3.3893934e-02
   1.8439173e-02
   3.1214191e-02
   3.5329835e-02
   1.1856831e-01
   3.2674302e-02
   1.8927883e-02
   2.2384295e-02
   2.3152010e-02
   3.3974011e-02
   3.5828870e-02
   5.8723136e-02
   2.6242012e-02
   3.2851608e-02
   2.8554011e-02
   6.1730833e-02
   4.3366395e-02
   1.3802016e-02
   2.4652648e-02
   4.0783828e-02
   7.0818303e-02
   1.8427996e-02
   2.3171036e-02
   2.0648951e-02
   2.3170327e-02
   1.9014791e-02
   2.9771724e-02
   3.1143031e-02
   3.6496685e-02
   2.1941606e-02
   3.8021096e-02
   4.0382969e-02
   6.7318698e-02
   4.5461770e-02
   1.9271201e-02
   2.8119870e-02
   3.7785897e-02
   6.4762888e-02
   6.4712823e-02
   5.3752333e-02
   6.8847899e-02
   2.7899940e-02
   3.3614549e-02
   1.8018499e-02
   3.9503553e-02
   4.1132666e-02
   4.9536714e-02
   4.0939910e-02
   2.4791362e-02
   2.6564484e-02
   1.7512945e-02
   1.8768592e-02
   4.5988290e-02
   2.7772751e-02
   2.8242647e-02
   2.3495045e-02
   2.3456251e-02
   1.2264407e-02
   2.5521181e-02
   4.4711304e-02
   1.3353079e-02
   5.9823259e-02
   1.8675938e-02
   3.9648813e-02
   2.4839938e-02
   1.4811923e-02
   3.4050432e-02
   7.5196442e-02
   4.3748444e-02
   4.5809817e-02
   2.2399556e-02
   2.1331717e-02
   4.3630632e-02
   3.1970816e-02
   3.8151901e-02
   2.9433637e-02
   1.0057954e-01
   5.5676476e-02
   1.9275571e-02
   3.5588235e-02
   8.9392339e-02
   7.6358110e-02
   3.2951675e-02
   3.0465640e-02
   1.9633894e-02
   3.2346559e-02
   2.9675128e-02
   2.3430844e-02
   3.4396110e-02
   2.4973369e-02
   6.6151845e-02
   9.9447592e-02
   2.8898090e-02
   2.1699759e-02
   5.7672187e-02
   2.6721993e-02
   2.6037034e-02
   1.1094409e-02
   4.7954580e-02
   3.0597618e-02
   1.1139687e-01
   7.5815105e-02
   3.4598600e-02
   4.9097619e-02
   2.5754639e-02
   5.7415678e-02
   1.8112617e-02
   4.2809461e-02
   9.0428807e-02
   6.8985749e-02
   4.0782526e-02
   4.8200757e-02
   5.1838221e-02
   4.4068646e-02
   4.6622346e-02
   4.1013630e-02
   5.0624709e-02
   2.7743088e-02
   2.1240962e-02
   2.1240331e-02
   5.3557843e-02
   2.0965542e-02
   1.3346650e-02
   2.8493440e-02
   2.8312883e-02
   2.2014277e-02
   2.1406164e-02
   2.7030920e-02
   7.5068008e-02
   5.1868749e-02
   2.7177671e-02
   2.3681936e-02
   1.0218517e-02
   1.8457394e-02
   4.8377694e-02
   2.1847573e-02
   3.0764897e-02
   1.9850739e-02
   2.6545405e-02
   3.7403101e-02
   8.1185445e-02
   2.1845491e-02
   2.0927183e-02
   3.9713934e-02
   5.9882790e-02
   3.9773779e-02
   2.6970985e-02
   2.5392042e-02
   4.5551680e-02
   4.1673847e-02
   4.8547545e-02
   2.7900418e-02
   6.6571913e-02
   2.0788728e-02
   3.9670850e-02
   3.6238335e-02
   5.1303766e-02
   2.1807086e-02
   5.9024491e-02
   4.8451022e-02
   2.8836896e-02
   2.8912769e-02
   1.6688174e-02
   7.0850731e-02
   4.4360505e-02
   4.9501564e-02
   1.9838546e-02
   1.7553263e-02
   1.9432191e-02
   2.7906807e-02
   1.8238385e-02
   4.4349552e-02
   1.3682428e-01
   3.2412014e-02
   1.2169207e-02
   4.3857692e-02
   4.4359840e-02
   3.4452258e-02
   3.2173362e-02
   4.9138687e-02
   6.0609338e-02
   3.1904667e-02
   2.8289554e-02
   3.5700163e-02
   6.0703835e-02
   3.3193864e-02
   5.5423967e-02
   4.3055596e-02
   1.9085020e-02
   4.0227054e-02
   2.1037274e-02
   1.8073580e-02
   3.0846857e-02
   4.0646754e-02
   2.4343135e-02
   7.3869254e-02
   1.5409927e-02
   1.0266702e-02
   5.3464855e-02
   3.9510750e-02
   2.2010536e-02
   6.8478969e-02
   7.5178782e-02
   3.8801226e-02
   2.3721896e-02
   2.4920787e-02
   2.1018454e-02
   8.7732657e-02
   5.4156569e-02
   2.5826607e-02
   5.1050555e-02
   5.3165557e-02
   1.4565758e-02
   2.3010350e-02
   1.1622337e-02
   4.6369183e-02
   2.9532952e-02
   6.2872969e-02
   3.3694970e-02
   4.1472493e-02
   7.6768401e-02
   2.9380657e-02
   3.4736750e-02
   1.4603444e-02
   5.6441402e-02
   5.0145668e-02
   3.1364540e-02
   2.3984182e-02
   2.4646602e-02
   5.4567813e-02
   5.9889988e-02
   3.9921085e-02
   3.7920912e-02
   2.7219265e-02
   4.0761360e-02
   3.4645511e-02
   6.7053675e-02
   2.5888653e-02
   2.4398381e-02
   2.2017988e-02
   6.0416255e-02
   3.5333805e-02
   1.7740479e-02
   5.7544803e-02
   3.3757162e-02
   3.1500258e-02
   3.6005877e-02
   3.3446963e-02
   2.0777635e-02
   3.1369600e-02
   1.5713246e-02
   2.6491731e-02
   3.8275632e-02
   3.5766153e-02
   4.9219444e-02
   2.3591073e-02
   3.1018433e-02
   4.3153828e-02
   1.3791408e-02
   4.6508765e-02
   4.6738491e-02
   1.6465523e-02
   2.8022316e-02
   1.6385926e-02
   1.9571639e-02
   2.7127506e-02
   4.2853371e-02
   2.2257858e-02
   5.2863556e-02
   1.3737069e-02
   5.9190487e-02
   3.8255153e-02
   2.2123382e-02
   3.7583903e-02
   4.5125614e-02
   3.8683279e-02
   3.4656629e-02
   3.2637200e-02
   2.8781474e-02
   2.6599109e-02
   3.4934158e-02
   4.5194207e-02
   4.5741459e-02
   3.1241985e-02
   5.8042201e-02
   3.4011128e-02
   4.6787971e-02
   2.5661903e-02
   7.0432998e-02
   7.6234083e-02
   1.1743616e-02
   2.7740844e-02
   1.9928844e-02
   8.6156036e-03
   4.7121616e-02
   3.4983783e-02
   1.8219298e-02
   3.7270905e-02
   9.9547288e-02
   1.3680481e-02
   6.5628023e-02
   1.1059136e-02
   1.6930673e-02
   1.5243462e-02
   2.0610565e-02
   3.5236223e-02
   2.5625021e-02
   1.8381776e-02
   7.2168829e-02
   1.4960625e-02
   9.4287385e-02
   3.4480899e-02
   2.3648371e-02
   2.2128391e-02
   3.3637034e-02
   3.0677010e-02
   4.4962943e-02
   3.5529595e-02
   2.8694838e-02
   3.4844355e-02
   3.6026841e-02
   5.8952214e-02
   5.8275480e-02
   5.0668484e-02
   4.4051757e-02
   1.9552991e-02
   5.3983635e-02
   2.2254214e-02
   9.7504488e-03
   4.0436503e-02
   2.3449024e-02
   3.8531833e-02
   5.5600663e-02
   2.9440618e-02
   3.1641827e-02
   4.1695845e-02
   4.9242760e-02
   2.0399560e-02
   4.4103723e-02
   2.3523146e-02
   4.5137091e-02
   1.6443044e-02
   1.5123692e-02
   5.1085796e-02
   4.0308210e-02
   1.5359601e-02
   2.5310163e-02
   4.1511986e-02
   1.0143560e-01
   3.5476708e-02
   5.5774586e-02
   5.2920164e-02
   2.9839561e-02
   4.6604734e-02
   7.8085701e-02
   1.4061697e-02
   7.2823110e-02
   3.3236804e-02
   6.6196955e-02
   2.5969329e-02
   1.8587223e-02
   3.2508515e-02
   4.5862415e-02
   2.4192161e-02
   2.7515585e-02
   1.6694954e-02
   7.9870912e-02
   5.7195099e-02
   2.5349426e-02
   3.3610364e-02
   2.4777198e-02
   1.8169545e-02
   4.6989321e-02
   1.0759790e-02
   1.0827657e-02
   1.1574317e-02
   3.2517146e-02
   4.5574647e-02
   5.8705282e-02
   8.0971930e-02
   2.9422881e-02
   2.7452384e-02
   9.2016213e-03
   2.3082933e-02
   5.3642118e-02
   2.6451336e-02
   5.0480261e-02
   7.4648919e-02
   8.8340884e-03
   6.7601182e-02
   2.4195233e-02
   5.0816520e-02
   6.1328702e-02
   6.5902568e-02
   2.7171143e-02
   2.3811586e-02
   4.9619546e-02
   6.8380816e-02
   2.3465349e-02
   4.8185254e-02
   6.6673343e-02
   6.9734528e-02
   4.9830650e-02
   2.0255277e-02
   3.8049951e-02
   7.8380016e-02
   5.9844047e-02
   3.7427678e-02
   2.4717942e-02
   1.9798207e-02
   5.5086703e-02
   2.1579867e-02
   2.2863608e-02
   4.3622542e-02
   1.6372821e-02
   3.7374169e-02
   1.5919041e-02
   1.2975883e-02
   3.7761398e-02
   3.2811978e-02
   1.6150548e-02
   3.0654900e-02
   3.5034979e-02
   5.8557395e-02
   2.6924735e-02
   1.6223552e-02
   8.1301465e-02
   2.5790087e-02
   6.5328516e-02
   6.3877988e-02
   3.0529384e-02
   4.1501261e-02
   6.5044495e-02
   4.0414451e-02
   2.9058878e-02
   2.2284660e-02
   4.6174037e-02
   4.8727429e-02
   4.6958903e-02
   4.9188757e-02
   4.7064444e-02
   1.9818919e-02
   4.8753129e-02
   5.0177356e-02
   1.6083572e-02
   3.3859606e-02
   1.5238437e-02
   3.6902478e-02
   1.4888829e-02
   4.0861702e-02
   4.4067504e-02
   1.8722231e-02
   2.5824558e-02
   5.8280421e-02
   4.4550477e-02
   2.7248800e-02
   4.1588066e-02
   3.9292352e-02
   1.0977868e-02
   2.2570063e-02
   3.3833846e-02
   6.3257789e-02
   3.1915846e-02
   6.5257399e-02
   5.4948020e-02
   7.8056883e-02
   3.4141189e-02
   5.5025576e-02
   8.2961734e-02
   2.6529732e-02
   2.9642237e-02
   1.5764292e-02
   6.7905392e-02
   3.0607262e-02
   2.0321814e-02
   4.7178365e-02
   1.9941660e-02
   2.8331904e-02
   8.8987672e-02
   2.5540033e-02
   1.5214324e-02
   2.6564084e-02
   6.9415579e-02
   3.0254111e-02
   4.0282545e-02
   3.7237502e-02
   3.0880191e-02
   2.5215540e-02
   2.8420499e-02
   4.7989907e-02
   3.2445502e-02
   2.1923949e-02
   4.4746575e-02
   3.2858899e-02
   4.3172933e-02
   2.1056485e-01
   4.1205995e-02
   5.1485038e-02
   2.5456705e-02
   3.1685160e-02
   2.5076909e-02
   2.5333557e-02
   2.9471730e-02
   1.1715528e-02
   2.1134031e-02
   1.5181709e-02
   1.9663667e-02
   2.1401216e-02
   2.3469782e-02
   6.3352692e-02
   2.4883548e-02
   6.7470907e-02
   3.4127982e-02
   5.6773799e-02
   5.8249823e-02
   3.6352306e-02
   3.3287823e-02
   7.1664382e-02
   6.4447786e-02
   4.9975263e-02
   3.6932111e-02
   1.0073537e-01
   6.1020588e-02
   8.9827195e-02
   2.2728309e-02
   2.0280099e-02
   2.2940624e-02
   3.6461947e-02
   2.8630075e-02
   2.6235936e-02
   1.4825445e-02
   4.6459655e-02
   3.5012434e-02
   2.1876688e-02
   4.8775453e-02
   9.3840104e-02
   1.1313513e-02
   2.3768345e-02
   2.9035786e-02
   1.5572073e-02
   2.5813224e-02
   5.6597109e-02
   4.8494408e-02
   2.8423841e-02
   7.4483913e-02
   9.8971656e-02
   5.1839362e-02
   2.4576857e-02
   3.9185626e-02
   4.1511972e-02
   3.5952664e-02
   1.4685240e-02
   6.4387814e-02
   1.9738179e-02
   3.2223050e-02
   2.9623936e-02
   5.4933653e-02
   1.5835631e-02
   6.5806848e-02
   5.5476935e-02
   5.8567839e-02
   1.8320315e-02
   3.4209096e-02
   6.1187863e-03
   2.2347213e-02
   2.4703610e-02
   2.7477817e-02
   4.3288430e-02
   5.3677292e-02
   3.2319766e-02
   2.7733419e-02
   4.8666013e-02
   4.9961522e-02
   9.2035970e-03
   3.1763773e-02
   5.1955675e-02
   4.5001844e-02
   7.8574436e-02
   4.9005354e-02
   9.4667444e-02
   9.0703910e-02
   4.5542326e-02
   3.5996761e-02
   2.7322777e-02
   3.6497816e-02
   4.9610352e-02
   6.1774840e-02
   8.5504890e-02
   1.8296547e-02
   3.9031213e-02
   5.4989984e-02
   4.0331411e-02
   1.6888644e-02
   4.7048671e-02
   5.2551765e-02
   4.5031428e-02
   2.5324034e-02
   3.2717124e-02
   3.3835169e-02
   5.9139935e-02
   3.9585071e-02
   2.8149452e-02
   5.2912485e-02
   5.1941306e-02
   3.5913051e-02
   3.0035907e-02
   2.7791505e-02
   8.2941629e-02
   2.0895392e-02
   3.7772099e-02
   4.2524149e-02
   4.0833909e-02
   2.9757581e-02
   6.5687723e-02
   2.8853772e-02
   7.0674080e-02
   3.4726072e-02
   2.3203822e-02
   1.9547032e-02
   5.3129585e-02
   1.8294053e-02
   4.8550850e-02
   3.2329903e-02
   3.3299010e-02
   3.2886265e-02
   2.5335903e-02
   3.0319910e-02
   1.4341311e-02
   6.5265200e-02
   3.1455740e-02
   1.4655420e-02
   1.0834163e-02
   3.2360171e-02
   2.7727667e-02
   1.9801107e-02
   6.1521927e-02
   2.2025646e-02
   2.4000209e-02
   1.9177547e-02
   3.6569481e-02
   4.2064016e-02
   4.9653528e-02
   4.0715609e-02
   2.2848578e-02
   3.1888679e-02
   5.6473698e-02
   6.5708786e-02
   4.9583611e-02
   1.4679099e-02
   2.6521133e-02
   3.6748232e-02
   5.2104071e-02
   4.0934249e-02
   1.8823462e-02
   2.4956016e-02
   2.7573280e-02
   5.5451324e-02
   4.3077168e-02
   9.3913204e-02
   5.2310513e-02
   1.3634001e-02
   4.8371464e-02
   2.7376520e-02
   6.0309695e-02
   5.2889708e-02
   4.1311413e-02
   2.3592746e-02
   4.1875973e-02
   5.0854931e-02
   9.0718243e-03
   1.7989761e-02
   2.0354562e-02
   5.1039733e-02
   4.7287608e-02
   3.7904550e-02
   4.5796738e-02
   1.8867203e-02
   2.3644767e-02
   7.7452810e-02
   3.3968514e-02
   3.8382996e-02
   5.7175721e-02
   2.6458510e-02
   2.0653064e-02
   2.3489711e-02
   5.6210275e-02
   4.2937654e-02
   6.8459198e-02
   5.6995839e-02
   3.2926784e-02
   3.7327887e-02
   4.4091705e-02
   5.4549587e-02
   4.3936285e-02
   3.2216538e-02
   6.4062229e-02
   2.3568552e-02
   3.3823784e-02
   2.8921360e-02
   3.0471983e-02
   5.5751790e-02
   3.6206074e-02
   2.7428857e-02
   4.2701796e-02
   8.0785821e-02
   4.9347213e-02
   1.0715183e-02
   5.0196404e-02
   5.1945668e-02
   5.2932193e-02
   7.9784354e-02
   5.1962154e-02
   6.4569684e-02
   6.8350087e-02
   1.9747449e-02
   1.8210155e-02
   3.3887328e-02
   6.2356969e-02
   4.9315781e-02
   1.7846230e-02
   8.2729217e-02
   2.8345977e-02
   4.7285727e-02
   1.4870589e-01
   3.3073296e-02
   1.8915079e-02
   2.4368669e-02
   2.8869012e-02
   5.8777167e-02
   6.6915230e-02
   2.1479026e-02
   3.9100980e-02
   1.5692652e-02
   3.1926703e-02
   4.5136849e-02
   1.7388519e-02
   5.0942830e-02
   1.9911123e-02
   1.0509054e-02
   2.9019513e-02
   4.5376028e-02
   3.3688588e-02
   2.6325101e-02
   1.9090667e-02
   2.4784226e-02
   1.8410928e-02
   7.3655969e-02
   3.4576846e-02
   3.4554645e-02
   5.7463702e-02
   5.5444776e-02
   4.3018851e-02
   1.9972152e-02
   3.1879961e-02
   5.0027919e-02
   4.7738952e-02
   3.3473148e-02
   2.4720934e-02
   1.4196310e-02
   4.1259213e-02
   6.3594153e-02
   2.0351726e-02
   1.7757398e-02
   1.5200275e-02
   5.2025788e-02
   1.6571996e-02
   2.8699549e-02
   6.0040108e-02
   8.5407650e-02
   2.1931567e-02
   3.0552088e-02
   1.7182443e-02
   4.3031238e-02
   4.1134827e-02
   3.7980184e-02
   1.6134507e-02
   2.7247509e-02
   4.3066915e-02
   6.5913821e-02
   1.0629573e-02
   6.4635308e-02
   3.6422706e-02
   4.8239567e-02
   3.6935511e-02
   2.9610989e-02
   3.0321199e-02
   4.7531880e-02
   2.3513962e-02
   4.5978762e-02
   3.8957227e-02
   1.1276725e-02
   3.0445848e-02
   3.4986864e-02
   6.8403767e-02
   3.3441775e-02
   2.2703333e-02
   2.0943154e-02
   5.2603426e-02
   3.5354273e-02
   2.5106498e-02
   3.8548390e-02
   2.0192570e-02
   7.0797000e-03
   6.2815727e-02
   1.7795069e-02
   1.3858257e-02
   4.8217531e-02
   2.6286028e-02
   1.6454134e-02
   3.5051605e-02
   2.5736392e-02
   2.4803488e-02
   3.9351364e-02
   2.4349704e-02
   1.6691523e-02
   3.1973074e-02
   3.6056638e-02
   2.2148556e-02
   4.3389823e-02
   3.9682938e-02
   8.3846278e-02
   4.0848189e-02
   8.6882985e-02
   1.2263892e-02
   2.2255841e-02
   5.6168493e-02
   4.4693097e-02
   4.3253830e-02
   6.6805605e-02
   3.1264234e-02
   9.4107612e-02
   6.8282296e-02
   8.2774989e-02
   3.3929679e-02
   5.7233919e-02
   5.3782588e-02
   1.9687974e-02
   1.7722953e-02
   3.6664775e-02
   4.6449206e-02
   6.3831527e-02
   1.6290306e-02
   5.6676587e-02
   2.1400614e-02
   3.4644515e-02
   2.4841611e-02
   1.4007755e-02
   7.0753804e-02
   5.2035245e-02
   4.0572545e-02
   3.2336763e-02
   1.3264696e-02
   1.4734411e-02
   4.9863635e-02
   3.5967023e-02
   3.4997704e-02
   4.6603416e-02
   5.7369250e-02
   2.1990591e-02
   3.3323724e-02
   1.9176375e-02
   6.6505080e-02
   3.9536509e-02
   6.6063871e-02
   4.7757494e-02
   7.5573728e-02
   8.2634256e-03
   2.1557574e-02
   2.1124820e-02
   5.0623066e-02
   2.0614395e-02
   6.1808440e-02
   7.6766423e-02
   2.6737539e-02
   8.3888226e-02
   1.2435285e-02
   2.2569608e-02
   2.0644952e-02
   2.4607307e-02
   2.1586534e-02
   5.9126985e-02
   3.9621704e-02
   3.3522165e-02
   1.7063516e-02
   4.8269774e-02
   1.6816922e-02
   1.8045774e-02
   3.1018997e-02
   2.0609207e-02
   3.0381278e-02
   2.3625879e-02
   2.7087697e-02
   1.0141215e-01
   2.9090614e-02
   1.7697827e-02
   4.1169387e-02
   1.4656509e-02
   2.7472504e-02
   5.4975903e-02
   4.9338777e-02
   4.2674342e-02
   2.4006479e-02
   3.5800094e-02
   3.7424119e-02
   2.7318738e-02
   2.3036406e-02
   5.6717898e-02
   2.2806217e-02
   1.9846069e-02
   1.6221371e-02
   3.0043825e-02
   3.5933655e-02
   4.2093346e-02
   1.9744436e-02
   1.6136753e-02
   8.3793958e-02
   3.7698772e-02
   3.2264957e-02
   9.6931820e-02
   4.4254640e-02
   2.7262538e-02
   1.5550165e-02
   6.0555473e-02
   1.9251631e-02
   8.3981595e-02
   3.8434677e-02
   2.9366509e-02
   3.5820198e-02
   3.0333617e-02
   6.6586793e-02
   1.7709797e-02
   6.4956551e-02
   6.2327966e-02
   6.0136116e-02
   1.6278168e-02
   3.5581903e-02
   4.5944343e-02
   7.8280086e-02
   7.1409769e-02
   3.6736731e-02
   3.9783511e-02
   2.3814194e-02
   2.5005573e-02
   6.3830443e-02
   8.5420235e-02
   3.7925295e-02
   6.8420286e-02
   3.6167929e-02
   2.3820043e-02
   1.2002194e-02
   1.1227896e-02
   4.1421379e-02
   2.2739074e-02
   2.2980968e-02
   1.3037586e-02
   2.1666638e-02
   2.2070244e-02
   2.8866476e-02
   1.4354987e-02
   1.1575689e-02
   1.2313921e-02
   1.9768064e-02
   1.8952480e-02
   4.4718692e-02
   2.4406178e-02
   2.2416112e-02
   5.0933635e-02
   2.9761849e-02
   2.1055578e-02
   2.7266224e-02
   3.3473045e-02
   1.6705884e-02
   3.2783379e-02
   2.4370523e-02
   3.7737213e-02
   7.3782848e-02
   2.0742133e-02
   2.0071207e-02
   3.4020627e-02
   1.9420931e-02
   2.5837233e-02
   5.3495347e-02
   2.9990930e-02
   3.0097694e-02
   2.0470992e-02
   6.2788891e-03
   2.6740920e-02
   3.0736057e-02
   9.8037074e-02
   3.0193424e-02
   1.7949899e-02
   5.8361374e-02
   2.8824818e-02
   3.2885462e-02
   2.3479067e-02
   5.2426236e-02
   1.6657734e-02
   2.5470976e-02
   3.0563479e-02
   2.6144961e-02
   2.8617402e-02
   4.6387865e-02
   3.1356938e-02
   2.9970129e-02
   2.3585190e-02
   3.1534338e-02
   3.3025935e-02
   3.8007126e-02
   2.1635599e-02
   2.8510401e-02
   2.3704888e-02
   3.4816206e-02
   5.5118952e-02
   5.6040594e-02
   2.3481966e-02
   4.1443093e-02
   4.8159687e-02
   1.4678271e-02
   2.5017137e-02
   2.4640732e-02
   6.8781764e-02
   1.1427686e-02
   2.4816052e-02
   2.8678229e-02
   1.2342169e-02
   1.2298526e-02
   4.9439837e-02
   1.3515066e-02
   1.5482876e-02
   2.7490248e-02
   1.4127414e-02
   5.9212877e-02
   4.3181533e-02
   3.1485908e-02
   3.2235672e-02
   2.7301643e-02
   3.3117096e-02
   4.4745489e-02
   2.1869069e-02
   2.3295287e-02
   1.3014994e-02
   5.2650672e-02
   2.7654674e-02
   1.9586475e-02
   3.3232755e-02
   1.8570780e-02
   4.2821705e-02
   3.6440204e-02
   4.2364357e-02
   2.8320664e-02
   1.7330802e-02
   2.9295216e-02
   2.7067244e-02
   1.7186183e-02
   1.9037499e-02
   3.6717601e-02
   5.7529850e-02
   3.3471345e-02
   3.5794428e-02
   3.1847044e-02
   2.7370447e-02
   3.1670552e-02
   5.5243625e-02
   3.9871880e-02
   3.2951627e-02
   2.9302373e-02
   4.4728029e-02
   5.4778464e-02
   3.4580145e-02
   5.1783410e-02
   1.6779135e-02
   3.6229209e-02
   3.6487010e-02
   4.6107922e-02
   5.9244677e-02
   3.5322946e-02
   3.4061316e-02
   2.3797379e-02
   3.4846157e-02
   3.0379466e-02
   4.8223923e-02
   1.8528899e-02
   8.3528534e-02
   5.8678538e-02
   6.1815577e-02
   9.7448159e-02
   6.9064921e-02
   2.6588575e-02
   5.7335946e-02
   2.7681188e-02
   2.0792446e-02
   2.3714828e-02
   6.2238055e-02
   3.7417236e-02
   1.7524699e-02
   2.4555417e-02
   2.1845664e-02
   5.4861420e-02
   1.6928216e-02
   5.7305537e-02
   4.3499390e-02
   1.5834957e-02
   6.4776489e-02
   2.2692042e-02
   2.8331889e-02
   3.8330901e-02
   6.2727339e-02
   3.8234753e-02
   7.2247872e-02
   5.3003924e-02
   3.0336433e-02
   2.4186513e-02
   2.1858670e-02
   2.2894552e-02
   5.5444104e-02
   3.8992530e-02
   4.5649045e-02
   1.8191339e-02
   2.7351010e-02
   5.0628906e-02
   2.7180693e-02
   4.3712072e-02
   3.2831816e-02
   2.7142407e-02
   3.5919971e-02
   6.1654822e-02
   3.8476922e-02
   6.1024790e-02
   3.8810854e-02
   5.2952704e-02
   3.1891680e-02
   3.8317939e-02
   2.4868346e-02
   2.1112840e-02
   4.2847249e-02
   5.8448704e-02
   2.3405053e-02
   2.2388431e-02
   2.7269573e-02
   3.3835618e-02
   3.9746141e-02
   3.5298805e-02
   3.7818955e-02
   5.4652827e-02
   2.6101898e-02
   2.7809881e-02
   4.4415984e-02
   8.0999762e-02
   1.0001651e-01
   3.1230750e-02
   6.4470807e-02
   3.5098575e-02
   2.2520378e-02
   5.0175423e-02
   3.1699440e-02
   2.0079862e-02
   3.2577856e-02
   4.2742649e-02
   2.6999052e-02
   3.7018646e-02
   6.0868546e-02
   4.0463540e-02
   5.5934289e-02
   2.5078997e-02
   3.0738228e-02
   8.1482613e-02
   1.8628908e-02
   2.5333653e-02
   5.7035808e-02
   2.0095370e-02
   1.4466912e-02
   3.7623893e-02
   2.7225546e-02
   5.7186193e-02
   6.9379290e-02
   3.2966126e-02
   2.8847034e-02
   3.1924306e-02
   3.8912884e-02
   3.0529445e-02
   1.6792961e-02
   2.0018497e-02
   2.9531200e-02
   2.2950865e-02
   4.9213171e-02
   1.3201316e-02
   4.1069756e-02
   6.9413295e-03
   3.5819749e-02
   4.1705741e-02
   1.9034754e-02
   3.1552342e-02
   2.6575970e-02
   1.9442787e-02
   1.9147603e-02
   4.9854903e-02
   1.6523823e-02
   3.5261483e-02
   2.6338576e-02
   2.2996338e-02
   2.0438628e-02
   2.6466898e-02
   1.4873885e-02
   2.9317953e-02
   3.5860414e-02
   2.9851116e-02
   5.7460766e-02
   1.1225055e-01
   5.2898868e-02
   3.1775086e-02
   3.6330804e-02
   2.9639372e-02
   1.9309935e-02
   1.1367167e-02
   2.3126225e-02
   2.4402425e-02
   1.5324897e-02
   2.0582473e-02
   5.2561694e-02
   3.1657136e-02
   5.5066836e-02
   2.5149057e-02
   1.2039543e-02
   2.5150206e-02
   1.7671808e-02
   5.7809079e-02
   2.7302800e-02
   4.0992717e-02
   2.4669227e-02
   1.7718628e-02
   5.2250159e-02
   3.6572213e-02
   2.4671697e-02
   1.0104541e-02
   5.0642227e-02
   2.8027006e-02
   5.3343964e-02
   2.3185861e-02
   1.9664612e-02
   5.4348968e-02
   1.4037502e-02
   1.8300114e-02
   3.0861560e-02
   5.9965511e-02
   2.8970632e-02
   2.1085909e-02
   4.8734918e-02
   1.8209015e-02
   2.5340335e-02
   7.4506258e-03
   8.3611279e-02
   1.6112809e-02
   2.5925484e-02
   4.8560567e-02
   3.4817923e-02
   1.9417482e-02
   2.2228126e-02
   3.2767331e-02
   1.2594352e-02
   1.2125655e-02
   4.5703864e-02
   2.9632772e-02
   2.1684090e-02
   1.4312167e-02
   2.1856828e-02
   7.4045337e-02
   4.1875416e-02
   2.4739090e-02
   5.0168717e-02
   1.9147213e-02
   1.6836501e-02
   2.9191182e-02
   5.4782171e-02
   2.9571021e-02
   2.6403188e-02
   1.3628607e-02
   3.8591401e-02
   3.6279767e-02
   3.0544743e-02
   2.1479017e-02
   2.5975027e-02
   4.0672600e-02
   2.2146751e-02
   3.7419005e-02
   5.4765792e-02
   1.7142205e-02
   3.0344942e-02
   1.9136719e-02
   2.5096302e-02
   3.3425281e-02
   3.0388055e-02
   4.3861193e-02
   2.3101003e-02
   3.3358455e-02
   2.2854411e-02
   2.0994738e-02
   3.3768453e-02
   2.2443621e-02
   8.8896954e-03
   1.1662245e-02
   8.5344791e-03
   6.3465935e-02
   5.4294745e-02
   2.6822013e-02
   1.2721614e-02
   3.4444586e-02
   1.6729149e-02
   3.0209823e-02
   7.4945203e-02
   3.1951637e-02
   3.3110833e-02
   2.8791761e-02
   1.6901413e-02
   1.5315458e-02
   2.0626982e-02
   2.5964073e-02
   8.4892256e-02
   4.3225532e-02
   6.8781125e-02
   1.8466285e-02
   2.0606395e-02
   1.3988325e-02
   1.4091790e-02
   2.8937799e-02
   2.0092131e-02
   1.7269042e-02
   1.3372901e-02
   5.9441816e-02
   1.7719885e-02
   1.1797669e-02
   1.6115975e-02
   2.1896152e-02
   2.0243220e-02
   1.9740855e-02
   2.4070907e-02
   4.5732167e-02
   2.3117488e-02
   1.9210377e-02
   3.9407974e-02
   4.6647243e-02
   3.3604495e-02
   3.5864374e-02
   1.7549582e-02
   2.0832313e-02
   2.1461900e-02
   1.9961621e-02
   4.4123797e-02
   3.6325356e-02
   1.5545547e-02
   8.2468427e-02
   4.5460035e-02
   3.3757718e-02
   1.2177804e-02
   1.7294775e-02
   4.6113301e-02
   1.5881950e-02
   2.2948994e-02
   2.6953233e-02
   1.0611963e-02
   2.7950589e-02
   2.7646237e-02
   4.2010834e-02
   1.5837007e-02
   1.6103299e-02
   4.5446396e-02
   8.4861629e-03
   3.5934877e-02
   2.5190433e-02
   1.0899530e-02
   1.5498285e-02
   2.5545581e-02
   2.3676280e-02
   2.1288153e-02
   4.4915183e-02
   2.3572518e-02
   1.0600417e-02
   3.5554323e-02
   2.6958795e-02
   7.0688836e-02
   3.7962776e-02
   4.9120478e-02
   1.9473653e-02
   3.6965897e-02
   2.9130867e-02
   2.5185185e-02
   2.3529362e-02
   1.9666245e-02
   2.0655906e-02
   1.3491531e-02
   2.2027970e-02
   2.5976561e-02
   6.9101105e-02
   2.7555137e-02
   1.4248824e-02
   3.9898339e-02
   5.2225255e-02
   1.1072656e-02
   9.3271886e-03
   2.6111102e-02
   1.9377026e-02
   2.9024237e-02
   4.9774383e-02
   4.0628626e-02
   3.4028979e-02
   3.6495313e-02
   1.2609560e-02
   4.4061527e-02
   3.5649163e-02
   7.3632074e-02
   3.3088729e-02
   2.2550691e-02
   2.7916759e-02
   2.1676739e-02
   4.1040055e-02
   5.1537649e-02
   5.9432681e-02
   4.2375465e-02
   7.7833977e-02
   8.8843531e-03
   1.6006346e-02
   1.4344950e-02
   3.9364501e-02
   5.2564179e-02
   4.0823283e-02
   2.7411932e-02
   4.4888904e-02
   5.6615919e-02
   7.6392985e-02
   1.0353900e-02
   4.7760096e-02
   2.2553881e-02
   2.9031601e-02
   8.9089378e-02
   3.0574889e-02
   7.0469240e-02
   2.1726947e-02
   5.5547170e-02
   5.5615923e-02
   4.6431675e-02
   1.0034789e-01
   2.6209788e-02
   1.1737918e-02
   2.6083244e-02
   6.9237061e-02
   6.3239662e-02
   2.1067106e-02
   5.5302648e-02
   1.6740383e-02
   4.1314224e-02
   4.4290804e-02
   1.8844937e-02
   8.1023237e-02
   1.4426051e-02
   3.9375778e-02
   6.1010712e-02
   3.6349180e-02
   5.0250604e-02
   1.6295031e-02
   4.1018829e-02
   1.7086035e-02
   3.2983130e-02
   5.9937564e-02
   4.7857271e-02
   3.8664952e-02
   6.3299304e-02
   1.9145850e-02
   1.5231873e-02
   4.2038437e-02
   3.0076335e-02
   3.2360698e-02
   7.7063365e-02
   6.6479151e-02
   2.7078418e-02
   5.0737260e-02
   5.0381909e-02
   3.4263415e-02
   5.9446235e-02
   2.9492509e-02
   3.4949133e-02
   2.8373123e-02
   6.3056741e-02
   1.3937169e-02
   4.9258571e-02
   1.2875384e-02
   4.7152321e-02
   2.7588022e-02
   2.6810109e-02
   7.4803169e-02
   1.5612725e-02
   3.3717405e-02
   4.9373164e-02
   5.3204244e-02
   3.1292657e-02
   1.3069502e-02
   7.0164871e-02
   4.6570880e-02
   6.2357431e-02
   2.5222525e-02
   2.6730467e-02
   3.6496262e-02
   2.0324556e-02
   6.4835906e-02
   2.9102837e-02
   3.6340470e-02
   5.5251959e-02
   3.7897221e-02
   2.4623649e-02
   3.5459164e-02
   9.1426233e-03
   5.5423092e-02
   2.4573586e-02
   3.3852357e-02
   3.8264035e-02
   4.0765063e-02
   6.3269924e-02
   5.4391919e-02
   1.7266348e-02
   2.5908114e-02
   2.5173726e-02
   5.5677962e-02
   2.5995557e-02
   1.3568747e-02
   4.7575202e-02
   4.2640314e-02
   6.4202572e-02
   1.4525677e-02
   7.6409078e-02
   2.0216601e-02
   3.9493727e-02
   5.0337251e-02
   3.4057611e-02
   8.2945797e-02
   2.6577158e-02
   7.8167409e-03
   5.1517015e-02
   5.3879791e-02
   5.2684639e-02
   3.1265132e-02
   2.9394380e-02
   3.1213684e-02
   5.1910453e-02
   3.2240973e-02
   2.9722575e-02
   1.0014025e-02
   6.1471324e-02
   6.4817933e-02
   4.2137997e-02
   1.8464456e-02
   1.4175852e-01
   3.3154752e-02
   1.8227870e-02
   3.5354965e-02
   3.7587278e-02
   5.7831481e-02
   9.1675000e-02
   4.3272246e-02
   2.1228193e-02
   3.7559573e-02
   2.6562668e-02
   6.0570093e-02
   2.2531694e-02
   5.3754521e-02
   4.9629524e-02
   3.1541292e-02
   3.4933911e-02
   4.8435089e-02
   2.2905348e-02
   1.6073440e-02
   3.9661309e-02
   4.8889289e-02
   2.3060127e-02
   2.6668892e-02
   2.1213004e-02
   2.2157559e-02
   6.1682405e-02
   6.9007468e-02
   5.7980715e-02
   3.0385576e-02
   2.5779719e-02
   2.6678090e-02
   2.2202357e-02
   3.3791099e-02
   4.7478325e-02
   5.0069470e-02
   3.1423836e-02
   2.0053560e-02
   5.4633955e-02
   5.5233989e-02
   3.2944693e-02
   4.0731596e-02
   4.8701874e-02
   8.3449112e-02
   2.2576299e-02
   6.8533819e-02
   7.8787183e-02
   3.0818713e-02
   3.7246390e-02
   4.3880642e-02
   2.6107156e-02
   3.3200117e-02
   5.1269023e-02
   2.4987789e-02
   7.8116565e-02
   2.8798435e-02
   4.9633246e-02
   7.4724903e-02
   1.9287556e-02
   8.7658345e-02
   7.6152064e-02
   3.9241188e-02
   3.4805876e-02
   3.6962094e-02
   3.2127309e-02
   5.2922193e-02
   3.0932295e-02
   5.2801945e-02
   2.8652930e-02
   4.8595856e-02
   3.4581461e-02
   5.6927790e-02
   2.1605652e-02
   3.1430924e-02
   1.1220108e-02
   3.6386909e-02
   3.8129608e-02
   1.3772722e-02
   9.7128814e-02
   2.1898159e-02
   3.3314190e-02
   2.5186943e-02
   5.5329792e-02
   4.8384255e-02
   1.3564015e-02
   1.7527305e-02
   4.5360457e-02
   2.0258547e-02
   6.0529196e-02
   4.2163488e-02
   3.7652612e-02
   4.0043476e-02
   4.3748004e-02
   2.9155227e-02
   6.3278025e-02
   2.5726348e-02
   5.0349327e-02
   5.4063462e-02
   2.7392734e-02
   5.6315727e-02
   2.4274738e-02
   2.6742530e-02
   4.0446585e-02
   2.9878359e-02
   5.5542753e-02
   7.7467171e-02
   2.2160263e-02
   3.1337570e-02
   2.1069604e-02
   3.4739766e-02
   4.6034243e-02
   2.9002875e-02
   3.5571208e-02
   3.9087749e-02
   5.4295929e-02
   2.1557609e-02
   4.3963354e-02
   2.7049809e-02
   5.7977812e-02
   2.2026939e-02
   2.4832013e-02
   3.1853588e-02
   4.1728233e-02
   3.5783529e-02
   2.5850217e-02
   2.7055179e-02
   3.0649045e-02
   8.1408988e-02
   7.2488221e-02
   5.0835891e-02
   5.7640464e-02
   4.6227455e-02
   3.3755359e-02
   3.4617175e-02
   2.6386974e-02
   2.9293570e-02
   2.2154068e-02
   2.0937189e-02
   2.9369161e-02
   3.9954922e-02
   6.9787662e-02
   2.7138095e-02
   4.1247711e-02
   7.3641511e-02
   4.6970355e-02
   4.1976472e-02
   8.7207042e-02
   4.7453724e-02
   5.9511128e-02
   5.6741918e-02
   4.4760257e-02
   3.0254824e-02
   2.7680506e-02
   2.9289984e-02
   6.5389913e-02
   3.1183800e-02
   6.0401837e-02
   5.0150223e-02
   3.7119278e-02
   9.0287458e-02
   3.3758114e-02
   4.9748747e-02
   4.5333064e-02
   4.0002884e-02
   1.6306502e-02
   4.3706846e-02
   3.3773385e-02
   3.6049395e-02
   4.0147980e-02
   4.1318776e-02
   5.7387436e-02
   4.3518736e-02
   5.7631655e-02
   2.0235421e-02
   4.5107180e-02
   5.9736929e-02
   2.5065854e-02
   2.3145376e-02
   6.0044873e-02
   4.5170697e-02
   4.0380853e-02
   6.2091564e-02
   6.0633706e-02
   2.1772860e-02
   5.4948623e-02
   2.6480408e-02
   1.6429731e-02
   3.6466066e-02
   1.8005644e-02
   3.7058056e-02
   2.7953884e-02
   3.2750826e-02
   7.7442266e-02
   3.5583103e-02
   2.4853998e-02
   2.8847057e-02
   5.4877318e-02
   3.4689164e-02
   4.3489184e-02
   4.9639484e-02
   3.0204725e-02
   3.7613795e-02
   6.1705436e-02
   6.9666740e-02
   2.1167054e-02
   2.4175726e-02
   6.8757684e-02
   2.4812276e-02
   3.1334906e-02
   1.8037124e-02
   2.8815471e-02
   3.3867084e-02
   4.1063402e-02
   4.2775260e-02
   1.3677133e-02
   5.3817338e-02
   6.1192347e-02
   2.3190753e-02
   7.9186888e-03
   2.4944826e-02
   7.4995662e-03
   3.5905676e-02
   3.7987543e-02
   1.4667432e-02
   4.2294511e-02
   3.1881210e-02
   2.7123910e-02
   4.6741139e-02
   6.4813529e-02
   2.2134611e-02
   4.5386717e-02
   8.6460409e-02
   2.1484834e-02
   5.9067572e-02
   1.8143283e-02
   2.2460632e-02
   1.5926012e-02
   4.2948821e-02
   2.4170261e-02
   6.3818577e-02
   3.0025324e-02
   4.0318027e-02
   4.1054671e-02
   9.6622928e-03
   1.0041836e-02
   1.2833681e-02
   1.3325694e-02
   5.4205966e-02
   1.9460370e-02
   2.3337497e-02
   8.5352425e-02
   8.0721497e-02
   3.4568601e-02
   2.2708216e-02
   2.3919988e-02
   7.0999504e-02
   3.3367214e-02
   3.9918039e-02
   2.6465824e-02
   5.2130211e-02
   8.7386117e-02
   2.0147553e-02
   4.0444955e-02
   1.2059946e-02
   1.9522352e-02
   2.6070424e-02
   1.8639936e-02
   8.0794182e-02
   4.4124753e-02
   5.0935703e-02
   7.8461947e-02
   5.3694150e-02
   7.3270229e-02
   2.7927175e-02
   4.4379151e-02
   1.8475442e-02
   7.2804817e-02
   1.1266592e-02
   3.4702891e-02
   6.3254022e-02
   3.9152600e-02
   6.2911231e-02
   4.8878449e-02
   5.9492503e-03
   9.7012943e-03
   5.3081452e-02
   2.2474669e-02
   1.5450924e-02
   2.6688897e-02
   8.6431799e-02
   2.2891128e-02
   5.1936666e-02
   6.4095954e-02
   6.6497200e-02
   1.0917243e-02
   3.3156133e-02
   6.2542029e-02
   6.8437629e-02
   4.4590486e-02
   3.1063080e-02
   5.7885801e-02
   2.1783314e-02
   4.0637427e-02
   5.5848168e-02
   3.5146810e-02
   5.8466526e-02
   3.2276031e-02
   7.9008706e-02
   4.4266730e-02
   3.3926885e-02
   6.9428566e-02
   3.8050776e-02
   3.9099307e-02
   5.5309183e-02
   3.2282385e-02
   2.8945912e-02
   1.0188088e-02
   2.9445678e-02
   1.6856081e-02
   6.8412217e-02
   9.0366983e-02
   2.6013372e-02
   5.5872766e-02
   2.4496656e-02
   5.7976095e-02
   6.4926216e-02
   1.4326782e-02
   3.0015745e-02
   3.1655906e-02
   3.1558093e-02
   3.9592235e-02
   3.8374544e-02
   1.2664185e-02
   1.1951015e-02
   1.9800053e-02
   1.6923848e-02
   3.1377789e-02
   1.8016262e-02
   2.8656922e-02
   1.4577326e-02
   1.8016751e-02
   3.0982056e-02
   1.1085427e-02
   4.5000951e-02
   2.2911946e-02
   6.0788053e-02
   2.6550831e-02
   2.6612490e-02
   5.0029727e-02
   6.8805449e-02
   7.1058248e-02
   1.9765514e-02
   5.8617072e-02
   2.9319467e-02
   1.8478426e-02
   1.7987356e-02
   4.7709389e-02
   3.2813325e-02
   2.1713068e-02
   3.0504385e-02
   3.7441769e-02
   2.4157278e-02
   2.8390787e-02
   7.3740559e-02
   8.2414663e-02
   2.0165904e-02
   3.8880343e-02
   9.7884300e-02
   4.3180769e-02
   2.4252044e-02
   9.9993827e-03
   2.4502409e-02
   1.7992408e-02
   1.7651324e-02
   1.7466974e-02
   2.1472056e-02
   1.5484827e-02
   2.5659760e-02
   1.6190314e-02
   1.2952196e-02
   4.4547064e-02
   2.0415830e-02
   2.7093865e-02
   1.9563343e-02
   3.9860884e-02
   3.6221833e-02
   7.5440663e-02
   2.9890795e-02
   1.5760381e-02
   3.3622380e-02
   6.2842048e-02
   2.6103782e-02
   2.3450985e-02
   4.6101992e-02
   2.0830632e-02
   1.9240350e-02
   8.8520780e-03
   1.0930392e-02
   4.0053973e-02
   2.6681654e-02
   1.4805304e-02
   2.4332389e-02
   1.8312260e-02
   1.7563999e-02
   6.5174876e-02
   2.5752218e-02
   4.9232037e-02
   3.0336168e-02
   3.2392045e-02
   4.4283666e-02
   1.2930819e-02
   1.4737858e-02
   3.1684154e-02
   2.8865585e-02
   7.0375514e-02
   5.0951633e-02
   1.9733287e-02
   1.4877403e-02
   2.8579798e-02
   2.5748754e-02
   1.0287267e-01
   3.7674654e-02
   1.3823833e-02
   3.6294647e-02
   5.5490441e-02
   3.8573809e-02
   4.1091845e-02
   6.6571318e-02
   1.7546520e-02
   5.7643963e-02
   2.5048935e-02
   9.4708736e-02
   7.5099365e-02
   3.6220164e-02
   3.4305325e-02
   6.7497429e-02
   2.6875112e-02
   8.3407469e-02
   4.8396090e-02
   3.8726828e-02
   2.3303617e-02
   4.8993672e-02
   6.8795499e-03
   9.8893286e-03
   3.4820030e-02
   1.4175863e-02
   4.0866722e-02
   2.8742807e-02
   3.1746463e-02
   2.4021361e-02
   2.1122792e-02
   5.4295112e-02
   5.1153239e-02
   1.4738061e-02
   1.4389359e-02
   1.6486457e-02
   1.9799045e-02
   1.9112313e-02
   2.7460216e-02
   5.0800491e-02
   2.2823560e-02
   2.9401058e-02
   2.8977214e-02
   2.0020646e-02
   5.8359167e-02
   7.9800833e-02
   1.8882247e-02
   1.2391555e-02
   1.7211301e-02
   6.4559189e-02
   4.7878556e-02
   3.0992199e-02
   6.0755152e-02
   3.0019460e-02
   5.6308471e-02
   1.2761536e-02
   2.0555283e-02
   3.0815000e-02
   3.7470861e-02
   2.5371257e-02
   6.4048990e-02
   5.4404492e-02
   2.0989280e-02
   4.5863181e-02
   2.5039927e-02
   7.7832183e-02
   1.5716867e-02
   3.5471864e-02
   7.0568283e-02
   1.9986110e-02
   2.0326029e-02
   2.0038253e-02
   1.3902387e-02
   4.0054721e-02
   1.1673751e-02
   1.3582846e-02
   1.6730416e-02
   1.7102405e-02
   2.8408337e-02
   3.1223519e-02
   3.3416932e-02
   5.1846418e-02
   3.3146079e-02
   4.2451042e-02
   8.3028861e-02
   3.3713901e-02
   4.5596669e-02
   2.3995267e-02
   2.7701297e-02
   2.5376870e-02
   7.0446731e-02
   1.4194779e-02
   2.1091736e-02
   2.3324374e-02
   4.7839585e-02
   3.5278121e-02
   3.2766764e-02
   5.2614057e-02
   1.6883468e-02
   2.7256231e-02
   6.7282994e-02
   2.2352960e-02
   2.4602986e-02
   5.6890203e-02
   2.9513167e-02
   6.1960069e-02
   2.4341808e-02
   6.1259450e-02
   6.8433775e-02
   1.7622692e-02
   2.7906185e-02
   1.8650381e-02
   2.9821027e-02
   3.7542453e-02
   1.8171352e-02
   2.1529623e-02
   3.1899145e-02
   2.8296537e-02
   2.6217983e-02
   1.9989288e-02
   1.0949272e-02
   5.2703083e-02
   2.5476261e-02
   2.5425720e-02
   4.3939756e-02
   2.9384319e-02
   6.0312617e-02
   9.4387041e-03
   2.7139815e-02
   6.1374576e-02
   5.2878350e-02
   1.7749251e-02
   1.6113481e-02
   7.0467125e-02
   1.4909528e-02
   3.0206747e-02
   5.8754373e-02
   4.5999021e-02
   5.0238721e-02
   3.0327210e-02
   3.8929696e-02
   1.8116113e-02
   2.9858924e-02
   1.4311842e-02
   2.1362498e-02
   4.3582850e-02
   4.2808831e-02
   1.5761173e-02
   3.4849640e-02
   3.3511268e-02
   2.0849465e-02
   6.3935252e-02
   2.9575156e-02
   2.9536111e-02
   1.3967913e-02
   2.6014290e-02
   3.5464957e-02
   4.8604356e-02
   2.3600600e-02
   1.3737950e-02
   5.0230984e-02
   1.2470949e-02
   3.9220262e-02
   8.5645224e-02
   4.0221751e-02
   1.2755102e-02
   1.8106983e-02
   2.7891677e-02
   1.5188051e-02
   4.8013107e-02
   1.3592581e-02
   2.7518401e-02
   2.8557890e-02
   1.0743233e-02
   1.7876203e-02
   5.2796819e-02
   2.3968315e-02
   2.1926601e-02
   2.5170122e-02
   1.2545397e-02
   2.4913295e-02
   6.6830666e-02
   3.7385162e-02
   3.4415287e-02
   1.2122265e-02
   3.3106183e-02
   5.0695784e-02
   2.2904749e-02
   3.1930256e-02
   2.0658942e-02
   1.7424997e-02
   1.5065596e-02
   3.8958780e-02
   3.1971624e-02
   2.7282422e-02
   2.8365530e-02
   1.6704093e-02
   4.3355955e-02
   6.4367105e-02
   7.1470719e-02
   1.6034541e-02
   3.5419315e-02
   6.3602895e-02
   3.9920921e-02
   4.5497669e-02
   3.1666914e-02
   2.3781098e-02
   1.4288457e-02
   3.0056597e-02
   2.6057398e-02
   1.9430359e-02
   1.9986300e-02
   1.6549288e-02
   2.8291704e-02
   1.6981858e-02
   2.0432558e-02
   5.2295620e-02
   2.6131247e-02
   2.3499665e-02
   2.2990704e-02
   2.9019750e-02
   5.1395962e-02
   2.6853176e-02
   2.1764281e-02
   1.5291531e-02
   3.2287490e-02
   1.7094151e-02
   3.4642841e-02
   1.5556813e-02
   1.8248232e-02
   4.1389260e-02
   1.6962646e-02
   7.6927504e-02
   2.2525245e-02
   4.5930077e-02
   3.4356173e-02
   2.3220364e-02
   3.4760031e-02
   7.9982952e-03
   2.9255177e-02
   7.9250185e-02
   4.6760582e-02
   2.3261093e-02
   2.2564729e-02
   1.6244602e-02
   7.1886692e-02
   4.1578568e-02
   1.8485895e-02
   2.5128390e-02
   2.2149252e-02
   4.8036465e-02
   2.6499336e-02
   2.6886191e-02
   1.9264648e-02
   1.9530060e-02
   2.0869765e-02
   3.1094270e-02
   3.5270639e-02
   2.8083364e-02
   2.0976059e-02
   2.4306379e-02
   6.2135814e-02
   3.0671895e-02
   1.3506674e-02
   2.5490487e-02
   2.7898748e-02
   1.5109231e-02
   1.7113557e-02
   2.3209490e-02
   6.1019726e-02
   1.7316619e-02
   3.8149773e-02
   2.0462196e-02
   3.4118965e-02
   2.9300690e-02
   2.4848888e-02
   3.0833483e-02
   2.3706237e-02
   2.4761848e-02
   1.9476960e-02
   3.4342176e-02
   2.2050184e-02
   2.6709830e-02
   3.1588259e-02
   1.6586462e-02
   2.9825160e-02
   2.2997881e-02
   2.4941967e-02
   4.7576244e-02
   2.7494992e-02
   3.7278167e-02
   4.6975039e-02
   3.2906719e-02
   3.2423715e-02
   2.6268429e-02
   1.4567337e-02
   1.6779526e-02
   2.7669239e-02
   2.1027660e-02
   2.0312051e-02
   6.2558916e-02
   2.0771691e-02
   3.5489354e-02
   4.7031625e-02
   1.8446127e-02
   8.9988158e-02
   2.0527187e-02
   8.6290167e-02
   5.8865975e-02
   8.0192714e-02
   3.5678164e-02
   3.2882631e-02
   6.8617950e-02
   4.3044634e-02
   4.6169148e-02
   4.4873435e-02
   5.7938939e-02
   1.4479059e-02
   6.7632032e-02
   4.3723369e-02
   4.1786084e-02
   3.9222577e-02
   5.0852387e-02
   1.8760827e-02
   2.9448500e-02
   2.2639211e-02
   2.8377072e-02
   2.4988831e-02
   2.9488442e-02
   3.2211463e-02
   2.0451566e-02
   2.6381977e-02
   4.5498096e-02
   3.5075805e-02
   3.0153330e-02
   3.2814288e-02
   3.8206539e-02
   2.1711901e-02
   3.2000389e-02
   3.0752177e-02
   1.3369064e-02
   9.3429955e-02
   3.2421597e-02
   2.7878788e-02
   6.0305022e-02
   4.0710255e-02
   2.9521399e-02
   6.0109712e-02
   3.6759586e-02
   1.6485793e-02
   3.2226644e-02
   7.4560549e-02
   8.9898782e-02
   6.2867173e-02
   2.0324470e-02
   3.6003781e-02
   4.8342668e-02
   7.6128063e-02
   1.0056175e-01
   2.9049062e-02
   5.2982382e-02
   2.6173531e-02
   4.3735864e-02
   1.9126438e-02
   3.1854513e-02
   3.2954793e-02
   7.8507399e-02
   1.0018688e-01
   3.0122497e-02
   3.0757843e-02
   2.2441981e-02
   3.2850864e-02
   1.4376524e-02
   3.4522638e-02
   7.0774150e-02
   3.2542011e-02
   5.1545444e-02
   4.7787792e-02
   3.6969157e-02
   2.2627084e-02
   3.9852149e-02
   2.3377342e-02
   2.1475487e-02
   3.0936021e-02
   2.0312027e-02
   2.4713231e-02
   8.2941616e-02
   2.3622820e-02
   3.1305539e-02
   5.7948553e-02
   3.5920923e-02
   4.0840070e-02
   3.3164299e-02
   2.1457559e-02
   3.2535526e-02
   3.9435391e-02
   5.0097146e-02
   4.2423679e-02
   2.6029343e-02
   1.7675263e-02
   2.7275152e-02
   4.4828696e-02
   5.2708073e-02
   6.3886530e-02
   3.2320236e-02
   3.3675216e-02
   2.4795219e-02
   2.9411485e-02
   4.5149207e-02
   3.3803269e-02
   7.9938056e-02
   3.9562121e-02
   1.7220017e-02
   3.1356283e-02
   2.5185392e-02
   2.7067685e-02
   2.0609022e-02
   2.7154853e-02
   4.8168596e-02
   2.4523992e-02
   4.7522212e-02
   2.1066362e-02
   5.7566707e-02
   2.1710617e-02
   3.6177219e-02
   4.1014716e-02
   2.7755798e-02
   2.9263977e-02
   2.8106178e-02
   3.0131647e-02
   3.5408057e-02
   3.2815715e-02
   3.9021921e-02
   3.2390948e-02
   4.0729818e-02
   2.2462957e-02
   3.3535974e-02
   2.5263282e-02
   3.8158979e-02
   2.7263921e-02
   2.1584809e-02
   3.1285132e-02
   2.5557174e-02
   3.0455487e-02
   2.9861452e-02
   4.7786920e-02
   5.3234098e-02
   2.5177942e-02
   1.9549045e-02
   2.3923306e-02
   3.3449486e-02
   5.5030983e-02
   4.2592120e-02
   5.2790101e-02
   5.9613603e-02
   3.0228154e-02
   7.8139267e-02
   4.1190770e-02
   1.7250124e-02
   4.9069144e-02
   4.8182871e-02
   4.1665392e-02
   6.9570903e-02
   2.2952669e-02
   5.3350111e-02
   1.3815547e-02
   1.9772700e-02
   3.7864238e-02
   4.1424476e-02
   1.7461992e-02
   4.0067166e-02
   4.9629240e-02
   1.7784088e-02
   5.6224805e-02
   1.9064937e-02
   1.9561312e-02
   4.3905325e-02
   2.6997908e-02
   2.5926325e-02
   3.7574824e-02
   5.4542223e-02
   4.9261108e-02
   1.5831745e-02
   4.7507820e-02
   5.8109375e-02
   2.9130224e-02
   2.4634589e-02
   1.9358972e-02
   2.7857144e-02
   1.6134189e-02
   4.4807367e-02
   3.8469623e-02
   4.1010177e-02
   5.1340508e-02
   3.2434446e-02
   8.4858988e-02
   5.6739467e-02
   4.6489975e-02
   4.9517070e-02
   2.8060290e-02
   2.1634105e-02
   3.6425966e-02
   4.9565332e-02
   2.4709247e-02
   1.5399702e-02
   4.7874119e-02
   3.3404893e-02
   5.7655729e-02
   1.3938523e-02
   1.5731990e-02
   5.8736384e-02
   5.4578998e-02
   5.0662607e-02
   2.1223568e-02
   2.2585727e-02
   3.7520503e-02
   1.3872529e-02
   3.4561477e-02
   1.8482225e-02
   1.1434307e-02
   2.5483372e-02
   5.2083293e-02
   4.2154911e-02
   3.5180037e-02
   5.0614823e-02
   1.1370869e-02
   2.3050055e-02
   2.3952016e-02
   1.2145456e-02
   8.5443526e-02
   3.9134665e-02
   2.0475583e-02
   1.8887370e-02
   9.4140698e-02
   6.3806914e-02
   6.5107134e-02
   4.2596202e-02
   3.4968180e-02
   2.6519513e-02
   6.7827514e-02
   4.3777611e-02
   4.2508165e-02
   3.2852773e-02
   7.5726751e-02
   6.1699750e-02
   3.7742920e-02
   5.1746707e-02
   2.2689295e-02
   1.5397569e-02
   2.1890137e-02
   5.8725264e-02
   5.7551628e-02
   4.1374266e-02
   4.8765900e-02
   7.1995415e-02
   1.7359430e-02
   4.9197259e-02
   3.3176096e-02
   1.8620616e-02
   1.7100575e-02
   4.0021053e-02
   2.9398128e-02
   3.1638848e-02
   2.0893043e-02
   2.4184000e-02
   2.4891141e-02
   3.5161147e-02
   2.6220257e-02
   1.1118000e-01
   1.2856456e-02
   2.1827404e-02
   3.0876141e-02
   4.9907113e-02
   2.9560501e-02
   2.9836657e-02
   2.3347124e-02
   1.9209030e-02
   4.9675779e-02
   2.5437533e-02
   1.9689024e-02
   1.5593611e-02
   2.9649868e-02
   1.9979984e-02
   1.7283146e-02
   3.3841451e-02
   3.0083662e-02
   3.0926061e-02
   2.5466905e-02
   1.6910464e-02
   5.0808308e-02
   3.3396390e-02
   3.0770018e-02
   4.6204167e-02
   3.9248219e-02
   2.1000811e-02
   2.0910601e-02
   2.6299631e-02
   2.3571314e-02
   5.5171102e-02
   3.3848981e-02
   3.6054020e-02
   8.6000603e-02
   5.5527182e-02
   1.0524499e-01
   6.6387668e-02
   1.5277316e-02
   4.8777188e-02
   2.9131336e-02
   3.1685237e-02
   2.5362351e-02
   4.6970569e-02
   1.6188153e-02
   4.3485003e-02
   3.5482036e-02
   2.6070738e-02
   2.8278684e-02
   5.3300161e-02
   3.7302608e-02
   1.6991967e-02
   1.1094119e-02
   2.9401633e-02
   3.2993762e-02
   3.0744684e-02
   2.6421227e-02
   4.5578379e-02
   2.4395480e-02
   4.6336719e-02
   4.6187758e-02
   1.9996875e-02
   3.8156896e-02
   3.6864506e-02
   4.3754853e-02
   3.8791344e-02
   3.3517854e-02
   4.1372844e-02
   1.3222929e-02
   1.4620266e-02
   6.1725247e-02
   2.1910858e-02
   3.6247569e-02
   2.4198766e-02
   4.0517073e-02
   8.8768371e-02
   3.6738552e-02
   8.3177508e-02
   2.6640635e-02
   4.4583060e-02
   1.2097501e-02
   6.4991484e-02
   2.7907574e-02
   2.5183655e-02
   1.9349635e-02
   4.5042276e-02
   3.8607304e-02
   1.9265580e-02
   3.1348082e-02
   7.9088856e-02
   5.9351623e-02
   9.4320731e-02
   1.2714141e-02
   1.9167253e-02
   1.4986512e-02
   2.5069086e-02
   2.9815835e-02
   4.3697063e-02
   3.2942421e-02
   2.8602020e-02
   1.7968187e-02
   2.9444877e-02
   1.9678626e-02
   4.2403288e-02
   4.2701805e-02
   2.6312654e-02
   3.2895636e-02
   2.0885066e-02
   1.9821275e-02
   1.7662227e-02
   5.8104110e-02
   1.5141732e-02
   2.5774183e-02
   2.2947195e-02
   3.1869302e-02
   2.2831484e-02
   1.8726676e-02
   5.2385471e-02
   1.4255176e-02
   6.0861440e-02
   2.0082549e-02
   3.3431949e-02
   8.3871683e-02
   2.0312105e-02
   2.0807314e-02
   3.2666635e-02
   4.2806798e-02
   3.1537755e-02
   1.0266540e-01
   3.2163455e-02
   3.0327957e-02
   2.1170544e-02
   1.9429154e-02
   2.6507200e-02
   3.0907596e-02
   2.9976606e-02
   3.9368975e-02
   7.8794254e-02
   6.6870462e-02
   3.5255131e-02
   2.0682544e-02
   3.8516206e-02
   2.4981230e-02
   9.0282460e-02
   5.7226519e-02
   3.1118476e-02
   3.8359596e-02
   3.2016425e-02
   5.8798317e-02
   2.3243273e-02
   2.3875140e-02
   4.1605167e-02
   4.9059943e-02
   2.7547819e-02
   3.9759980e-02
   3.6717246e-02
   3.4529686e-02
   1.2020862e-01
   2.7173085e-02
   4.6315502e-02
   2.0340207e-02
   6.8007180e-02
   3.1272488e-02
   2.1394110e-02
   3.0844761e-02
   2.0198075e-02
   1.9902608e-02
   4.8836844e-02
   6.6589785e-02
   2.4914086e-02
   5.2200500e-02
   2.1155599e-02
   6.8678159e-02
   3.0498716e-02
   3.2811388e-02
   2.6456251e-02
   2.3181698e-02
   4.9939901e-02
   1.4701319e-02
   3.1384160e-02
   8.7347860e-02
   1.5861838e-02
   1.3463102e-02
   4.3472803e-02
   2.8782578e-02
   2.4159296e-02
   3.0338100e-02
   3.3282151e-02
   2.3471712e-02
   2.3824316e-02
   7.8352670e-02
   1.5953023e-02
   7.2081844e-02
   3.0389942e-02
   1.6016192e-02
   9.1353891e-02
   2.7159391e-02
   3.5589092e-02
   2.7131298e-02
   7.7247694e-02
   2.2986836e-02
   1.9604122e-02
   1.9479043e-02
   2.0758309e-02
   1.7832278e-02
   4.6133864e-02
   1.5643339e-02
   2.0218175e-02
   2.3400435e-02
   2.3518131e-02
   7.4160889e-02
   6.1017680e-02
   2.4349979e-02
   1.7454222e-02
   2.7820014e-02
   2.2114350e-02
   2.7260464e-02
   5.2260126e-02
   6.6562967e-02
   4.8862708e-02
   2.1883425e-02
   5.2337087e-02
   5.6878201e-02
   4.8668264e-02
   2.8921729e-02
   2.9145325e-02
   5.3447848e-02
   6.7484052e-02
   1.6810286e-02
   5.0524737e-02
   2.4599755e-02
   1.6195351e-02
   4.3615152e-02
   4.1762872e-02
   6.1399035e-02
   6.7420898e-02
   1.9004063e-02
   5.7882165e-02
   7.9045213e-02
   3.1814146e-02
   1.8935836e-02
   2.2218099e-02
   3.8746569e-02
   3.2126278e-02
   2.0779538e-02
   3.0999201e-02
   1.8813046e-02
   4.6366923e-02
   7.0238554e-02
   5.8859902e-02
   2.9511313e-02
   1.2491838e-01
   1.2456608e-01
   3.7792760e-02
   5.3516835e-02
   5.6768589e-02
   3.9446130e-02
   3.0756605e-02
   2.2763215e-02
   2.2666845e-02
   3.1203345e-02
   1.0972718e-01
   2.7961386e-02
   3.4229651e-02
   7.4024127e-02
   4.5454557e-02
   5.2369966e-02
   3.8437287e-02
   5.5155985e-02
   7.5617113e-02
   6.0386606e-02
   2.3133178e-02
   3.0034951e-02
   4.8189623e-02
   2.6056832e-02
   4.2570055e-02
   3.3173889e-02
   4.9814604e-02
   9.9190691e-02
   1.2526852e-02
   1.6628773e-02
   5.5650506e-02
   3.3885667e-02
   2.2736857e-02
   1.6451084e-02
   4.6204723e-02
   3.3694026e-02
   8.2348594e-02
   3.6046630e-02
   3.9031687e-02
   3.3848394e-02
   2.7928520e-02
   2.0504283e-02
   3.3487086e-02
   3.5999576e-02
   2.5639768e-02
   6.9478079e-02
   5.9333358e-02
   2.5020977e-02
   3.0940876e-02
   3.4344244e-02
   2.8208574e-02
   7.8506883e-02
   1.9964089e-02
   3.0088377e-02
   3.8194102e-02
   3.7063381e-02
   4.4545730e-02
   4.9095161e-02
   3.8623319e-02
   2.2936878e-02
   5.5892104e-02
   4.7539133e-02
   5.0155197e-02
   1.6611222e-02
   6.4646006e-02
   8.7082329e-02
   3.3147490e-02
   2.9303078e-02
   3.7162387e-02
   3.9324620e-02
   5.9878266e-02
   2.3048686e-02
   2.7671418e-02
   3.0273834e-02
   4.5894287e-02
   7.7307782e-02
   1.8978545e-02
   2.7680656e-02
   2.0639249e-02
   5.0677564e-02
   1.9506796e-02
   4.7822524e-02
   2.7394241e-02
   4.2077891e-02
   3.8760809e-02
   1.8467913e-02
   3.8519208e-02
   3.0265773e-02
   4.2152457e-02
   3.3181268e-02
   4.7573826e-02
   5.1836686e-02
   4.0327305e-02
   1.5267571e-02
   8.4411466e-02
   8.4894861e-02
   4.0611447e-02
   2.1192586e-02
   2.8382848e-02
   1.1232761e-02
   4.5409456e-02
   4.4302061e-02
   4.6194191e-02
   4.0918569e-02
   1.5154818e-02
   1.9988532e-02
   4.3362646e-02
   2.2909597e-02
   5.1681816e-02
   3.7691998e-02
   2.0912599e-02
   2.6162155e-02
   4.4038804e-02
   2.7209929e-02
   2.8620655e-02
   7.2936524e-02
   3.0286570e-02
   2.5804076e-02
   5.9445767e-02
   2.6530338e-02
   4.2107654e-02
   3.5645843e-02
   4.2037027e-02
   4.6113314e-02
   2.8854747e-02
   4.1543065e-02
   2.8729650e-02
   2.1559941e-02
   4.1852214e-02
   3.6064233e-02
   1.3807775e-02
   2.4130143e-02
   4.8255842e-02
   4.7456720e-02
   5.3669803e-02
   4.6206135e-02
   2.0480101e-02
   3.7405034e-02
   4.1861401e-02
   4.1274665e-02
   1.5567310e-02
   8.0467174e-02
   5.2336282e-02
   3.3034229e-02
   4.0623834e-02
   2.7164932e-02
   2.7465624e-02
   1.4524325e-02
   2.5260788e-02
   3.7068267e-02
   4.7687162e-02
   3.2649666e-02
   2.7813746e-02
   2.4647161e-02
   3.5940958e-02
   2.8966802e-02
   2.8987833e-02
   3.2377685e-02
   4.0619322e-02
   1.8242366e-02
   3.8379140e-02
   2.8999840e-02
   2.6257944e-02
   6.0587699e-02
   3.6258197e-02
   4.4111258e-02
   1.0530909e-02
   2.0481158e-02
   3.5667480e-02
   1.8671130e-02
   1.5061930e-02
   4.7301278e-02
   3.7885324e-02
   6.2312167e-02
   2.6043791e-02
   3.7162925e-02
   2.0176899e-02
   3.4578528e-02
   4.0771829e-02
   7.0042474e-02
   7.0047844e-02
   3.3190586e-02
   3.0800446e-02
   3.0829930e-02
   1.3365460e-02
   7.5933569e-02
   3.4585060e-02
   3.2064203e-02
   2.0433830e-02
   2.4816086e-02
   7.9684195e-03
   1.5256671e-02
   5.4147032e-02
   4.5647730e-02
   5.5109018e-02
   2.7603895e-02
   8.9598943e-02
   2.9078442e-02
   4.4352090e-02
   1.7489275e-02
   1.3113005e-02
   2.8721710e-02
   3.6444601e-02
   1.5846659e-02
   2.1938221e-02
   2.9656543e-02
   1.4584424e-02
   2.4761891e-02
   3.1165224e-02
   3.3119583e-02
   1.4514547e-02
   2.7225402e-02
   2.5961754e-02
   3.0123310e-02
   1.8787563e-02
   3.0105577e-02
   2.9204144e-02
   1.7372968e-02
   1.3526059e-02
   6.9548891e-02
   1.2779153e-02
   3.3136946e-02
   5.5430104e-02
   2.5816310e-02
   4.0055684e-02
   3.2630351e-02
   3.3427286e-02
   5.2737780e-02
   2.4182907e-02
   2.3854498e-02
   1.8030467e-02
   2.3161276e-02
   2.2008805e-02
   1.5352472e-02
   7.9650216e-02
   7.4377132e-02
   2.2702601e-02
   4.4283173e-02
   1.8060787e-02
   4.8740381e-02
   1.8508368e-02
   1.6715264e-02
   2.8465294e-02
   6.9018440e-02
   3.4800906e-02
   1.1898201e-02
   4.0966675e-02
   6.0788265e-02
   3.5472039e-02
   5.5562559e-02
   2.4752851e-02
   2.4938881e-02
   2.4374883e-02
   1.1116996e-01
   5.4558895e-02
   9.0975405e-02
   1.6935752e-02
   2.8041647e-02
   5.8743580e-02
   1.9382806e-02
   2.0094012e-02
   2.5506990e-02
   8.8881467e-02
   3.1092309e-02
   2.3067589e-02
   1.9631156e-02
   1.6700294e-02
   3.4242932e-02
   6.4248434e-02
   4.3136319e-02
   3.4775197e-02
   3.5162546e-02
   3.2417252e-02
   3.6730546e-02
   3.9332572e-02
   4.7376189e-02
   1.5926559e-02
   2.9185355e-02
   5.1131477e-02
   3.0723713e-02
   2.6807665e-02
   2.5626731e-02
   5.4002582e-02
   4.0593939e-02
   2.4941081e-02
   3.1757522e-02
   3.6348617e-02
   2.8851029e-02
   3.3087151e-02
   6.4297257e-02
   8.4703560e-02
   2.6126266e-02
   2.8841833e-02
   5.3795535e-02
   2.1690831e-02
   3.7020818e-02
   5.5263385e-02
   1.7949815e-02
   5.0358152e-02
   1.3294230e-02
   2.3658508e-02
   1.0915333e-01
   3.4199193e-02
   4.2909892e-02
   2.7773154e-02
   2.7024674e-02
   3.5155662e-02
   1.9467775e-02
   3.4357994e-02
   4.1186449e-02
   6.1495683e-02
   3.9954988e-02
   2.0276494e-02
   4.1593710e-02
   3.1009751e-02
   4.2961218e-02
   2.5855517e-02
   2.8840385e-02
   2.6534500e-02
   6.2271973e-02
   1.7145476e-02
   3.7214135e-02
   2.1223773e-02
   3.5945735e-02
   3.9942845e-02
   3.1092443e-02
   3.2305396e-02
   3.3752851e-02
   6.2328393e-02
   2.2067426e-02
   2.8532159e-02
   4.2298394e-02
   2.6368199e-02
   2.2562929e-02
   2.1652092e-02
   2.7451660e-02
   4.0533895e-02
   1.6202307e-02
   1.8074465e-02
   1.1466085e-01
   1.8173477e-02
   1.9008322e-02
   1.9031838e-02
   4.0213817e-02
   2.9691166e-02
   1.4266245e-02
   2.7561367e-02
   2.0802174e-02
   4.5920907e-02
   3.5683610e-02
   4.7791957e-02
   2.2233036e-02
   3.5378972e-02
   3.7137075e-02
   6.7228149e-02
   3.6454307e-02
   3.1220590e-02
   3.9210258e-02
   1.9708838e-02
   1.9306704e-02
   2.6559130e-02
   3.2216443e-02
   3.3741236e-02
   5.7374715e-02
   3.5671154e-02
   2.4730456e-02
   2.6348790e-02
   4.2228141e-02
   2.5342810e-02
   1.2079406e-02
   4.2632346e-02
   2.5703413e-02
   2.8480137e-02
   7.9380757e-02
   4.6184348e-02
   1.1623793e-01
   9.4327870e-02
   2.5204073e-02
   2.4618948e-02
   1.2561574e-02
   8.3280665e-03
   1.4221317e-02
   9.4206382e-02
   6.2977578e-02
   2.2300117e-02
   2.1200588e-02
   2.3910996e-02
   1.7578178e-02
   5.2632775e-02
   1.2870019e-02
   5.3201583e-03
   4.0172059e-02
   5.4005722e-02
   1.6871002e-02
   1.0356929e-02
   2.6849210e-02
   5.8618600e-02
   1.1377660e-01
   1.2748423e-02
   6.2101604e-02
   1.5013098e-02
   2.3658411e-02
   8.2098373e-03
   2.0290263e-02
   4.0696649e-02
   1.7778697e-02
   4.5609466e-02
   5.1443838e-02
   2.5684845e-02
   3.4476985e-02
   7.3591258e-02
   6.8162414e-02
   3.3774045e-02
   2.3248634e-02
   1.2905386e-02
   6.7900344e-02
   2.5087218e-02
   2.1801312e-02
   9.8801967e-02
   5.5115695e-02
   1.5862040e-02
   2.0708544e-02
   7.1794871e-02
   2.5043012e-02
   7.2746408e-02
   6.7263858e-02
   3.2458260e-02
   5.6875249e-02
   5.0871794e-02
   4.2644387e-02
   1.8106521e-02
   2.3097871e-02
   2.4406948e-02
   3.3254086e-02
   1.1957355e-02
   4.1004605e-02
   6.4889166e-02
   8.9238900e-03
   2.2954223e-02
   7.5631552e-02
   2.4441420e-02
   2.4181542e-02
   5.8052072e-02
   8.8805394e-02
   2.2955097e-02
   4.0597216e-02
   6.2295739e-02
   3.4286297e-02
   2.3376175e-02
   3.8758710e-02
   2.5836215e-02
   3.2646281e-02
   1.5701976e-02
   1.9364196e-02
   8.8854020e-02
   5.2026151e-02
   1.5893578e-02
   7.8708573e-02
   7.6033426e-02
   5.2606791e-02
   2.2227238e-02
   3.4369443e-02
   1.6107359e-02
   4.0377428e-02
   9.4729232e-02
   3.8580962e-02
   9.1413967e-02
   1.3483094e-02
   4.3279607e-02
   5.0176213e-02
   1.0934429e-02
   2.5598949e-01
   5.2606418e-02
   1.0032341e-01
   4.0962751e-02
   6.9015374e-02
   4.0616118e-02
   5.4115152e-02
   5.6409002e-02
   6.6640013e-02
   3.5135249e-02
   4.1536034e-02
   3.3172826e-02
   2.4078117e-02
   1.8365494e-02
   4.6694555e-02
   1.2063714e-01
   3.4027590e-02
   4.0909914e-02
   2.7432793e-02
   2.0524157e-02
   3.1632638e-02
   2.3635619e-02
   3.2394969e-02
   2.1909484e-02
   5.0689260e-02
   3.1410674e-02
   5.5817952e-02
   4.4756185e-02
   3.6415468e-02
   2.3982593e-02
   6.5619997e-02
   2.2385989e-02
   4.3312884e-02
   1.5203363e-02
   9.1671247e-02
   2.5068481e-02
   3.7214879e-02
   3.5771663e-02
   2.9324664e-02
   2.7443649e-02
   4.6008277e-02
   4.3848642e-02
   1.8282183e-02
   3.5712636e-02
   8.3644176e-02
   6.0445982e-02
   7.9975366e-02
   3.2942214e-02
   3.6385993e-02
   1.9647732e-02
   6.7549883e-02
   2.2613603e-02
   4.4394798e-02
   1.5449691e-02
   4.6425916e-02
   2.0749129e-02
   2.2633517e-02
   1.6276463e-02
   2.0545142e-02
   3.8323414e-02
   7.5329179e-02
   3.5347942e-02
   3.1306919e-02
   2.5847506e-02
   4.3401171e-02
   4.8619123e-02
   6.6994603e-02
   1.9153537e-02
   2.6858562e-02
   2.7053891e-02
   9.7638682e-02
   2.2011949e-02
   1.6980496e-02
   2.1528017e-02
   3.1465994e-02
   1.9197867e-02
   1.6108311e-02
   3.0029230e-02
   2.8586093e-02
   1.7342622e-02
   1.9356691e-02
   3.3844120e-02
   5.1491592e-02
   2.7475554e-02
   5.2560638e-02
   2.3979694e-02
   3.3034640e-02
   3.7157432e-02
   4.3669531e-02
   6.0194859e-02
   2.0712699e-02
   9.5534587e-02
   6.4273637e-02
   2.6306618e-02
   2.8888307e-02
   4.8779999e-02
   3.6657919e-02
   3.1322249e-02
   3.1361996e-02
   1.6894741e-02
   2.6149612e-02
   3.7227913e-02
   4.7962969e-02
   4.7448350e-02
   2.9118170e-02
   3.4447226e-02
   3.1195990e-02
   5.9245095e-02
   3.4039292e-02
   3.8262734e-02
   3.6671938e-02
   1.3612436e-02
   7.4361686e-02
   4.2857890e-02
   2.3701677e-02
   9.0630119e-02
   2.4444680e-02
   2.0416683e-02
   4.6365845e-02
   3.1446026e-02
   4.6988873e-02
   4.8561361e-02
   2.7694507e-02
   3.6631872e-02
   2.6437691e-02
   9.3927761e-02
   2.2573714e-02
   2.4677363e-02
   7.9632202e-02
   3.0263561e-02
   3.8354098e-02
   6.3587160e-02
   5.4392723e-02
   6.0046806e-02
   5.6382296e-02
   6.1963974e-02
   1.9462911e-02
   6.7612199e-02
   1.9911815e-02
   5.8214580e-02
   4.3174670e-02
   3.6670763e-02
   4.6272039e-02
   4.2059716e-02
   1.0408250e-01
   1.6875401e-02
   2.7182324e-02
   5.9617536e-02
   1.7240864e-02
   2.4717342e-02
   1.0919915e-01
   2.3566709e-02
   5.0474338e-02
   1.4339928e-02
   3.2255592e-02
   2.7198490e-02
   2.6750473e-02
   1.6927261e-01
   2.9343070e-02
   4.5108223e-02
   4.6504312e-02
   2.7230977e-02
   3.1020176e-02
   3.3256496e-02
   2.5221010e-02
   4.2037614e-02
   1.2400047e-02
   9.3439598e-03
   1.1627516e-02
   5.3016823e-02
   3.4091789e-02
   3.2167987e-02
   3.4556758e-02
   7.2747320e-02
   3.7008928e-02
   5.2170953e-02
   3.0370506e-02
   3.5862473e-02
   4.2233560e-02
   4.9947574e-02
   3.1883930e-02
   4.7847540e-02
   1.1137231e-01
   3.3694317e-02
   1.5851039e-02
   9.6155932e-02
   2.8021397e-02
   3.4961070e-02
   3.8326966e-02
   5.8740337e-02
   3.6445250e-02
   1.4523700e-02
   5.4635266e-02
   3.8594621e-02
   7.7698423e-02
   2.2988859e-02
   6.5106359e-02
   1.6401896e-02
   8.8325061e-02
   3.5278462e-02
   5.3072778e-02
   1.0339624e-01
   5.5349642e-02
   3.2744544e-02
   3.1377052e-02
   3.4604735e-02
   2.1358020e-02
   2.3062823e-02
   5.5977015e-02
   4.4592045e-02
   7.6665965e-02
   4.6492928e-02
   1.1967497e-02
   6.1255846e-02
   5.8154992e-02
   2.6471141e-02
   3.3576970e-02
   8.5252986e-02
   1.9390208e-02
   4.9908431e-02
   2.3853375e-02
   5.8502847e-02
   1.0460941e-02
   8.7172317e-03
   7.0214270e-02
   4.2400279e-02
   2.4647289e-02
   1.8144726e-02
   3.5045763e-02
   4.2031909e-02
   5.0333141e-02
   2.4118087e-02
   3.1900486e-02
   3.3552632e-02
   4.7115753e-02
   6.9032162e-02
   2.4288327e-02
   2.2417997e-02
   2.4160148e-02
   3.0621884e-02
   7.0124596e-02
   2.3396451e-02
   3.5490735e-02
   4.8183236e-02
   2.3847522e-02
   1.0486740e-02
   3.4816387e-02
   3.8636194e-02
   9.9356072e-02
   5.8121715e-02
   3.3984045e-02
   5.6546692e-02
   2.8510424e-02
   8.0977106e-02
   2.2229627e-02
   3.3559257e-02
   1.9726925e-02
   4.3594828e-02
   9.0454113e-02
   8.7930888e-02
   1.0029318e-01
   2.2350285e-02
   1.7555870e-02
   3.4795671e-02
   5.4834409e-02
   3.7135159e-02
   2.6329329e-02
   3.0185573e-02
   5.4063648e-02
   4.6672339e-02
   6.7217208e-02
   3.9102466e-02
   8.4259763e-02
   9.8917662e-02
   2.7039050e-02
   8.5738704e-02
   3.7621311e-02
   5.6427914e-02
   7.8160969e-02
   7.1951599e-02
   5.5700683e-02
   2.2449111e-02
   5.7192547e-02
   3.1354056e-02
   2.4291407e-02
   4.6154989e-02
   3.7777383e-02
   2.1725796e-02
   4.1484258e-02
   3.4840824e-02
   5.8656681e-02
   1.2482993e-02
   2.3862139e-02
   3.6883520e-02
   5.1500443e-02
   7.2013535e-02
   2.9826691e-02
   5.3761695e-02
   1.0080497e-01
   6.0337011e-02
   8.1161060e-02
   5.0976403e-02
   9.4578513e-02
   6.7501940e-02
   9.1193662e-02
   6.4946427e-02
   6.9397324e-02
   3.6727967e-02
   6.0273520e-02
   1.3321141e-02
   7.7698880e-02
   2.1734571e-02
   6.0908764e-02
   4.7570243e-02
   2.2053597e-02
   4.0332929e-02
   2.4448908e-02
   6.8367754e-02
   5.1811096e-02
   1.2691294e-01
   9.4952677e-02
   6.0587938e-02
   4.1480022e-02
   4.0039797e-02
   2.3044781e-02
   5.1004203e-02
   1.2831985e-01
   7.5799070e-02
   1.4353960e-02
   3.4525518e-02
   1.3755373e-02
   2.0002853e-02
   3.0833710e-02
   3.1242644e-02
   5.3946655e-02
   6.2239444e-02
   3.5523356e-02
   3.1828035e-02
   1.0229385e-01
   6.7658033e-02
   1.9069469e-02
   5.5022861e-02
   5.6013629e-02
   7.3568333e-02
   1.8737298e-02
   5.8364098e-02
   2.0716352e-02
   3.4310941e-02
   3.9201695e-02
   3.9318064e-02
   5.4447873e-02
   2.3334475e-02
   2.8320367e-02
   2.9304705e-02
   6.2606257e-02
   3.7962417e-02
   2.2967245e-02
   3.0222041e-02
   3.2067324e-02
   3.8974878e-02
   4.3584160e-02
   5.1913856e-02
   2.4881862e-02
   5.2133836e-02
   3.4090638e-02
   1.2577229e-02
   3.8892510e-02
   5.3464824e-02
   4.1180517e-02
   2.9167342e-02
   4.2791788e-02
   4.3409157e-02
   3.8783673e-02
   3.1877440e-02
   3.7543564e-02
   2.3789989e-02
   3.2865552e-02
   3.9782270e-02
   2.6135011e-02
   2.9728367e-02
   2.3675069e-02
   2.3143634e-02
   1.4577953e-02
   2.9148412e-02
   3.8953614e-02
   1.2951923e-02
   2.4703649e-02
   8.0704892e-02
   2.9765114e-02
   2.1848376e-02
   3.9663918e-02
   4.2907934e-02
   3.1352907e-02
   2.7798499e-02
   3.4137373e-02
   2.2929063e-02
   3.4971670e-02
   1.9465060e-02
   1.7831142e-02
   6.0148142e-02
   8.0810737e-02
   2.1260029e-02
   6.8719053e-02
   4.4243230e-02
   2.0605061e-02
   2.9640527e-02
   1.1579405e-02
   1.3312860e-02
   1.5444842e-02
   1.4323217e-02
   1.5178311e-02
   5.8998895e-02
   9.0453249e-03
   4.4693517e-02
   1.6262895e-02
   2.0178065e-02
   6.2612210e-02
   1.1231297e-02
   1.7273158e-02
   4.4649229e-02
   1.8213497e-02
   1.0282207e-01
   4.7385059e-02
   1.9585540e-02
   1.3299362e-02
   1.8255178e-02
   4.0425131e-02
   7.1967331e-02
   2.3896639e-02
   1.7800356e-02
   4.3509670e-02
   1.4683079e-02
   5.2532973e-02
   5.3356474e-02
   3.4966458e-02
   9.8278906e-02
   3.5685978e-02
   1.4339431e-02
   1.9104039e-02
   4.4135202e-02
   7.9615097e-02
   7.3423107e-02
   3.2400075e-02
   2.3289521e-02
   3.5559591e-02
   7.1559866e-02
   3.2843504e-02
   4.8295710e-02
   3.1553068e-02
   3.4871639e-02
   6.0020103e-02
   2.2886431e-02
   4.3678803e-02
   5.3878765e-02
   3.1218733e-02
   2.6874839e-02
   1.1456807e-01
   9.4096402e-02
   2.4861739e-02
   3.6497199e-02
   1.5189089e-02
   2.7602182e-02
   1.6000311e-02
   3.7352499e-02
   1.9810269e-02
   9.4903255e-02
   4.6922032e-02
   6.2035177e-02
   1.7401076e-02
   2.8021787e-02
   2.5255265e-02
   1.4769992e-02
   1.0868286e-01
   2.4776188e-02
   4.2554133e-02
   1.0724006e-01
   1.4882168e-02
   4.4117685e-02
   9.8756454e-03
   5.5287645e-02
   3.5204205e-02
   1.9058331e-02
   2.7735072e-02
   1.7322069e-02
   4.0043583e-02
   3.4439161e-02
   3.9652800e-02
   3.6580753e-02
   2.5491658e-02
   3.7016564e-02
   4.0726941e-02
   2.6034836e-02
   7.7639849e-02
   2.7854042e-02
   4.5216591e-02
   4.2511211e-02
   2.4127909e-02
   3.2776944e-02
   4.5131672e-02
   2.3250908e-02
   3.6354899e-02
   3.7035637e-02
   2.8838619e-02
   2.4704606e-02
   5.4526118e-02
   2.2150376e-02
   2.5318527e-02
   3.5030716e-02
   5.1844943e-02
   2.1368870e-02
   2.2813280e-02
   2.7892825e-02
   2.3265874e-02
   1.3328440e-02
   6.5527969e-02
   3.3046539e-02
   4.6852769e-02
   7.3316180e-02
   2.8123596e-02
   3.2434339e-02
   7.2209645e-02
   3.5610954e-02
   2.5332476e-02
   4.0763862e-02
   2.0051792e-02
   4.0349352e-02
   2.1572213e-02
   1.1938830e-02
   1.6500193e-02
   1.1218209e-01
   1.2363277e-02
   1.8450946e-02
   1.3770412e-02
   1.2846453e-02
   1.1565105e-02
   1.8056028e-02
   1.4452979e-02
   2.4029328e-02
   3.6655518e-02
   1.8212475e-02
   1.0226483e-02
   1.2643516e-02
   9.7827539e-02
   7.0698115e-02
   2.4588802e-02
   8.4584611e-02
   3.1012197e-02
   1.4650099e-02
   3.4151922e-02
   2.5424346e-02
   1.9053113e-02
   9.6799377e-03
   1.3346044e-02
   1.6620698e-01
   1.4473398e-02
   1.9486865e-02
   1.1747538e-02
   4.0023505e-02
   2.0822457e-02
   9.3916364e-02
   2.7981347e-02
   5.6657792e-02
   7.1907224e-02
   4.5752251e-02
   1.3863611e-02
   1.0904908e-02
   2.5195866e-02
   1.8690901e-02
   4.6705570e-02
   3.0031646e-02
   4.6666879e-02
   3.0642693e-02
   1.3818548e-02
   4.5228584e-02
   4.6927947e-02
   3.2160353e-02
   5.4311243e-02
   2.9254616e-02
   3.3416853e-02
   2.2152871e-02
   2.0522835e-02
   1.9051733e-02
   1.6799277e-02
   2.4146919e-02
   9.6976103e-02
   1.9678262e-02
   1.5477079e-02
   2.9949198e-02
   3.8107662e-02
   2.6954585e-02
   2.5150591e-02
   1.1706959e-01
   2.2565453e-02
   1.9056430e-02
   1.8204909e-02
   2.2455198e-02
   3.6786556e-02
   2.0981104e-02
   1.1031979e-02
   4.9211294e-02
   1.4969941e-02
   1.0068807e-02
   3.3585995e-02
   9.4650929e-02
   2.2521372e-02
   7.9430151e-02
   8.9488661e-02
   5.5290878e-02
   7.0590164e-02
   3.6787806e-02
   4.6195727e-02
   1.5949842e-02
   6.5811696e-02
   1.1737148e-02
   1.2360555e-02
   3.9318353e-02
   5.5461287e-02
   3.3506629e-02
   7.7699876e-03
   4.6558069e-02
   2.3495037e-02
   2.5740215e-02
   4.0584204e-02
   6.3157555e-02
   2.3675497e-02
   2.0725296e-02
   4.6826997e-02
   2.4752941e-02
   3.9423547e-02
   2.3728354e-02
   3.5098717e-02
   2.3351925e-02
   2.7275734e-02
   1.1763211e-02
   3.9106869e-02
   2.3887597e-02
   3.4474357e-02
   1.5651214e-02
   8.8033213e-02
   1.1670813e-02
   1.0349139e-02
   1.6956636e-02
   1.1528385e-02
[truncated: 247,470 more chars]
