# Supplementary material for: Diversity of spatiotemporal coding reveals specialized visual processing streams in the mouse cortex
Source: Nat Commun. 2022 Jun 6;13:3249. doi: 10.1038/s41467-022-29656-z (PMC9170684; doi:10.1038/s41467-022-29656-z)
Supplement: Supplementary file 7 — Source Data [file 41467_2022_29656_MOESM7_ESM.zip › source data/FigureS6A_top_LI.txt]

Han 2022	Marshel 2011	Andermann 2011
0.0200000000000222	0.02	NaN
0.0200000000000222	0.02	NaN
0.0200000000000222	0.02	NaN
0.0200000000000222	0.02	NaN
0.0200000000000222	0.02	NaN
0.0200000000000222	0.02	NaN
0.0200000000000222	0.02	NaN
0.0200000000000222	0.02	NaN
0.0200000000000222	0.02	NaN
0.0200000000000222	0.02	NaN
0.0200000000000222	0.02	NaN
0.0200000000000222	0.02	NaN
0.0200000000000222	0.02	NaN
0.0200000000000222	0.02	NaN
0.0200000000000222	0.02	NaN
0.0200000000000222	0.0246582526410726	NaN
0.0200000000000222	0.0333134493803171	NaN
0.0200000000000222	0.0350305299194061	NaN
0.0200000000000222	0.0368361142199656	NaN
0.0200000000000222	0.0387347640457664	NaN
0.0200000000000222	0.0432350943261199	NaN
0.0200000000000222	0.0527522921378224	NaN
0.0200000000000222	0.05860338286896	NaN
0.0200000000000222	0.0642657447385681	NaN
0.0200000000000222	0.0703854152498736	NaN
0.0200000000000222	0.0758354955536941	NaN
0.0200000000000222	0.0813383320326727	NaN
0.0200000000000222	0.0874685713032477	NaN
0.0200000000000222	0.0933378037540053	NaN
0.0200000000000222	0.0977346632757852	NaN
0.0200000000000222	0.101604960308297	NaN
0.0200000000000222	0.103583238788769	NaN
0.0200000000000222	0.105711185785047	NaN
0.0200000000000222	0.109164945888594	NaN
0.0200000000000222	0.116542073206872	NaN
0.0200000000000222	0.124170566463025	NaN
0.0200000000000222	0.133732417396851	NaN
0.0200000000000223	0.142761990380477	NaN
0.0200000000000223	0.149888753674178	NaN
0.0200000000000223	0.153537787221881	NaN
0.0200000000000223	0.156889144187524	NaN
0.0200000000000223	0.16	NaN
0.0200000000000223	NaN	NaN
0.0200000000000223	NaN	NaN
0.0200000000000223	NaN	NaN
0.0200000000000223	NaN	NaN
0.0200000000000223	NaN	NaN
0.0200000000000224	NaN	NaN
0.0200000000000224	NaN	NaN
0.0200000000000224	NaN	NaN
0.0200000000000224	NaN	NaN
0.0200000000000224	NaN	NaN
0.0200000000000224	NaN	NaN
0.0200000000000224	NaN	NaN
0.0200000000000225	NaN	NaN
0.0200000000000225	NaN	NaN
0.0200000000000225	NaN	NaN
0.0200000000000226	NaN	NaN
0.0200000000000226	NaN	NaN
0.0200000000000226	NaN	NaN
0.0200000000000226	NaN	NaN
0.0200000000000227	NaN	NaN
0.0200000000000227	NaN	NaN
0.0200000000000227	NaN	NaN
0.0200000000000227	NaN	NaN
0.0200000000000228	NaN	NaN
0.0200000000000229	NaN	NaN
0.020000000000023	NaN	NaN
0.0200000000000231	NaN	NaN
0.0200000000000233	NaN	NaN
0.0200000000000233	NaN	NaN
0.0200000000000234	NaN	NaN
0.0200000000000235	NaN	NaN
0.0200000000000236	NaN	NaN
0.0200000000000236	NaN	NaN
0.0200000000000237	NaN	NaN
0.0200000000000237	NaN	NaN
0.020000000000024	NaN	NaN
0.020000000000024	NaN	NaN
0.0200000000000241	NaN	NaN
0.0200000000000242	NaN	NaN
0.0200000000000243	NaN	NaN
0.0200000000000246	NaN	NaN
0.0200000000000255	NaN	NaN
0.0200000000000259	NaN	NaN
0.0200000000000263	NaN	NaN
0.0200000000000264	NaN	NaN
0.0200000000000276	NaN	NaN
0.0200000000000283	NaN	NaN
0.0200000000000295	NaN	NaN
0.0200000000000406	NaN	NaN
0.0200000000204491	NaN	NaN
0.0200000001307539	NaN	NaN
0.0200000005149695	NaN	NaN
0.0200000099354543	NaN	NaN
0.0200000582297638	NaN	NaN
0.0200000891182414	NaN	NaN
0.0200000930111303	NaN	NaN
0.0200020761260508	NaN	NaN
0.0200021372464993	NaN	NaN
0.0200022732216288	NaN	NaN
0.0200036813930051	NaN	NaN
0.0200063279692941	NaN	NaN
0.02001663852126	NaN	NaN
0.0200182393176348	NaN	NaN
0.020020703138509	NaN	NaN
0.0200214413418369	NaN	NaN
0.0200217007661521	NaN	NaN
0.0200220082252432	NaN	NaN
0.0200291936331908	NaN	NaN
0.0200310702517437	NaN	NaN
0.0200332558156819	NaN	NaN
0.020118947943995	NaN	NaN
0.0202756383024349	NaN	NaN
0.0203240728454501	NaN	NaN
0.0203551721677596	NaN	NaN
0.0205394801866008	NaN	NaN
0.0206304984042377	NaN	NaN
0.0208460826944038	NaN	NaN
0.0210042635650028	NaN	NaN
0.021458226666677	NaN	NaN
0.0215960155893351	NaN	NaN
0.0217534588501734	NaN	NaN
0.0217777748348639	NaN	NaN
0.0218434505625855	NaN	NaN
0.021997069272328	NaN	NaN
0.0222212696946679	NaN	NaN
0.0222929572860466	NaN	NaN
0.0225483375505864	NaN	NaN
0.0227803643897888	NaN	NaN
0.0231508912540724	NaN	NaN
0.0232135428632188	NaN	NaN
0.023451994312308	NaN	NaN
0.0236034524973365	NaN	NaN
0.023616991208077	NaN	NaN
0.0236237753901664	NaN	NaN
0.0236692904978447	NaN	NaN
0.0236940697534071	NaN	NaN
0.0237261820053598	NaN	NaN
0.023838548441631	NaN	NaN
0.023838548441631	NaN	NaN
0.0240147159124677	NaN	NaN
0.0240282287023709	NaN	NaN
0.0244932583569509	NaN	NaN
0.0245688957162332	NaN	NaN
0.0246284734004505	NaN	NaN
0.0246592793486341	NaN	NaN
0.0247621780859983	NaN	NaN
0.0249423791030343	NaN	NaN
0.0251309326555217	NaN	NaN
0.0252966990457788	NaN	NaN
0.0253666783826993	NaN	NaN
0.0255771653560898	NaN	NaN
0.0255805332736999	NaN	NaN
0.0255968796948707	NaN	NaN
0.0256437314725825	NaN	NaN
0.0256728116985052	NaN	NaN
0.0259531091738281	NaN	NaN
0.0261090346854551	NaN	NaN
0.026318896336029	NaN	NaN
0.0263842540079712	NaN	NaN
0.02657133933729	NaN	NaN
0.0267060294638874	NaN	NaN
0.0267219322368704	NaN	NaN
0.0267681913280513	NaN	NaN
0.0268464098230552	NaN	NaN
0.0270088959735015	NaN	NaN
0.0270711827951794	NaN	NaN
0.0271295490240379	NaN	NaN
0.0274696910967151	NaN	NaN
0.0276964209275646	NaN	NaN
0.0277407314523623	NaN	NaN
0.0279072190552165	NaN	NaN
0.0279152593428208	NaN	NaN
0.0281031160952293	NaN	NaN
0.0281841180755208	NaN	NaN
0.028187037409272	NaN	NaN
0.0282100250575274	NaN	NaN
0.0285229922480657	NaN	NaN
0.0285478754260399	NaN	NaN
0.0285622558108619	NaN	NaN
0.0285698283386592	NaN	NaN
0.0287478098213616	NaN	NaN
0.0288587417178367	NaN	NaN
0.0288967849380514	NaN	NaN
0.0290381971538905	NaN	NaN
0.0291509835810269	NaN	NaN
0.0293818449244982	NaN	NaN
0.0293826884413426	NaN	NaN
0.0294885782620529	NaN	NaN
0.0295019028371887	NaN	NaN
0.0295233433903868	NaN	NaN
0.0295954131547119	NaN	NaN
0.0296027817881615	NaN	NaN
0.0297103210066215	NaN	NaN
0.0297825435294929	NaN	NaN
0.0300782149802739	NaN	NaN
0.0304268712816437	NaN	NaN
0.0304298952018869	NaN	NaN
0.0305975531053961	NaN	NaN
0.0306819309027671	NaN	NaN
0.0306858662922612	NaN	NaN
0.03096443698692	NaN	NaN
0.0310237435606407	NaN	NaN
0.0310609583839533	NaN	NaN
0.0311919590368072	NaN	NaN
0.0312785350481801	NaN	NaN
0.0314184709155184	NaN	NaN
0.0314339535158147	NaN	NaN
0.0314851424203527	NaN	NaN
0.0316410437687827	NaN	NaN
0.0318311244675106	NaN	NaN
0.0322318590819588	NaN	NaN
0.0322616900513723	NaN	NaN
0.032321489517315	NaN	NaN
0.0323225157232756	NaN	NaN
0.0323225157232756	NaN	NaN
0.0326926786260298	NaN	NaN
0.0332176890256435	NaN	NaN
0.0333900635404939	NaN	NaN
0.0333916438105352	NaN	NaN
0.0334340338110265	NaN	NaN
0.0337506050571136	NaN	NaN
0.0341792616946955	NaN	NaN
0.0342037424392615	NaN	NaN
0.0349086389159291	NaN	NaN
0.0351172394848849	NaN	NaN
0.0352125474359757	NaN	NaN
0.0353455391239677	NaN	NaN
0.035472024148063	NaN	NaN
0.0354747246297452	NaN	NaN
0.035630573372559	NaN	NaN
0.0356491234539713	NaN	NaN
0.0356960870292214	NaN	NaN
0.0358401008518845	NaN	NaN
0.0359420441063508	NaN	NaN
0.0362728750808468	NaN	NaN
0.0364270750310952	NaN	NaN
0.0366930701918831	NaN	NaN
0.0367564738858986	NaN	NaN
0.0368145745380718	NaN	NaN
0.0368640530293082	NaN	NaN
0.0370577084754575	NaN	NaN
0.0378422503438301	NaN	NaN
0.0380028742986539	NaN	NaN
0.0381425804426172	NaN	NaN
0.0384413673730037	NaN	NaN
0.0385193985714137	NaN	NaN
0.0387630523458958	NaN	NaN
0.038840377868027	NaN	NaN
0.0388822266400989	NaN	NaN
0.0391922322334923	NaN	NaN
0.039562929209729	NaN	NaN
0.039580243413105	NaN	NaN
0.0395840807520948	NaN	NaN
0.0396052112589887	NaN	NaN
0.0399173509749092	NaN	NaN
0.0399973402035222	NaN	NaN
0.0401107154045289	NaN	NaN
0.0402469090308843	NaN	NaN
0.0403080345934427	NaN	NaN
0.0404478458072962	NaN	NaN
0.040685491565962	NaN	NaN
0.0407763798425591	NaN	NaN
0.0408967398711204	NaN	NaN
0.0409566419538716	NaN	NaN
0.0410659126131593	NaN	NaN
0.0411458116668617	NaN	NaN
0.0413855742222966	NaN	NaN
0.0415061560131261	NaN	NaN
0.0416115279443454	NaN	NaN
0.0416304401591804	NaN	NaN
0.0417799298061469	NaN	NaN
0.0418619823334455	NaN	NaN
0.041898249208585	NaN	NaN
0.0419984829005693	NaN	NaN
0.0420011765087884	NaN	NaN
0.04210147899114	NaN	NaN
0.042254779731575	NaN	NaN
0.042263068980675	NaN	NaN
0.0426443050992092	NaN	NaN
0.0426913277221798	NaN	NaN
0.0428388082931066	NaN	NaN
0.0428456386492724	NaN	NaN
0.0429007574332072	NaN	NaN
0.0430222336180088	NaN	NaN
0.0430551057481617	NaN	NaN
0.0431025888724979	NaN	NaN
0.0432949860284159	NaN	NaN
0.043445203897927	NaN	NaN
0.043542113938835	NaN	NaN
0.043723175444069	NaN	NaN
0.0437673746475701	NaN	NaN
0.0438066817204015	NaN	NaN
0.043827067325921	NaN	NaN
0.0440914789559058	NaN	NaN
0.0442121768003619	NaN	NaN
0.0444166930453255	NaN	NaN
0.0447933855399667	NaN	NaN
0.04500443180975	NaN	NaN
0.0450439490991942	NaN	NaN
0.0451050224599855	NaN	NaN
0.0453507938783224	NaN	NaN
0.0453742156299222	NaN	NaN
0.0455470311466734	NaN	NaN
0.045683571801004	NaN	NaN
0.0459171255107584	NaN	NaN
0.0460592890515375	NaN	NaN
0.0461336946087687	NaN	NaN
0.0465896761895348	NaN	NaN
0.0466264420933813	NaN	NaN
0.0467031831061152	NaN	NaN
0.0467717134431487	NaN	NaN
0.0467770588063992	NaN	NaN
0.0468012225608666	NaN	NaN
0.0468417460839502	NaN	NaN
0.0468878014334061	NaN	NaN
0.0470580825134854	NaN	NaN
0.0471910860558596	NaN	NaN
0.0472409811139153	NaN	NaN
0.0472833602951744	NaN	NaN
0.0475164361710348	NaN	NaN
0.0479107953853186	NaN	NaN
0.0485528094681881	NaN	NaN
0.0488105697649278	NaN	NaN
0.0488949903406642	NaN	NaN
0.0490422104835154	NaN	NaN
0.0494801163794858	NaN	NaN
0.0495130717519616	NaN	NaN
0.0495165844189087	NaN	NaN
0.0496023209352991	NaN	NaN
0.0497230275542567	NaN	NaN
0.0499630202040526	NaN	NaN
0.0502984735714791	NaN	NaN
0.0507032735623519	NaN	NaN
0.0507108456904547	NaN	NaN
0.0512693789512937	NaN	NaN
0.0515667556844605	NaN	NaN
0.0516466686228714	NaN	NaN
0.0517829531625997	NaN	NaN
0.051803597212019	NaN	NaN
0.0521893275671118	NaN	NaN
0.0524280964776567	NaN	NaN
0.0525934707573312	NaN	NaN
0.0527192964026919	NaN	NaN
0.0527333583519386	NaN	NaN
0.052964204869093	NaN	NaN
0.0529674474586715	NaN	NaN
0.0529828073521186	NaN	NaN
0.0535333198856981	NaN	NaN
0.053741287295525	NaN	NaN
0.0537738808631135	NaN	NaN
0.0539430317454259	NaN	NaN
0.0539862287959056	NaN	NaN
0.0541508865879928	NaN	NaN
0.0544540418398718	NaN	NaN
0.0550369658226724	NaN	NaN
0.0552296992960564	NaN	NaN
0.0552491596609824	NaN	NaN
0.0557125716966504	NaN	NaN
0.0565451018673066	NaN	NaN
0.0565494082228321	NaN	NaN
0.0565508885993748	NaN	NaN
0.0570425013359851	NaN	NaN
0.0571511352724935	NaN	NaN
0.0572685552029589	NaN	NaN
0.0572905667495453	NaN	NaN
0.0573189213205101	NaN	NaN
0.0574003574008673	NaN	NaN
0.0574086219448542	NaN	NaN
0.0583891913101002	NaN	NaN
0.0584420260607972	NaN	NaN
0.0587734769018961	NaN	NaN
0.0589091012525332	NaN	NaN
0.0589255574923904	NaN	NaN
0.0601219543809649	NaN	NaN
0.060222199583714	NaN	NaN
0.0605340772653519	NaN	NaN
0.0607259755942907	NaN	NaN
0.0609224247909881	NaN	NaN
0.0610844145044109	NaN	NaN
0.0611301892075221	NaN	NaN
0.0613405173253386	NaN	NaN
0.0616437901488456	NaN	NaN
0.061680588083497	NaN	NaN
0.0617567596887242	NaN	NaN
0.0619053295140336	NaN	NaN
0.0619212355694816	NaN	NaN
0.0619517670546499	NaN	NaN
0.0619646666186272	NaN	NaN
0.062023871249899	NaN	NaN
0.0621205237782476	NaN	NaN
0.0621417336175571	NaN	NaN
0.0623675291320039	NaN	NaN
0.063045781588706	NaN	NaN
0.0630529863611367	NaN	NaN
0.0633163870497084	NaN	NaN
0.0637629460191609	NaN	NaN
0.0640330107433378	NaN	NaN
0.0643156177691783	NaN	NaN
0.064342074211545	NaN	NaN
0.0643867009722285	NaN	NaN
0.0644055154270862	NaN	NaN
0.0645325656735809	NaN	NaN
0.0647580965132583	NaN	NaN
0.0649361597028312	NaN	NaN
0.0652488729146978	NaN	NaN
0.065258140210373	NaN	NaN
0.0652782992929617	NaN	NaN
0.0655593450084598	NaN	NaN
0.065629314764228	NaN	NaN
0.0657702143834908	NaN	NaN
0.0658144889070655	NaN	NaN
0.065995360297596	NaN	NaN
0.0659978922627287	NaN	NaN
0.0661968709612567	NaN	NaN
0.0663044207146189	NaN	NaN
0.0663165583555894	NaN	NaN
0.0663190565282488	NaN	NaN
0.066417717145127	NaN	NaN
0.0664548693541529	NaN	NaN
0.0664993254770132	NaN	NaN
0.0665030771709074	NaN	NaN
0.066865244496671	NaN	NaN
0.0670412610040102	NaN	NaN
0.067162336972468	NaN	NaN
0.0672763899288658	NaN	NaN
0.0675640481954892	NaN	NaN
0.0678736666085504	NaN	NaN
0.0681493101949752	NaN	NaN
0.0681821805079156	NaN	NaN
0.0685561975044666	NaN	NaN
0.0686177631849321	NaN	NaN
0.069020054665868	NaN	NaN
0.0690384846055639	NaN	NaN
0.0691530455534151	NaN	NaN
0.0694146681624933	NaN	NaN
0.0696353226532383	NaN	NaN
0.0696876367647761	NaN	NaN
0.0696941727110768	NaN	NaN
0.0698075531194055	NaN	NaN
0.0698247129265676	NaN	NaN
0.0699339499395239	NaN	NaN
0.0700335900300727	NaN	NaN
0.0700402396321881	NaN	NaN
0.0703566470339209	NaN	NaN
0.0703625121660641	NaN	NaN
0.0704185938264445	NaN	NaN
0.0706390143417691	NaN	NaN
0.0706465302808505	NaN	NaN
0.070858016520447	NaN	NaN
0.070928925968336	NaN	NaN
0.0709945622151081	NaN	NaN
0.0710699409795456	NaN	NaN
0.0712920842557148	NaN	NaN
0.0713343852929242	NaN	NaN
0.0714636823362639	NaN	NaN
0.0717180494962806	NaN	NaN
0.0717194049495384	NaN	NaN
0.0717895677609669	NaN	NaN
0.0718786860308903	NaN	NaN
0.0719304850437548	NaN	NaN
0.0727302107274211	NaN	NaN
0.0729426411214292	NaN	NaN
0.073092196866798	NaN	NaN
0.0731214226505416	NaN	NaN
0.0735534683148814	NaN	NaN
0.0736248864031528	NaN	NaN
0.0736307134010434	NaN	NaN
0.0736414468660564	NaN	NaN
0.0738203838456348	NaN	NaN
0.073868646099134	NaN	NaN
0.073876915227197	NaN	NaN
0.0739903613774092	NaN	NaN
0.0740670991646316	NaN	NaN
0.0740792241387061	NaN	NaN
0.0741566789981578	NaN	NaN
0.074157838892447	NaN	NaN
0.0744088954294788	NaN	NaN
0.0747568170267687	NaN	NaN
0.0749932886036645	NaN	NaN
0.0752067326140954	NaN	NaN
0.0753032035253071	NaN	NaN
0.0753996488027323	NaN	NaN
0.0754906283185713	NaN	NaN
0.076129828368356	NaN	NaN
0.0762729503215733	NaN	NaN
0.0764365797839194	NaN	NaN
0.0764915098304298	NaN	NaN
0.0765225365474985	NaN	NaN
0.0766044000214404	NaN	NaN
0.0767341370987104	NaN	NaN
0.0767578749903666	NaN	NaN
0.0767616748205267	NaN	NaN
0.0768561295520804	NaN	NaN
0.0770478918425059	NaN	NaN
0.0771482437968055	NaN	NaN
0.0772864385212036	NaN	NaN
0.0774284173424755	NaN	NaN
0.0774803826028627	NaN	NaN
0.0778430102411156	NaN	NaN
0.0778489781049112	NaN	NaN
0.077901413331805	NaN	NaN
0.0779627140811177	NaN	NaN
0.0780648916979392	NaN	NaN
0.0786092200582101	NaN	NaN
0.0786176318466078	NaN	NaN
0.0788229207552143	NaN	NaN
0.0788798837443621	NaN	NaN
0.078906040980926	NaN	NaN
0.0789394370277925	NaN	NaN
0.0794037750880878	NaN	NaN
0.0795436951758803	NaN	NaN
0.0798212594366159	NaN	NaN
0.0799158912352469	NaN	NaN
0.0799958636376316	NaN	NaN
0.0803169086134427	NaN	NaN
0.0806647138646963	NaN	NaN
0.0807950166137125	NaN	NaN
0.080892734086626	NaN	NaN
0.0809635987067717	NaN	NaN
0.0810256151923401	NaN	NaN
0.0810634226703282	NaN	NaN
0.0810691601084117	NaN	NaN
0.0816243191163082	NaN	NaN
0.0817801439734777	NaN	NaN
0.0818438208837481	NaN	NaN
0.0822781334369289	NaN	NaN
0.0822803273397412	NaN	NaN
0.0824537783411721	NaN	NaN
0.0825810440226791	NaN	NaN
0.0825908517634783	NaN	NaN
0.0828509744192482	NaN	NaN
0.082988493283697	NaN	NaN
0.0831666515753297	NaN	NaN
0.0831702033503626	NaN	NaN
0.0832463426628019	NaN	NaN
0.0833592471057564	NaN	NaN
0.083425738516905	NaN	NaN
0.0836302825912396	NaN	NaN
0.0838429420715499	NaN	NaN
0.0841220343201923	NaN	NaN
0.0841527089996183	NaN	NaN
0.0845189523224788	NaN	NaN
0.0846498263452057	NaN	NaN
0.0846849674417575	NaN	NaN
0.0847224456740303	NaN	NaN
0.0848749207152269	NaN	NaN
0.0848803886984989	NaN	NaN
0.0849358987837231	NaN	NaN
0.0849769532924863	NaN	NaN
0.0850027282398482	NaN	NaN
0.0850335082692968	NaN	NaN
0.0852452091856247	NaN	NaN
0.0853937472668862	NaN	NaN
0.0855668739695201	NaN	NaN
0.0859322670327484	NaN	NaN
0.0860022040174521	NaN	NaN
0.0862742977201798	NaN	NaN
0.0864374278406655	NaN	NaN
0.0870400594408866	NaN	NaN
0.0870754546672787	NaN	NaN
0.0872680666156797	NaN	NaN
0.0873705407027945	NaN	NaN
0.0878169125516507	NaN	NaN
0.0878895637973334	NaN	NaN
0.0880646909166032	NaN	NaN
0.088097912405173	NaN	NaN
0.0882365581646899	NaN	NaN
0.0888525400560672	NaN	NaN
0.0889159101758541	NaN	NaN
0.0889825905425393	NaN	NaN
0.0891774563443435	NaN	NaN
0.0894413530165191	NaN	NaN
0.09057585009637	NaN	NaN
0.0905994856966241	NaN	NaN
0.0910143048500491	NaN	NaN
0.0913289773325873	NaN	NaN
0.0917590066822382	NaN	NaN
0.0919271207055648	NaN	NaN
0.0920328825900589	NaN	NaN
0.0920766492856323	NaN	NaN
0.0926979571898221	NaN	NaN
0.092898598363499	NaN	NaN
0.0929430940895055	NaN	NaN
0.0930132371900418	NaN	NaN
0.0931293553340415	NaN	NaN
0.0932023808046706	NaN	NaN
0.0933739710680494	NaN	NaN
0.0936109667597668	NaN	NaN
0.0940465709549233	NaN	NaN
0.0942209949694489	NaN	NaN
0.094287773667414	NaN	NaN
0.0951354933350367	NaN	NaN
0.0953657839475442	NaN	NaN
0.0956200349275344	NaN	NaN
0.0957229686019476	NaN	NaN
0.0958043746563758	NaN	NaN
0.096097251356357	NaN	NaN
0.0965654412532796	NaN	NaN
0.0967242497343548	NaN	NaN
0.0970348515588236	NaN	NaN
0.0972488639467636	NaN	NaN
0.0977902595915514	NaN	NaN
0.0978777922728613	NaN	NaN
0.0988141038853969	NaN	NaN
0.0988550442685503	NaN	NaN
0.0997868058854224	NaN	NaN
0.10005414815845	NaN	NaN
0.100245420874142	NaN	NaN
0.100378614327007	NaN	NaN
0.100627434625238	NaN	NaN
0.101303454002719	NaN	NaN
0.101307305878248	NaN	NaN
0.101378477214628	NaN	NaN
0.10167089222356	NaN	NaN
0.101768014633667	NaN	NaN
0.101781324317232	NaN	NaN
0.102062800456143	NaN	NaN
0.10211461263436	NaN	NaN
0.102735916469958	NaN	NaN
0.103137174894722	NaN	NaN
0.10330836187066	NaN	NaN
0.103483752240816	NaN	NaN
0.105825983898203	NaN	NaN
0.106051441277931	NaN	NaN
0.106103466053237	NaN	NaN
0.106142176224481	NaN	NaN
0.106419800398007	NaN	NaN
0.107058121083402	NaN	NaN
0.107207798964582	NaN	NaN
0.107262171367273	NaN	NaN
0.107661816702519	NaN	NaN
0.108008801972977	NaN	NaN
0.108319940431204	NaN	NaN
0.108378996563055	NaN	NaN
0.108723215980029	NaN	NaN
0.108738633337632	NaN	NaN
0.108851887448429	NaN	NaN
0.10900962640216	NaN	NaN
0.109649495317802	NaN	NaN
0.109703818769526	NaN	NaN
0.109723544438357	NaN	NaN
0.110034824315423	NaN	NaN
0.110082529701327	NaN	NaN
0.110228059797803	NaN	NaN
0.110550760580005	NaN	NaN
0.110725364082127	NaN	NaN
0.110853314639236	NaN	NaN
0.111114781741785	NaN	NaN
0.111135434750185	NaN	NaN
0.111145455001821	NaN	NaN
0.111243078028196	NaN	NaN
0.111556915773396	NaN	NaN
0.111579661548772	NaN	NaN
0.111657872386403	NaN	NaN
0.111668091639739	NaN	NaN
0.111986255058853	NaN	NaN
0.111986606598109	NaN	NaN
0.112027688708931	NaN	NaN
0.112220889557905	NaN	NaN
0.112258439420624	NaN	NaN
0.112446531758285	NaN	NaN
0.112630873359511	NaN	NaN
0.112678630833506	NaN	NaN
0.112879455306551	NaN	NaN
0.113017574892966	NaN	NaN
0.113073372987003	NaN	NaN
0.113830903829761	NaN	NaN
0.113999690989562	NaN	NaN
0.114448368240948	NaN	NaN
0.114573604387931	NaN	NaN
0.114894392375	NaN	NaN
0.115134365663693	NaN	NaN
0.115767241870095	NaN	NaN
0.115857801329483	NaN	NaN
0.116271380401856	NaN	NaN
0.116528685965188	NaN	NaN
0.116609646550896	NaN	NaN
0.11672399854297	NaN	NaN
0.116858257390476	NaN	NaN
0.116875483947865	NaN	NaN
0.11706612916059	NaN	NaN
0.117243443949802	NaN	NaN
0.117386372263565	NaN	NaN
0.117568780241314	NaN	NaN
0.117759676793315	NaN	NaN
0.117965210021247	NaN	NaN
0.118234335522729	NaN	NaN
0.118395747757651	NaN	NaN
0.11893071834211	NaN	NaN
0.119194860672985	NaN	NaN
0.119558190151539	NaN	NaN
0.119602621905328	NaN	NaN
0.119644673811824	NaN	NaN
0.11965279437349	NaN	NaN
0.119922522846967	NaN	NaN
0.119934932999003	NaN	NaN
0.120542170898599	NaN	NaN
0.120655011054114	NaN	NaN
0.121532668204659	NaN	NaN
0.12215378630896	NaN	NaN
0.122496881074631	NaN	NaN
0.122589563577579	NaN	NaN
0.12259954130642	NaN	NaN
0.122798699041113	NaN	NaN
0.123448011487538	NaN	NaN
0.123448011487538	NaN	NaN
0.123731763234029	NaN	NaN
0.123882317728116	NaN	NaN
0.124266868888405	NaN	NaN
0.124546724509864	NaN	NaN
0.1246618043868	NaN	NaN
0.124759347235424	NaN	NaN
0.125009798862342	NaN	NaN
0.125087277371063	NaN	NaN
0.125286579545563	NaN	NaN
0.126216691693322	NaN	NaN
0.126420793806694	NaN	NaN
0.126921674677079	NaN	NaN
0.128140153365394	NaN	NaN
0.128372323288008	NaN	NaN
0.128828608737615	NaN	NaN
0.129232984378189	NaN	NaN
0.129249626532457	NaN	NaN
0.129574817313866	NaN	NaN
0.12958448559657	NaN	NaN
0.129631347522356	NaN	NaN
0.130093585231002	NaN	NaN
0.130621743984363	NaN	NaN
0.132732750605239	NaN	NaN
0.133172946665	NaN	NaN
0.134178676612582	NaN	NaN
0.13501767047733	NaN	NaN
0.135038434622483	NaN	NaN
0.135678629433211	NaN	NaN
0.135700041538167	NaN	NaN
0.135782179304596	NaN	NaN
0.136010281838697	NaN	NaN
0.136232762322261	NaN	NaN
0.136474684891325	NaN	NaN
0.136676176245475	NaN	NaN
0.13680336824727	NaN	NaN
0.13691943127474	NaN	NaN
0.137534626745299	NaN	NaN
0.138012972015826	NaN	NaN
0.138182154173212	NaN	NaN
0.138510174544573	NaN	NaN
0.138654060813926	NaN	NaN
0.138708685985282	NaN	NaN
0.138921524300882	NaN	NaN
0.139332407788011	NaN	NaN
0.139914441538241	NaN	NaN
0.140171605825259	NaN	NaN
0.14100857060159	NaN	NaN
0.14127470406967	NaN	NaN
0.14139541169207	NaN	NaN
0.141639921592732	NaN	NaN
0.142556283640974	NaN	NaN
0.142586458151536	NaN	NaN
0.142703281823972	NaN	NaN
0.14286554641268	NaN	NaN
0.142958704051217	NaN	NaN
0.142987314666409	NaN	NaN
0.1430330153592	NaN	NaN
0.143798937058441	NaN	NaN
0.144332802252014	NaN	NaN
0.144370582506337	NaN	NaN
0.144493273466988	NaN	NaN
0.144622137234213	NaN	NaN
0.144641772342429	NaN	NaN
0.144655850965971	NaN	NaN
0.146065590653863	NaN	NaN
0.14611430462338	NaN	NaN
0.146673263313497	NaN	NaN
0.146676448220925	NaN	NaN
0.146692670957572	NaN	NaN
0.146700507004089	NaN	NaN
0.146720245585575	NaN	NaN
0.146786783649099	NaN	NaN
0.14682986742913	NaN	NaN
0.146903705424394	NaN	NaN
0.147133624666246	NaN	NaN
0.147167235412483	NaN	NaN
0.14721892952437	NaN	NaN
0.147466160405954	NaN	NaN
0.147655735540175	NaN	NaN
0.147782772840819	NaN	NaN
0.148072021898672	NaN	NaN
0.148082285553136	NaN	NaN
0.148361878634223	NaN	NaN
0.148363702632018	NaN	NaN
0.148707742328558	NaN	NaN
0.149040784239526	NaN	NaN
0.149204006671157	NaN	NaN
0.149604335766286	NaN	NaN
0.149954457323321	NaN	NaN
0.15000546326878	NaN	NaN
0.15029648663265	NaN	NaN
0.150299897184874	NaN	NaN
0.150519912321429	NaN	NaN
0.15085419283519	NaN	NaN
0.150968208941056	NaN	NaN
0.151600971806149	NaN	NaN
0.151952724514042	NaN	NaN
0.152079098935995	NaN	NaN
0.152408570332347	NaN	NaN
0.152563719132559	NaN	NaN
0.153074005507955	NaN	NaN
0.153124534788848	NaN	NaN
0.153267193595817	NaN	NaN
0.153513700822117	NaN	NaN
0.154490815839824	NaN	NaN
0.154509807574464	NaN	NaN
0.154889637367908	NaN	NaN
0.154911637324931	NaN	NaN
0.155031002370317	NaN	NaN
0.156251121186537	NaN	NaN
0.156809723022745	NaN	NaN
0.156985158718897	NaN	NaN
0.157524759269398	NaN	NaN
0.157777761824216	NaN	NaN
0.158024540617509	NaN	NaN
0.158117523926526	NaN	NaN
0.158137993591725	NaN	NaN
0.15835206853967	NaN	NaN
0.158737688194981	NaN	NaN
0.158963590127968	NaN	NaN
0.158995887862096	NaN	NaN
0.159643898944589	NaN	NaN
0.159793020500121	NaN	NaN
0.159796741749039	NaN	NaN
0.160018006238174	NaN	NaN
0.160142202572181	NaN	NaN
0.160504208655166	NaN	NaN
0.160937874434538	NaN	NaN
0.160956653294724	NaN	NaN
0.162276926228369	NaN	NaN
0.162423758403722	NaN	NaN
0.162683317951532	NaN	NaN
0.162882571395385	NaN	NaN
0.163182366786993	NaN	NaN
0.163608316909213	NaN	NaN
0.163990580385051	NaN	NaN
0.164075131827781	NaN	NaN
0.164114073717511	NaN	NaN
0.16453931800038	NaN	NaN
0.16524429624904	NaN	NaN
0.165422160490553	NaN	NaN
0.165437592503944	NaN	NaN
0.165816012817368	NaN	NaN
0.167116812087846	NaN	NaN
0.167352252188708	NaN	NaN
0.167379558133961	NaN	NaN
0.167803849294893	NaN	NaN
0.168447225412366	NaN	NaN
0.168487926760715	NaN	NaN
0.168685453956232	NaN	NaN
0.168971842604996	NaN	NaN
0.169043093027717	NaN	NaN
0.169420929323113	NaN	NaN
0.169422548270806	NaN	NaN
0.170166999924422	NaN	NaN
0.170450025808046	NaN	NaN
0.17095867800873	NaN	NaN
0.170999356811909	NaN	NaN
0.171221978124267	NaN	NaN
0.171359341872426	NaN	NaN
0.171450543496124	NaN	NaN
0.171542660893902	NaN	NaN
0.171664598252722	NaN	NaN
0.171870632426743	NaN	NaN
0.172937014278369	NaN	NaN
0.17342350605665	NaN	NaN
0.174818659866276	NaN	NaN
0.175401329178684	NaN	NaN
0.175980696642869	NaN	NaN
0.176061114690207	NaN	NaN
0.176692375933971	NaN	NaN
0.176954676774378	NaN	NaN
0.17727692260087	NaN	NaN
0.17732172295296	NaN	NaN
0.17737016987995	NaN	NaN
0.177431885842547	NaN	NaN
0.178009379380241	NaN	NaN
0.178838827127847	NaN	NaN
0.178990243119526	NaN	NaN
0.179493078903296	NaN	NaN
0.179711146883593	NaN	NaN
0.180084348262961	NaN	NaN
0.180351120630214	NaN	NaN
0.180713157633613	NaN	NaN
0.180832124224151	NaN	NaN
0.180910657581626	NaN	NaN
0.181140255838376	NaN	NaN
0.181291617311746	NaN	NaN
0.1815427636092	NaN	NaN
0.181761438556177	NaN	NaN
0.181800837999844	NaN	NaN
0.183107145148238	NaN	NaN
0.183160805590497	NaN	NaN
0.183390453538061	NaN	NaN
0.183492164270121	NaN	NaN
0.183946724205564	NaN	NaN
0.18415159396131	NaN	NaN
0.18422116415076	NaN	NaN
0.184562716766018	NaN	NaN
0.185205104856492	NaN	NaN
0.185382750841954	NaN	NaN
0.185390914363247	NaN	NaN
0.185890691380715	NaN	NaN
0.186369668725546	NaN	NaN
0.186497201961202	NaN	NaN
0.187474688022332	NaN	NaN
0.189485477863022	NaN	NaN
0.190188883157538	NaN	NaN
0.190547112791924	NaN	NaN
0.19069782951815	NaN	NaN
0.191053006340072	NaN	NaN
0.191143472641404	NaN	NaN
0.191211111211548	NaN	NaN
0.191412116959548	NaN	NaN
0.192377942787584	NaN	NaN
0.192589286983821	NaN	NaN
0.192886864189135	NaN	NaN
0.193142391152414	NaN	NaN
0.193468269935015	NaN	NaN
0.194141600694759	NaN	NaN
0.194147352608256	NaN	NaN
0.194433425917185	NaN	NaN
0.19520992833131	NaN	NaN
0.195229504045157	NaN	NaN
0.195460278101136	NaN	NaN
0.196074583165666	NaN	NaN
0.196494557250839	NaN	NaN
0.196953346478507	NaN	NaN
0.198239210358896	NaN	NaN
0.19825825612482	NaN	NaN
0.198474648949998	NaN	NaN
0.19872119834472	NaN	NaN
0.198781440484865	NaN	NaN
0.199210735324842	NaN	NaN
0.199803551889768	NaN	NaN
0.200649169161628	NaN	NaN
0.201025405157356	NaN	NaN
0.202275940544933	NaN	NaN
0.202330569656191	NaN	NaN
0.202373712123361	NaN	NaN
0.202928901644903	NaN	NaN
0.203658856130169	NaN	NaN
0.203722970920156	NaN	NaN
0.20411892898013	NaN	NaN
0.204238095552445	NaN	NaN
0.204545726739678	NaN	NaN
0.204766917941768	NaN	NaN
0.206198373511291	NaN	NaN
0.207358640765228	NaN	NaN
0.207745234130546	NaN	NaN
0.20783686693033	NaN	NaN
0.208475949730874	NaN	NaN
0.209175646965119	NaN	NaN
0.21048657754029	NaN	NaN
0.210728989051072	NaN	NaN
0.211220781318115	NaN	NaN
0.212049374610876	NaN	NaN
0.213753154941031	NaN	NaN
0.2143378314992	NaN	NaN
0.214484160054061	NaN	NaN
0.214956792977494	NaN	NaN
0.215178969129038	NaN	NaN
0.21581447669775	NaN	NaN
0.2160340326067	NaN	NaN
0.217464653994294	NaN	NaN
0.217531704460741	NaN	NaN
0.217545205303872	NaN	NaN
0.218134397966217	NaN	NaN
0.219926507110031	NaN	NaN
0.22093383128475	NaN	NaN
0.223403348274771	NaN	NaN
0.224070543235099	NaN	NaN
0.224629967275116	NaN	NaN
0.225163374719688	NaN	NaN
0.22564635507656	NaN	NaN
0.226555905232594	NaN	NaN
0.226653853153702	NaN	NaN
0.22692099850309	NaN	NaN
0.227055143440726	NaN	NaN
0.228736084620372	NaN	NaN
0.229303708155254	NaN	NaN
0.233161577267097	NaN	NaN
0.23435204856781	NaN	NaN
0.235028812191442	NaN	NaN
0.236596558832799	NaN	NaN
0.238838512495578	NaN	NaN
0.239384504590358	NaN	NaN
0.239706763836365	NaN	NaN
0.241830615092898	NaN	NaN
0.242833733180883	NaN	NaN
0.243067008196432	NaN	NaN
0.243386369226754	NaN	NaN
0.244078874256637	NaN	NaN
0.244868051183251	NaN	NaN
0.246052751943115	NaN	NaN
0.246248020254795	NaN	NaN
0.246376783395043	NaN	NaN
0.246494091326939	NaN	NaN
0.247487943464025	NaN	NaN
0.247578288992995	NaN	NaN
0.247791024299395	NaN	NaN
0.249387052201069	NaN	NaN
0.249641466752992	NaN	NaN
0.253284436890127	NaN	NaN
0.253759340591244	NaN	NaN
0.255535109666258	NaN	NaN
0.256157446756399	NaN	NaN
0.257643838036591	NaN	NaN
0.261527941213141	NaN	NaN
0.261712782577915	NaN	NaN
0.263627595287319	NaN	NaN
0.264128973693974	NaN	NaN
0.264347007379596	NaN	NaN
0.265641740960609	NaN	NaN
0.266086834048308	NaN	NaN
0.267490723687505	NaN	NaN
0.268812723615087	NaN	NaN
0.269183301594927	NaN	NaN
0.271235792588335	NaN	NaN
0.27455645157068	NaN	NaN
0.275239104000669	NaN	NaN
0.275260530477492	NaN	NaN
0.275605931283883	NaN	NaN
0.27895716383421	NaN	NaN
0.280943693868814	NaN	NaN
0.284279128722711	NaN	NaN
0.284829102539598	NaN	NaN
0.285227962092288	NaN	NaN
0.287543019259313	NaN	NaN
0.288867951563706	NaN	NaN
0.289524991351356	NaN	NaN
0.292696491665408	NaN	NaN
0.294852459325688	NaN	NaN
0.295161849433368	NaN	NaN
0.296712105576635	NaN	NaN
0.296839351978664	NaN	NaN
0.297741476761893	NaN	NaN
0.30123654629349	NaN	NaN
0.301432889446346	NaN	NaN
0.302542892623621	NaN	NaN
0.304485274771139	NaN	NaN
0.30505083484922	NaN	NaN
0.307571654957118	NaN	NaN
0.309492722484747	NaN	NaN
0.309918326834544	NaN	NaN
0.310179895954407	NaN	NaN
0.312332664166755	NaN	NaN
0.313350542809757	NaN	NaN
0.314442348359043	NaN	NaN
0.315714197128179	NaN	NaN
0.315883006918841	NaN	NaN
0.318444677438335	NaN	NaN
0.31958161255688	NaN	NaN
0.319678097281972	NaN	NaN
0.319789850894477	NaN	NaN
0.319794925397196	NaN	NaN
0.319810186329389	NaN	NaN
0.319838427503339	NaN	NaN
0.319898375290471	NaN	NaN
0.319908967723604	NaN	NaN
0.319940918289755	NaN	NaN
0.319941158438873	NaN	NaN
0.319944891164294	NaN	NaN
0.31995446858962	NaN	NaN
0.319959774334078	NaN	NaN
0.319960392918349	NaN	NaN
0.319968730421668	NaN	NaN
0.319973096117582	NaN	NaN
0.319981038924642	NaN	NaN
0.319983210081218	NaN	NaN
0.319990889655063	NaN	NaN
0.319995440284261	NaN	NaN
0.319998998349119	NaN	NaN
0.31999982994229	NaN	NaN
0.319999944400695	NaN	NaN
0.31999995582003	NaN	NaN
0.319999966525237	NaN	NaN
0.319999977633113	NaN	NaN
0.319999980760231	NaN	NaN
0.319999981728211	NaN	NaN
0.319999984019994	NaN	NaN
0.319999987990146	NaN	NaN
0.319999988386686	NaN	NaN
0.319999995485679	NaN	NaN
0.319999999440645	NaN	NaN
0.319999999961043	NaN	NaN
0.319999999972634	NaN	NaN
0.319999999979987	NaN	NaN
0.31999999999806	NaN	NaN
0.319999999999347	NaN	NaN
0.319999999999922	NaN	NaN
0.319999999999957	NaN	NaN
0.319999999999958	NaN	NaN
0.319999999999959	NaN	NaN
0.31999999999996	NaN	NaN
0.319999999999961	NaN	NaN
0.319999999999961	NaN	NaN
0.319999999999961	NaN	NaN
0.319999999999963	NaN	NaN
0.319999999999966	NaN	NaN
0.319999999999966	NaN	NaN
0.319999999999966	NaN	NaN
0.319999999999967	NaN	NaN
0.319999999999967	NaN	NaN
0.319999999999969	NaN	NaN
0.319999999999969	NaN	NaN
0.31999999999997	NaN	NaN
0.319999999999971	NaN	NaN
0.319999999999971	NaN	NaN
0.319999999999972	NaN	NaN
0.319999999999972	NaN	NaN
0.319999999999972	NaN	NaN
0.319999999999973	NaN	NaN
0.319999999999973	NaN	NaN
0.319999999999974	NaN	NaN
0.319999999999974	NaN	NaN
0.319999999999974	NaN	NaN
0.319999999999975	NaN	NaN
0.319999999999975	NaN	NaN
0.319999999999975	NaN	NaN
0.319999999999975	NaN	NaN
0.319999999999976	NaN	NaN
0.319999999999976	NaN	NaN
0.319999999999976	NaN	NaN
0.319999999999976	NaN	NaN
0.319999999999976	NaN	NaN
0.319999999999976	NaN	NaN
0.319999999999976	NaN	NaN
0.319999999999976	NaN	NaN
0.319999999999976	NaN	NaN
0.319999999999976	NaN	NaN
0.319999999999977	NaN	NaN
0.319999999999977	NaN	NaN
0.319999999999977	NaN	NaN
0.319999999999977	NaN	NaN
0.319999999999977	NaN	NaN
0.319999999999977	NaN	NaN
0.319999999999977	NaN	NaN
0.319999999999977	NaN	NaN
0.319999999999977	NaN	NaN
0.319999999999977	NaN	NaN
0.319999999999977	NaN	NaN
0.319999999999977	NaN	NaN
0.319999999999977	NaN	NaN
0.319999999999977	NaN	NaN
0.319999999999977	NaN	NaN
0.319999999999977	NaN	NaN
0.319999999999978	NaN	NaN
0.319999999999978	NaN	NaN
0.319999999999978	NaN	NaN
0.319999999999978	NaN	NaN
0.319999999999978	NaN	NaN
0.319999999999978	NaN	NaN
0.319999999999978	NaN	NaN
0.319999999999978	NaN	NaN
0.319999999999978	NaN	NaN
0.319999999999978	NaN	NaN
0.319999999999978	NaN	NaN
0.319999999999978	NaN	NaN
0.319999999999978	NaN	NaN
0.319999999999978	NaN	NaN
0.319999999999978	NaN	NaN
0.319999999999978	NaN	NaN
0.319999999999978	NaN	NaN
0.319999999999978	NaN	NaN
0.319999999999978	NaN	NaN
0.319999999999978	NaN	NaN
0.319999999999978	NaN	NaN
0.319999999999978	NaN	NaN
0.319999999999978	NaN	NaN
0.319999999999978	NaN	NaN
0.319999999999978	NaN	NaN
0.319999999999978	NaN	NaN
0.319999999999978	NaN	NaN
0.319999999999978	NaN	NaN
0.319999999999978	NaN	NaN
0.319999999999978	NaN	NaN
0.319999999999978	NaN	NaN
0.319999999999978	NaN	NaN
0.319999999999978	NaN	NaN
0.319999999999978	NaN	NaN
0.319999999999978	NaN	NaN
0.319999999999978	NaN	NaN
0.319999999999978	NaN	NaN
0.319999999999978	NaN	NaN
0.319999999999978	NaN	NaN
0.319999999999978	NaN	NaN
0.319999999999978	NaN	NaN
0.319999999999978	NaN	NaN
0.319999999999978	NaN	NaN
0.319999999999978	NaN	NaN
0.319999999999978	NaN	NaN
0.319999999999978	NaN	NaN
0.319999999999978	NaN	NaN
0.319999999999978	NaN	NaN
0.319999999999978	NaN	NaN
0.319999999999978	NaN	NaN
0.319999999999978	NaN	NaN
0.319999999999978	NaN	NaN
0.319999999999978	NaN	NaN
0.319999999999978	NaN	NaN
0.319999999999978	NaN	NaN
0.319999999999978	NaN	NaN
0.319999999999978	NaN	NaN
0.319999999999978	NaN	NaN
0.319999999999978	NaN	NaN
0.319999999999978	NaN	NaN
0.319999999999978	NaN	NaN
