# Supplementary material for: Diversity of spatiotemporal coding reveals specialized visual processing streams in the mouse cortex
Source: Nat Commun. 2022 Jun 6;13:3249. doi: 10.1038/s41467-022-29656-z (PMC9170684; doi:10.1038/s41467-022-29656-z)
Supplement: Supplementary file 7 — Source Data [file 41467_2022_29656_MOESM7_ESM.zip › source data/Figure3B_AL.txt]

peakSF
0.319999999999977
0.0407934199526767
0.149862727712637
0.11443366859059
0.0759238292023227
0.0200000000000222
0.0726958681219312
0.0891887710209917
0.0200000000000232
0.0200000000000231
0.0494841858825077
0.319999999999962
0.0274806549237769
0.030199893401662
0.0245561913592222
0.0434451167106743
0.0200000000000222
0.0883368311234665
0.0928843495080454
0.0200000000000239
0.0200000000000225
0.0200000000000222
0.0787488885671137
0.0218380751786028
0.0200000000000224
0.0200193568397224
0.0200000000000226
0.0502623301473671
0.217409569567611
0.0200000000000225
0.0248677070603924
0.0214292141243496
0.0200000000000248
0.0905332691101715
0.0200000000000226
0.0338689566820525
0.0200000720524462
0.083031342784326
0.0318773601460601
0.0200000000000227
0.120619264747592
0.0268299952216959
0.0816312765437343
0.0356462530376521
0.0339977336166516
0.074378478260588
0.0962170489618821
0.0218557294585752
0.0883354084696891
0.212828028427943
0.0358554835368233
0.0694895769534467
0.0200000000000222
0.0200000000000224
0.0419843328819755
0.0215726092777148
0.0200000000000225
0.0448598320098456
0.319999999995947
0.0202108435360288
0.304336417432215
0.0200000000000233
0.0225250768728567
0.0651429863633267
0.0200057471378446
0.202060090321183
0.0456249018390232
0.115194846075183
0.0200000000000222
0.0212967419194168
0.0576075664755284
0.0408315583996006
0.0583000660290744
0.0200000000000231
0.0200000000000225
0.0692954720354254
0.0554462868841158
0.0727643195538319
0.0214029502426249
0.046995514345276
0.0223889207998224
0.0745423220654076
0.0598763066776255
0.0374118037822786
0.0441618769662165
0.0847472087903668
0.0621357269944986
0.0200000000000222
0.0269017602704331
0.0200000000000233
0.0339487771520231
0.0728954220016546
0.0200000000000243
0.0380555929746281
0.0200000000000241
0.0469854216274164
0.217673848306064
0.0200273877107019
0.0200000000000227
0.0321266590088432
0.0200000000000225
0.319999999999978
0.0223024322248978
0.0378919320688183
0.319999999999978
0.0200000000000222
0.0487727053309325
0.0543976507650284
0.0985159182504314
0.0200000000000236
0.048591940244678
0.122718231596336
0.0877983604367672
0.020000000000023
0.0667787314218791
0.0200000000000235
0.112690176410599
0.028061229421543
0.319999999999732
0.020024241671812
0.0270969923627281
0.0200262342961142
0.0200000000000229
0.0347760691360289
0.144983371196345
0.0883486852283326
0.181270631748314
0.0200000000000244
0.0950561813547113
0.215014668131637
0.0427198566217055
0.114702697419994
0.0251318772596335
0.0524228345074834
0.0313752911575962
0.0200000000000222
0.0200000000000223
0.0310942407542248
0.069080889861944
0.0200000000000222
0.0312116734940211
0.0200176301855466
0.118801471825773
0.0241509455565442
0.140716402133126
0.0200000000000295
0.0750935824970222
0.0347935759870752
0.0848291981857281
0.049878836949679
0.0487338012706097
0.319999999999974
0.0200000000000224
0.0865910772499544
0.152537870215478
0.16433739023858
0.0356855393449964
0.288642290811083
0.0731993205907216
0.0200000000000225
0.212260953982055
0.0200000000000224
0.020000763601417
0.0200000000000227
0.0888186274227296
0.0522285552321823
0.0622373297477207
0.0492055394649452
0.0417199753284392
0.0997663339295361
0.0915581859063054
0.095468697417712
0.061126098085676
0.0526384696908651
0.0341130825572904
0.172713007975353
0.059563795795857
0.0200000000000257
0.0843313253783628
0.0224871271667795
0.319999999999967
0.0266329157106924
0.142326211621513
0.0812818872256415
0.0899513782806662
0.0200000000000222
0.060964180280523
0.0722396092770441
0.030142461894266
0.0251776822885093
0.0494028831843606
0.0317438617395457
0.0514952377458221
0.104823897637963
0.0563887715577289
0.0508066789867345
0.101643921001253
0.0512930427994852
0.0200099446562189
0.0324829798988153
0.0507906378889898
0.0374808300183705
0.0573734122696514
0.0457953935087704
0.0250247097389083
0.0345293623432679
0.0574091255467954
0.0568562598330855
0.162678462689944
0.180815575836347
0.091622373305565
0.170247710691279
0.0385172676152749
0.115918771587322
0.183531553408804
0.0359365240577341
0.0230867985101926
0.087997938901525
0.0558684081002398
0.0930210011643037
0.0995030651818527
0.0200000000000223
0.0931709542031262
0.0200000000000222
0.0200000000000222
0.319999999999977
0.0332648333372535
0.0989214428651077
0.0810456224328992
0.0200638095881422
0.319999999999978
0.174416949553097
0.0577205963152247
0.0477801848424001
0.033212543064976
0.0258343158159052
0.0575369966525722
0.0403124767668862
0.0607998875474673
0.100879932630352
0.048357395962684
0.0486968529303173
0.0960440604225946
0.032047796577218
0.158753309656857
0.0343851302390875
0.0956171788442214
0.0200000000000226
0.0200317196644995
0.0200000000000224
0.0640641890678871
0.101522452132662
0.0709541653796376
0.0200303305696347
0.0811009810078627
0.0200000000000222
0.0943024212648671
0.0392598691001794
0.038254867977324
0.0467871120135406
0.0780062867760561
0.0865359586600372
0.0566658754107159
0.0491964317586581
0.102025132307513
0.0200277443241004
0.0691740584189602
0.23436093822326
0.0262613627460052
0.0811764349683758
0.206494242287338
0.027386198444467
0.0785462539320268
0.0301978493335232
0.0757410386222778
0.0291289833669475
0.0545647522968905
0.319999245463766
0.0772334666660915
0.0740490846161798
0.0333121297158394
0.0560232349595127
0.0501675373732506
0.0432342395513049
0.0923809278816418
0.119334388474081
0.066392717778763
0.0592312147657192
0.220324143156394
0.0805780816541268
0.0583731729587326
0.0210286637320529
0.0360643671398377
0.0829851243946592
0.0856685688199184
0.0293469977785797
0.0200000000000226
0.264494631447978
0.0584705646387424
0.0607118296270227
0.0361364329513827
0.0251730308569381
0.0649952332043739
0.0843587020681194
0.0546148102849142
0.0200000000000222
0.0333740870252426
0.057728724812382
0.0555000049319089
0.0207814209619615
0.0698471062136595
0.0388316189508011
0.0677244249097559
0.0239658748277828
0.0658165649628202
0.028637999465579
0.0200042773905544
0.319999999999978
0.0677042494086356
0.032984496950838
0.0200000000000222
0.0400250725302861
0.0619361492460074
0.0426319497330202
0.0693689048826153
0.0200000000000227
0.319999999999978
0.0341979185900328
0.0736453152573975
0.144101980753065
0.0306330947206764
0.0757057432915817
0.0494859544722151
0.0472548980987986
0.31999999999997
0.113202595243062
0.105810492076953
0.319999999999977
0.0303979987707429
0.031140713613153
0.0200000000000228
0.0778729701580448
0.0283356229971324
0.262157874557154
0.0207086168678367
0.0283608035776298
0.0206846638376361
0.0719060286632765
0.0288969575768138
0.120636489464642
0.0784579173325438
0.0826707040592748
0.0879405472708898
0.0644920978727633
0.0381675572412123
0.319999999999978
0.0291961512209144
0.0360978568759747
0.232583528519071
0.0618941017950699
0.0407212837776666
0.0331388558520423
0.0311861008921733
0.0200000000000229
0.099121725062908
0.319999999999958
0.0392576979537473
0.114846382485518
0.0703428060245111
0.183070242685342
0.0680697138641949
0.104358016798064
0.0351543529835678
0.0248646890587466
0.0389320501193936
0.0909138924001025
0.319999999999978
0.0271350153986429
0.319999999999978
0.029441607765198
0.0474743539522281
0.0733879403323482
0.128818931965796
0.0316818520797181
0.100711614020943
0.126339935531528
0.0200000000000224
0.0743312658719914
0.0616533938844143
0.0777568587836817
0.319999999999977
0.12416788114901
0.128031550447579
0.026996487610173
0.0821353785648936
0.0771261982718425
0.0984432286300329
0.0536646732033694
0.0837967189052643
0.0332701807283771
0.0670199712920912
0.0282925410493257
0.235437631952054
0.0559933313263017
0.306966633590825
0.0630937724359546
0.0697714593015993
0.0554315855189775
0.146104377400742
0.310281501862654
0.142808956429172
0.219539836070548
0.034691243262809
0.0441245870805642
0.101160656290764
0.0365259240063654
0.0759190971345821
0.0422918673222484
0.113932380164763
0.0622628045711562
0.110534380836082
0.0928151321685737
0.0547765186089935
0.0361945990160514
0.038940436566719
0.0716357173952319
0.0854631827294139
0.288592391352309
0.0200000000000229
0.0400446653335316
0.0697033146384613
0.029047709926067
0.0200000000000222
0.0656592315437362
0.0518543409212575
0.0697501816895593
0.0620776848741151
0.0679446953003791
0.0786878816689602
0.0344692617647752
0.0432289664505515
0.0942487579822559
0.0339577128813252
0.073888522701437
0.268018562131535
0.0817824613928659
0.187544325927132
0.0218518491897239
0.0200010120382172
0.0931504806646258
0.0657505065952104
0.301151705481724
0.0404594384208008
0.23868234474025
0.319999999999963
0.223426088707738
0.0876413749276301
0.119376288950778
0.0787079897832431
0.141265919198541
0.047631901592992
0.165082524405786
0.0570025669241011
0.221326064301325
0.319999999999977
0.0208353798581735
0.0440673285349725
0.0200000000000236
0.0325893540562538
0.0200000000000247
0.0613069517870165
0.179638915387146
0.031137787250392
0.0783586434724538
0.117850793114251
0.273863094405323
0.0962001531695665
0.0248310212658519
0.0832038161803827
0.0798901123195815
0.283196571822647
0.088359948287195
0.249339215718412
0.0314094597083776
0.0333922842370086
0.128321487766802
0.110293402455783
0.0898856043450159
0.0412647041527952
0.122222634247375
0.0499250969517332
0.0483570466965731
0.0200000000000222
0.0395999809898974
0.100056527894837
0.139690371376447
0.168230212317746
0.0200000000000222
0.0483576465270886
0.0907608333917267
0.130173032209435
0.0603645225224184
0.26363112813023
0.0855184966242989
0.0932388299018801
0.0840673371953243
0.0337469977743051
0.0214399939118119
0.0269316999492069
0.0200000000000222
0.0560847393563565
0.269802419991089
0.091989600124381
0.319999999999965
0.047521738089752
0.0432697703649584
0.0651567856170209
0.0736820441464971
0.0501318429130795
0.112864259566237
0.0544007869282746
0.0228471910301638
0.020000000000024
0.319999999999954
0.0487701489452165
0.0238339645688638
0.264603046467616
0.0913360366780628
0.102082125301361
0.0361735658710489
0.0973394462753258
0.154680428345026
0.0736932511770516
0.0812447254538831
0.0553009439198263
0.0378878577897379
0.0347989538929387
0.0535224686049588
0.037726345722761
0.0474273436890569
0.0912614409612797
0.301561896924335
0.0216258577597833
0.0288137313188817
0.0633138350785258
0.0878110425791566
0.0224331961964818
0.0377707451230463
0.319999999999978
0.0334467887484184
0.0200000000000231
0.0370086682383331
0.240924125805146
0.319999999999977
0.0856888791251371
0.12231709652673
0.0343677495631912
0.10680774122194
0.0200000000000222
0.14446874952302
0.0200000000000222
0.0997890869015596
0.0200000000000236
0.114540348175226
0.263228147355827
0.023992384811566
0.0512247916302927
0.0220226014427771
0.133741716592536
0.156360290255997
0.0951907490273583
0.091639616855486
0.0778726187421193
0.0200000000000222
0.0345910801562082
0.0347533614582213
0.115670688963593
0.0263705596666305
0.0499542811822771
0.0288962801304913
0.0538643019907925
0.0743833700293443
0.0200320879692015
0.110952797131232
0.319999999991764
0.135420491072779
0.0200000000000299
0.0200000000000339
0.0310743224705565
0.241682571348544
0.0958524686578799
0.098608938575454
0.0315414797034778
0.0555672482500173
0.0638291858558878
0.0221122123818333
0.0689638874111776
0.0411293744353753
0.0788437452308676
0.0200000000000254
0.065481865601867
0.0200000000000227
0.0204712112972005
0.319999999999957
0.0244265852091755
0.0257302017974633
0.0299944512955333
0.0200000000000228
0.31999999999997
0.235734228651535
0.0909804406679296
0.0605527679219938
0.146215851491672
0.101327529021898
0.13462620586821
0.150927250184878
0.0232551854899191
0.0200000000000222
0.0494943225349775
0.319999999999969
0.12576015124183
0.0905299597587814
0.0744269037835065
0.0273502116161133
0.0271422170451874
0.0788075553408605
0.0366241772452856
0.0350201925030739
0.032352415332642
0.319999999999977
0.0200000000000231
0.0592994698555263
0.0643667966985253
0.0200000000000222
0.319999999999977
0.134097156709597
0.258850176406809
0.0548130830789704
0.0762987174587624
0.0200000000000228
0.103394858993205
0.0200000000000233
0.0560528530102324
0.126446481122355
0.0810513972405577
0.020000000000023
0.0404663362246593
0.0323139884705071
0.0616185826432312
0.319935578202291
0.0200000000000399
0.0200000000000222
0.0303120382070015
0.0200000000000223
0.0376807647376831
0.0210025193333356
0.0224154682713062
0.0406511663308578
0.0777075511265342
0.319999999999978
0.319999999999978
0.0312800122270696
0.319999999999978
0.319968087279903
0.0563389056289701
0.0884661575025507
0.0373979501846594
0.0488092008374507
0.132943858304485
0.31881938796323
0.149168103345289
0.0200000091697692
0.0836302711546815
0.0746319009296179
0.031037438228499
0.028055077325329
0.0639761916007147
0.142281796250526
0.034730932244649
0.22265406404911
0.221759989912099
0.319999999999974
0.0580804978558235
0.0200000000000223
0.124461486259593
0.145021300087969
0.0376260243969683
0.0822576281582594
0.319999999999977
0.0386126543106128
0.141184006199695
0.0792372881274932
0.0340568313618003
0.0311840318840982
0.131776743414592
0.0332439182150758
0.0504833625116608
0.0200000000000238
0.0422489259601962
0.033707960359451
0.0554799728113495
0.223371093193902
0.0357733539873188
0.0443054572464822
0.052285304083786
0.0215207027302215
0.033068795617808
0.020008245164057
0.133337154073185
0.0200000000000224
0.0477498756562723
0.0339184373571868
0.0200244237804537
0.0419727247470658
0.319999998909489
0.319999999999977
0.0258110687542209
0.0804692897875324
0.0374523259187299
0.0425991083171079
0.164959035504614
0.0884066260010574
0.0296263207569196
0.319999999999978
0.0200000000000225
0.167873969595897
0.025544419876693
0.0200000000000222
0.0336997150976345
0.0710180999519426
0.0598437614906709
0.0359403785245937
0.0541055879438773
0.0200000000000224
0.0200000000000222
0.119163750283935
0.0485665579006185
0.154979957106371
0.0626913284786053
0.0452623701408433
0.0803737493759415
0.145356127170758
0.114923505391459
0.0898963098582708
0.319999999999791
0.0931355345473762
0.122345032925551
0.0301689284096051
0.0200000000000222
0.134329090879204
0.189401593808069
0.0200000000000232
0.319999999999977
0.020031012313919
0.0427966726460285
0.0404745209702523
0.116350188710195
0.119942035792114
0.0846260663913344
0.0215987321439822
0.319999999999977
0.048841270854885
0.0402270987230668
0.0200000000000222
0.100506156578763
0.0481068006048842
0.0200000000000236
0.0385303623746048
0.0200000000000225
0.0447312501027087
0.106367068381752
0.0200000000000229
0.127388934141791
0.127388934141791
0.089363780175745
0.089363780175745
0.0753949426070366
0.0868910802639227
0.0392102268270968
0.0317045931832149
0.0317045931832149
0.0897122210812982
0.0704058480927301
0.0200000000000261
0.0276600941456905
0.0639127481113738
0.241438960560518
0.0813954421907188
0.112246744043531
0.0503615862548057
0.0200000000000222
0.0295436191639792
0.117392423254323
0.0203985783613393
0.0226404385905721
0.0328585296348432
0.0410046010382694
0.0405959485912682
0.0914281451637701
0.0200280019968775
0.14061677594386
0.0981727373038448
0.0200000000000271
0.0200000000000222
0.0293917001785999
0.0200000000000222
0.0700101254488493
0.0200000000000225
0.023804376466793
0.0200000000000316
0.0572094767513405
0.0481417014511341
0.0200000000000222
0.052752255818302
0.319999999999978
0.0200000000000223
0.266853619517056
0.0815851343861726
0.0660819509380047
0.113782290303831
0.0580653936627247
0.0720017177383756
0.0873528023313063
0.160501484762477
0.126869193455347
0.197108714437208
0.0674657451658238
0.100144123723549
0.319999999999968
0.0957745795388961
0.117942260860832
0.0487520257621748
0.0249361467746311
0.185182199894365
0.239119001369475
0.133501782982058
0.0891479541232588
0.0200000000000231
0.0758962241111255
0.0200001002372101
0.04611997203219
0.0200186905565809
0.0505669769069048
0.132973419038851
0.147623692052296
0.0658277798604111
0.0602323472796159
0.0349983572595106
0.113303488948387
0.113303488948387
0.0200000000000223
0.14147992874213
0.0337907044956298
0.0200000000000226
0.057846677057636
0.0503378762326799
0.0288442801909759
0.0200000000000232
0.0200000000000223
0.319999999992762
0.137153030497716
0.148835556413233
0.148835556413233
0.125185852596593
0.107061199277564
0.0790256886051341
0.100336950399285
0.0200000000000235
0.168496397402508
0.0754752575694568
0.0799604052727667
0.0586207413746278
0.0854318522110225
0.246733289447979
0.0380736291472172
0.0738738664334841
0.0702124991421354
0.0200000000000228
0.0601332125885805
0.319999999999978
0.0685349490589806
0.107069217894846
0.0531225012300405
0.0200000000000223
0.0306957036522485
0.142076251006823
0.0621983166817269
0.0253491508905065
0.0981136391047573
0.0987347095812811
0.104718987839692
0.0504495518885805
0.0267906506411957
0.0200000000000222
0.0200000000000222
0.0280133949092884
0.052832535394523
0.112111923166249
0.144828655630679
0.0371308601693554
0.084503147816756
0.0276177609969651
0.125635744701792
0.0371794545816231
0.230127906231546
0.0701993347883685
0.0784262052948097
0.319971558992148
0.0200000000000226
0.189444877853737
0.186894714785547
0.319999999999978
0.0582452118847554
0.0286565776061221
0.0928566368518691
0.0750334193900071
0.119011587644115
0.118755507622235
0.0410353133945551
0.0298533193400987
0.0200000000000222
0.0200000000000222
0.252037871713616
0.0268973919273525
0.0200000000000222
0.0200000000000223
0.0200000000000223
0.0756006008250156
0.0464672104395272
0.089319912963533
0.187588006936986
0.319999999999978
0.0200000000000229
0.0265773566665789
0.319999999999977
0.0685140825162298
0.113676541222941
0.124374371555769
0.202928505777916
0.0347611781859017
0.047024007539896
0.0217363306304141
0.0893399292478483
0.0277125412663586
0.105611966234943
0.0390178807872807
0.123386090395849
0.0499277840873608
0.082193311588925
0.0257716686051902
0.0567913985246765
0.0451742827011893
0.318966169037656
0.0871335056547111
0.319999999999977
0.110505881908896
0.037254718254188
0.247473403041966
0.319954000386493
0.0783723413266197
0.0698324064478026
0.0763048889093867
0.110406587408991
0.319999999999978
0.113936308847843
0.0755266396916027
0.0358437291375869
0.060935297773301
0.185974566100537
0.106259581357921
0.0668351683016663
0.0200000000000222
0.319999999999978
0.0249788110672131
0.319999999999978
0.101269785282515
0.0874179043282203
0.109808221743769
0.165859144307562
0.027852690534445
0.0200000000000223
0.0242242632872126
0.0726650800399938
0.0200000000000223
0.0200000000000222
0.0200000000000229
0.099320397785644
0.0965992202924407
0.101814291117618
0.0397443968424314
0.0217177879903665
0.0616807404047838
0.086712106195146
0.0200000000000225
0.0200000000000235
0.0313664046736975
0.0320784219126896
0.0516128204126369
0.0200000000000223
0.0200000000000229
0.0244144507260122
0.0200000000000222
0.0200000000000256
0.0656062962233843
0.0225318415601664
0.0281370877844893
0.0200000000000224
0.0200000000000236
0.027696822802641
0.0305071409702523
0.0429821738078229
0.175273511569336
0.119064757894295
0.0629045583673333
0.0773295419818555
0.052188020278687
0.107675544313032
0.0200436914853139
0.0810145104243883
0.0200000000000259
0.125130487919957
0.0396348263336776
0.0200000000000224
0.0200000000000222
0.053054140295398
0.072163964473822
0.0538481483677971
0.0335905042663321
0.0945834916431294
0.0558737277730551
0.319999999999978
0.0262808749234367
0.0985330592673385
0.0200769972145883
0.0930237441558214
0.0269699507216228
0.0296533364776762
0.0200000000000222
0.020000000000027
0.215432997369671
0.0230375999897911
0.0381505423139359
0.0361183262465717
0.028071864155148
0.0342755515721832
0.020000000000024
0.0469969248217836
0.0550545043490143
0.06048628316287
0.0317106121174067
0.0304935967923159
0.244523207580928
0.319999999999978
0.0464280304048374
0.0755050851182616
0.0396957311434486
0.0556438683189256
0.038294673163583
0.0748623868542891
0.0558512277276235
0.126706068665366
0.289058189637019
0.0377939429330676
0.0674480402043228
0.0200000000000227
0.0381015929247879
0.0279499670508153
0.0938155109109758
0.0282476462190399
0.112045720222782
0.14688098045655
0.0472109498601539
0.0889509347750069
0.10061310689921
0.0353443945324016
0.0200000000000222
0.0200000000000223
0.0449095385913439
0.117383134506936
0.0222427900884437
0.0200000000000222
0.313128344174152
0.0280727890429312
0.124883280034477
0.0613187121802764
0.10615020640841
0.0554371086799079
0.319999999999977
0.0377455132150821
0.0482074658267036
0.0735436014011223
0.0200000000000222
0.0200000000000281
0.0784595989350872
0.0319536292244882
0.101736180193106
0.0952963907765803
0.0200280308018234
0.0692859372641547
0.0240634469038593
0.102262479022397
0.100714688561611
0.0393300481630383
0.063829236952892
0.0589656688331614
0.0200000000000222
0.0200000000000223
0.0382789831908657
0.0625804711657455
0.0200000000000222
0.0200000000000227
0.0645271488938334
0.0735937934946091
0.0780166062455415
0.0200000238606103
0.0200000000000223
0.0200000000000229
0.0393009354886753
0.0253154558474446
0.0200000000000222
0.0781133850180138
0.0298901076343495
0.0744822227907739
0.055869140504017
0.122702291262688
0.102482943190494
0.0480923755721595
0.0245902006841323
0.0230392902496544
0.0200000000000429
0.289106506199937
0.0430805223804659
0.319999999999976
0.0391835085671608
0.0200000000000241
0.0200000000000226
0.0200000000000223
0.319999999999977
0.319999999999978
0.0200000000000222
0.0317344270279565
0.123294296406738
0.0583996722532009
0.319999999999977
0.0373210898488939
0.0282655484681359
0.319999999999976
0.0748296180505789
0.089948417780519
0.0394105695985316
0.104220826561118
0.063880062238489
0.212383253525506
0.0245585591571844
0.0261214149892801
0.0200000000000225
0.0439080757323903
0.0236782240491838
0.0473963016351493
0.0540071275673474
0.0887273112252906
0.319999999999977
0.0621460472559672
0.0200000000000222
0.0295666703517742
0.0200000000000236
0.0388130105681733
0.21289969723605
0.236306066785271
0.21998264895729
0.319999999999978
0.0235302774704396
0.128069185020633
0.125940096616734
0.0200000000000223
0.0909041689843768
0.107117237922937
0.0200000000000235
0.0399073507089612
0.0536019035447193
0.144417000629746
0.0853294582297985
0.0382848416801871
0.0492815130951484
0.119312223935208
0.0529725805873785
0.173081863577801
0.130977021325243
0.127044278608178
0.147425332696056
0.0200323515562449
0.101158614565706
0.045153218558432
0.0418752691234371
0.0562783969810765
0.0398738790098801
0.0296749169096962
0.0200000000000244
0.0398815679579301
0.0200200403616425
0.0969341803607128
0.020631482036037
0.319999999999978
0.0248836310707953
0.221977984982694
0.0200000000000223
0.0200000000000226
0.0576507162063827
0.122078327228919
0.0242993268593021
0.166803529269909
0.0959273292861914
0.148160250324554
0.319999999999967
0.115878524578417
0.0945959666495258
0.0311100530753329
0.03102788487333
0.080524917934435
0.115236097144107
0.0200000000000226
0.0323562540611871
0.241804508668279
0.219464169256521
0.247957572208056
0.0705521692218405
0.101049710664977
0.100011301906784
0.117008403092584
0.0587316448936644
0.0906884495828765
0.144392367097806
0.0200000000000302
0.124962216146639
0.0760988156582765
0.0239719654027969
0.100604895142572
0.0583918619592619
0.0508930251620671
0.0990328937117046
0.0874256180598685
0.0419318203967842
0.0200000000000225
0.061460156574509
0.0205921008988104
0.0200000000000244
0.0200000000000231
0.112241725381189
0.0931445133562598
0.0200000000000225
0.0819912895777448
0.0317198813921886
0.133307703578103
0.0250466174301791
0.0394915044108836
0.161426122550899
0.0200000000000232
0.217541898340887
0.061033120688467
0.197394865871743
0.0297184749228562
0.206525631462976
0.319999999999978
0.0200000000000222
0.0768204789290819
0.0358352420594383
0.0200000000053572
0.0915065780705578
0.0324450855474903
0.105470632158927
0.113236777664033
0.0200000000000222
0.101954199176061
0.0234108242011376
0.0618415707841066
0.0611132667822503
0.255011817184849
0.0293711506316796
0.121041273870711
0.319999999999968
0.0200000000000225
0.102234196291893
0.0258978038877002
0.110830351068301
0.0209051473605874
0.10332187268173
0.0399229048789683
0.0265965034948396
0.211125610049759
0.0895295281067645
0.03186058297572
0.0919592484043766
0.0383556425755364
0.0200000000000228
0.0200000000000222
0.319999999999978
0.021336064252409
0.0537404763773101
0.0456517231412004
0.0509979834037306
0.0200000000000235
0.0200000000000222
0.0577205747913694
0.0476193195072243
0.0294939499232097
0.209519558833141
0.153163555066128
0.0587855398426532
0.127372706529811
0.273323877116645
0.0382535977155438
0.116519265247896
0.226115903377777
0.131251298053326
0.0337164749157721
0.0495851397540955
0.0653415268363877
0.0579904921920928
0.0840823153910855
0.0756530808543772
0.0507446669438546
0.0754374894031801
0.31999999999996
0.0593275867411814
0.0512456285766931
0.103988753429836
0.137783066566924
0.0549658683613463
0.0534117914556107
0.0914197885646854
0.0836107897786524
0.0793963372389046
0.128831286247582
0.0228825617097924
0.0295947977312673
0.020000000000024
0.0744636794957872
0.319999999999978
0.0360711863077219
0.0200000000000224
0.0205242219267097
0.0953841655671525
0.0800371662176235
0.0944356314096726
0.319999999999971
0.0417070717257101
0.0463576191960699
0.0706748074422232
0.0200000000000249
0.0200000001196427
0.0297742877688205
0.117475698265613
0.115341822507915
0.0442110852294184
0.068809619581433
0.266809191788882
0.0200000000000382
0.102513916488626
0.087493011407917
0.0843296017277853
0.125851482978859
0.221856481636365
0.114693511815311
0.215773913464756
0.122678627038366
0.111251956125127
0.15115030402182
0.114699404313514
0.110033541086625
0.228934589492206
0.319999999999978
0.111084555492965
0.0771465515674984
0.319999999999978
0.0646951004167289
0.0757197043483854
0.108077604755838
0.114013713791075
0.0620021259380042
0.0248996545261524
0.319999999999977
0.0284650512492338
0.0264132482922542
0.0241696343086524
0.0313782986812763
0.134941090883578
0.0234879457361915
0.159363821173037
0.230226969193061
0.0992953413392433
0.230446576560733
0.185502835286371
0.319999999999977
0.0200000000000284
0.31999968313174
0.107977471613338
0.0303501199163128
0.098615773818559
0.287639044737271
0.0971642845421535
0.0200000001096917
0.284636351043994
0.0947588054256639
0.299515929081531
0.0985788371167255
0.319999999999978
0.104862354426347
0.0489628743536095
0.0259540483019251
0.0200063580769909
0.319999999976442
0.0571141431703897
0.0926290933001691
0.0893479167120551
0.319999999999978
0.0254188969306918
0.0674323792930441
0.319999999999966
0.192731901871456
0.0538856138842758
0.319999999999978
0.0202313546083104
0.0593266802337659
0.0293672677640863
0.0956872051922257
0.0205893053116749
0.319928659613772
0.114878914592976
0.23971890484925
0.0739364997371406
0.107617190990108
0.0551799889959625
0.0574270504874108
0.0992004800827834
0.0342925047535227
0.107282850601236
0.100284609124587
0.0344049186479105
0.0706188551972435
0.10761382023656
0.0733660788945003
0.178748959856378
0.0266999956952642
0.0972620484413053
0.0368008747663408
0.138589045244557
0.0985151593967304
0.0904321893575992
0.0756209542087846
0.0730091798366202
0.0851450920807002
0.122364171789596
0.0506765672652678
0.0968530686050078
0.081931257390912
0.0213585306776704
0.0235418254821868
0.0200000000000229
0.0200000000000237
0.0646381749195093
0.0200000000000222
0.0530398796050256
0.0567900363718317
0.208498082616921
0.0397477732210989
0.240559574785431
0.111111129182591
0.0592910408794775
0.0699153166251903
0.0311285552230586
0.0339092974015843
0.0513560879302652
0.049052925965318
0.12294203360492
0.0332771627942677
0.0612868846958971
0.0742580798913918
0.0460630472300875
0.152950882962583
0.0294154897499997
0.079394527492639
0.020000000000023
0.0700460317861216
0.116254265307407
0.0200000000000305
0.0235049825517234
0.0344073752085336
0.0369527526389605
0.0596566096783547
0.0387546199599366
0.100668157963183
0.0327252914448706
0.178047652339416
0.0426113957652482
0.0200000000000257
0.0200000000000227
0.0200000000000234
0.0395767259360466
0.0367260885036934
0.0200000000000255
0.044615814729844
0.0361746127217741
0.0426730946362448
0.0296138591551493
0.055536489785067
0.211137542460838
0.0200000000000242
0.0200000000000222
0.0571902227717637
0.0426313195321101
0.130657122593198
0.0954247936641609
0.0628224964339953
0.0391546608912263
0.0702377491041563
0.0798195690408714
0.0200006524440559
0.0230696530992704
0.0276598108211191
0.0486268919502356
0.0200000000000222
0.0552381642637623
0.20857285213911
0.0729102514791859
0.113180335972773
0.220995986776943
0.084356165654964
0.0616023275834289
0.0639892079667826
0.0615555567645543
0.0447329184479647
0.0272022554859763
0.0200000000000222
0.0200000000000222
0.148545918807398
0.0448654833578196
0.0529110857527916
0.0787516875474351
0.161060965348595
0.157681741469376
0.112981564207984
0.0200000000000222
0.021013179918925
0.028684034266363
0.0285504624834148
0.176072932201819
0.0720436157570355
0.204498477273127
0.0324433921735782
0.0375945282288438
0.0508647500734097
0.0811087180240099
0.0298208404687257
0.123972860854581
0.0444818315356666
0.0445629326480986
0.0449810008572045
0.192880594828117
0.27456249911169
0.131156549593716
0.166896954561064
0.0286436868917258
0.126966006870113
0.233706760839704
0.157450330510138
0.175753214769602
0.157176855359855
0.0837057938597601
0.0200000000000222
0.0200000000000241
0.125402263593542
0.146330809149571
0.0305024487363967
0.0200000000000226
0.0200000000000222
0.302780389722415
0.151016193198091
0.122580260878621
0.129814623287766
0.0755200485661578
0.083461106245988
0.0662813660614093
0.174037497400013
0.13079221930919
0.072832130560095
0.0340790997895341
0.115114757917581
0.138709728588842
0.0482946884307065
0.0200000000000235
0.0446086696384915
0.170292968893741
0.0433769469909194
0.0573240846038298
0.137035142486303
0.119600403884953
0.0200000000000224
0.0819011319610136
0.0200000000000222
0.0200000000000226
0.192651353498258
0.0986753187741915
0.0200000000000226
0.0994829320442955
0.161520275788324
0.116704413252761
0.0425078352642032
0.0200000000000222
0.0200000000000229
0.0200000000000224
0.0208284323082958
0.0721791643880463
0.177693701925634
0.0726292167448436
0.0200000000000252
0.114624015808374
0.11770410581562
0.143000613495691
0.0389466189809948
0.0208375041661806
0.0446944669199965
0.19525736877426
0.0615687785656698
0.0898067231796059
0.0316698908506439
0.0200000000000222
0.111585185832297
0.0200000000000224
0.0200000000000288
0.0352764227517156
0.0311789962782643
0.0200000000000232
0.13331621898947
0.0354221115835937
0.0346390733825463
0.0790647256686733
0.0355129651470752
0.0488449687367007
0.0336688553784883
0.121295356418471
0.0225104972361704
0.0795963608582589
0.0685565950460314
0.0200000000000225
0.0300152170983045
0.0798245976163007
0.0380872036737867
0.0200000000000222
0.0200000000000231
0.0200000000000239
0.0746662349952491
0.027164992147706
0.135310116403573
0.0200000000000222
0.0622312585997183
0.0753905540299398
0.0200000000000224
0.0308161128091832
0.0852964861559741
0.0740031596634803
0.126987338635488
0.0200000000000222
0.0200115152822752
0.0222229887630458
0.0200000000000223
0.0687446924808501
0.319999999999975
0.0200000000000222
0.0927017240704295
0.0457698984244506
0.020000000000039
0.0486932529062311
0.0774092746152723
0.0200000000000222
0.0546847480736552
0.0200000167339319
0.319999999999978
0.0624164541215102
0.0561498861448686
0.0200000000000222
0.0837819709241224
0.0656168874102046
0.0890370752229463
0.03215602761139
0.138292712561712
0.0248453195845533
0.0655198713587514
0.0255964083515399
0.0710782855419786
0.0200000000000225
0.0218811340816013
0.1292078444092
0.123115675268055
0.186596629999904
0.0919368153537107
0.0445330520647001
0.021238439984192
0.0496117314960254
0.0200000000000222
0.0200000000000222
0.0861646106325603
0.121386859166889
0.319999999997187
0.10238578327376
0.0519240261520535
0.0743938347065364
0.0220069432508975
0.0200000000000225
0.0251590158204164
0.0345963831704186
0.020000000000024
0.0200000000000223
0.0963021920622938
0.0536379725576295
0.0202011176685356
0.0848435878405291
0.0200000000000222
0.150577117628093
0.0408331855082509
0.0561590024391713
0.0285599566142854
0.0534747505901161
0.0200000000000222
0.0631648561193628
0.0672192690462982
0.0455398482115762
0.0303444320879331
0.319999999999978
0.0313852352562969
0.156566972029737
0.0847675330873392
0.046334762126254
0.0384531266658385
0.118314176705755
0.0738528335613514
0.0375934254376137
0.0380801699480408
0.234606955986582
0.160740303922584
0.072929340600984
0.0903001320712285
0.157886845916544
0.0647180331102105
0.105215017920969
0.0890435259496499
0.0863378094413791
0.0941243990539698
0.0846759323538176
0.103904932088559
0.0690334968051348
0.319999999999978
0.0294144929173738
0.0852968307930485
0.127967498363019
0.0519643264674678
0.0851752182129295
0.0629882249486049
0.0349041397531575
0.0919417449011508
0.0994656605075751
0.100201207072303
0.101277543003768
0.0436151166998749
0.0427228157100252
0.0997494566352198
0.020008582450842
0.0524005939465688
0.0977686081141466
0.042646516803297
0.184309419416318
0.0392864880471075
0.0560821750026779
0.033981204452853
0.0878496036401842
0.04305561893456
0.0352048528850737
0.0286596854929226
0.0718126125769263
0.0517706880737132
0.11439932860043
0.112806212588471
0.10967774122435
0.0251245984901143
0.020000000000028
0.0200064376153656
0.0362303814626319
0.0721052713893819
0.0637010787470817
0.115035579785831
0.0200000000000235
0.0238285513747021
0.0301311548841227
0.0343790273558235
0.0444122463445371
0.0949927867356996
0.0200000000000222
0.0368348722510547
0.0200000000000303
0.059672729085298
0.0200000000000222
0.319999997295576
0.319999999999978
0.132044320235784
0.0733395219543237
0.0234373418563133
0.0916500866700445
0.0200000000000222
0.0981451246950139
0.164821274059753
0.0644941381459289
0.0277824398775764
0.0843834984945744
0.191183392907884
0.0571610628189882
0.024717555720142
0.0200000000000223
0.0278350590089726
0.13167769378494
0.0200000672571148
0.0546403635149884
0.0200000000000227
0.128843262101578
0.0972483762689251
0.0200000000000228
0.0200000000000222
0.0541680460811718
0.0948618858619633
0.0200000000000222
0.0229749229069848
0.0316939319910685
0.0263007089318911
0.115218816181759
0.0200000000000226
0.0839478287856083
0.0389085256481454
0.0274305933505835
0.034781256794948
0.0531050187731139
0.0378226181186851
0.067819922705301
0.070480252006808
0.0291661408870981
0.110992334481225
0.0299357126925391
0.0200000000000232
0.0235415764015915
0.0200000014332653
0.0200000000000222
0.0944587624471561
0.0878905287654636
0.0267823616878759
0.0200000000000222
0.0412246987871585
0.0346726098432103
0.0786254750355006
0.0326638472390158
0.0443217491223193
0.0200000000000262
0.0957609097472522
0.053870663838462
0.319999999999975
0.0749327618495187
0.0451641921237419
0.0409493524468171
0.0200000000000242
0.0503880553190864
0.0200127411707787
0.0200000000000226
0.0537245842118814
0.0200121894138199
0.0642150694441201
0.319999999999976
0.319999999999977
0.138337544542345
0.0200000000000222
0.0792470640532985
0.0535804784192423
0.084670685698399
0.0200000000000222
0.0749385663948105
0.0834197389634894
0.0502945831734832
0.128392748957285
0.0818754473796571
0.141885706898952
0.0973770611536579
0.0200000000000318
0.107077304381388
0.144422823982649
0.178179548201192
0.0889046389158368
0.0400133111664025
0.132807595049242
0.259412247602514
0.0361542533507775
0.122792014387173
0.0362311852045019
0.178158356323215
0.036854842196211
0.0262129061091807
0.0358800619580408
0.0200027924481547
0.0354774900160657
0.0367121479536429
0.0860748985309584
0.0474897741053073
0.0363185660023504
0.144686055213673
0.0214219585526472
0.0341289112003872
0.0959857951178353
0.0293648801942772
0.0882527076661656
0.146862111535184
0.0285226224311505
0.0259521784285061
0.0200000000000224
0.0558898657803231
0.136954399367197
0.0829600772636644
0.0511817945381869
0.0431310981985343
0.0305732179128159
0.0890587749779111
0.1243136642777
0.0914170173499367
0.208369166242354
0.0353987316635159
0.0468072642222331
0.118023364804147
0.0842255258493038
0.0238037375865415
0.0627528411851553
0.0680309850619855
0.0200000000000225
0.1346229099797
0.204536435536893
0.031013763993967
0.0605445196551369
0.0720824563393453
0.0557432937066129
0.104641107843383
0.0932335145451042
0.0200000000000222
0.0942826925020095
0.0430081981935457
0.0966843926668781
0.0200000000000505
0.0200000000000228
0.128703342846471
0.104829595077652
0.0518035321748651
0.0644282141965068
0.241243069932523
0.05689914622234
0.105243147202125
0.319961746455059
0.0734335526530659
0.147739792697898
0.0595782986093292
0.154235401307732
0.0958477881933455
0.0200000000000241
0.0200000000000257
0.0762639693632471
0.0984025331616743
0.0200000000000222
0.107607540522537
0.020000000000023
0.0200000000000222
0.123443408082639
0.0748440203074948
0.157976158712207
0.133589246907821
0.0524980404598549
0.0777653368023803
0.0200000000000243
0.0280709480362522
0.030327297635222
0.0870542677316374
0.133250309127751
0.0200000000000225
0.0463871264016523
0.079711420961473
0.0200000000000225
0.0534434523531194
0.0562981284291378
0.0337651849215345
0.0959093344465589
0.0209611089026384
0.0200000000000262
0.0874526685870853
0.0200000000000222
0.0200000000000228
0.130331701314507
0.169777076334852
0.0200000000000222
0.167806389460839
0.050097392925656
0.0507130259030334
0.108661272648544
0.0232567999279015
0.0732383187570828
0.104844619930508
0.24871323366566
0.148645829038321
0.0938639071243756
0.0764118421121395
0.319999999999978
0.0200000000000222
0.15706687214062
0.0200000000000297
0.144487469972899
0.0887697861550656
0.0647046822337264
0.266420747279065
0.119473592443314
0.14313837391661
0.0204780388724513
0.0200000000000222
0.0200000000000237
0.0221524559173159
0.0200000000000222
0.101735402520964
0.0507270251560601
0.10306441729045
0.0794960552252579
0.0288816008694738
0.0200000000000222
0.0200000000000222
0.082501757041046
0.123929637196365
0.020000000000024
0.0245027536879601
0.0384439785985772
0.0716083367204627
0.0293154646861777
0.02004987925937
0.0392258900373212
0.0200000000000226
0.0225048054838913
0.0389497083831452
0.0200000000000226
0.0807076089232297
0.0323421069446371
0.0869082365101209
0.0505631769722505
0.0336938698973595
0.0938222556919601
0.0200024355111904
0.0200000000000314
0.0200000000000222
0.166794114794085
0.0826931182444903
0.0542516457557274
0.0981299085762708
0.022363070858393
0.0326943362347612
0.084095833400241
0.0202903847599008
0.0200166518337988
0.0200000000000224
0.0308021294893542
0.0963390533250239
0.0300606619274457
0.0200000000000222
0.0728302004391977
0.0292662362959291
0.0953438200995274
0.183967282485635
0.0200000000000222
0.148643372833978
0.272595155143007
0.123168537623216
0.319866297410607
0.0403645531909243
0.165308822825362
0.0303118832297968
0.0446281461363823
0.091947902303878
0.0337350500072747
0.145046407479943
0.031808519716807
0.0300880467315851
0.0200000000000222
0.104872864406512
0.038613423633246
0.227655621350727
0.0375779256412358
0.0355041548668164
0.0243135798672737
0.0333891125547261
0.0386558279476991
0.0200000000039738
0.0741414166737447
0.060812251766006
0.135418048462961
0.0516706221269953
0.065798136212244
0.089034288198771
0.0791066022541048
0.105980420633569
0.0883757778319204
0.0200000000000222
0.0810025521248649
0.0975409070998648
0.0674936250008422
0.0926328655014633
0.117287667192703
0.102798229185442
0.0895458282449561
0.101240568406388
0.108107252889355
0.0965959190558348
0.0922741225970734
0.0903437864059126
0.0200000000000223
0.145836219656833
0.0851222381626883
0.0823489686016852
0.101425279693676
0.0400798672103867
0.203925117246817
0.0200006513233657
0.0572663522131658
0.0299296366891064
0.0447231634983738
0.0894457117461912
0.0200000000000223
0.090543047769183
0.0326277555592641
0.0343371165274744
0.196491827727194
0.0318482589592556
0.0200000000000222
0.0200000000000229
0.0926951354961146
0.0200000000000333
0.0682779009675905
0.100139947171944
0.0883503037847781
0.0847558296053774
0.0371407569777917
0.0917869434834593
0.0200000000000222
0.0200000000000225
0.0742851975573733
0.0887152235152436
0.0200000000000222
0.106174034102102
0.108142921008729
0.0345276714043994
0.029021228558759
0.0409233921509438
0.0442315645314735
0.0200306039111156
0.0249935065446407
0.26362277773422
0.21034231716793
0.0932352257275862
0.0209069450693154
0.319999999999976
0.0226107061377229
0.0779436006890487
0.0723742139400994
0.0509064427133578
0.0465279795989327
0.0548768264109438
0.0442761179085014
0.0763722259403651
0.054015126262324
0.0847853183334284
0.0660066772603157
0.133291512235534
0.0702477126609954
0.0714881195115423
0.0200000000000222
0.0768378579660703
0.0876555228417962
0.0273013577788265
0.0521400652370449
0.073767955379408
0.114432324768615
0.0889720152374375
0.124922357534929
0.020008933279666
0.0847611333657146
0.0234282979047877
0.15020076239588
0.0323661755846725
0.0983964458051834
0.105532596212222
0.0249491942169936
0.0226802333556866
0.0442575772141277
0.0941627333200951
0.0200000000000222
0.0851621221484553
0.0200000000000223
0.319999999999978
0.0201190124686666
0.0985950545378353
0.102529312124452
0.223749308573768
0.108138292650215
0.201342469310485
0.0909548286487896
0.0917537800860863
0.032194832893645
0.0200000000000222
0.108697032964031
0.0200000000000224
0.0342428679692047
0.0200000000000235
0.0666661116053422
0.0496425767532644
0.08493756595731
0.0992447898535219
0.0200000000000223
0.0348062505771145
0.0563955879276737
0.125200219856022
0.319996537638505
0.0207553639668624
0.0249851975287108
0.0838779493275645
0.0206051072933641
0.156207792402497
0.0200000000000223
0.0351850594222399
0.0200000000000229
0.0200000000000224
0.0831822469480843
0.0200000000000292
0.0305672027411958
0.0200000000000235
0.0553959840002031
0.05372769390585
0.0835754569626421
0.0200000000000222
0.0200000000000268
0.0200000000000222
0.0200000000000223
0.0713504965571837
0.0309739864152635
0.0563335726442074
0.0383786637470428
0.0696042107949433
0.190789625685829
0.308812112973162
0.0476891989093174
0.0339494400720006
0.0200000000000222
0.0396481435098284
0.0645645602922391
0.0862513022402927
0.0581972924939879
0.0734431258132677
0.147650655062367
0.319999764600003
0.043563928642074
0.0200000000311829
0.0378458989220162
0.156927595742755
0.0583088255693659
0.156140356845238
0.17738405432034
0.0478406471232584
0.020000000000023
0.0406292597181218
0.0949245767387321
0.0342272283416933
0.0706228228132097
0.104876574131384
0.319999999999958
0.0511318017714984
0.0368083832375853
0.0487717889087408
0.0287447760458869
0.0436720202164602
0.0379176611038469
0.0200000000000224
0.0200000000000223
0.0381515057483056
0.0418693366531229
0.0388941835296728
0.0205311849155
0.032236111126315
0.319999999999976
0.0683726585634745
0.0960792123528962
0.0200000000000274
0.0200000000000231
0.0224670911195398
0.0200080599801386
0.0200000000000226
0.05745303159472
0.166165892522614
0.0662677370240113
0.205847163995602
0.0469440051672951
0.0280268230337451
0.200070300133995
0.0676209538233012
0.0200000000000227
0.0465914079734695
0.0222524430200445
0.0200000000000228
0.0701099427146414
0.0200223337887462
0.046947386839811
0.0314024877878805
0.0469107380876562
0.0317071746201797
0.0200000000000222
0.0796225740855736
0.0354248426508067
0.033003981475546
0.0230511279413351
0.0426560497136905
0.0200000000000227
0.037841015834199
0.319999242903508
0.0338048150237762
0.0635138169724516
0.0448307510663312
0.0200000000000229
0.0200000000000222
0.0559354200213975
0.0479242334046493
0.0360279753592478
0.211576900197289
0.0943528708128071
0.115318640440865
0.0200000000000229
0.0566071854516995
0.0926954125582801
0.121020709066449
0.319999999999977
0.110964459833557
0.0397381763375633
0.0643785427685822
0.0855162789756483
0.103789049414365
0.0200000000000225
0.0200000000000222
0.0841258043751524
0.254389414999581
0.0403253256897731
0.0200061413474284
0.0590088888160639
0.0376953097617021
0.0688946079653464
0.0867682345564238
0.040542121664258
0.0202173542886197
0.0925895202950293
0.0862628163010274
0.277557594224582
0.0673772168776616
0.0526805402538262
0.0327093288341986
0.0451021317800079
0.0200000000000222
0.0200000000000341
0.0911451168953139
0.0200000000000222
0.0741628363471133
0.0405071815136557
0.0611052621110117
0.0407112732464538
0.0589671203538119
0.0200000000000224
0.0200000000000264
0.0341291562545099
0.0200000000000222
0.0270413948021124
0.0343504707055545
0.03832625157319
0.0519608331946666
0.0975430660455323
0.0419246731481132
0.022069662035047
0.0200000000000223
0.0200000000000223
0.0200000000000222
0.0709102182942588
0.0200000000000226
0.0200000000000269
0.131234879410042
0.0200098081092777
0.0264618175597311
0.319933355486835
0.0200000000000222
0.040696879718594
0.153024090234587
0.0200000000000222
0.0378125546933772
0.0713989894036083
0.0200019039872552
0.0200028279053697
0.0235981971871832
0.0227652252116978
0.0200000000000326
0.020036498598858
0.0200000000000223
0.0200000000000223
0.0636061601176836
0.0200000000000297
0.0730577250063653
0.0200000000002139
0.194950160393492
0.0524160343800098
0.0595193320064126
0.0672658956112033
0.0716904100825972
0.064242950204726
0.0343362855450117
0.145887952549617
0.0434506085243688
0.0480651418729589
0.023794884924107
0.0200000000000225
0.0773565297605912
0.0761190976348973
0.0397303478593783
0.0248194959130137
0.0200000000000253
0.0331361415181855
0.0665995965284988
0.0682767159984125
0.0200304953077129
0.0956621072226698
0.0200061196064295
0.0200000000000366
0.0709553461452256
0.0351881178049624
0.0200000000000235
0.0726478956810176
0.0692894606806087
0.0200000000000248
0.319999999999974
0.0261271533833328
0.039426480652016
0.0795316572084961
0.0274361921240268
0.319884491255426
0.116143965796912
0.0470226654298426
0.0425616540435477
0.16945096392215
0.21069801971194
0.319999999999978
0.0200000000000222
0.0555129201909722
0.319999999999978
0.319999999999978
0.319999999999976
0.0861338979237532
0.0200000000365818
0.0910957694989697
0.116818798167702
0.210899265596867
0.110532424556167
0.0420221721984036
0.0200000000000222
0.0671876564920587
0.319999999999977
0.0200000000000265
0.0200000000000236
0.0200000000000223
0.0200000000000226
0.0200034126967065
0.0200000000000222
0.10075031431326
0.0707247329740825
0.0200000000000222
0.0200000000000225
0.0200000000000223
0.0200000000000222
0.047344166038378
0.319999999999977
0.0200000000000223
0.0200115044114698
0.0200000000000235
0.132650087964859
0.0655139286449794
0.196941661854805
0.0576355554372612
0.0703334028651523
0.0919213231400771
0.0200000000000248
0.0795276829471726
0.0200000000000229
0.0200000000000241
0.0393378290296445
0.0687824148621752
0.132120016685078
0.0205203574367862
0.066057770090476
0.0200085851927421
0.0200000000000222
0.078277931675572
0.0316783375397092
0.0200000000000222
0.0429241724426381
0.0200000660556656
0.319999999999978
0.0730822923304773
0.0344572761301802
0.0905448825459241
0.0394728829067173
0.0364895285833953
0.0200000000000223
0.0319057026879836
0.0477211451313112
0.0295066367550736
0.0671540747846208
0.0200000000000222
0.0238915280571071
0.0708252971923531
0.0689105980238703
0.023758112271273
0.0816359878284308
0.0535137855618638
0.028749409110147
0.0276475149373004
0.0568617153955342
0.0753864385787889
0.0475537523178256
0.0629216251057254
0.0200000000125185
0.0767562756865186
0.0359894852298783
0.0212915512619941
0.0233798437155047
0.117202966208323
0.0453504456694156
0.0587948055496204
0.0571061999124081
0.319999999999962
0.319999999999801
0.0964171193876806
0.0658122152279996
0.0260517493585733
0.131541798543732
0.0700554648902162
0.020000000000023
0.0200000000000222
0.0200000000000226
0.0415892785429771
0.132654332126758
0.0200000000000222
0.0728234375457754
0.0200000000000222
0.0693992757065564
0.071544748729409
0.0200000000000242
0.0289876319043819
0.0662674687537471
0.0880152987107767
0.0680996124429261
0.0200000000000222
0.319999999999978
0.0200000000000289
0.0862373989601144
0.137507634231934
0.319999999999977
0.165845616747226
0.319999999999968
0.0851393894345914
0.086954427664979
0.319999999999966
0.0878862087517261
0.0655949082512346
0.0757976280036324
0.0321632421821951
0.0825272545035716
0.271402796364087
0.223813780320124
0.208551555597522
0.319999999999977
0.319999999999978
0.0382321802330157
0.0976715171200378
0.0296379336612729
0.0227589789103449
0.0200000000000224
0.0200000000000225
0.0200000000000227
0.08723806367967
0.0444836804889593
0.319999999999975
0.0200000000000235
0.0338179132015466
0.319999999999977
0.0239555279197121
0.0227208526261402
0.0200000000000226
0.319999999999977
0.0250829736156802
0.319999999999978
0.0440423755928557
0.319999999999978
0.0366501605781007
0.0200000000000224
0.0501859027739085
0.290714316661995
0.149010827041231
