# Supplementary material for: Diversity of spatiotemporal coding reveals specialized visual processing streams in the mouse cortex
Source: Nat Commun. 2022 Jun 6;13:3249. doi: 10.1038/s41467-022-29656-z (PMC9170684; doi:10.1038/s41467-022-29656-z)
Supplement: Supplementary file 7 — Source Data [file 41467_2022_29656_MOESM7_ESM.zip › source data/Figure4B_PM.txt]

Row	sf12	sf23	sf34	sf45
tf12	0.0843741912566055	0.17465857029927	0.99685401578048	0.365984641762694
tf23	0.0159616927031743	0.67068353346732	0.32127266742866	0.00370704747124139
tf34	9.12220945427111e-05	0.938446193382716	0.968627752964386	0.340466485735997
tf45	4.56222245185585e-07	0.976426930795508	0.805941660732028	0.0234432513108439
tf56	0.00273207178699055	0.762573790964012	0.928863869516926	0.184594836316963
