# Supplementary material for: Diversity of spatiotemporal coding reveals specialized visual processing streams in the mouse cortex
Source: Nat Commun. 2022 Jun 6;13:3249. doi: 10.1038/s41467-022-29656-z (PMC9170684; doi:10.1038/s41467-022-29656-z)
Supplement: Supplementary file 7 — Source Data [file 41467_2022_29656_MOESM7_ESM.zip › source data/Figure3H_RL.txt]

peakSpeed
7.1304909577848
1.38498658318319
5.89281626671257
0.196188309112701
3.08729036657554
7.14240918643049
7.67469771430942
4.14061563701908
4.0498401888565
3.05919482410071
1.83585335525938
1.66898406558617
3.22601425272491
5.0894217301977
1.95240948656854
2.35850291428042
6.17766498563699
6.73596079955308
5.48503515383343
3.8291079857304
5.13699353601789
2.62445754806297
1.4719319734851
15.6951828376142
2.3374457709253
4.37791272413376
5.83171984129227
27.4417409745699
0.564796470726916
15.9177394281601
12.5658712166576
8.85953057001164
1.9323915088767
26.4300390876282
13.1895359874675
13.9815590315415
13.2964261660163
1.79039246718381
49.9999999999444
49.9999999999386
44.8776025977104
7.24063973425638
14.5049898707585
49.9999999999241
12.6582611960839
2.03839073680719
15.7613923735499
49.9999999999432
13.4598657329213
3.43397242265413
26.1950781320527
13.6763382838361
3.46460669384105
14.3678129418096
49.9995632870992
6.74019401219096
49.9999999999274
15.1927434384811
3.36052969368125
7.22720423263407
0.232041632870275
3.23531845730374
4.50558278683318
3.17810823539756
20.5911788533992
49.9999999999442
1.56250044218312
7.4504710381158
16.1507606151541
12.9775723042342
49.9999999999444
9.18063975802765
49.9999999999372
3.64495943684515
2.34273218564847
2.39929684497434
2.57257710362085
1.77356071647363
1.08593076747549
2.11868604675187
1.69554136518661
2.15556024003442
5.2992335741113
2.63969122817283
1.76992182632443
1.58603844003484
2.86605760752419
6.20129067380901
13.3558865833085
13.5112593411836
1.96087692296818
3.19996989729019
12.0150111580889
19.5002767015278
1.71215638072753
49.9999999999039
13.2371902670489
0.513983283405712
30.9547565160915
13.3448554140692
2.8175456634655
11.917902206691
1.63828684444094
35.3736336252901
2.92967165176358
1.99609935882117
1.47739729477196
12.3950225648945
0.0976562503184109
17.4884581675531
2.40813010680263
1.73448576901671
3.09551457337946
7.72426701048247
2.8086929758403
4.1800922571762
3.11487035415161
10.9507904671035
20.6758116068369
8.43872404180674
11.6895247214487
3.34927864743386
1.38876589799109
3.44787669102176
7.62878027282368
0.0976562500000116
14.8352389211985
1.70549363102782
8.14049370825735
19.3632978318769
21.8922430717291
0.793809635502019
1.76138382191826
24.9770643411943
9.6442403100175
2.41256992268686
0.188629127689422
0.0976562500553907
0.468901923400171
11.010012711209
14.666374425714
8.49715943052114
8.9908925736245
11.2037755570687
7.12502460130225
7.9044605135644
1.78643078600727
3.04991944577841
3.80199974451327
0.285280118772077
17.3591656041862
7.17609281072486
21.8028148380128
4.97878730291063
41.4009085747537
17.1385072149119
1.62414583934277
6.4924881816894
49.999999999943
8.44947456937998
12.7585394386442
14.3663092206633
3.837182544833
6.14880848056228
4.10133966034142
49.9999999999443
28.4505777267358
5.10713902477916
16.5343602971083
49.9999999924194
16.5257917644238
3.9951587813343
6.78111564767777
49.9999999999442
29.4414842028607
6.45945029107256
11.3815287385784
10.2044382664159
39.3002090964644
3.02315618977389
9.33672583437322
9.93490763035293
20.2739806593603
7.51565240414469
8.44847610943267
12.2716456689747
6.89706982204278
2.99501065782628
7.72944754426232
2.8318363845847
0.410221538436213
3.03850081409909
13.4890603437227
8.45375883836413
10.9913811840206
0.929341849603209
12.5258682430301
17.5331576370099
28.9988202959954
2.068738534539
5.30196145074947
22.4434027039808
0.973470359453885
11.9276406705328
16.9954299885785
9.16454987636325
3.46650223700541
12.032254671458
24.7091215000696
49.9997658456571
6.2267203317571
24.5090696856451
1.22776999577578
1.23579565473225
4.75485472077321
49.9999986411116
2.08774307262801
33.994793124201
26.2588703293706
7.78899044762117
16.515600936447
49.9999999994233
6.04930037364959
0.923616866093665
3.09541733648564
45.1125909139937
2.10138233371741
22.4176896809272
0.215441958537374
49.9999999999215
1.05128758395374
4.36565085146907
3.43168499841593
0.353595827666723
8.71978420919216
2.48743906016641
0.212196530963847
15.5047644728107
2.51911317169094
9.41880895872085
0.0976562500000112
19.4104783998566
0.189253414310422
0.921851890502828
3.3585265193206
10.1460150317496
9.38478444640664
14.5754479341152
14.3456371339308
2.13772778610906
0.535653040579449
1.32455068670399
25.2864184364286
2.55189888283135
1.20789283251846
2.0087179840659
1.50504051162448
7.56993777487388
0.357388547931318
0.317295004711485
0.324719264888417
0.426808840342776
0.338802799286
14.2827562988542
0.743323520892957
13.4876023361594
10.4146686893739
14.0495050871659
49.9999999999441
9.03702483427395
