# Supplementary material for: Diversity of spatiotemporal coding reveals specialized visual processing streams in the mouse cortex
Source: Nat Commun. 2022 Jun 6;13:3249. doi: 10.1038/s41467-022-29656-z (PMC9170684; doi:10.1038/s41467-022-29656-z)
Supplement: Supplementary file 7 — Source Data [file 41467_2022_29656_MOESM7_ESM.zip › source data/FigureS6A_top_V1.txt]

Han 2022	Marshel 2011	Andermann 2011
0.0200000000000222	0.02	0.02
0.0200000000000222	0.02	0.0202242757814098
0.0200000000000222	0.02	0.0202285557142479
0.0200000000000222	0.02	0.0202984464614832
0.0200000000000222	0.02	0.02030331490981
0.0200000000000222	0.02	0.0203152045563753
0.0200000000000222	0.02	0.0203334106269538
0.0200000000000222	0.02	0.0203743261820136
0.0200000000000222	0.02	0.020494242499502
0.0200000000000222	0.02	0.0206094853461914
0.0200000000000222	0.02	0.0222673138755112
0.0200000000000222	0.02	0.0237076105930459
0.0200000000000222	0.02	0.0248734598727851
0.0200000000000222	0.02	0.0250689645522913
0.0200000000000222	0.02	0.0258380252408614
0.0200000000000222	0.02	0.0277188570725445
0.0200000000000222	0.02	0.0278356271357783
0.0200000000000222	0.02	0.0295630222691409
0.0200000000000222	0.02	0.0306655043248112
0.0200000000000222	0.02	0.0325345326088192
0.0200000000000222	0.02	0.0331801816891042
0.0200000000000222	0.02	0.0386633073283476
0.0200000000000222	0.02	0.0393858305118742
0.0200000000000222	0.02	0.039403613911179
0.0200000000000222	0.02	0.0400328116285968
0.0200000000000222	0.02	0.0401221388918616
0.0200000000000222	0.02	0.0404514759798888
0.0200000000000222	0.02	0.0415254464878595
0.0200000000000222	0.02	0.0433654691868559
0.0200000000000222	0.02	0.0453362429919801
0.0200000000000222	0.02	0.0479250328350262
0.0200000000000222	0.02	0.0484129149447492
0.0200000000000222	0.02	0.0485438764083435
0.0200000000000222	0.02	0.0508356107554523
0.0200000000000222	0.02	0.0533170805647919
0.0200000000000222	0.02	0.057483739127763
0.0200000000000222	0.02	0.0616498969030576
0.0200000000000222	0.02	0.0670384015817266
0.0200000000000222	0.02	0.0671301966438241
0.0200000000000222	0.02	0.0739147565705802
0.0200000000000222	0.02	0.0760545185825533
0.0200000000000222	0.02	0.0779405839984262
0.0200000000000222	0.02	0.0804858952092014
0.0200000000000222	0.02	0.0818074397154886
0.0200000000000222	0.02	0.0818172496143815
0.0200000000000222	0.02	0.0827323967915714
0.0200000000000222	0.02	0.0827522396105522
0.0200000000000222	0.02	0.0829058905267938
0.0200000000000222	0.02	0.0846884377844308
0.0200000000000222	0.02	0.086159774720349
0.0200000000000222	0.02	0.0869951552799583
0.0200000000000222	0.02	0.0893426438704142
0.0200000000000222	0.02	0.0955464866925937
0.0200000000000222	0.02	0.10285359077689
0.0200000000000222	0.02	0.112220427788414
0.0200000000000222	0.02	0.119175242525664
0.0200000000000222	0.02	0.121135467428294
0.0200000000000222	0.02	0.123710312048287
0.0200000000000222	0.02	0.125517397129269
0.0200000000000222	0.02	0.132277276216578
0.0200000000000222	0.02	0.133339541734792
0.0200000000000222	0.02	0.133586178813027
0.0200000000000222	0.02	0.135604460836733
0.0200000000000222	0.02	0.136169953179176
0.0200000000000222	0.02	0.138068443548218
0.0200000000000222	0.02	0.144366477985013
0.0200000000000222	0.02	0.148211894425649
0.0200000000000222	0.02	0.15012571634561
0.0200000000000222	0.02	0.152109305385738
0.0200000000000222	0.02	0.159971506915675
0.0200000000000222	0.02	0.175939229501072
0.0200000000000222	0.02	0.221155347853494
0.0200000000000222	0.02	0.230834386626857
0.0200000000000222	0.02	0.237305829587602
0.0200000000000222	0.02	0.267163406562754
0.0200000000000222	0.02	0.287700751793016
0.0200000000000222	0.02	0.313903762840544
0.0200000000000222	0.02	0.315550916653563
0.0200000000000222	0.02	0.31807151780278
0.0200000000000222	0.02	0.318401479899606
0.0200000000000222	0.02	0.318540750196736
0.0200000000000222	0.02	0.319053429603196
0.0200000000000222	0.02	0.319183979646141
0.0200000000000222	0.02	0.319359631173678
0.0200000000000222	0.02	0.319769860743716
0.0200000000000222	0.02	0.319808205789273
0.0200000000000222	0.02	0.32
0.0200000000000222	0.02	NaN
0.0200000000000222	0.02	NaN
0.0200000000000222	0.02	NaN
0.0200000000000222	0.02	NaN
0.0200000000000222	0.02	NaN
0.0200000000000222	0.02	NaN
0.0200000000000222	0.02	NaN
0.0200000000000222	0.02	NaN
0.0200000000000222	0.02	NaN
0.0200000000000222	0.02	NaN
0.0200000000000222	0.02	NaN
0.0200000000000222	0.02	NaN
0.0200000000000222	0.02	NaN
0.0200000000000222	0.02	NaN
0.0200000000000222	0.02	NaN
0.0200000000000222	0.02	NaN
0.0200000000000222	0.02	NaN
0.0200000000000222	0.02	NaN
0.0200000000000222	0.02	NaN
0.0200000000000222	0.02	NaN
0.0200000000000222	0.02	NaN
0.0200000000000222	0.02	NaN
0.0200000000000222	0.02	NaN
0.0200000000000222	0.02	NaN
0.0200000000000222	0.02	NaN
0.0200000000000222	0.02	NaN
0.0200000000000222	0.02	NaN
0.0200000000000222	0.02	NaN
0.0200000000000222	0.02	NaN
0.0200000000000222	0.02	NaN
0.0200000000000222	0.02	NaN
0.0200000000000222	0.02	NaN
0.0200000000000222	0.02	NaN
0.0200000000000222	0.02	NaN
0.0200000000000222	0.02	NaN
0.0200000000000222	0.02	NaN
0.0200000000000222	0.02	NaN
0.0200000000000222	0.02	NaN
0.0200000000000222	0.02	NaN
0.0200000000000222	0.02	NaN
0.0200000000000222	0.02	NaN
0.0200000000000222	0.02	NaN
0.0200000000000222	0.02	NaN
0.0200000000000222	0.02	NaN
0.0200000000000222	0.02	NaN
0.0200000000000222	0.02	NaN
0.0200000000000222	0.02	NaN
0.0200000000000222	0.02	NaN
0.0200000000000222	0.02	NaN
0.0200000000000222	0.02	NaN
0.0200000000000222	0.02	NaN
0.0200000000000222	0.02	NaN
0.0200000000000222	0.02	NaN
0.0200000000000222	0.02	NaN
0.0200000000000222	0.02	NaN
0.0200000000000222	0.02	NaN
0.0200000000000222	0.02	NaN
0.0200000000000222	0.02	NaN
0.0200000000000222	0.02	NaN
0.0200000000000222	0.02	NaN
0.0200000000000222	0.02	NaN
0.0200000000000222	0.02	NaN
0.0200000000000222	0.02	NaN
0.0200000000000222	0.02	NaN
0.0200000000000222	0.02	NaN
0.0200000000000222	0.02	NaN
0.0200000000000222	0.0201699236081852	NaN
0.0200000000000222	0.0203472992524613	NaN
0.0200000000000222	0.0205154875834257	NaN
0.0200000000000222	0.0206351272999817	NaN
0.0200000000000222	0.0207554647168346	NaN
0.0200000000000222	0.0208765039027479	NaN
0.0200000000000222	0.0209982489502126	NaN
0.0200000000000222	0.021120703975586	NaN
0.0200000000000222	0.0212438731192307	NaN
0.0200000000000222	0.0213677605456543	NaN
0.0200000000000222	0.0214923704436509	NaN
0.0200000000000222	0.0216177070264418	NaN
0.0200000000000222	0.0217437745318187	NaN
0.0200000000000222	0.0218705772222869	NaN
0.0200000000000222	0.021998119385209	NaN
0.0200000000000222	0.0221264053329502	NaN
0.0200000000000222	0.0222416835744238	NaN
0.0200000000000222	0.0223417119862144	NaN
0.0200000000000222	0.0224421902597761	NaN
0.0200000000000222	0.0225431204182903	NaN
0.0200000000000222	0.0226445044940371	NaN
0.0200000000000222	0.0227463445284366	NaN
0.0200000000000222	0.02284864257209	NaN
0.0200000000000222	0.0229514006848206	NaN
0.0200000000000222	0.0230546209357153	NaN
0.0200000000000222	0.0231583054031666	NaN
0.0200000000000222	0.0232624561749141	NaN
0.0200000000000222	0.0233800227431431	NaN
0.0200000000000222	0.0235379896002423	NaN
0.0200000000000222	0.0236970237586104	NaN
0.0200000000000222	0.0238571324294563	NaN
0.0200000000000222	0.0240183228727113	NaN
0.0200000000000222	0.0241806023973583	NaN
0.0200000000000222	0.0243439783617634	NaN
0.0200000000000222	0.0245084581740094	NaN
0.0200000000000222	0.0246740492922314	NaN
0.0200000000000222	0.0248407592249558	NaN
0.0200000000000222	0.0249904611417138	NaN
0.0200000000000222	0.025092783443343	NaN
0.0200000000000222	0.0251955246989624	NaN
0.0200000000000222	0.02529868662396	NaN
0.0200000000000222	0.0254022709407471	NaN
0.0200000000000222	0.0255062793787879	NaN
0.0200000000000222	0.0256107136746273	NaN
0.0200000000000222	0.0257155755719206	NaN
0.0200000000000222	0.0258208668214626	NaN
0.0200000000000222	0.0259265891812162	NaN
0.0200000000000222	0.0260327444163427	NaN
0.0200000000000222	0.0261393342992305	NaN
0.0200000000000222	0.0262463606095249	NaN
0.0200000000000222	0.0263538251341581	NaN
0.0200000000000222	0.0264617296673787	NaN
0.0200000000000222	0.0265700760107816	NaN
0.0200000000000222	0.0266788659733385	NaN
0.0200000000000222	0.0267881013714278	NaN
0.0200000000000222	0.0269190775782532	NaN
0.0200000000000222	0.0270553325647293	NaN
0.0200000000000222	0.0271922772264472	NaN
0.0200000000000222	0.0273299150543026	NaN
0.0200000000000222	0.0274682495568609	NaN
0.0200000000000222	0.0276072842604465	NaN
0.0200000000000222	0.027747022709233	NaN
0.0200000000000222	0.0278989647384915	NaN
0.0200000000000222	0.0280739458728414	NaN
0.0200000000000222	0.0282500244815122	NaN
0.0200000000000222	0.0284272074478166	NaN
0.0200000000000222	0.0286055016982394	NaN
0.0200000000000222	0.0287849142027077	NaN
0.0200000000000222	0.0289654519748641	NaN
0.0200000000000222	0.02914712207234	NaN
0.0200000000000222	0.0293299315970324	NaN
0.0200000000000222	0.0294409924377382	NaN
0.0200000000000222	0.0295070362612427	NaN
0.0200000000000222	0.0295732282382659	NaN
0.0200000000000222	0.0296395687011548	NaN
0.0200000000000222	0.0297060579830018	NaN
0.0200000000000222	0.0297726964176467	NaN
0.0200000000000222	0.0298394843396782	NaN
0.0200000000000222	0.0299064220844353	NaN
0.0200000000000222	0.0299735099880097	NaN
0.0200000000000222	0.0300407483872466	NaN
0.0200000000000222	0.030108137619747	NaN
0.0200000000000222	0.0301862596172471	NaN
0.0200000000000222	0.0302806879126972	NaN
0.0200000000000222	0.0303754115976091	NaN
0.0200000000000222	0.0304704315960166	NaN
0.0200000000000222	0.0305657488348439	NaN
0.0200000000000222	0.0306613642439151	NaN
0.0200000000000222	0.0307572787559626	NaN
0.0200000000000222	0.0308534933066368	NaN
0.0200000000000222	0.0309500088345151	NaN
0.0200000000000222	0.0310468262811105	NaN
0.0200000000000222	0.0311439465908817	NaN
0.0200000000000222	0.0312413707112416	NaN
0.0200000000000222	0.0313390995925669	NaN
0.0200000000000222	0.0314371341882071	NaN
0.0200000000000222	0.0315354754544942	NaN
0.0200000000000222	0.0316341243507514	NaN
0.0200000000000222	0.0317330818393033	NaN
0.0200000000000222	0.0318323488854846	NaN
0.0200000000000222	0.0319074172239699	NaN
0.0200000000000222	0.0319812389942572	NaN
0.0200000000000222	0.0320552315603732	NaN
0.0200000000000222	0.0321293953174754	NaN
0.0200000000000222	0.0322037306616352	NaN
0.0200000000000222	0.0322782379898407	NaN
0.0200000000000222	0.0323529176999983	NaN
0.0200000000000222	0.0324277701909351	NaN
0.0200000000000222	0.0325027958624007	NaN
0.0200000000000222	0.03257799511507	NaN
0.0200000000000222	0.0326533683505445	NaN
0.0200000000000222	0.032728915971355	NaN
0.0200000000000222	0.0328046383809637	NaN
0.0200000000000222	0.0328805359837661	NaN
0.0200000000000222	0.0329566091850935	NaN
0.0200000000000222	0.0330328583912148	NaN
0.0200000000000222	0.033109284009339	NaN
0.0200000000000222	0.0331858864476171	NaN
0.0200000000000222	0.0332626661151446	NaN
0.0200000000000222	0.0333396234219632	NaN
0.0200000000000222	0.0334090514809372	NaN
0.0200000000000222	0.0334786241202897	NaN
0.0200000000000222	0.033548341641102	NaN
0.0200000000000222	0.0336182043450822	NaN
0.0200000000000222	0.0336882125345668	NaN
0.0200000000000222	0.0337583665125221	NaN
0.0200000000000222	0.0338286665825449	NaN
0.0200000000000222	0.0338991130488646	NaN
0.0200000000000222	0.0339697062163439	NaN
0.0200000000000222	0.0340404463904805	NaN
0.0200000000000222	0.0341113338774083	NaN
0.0200000000000222	0.0341823689838985	NaN
0.0200000000000222	0.0342535520173614	NaN
0.0200000000000222	0.0343248832858473	NaN
0.0200000000000223	0.0343963630980481	NaN
0.0200000000000223	0.0344679917632985	NaN
0.0200000000000223	0.0345397695915772	NaN
0.0200000000000223	0.0346116968935087	NaN
0.0200000000000223	0.0346837739803642	NaN
0.0200000000000223	0.0347560011640631	NaN
0.0200000000000223	0.0348283787571744	NaN
0.0200000000000223	0.0349009070729181	NaN
0.0200000000000223	0.0349735864251663	NaN
0.0200000000000223	0.0350464171284447	NaN
0.0200000000000223	0.0351193994979342	NaN
0.0200000000000223	0.0351925338494719	NaN
0.0200000000000223	0.0352541944849399	NaN
0.0200000000000223	0.0353134402784494	NaN
0.0200000000000223	0.0353727856363966	NaN
0.0200000000000223	0.0354322307261026	NaN
0.0200000000000223	0.0354917757151698	NaN
0.0200000000000223	0.0355514207714823	NaN
0.0200000000000223	0.0356111660632063	NaN
0.0200000000000223	0.0356710117587906	NaN
0.0200000000000223	0.035730958026967	NaN
0.0200000000000223	0.0357910050367509	NaN
0.0200000000000223	0.0358511529574419	NaN
0.0200000000000223	0.035911401958624	NaN
0.0200000000000223	0.035971752210166	NaN
0.0200000000000223	0.0360322038822225	NaN
0.0200000000000223	0.0360927571452338	NaN
0.0200000000000223	0.0361736369798861	NaN
0.0200000000000223	0.0362579165810403	NaN
0.0200000000000223	0.0363423925420788	NaN
0.0200000000000223	0.0364270653204931	NaN
0.0200000000000223	0.0365119353748407	NaN
0.0200000000000223	0.0365970031647472	NaN
0.0200000000000223	0.0366822691509095	NaN
0.0200000000000223	0.0367677337950975	NaN
0.0200000000000223	0.036853397560157	NaN
0.0200000000000223	0.0369392609100125	NaN
0.0200000000000223	0.037025324309669	NaN
0.0200000000000223	0.037111588225215	NaN
0.0200000000000223	0.0371980531238251	NaN
0.0200000000000223	0.037284719473762	NaN
0.0200000000000223	0.0373715877443797	NaN
0.0200000000000223	0.0374586584061257	NaN
0.0200000000000223	0.0375253173969058	NaN
0.0200000000000223	0.0375813436580391	NaN
0.0200000000000223	0.037637453567817	NaN
0.0200000000000223	0.037693647251129	NaN
0.0200000000000223	0.0377499248330511	NaN
0.0200000000000223	0.0378062864388462	NaN
0.0200000000000223	0.037862732193964	NaN
0.0200000000000223	0.0379192622240416	NaN
0.0200000000000223	0.0379758766549037	NaN
0.0200000000000223	0.0380325756125629	NaN
0.0200000000000223	0.0380893592232198	NaN
0.0200000000000223	0.0381462276132635	NaN
0.0200000000000223	0.0382031809092718	NaN
0.0200000000000223	0.0382602192380114	NaN
0.0200000000000223	0.0383173427264386	NaN
0.0200000000000223	0.0383745515016987	NaN
0.0200000000000223	0.0384318456911274	NaN
0.0200000000000223	0.03848922542225	NaN
0.0200000000000223	0.0385466908227826	NaN
0.0200000000000223	0.0386042420206318	NaN
0.0200000000000223	0.0386618791438951	NaN
0.0200000000000223	0.0387196023208615	NaN
0.0200000000000223	0.0387899554739042	NaN
0.0200000000000223	0.0389052379657634	NaN
0.0200000000000223	0.0390208630734561	NaN
0.0200000000000223	0.0391368318152257	NaN
0.0200000000000223	0.0392531452123413	NaN
0.0200000000000223	0.0393698042891075	NaN
0.0200000000000224	0.0394868100728731	NaN
0.0200000000000224	0.0396041635940401	NaN
0.0200000000000224	0.0397218658860727	NaN
0.0200000000000224	0.0398399179855066	NaN
0.0200000000000224	0.0399583209319582	NaN
0.0200000000000224	0.0400770757681333	NaN
0.0200000000000224	0.040196183539837	NaN
0.0200000000000224	0.040315645295982	NaN
0.0200000000000224	0.0404354620885989	NaN
0.0200000000000224	0.0405556349728443	NaN
0.0200000000000224	0.0406761650070112	NaN
0.0200000000000224	0.0407970532525375	NaN
0.0200000000000224	0.0409183007740158	NaN
0.0200000000000224	0.0410399086392026	NaN
0.0200000000000224	0.0411618779190278	NaN
0.0200000000000224	0.0412831335268985	NaN
0.0200000000000224	0.0413664483084742	NaN
0.0200000000000224	0.0414499312302135	NaN
0.0200000000000224	0.0415335826314455	NaN
0.0200000000000224	0.0416174028521838	NaN
0.0200000000000224	0.0417013922331283	NaN
0.0200000000000224	0.0417855511156666	NaN
0.0200000000000224	0.0418698798418752	NaN
0.0200000000000224	0.0419543787545207	NaN
0.0200000000000224	0.0420390481970619	NaN
0.0200000000000224	0.0421238885136504	NaN
0.0200000000000224	0.0422089000491324	NaN
0.0200000000000224	0.0422940831490502	NaN
0.0200000000000224	0.0423806721407816	NaN
0.0200000000000224	0.0424684035108241	NaN
0.0200000000000224	0.0425563164917967	NaN
0.0200000000000224	0.0426444114596487	NaN
0.0200000000000224	0.0427326887911073	NaN
0.0200000000000224	0.0428211488636797	NaN
0.0200000000000224	0.0429097920556547	NaN
0.0200000000000224	0.042998618746104	NaN
0.0200000000000224	0.043087629314884	NaN
0.0200000000000224	0.0431768241426375	NaN
0.0200000000000224	0.0432662036107954	NaN
0.0200000000000224	0.043355768101578	NaN
0.0200000000000224	0.0434455179979968	NaN
0.0200000000000224	0.0435354536838563	NaN
0.0200000000000225	0.0436255755437555	NaN
0.0200000000000225	0.0437158839630895	NaN
0.0200000000000225	0.0438266055190871	NaN
0.0200000000000225	0.0439742866020608	NaN
0.0200000000000225	0.0441224653211623	NaN
0.0200000000000225	0.0442711433532599	NaN
0.0200000000000225	0.0444203223808724	NaN
0.0200000000000225	0.0445700040921879	NaN
0.0200000000000225	0.0447201901810833	NaN
0.0200000000000225	0.0448708823471433	NaN
0.0200000000000225	0.0450220822956797	NaN
0.0200000000000225	0.0451737917377504	NaN
0.0200000000000225	0.0453260123901793	NaN
0.0200000000000225	0.0454787459755751	NaN
0.0200000000000225	0.0456319942223514	NaN
0.0200000000000225	0.0457857588647458	NaN
0.0200000000000225	0.0460112899034208	NaN
0.0200000000000225	0.0462775876305354	NaN
0.0200000000000225	0.046545426598498	NaN
0.0200000000000225	0.0468148157274873	NaN
0.0200000000000225	0.0470857639893093	NaN
0.0200000000000225	0.0473582804076955	NaN
0.0200000000000225	0.0476323740586037	NaN
0.0200000000000225	0.0479080540705205	NaN
0.0200000000000225	0.0481853296247647	NaN
0.0200000000000225	0.0483448022385032	NaN
0.0200000000000225	0.0484940884304183	NaN
0.0200000000000225	0.0486438356101968	NaN
0.0200000000000225	0.048794045201345	NaN
0.0200000000000225	0.0489447186317648	NaN
0.0200000000000225	0.0490958573337671	NaN
0.0200000000000225	0.0492474627440862	NaN
0.0200000000000225	0.0493995363038925	NaN
0.0200000000000225	0.0495520794588069	NaN
0.0200000000000225	0.0497050936589144	NaN
0.0200000000000225	0.0498585803587774	NaN
0.0200000000000225	0.0500125410174503	NaN
0.0200000000000225	0.0501669770984928	NaN
0.0200000000000225	0.0503218900699841	NaN
0.0200000000000225	0.0504772814045365	NaN
0.0200000000000225	0.0506593789003927	NaN
0.0200000000000225	0.0508432616600975	NaN
0.0200000000000225	0.0510278118750703	NaN
0.0200000000000225	0.0512130319680315	NaN
0.0200000000000225	0.0513989243704956	NaN
0.0200000000000225	0.051585491522803	NaN
0.0200000000000225	0.051772735874152	NaN
0.0200000000000225	0.0519606598826308	NaN
0.0200000000000225	0.0521492660152501	NaN
0.0200000000000226	0.0523385567479755	NaN
0.0200000000000226	0.0525285345657594	NaN
0.0200000000000226	0.0527192019625744	NaN
0.0200000000000226	0.0529105614414456	NaN
0.0200000000000226	0.0531026155144834	NaN
0.0200000000000226	0.0532953667029168	NaN
0.0200000000000226	0.0534888175371262	NaN
0.0200000000000226	0.0536895235375961	NaN
0.0200000000000226	0.053893135480396	NaN
0.0200000000000226	0.0540975196003456	NaN
0.0200000000000226	0.0543026788258465	NaN
0.0200000000000226	0.054508616096406	NaN
0.0200000000000226	0.0547153343626792	NaN
0.0200000000000226	0.0549228365865113	NaN
0.0200000000000226	0.0551311257409798	NaN
0.0200000000000226	0.0553402048104375	NaN
0.0200000000000226	0.055550076790555	NaN
0.0200000000000226	0.0557607446883636	NaN
0.0200000000000226	0.0559722115222985	NaN
0.0200000000000226	0.056184480322242	NaN
0.0200000000000226	0.056397554129567	NaN
0.0200000000000226	0.0566114359971802	NaN
0.0200000000000226	0.0568261289895665	NaN
0.0200000000000226	0.0570416361828323	NaN
0.0200000000000226	0.0572579606647499	NaN
0.0200000000000226	0.0574751055348017	NaN
0.0200000000000226	0.0576930739042244	NaN
0.0200000000000226	0.0594905208243124	NaN
0.0200000000000226	0.060607927689285	NaN
0.0200000000000226	0.060863408470901	NaN
0.0200000000000226	0.0611199661814315	NaN
0.0200000000000226	0.0613776053604582	NaN
0.0200000000000226	0.0616363305666985	NaN
0.0200000000000226	0.0618961463780863	NaN
0.0200000000000226	0.0621570573918527	NaN
0.0200000000000226	0.0624190682246076	NaN
0.0200000000000226	0.0626821835124215	NaN
0.0200000000000227	0.0629464079109069	NaN
0.0200000000000227	0.0632162273549576	NaN
0.0200000000000227	0.0634903434293505	NaN
0.0200000000000227	0.0637656481166264	NaN
0.0200000000000227	0.0640421465708083	NaN
0.0200000000000227	0.0643198439682679	NaN
0.0200000000000227	0.0645987455078228	NaN
0.0200000000000227	0.0648788564108333	NaN
0.0200000000000227	0.0651601819213005	NaN
0.0200000000000227	0.0654427273059642	NaN
0.0200000000000227	0.065726497854402	NaN
0.0200000000000227	0.0660114988791276	NaN
0.0200000000000227	0.0662977357156907	NaN
0.0200000000000227	0.0665852137227772	NaN
0.0200000000000227	0.0668739382823087	NaN
0.0200000000000227	0.067163914799544	NaN
0.0200000000000227	0.0674551487031799	NaN
0.0200000000000227	0.0677476454454528	NaN
0.0200000000000227	0.0680285117276787	NaN
0.0200000000000227	0.0682289996855894	NaN
0.0200000000000227	0.0684300785048941	NaN
0.0200000000000227	0.0686317499269303	NaN
0.0200000000000227	0.0688340156981671	NaN
0.0200000000000227	0.0690368775702211	NaN
0.0200000000000227	0.0692403372998709	NaN
0.0200000000000227	0.0694443966490725	NaN
0.0200000000000227	0.0696490573849747	NaN
0.0200000000000227	0.0698543212799342	NaN
0.0200000000000228	0.0700927692690761	NaN
0.0200000000000228	0.0704984424241366	NaN
0.0200000000000228	0.0709064634777101	NaN
0.0200000000000228	0.0713168460186361	NaN
0.0200000000000228	0.0717296037144018	NaN
0.0200000000000228	0.0721447503115973	NaN
0.0200000000000228	0.0725622996363729	NaN
0.0200000000000228	0.0729822655949004	NaN
0.0200000000000228	0.0734046621738355	NaN
0.0200000000000228	0.0738061376267365	NaN
0.0200000000000228	0.0741797185659402	NaN
0.0200000000000228	0.0745551904416245	NaN
0.0200000000000228	0.0749325628250508	NaN
0.0200000000000228	0.0753118453359267	NaN
0.0200000000000228	0.0756930476426515	NaN
0.0200000000000228	0.0760761794625624	NaN
0.0200000000000228	0.0764612505621827	NaN
0.0200000000000228	0.0770139946951748	NaN
0.0200000000000228	0.0775778964944094	NaN
0.0200000000000228	0.0781459272216453	NaN
0.0200000000000228	0.078718117109179	NaN
0.0200000000000228	0.07929449661067	NaN
0.0200000000000228	0.0798750964027617	NaN
0.0200000000000228	0.0804599473867139	NaN
0.0200000000000229	0.0810272592744675	NaN
0.0200000000000229	0.0815747190279316	NaN
0.0200000000000229	0.0821258776869781	NaN
0.0200000000000229	0.0826807602432205	NaN
0.0200000000000229	0.0831011794286962	NaN
0.0200000000000229	0.0834749136816976	NaN
0.0200000000000229	0.0838503287446805	NaN
0.0200000000000229	0.0842274321768189	NaN
0.0200000000000229	0.0846062315712828	NaN
0.0200000000000229	0.0849867345553912	NaN
0.0200000000000229	0.085368948790766	NaN
0.0200000000000229	0.0857528819734857	NaN
0.0200000000000229	0.086138541834241	NaN
0.0200000000000229	0.0865259361384899	NaN
0.0200000000000229	0.0869150726866145	NaN
0.0200000000000229	0.0872549257648811	NaN
0.0200000000000229	0.0875489458419353	NaN
0.0200000000000229	0.087843956668852	NaN
0.020000000000023	0.0881399615841287	NaN
0.020000000000023	0.0884369639375127	NaN
0.020000000000023	0.0887349670900386	NaN
0.020000000000023	0.0890339744140664	NaN
0.020000000000023	0.0893339892933203	NaN
0.020000000000023	0.0896350151229263	NaN
0.020000000000023	0.0899370553094506	NaN
0.020000000000023	0.0902401132709387	NaN
0.020000000000023	0.0905441924369539	NaN
0.020000000000023	0.0908492962486155	NaN
0.020000000000023	0.0911554281586387	NaN
0.020000000000023	0.0914625916313729	NaN
0.020000000000023	0.0917707901428413	NaN
0.020000000000023	0.0920800271807803	NaN
0.020000000000023	0.0923903062446785	NaN
0.020000000000023	0.092701630845817	NaN
0.020000000000023	0.0930140045073084	NaN
0.020000000000023	0.0934308824680807	NaN
0.020000000000023	0.0939264021408112	NaN
0.020000000000023	0.0944245498497923	NaN
0.0200000000000231	0.0949253395330672	NaN
0.0200000000000231	0.0954287852026007	NaN
0.0200000000000231	0.0959349009446715	NaN
0.0200000000000231	0.0964437009202659	NaN
0.0200000000000231	0.0969551993654748	NaN
0.0200000000000231	0.0974694105918914	NaN
0.0200000000000231	0.097826230808339	NaN
0.0200000000000231	0.0981558726671573	NaN
0.0200000000000231	0.0984866253093941	NaN
0.0200000000000231	0.0988184924780202	NaN
0.0200000000000231	0.0991514779286187	NaN
0.0200000000000231	0.099485585429428	NaN
0.0200000000000231	0.0998208187613841	NaN
0.0200000000000231	0.100157181718163	NaN
0.0200000000000231	0.100494678106226	NaN
0.0200000000000231	0.100833311744858	NaN
0.0200000000000231	0.101173086466215	NaN
0.0200000000000231	0.101514006115368	NaN
0.0200000000000231	0.101856074550341	NaN
0.0200000000000231	0.102206035344035	NaN
0.0200000000000231	0.102599814810229	NaN
0.0200000000000232	0.102995111430155	NaN
0.0200000000000232	0.103391931049104	NaN
0.0200000000000232	0.103790279534888	NaN
0.0200000000000232	0.104190162777925	NaN
0.0200000000000232	0.104591586691329	NaN
0.0200000000000232	0.104994557210996	NaN
0.0200000000000232	0.105399080295691	NaN
0.0200000000000232	0.105833074674914	NaN
0.0200000000000232	0.106309041988234	NaN
0.0200000000000232	0.106787149888362	NaN
0.0200000000000232	0.107267408002242	NaN
0.0200000000000232	0.108034540183239	NaN
0.0200000000000232	0.108947884044084	NaN
0.0200000000000232	0.109868949481814	NaN
0.0200000000000232	0.110797801776058	NaN
0.0200000000000232	0.111734506758332	NaN
0.0200000000000232	0.112679130816705	NaN
0.0200000000000232	0.113631740900501	NaN
0.0200000000000233	0.114592404525048	NaN
0.0200000000000233	0.115561189776459	NaN
0.0200000000000233	0.11653816531646	NaN
0.0200000000000233	0.118356365518634	NaN
0.0200000000000233	0.120569705740212	NaN
0.0200000000000233	0.122824436848667	NaN
0.0200000000000233	0.125121332880229	NaN
0.0200000000000233	0.1274611823461	NaN
0.0200000000000234	0.130313146260749	NaN
0.0200000000000234	0.13342278918645	NaN
0.0200000000000234	0.136606637051583	NaN
0.0200000000000234	0.139866460597408	NaN
0.0200000000000234	0.143204072820118	NaN
0.0200000000000234	0.146621329979159	NaN
0.0200000000000234	0.148493816602148	NaN
0.0200000000000234	0.148622149297966	NaN
0.0200000000000234	0.14875059290265	NaN
0.0200000000000234	0.14887914751205	NaN
0.0200000000000234	0.149007813222101	NaN
0.0200000000000234	0.149136590128818	NaN
0.0200000000000234	0.149265478328302	NaN
0.0200000000000234	0.149394477916734	NaN
0.0200000000000235	0.14952358899038	NaN
0.0200000000000235	0.149652811645589	NaN
0.0200000000000235	0.149782145978793	NaN
0.0200000000000235	0.149911592086507	NaN
0.0200000000000235	0.150041150065331	NaN
0.0200000000000235	0.150170820011946	NaN
0.0200000000000235	0.150300602023118	NaN
0.0200000000000235	0.150430496195697	NaN
0.0200000000000235	0.150560502626616	NaN
0.0200000000000235	0.150690621412892	NaN
0.0200000000000235	0.150820852651626	NaN
0.0200000000000235	0.150951196440001	NaN
0.0200000000000235	0.151081652875288	NaN
0.0200000000000235	0.151212222054839	NaN
0.0200000000000235	0.15134290407609	NaN
0.0200000000000236	0.151473699036563	NaN
0.0200000000000236	0.151604607033863	NaN
0.0200000000000236	0.15173562816568	NaN
0.0200000000000236	0.151866762529788	NaN
0.0200000000000236	0.151998010224045	NaN
0.0200000000000236	0.152129371346396	NaN
0.0200000000000236	0.152260845994867	NaN
0.0200000000000236	0.152392434267572	NaN
0.0200000000000236	0.152524136262707	NaN
0.0200000000000236	0.152655952078556	NaN
0.0200000000000236	0.152787881813484	NaN
0.0200000000000237	0.152919925565945	NaN
0.0200000000000237	0.153052083434476	NaN
0.0200000000000237	0.153184355517698	NaN
0.0200000000000237	0.153316741914321	NaN
0.0200000000000237	0.153449242723136	NaN
0.0200000000000237	0.15356035278602	NaN
0.0200000000000237	0.153667310050966	NaN
0.0200000000000238	0.153774341813374	NaN
0.0200000000000238	0.153881448125132	NaN
0.0200000000000238	0.153988629038166	NaN
0.0200000000000238	0.154095884604436	NaN
0.0200000000000238	0.15420321487594	NaN
0.0200000000000238	0.15431061990471	NaN
0.0200000000000238	0.154418099742817	NaN
0.0200000000000238	0.154525654442367	NaN
0.0200000000000238	0.154633284055502	NaN
0.0200000000000238	0.154740988634399	NaN
0.0200000000000238	0.154848768231275	NaN
0.0200000000000239	0.15495662289838	NaN
0.0200000000000239	0.155064552688002	NaN
0.0200000000000239	0.155172557652465	NaN
0.0200000000000239	0.155280637844129	NaN
0.020000000000024	0.155388793315392	NaN
0.020000000000024	0.155497024118687	NaN
0.020000000000024	0.155605330306484	NaN
0.020000000000024	0.155713711931289	NaN
0.020000000000024	0.155822169045646	NaN
0.020000000000024	0.155930701702133	NaN
0.020000000000024	0.156039309953369	NaN
0.020000000000024	0.156147993852004	NaN
0.020000000000024	0.15625675345073	NaN
0.020000000000024	0.156365588802273	NaN
0.0200000000000241	0.156474499959394	NaN
0.0200000000000241	0.156583486974896	NaN
0.0200000000000241	0.156692549901612	NaN
0.0200000000000241	0.156801688792419	NaN
0.0200000000000241	0.156910903700225	NaN
0.0200000000000241	0.157020194677977	NaN
0.0200000000000241	0.15712956177866	NaN
0.0200000000000241	0.157239005055294	NaN
0.0200000000000242	0.157348524560937	NaN
0.0200000000000243	0.157458120348684	NaN
0.0200000000000243	0.157567792471667	NaN
0.0200000000000243	0.157677540983054	NaN
0.0200000000000243	0.157787365936051	NaN
0.0200000000000243	0.157897267383902	NaN
0.0200000000000243	0.158007245379884	NaN
0.0200000000000243	0.158117299977317	NaN
0.0200000000000244	0.158227431229554	NaN
0.0200000000000244	0.158337639189985	NaN
0.0200000000000244	0.158447923912041	NaN
0.0200000000000244	0.158558285449186	NaN
0.0200000000000244	0.158668723854923	NaN
0.0200000000000244	0.158779239182794	NaN
0.0200000000000245	0.158889831486374	NaN
0.0200000000000245	0.159000500819279	NaN
0.0200000000000245	0.159111247235161	NaN
0.0200000000000245	0.15922207078771	NaN
0.0200000000000245	0.159332971530653	NaN
0.0200000000000245	0.159443949517753	NaN
0.0200000000000245	0.159555004802813	NaN
0.0200000000000246	0.159666137439673	NaN
0.0200000000000247	0.159777347482208	NaN
0.0200000000000247	0.159888634984333	NaN
0.0200000000000247	0.16	NaN
0.0200000000000247	NaN	NaN
0.0200000000000247	NaN	NaN
0.0200000000000247	NaN	NaN
0.0200000000000247	NaN	NaN
0.0200000000000248	NaN	NaN
0.0200000000000248	NaN	NaN
0.0200000000000248	NaN	NaN
0.0200000000000249	NaN	NaN
0.0200000000000249	NaN	NaN
0.020000000000025	NaN	NaN
0.020000000000025	NaN	NaN
0.020000000000025	NaN	NaN
0.020000000000025	NaN	NaN
0.0200000000000251	NaN	NaN
0.0200000000000251	NaN	NaN
0.0200000000000251	NaN	NaN
0.0200000000000251	NaN	NaN
0.0200000000000252	NaN	NaN
0.0200000000000252	NaN	NaN
0.0200000000000253	NaN	NaN
0.0200000000000253	NaN	NaN
0.0200000000000253	NaN	NaN
0.0200000000000253	NaN	NaN
0.0200000000000254	NaN	NaN
0.0200000000000254	NaN	NaN
0.0200000000000254	NaN	NaN
0.0200000000000254	NaN	NaN
0.0200000000000255	NaN	NaN
0.0200000000000255	NaN	NaN
0.0200000000000255	NaN	NaN
0.0200000000000255	NaN	NaN
0.0200000000000256	NaN	NaN
0.0200000000000256	NaN	NaN
0.0200000000000257	NaN	NaN
0.0200000000000257	NaN	NaN
0.0200000000000258	NaN	NaN
0.0200000000000258	NaN	NaN
0.0200000000000259	NaN	NaN
0.0200000000000259	NaN	NaN
0.0200000000000259	NaN	NaN
0.020000000000026	NaN	NaN
0.020000000000026	NaN	NaN
0.020000000000026	NaN	NaN
0.020000000000026	NaN	NaN
0.020000000000026	NaN	NaN
0.0200000000000261	NaN	NaN
0.0200000000000261	NaN	NaN
0.0200000000000262	NaN	NaN
0.0200000000000262	NaN	NaN
0.0200000000000262	NaN	NaN
0.0200000000000262	NaN	NaN
0.0200000000000262	NaN	NaN
0.0200000000000264	NaN	NaN
0.0200000000000264	NaN	NaN
0.0200000000000264	NaN	NaN
0.0200000000000265	NaN	NaN
0.0200000000000265	NaN	NaN
0.0200000000000265	NaN	NaN
0.0200000000000265	NaN	NaN
0.0200000000000266	NaN	NaN
0.0200000000000266	NaN	NaN
0.0200000000000266	NaN	NaN
0.0200000000000267	NaN	NaN
0.0200000000000267	NaN	NaN
0.0200000000000267	NaN	NaN
0.0200000000000268	NaN	NaN
0.0200000000000269	NaN	NaN
0.020000000000027	NaN	NaN
0.020000000000027	NaN	NaN
0.0200000000000271	NaN	NaN
0.0200000000000271	NaN	NaN
0.0200000000000272	NaN	NaN
0.0200000000000273	NaN	NaN
0.0200000000000274	NaN	NaN
0.0200000000000274	NaN	NaN
0.0200000000000274	NaN	NaN
0.0200000000000274	NaN	NaN
0.0200000000000275	NaN	NaN
0.0200000000000276	NaN	NaN
0.0200000000000276	NaN	NaN
0.0200000000000276	NaN	NaN
0.0200000000000276	NaN	NaN
0.0200000000000277	NaN	NaN
0.0200000000000277	NaN	NaN
0.0200000000000278	NaN	NaN
0.0200000000000278	NaN	NaN
0.0200000000000279	NaN	NaN
0.0200000000000279	NaN	NaN
0.020000000000028	NaN	NaN
0.020000000000028	NaN	NaN
0.0200000000000281	NaN	NaN
0.0200000000000281	NaN	NaN
0.0200000000000282	NaN	NaN
0.0200000000000282	NaN	NaN
0.0200000000000285	NaN	NaN
0.0200000000000287	NaN	NaN
0.0200000000000287	NaN	NaN
0.0200000000000292	NaN	NaN
0.0200000000000293	NaN	NaN
0.0200000000000295	NaN	NaN
0.0200000000000295	NaN	NaN
0.0200000000000296	NaN	NaN
0.0200000000000297	NaN	NaN
0.0200000000000298	NaN	NaN
0.0200000000000298	NaN	NaN
0.0200000000000298	NaN	NaN
0.0200000000000299	NaN	NaN
0.02000000000003	NaN	NaN
0.0200000000000302	NaN	NaN
0.0200000000000302	NaN	NaN
0.0200000000000303	NaN	NaN
0.0200000000000305	NaN	NaN
0.0200000000000306	NaN	NaN
0.0200000000000308	NaN	NaN
0.0200000000000308	NaN	NaN
0.0200000000000308	NaN	NaN
0.0200000000000309	NaN	NaN
0.020000000000031	NaN	NaN
0.020000000000031	NaN	NaN
0.020000000000031	NaN	NaN
0.020000000000031	NaN	NaN
0.0200000000000312	NaN	NaN
0.0200000000000314	NaN	NaN
0.0200000000000318	NaN	NaN
0.020000000000032	NaN	NaN
0.0200000000000322	NaN	NaN
0.0200000000000324	NaN	NaN
0.0200000000000324	NaN	NaN
0.0200000000000326	NaN	NaN
0.0200000000000328	NaN	NaN
0.0200000000000328	NaN	NaN
0.0200000000000329	NaN	NaN
0.0200000000000331	NaN	NaN
0.0200000000000336	NaN	NaN
0.0200000000000339	NaN	NaN
0.020000000000034	NaN	NaN
0.020000000000034	NaN	NaN
0.0200000000000341	NaN	NaN
0.0200000000000341	NaN	NaN
0.0200000000000342	NaN	NaN
0.0200000000000343	NaN	NaN
0.0200000000000348	NaN	NaN
0.0200000000000348	NaN	NaN
0.0200000000000348	NaN	NaN
0.020000000000035	NaN	NaN
0.0200000000000356	NaN	NaN
0.0200000000000359	NaN	NaN
0.0200000000000359	NaN	NaN
0.0200000000000361	NaN	NaN
0.0200000000000363	NaN	NaN
0.0200000000000364	NaN	NaN
0.0200000000000365	NaN	NaN
0.0200000000000365	NaN	NaN
0.0200000000000368	NaN	NaN
0.0200000000000369	NaN	NaN
0.0200000000000369	NaN	NaN
0.0200000000000369	NaN	NaN
0.0200000000000371	NaN	NaN
0.0200000000000373	NaN	NaN
0.0200000000000373	NaN	NaN
0.0200000000000373	NaN	NaN
0.0200000000000374	NaN	NaN
0.0200000000000375	NaN	NaN
0.0200000000000376	NaN	NaN
0.0200000000000377	NaN	NaN
0.0200000000000378	NaN	NaN
0.0200000000000382	NaN	NaN
0.0200000000000386	NaN	NaN
0.0200000000000389	NaN	NaN
0.0200000000000392	NaN	NaN
0.0200000000000395	NaN	NaN
0.0200000000000395	NaN	NaN
0.0200000000000401	NaN	NaN
0.0200000000000412	NaN	NaN
0.0200000000000412	NaN	NaN
0.0200000000000413	NaN	NaN
0.0200000000000422	NaN	NaN
0.0200000000000424	NaN	NaN
0.0200000000000425	NaN	NaN
0.0200000000000429	NaN	NaN
0.0200000000000431	NaN	NaN
0.0200000000000432	NaN	NaN
0.0200000000000434	NaN	NaN
0.0200000000000436	NaN	NaN
0.0200000000000438	NaN	NaN
0.0200000000000438	NaN	NaN
0.0200000000000439	NaN	NaN
0.0200000000000441	NaN	NaN
0.0200000000000441	NaN	NaN
0.0200000000000764	NaN	NaN
0.0200000000000945	NaN	NaN
0.0200000000001164	NaN	NaN
0.0200000000001355	NaN	NaN
0.0200000000001524	NaN	NaN
0.0200000000002148	NaN	NaN
0.0200000000002251	NaN	NaN
0.0200000000002572	NaN	NaN
0.0200000000002607	NaN	NaN
0.0200000000002741	NaN	NaN
0.0200000000003146	NaN	NaN
0.0200000000003428	NaN	NaN
0.0200000000003465	NaN	NaN
0.0200000000003899	NaN	NaN
0.020000000000564	NaN	NaN
0.0200000000006296	NaN	NaN
0.020000000000924	NaN	NaN
0.0200000000012169	NaN	NaN
0.0200000000013582	NaN	NaN
0.020000000001363	NaN	NaN
0.0200000000015236	NaN	NaN
0.0200000000017136	NaN	NaN
0.0200000000017282	NaN	NaN
0.0200000000019015	NaN	NaN
0.0200000000019602	NaN	NaN
0.0200000000028612	NaN	NaN
0.0200000000046487	NaN	NaN
0.0200000000088142	NaN	NaN
0.0200000000117752	NaN	NaN
0.0200000000118225	NaN	NaN
0.0200000000127736	NaN	NaN
0.0200000000141362	NaN	NaN
0.0200000000145759	NaN	NaN
0.0200000000149193	NaN	NaN
0.0200000000196896	NaN	NaN
0.0200000000292748	NaN	NaN
0.0200000000292866	NaN	NaN
0.0200000000514561	NaN	NaN
0.0200000000565824	NaN	NaN
0.0200000000742143	NaN	NaN
0.0200000000891953	NaN	NaN
0.020000000091271	NaN	NaN
0.0200000001207903	NaN	NaN
0.0200000001317374	NaN	NaN
0.0200000001582343	NaN	NaN
0.0200000001959549	NaN	NaN
0.0200000002046641	NaN	NaN
0.0200000002217811	NaN	NaN
0.0200000002262781	NaN	NaN
0.0200000002689827	NaN	NaN
0.0200000003204566	NaN	NaN
0.0200000004124632	NaN	NaN
0.0200000004217633	NaN	NaN
0.0200000004959698	NaN	NaN
0.0200000005441327	NaN	NaN
0.0200000005585279	NaN	NaN
0.0200000005766548	NaN	NaN
0.0200000006155151	NaN	NaN
0.0200000006619998	NaN	NaN
0.0200000006936395	NaN	NaN
0.0200000009859335	NaN	NaN
0.0200000013490251	NaN	NaN
0.0200000017120054	NaN	NaN
0.0200000018176428	NaN	NaN
0.0200000018398143	NaN	NaN
0.0200000020301145	NaN	NaN
0.0200000024223289	NaN	NaN
0.0200000029013211	NaN	NaN
0.02000000332814	NaN	NaN
0.0200000037482442	NaN	NaN
0.020000003810338	NaN	NaN
0.0200000039494025	NaN	NaN
0.0200000057923424	NaN	NaN
0.0200000064906947	NaN	NaN
0.0200000066059756	NaN	NaN
0.0200000084690868	NaN	NaN
0.0200000087177605	NaN	NaN
0.0200000100023866	NaN	NaN
0.0200000100502034	NaN	NaN
0.0200000120763638	NaN	NaN
0.0200000127656302	NaN	NaN
0.0200000134666231	NaN	NaN
0.0200000138638194	NaN	NaN
0.0200000138954443	NaN	NaN
0.020000016813335	NaN	NaN
0.0200000188024345	NaN	NaN
0.020000022541676	NaN	NaN
0.020000023204697	NaN	NaN
0.0200000267168344	NaN	NaN
0.0200000273514229	NaN	NaN
0.0200000352111994	NaN	NaN
0.0200000516976407	NaN	NaN
0.0200000686887783	NaN	NaN
0.020000078999325	NaN	NaN
0.0200000865294867	NaN	NaN
0.0200001218459049	NaN	NaN
0.0200001363811448	NaN	NaN
0.0200001942125187	NaN	NaN
0.0200002036839929	NaN	NaN
0.020000204939758	NaN	NaN
0.0200002268126235	NaN	NaN
0.0200002932090464	NaN	NaN
0.02000029449056	NaN	NaN
0.0200003208251984	NaN	NaN
0.0200004028732196	NaN	NaN
0.0200007385251684	NaN	NaN
0.020000749047466	NaN	NaN
0.0200007499251096	NaN	NaN
0.0200010528968376	NaN	NaN
0.0200011369803663	NaN	NaN
0.0200013712003486	NaN	NaN
0.0200015467164931	NaN	NaN
0.0200017091799298	NaN	NaN
0.0200020811915635	NaN	NaN
0.0200023697083599	NaN	NaN
0.0200024059460696	NaN	NaN
0.0200027795416296	NaN	NaN
0.020002930667393	NaN	NaN
0.0200029601978285	NaN	NaN
0.0200032475771804	NaN	NaN
0.0200033215124422	NaN	NaN
0.0200035612613102	NaN	NaN
0.0200043275043039	NaN	NaN
0.0200043329047448	NaN	NaN
0.0200044453590191	NaN	NaN
0.020004532054309	NaN	NaN
0.0200047905492965	NaN	NaN
0.0200048325629283	NaN	NaN
0.0200050897629877	NaN	NaN
0.0200054093911713	NaN	NaN
0.0200054729694186	NaN	NaN
0.0200055811179879	NaN	NaN
0.0200055980514157	NaN	NaN
0.0200056623503627	NaN	NaN
0.0200056817959513	NaN	NaN
0.0200058052133749	NaN	NaN
0.0200058404145094	NaN	NaN
0.0200063773264814	NaN	NaN
0.0200065800733491	NaN	NaN
0.0200069722413879	NaN	NaN
0.0200069986052195	NaN	NaN
0.0200070422184081	NaN	NaN
0.0200073439957062	NaN	NaN
0.0200073918166044	NaN	NaN
0.0200078828935845	NaN	NaN
0.0200082780028494	NaN	NaN
0.0200088057908022	NaN	NaN
0.0200093688201283	NaN	NaN
0.0200093996829182	NaN	NaN
0.0200094281223243	NaN	NaN
0.0200095793141352	NaN	NaN
0.0200097003803037	NaN	NaN
0.0200098525460812	NaN	NaN
0.0200099881858416	NaN	NaN
0.0200106169249799	NaN	NaN
0.020010677276505	NaN	NaN
0.0200107908279064	NaN	NaN
0.0200110970210274	NaN	NaN
0.0200113454249474	NaN	NaN
0.020011568409241	NaN	NaN
0.0200116573308092	NaN	NaN
0.0200116887615533	NaN	NaN
0.020011696509052	NaN	NaN
0.0200128188461403	NaN	NaN
0.0200132291947225	NaN	NaN
0.0200134000527988	NaN	NaN
0.020013484738684	NaN	NaN
0.0200135885959507	NaN	NaN
0.0200138259038563	NaN	NaN
0.0200139715742891	NaN	NaN
0.020014029703446	NaN	NaN
0.0200144949090136	NaN	NaN
0.0200147574534844	NaN	NaN
0.0200151279152314	NaN	NaN
0.0200152747737239	NaN	NaN
0.0200156383558539	NaN	NaN
0.0200157667569888	NaN	NaN
0.0200158829587043	NaN	NaN
0.0200159798700245	NaN	NaN
0.0200162047057809	NaN	NaN
0.0200165032737846	NaN	NaN
0.0200169079251684	NaN	NaN
0.020017061989244	NaN	NaN
0.020017196963337	NaN	NaN
0.0200174067561627	NaN	NaN
0.0200186045067984	NaN	NaN
0.0200190691302473	NaN	NaN
0.0200192470059372	NaN	NaN
0.0200195350522265	NaN	NaN
0.0200196883423479	NaN	NaN
0.0200197479075159	NaN	NaN
0.0200202852303013	NaN	NaN
0.0200203963870844	NaN	NaN
0.0200210106104778	NaN	NaN
0.0200211219642224	NaN	NaN
0.0200215298097309	NaN	NaN
0.0200217026374236	NaN	NaN
0.0200220982542305	NaN	NaN
0.0200223361199079	NaN	NaN
0.0200228072575136	NaN	NaN
0.0200233428752289	NaN	NaN
0.0200239698619273	NaN	NaN
0.0200244174845348	NaN	NaN
0.0200245438137199	NaN	NaN
0.0200255876253767	NaN	NaN
0.0200256560712238	NaN	NaN
0.0200266035837167	NaN	NaN
0.0200267178578033	NaN	NaN
0.0200272496775379	NaN	NaN
0.020027837513791	NaN	NaN
0.0200280399916759	NaN	NaN
0.0200281529466304	NaN	NaN
0.0200284878826557	NaN	NaN
0.0200293620177306	NaN	NaN
0.0200297811719453	NaN	NaN
0.0200300649069687	NaN	NaN
0.0200301537697342	NaN	NaN
0.0200309074117333	NaN	NaN
0.0200336310056842	NaN	NaN
0.0200341418792807	NaN	NaN
0.0200343701038917	NaN	NaN
0.0200345762110707	NaN	NaN
0.0200353957754608	NaN	NaN
0.0200355364482011	NaN	NaN
0.0200362298032564	NaN	NaN
0.0200366486467728	NaN	NaN
0.0200378037754507	NaN	NaN
0.0200382761607886	NaN	NaN
0.0200426078504777	NaN	NaN
0.0200442750109177	NaN	NaN
0.0200456588660922	NaN	NaN
0.0200457481736775	NaN	NaN
0.0200470234111859	NaN	NaN
0.0200471773398863	NaN	NaN
0.020052240339147	NaN	NaN
0.0200526573609924	NaN	NaN
0.0200568745073777	NaN	NaN
0.0200613603958065	NaN	NaN
0.0200620372805789	NaN	NaN
0.020064044068804	NaN	NaN
0.020086480790997	NaN	NaN
0.0200973203365327	NaN	NaN
0.0201045706827327	NaN	NaN
0.0201049795908876	NaN	NaN
0.0201102105026881	NaN	NaN
0.0201356615546463	NaN	NaN
0.0201377735519564	NaN	NaN
0.0201588288197516	NaN	NaN
0.0201732923868809	NaN	NaN
0.0201824500971704	NaN	NaN
0.0201916571488038	NaN	NaN
0.020209396534773	NaN	NaN
0.0202119495408314	NaN	NaN
0.0202152468323813	NaN	NaN
0.0202410874175266	NaN	NaN
0.0202597465475972	NaN	NaN
0.0202934699551137	NaN	NaN
0.0202990552262087	NaN	NaN
0.0203307376857402	NaN	NaN
0.0203426083588597	NaN	NaN
0.0203436424673181	NaN	NaN
0.0203462855780864	NaN	NaN
0.0203615058984424	NaN	NaN
0.0203704919630127	NaN	NaN
0.0203999603994581	NaN	NaN
0.0204150794550085	NaN	NaN
0.0204224379764174	NaN	NaN
0.0204583772060136	NaN	NaN
0.0204625405645509	NaN	NaN
0.0204861293267004	NaN	NaN
0.0205048841805225	NaN	NaN
0.0205151068507866	NaN	NaN
0.0205235532455607	NaN	NaN
0.0205309554998346	NaN	NaN
0.0205405161995075	NaN	NaN
0.0205447326631683	NaN	NaN
0.0205709246273162	NaN	NaN
0.0205753137565172	NaN	NaN
0.020618846581932	NaN	NaN
0.0206191010475162	NaN	NaN
0.0206313847477351	NaN	NaN
0.0206337171262212	NaN	NaN
0.0206450330635454	NaN	NaN
0.0206525299841941	NaN	NaN
0.0206533459396164	NaN	NaN
0.0206575092658267	NaN	NaN
0.0206615608023079	NaN	NaN
0.0206743593032252	NaN	NaN
0.0206912374015171	NaN	NaN
0.0207051140843972	NaN	NaN
0.0207201401086494	NaN	NaN
0.0207442920365605	NaN	NaN
0.020749609723424	NaN	NaN
0.0208401364666686	NaN	NaN
0.0208603408025451	NaN	NaN
0.0208875944429481	NaN	NaN
0.0208878263319295	NaN	NaN
0.0209062024355896	NaN	NaN
0.0209103892999384	NaN	NaN
0.0209474154567843	NaN	NaN
0.0209509086730556	NaN	NaN
0.0209586153487436	NaN	NaN
0.0210140354748625	NaN	NaN
0.0210427511406817	NaN	NaN
0.0210773336854459	NaN	NaN
0.0210829722504363	NaN	NaN
0.0210946836927049	NaN	NaN
0.0211080847202332	NaN	NaN
0.0211092567216463	NaN	NaN
0.0211426470923323	NaN	NaN
0.021180406332763	NaN	NaN
0.0211838196475917	NaN	NaN
0.021217582665307	NaN	NaN
0.0212201299666268	NaN	NaN
0.0212205431626217	NaN	NaN
0.021220686674298	NaN	NaN
0.0212370941163719	NaN	NaN
0.0212469864952647	NaN	NaN
0.0212820364424779	NaN	NaN
0.0213032320834119	NaN	NaN
0.0213321312097749	NaN	NaN
0.0213356519527664	NaN	NaN
0.0213396860934405	NaN	NaN
0.0213473437731458	NaN	NaN
0.0213485418987908	NaN	NaN
0.0213594934982237	NaN	NaN
0.0213655290338955	NaN	NaN
0.0213744653676719	NaN	NaN
0.0213783830740563	NaN	NaN
0.0213825111887959	NaN	NaN
0.0213984210219939	NaN	NaN
0.0214153197562727	NaN	NaN
0.0214384197836435	NaN	NaN
0.0214425729186915	NaN	NaN
0.0214495653388444	NaN	NaN
0.0214565369020783	NaN	NaN
0.0214655168032069	NaN	NaN
0.021470354057865	NaN	NaN
0.0214757723562396	NaN	NaN
0.0214951359598764	NaN	NaN
0.0214953851332	NaN	NaN
0.0214971861928089	NaN	NaN
0.0215092832831211	NaN	NaN
0.0215243960149266	NaN	NaN
0.02153494771238	NaN	NaN
0.0215673770125928	NaN	NaN
0.0215678305866274	NaN	NaN
0.0215896959983269	NaN	NaN
0.021600244970637	NaN	NaN
0.021601506859689	NaN	NaN
0.0216357627981389	NaN	NaN
0.0216509002078375	NaN	NaN
0.0216605934443342	NaN	NaN
0.021682125849872	NaN	NaN
0.021689777293424	NaN	NaN
0.0217118390744521	NaN	NaN
0.0217167358672447	NaN	NaN
0.0217180085134055	NaN	NaN
0.021719943228622	NaN	NaN
0.0217516402372196	NaN	NaN
0.0217541792264965	NaN	NaN
0.0217684210670241	NaN	NaN
0.0217871678348991	NaN	NaN
0.0217931581119947	NaN	NaN
0.0218225555781913	NaN	NaN
0.0218276586776669	NaN	NaN
0.0218547516009406	NaN	NaN
0.0218626442812371	NaN	NaN
0.0218867604264796	NaN	NaN
0.0218929509204837	NaN	NaN
0.0218952008221294	NaN	NaN
0.0219391067727354	NaN	NaN
0.0219550377930973	NaN	NaN
0.0219564678840446	NaN	NaN
0.0219628155546593	NaN	NaN
0.0220104484539798	NaN	NaN
0.0220187615692441	NaN	NaN
0.0220196283195357	NaN	NaN
0.0220215638091606	NaN	NaN
0.0220388653187778	NaN	NaN
0.0220545936623436	NaN	NaN
0.0220746533220939	NaN	NaN
0.0221040559703586	NaN	NaN
0.0221064588804312	NaN	NaN
0.0221075566954682	NaN	NaN
0.0221234034594557	NaN	NaN
0.0221554837413821	NaN	NaN
0.0221779174338269	NaN	NaN
0.0222023988019145	NaN	NaN
0.0222055240692954	NaN	NaN
0.0222292529646711	NaN	NaN
0.0222347047647952	NaN	NaN
0.0222435581657905	NaN	NaN
0.0222462239254959	NaN	NaN
0.0222634382008554	NaN	NaN
0.0222753082103614	NaN	NaN
0.0222978864042916	NaN	NaN
0.0223070237248933	NaN	NaN
0.0223275578812252	NaN	NaN
0.0223285556889016	NaN	NaN
0.022330163528011	NaN	NaN
0.0223319384225324	NaN	NaN
0.02233781480105	NaN	NaN
0.0223381395617848	NaN	NaN
0.0223455301881683	NaN	NaN
0.0223548522825364	NaN	NaN
0.0223955586933204	NaN	NaN
0.0224276659892985	NaN	NaN
0.0224319058155713	NaN	NaN
0.0224424176587308	NaN	NaN
0.0224843225607784	NaN	NaN
0.0225018683118844	NaN	NaN
0.0225176157766657	NaN	NaN
0.0225177546721952	NaN	NaN
0.0225446560749815	NaN	NaN
0.0225552299309656	NaN	NaN
0.0225710633624014	NaN	NaN
0.0225820410151657	NaN	NaN
0.0226053488839292	NaN	NaN
0.0226122408971732	NaN	NaN
0.0226151968306716	NaN	NaN
0.0226203392742378	NaN	NaN
0.0226248010959759	NaN	NaN
0.0226384487912277	NaN	NaN
0.0226414390177423	NaN	NaN
0.0226670237330174	NaN	NaN
0.0226716738645809	NaN	NaN
0.0226807170873834	NaN	NaN
0.022689145892382	NaN	NaN
0.0226913252238161	NaN	NaN
0.0227505724938351	NaN	NaN
0.0227618077180889	NaN	NaN
0.0227718692884406	NaN	NaN
0.0227763728567664	NaN	NaN
0.022800677107233	NaN	NaN
0.0228212327875858	NaN	NaN
0.0228844676619932	NaN	NaN
0.0228969599098605	NaN	NaN
0.0229088829941073	NaN	NaN
0.0229274212343993	NaN	NaN
0.0229567562581317	NaN	NaN
0.0229621760398427	NaN	NaN
0.0229899438325503	NaN	NaN
0.0230115771641536	NaN	NaN
0.0230156569263728	NaN	NaN
0.0230264012787449	NaN	NaN
0.0230399141382145	NaN	NaN
0.0230467150312354	NaN	NaN
0.0230706042114962	NaN	NaN
0.0231010226706886	NaN	NaN
0.0231288603530516	NaN	NaN
0.0231378898470691	NaN	NaN
0.0231382047632671	NaN	NaN
0.0231391108843444	NaN	NaN
0.0231505968948059	NaN	NaN
0.0231741091655526	NaN	NaN
0.0231899309627931	NaN	NaN
0.0232154710003512	NaN	NaN
0.0232212899363286	NaN	NaN
0.0232424605197951	NaN	NaN
0.0232475214395498	NaN	NaN
0.0232635089272174	NaN	NaN
0.0232954099946181	NaN	NaN
0.0232993530752398	NaN	NaN
0.0233177420323444	NaN	NaN
0.0233268792621022	NaN	NaN
0.023332886390947	NaN	NaN
0.023334075537625	NaN	NaN
0.0233346253755969	NaN	NaN
0.0233349160432932	NaN	NaN
0.0233429740652859	NaN	NaN
0.0233569327230181	NaN	NaN
0.0233619099051816	NaN	NaN
0.0233796160287984	NaN	NaN
0.0233841624629437	NaN	NaN
0.0233996162733667	NaN	NaN
0.0234176284773619	NaN	NaN
0.0234442439034328	NaN	NaN
0.0234566702352024	NaN	NaN
0.0234600330969464	NaN	NaN
0.0234667191522831	NaN	NaN
0.0234688210609318	NaN	NaN
0.0234780543129305	NaN	NaN
0.0234859819774132	NaN	NaN
0.0235046100536539	NaN	NaN
0.0235056130045788	NaN	NaN
0.0235284466209043	NaN	NaN
0.0235349324127742	NaN	NaN
0.0235540573168031	NaN	NaN
0.0235695836955644	NaN	NaN
0.0235743019872228	NaN	NaN
0.0235758230370544	NaN	NaN
0.0235808007875017	NaN	NaN
0.0235857949764787	NaN	NaN
0.0235866541350257	NaN	NaN
0.0235934182728958	NaN	NaN
0.0236025566784266	NaN	NaN
0.0236030940805809	NaN	NaN
0.0236247201117076	NaN	NaN
0.0236286345650679	NaN	NaN
0.0236563374322319	NaN	NaN
0.0236601757686023	NaN	NaN
0.0236928979783595	NaN	NaN
0.0237041552057358	NaN	NaN
0.0237220550958401	NaN	NaN
0.0237425372299575	NaN	NaN
0.0237706984968966	NaN	NaN
0.0237738070311637	NaN	NaN
0.0238104869734433	NaN	NaN
0.0238164790547951	NaN	NaN
0.0238275186763636	NaN	NaN
0.0238304864540335	NaN	NaN
0.0238797995004628	NaN	NaN
0.0239513979450602	NaN	NaN
0.0239549175226679	NaN	NaN
0.0239634782109023	NaN	NaN
0.0239644567277787	NaN	NaN
0.0239753415658938	NaN	NaN
0.0239977230464689	NaN	NaN
0.0240243301661972	NaN	NaN
0.0240281833504772	NaN	NaN
0.0240369402537753	NaN	NaN
0.024046433392369	NaN	NaN
0.0240618363836022	NaN	NaN
0.0240654951421628	NaN	NaN
0.0240736028850577	NaN	NaN
0.0241060487495082	NaN	NaN
0.0241078495440084	NaN	NaN
0.0241239187819844	NaN	NaN
0.02413014561696	NaN	NaN
0.0241431688497306	NaN	NaN
0.0241524885473411	NaN	NaN
0.0241657566029937	NaN	NaN
0.0241736406276675	NaN	NaN
0.0241905123838763	NaN	NaN
0.0241907963662369	NaN	NaN
0.0241979324933178	NaN	NaN
0.024198466768547	NaN	NaN
0.0242118470765508	NaN	NaN
0.0242338063915649	NaN	NaN
0.024240534462451	NaN	NaN
0.0242478606808727	NaN	NaN
0.0242765826849229	NaN	NaN
0.0243471480304479	NaN	NaN
0.0243865823227426	NaN	NaN
0.024394850450537	NaN	NaN
0.0244074907999322	NaN	NaN
0.0244201460251507	NaN	NaN
0.0244268236638888	NaN	NaN
0.0244726858595327	NaN	NaN
0.0244875873239174	NaN	NaN
0.0244896127007406	NaN	NaN
0.0244920066101631	NaN	NaN
0.0245122195894089	NaN	NaN
0.0245192205647784	NaN	NaN
0.0245280745562402	NaN	NaN
0.0246119415625498	NaN	NaN
0.0246390720750284	NaN	NaN
0.0246421761353583	NaN	NaN
0.0246781447417967	NaN	NaN
0.0246785042819474	NaN	NaN
0.0246827634280225	NaN	NaN
0.0246927427789037	NaN	NaN
0.0246941852040148	NaN	NaN
0.0247018052398329	NaN	NaN
0.0247099442191566	NaN	NaN
0.0247119916190892	NaN	NaN
0.0247179051371604	NaN	NaN
0.0247195947873218	NaN	NaN
0.0247247512896288	NaN	NaN
0.0247285138848264	NaN	NaN
0.0247347541453296	NaN	NaN
0.0247402216886922	NaN	NaN
0.0247467633861331	NaN	NaN
0.024762537955275	NaN	NaN
0.0247666601511307	NaN	NaN
0.0247872109783704	NaN	NaN
0.0247993051993179	NaN	NaN
0.0248036661766265	NaN	NaN
0.0248136235027011	NaN	NaN
0.0248181117998456	NaN	NaN
0.0248230069173672	NaN	NaN
0.0248244568453199	NaN	NaN
0.024834071496459	NaN	NaN
0.0248397568259359	NaN	NaN
0.0248497795482197	NaN	NaN
0.0248566086709315	NaN	NaN
0.0248746428181416	NaN	NaN
0.0248914995878725	NaN	NaN
0.024898578247856	NaN	NaN
0.0249370133605711	NaN	NaN
0.0249948746599149	NaN	NaN
0.0249979512363089	NaN	NaN
0.0250113766181165	NaN	NaN
0.0250179582754259	NaN	NaN
0.0250203372122794	NaN	NaN
0.0250421374520566	NaN	NaN
0.0250425758372766	NaN	NaN
0.0250430167371744	NaN	NaN
0.0250666947881144	NaN	NaN
0.0250698751518924	NaN	NaN
0.0251072921289729	NaN	NaN
0.0251138125720503	NaN	NaN
0.0251185127238647	NaN	NaN
0.0251200396344991	NaN	NaN
0.02516422459464	NaN	NaN
0.0251700983329329	NaN	NaN
0.0251733743166352	NaN	NaN
0.0251830330509192	NaN	NaN
0.0251898478388751	NaN	NaN
0.0251996639050544	NaN	NaN
0.0252787580119192	NaN	NaN
0.0252888232133754	NaN	NaN
0.0252931055704576	NaN	NaN
0.0253058843675297	NaN	NaN
0.0253064914538611	NaN	NaN
0.0253181462046135	NaN	NaN
0.0253530179244756	NaN	NaN
0.0253544729751786	NaN	NaN
0.0253606924998969	NaN	NaN
0.0253608006062794	NaN	NaN
0.0253657867395578	NaN	NaN
0.0253663470584264	NaN	NaN
0.0254125227783986	NaN	NaN
0.0254278617682063	NaN	NaN
0.0254294366732168	NaN	NaN
0.0254394260283412	NaN	NaN
0.0254606794364866	NaN	NaN
0.0254697591479249	NaN	NaN
0.0254951037162287	NaN	NaN
0.0255031710336074	NaN	NaN
0.0255242173514731	NaN	NaN
0.0255340202785581	NaN	NaN
0.0255471887773841	NaN	NaN
0.0255527194576735	NaN	NaN
0.0255640835590073	NaN	NaN
0.0255751718285867	NaN	NaN
0.0255804445211029	NaN	NaN
0.0255867919614627	NaN	NaN
0.0255942887443887	NaN	NaN
0.0255954469903794	NaN	NaN
0.0256053374195491	NaN	NaN
0.025608748067942	NaN	NaN
0.0256387775743142	NaN	NaN
0.0256478618889693	NaN	NaN
0.0256485734606595	NaN	NaN
0.0256514473558146	NaN	NaN
0.0256560308986308	NaN	NaN
0.0256650826107414	NaN	NaN
0.0256727511246766	NaN	NaN
0.0256922460733286	NaN	NaN
0.0256936249964794	NaN	NaN
0.0257014600128059	NaN	NaN
0.0257152459391055	NaN	NaN
0.0257179362410159	NaN	NaN
0.025728052047889	NaN	NaN
0.0257313080337148	NaN	NaN
0.0257554769479739	NaN	NaN
0.0257689793349147	NaN	NaN
0.0257704425393394	NaN	NaN
0.0257745235065499	NaN	NaN
0.0257771367544917	NaN	NaN
0.0257797216675158	NaN	NaN
0.0257960121538667	NaN	NaN
0.025812989739094	NaN	NaN
0.0258131501195084	NaN	NaN
0.0258145632504327	NaN	NaN
0.0258146224471286	NaN	NaN
0.0258171636898951	NaN	NaN
0.0258463322208518	NaN	NaN
0.0258468055090435	NaN	NaN
0.0258556171389363	NaN	NaN
0.0258849432069755	NaN	NaN
0.0258871745855758	NaN	NaN
0.0258950208672978	NaN	NaN
0.025897640815969	NaN	NaN
0.0259052174082659	NaN	NaN
0.0259092953355995	NaN	NaN
0.0259238784574026	NaN	NaN
0.0259255012114165	NaN	NaN
0.0259374350517727	NaN	NaN
0.025969084578822	NaN	NaN
0.0259694058064762	NaN	NaN
0.0259834010711128	NaN	NaN
0.0259837929469075	NaN	NaN
0.0259897040596769	NaN	NaN
0.0259923858053097	NaN	NaN
0.0260071535969733	NaN	NaN
0.0260109482571655	NaN	NaN
0.0260193560504809	NaN	NaN
0.0260367607119182	NaN	NaN
0.0260545596479151	NaN	NaN
0.0260558874946108	NaN	NaN
0.0260895308123671	NaN	NaN
0.0260958780665015	NaN	NaN
0.0261136422146437	NaN	NaN
0.026114320783384	NaN	NaN
0.0261578822278151	NaN	NaN
0.0261671687271547	NaN	NaN
0.0261751191919632	NaN	NaN
0.0261852125159556	NaN	NaN
0.0262196984642977	NaN	NaN
0.0262557091022631	NaN	NaN
0.0262575347620612	NaN	NaN
0.0262699218034137	NaN	NaN
0.0262804607601347	NaN	NaN
0.0262868764085224	NaN	NaN
0.0262944877371191	NaN	NaN
0.026306671204751	NaN	NaN
0.0263102258905007	NaN	NaN
0.0263250244732064	NaN	NaN
0.0263327901871411	NaN	NaN
0.0263489626224775	NaN	NaN
0.0263658215458959	NaN	NaN
0.0263664028898451	NaN	NaN
0.0263809694868716	NaN	NaN
0.0263833700004543	NaN	NaN
0.0263951337560743	NaN	NaN
0.0263964656051637	NaN	NaN
0.026398311162746	NaN	NaN
0.0264102596911367	NaN	NaN
0.0264150520873917	NaN	NaN
0.0264211880205668	NaN	NaN
0.0264229437511372	NaN	NaN
0.026435338783485	NaN	NaN
0.0264444025693973	NaN	NaN
0.0264480151529793	NaN	NaN
0.0264507843244083	NaN	NaN
0.0264523918522975	NaN	NaN
0.0264538446185683	NaN	NaN
0.0264595876520052	NaN	NaN
0.0264602458476661	NaN	NaN
0.026467427778711	NaN	NaN
0.0264737334234585	NaN	NaN
0.0264949557018758	NaN	NaN
0.0264970871482435	NaN	NaN
0.0265124543036813	NaN	NaN
0.0265182184047848	NaN	NaN
0.0265285353610023	NaN	NaN
0.026567875649217	NaN	NaN
0.0265913393656763	NaN	NaN
0.0265934402178619	NaN	NaN
0.0266130772885389	NaN	NaN
0.0266233760816641	NaN	NaN
0.0266238023087109	NaN	NaN
0.0266296859898827	NaN	NaN
0.0266538672661521	NaN	NaN
0.0266746749813327	NaN	NaN
0.0266792670873018	NaN	NaN
0.0267110250323856	NaN	NaN
0.026724461243393	NaN	NaN
0.0267282072743846	NaN	NaN
0.0267479932050773	NaN	NaN
0.0267495354210357	NaN	NaN
0.0267524048045642	NaN	NaN
0.0267633017413207	NaN	NaN
0.026765217846868	NaN	NaN
0.0267773309639204	NaN	NaN
0.0267847889551433	NaN	NaN
0.0267926962482773	NaN	NaN
0.0268127924003435	NaN	NaN
0.0268242063453994	NaN	NaN
0.0268294352768401	NaN	NaN
0.0268325564215619	NaN	NaN
0.0268384772585248	NaN	NaN
0.0268423007331467	NaN	NaN
0.0268540692965971	NaN	NaN
0.026866668681693	NaN	NaN
0.0268720638153016	NaN	NaN
0.0268727072627678	NaN	NaN
0.0268861158653598	NaN	NaN
0.0268913573352904	NaN	NaN
0.0269324790926835	NaN	NaN
0.0269392175014779	NaN	NaN
0.0269438113427675	NaN	NaN
0.0269446308907502	NaN	NaN
0.0269472512425503	NaN	NaN
0.0269491357914587	NaN	NaN
0.0269532949651515	NaN	NaN
0.0269699168863384	NaN	NaN
0.0269700369090222	NaN	NaN
0.0269756266940649	NaN	NaN
0.026995987630426	NaN	NaN
0.027000969232725	NaN	NaN
0.0270131916363488	NaN	NaN
0.0270150109383157	NaN	NaN
0.02701511907312	NaN	NaN
0.0270446736697015	NaN	NaN
0.0270565643859945	NaN	NaN
0.0270648906248691	NaN	NaN
0.0270780053797582	NaN	NaN
0.0270869509327676	NaN	NaN
0.0270896685185492	NaN	NaN
0.0270952944474381	NaN	NaN
0.027110549957135	NaN	NaN
0.0271358274647536	NaN	NaN
0.0271376998482784	NaN	NaN
0.0271382032288017	NaN	NaN
0.0271402904596096	NaN	NaN
0.0271403094530336	NaN	NaN
0.0271536317593997	NaN	NaN
0.0271645397980567	NaN	NaN
0.0271681947687137	NaN	NaN
0.0271881335602564	NaN	NaN
0.0272051759908234	NaN	NaN
0.027219398746524	NaN	NaN
0.0272208288248673	NaN	NaN
0.0272368815072409	NaN	NaN
0.0272598680385532	NaN	NaN
0.0272615294798033	NaN	NaN
0.0272660580887367	NaN	NaN
0.0272701284272472	NaN	NaN
0.0272821016224936	NaN	NaN
0.027282161137648	NaN	NaN
0.027284875680108	NaN	NaN
0.0272936119512747	NaN	NaN
0.0273181316300403	NaN	NaN
0.027320063884514	NaN	NaN
0.0273255993719217	NaN	NaN
0.027333242422783	NaN	NaN
0.0273451513548724	NaN	NaN
0.0273485899994072	NaN	NaN
0.0273498134395999	NaN	NaN
0.0273604560839692	NaN	NaN
0.0273627337627822	NaN	NaN
0.0274082755640603	NaN	NaN
0.0274116933240062	NaN	NaN
0.0274187861291929	NaN	NaN
0.0274252192636478	NaN	NaN
0.0274387221427536	NaN	NaN
0.0274456317562575	NaN	NaN
0.0274579399562876	NaN	NaN
0.0274586564018128	NaN	NaN
0.0274621716729935	NaN	NaN
0.0274641643102687	NaN	NaN
0.0274675177685617	NaN	NaN
0.027474058707594	NaN	NaN
0.0274765199506672	NaN	NaN
0.0274780236119643	NaN	NaN
0.0274956655901565	NaN	NaN
0.0274972674673467	NaN	NaN
0.0275044887557377	NaN	NaN
0.0275125725923669	NaN	NaN
0.0275283024805141	NaN	NaN
0.0275390146705441	NaN	NaN
0.0275416636826879	NaN	NaN
0.0275465478957277	NaN	NaN
0.0275738992804692	NaN	NaN
0.0275800095516027	NaN	NaN
0.027584104072297	NaN	NaN
0.0275943579126576	NaN	NaN
0.0275985752467843	NaN	NaN
0.0276118506796347	NaN	NaN
0.0276120003238052	NaN	NaN
0.0276374746418935	NaN	NaN
0.0276606333366895	NaN	NaN
0.0276618026085119	NaN	NaN
0.0276764859464229	NaN	NaN
0.027707942998999	NaN	NaN
0.0277202822279362	NaN	NaN
0.0277212045905791	NaN	NaN
0.02774432429181	NaN	NaN
0.0277503036044098	NaN	NaN
0.0277750970178928	NaN	NaN
0.0277846618338311	NaN	NaN
0.0277904094872344	NaN	NaN
0.0278058844515382	NaN	NaN
0.027811399247276	NaN	NaN
0.0278299649061812	NaN	NaN
0.0278352065820755	NaN	NaN
0.0278407631911278	NaN	NaN
0.0278498695429598	NaN	NaN
0.0278733204821085	NaN	NaN
0.0278761142183736	NaN	NaN
0.0278827368881402	NaN	NaN
0.027906564778592	NaN	NaN
0.0279082969070663	NaN	NaN
0.0279083426976245	NaN	NaN
0.027914747766243	NaN	NaN
0.0279179918408083	NaN	NaN
0.0279653221146061	NaN	NaN
0.0279722519031474	NaN	NaN
0.0279838368302341	NaN	NaN
0.0279933076584896	NaN	NaN
0.027999475142398	NaN	NaN
0.0280046128488777	NaN	NaN
0.0280047840778624	NaN	NaN
0.0280170193117398	NaN	NaN
0.0280195105166539	NaN	NaN
0.0280203703866191	NaN	NaN
0.0280346660014173	NaN	NaN
0.0280698996588228	NaN	NaN
0.028070506096726	NaN	NaN
0.0280753840786961	NaN	NaN
0.0280855611223226	NaN	NaN
0.0280994775005194	NaN	NaN
0.0281044714145868	NaN	NaN
0.028114888326335	NaN	NaN
0.0281282548250373	NaN	NaN
0.0281293435520042	NaN	NaN
0.0281490088940971	NaN	NaN
0.028149266989335	NaN	NaN
0.0281659345026677	NaN	NaN
0.0281836660261337	NaN	NaN
0.0281886612275458	NaN	NaN
0.0281978249432739	NaN	NaN
0.0282189793211561	NaN	NaN
0.0282371105933694	NaN	NaN
0.0282421588529165	NaN	NaN
0.0282423304530661	NaN	NaN
0.0282486509462275	NaN	NaN
0.0282640973936645	NaN	NaN
0.0282657908601652	NaN	NaN
0.0282825297152865	NaN	NaN
0.0282861685746624	NaN	NaN
0.0283312587529076	NaN	NaN
0.0283573171519724	NaN	NaN
0.0283626881945448	NaN	NaN
0.0283633579042408	NaN	NaN
0.0283711607654787	NaN	NaN
0.0283854323425268	NaN	NaN
0.0283875775801087	NaN	NaN
0.02839725081428	NaN	NaN
0.0283973212754617	NaN	NaN
0.0284084973620884	NaN	NaN
0.0284096552358221	NaN	NaN
0.0284269064963813	NaN	NaN
0.0284300556930115	NaN	NaN
0.0284412997855481	NaN	NaN
0.0284475338019839	NaN	NaN
0.0284688248987154	NaN	NaN
0.0284750574667733	NaN	NaN
0.0284820605156818	NaN	NaN
0.0284914326182644	NaN	NaN
0.0285021772780373	NaN	NaN
0.0285073335647241	NaN	NaN
0.0285255197638688	NaN	NaN
0.0285291381938443	NaN	NaN
0.0285421554418593	NaN	NaN
0.0285699831084387	NaN	NaN
0.0285871033765282	NaN	NaN
0.0285971860063673	NaN	NaN
0.0285979065391533	NaN	NaN
0.0286032722182404	NaN	NaN
0.0286063456670344	NaN	NaN
0.028615784880251	NaN	NaN
0.0286170764696571	NaN	NaN
0.0286174349061528	NaN	NaN
0.0286229855139916	NaN	NaN
0.0286236185523921	NaN	NaN
0.0286317016286782	NaN	NaN
0.0286579464839701	NaN	NaN
0.0286579777740062	NaN	NaN
0.0286725247914362	NaN	NaN
0.0286845845431932	NaN	NaN
0.0286958986659292	NaN	NaN
0.0287167054949164	NaN	NaN
0.0287303820727281	NaN	NaN
0.0287347374696333	NaN	NaN
0.0287387961675757	NaN	NaN
0.0287644602886471	NaN	NaN
0.0287706778127768	NaN	NaN
0.0287715945740863	NaN	NaN
0.0287809802046501	NaN	NaN
0.0288114866222726	NaN	NaN
0.0288155037301156	NaN	NaN
0.0288165730401016	NaN	NaN
0.0288219192912045	NaN	NaN
0.0288234516474091	NaN	NaN
0.028823789220802	NaN	NaN
0.0288336104687709	NaN	NaN
0.0288387799804829	NaN	NaN
0.0288637832042865	NaN	NaN
0.0288648946367982	NaN	NaN
0.0288680243676836	NaN	NaN
0.028871365135654	NaN	NaN
0.0288800798082826	NaN	NaN
0.0288899156044052	NaN	NaN
0.0288927176480802	NaN	NaN
0.0288993908063596	NaN	NaN
0.0289004328496368	NaN	NaN
0.0289204026805982	NaN	NaN
0.0289401948207071	NaN	NaN
0.0289489004896594	NaN	NaN
0.0289550644177476	NaN	NaN
0.0289584892802081	NaN	NaN
0.0289744295210045	NaN	NaN
0.0289877540437261	NaN	NaN
0.0289990801339423	NaN	NaN
0.0290075782732069	NaN	NaN
0.029013408059975	NaN	NaN
0.029014585355638	NaN	NaN
0.0290391321318016	NaN	NaN
0.0290435770434114	NaN	NaN
0.0290482971566164	NaN	NaN
0.0290696852173767	NaN	NaN
0.029077130554616	NaN	NaN
0.0290775266458859	NaN	NaN
0.029113677595603	NaN	NaN
0.0291195713501059	NaN	NaN
0.0291217123452434	NaN	NaN
0.0291238808856939	NaN	NaN
0.0291294011310123	NaN	NaN
0.0291295847592645	NaN	NaN
0.0291422311494691	NaN	NaN
0.029159120433138	NaN	NaN
0.0291635774397972	NaN	NaN
0.0291665735692349	NaN	NaN
0.0291786929712833	NaN	NaN
0.0291987525190342	NaN	NaN
0.0292019382468167	NaN	NaN
0.0292109619035065	NaN	NaN
0.0292421857820006	NaN	NaN
0.0292560482234301	NaN	NaN
0.0292630831929207	NaN	NaN
0.0292642628035629	NaN	NaN
0.0292734446049708	NaN	NaN
0.0292792790914934	NaN	NaN
0.0292872515334317	NaN	NaN
0.0292984492272266	NaN	NaN
0.0293047048330274	NaN	NaN
0.0293516653202187	NaN	NaN
0.0293753523037507	NaN	NaN
0.0293807613048092	NaN	NaN
0.0293818555397503	NaN	NaN
0.0293931312747824	NaN	NaN
0.0294183613247069	NaN	NaN
0.0294212837498169	NaN	NaN
0.0294215051029428	NaN	NaN
0.0294250351617603	NaN	NaN
0.0294457676815981	NaN	NaN
0.0294590422341463	NaN	NaN
0.029462482534633	NaN	NaN
0.0294643511432993	NaN	NaN
0.0294809963034603	NaN	NaN
0.0294822822855964	NaN	NaN
0.0294891867032792	NaN	NaN
0.0295049815849987	NaN	NaN
0.0295063408965728	NaN	NaN
0.0295064968829977	NaN	NaN
0.029510413299673	NaN	NaN
0.0295281132394732	NaN	NaN
0.0295285917872524	NaN	NaN
0.0295291361459304	NaN	NaN
0.0295474123183071	NaN	NaN
0.0295519457208638	NaN	NaN
0.0295664867561665	NaN	NaN
0.0295676831711158	NaN	NaN
0.0295678984026788	NaN	NaN
0.0295696137277545	NaN	NaN
0.0295719587016982	NaN	NaN
0.0295813469996449	NaN	NaN
0.0295859048470913	NaN	NaN
0.029591440191014	NaN	NaN
0.0295952989770713	NaN	NaN
0.0296019127018338	NaN	NaN
0.0296050011901602	NaN	NaN
0.0296074899416463	NaN	NaN
0.0296155428781652	NaN	NaN
0.0296163862056166	NaN	NaN
0.0296213585113736	NaN	NaN
0.0296302540757535	NaN	NaN
0.0296315198580726	NaN	NaN
0.0296333045022389	NaN	NaN
0.0296455052280348	NaN	NaN
0.0296468252935136	NaN	NaN
0.0296506834062736	NaN	NaN
0.0296544725746973	NaN	NaN
0.0296617247978578	NaN	NaN
0.029666300844245	NaN	NaN
0.0296717854790819	NaN	NaN
0.0297060298704677	NaN	NaN
0.0297186065003536	NaN	NaN
0.0297216692855504	NaN	NaN
0.0297266299500879	NaN	NaN
0.0297362251813774	NaN	NaN
0.029758536929909	NaN	NaN
0.0297598295161858	NaN	NaN
0.0297670048636754	NaN	NaN
0.0297786875198606	NaN	NaN
0.0297857428223617	NaN	NaN
0.0297867096546605	NaN	NaN
[truncated: 6,719 more rows]
