# Supplementary material for: Diversity of spatiotemporal coding reveals specialized visual processing streams in the mouse cortex
Source: Nat Commun. 2022 Jun 6;13:3249. doi: 10.1038/s41467-022-29656-z (PMC9170684; doi:10.1038/s41467-022-29656-z)
Supplement: Supplementary file 7 — Source Data [file 41467_2022_29656_MOESM7_ESM.zip › source data/Figure3B_AM.txt]

peakSF
0.0200000000000222
0.100058680615744
0.0931252284469155
0.03423598164628
0.103906869979014
0.0685275116219648
0.151125534042146
0.0489195934323147
0.174164845569032
0.0401508196578216
0.0200000000000227
0.0374415405519026
0.113175576538145
0.0816551840573816
0.119492501546189
0.020000000000029
0.0242886233633687
0.0200000000000223
0.0642268704913142
0.0200000000000222
0.0500112158750439
0.0772021793361983
0.0548336912804562
0.0696879180607699
0.0838193927024683
0.0200000000000228
0.0763412935460196
0.0923706633027613
0.122546686558685
0.0355128993551526
0.0958736845819752
0.101523655015436
0.0808748735954699
0.0753584317981176
0.0418286613510094
0.0281957391944196
0.0835054703247029
0.0220232777019701
0.0284536480653662
0.319999999999978
0.0491134857921127
0.0200000000000222
0.105320903766753
0.0276529114411238
0.0200000000000228
0.0642152953064516
0.0200000000000222
0.0200000000000235
0.0200000000000225
0.0200054427611108
0.0639026959339551
0.0362000406033245
0.0346903319713737
0.0200000000000222
0.0728048717378002
0.0620162049030873
0.0599999844336213
0.116873555052893
0.0619252148170108
0.0662168916056082
0.227820238788719
0.0403071922991193
0.029179993422171
0.0938767485548469
0.0692428012651548
0.0710612021512255
0.0257312715289234
0.100601315859902
0.0758129136386957
0.0583129586080907
0.0899585506109213
0.028944045733817
0.0925893206981521
0.0283848006914431
0.150771535122586
0.0200000000000227
0.0425979489722208
0.0200000000000222
0.189602475915485
0.0551570020230731
0.0977627140447884
0.0271654516119231
0.0200000000000241
0.0284064060902064
0.0255207999494602
0.024692391411787
0.203978650545531
0.0222245981668193
0.059605734360249
0.0296001421953277
0.0200000000000223
0.0209979364471586
0.0696436529095536
0.0431752205488978
0.0325772159671173
0.120991407537211
0.0276745419047827
0.06737740920675
0.0329734549494009
0.0208896180488582
0.0634079156131283
0.0200000000000222
0.0253962328721976
0.0209737379768489
0.0255694422953204
0.0200000000000224
0.0393645060732966
0.122995394291506
0.229082165467539
0.202703411145651
0.0453006497365023
0.0333874855827512
0.0593803562506916
0.175951882963228
0.0276829891526905
0.127195163445159
0.064479620462663
0.0772564669607929
0.0473004346046613
0.0764482349984637
0.05975121366344
0.0388936533695808
0.113292436991709
0.190263168147383
0.0418119458655262
0.0774364351267255
0.039731275092546
0.111448857413204
0.0468308660644851
0.0236839130704964
0.0232591074780681
0.0523175482379801
0.0278100293112472
0.0962782800658073
0.0602278066355809
0.233258765810035
0.103249233982571
0.0733602653481065
0.118387197194426
0.054887165121098
0.0808840474189356
0.0426705223143662
0.046667670280566
0.037974561278935
0.103182506223232
0.0762881805117908
0.0545537044960323
0.0797930467464681
0.0254929058500866
0.0538971875135248
0.319999999999975
0.052026267699567
0.0868282670560584
0.101030288213083
0.0200000000030844
0.0802388822407686
0.217838526907277
0.0336842299978126
0.027443772508424
0.258801642576418
0.0843740187215501
0.04054839849906
0.0564642382691476
0.0630399497543261
0.0414137885478074
0.0722917470903022
0.0541971434968012
0.0961721494654047
0.165727977251225
0.0913372577844916
0.0431002263354582
0.0865256879915736
0.157424221216638
0.0200000000000237
0.0933063751095626
0.0200000000000222
0.0200000000000222
0.082552853351619
0.0647937794076876
0.0555268375844583
0.0316647905413424
0.0951831560202218
0.0750649237926217
0.0608815790957879
0.0675066382350154
0.0699594619264604
0.0937861974107611
0.0389585021469787
0.0429688296827827
0.0401509060054166
0.0830151991418126
0.0347516431749209
0.0897444808285472
0.0636833303132962
0.084257776339161
0.0567729733826438
0.071238648833406
0.0503315360073474
0.0832198168286421
0.0968438734960915
0.117807352174461
0.0662454431189727
0.0654558098231489
0.0388408418260881
0.0554775214408328
0.177499434137065
0.225570906202977
0.0280638608241231
0.111657017521027
0.0470088818737197
0.0702932527914231
0.0454309665045122
0.0377080499350321
0.0352655097329181
0.0375946505273679
0.0200000000000222
0.100904374525209
0.0609779551736049
0.0785335668546027
0.033747132801715
0.110739111820736
0.0200000000000228
0.0614456865585532
0.0961487930092211
0.0200000000000222
0.0274675735730807
0.0307959288529971
0.0729183406928522
0.0554259794355481
0.113625954141299
0.0309827922690535
0.0427474106718133
0.0313739274021386
0.0200000000000226
0.0457551206154944
0.0200149225601257
0.072595317092076
0.024121282639795
0.0200000000000419
0.0910434118367355
0.0200000000000257
0.0330386872413164
0.0408898865692688
0.0200000000000222
0.0200000000000226
0.137521354012902
0.319999999999978
0.0454298235581786
0.0823490990802386
0.232286079531725
0.319999999999978
0.0352837639989552
0.0806300276438257
0.0780212151448596
0.0739559261760908
0.0400990404666455
0.0200000000000256
0.0920276071167571
0.238280678354161
0.0484666668390082
0.0294453381636669
0.0734544386509547
0.0323008560068099
0.177637171415963
0.0742553780482768
0.0912915133118608
0.0751609449241694
0.102488043932006
0.0768717462216673
0.0767312629843248
0.0370807863024786
0.189727801300662
0.0601550617949279
0.0392668035296985
0.066435851989468
0.0394169298071296
0.0686512264336613
0.0753728293170306
0.0547928604946643
0.0836352362265336
0.0345096564521832
0.0434237041562345
0.0607667602719033
0.0613334831064561
0.0309043596382332
0.0927049286681016
0.0200000000000227
0.0277924589486929
0.0693695420164458
0.0204896583167674
0.164670003125967
0.0296891081264069
0.0344998595238004
0.0706525690265613
0.0331390930104028
0.0816145340476244
0.243062843471824
0.0651773905668495
0.0702853685012793
0.0680481730338798
0.0851089746749954
0.0346614767123768
0.0447460411353245
0.0577408833020862
0.0247664659576294
0.0438287516630496
0.027976661128375
0.0694870920895756
0.0890466494556357
0.0366646126446322
0.0875213541178375
0.319999999999976
0.0576263203965445
0.0200000000000225
0.0364539529147576
0.0640269649278187
0.0826738206965361
0.0510149208816363
0.0649168580028359
0.0654478834757092
0.0595476498660097
0.0984664766641196
0.0301496018678888
0.0302378657463145
0.059014742385443
0.0938339415327158
0.0200000000000228
0.0337773149901817
0.0303610839498567
0.0389490924078845
0.0411673208146001
0.11013463731549
0.104127581851754
0.0742251436526609
0.0626279143162403
0.0200000000889614
0.025195043344003
0.0614525240999973
0.064331873062847
0.0370381991022612
0.0749991715816688
0.045946143387494
0.0644772797189808
0.0988985278259945
0.0888860442441829
0.0460000076818741
0.319999999999977
0.0574604377852496
0.0200000000000245
0.0409109268813717
0.085265509967545
0.0432342373838139
0.319999999999977
0.0334093911851588
0.0380571488238941
0.0692547518132108
0.0619054906009219
0.115166945247942
0.0621958173530306
0.0539383875764046
0.0517851577765288
0.0656648185874918
0.0200000000000222
0.0769932076928901
0.209891993865529
0.0518637040693426
0.03701297768286
0.0286206960768719
0.0405964319019534
0.0447245367411208
0.0961763220793868
0.0782340022523406
0.0755172714565204
0.0383950609343114
0.064103188835768
0.0232280794462
0.0684665658694278
0.112697200309453
0.0424146013655267
0.0683040761686002
0.0448678268840361
0.0879396362558354
0.0959562607579756
0.0333662471277344
0.0662259573243137
0.175177258648289
0.0370300460681103
0.0959285536237029
0.0525186419692499
0.0366925797090437
0.0200000000000225
0.0371357921900276
0.0559976286122617
0.040536473723069
0.0297408792524905
0.0463422509761666
0.0719874265009111
0.0763855934750323
0.0744368265414332
0.11103775873407
0.0834412423336452
0.0579384222200963
0.0958544073583341
0.0402437427684198
0.140494037304656
0.0331007082993945
0.0340294715859998
0.0386867800276415
0.0313795418336311
0.106215142959843
0.094223389849844
0.0983645442804005
0.0262985951683929
0.0485715668363399
0.0305231366093278
0.131186669786039
0.0374202206830927
0.0483749058321497
0.0526515781461713
0.0711052675006943
0.0201340948271481
0.0200000000000222
0.0750824366581584
0.0200000000000223
0.0880313142637674
0.0349077748557416
0.0802319296015219
0.0417546419001373
0.0652926969199311
0.070308676498585
0.0310212578207124
0.0200000001120213
0.0358138239905586
0.0531833816304014
0.0304082375110055
0.0528489351277901
0.0258516401199544
0.0425305683419675
0.0910502331869169
0.0996642149094896
0.0676089446098033
0.0250132441957485
0.0242346119222342
0.0200085780679172
0.0627274675802943
0.0504411115225309
0.0508552970541739
0.0630264211057448
0.0457150064526187
0.0605071566830523
0.234013558862671
0.0590814187702348
0.0626363021602096
0.0574145812370729
0.0600734131241372
0.105900942832268
0.080990455536567
0.0580761638861466
0.0337173453763038
0.0627897822230827
0.0774040315954888
0.0200000000000326
0.0341723049024957
0.0404848813367162
0.0414893248910351
0.0422501252553297
0.0256357610626254
0.31999974791802
0.0377080836577158
0.0678288064340276
0.0620960491930299
0.0944532256728875
0.0331030788191091
0.084806057945974
0.0200000000000239
0.0470745401322592
0.052841103496967
0.0200000000000372
0.0528946397630791
0.0453345705545876
0.0283088421855833
0.0407193452634817
0.107450552648605
0.0672764883157587
0.0335860507754382
0.0852549232690441
0.0607480972995178
0.0867357638389219
0.0324883883146616
0.0393505038839204
0.036837045889244
0.0476272212804494
0.0200000000000223
0.0366142385947851
0.0298141164586163
0.0200000032549073
0.0671206283190075
0.0299270111467953
0.0805655373119742
0.0436575519279227
0.0408596037321944
0.026776630096424
0.0689765395882926
0.0546129395046984
0.0689643389723654
0.0736927041768794
0.0752587038242143
0.0281594525877719
0.0370517465565254
0.0704656280425569
0.0358435705010603
0.0417088347714104
0.0434370988903705
0.0200000000000248
0.0323038626883596
0.0488516577101705
0.028398171011076
0.0524825039024971
0.0442086987608293
0.0200000145930347
0.0350975354411744
0.0200000000000222
0.025413018889023
0.124684095221555
0.0719183907905525
0.0944957855903065
0.0707321973465413
0.0200000000000222
0.0415033199884193
0.0350635458843989
0.0879924582267453
0.0734969908633001
0.0622013908590742
0.0713184218019175
0.148268983223292
0.0200575486531243
0.0568630404241979
0.0639908494410605
0.0311452642198448
0.0237363338205812
0.0573746603383243
0.134285458791212
0.0485147964945373
0.03815151315435
0.0317446273608025
0.0335444257640703
0.0687454655034602
0.0777163002280653
0.0262278261728155
0.0494256652947007
0.0645207381627941
0.10730315733697
0.070343450888542
0.0604201193410216
0.0527741310440792
0.0650104234042832
0.0443030938007324
0.0271157202947759
0.318536159398659
0.0317787214912137
0.0359285569014826
0.0241055269975754
0.0264380661744107
0.167709025220339
0.104972928613926
0.107050537640122
0.145848284757613
0.0211450831370246
0.143392693113516
0.0331625700033733
0.153387888623516
0.0200000000000222
0.120405073585508
0.133416001590446
0.150888231665756
0.122243315967519
0.11518879687312
0.0410593888173499
0.0200000000000348
0.178442082247747
0.319999999999978
0.0200000000000231
0.115280555133886
0.127864306401304
0.0756425159513866
0.17261616923885
0.0705565364214128
0.11186660548606
0.0960098454874197
0.0200000000000223
0.149638152844804
0.0407781751547169
0.0851968210245088
0.174467898656849
0.0982100801770567
0.0782375029699039
0.07109088173765
0.0972508464918299
0.0513227611547283
0.0704077060632663
0.0861083349404023
0.0879522215840756
0.0755486780461076
0.0474758715656525
0.0200000000000225
0.085682532855484
0.0529430721747825
0.0876635152123694
0.0828539153559079
0.0467674425435496
0.0573418987941164
0.0524679805573956
0.0821257423061046
0.319999899607722
0.045683101812392
0.118705369600178
0.109651344500573
0.128188221965274
0.0643044056600198
0.0592896793915164
0.132192502660437
0.0200000000000225
0.0359488882197637
0.0200000000000223
0.083183553401059
0.0779396704163306
0.0200000000000223
0.0332357906312143
0.119232680277447
0.0293348490963036
0.0293348490963036
0.0621756523682437
0.128985770305632
0.114204535733235
0.125390676835877
0.0989574554078355
0.104733857338333
0.0200000000006333
0.0250356004676196
0.174801592383447
0.319999754770573
0.217232171694008
0.0753791564545505
0.0561799896729696
0.0749623747669446
0.0650716022142943
0.0734947116114132
0.0821531234792889
0.0590318866355086
0.0616618510838009
0.0436629822600728
0.109984197926505
0.114120110003828
0.0200000000000223
0.0542383413416136
0.0662822490027352
0.0883098319927436
0.0230964787724491
0.0200000000000223
0.0618804320991164
0.0369163441623475
0.0355249866933913
0.0826693061321526
0.319999999991379
0.031779879438627
0.0200000000000225
0.0814695313878781
0.0336972845546761
0.0884809903030623
0.121335614043673
0.110612574306043
0.085275021140077
0.110296505731345
0.0866887856907569
0.110190404684358
0.0819613915000033
0.0856117691598794
0.084352119379128
0.0484068911377914
0.0200000000000223
0.054935194804476
0.0613301194071747
0.0391255319804251
0.0200000000000225
0.0200000000000248
0.0631273570797869
0.103975548166377
0.0291545628275352
0.0316713011600933
0.117252871577503
0.117252871577503
0.117252871577503
0.0668612196766627
0.0602030909145072
0.0585537622271552
0.155453912275978
0.0610328124173733
0.102650823477419
0.157733967415754
0.154857186786491
0.0200000000000235
0.0206298776055265
0.107718657048629
0.105585025508375
0.105260562459459
0.0460460487107528
0.172593173103822
0.111790866621445
0.080436587277169
0.127082124212861
0.0821096307128219
0.0259341161887892
0.171768870871307
0.0347537846201486
0.0983833892681412
0.150454549486735
0.113840541173034
0.0507152411672509
0.107697458038183
0.281732387708613
0.020000000000023
0.0833408826887466
0.0700441047347396
0.0675457087577963
0.0889613744082722
0.143525828201888
0.107353570470457
0.0590265031427553
0.109663263878675
0.0757282871031408
0.0842037257684944
0.0925501078471931
0.0792973681852584
0.0257847082225386
0.0747311851292631
0.0353554838074734
0.094822483061577
0.0365091539884491
0.0233709798521457
0.069674985535202
0.127004539190149
0.134087879704451
0.0757948692839724
0.0546796855341613
0.0900620769839089
0.0436938976455867
0.0200000000000222
0.100737424931158
0.07167503094988
0.0883188783020991
0.230652295934073
0.0301914728574254
0.043986789259561
0.0264172513508491
0.0329869218089918
0.0200000000000234
0.0200000000000222
0.0200000000000239
0.0947483803678663
0.0200000000000222
0.0435926242078122
0.0940754448577771
0.0303729012860658
0.0723384858051672
0.0200000000000222
0.0930655943956731
0.0555658157651521
0.319999999984073
0.0309265108070715
0.0250027073668863
0.0200000000066338
0.0973805667638022
0.283830494073106
0.0259207330381279
0.0225925375436668
0.319999999999976
0.0215166577744794
0.319999999999977
0.0392512703210191
0.0668900452930659
0.0618262877558352
0.0200000000000222
0.107438926314676
0.0451332264544004
0.0302467690951173
0.0449629619675986
0.0203393283995278
0.020000000107755
0.319999999999978
0.0336954128778504
0.0872258770101022
0.105629520500502
0.0813079789150531
0.0200000000177402
0.0742105116766712
0.171179465961974
0.0200000000000223
0.116836892323038
0.11236943846911
0.0682939865131275
0.087468105046419
0.060733578530709
0.0826186427671144
0.0462676393861664
0.0843726562842558
0.0348108577244664
0.032887215324862
0.14280651830755
0.0230570037582484
0.0843130821217152
0.0200000000000222
0.0719264437981186
0.155944873684309
0.0748383598254111
0.065821024502583
0.0922348421320325
0.0843339568779376
0.045854548634694
0.107047384873309
0.0648866910851816
0.138288042768075
0.0869593701951573
0.10951039924
0.279839017450549
0.0325284535832321
0.0883712807279226
0.0357911589155421
0.0504268719416173
0.0504467580407789
0.100688439974386
0.0887850878181739
0.319999998993709
0.110531085528153
0.0653384548433804
0.105850034322816
0.0628883108321507
0.0408892745107798
0.052988932238481
0.0781375086477288
0.0741599339451997
0.0771497004921556
0.0216329494370946
0.0566421635324841
0.062795286521495
0.0498636694761156
0.074480777549727
0.138800404384049
0.0200000000000406
0.0259284553882965
0.0477174716449316
0.0275360179512688
0.0429050709825743
0.0332993137416626
0.0878964081075751
0.0412824355785315
0.0288132146151884
0.022889996308547
0.0200000000000222
0.0622488424073265
0.052221433112442
0.0438682769609813
0.0581045746087324
0.0919803107596052
0.0830995183409133
0.0235072612177205
0.0200000000000222
0.0743550860830357
0.0691387306023705
0.304447803827879
0.110876131854023
0.0672323496193303
0.0210202509962663
0.0611680980650858
0.0633884979961579
0.0457247241403913
0.0540005086028544
0.090186898383241
0.0277521432024668
0.064915385499202
0.111643274745187
0.0238651551354815
0.0784270045745271
0.0919102887824615
0.0757464803014017
0.0530784419510679
0.319999999999978
0.106664361767659
0.106681899640281
0.0499316855559947
0.0663762794866087
0.0431288957011413
0.0575042084759763
0.0389198362557244
0.0604690350286643
0.0200000000000222
0.0200000000000225
0.0862694664942228
0.108621550334092
0.0753677934148014
0.0845603569097377
0.0867714894755648
0.0622986516636413
0.0634769709839066
0.190374744117371
0.047414243937572
0.104448836395229
0.100648727051941
0.0628000172867749
0.0200000000000222
0.026748354429154
0.0359088712706924
0.076416090795834
0.0200000000000222
0.0596744005086505
0.299876879786903
0.054274258280273
0.0200000000000222
0.0679510420622516
0.0318236070390408
0.0527543736470674
0.046345750215728
0.0981997749806707
0.0200000735918521
0.0644771982197598
0.122090965386582
0.0334288944767466
0.0449944899629403
0.069893727886084
0.07244254927723
0.0837626669800929
0.0200000000000227
0.070698845370229
0.0618647507388483
0.0695730925983256
0.0958417249850327
0.0710153730478852
0.0534750206467382
0.166441067506766
0.0386428147229534
0.0480437124056169
0.131168806341319
0.319999999999977
0.0708972080624743
0.0200000000000224
0.0661394615876123
0.138562884670373
0.0582817913938549
0.224936657249033
0.081938913507825
0.0797279681385941
0.0726019745685507
0.0783980585631564
0.101129528550152
0.0951246225681682
0.0200000000000227
0.0860093593072433
0.0797527655760185
0.0924160802070057
0.274900429177264
0.037587506817237
0.0241734942392173
0.17886795403568
0.0250697704859654
0.056056269886
0.043741799490552
0.0879485331008412
0.219769483429132
0.0802064316456797
0.0200000000000224
0.319999999999978
0.0301946894662508
0.319999999999972
0.0896757097818634
0.0524506561416068
0.0765457257689558
0.0925011910314956
0.0200583668551551
0.104416063399664
0.0907500242172062
0.0962544163409655
0.0711231673497779
0.0621841286790449
0.068505114254642
0.155893424161308
0.12306976374108
0.0385621602256415
0.0279833214990722
0.0205137477922511
0.0449266450431689
0.111482610827274
0.0588745913780737
0.0953892291641104
0.0919423576064169
0.0886798236586881
0.0789360454968163
0.0850004727359102
0.0360527136702543
0.31988406915129
0.0298465764451804
0.0678138137344633
0.0850985086367931
0.0241443493025736
0.0923533062705315
0.115094587601668
0.0680069512298868
0.0741587973818147
0.200211934482829
0.0481684772075798
0.0647110751023168
0.0591386917725723
0.0876128757285761
0.0686302358437609
0.130513631237686
0.0367592972385606
0.319999999999978
0.0259626533707264
0.0762912072024455
0.0355649733312992
0.0549802582885189
0.0375589984896391
0.0603259271620588
0.102841957577116
0.0660749042940777
0.088062355813447
0.0960467694556804
0.0990767318305767
0.080112654474885
0.0775103121817232
0.0867117462634586
0.109940874810932
0.12603435474875
0.166394222664072
0.103682230299406
0.0313617040903995
0.0380759978081282
0.319999999999966
0.0457891850178513
0.119158222052265
0.0218807801964899
0.0344279682570862
0.0401528263429943
0.0375583028729621
0.0814248314590916
0.076059834883871
0.0641554913166806
0.0243945937664167
0.0881483044351668
0.0386271186348844
0.0466844281319271
0.0246127483122696
0.319999999999977
0.0778148913651812
0.082491393465924
0.155754968136962
0.0273354992553682
0.0200000000000227
0.0627340594787638
0.151904245453114
0.040455976713128
0.0591846066821919
0.023270774926743
0.088643317243875
0.0207090033048691
0.0935625115510164
0.0532259730506716
0.0299235591081755
0.0876746743732822
0.0401713575596915
0.0808252843462929
0.0647758978979224
0.0223608760727131
0.0833541429386005
0.0200000000000256
0.0313953184030064
0.0312548394510771
0.0687940685116786
0.0203703533440412
0.0780576050127635
0.100720367304631
0.0200000000000231
0.109506738619509
0.0628647158470211
0.0963053873415738
0.11721885427308
0.0842820709046145
0.0676128094216638
0.0291035012203709
0.0656763855236492
0.0729604461105986
0.0289181746293322
0.0594632562609233
0.0770981987553509
0.159007243233781
0.102751953748812
0.0228489313297929
0.0870258955361954
0.0370543332556686
0.0685498493144453
0.080844030648373
0.0795389779099449
0.0869227796526465
0.0318637721792906
0.0625604517262252
0.16280143215592
0.109158191557185
0.117516814614686
0.319999999999961
0.134351894097838
0.108527610109716
0.252285928189821
0.0893471679175512
0.0735599753380759
0.211566903883792
0.0237249163797394
0.0200000000000224
0.0556179319727711
0.120454073029772
0.319999999999978
0.0200000000000222
0.0311271506375319
0.0809510072712561
0.0325225386766747
0.047812822332794
0.184991786315969
0.0705864688535725
0.158725101485458
0.121479437517884
0.0200000000000222
0.0866624376640003
0.315223726916094
0.319999999999978
0.086521887146468
0.039287676346829
0.0200000000000228
0.0724546236837126
0.0657051500134022
0.159955233383474
0.0200000000000297
0.0216829738238151
0.0200315779334277
0.0227027034307485
0.0315640217946468
0.0902807521833182
0.0200580011154591
0.0782591147143114
0.0943274260789454
0.0457328628260268
0.0305344346664175
0.106396865481642
0.0601781733929708
0.115879577417675
0.0200000000000238
0.119007369028871
0.0803480809179576
0.0663587008420404
0.0276764072727701
0.0300447059545483
0.0205110522428801
0.0407575841631594
0.026876396495298
0.0725759502806018
0.078195593473821
0.0200000000000222
0.138963351705838
0.0209631920566542
0.0694509046487461
0.0705896825273583
0.0622399789081624
0.0883778079733479
0.08742824574501
0.132905742214826
0.186573022719293
0.0846362794341821
0.0236979727057759
0.0351329581013919
0.0246169938295164
0.0427470190538808
0.1947018282088
0.0200000000001204
0.101477789533142
0.0279552169939246
0.0211870330542698
0.0200001444452321
0.183252445723107
0.098943240280706
0.05288452934721
0.106750480054108
0.161927608217578
0.0200000000000222
0.16599142619922
0.0877941622068586
0.103609556102196
0.0200000000000227
0.0200000001808983
0.0628464656627921
0.120504566343297
0.0764639181611384
0.0548286740471437
0.0200000000000236
0.143993173320538
0.0607600837728954
0.0200003537152332
0.163660011929547
0.137608095101719
0.115988006780323
0.319999999999977
0.0733484191536001
0.101150510391863
0.0257550134045056
0.0200000000000345
0.0342173986229701
0.0422966107099793
0.113941628578509
0.129263558304021
0.319999999999978
0.10549934400284
0.0458696641951377
0.0274131605863372
0.091799104236587
0.0825601654755787
0.0848712717874655
0.1294485054921
0.0690699960153182
0.0924294350867555
0.0629005677255972
0.0518647949945192
0.0576812357508039
0.0857669454121065
0.0572939951527565
0.039283937628474
0.0322895512490975
0.0931661158933896
0.0846112619552547
0.09128971194126
0.179817842924932
0.235402656830183
0.106943980707908
0.0320949577980695
0.0443458948884787
0.102851594511638
0.0264661387847269
0.136286641096702
0.0200000000000222
0.0954437098214737
0.0752357163210666
0.11241658160484
0.111325733081191
0.0591309926347997
0.165589469328124
0.179242679513512
0.070468422744506
0.319999999999978
0.070748115858458
0.111452191461264
0.0348699633660085
0.0701851563452753
0.0373817721330854
0.0435326667415679
0.0440794308772564
0.0200000000000224
0.319999999999978
0.0990866901934515
0.044438258239366
0.0949345286657849
0.0200168701247946
0.0572912724885858
0.2363356698488
0.0248174926911442
0.0799225431446947
0.319999999999974
0.0209375497797749
0.0200000000000224
0.104151299934591
0.124629701379232
0.0272416127744938
0.0200000000000222
0.0201243484506389
0.271645503507107
0.0525982776187889
0.121347002777359
0.256553351508741
0.116809643341962
0.0555502316806169
0.0860214344566149
0.0862084013265653
0.0885219573365399
0.0747111096188328
0.212536778521783
0.0649773154059595
0.1825107695562
0.0300442099937506
0.095275388984889
0.319999999999978
0.0519123576650017
0.0200000000000223
0.0904291751563663
0.0895814220104721
0.0876298432690594
0.148480986684369
0.104286982545918
0.0714077099792211
0.0602140978871533
0.319999999999975
0.0878448688469851
0.0475402762582527
0.0283344991518094
0.0736775626167885
0.0982637731931485
0.132203772774304
0.0575533271881563
0.25298541518239
0.0903928629192108
0.0224552451059625
0.0611296128784056
0.0591287325104778
0.0277039878511326
0.0973830093886258
0.133302844308497
0.115482139784589
0.319999999999978
0.130802685840179
0.14859519802769
0.0748657320288202
0.0348298335116864
0.0708112121408687
0.167955697767568
0.0863741108985334
0.0716429832892206
0.0567438715512257
0.096563859444176
0.0487117315470096
0.122759948051939
0.167959329378921
0.121715817926485
0.124022233740941
0.10067128742315
0.200011554374795
0.243568904239772
0.0830343438633266
0.151220370849879
0.0310038476077274
0.0849238175452214
0.0200924393810832
0.08472261759241
0.0200000000000222
0.0977296698631167
0.0661620324066336
0.0830690096529622
