# Supplementary material for: Diversity of spatiotemporal coding reveals specialized visual processing streams in the mouse cortex
Source: Nat Commun. 2022 Jun 6;13:3249. doi: 10.1038/s41467-022-29656-z (PMC9170684; doi:10.1038/s41467-022-29656-z)
Supplement: Supplementary file 7 — Source Data [file 41467_2022_29656_MOESM7_ESM.zip › source data/Figure7C_C12.txt]

speedIdx
-0.0532872294030412
-0.247394700226491
-0.180705577531502
-0.258097933935274
-0.302130916604753
0.797416955354172
-0.257511192297086
-0.00516046859295367
0.451014360423718
0.816576145059115
-0.819202177951305
-0.798341063805016
0.989984503555116
-0.213168541598721
0.458050908630923
1.49999999999641
0.0744363089380124
-1.49999994576861
-1.23549709266839
1.00910127026352
1.2292286247636
0.400994613714105
0.0232837231868652
1.49999999998925
0.806783570513213
0.198878663343005
0.0246975951260839
-1.32352209352475
-0.888432829657508
0.824928373219312
0.894000996157616
1.49999999999931
0.630039934334431
-0.0612266540163732
-0.57484908331294
-0.70135489396694
-0.20629855091355
-0.245286920441589
0.344351702689573
-0.526021005991371
0.390249275076701
-1.24512375706536
-1.42493606094745
-0.385678397657723
-1.40756144250983
0.182879458378065
-1.49773539873892
0.648232571359975
-1.24180414868807
-0.595572098153249
-0.558349818515569
0.532684745292121
1.40176580526728
0.167466973446755
-1.0643953586941
0.711553764231075
-0.23939792068223
1.49999999999998
0.482454680518446
0.402929318349149
0.824439360552512
0.808062159300455
-0.833041277447871
0.190529841841178
-0.0608025488060953
0.172018783472057
1.49999999916237
0.95961271993358
1.49999967318572
1.49999999741292
0.447149572002899
1.4999999999252
0.82265702496009
0.451434965005683
1.14880500207128
0.371494746879553
1.49999999999998
-0.445432236976486
-0.0882017022986268
0.079333570516593
-0.998731394557605
-0.150973929816475
0.591684247918764
1.49999999999998
0.0320330674427064
0.0321539153304103
0.332996348617047
0.380373553831667
-0.40260988125501
-0.0992389311823779
1.49999999999998
-1.23772635624602
-0.746735035641875
-0.184768763126959
0.774825117887113
1.49999999999996
0.969643849117368
1.49999999999998
-1.49999999575504
-0.521597468954746
0.476372104217745
1.49999999972392
-1.49999978474329
1.49999999797695
-0.068634921647355
1.49999999984675
-0.628711888867773
0.778960388944072
1.4999999586106
-0.247855233866175
-0.205858364559038
-0.0886426210443235
-0.257223007826292
1.45539418720174
0.0839517134940613
-1.49999855812129
-0.507200614406119
0.748779713307598
-1.49999997457527
1.49999999027156
-0.405025729932751
-0.479825688120407
1.23300349931513
-0.14885159531041
0.996809010917194
-0.284684692929615
0.154515495274408
1.49999999986022
0.179920708883416
1.49719265741369
0.136309072219978
1.49999998424264
1.01460748776774
-0.609570546298721
0.370677438595602
-0.144593263590932
-0.876894265643919
-0.532902995020949
0.704054886509541
0.0209699677981582
-0.0805612836519271
0.321341831151709
-1.49999999999998
-1.49999999859617
0.559397645116286
0.992753382992847
-0.320019228414416
-0.671652259969479
1.49999983128894
-0.0198955910509288
-1.41882920897737
0.478378047707577
-1.49999999999998
1.33902323317069
-0.106478674087904
-1.49999997939754
-1.46107682677457
-1.24514708631462
0.996693273118199
-1.25259680087096
0.0562547660424633
0.212588719329574
-1.49999999999552
