# Supplementary material for: Diversity of spatiotemporal coding reveals specialized visual processing streams in the mouse cortex
Source: Nat Commun. 2022 Jun 6;13:3249. doi: 10.1038/s41467-022-29656-z (PMC9170684; doi:10.1038/s41467-022-29656-z)
Supplement: Supplementary file 7 — Source Data [file 41467_2022_29656_MOESM7_ESM.zip › source data/FigureS13A_LI.txt]

resp1	resp2	resp3	resp4	resp5	resp6	resp7	resp8	resp9	resp10	resp11	resp12	resp13	resp14	resp15	resp16	resp17	resp18	resp19	resp20	resp21	resp22	resp23	resp24	resp25	resp26	resp27	resp28	resp29	resp30	resp31	resp32	resp33	resp34	resp35	resp36	resp37	resp38	resp39	resp40	resp41	resp42	resp43	resp44	resp45	resp46	resp47	resp48	resp49	resp50
0.372951396681659	0.625327507059529	0.863825272653767	0.983122536686779	0.921834274262609	0.712133582715357	0.173397823463114	0.354465801044742	0.596990074106474	0.828367259218166	0.94698281872989	0.891917572328799	0.0177709980965206	0.0442938077665146	0.090953336902285	0.15386921421276	0.214459929397169	0.24626525575898	0.000399596749497481	0.00121829901575195	0.00305296128705943	0.00629898905850735	0.0107051861160178	0.0149881370749789	0	5.41069383080209e-06	2.061995467946e-05	5.48819248011434e-05	0.000115846491818299	0.000199150656343263	0.451882947809829	0.631626683079657	0.806184148368453	0.939609536273224	1	0.971833852729093	0.225496690246125	0.358054319537902	0.519154364589942	0.687358453566356	0.831015981702354	0.917434090329298	0.0753586562153945	0.135931138070996	0.223893586973781	0.33674616985559	0.462490265795256	0.580018341652421	0.0168646880207916	0.0345588042019632
0.96264322872693	1	0.985362980786393	0.92098799832484	0.816530884099957	0.686674613529347	0.707063339229567	0.795063742078661	0.84801983908144	0.85796810182597	0.823374556548559	0.74952224879064	0.241757857053242	0.294276413190049	0.339766775504889	0.37210112914679	0.386542983651926	0.380883465117224	0.0384084326380041	0.0506372615624245	0.0633091400180352	0.0750682098040316	0.0844232558852877	0.0900527706745064	0.0027458999840594	0.0039629509178039	0.0053997483214532	0.00695991075955154	0.00849513011507596	0.00982489481943657	0.392614356102584	0.500627085934822	0.529252447015735	0.463889982260222	0.337102938194305	0.203084435261492	0.269904778831728	0.331777455110517	0.338122668615772	0.285689646593505	0.200120012758585	0.116200197654532	0.0768179383558579	0.0910425882992617	0.0894419455058623	0.072836108971975	0.0491563056307764	0.0274778340369746	0.00897159759305733	0.0102636300716957
0.96264322872693	1	0.985362980786393	0.92098799832484	0.816530884099957	0.686674613529347	0.707063339229567	0.795063742078661	0.84801983908144	0.85796810182597	0.823374556548559	0.74952224879064	0.241757857053242	0.294276413190049	0.339766775504889	0.37210112914679	0.386542983651926	0.380883465117224	0.0384084326380041	0.0506372615624245	0.0633091400180352	0.0750682098040316	0.0844232558852877	0.0900527706745064	0.0027458999840594	0.0039629509178039	0.0053997483214532	0.00695991075955154	0.00849513011507596	0.00982489481943657	0.392614356102584	0.500627085934822	0.529252447015735	0.463889982260222	0.337102938194305	0.203084435261492	0.269904778831728	0.331777455110517	0.338122668615772	0.285689646593505	0.200120012758585	0.116200197654532	0.0768179383558579	0.0910425882992617	0.0894419455058623	0.072836108971975	0.0491563056307764	0.0274778340369746	0.00897159759305733	0.0102636300716957
0.118044603311022	0.27200567039214	0.511256984684426	0.783844701253825	0.980280300978445	1	0.00311729568971184	0.00975024392588218	0.0248761082758084	0.0517700842962859	0.0878829814015311	0.121691478446693	9.53396787052621e-07	4.04777931589109e-06	1.40181094207457e-05	3.95996675930665e-05	9.12479489243027e-05	0.000171507911279451	3.37701643464373e-12	1.94617546325108e-11	9.14871871657863e-11	3.50806822930596e-10	1.0972491761693e-09	2.79944520539967e-09	0	9.4517073007391e-19	6.77650965174189e-18	3.58536620140162e-17	1.52671277049455e-16	5.29066062571525e-16	0.804018234113583	0.84259990050955	0.781478749108074	0.641435815272189	0.465939470965914	0.299533956217757	0.161461198771257	0.140913127345877	0.108836608013459	0.0743941535159066	0.0450031464164743	0.024092796627374	0.000946294502518642	0.000687760728083595	0.000442373082997865	0.000251814235316624	0.000126856324832215	5.65567228672895e-05	1.61860296484301e-07	9.79668543770277e-08
0.00407608586489293	0.0413343902500536	0.223406621328104	0.646072977848873	1	0.828449788164844	0.00210373183758039	0.0248092191776837	0.155288420009832	0.519937517444585	0.931717726301831	0.893642960835413	0.000688223548745752	0.00957526400227321	0.0694707744456393	0.269328719723194	0.558775950813848	0.620485228767309	0.000131331508582319	0.00236620619374473	0.0199934157130131	0.0897919660650391	0.215698155311385	0.27730645798209	0	0.000361196532698133	0.00368940124058383	0.019255814245498	0.0535830842091058	0.0797627106268862	0.0108474236541032	0.0454369219039078	0.136220755247428	0.292576138500416	0.450265981969767	0.496535008687599	0.00361457278202005	0.0187075362320229	0.0691124145318198	0.182844046473697	0.34658233532095	0.470733281367935	0.000981859124605112	0.0063421946463885	0.0289087696824673	0.0942267224124616	0.219995724042247	0.368023170813421	0.000207083316466892	0.00176185383503036
0.0268759618386581	0.162076478147806	0.538417010147493	0.987437249214834	1	0.55923136352649	0.0160765396688307	0.106701677026388	0.389410417916316	0.784426657887233	0.872535847034774	0.535936443219791	0.00593095286294551	0.0436105758426321	0.174980252384449	0.387208357809711	0.473069838194818	0.31913813669717	0.00130086983539457	0.0110204376920646	0.0488076389977113	0.118725520507143	0.159341508101142	0.118051094575223	0.00010652170376779	0.0016623140191545	0.00839407494687032	0.0225584403360737	0.0332908217094847	0.0270775846756511	0.0165256579317389	0.051048168266472	0.122495980049743	0.228809059623978	0.332848692612272	0.377138215797358	0.00600483040260904	0.0223999949970145	0.0645308768650693	0.144534026583888	0.25203695164227	0.342296085486176	0.00174961582747738	0.00805630699701101	0.0279712007977935	0.0751856914187212	0.157198337963846	0.255916855910017	0.000364989300334625	0.00233868970988182
0.283893617195779	0.636647623597411	0.967942310693759	1	0.702105382138325	0.334432441407258	0.15592588191929	0.409560159702354	0.726623322685726	0.87527236657868	0.716467452901593	0.398160550518505	0.056643844131234	0.176822787777046	0.367302683127538	0.516327745855135	0.492740431410853	0.319122569075943	0.0123820656121185	0.0501608643023796	0.124098139337496	0.204505967539585	0.227775958980251	0.171775588642611	0	0.0079135445217419	0.0267331044076642	0.0532341170129627	0.0697623571639097	0.061231627677432	0.286286467840282	0.473906559259449	0.658552246841637	0.769039286812815	0.754937388777716	0.622963010058668	0.221051968164699	0.381621179157704	0.552649751914702	0.672360956591177	0.687555613425917	0.590998792445412	0.134202725159145	0.24216424578593	0.365800552773287	0.463827450144805	0.49414101637161	0.442395971233393	0.0635265090115442	0.120599792820874
0.0182919620064043	0.0884332650532666	0.285247976006947	0.613876524197687	0.881436482017606	0.844408429731427	0.00242642498802113	0.0181748322560038	0.0908292012364457	0.302853168020439	0.673736830804068	1	1.9352155297812e-05	0.000224585160732767	0.00173893886239391	0.00898336636148852	0.0309631724791248	0.071203826743916	9.27983756837027e-09	1.66858060313782e-07	2.00170001663499e-06	1.6021456420906e-05	8.55571893082756e-05	0.000304833410005677	1.10748843474334e-13	7.29685619484389e-12	1.38381418529652e-10	1.71783376601259e-09	1.42140772415572e-08	7.84651521817898e-08	0.00290553582412558	0.0199965822698015	0.0896444060423495	0.261775196289876	0.497933876156562	0.616953928251605	7.78962493763942e-05	0.000948938074054364	0.00753003641020749	0.0389219114468536	0.131047615885045	0.287410062099704	4.53215945354192e-07	9.77278698246189e-06	0.000137268038304664	0.00125590935649999	0.00748488348680588	0.0290569263558497	5.72102125569911e-10	2.18420983540249e-08
0.252186998417196	0.53191169568219	0.841213668069952	1	0.894041606979344	0.600943975808325	0.386714081829126	0.657943480839765	0.840876299490135	0.808076710538871	0.583836991326449	0.316659262476616	0.369009405497546	0.507403604899589	0.524187577236187	0.406924020437685	0.236979499412963	0.102819312273545	0.218972611299173	0.24337549511751	0.202888888106564	0.126559821462266	0.0584324247089054	0.0190090330229309	0.0798520111144475	0.0714150291554965	0.0473566928733848	0.0227095791194657	0.00695815162675859	0	0.092422447690136	0.0903866518518167	0.0820729890384993	0.0691423739462391	0.0539538405475909	0.03886703271692	0.08890113507748	0.0834767705562979	0.0727463294531919	0.0587644500135423	0.0438914513000884	0.030155119626528	0.0777823369142818	0.0700890843888154	0.0585596691539918	0.0452724406158044	0.0322502955518894	0.0209820445527081	0.0618146687829044	0.0533893692735367
1.02928697708126e-10	4.15127300522149e-06	0.00614562269598693	0.333956786157407	0.666123005914923	0.0487706309685758	4.35208829539831e-13	6.79618471157185e-08	0.000389558272258173	0.0819633063084368	0.633003757511756	0.179445630567525	2.86804389130118e-16	1.73410715008268e-10	3.84862719895386e-06	0.00313527429286907	0.0937529666836241	0.102904478936141	2.94573594614158e-20	6.89625894621641e-14	5.92606123713114e-09	1.86921169892002e-05	0.00216416628490587	0.00919734641561572	0	4.27442814024153e-18	1.42217585649507e-12	1.73687400720505e-08	7.78615618475488e-06	0.000128120223403252	8.95847606738422e-06	0.00424926093369579	0.204598300206406	1	0.496143535037563	0.0249875704367631	7.13599879762703e-08	0.00011330226712863	0.0182613041446442	0.29876817725445	0.496187984390548	0.083650300795486	8.10071357224561e-11	4.30538186696577e-07	0.000232278726444359	0.0127208623429609	0.0707184979517428	0.0399078986415416	1.31050795869748e-14	2.33148503742756e-10
0.743760923233126	0.918547106837938	1	0.959698166364174	0.811900507827104	0.605468784370849	0.338576583042463	0.505302135493501	0.664698546153054	0.770749743425997	0.787826779235595	0.709869513326582	0.0725119368660051	0.130982404540503	0.208336014670972	0.29197662268643	0.360642587220192	0.392641920566563	0.00703992173065975	0.0157470966124678	0.0305553203001137	0.0519552602056015	0.0776871109201942	0.102287806853512	0	0.000577553382173175	0.00180670216987645	0.00406388225925969	0.00760907504455612	0.0122991941832905	0.275497343620044	0.36492330380366	0.454079982319689	0.530798765697249	0.582914649548483	0.601399136476021	0.148367302611644	0.215902453013563	0.295083394334663	0.378840798010186	0.456902415557426	0.517679423430836	0.0590683301474824	0.0945302381199001	0.141989893898162	0.20027054451171	0.265308210510828	0.330149466202047	0.0172415610646359	0.0304989657571579
0.774006513143647	0.917434893549114	0.999218306729272	1	0.919589719548926	0.777038798821541	0.418262051812397	0.562856091402071	0.695986419282304	0.790785411992937	0.825602543319817	0.792023166393845	0.124787234937198	0.190650238607011	0.267644931430285	0.34525118476015	0.409228449996584	0.445708532264879	0.0205546185661368	0.0356529151707769	0.0568244269226918	0.0832203480527825	0.111989797163654	0.138478345404584	0.00186922841190263	0.0036810231567626	0.00666082279081791	0.0110749332791246	0.0169203202225439	0.023753652246007	0.0847703003410702	0.191811105985583	0.361990421648041	0.569788574167078	0.748038117576259	0.819081391191189	0.0254278361574265	0.0615923641401514	0.124433565250033	0.209672517415459	0.294671950369685	0.345405634962714	0.00135635545272683	0.00351708063767386	0.00760644354385496	0.0137206099733908	0.020642305972663	0.0259021734069394	1.28446624030401e-05	3.56930560137813e-05
0.647413054735551	0.808275620109214	0.910589520002131	0.925824664468772	0.849542177126187	0.703480115615467	0.411380430751617	0.599501345361094	0.78792426191094	0.934384245414653	1	0.965909026892429	0.141135608904422	0.24122181010069	0.370677639930291	0.513240879508673	0.640910531188075	0.722112642636112	0.0244748556593431	0.0511261323908592	0.0934322757733077	0.152220156938949	0.222637346643072	0.29316758134259	0	0.0036828260789232	0.0107103156243061	0.0225906196034786	0.0402601389992315	0.0631146610884635	0.248523600565071	0.386541904071991	0.532556707774156	0.650591182607041	0.705019851256607	0.677800307966907	0.216972237479783	0.336736864136375	0.462801340419611	0.563907403354076	0.609441346697046	0.584291876002686	0.106870081945856	0.166179268103331	0.228291153454988	0.277708599974982	0.299421555607171	0.286216170571049	0.0284195393186972	0.0451811854224948
0.96264322872693	1	0.985362980786393	0.92098799832484	0.816530884099957	0.686674613529347	0.707063339229567	0.795063742078661	0.84801983908144	0.85796810182597	0.823374556548559	0.74952224879064	0.241757857053242	0.294276413190049	0.339766775504889	0.37210112914679	0.386542983651926	0.380883465117224	0.0384084326380041	0.0506372615624245	0.0633091400180352	0.0750682098040316	0.0844232558852877	0.0900527706745064	0.0027458999840594	0.0039629509178039	0.0053997483214532	0.00695991075955154	0.00849513011507596	0.00982489481943657	0.392614356102584	0.500627085934822	0.529252447015735	0.463889982260222	0.337102938194305	0.203084435261492	0.269904778831728	0.331777455110517	0.338122668615772	0.285689646593505	0.200120012758585	0.116200197654532	0.0768179383558579	0.0910425882992617	0.0894419455058623	0.072836108971975	0.0491563056307764	0.0274778340369746	0.00897159759305733	0.0102636300716957
0.0156114370983627	0.0623365557329251	0.182987118133356	0.394889901873034	0.626483063211962	0.730668587141559	0.000404475332202307	0.00256227218552953	0.0119326328917866	0.0408531071445507	0.102823338866077	0.190255012205654	7.10513833468472e-07	7.14067163485493e-06	5.27573997885391e-05	0.000286553355726808	0.00114420913435489	0.00335879206098713	8.46222125231132e-11	1.34922445217941e-09	1.58147316237405e-08	1.36275330838935e-07	8.63277574902316e-07	4.020327843936e-06	6.83325385470825e-16	1.72846537870425e-14	3.21419048181844e-13	4.39400282805435e-12	4.41597747298436e-11	3.26265506919025e-10	2.07288714908099e-06	0.000268270175898667	0.0112957011969791	0.154738386389069	0.689647233743768	1	1.70373074145568e-09	7.31527553612916e-07	0.000102189078909002	0.00464432226120198	0.0686727242289098	0.330362140825286	1.01517974594285e-13	1.44612444645955e-10	6.70212398672275e-08	1.01056281675253e-05	0.000495744880283943	0.00791219947471859	4.38532189596024e-19	2.07251332267134e-15
0.119005547150693	0.253413138005895	0.45618705056958	0.694238484187637	0.893153945451665	0.971394997548974	0.0318599393773137	0.0681611376501031	0.123276592206583	0.188484792329269	0.24362615744052	0.266209420774266	0.000633233844943326	0.00136108737145052	0.00247320304406015	0.0037991412170873	0.004933589407826	0.00541617230729899	9.34280651992758e-07	2.01769126355142e-06	3.68356547425729e-06	5.6849711358626e-06	7.41715947825195e-06	8.18083452902318e-06	0	1.1972047748976e-10	3.04967201468961e-10	5.2922051384717e-10	7.25517526722974e-10	8.15033062509367e-10	0.306792336535672	0.508362606527704	0.732502666875589	0.917806954738298	1	0.947447550706282	0.0443943120636971	0.0907186616906389	0.161202755225282	0.249089148204621	0.334690724237332	0.391056101795138	0.000754750133397174	0.00190200980181668	0.00416801047543806	0.00794239289438494	0.0131607442881726	0.0189633934301516	1.50744958328133e-06	4.68503161557551e-06
0.647413054735551	0.808275620109214	0.910589520002131	0.925824664468772	0.849542177126187	0.703480115615467	0.411380430751617	0.599501345361094	0.78792426191094	0.934384245414653	1	0.965909026892429	0.141135608904422	0.24122181010069	0.370677639930291	0.513240879508673	0.640910531188075	0.722112642636112	0.0244748556593431	0.0511261323908592	0.0934322757733077	0.152220156938949	0.222637346643072	0.29316758134259	0	0.0036828260789232	0.0107103156243061	0.0225906196034786	0.0402601389992315	0.0631146610884635	0.248523600565071	0.386541904071991	0.532556707774156	0.650591182607041	0.705019851256607	0.677800307966907	0.216972237479783	0.336736864136375	0.462801340419611	0.563907403354076	0.609441346697046	0.584291876002686	0.106870081945856	0.166179268103331	0.228291153454988	0.277708599974982	0.299421555607171	0.286216170571049	0.0284195393186972	0.0451811854224948
0.218910267014146	0.556089930960627	0.922691077105212	1	0.707906775759536	0.327329033208367	0.0190180528680763	0.0915158673900188	0.287646510609505	0.590546643053957	0.791920689597811	0.693651873529149	0.000387214647454901	0.0035296818969922	0.0210159920960789	0.0817328110568928	0.207622942103692	0.344497941590304	1.84562802888309e-06	3.19032656848682e-05	0.000359853976352743	0.00265110167038322	0.012757246996106	0.0400977233437132	0	6.5523120642831e-08	1.44202846513419e-06	2.01511808647565e-05	0.000183705379195041	0.00109380538000501	0.240939060302836	0.463276998158553	0.729498934235403	0.940716982780227	0.993444720498751	0.859169451414233	0.0769296019187283	0.162330902408949	0.280517084290724	0.39697926861766	0.46007298953757	0.436652595046181	0.00505030630566452	0.0116949863606488	0.0221784940988943	0.0344440940897522	0.0438074394787052	0.0456279930654806	6.81659123658404e-05	0.000173233278007994
0.187681798864812	0.412259749810478	0.668564635120515	0.800459847090369	0.707553673038435	0.461745758467807	0.0121699771540325	0.0420694271829281	0.107366085967553	0.202297879457697	0.28140980572215	0.289008628501475	5.46040429723963e-05	0.000297050094999116	0.00119304898671431	0.0035376148088673	0.00774437718673801	0.0125165931959187	1.69518830259638e-08	1.45130649182554e-07	9.17311193814043e-07	4.28052613803112e-06	1.4746915472992e-05	3.7508430816198e-05	0	4.54218209660036e-12	4.84384278617746e-11	3.58022030009298e-10	1.94268299091894e-09	7.77711929847116e-09	0.49168288758014	0.707577204587546	0.896490039511215	1	0.982058654203968	0.849097867337607	0.203572820953125	0.308690424730612	0.412106455488827	0.484371490026019	0.501222575442415	0.456631187897588	0.0205290624909471	0.032801001499655	0.0461411046043364	0.0571441485557791	0.0623072295259319	0.0598119568690285	0.000504235082762182	0.000848917859251472
0.218910267014146	0.556089930960627	0.922691077105212	1	0.707906775759536	0.327329033208367	0.0190180528680763	0.0915158673900188	0.287646510609505	0.590546643053957	0.791920689597811	0.693651873529149	0.000387214647454901	0.0035296818969922	0.0210159920960789	0.0817328110568928	0.207622942103692	0.344497941590304	1.84562802888309e-06	3.19032656848682e-05	0.000359853976352743	0.00265110167038322	0.012757246996106	0.0400977233437132	0	6.5523120642831e-08	1.44202846513419e-06	2.01511808647565e-05	0.000183705379195041	0.00109380538000501	0.240939060302836	0.463276998158553	0.729498934235403	0.940716982780227	0.993444720498751	0.859169451414233	0.0769296019187283	0.162330902408949	0.280517084290724	0.39697926861766	0.46007298953757	0.436652595046181	0.00505030630566452	0.0116949863606488	0.0221784940988943	0.0344440940897522	0.0438074394787052	0.0456279930654806	6.81659123658404e-05	0.000173233278007994
0.119005547150693	0.253413138005895	0.45618705056958	0.694238484187637	0.893153945451665	0.971394997548974	0.0318599393773137	0.0681611376501031	0.123276592206583	0.188484792329269	0.24362615744052	0.266209420774266	0.000633233844943326	0.00136108737145052	0.00247320304406015	0.0037991412170873	0.004933589407826	0.00541617230729899	9.34280651992758e-07	2.01769126355142e-06	3.68356547425729e-06	5.6849711358626e-06	7.41715947825195e-06	8.18083452902318e-06	0	1.1972047748976e-10	3.04967201468961e-10	5.2922051384717e-10	7.25517526722974e-10	8.15033062509367e-10	0.306792336535672	0.508362606527704	0.732502666875589	0.917806954738298	1	0.947447550706282	0.0443943120636971	0.0907186616906389	0.161202755225282	0.249089148204621	0.334690724237332	0.391056101795138	0.000754750133397174	0.00190200980181668	0.00416801047543806	0.00794239289438494	0.0131607442881726	0.0189633934301516	1.50744958328133e-06	4.68503161557551e-06
0.743760923233126	0.918547106837938	1	0.959698166364174	0.811900507827104	0.605468784370849	0.338576583042463	0.505302135493501	0.664698546153054	0.770749743425997	0.787826779235595	0.709869513326582	0.0725119368660051	0.130982404540503	0.208336014670972	0.29197662268643	0.360642587220192	0.392641920566563	0.00703992173065975	0.0157470966124678	0.0305553203001137	0.0519552602056015	0.0776871109201942	0.102287806853512	0	0.000577553382173175	0.00180670216987645	0.00406388225925969	0.00760907504455612	0.0122991941832905	0.275497343620044	0.36492330380366	0.454079982319689	0.530798765697249	0.582914649548483	0.601399136476021	0.148367302611644	0.215902453013563	0.295083394334663	0.378840798010186	0.456902415557426	0.517679423430836	0.0590683301474824	0.0945302381199001	0.141989893898162	0.20027054451171	0.265308210510828	0.330149466202047	0.0172415610646359	0.0304989657571579
0.333348750596112	0.626308007342893	0.903241420151349	1	0.849936303530301	0.554557023574631	0.189527294314417	0.417145728716075	0.704581392306356	0.913539886826398	0.909304712431975	0.694826679177511	0.0465751336008976	0.120331931286984	0.238186970109216	0.361746527892844	0.421701051620603	0.377360231646797	0.00477428036949866	0.0148691198884075	0.0347394557190159	0.0619457393825913	0.0846419205005018	0.0887151628435652	0	0.000588001630002528	0.00199213206271264	0.00439904596604724	0.00717092381017573	0.00885334628645927	0.410793224084369	0.437524346071687	0.445000668111294	0.432214304646053	0.400882123162604	0.355067265928402	0.247260144661171	0.282216619772693	0.307595972537538	0.320149402423727	0.318200295055331	0.302011874762193	0.069711206685942	0.0853018046010713	0.0996576672387313	0.111170232004621	0.118415278660646	0.120441592226226	0.00904514648364771	0.0119248951302739
0.743760923233126	0.918547106837938	1	0.959698166364174	0.811900507827104	0.605468784370849	0.338576583042463	0.505302135493501	0.664698546153054	0.770749743425997	0.787826779235595	0.709869513326582	0.0725119368660051	0.130982404540503	0.208336014670972	0.29197662268643	0.360642587220192	0.392641920566563	0.00703992173065975	0.0157470966124678	0.0305553203001137	0.0519552602056015	0.0776871109201942	0.102287806853512	0	0.000577553382173175	0.00180670216987645	0.00406388225925969	0.00760907504455612	0.0122991941832905	0.275497343620044	0.36492330380366	0.454079982319689	0.530798765697249	0.582914649548483	0.601399136476021	0.148367302611644	0.215902453013563	0.295083394334663	0.378840798010186	0.456902415557426	0.517679423430836	0.0590683301474824	0.0945302381199001	0.141989893898162	0.20027054451171	0.265308210510828	0.330149466202047	0.0172415610646359	0.0304989657571579
1.94300012080368e-22	1.27239692145502e-14	1.5270393130254e-08	0.000335857965157676	0.135375138236261	1	7.46769571853391e-35	6.64345031111042e-25	1.08312503649086e-16	3.23624449349415e-10	1.77207410962672e-05	0.0177828048570629	9.07613454417319e-51	1.09689560891553e-38	2.42944737899373e-28	9.86114902248445e-20	7.33542655721623e-13	1.0000024195452e-07	3.48831553536137e-70	5.72713512810521e-56	1.72320491377765e-43	9.50198290604649e-33	9.6021700185172e-24	1.77828909093077e-16	0	9.45605713760943e-77	3.86515466761965e-62	2.89535281849351e-49	3.97478767955538e-38	1.00000967816423e-28	1.64257457950047e-08	0.000111861405287357	0.0199392048377715	0.0930267373026936	0.0113600471566638	3.63098846654987e-05	1.5139142084549e-06	0.00316426393731281	0.173107756861358	0.247875010926098	0.00929012065332717	9.11344029505085e-06	2.92044123115017e-05	0.0187342439478891	0.31455475988652	0.13823841385512	0.00159013359542244	4.78752301480679e-07	0.000117914364912834	0.0232151064405646
0.0197551954769394	0.0709482788709771	0.191781811809596	0.390195362043123	0.597539720569529	0.688750072427998	0.0100955872871134	0.0380743149434551	0.1080767370403	0.230908732865036	0.371328420551728	0.449454908105381	0.00219670622471003	0.00870075370883109	0.0259359055133182	0.0581896466887881	0.0982647143385053	0.124898974259308	0.000203176331577343	0.000846336569316153	0.00265008866690688	0.00624417878731143	0.0110731780902387	0.0147798663047276	7.59345271094248e-06	3.46499083782856e-05	0.00011490469866128	0.000284930413927152	0.000530966784490498	0.000744385450368797	0.0682869964963366	0.179463910307753	0.380506705722668	0.650870215291997	0.898201143258813	1	0.00969455314009763	0.0351382460046264	0.102746932282464	0.242383124562585	0.461298927623893	0.708287422851782	0.000690073517049967	0.00345109138736931	0.0139182318133666	0.0452821071076481	0.118852824665114	0.251673718266191	2.4230556521208e-05	0.000169639555466008
0.119005547150693	0.253413138005895	0.45618705056958	0.694238484187637	0.893153945451665	0.971394997548974	0.0318599393773137	0.0681611376501031	0.123276592206583	0.188484792329269	0.24362615744052	0.266209420774266	0.000633233844943326	0.00136108737145052	0.00247320304406015	0.0037991412170873	0.004933589407826	0.00541617230729899	9.34280651992758e-07	2.01769126355142e-06	3.68356547425729e-06	5.6849711358626e-06	7.41715947825195e-06	8.18083452902318e-06	0	1.1972047748976e-10	3.04967201468961e-10	5.2922051384717e-10	7.25517526722974e-10	8.15033062509367e-10	0.306792336535672	0.508362606527704	0.732502666875589	0.917806954738298	1	0.947447550706282	0.0443943120636971	0.0907186616906389	0.161202755225282	0.249089148204621	0.334690724237332	0.391056101795138	0.000754750133397174	0.00190200980181668	0.00416801047543806	0.00794239289438494	0.0131607442881726	0.0189633934301516	1.50744958328133e-06	4.68503161557551e-06
0.00407608586489293	0.0413343902500536	0.223406621328104	0.646072977848873	1	0.828449788164844	0.00210373183758039	0.0248092191776837	0.155288420009832	0.519937517444585	0.931717726301831	0.893642960835413	0.000688223548745752	0.00957526400227321	0.0694707744456393	0.269328719723194	0.558775950813848	0.620485228767309	0.000131331508582319	0.00236620619374473	0.0199934157130131	0.0897919660650391	0.215698155311385	0.27730645798209	0	0.000361196532698133	0.00368940124058383	0.019255814245498	0.0535830842091058	0.0797627106268862	0.0108474236541032	0.0454369219039078	0.136220755247428	0.292576138500416	0.450265981969767	0.496535008687599	0.00361457278202005	0.0187075362320229	0.0691124145318198	0.182844046473697	0.34658233532095	0.470733281367935	0.000981859124605112	0.0063421946463885	0.0289087696824673	0.0942267224124616	0.219995724042247	0.368023170813421	0.000207083316466892	0.00176185383503036
0.326343343753565	0.567081702362935	0.769386873550917	0.81502733278882	0.674105448283458	0.435323150666428	0.216002765167255	0.459253092034644	0.762382870530991	0.988148995583972	1	0.790143240676219	0.0421288492980963	0.109595892714135	0.222606182717813	0.353027411900997	0.437127267417299	0.422605972104023	0.00242122750563241	0.00770676643876828	0.0191530105490598	0.0371646595109065	0.0563055922176421	0.0666041308842435	4.10039866978093e-05	0.000159692872368359	0.000485593097385608	0.00115288922382656	0.00213712967955864	0.00309316025233944	0.00500076122268401	0.0294698804225561	0.115286415664927	0.299388706796277	0.516119427566665	0.590639536685895	0.000234186268087296	0.00238424629374639	0.0161138062097486	0.0722940666935914	0.215310241315619	0.425680969398184	4.54740473851914e-06	7.9985515296081e-05	0.000933912513314772	0.00723865702468059	0.0372449398119481	0.12721375272112	3.64942616487128e-08	1.11253394563281e-06
1.8393781125313e-20	4.76554322586971e-13	2.26139346590042e-07	0.00196545078606997	0.312874764369469	0.912223420787541	5.05695077725142e-24	6.87806600407019e-16	1.71342963030579e-09	7.81787149666772e-05	0.0653330755885889	1	3.06875992518182e-28	2.19117336819986e-19	2.86558231652525e-12	6.86390647184281e-07	0.00301128698287682	0.241966508287657	4.11047767268067e-33	1.54079059268233e-23	1.05783024451813e-15	1.33018076179923e-09	3.06356899790407e-05	0.0129231084985637	0	2.39148120082849e-28	8.61937045582681e-20	5.68992370910885e-13	6.87954413068235e-08	0.000152347453514143	0.0763052135609539	0.0322326804497931	0.00995068803347155	0.00224504099887897	0.000370177416229179	4.46077215074698e-05	0.257901026033309	0.17437072128784	0.0861605645073933	0.0311141531462276	0.00821148893329518	0.00158379991904046	0.257512774369159	0.278674708499198	0.220399604471866	0.127390940428828	0.0538122008106414	0.0166125936530557	0.0759611158691861	0.131573490791939
0.00305612470319439	0.040659054970736	0.250230816905094	0.712497170759194	0.938616107621436	0.572078541125484	0.00764929598695167	0.0821942854994915	0.408601020532739	0.939763039348707	1	0.492316530377241	0.00245720118733966	0.0213301547697021	0.0856514293297758	0.159122395048647	0.136769587518212	0.0543886725404607	0.000100830669752069	0.000710094757161605	0.00230437174589593	0.00345826736305998	0.0024008454287722	0.000770827748135215	0	2.50251549031525e-06	7.42578253479651e-06	9.11486447208744e-06	4.87594462065374e-06	8.67672624462383e-07	7.63652611485071e-05	0.00383341334125893	0.064512710507346	0.366390489528397	0.702318157490477	0.45437726193803	0.00117358078325808	0.0300347293196796	0.259324758791975	0.755703521198676	0.743278871665695	0.246743078067899	0.00283060683408436	0.037160922627391	0.16463254429352	0.246169349809575	0.124235108385659	0.0211611844562926	0.00107763632322827	0.00726102919283985
0.626207307852483	0.811722513441583	0.948785848834559	1	0.950392519064079	0.8144739774008	0.236515887695828	0.35337649232665	0.476086402907023	0.578368883794775	0.633570844089057	0.625830330122561	0.020239088062887	0.0348553819966906	0.0541267779044977	0.0757917780782942	0.0956976788989355	0.108955936289987	0.000390751304624072	0.000777321825855859	0.0013926679442124	0.00224877058160143	0.00327351009909681	0.00429639069144603	0	2.22075612869518e-06	6.41455245561406e-06	1.34163258486646e-05	2.36734656487002e-05	3.66922508546602e-05	0.763174207766721	0.804262822726016	0.814330094878782	0.792193290861499	0.74044024396753	0.664931706700474	0.554175894392481	0.620125660497171	0.666714554195797	0.688697237733577	0.68351007903196	0.651762967430136	0.080114071724869	0.0951918752612675	0.108672254241252	0.119196999381177	0.125614537272325	0.127186921753157	0.00230413164774178	0.00290751495542391
0.173546806285685	0.390038288760729	0.657702290911133	0.834796591332579	0.798175212755812	0.574815707545076	0.375020831483323	0.69079843619983	0.957598512801681	1	0.786763118316116	0.466049490826379	0.549426461477322	0.832059528289493	0.949017958338372	0.815486266688202	0.527726059056131	0.256703517645453	0.547444338072601	0.682135092646014	0.640160892469384	0.452379043439411	0.240312916295342	0.0953115642413075	0.370968828524548	0.380291803659346	0.293362416429761	0.169970480473785	0.0733852776586684	0.022780304864907	0.0983214750036494	0.166276527066132	0.249533223257506	0.333150377504793	0.396117680392936	0.419631747484642	0.10504402468779	0.164013319930302	0.227463946684881	0.280731544675395	0.308572786722958	0.302155872935373	0.0573332499157843	0.0831391750318991	0.106853993510231	0.122044285902072	0.12400239750637	0.11209221912576	0.0149609719585656	0.0205656396875496
0.774006513143647	0.917434893549114	0.999218306729272	1	0.919589719548926	0.777038798821541	0.418262051812397	0.562856091402071	0.695986419282304	0.790785411992937	0.825602543319817	0.792023166393845	0.124787234937198	0.190650238607011	0.267644931430285	0.34525118476015	0.409228449996584	0.445708532264879	0.0205546185661368	0.0356529151707769	0.0568244269226918	0.0832203480527825	0.111989797163654	0.138478345404584	0.00186922841190263	0.0036810231567626	0.00666082279081791	0.0110749332791246	0.0169203202225439	0.023753652246007	0.0847703003410702	0.191811105985583	0.361990421648041	0.569788574167078	0.748038117576259	0.819081391191189	0.0254278361574265	0.0615923641401514	0.124433565250033	0.209672517415459	0.294671950369685	0.345405634962714	0.00135635545272683	0.00351708063767386	0.00760644354385496	0.0137206099733908	0.020642305972663	0.0259021734069394	1.28446624030401e-05	3.56930560137813e-05
0.441273521795298	0.761561343882839	1	0.999148780819457	0.759618072615729	0.4393979930444	0.193062332132355	0.438787559226358	0.758510949314844	0.997624165284044	0.998405529688216	0.76029474715881	0.0422741217585965	0.126889056850078	0.288976567762369	0.500422342862703	0.659280506275928	0.660876405744872	0.00444157214819358	0.0182428124042744	0.0551431514458371	0.125977211741175	0.218620563154219	0.288539484271264	0	0.00109191883454753	0.00507181212784397	0.0157330396865939	0.0362412377470221	0.0631330560749082	0.43590727531253	0.575469947319136	0.68430460917347	0.732969623081273	0.70718961866888	0.614606705282941	0.201867254056973	0.31180583608835	0.43374740751841	0.543463183755915	0.613344384970968	0.62351647595564	0.0480485020349343	0.0869776698045829	0.141649634965945	0.207685021753061	0.274222467927376	0.326110127371275	0.00569364511725393	0.0123165832695334
1.8393781125313e-20	4.76554322586971e-13	2.26139346590042e-07	0.00196545078606997	0.312874764369469	0.912223420787541	5.05695077725142e-24	6.87806600407019e-16	1.71342963030579e-09	7.81787149666772e-05	0.0653330755885889	1	3.06875992518182e-28	2.19117336819986e-19	2.86558231652525e-12	6.86390647184281e-07	0.00301128698287682	0.241966508287657	4.11047767268067e-33	1.54079059268233e-23	1.05783024451813e-15	1.33018076179923e-09	3.06356899790407e-05	0.0129231084985637	0	2.39148120082849e-28	8.61937045582681e-20	5.68992370910885e-13	6.87954413068235e-08	0.000152347453514143	0.0763052135609539	0.0322326804497931	0.00995068803347155	0.00224504099887897	0.000370177416229179	4.46077215074698e-05	0.257901026033309	0.17437072128784	0.0861605645073933	0.0311141531462276	0.00821148893329518	0.00158379991904046	0.257512774369159	0.278674708499198	0.220399604471866	0.127390940428828	0.0538122008106414	0.0166125936530557	0.0759611158691861	0.131573490791939
0.109228885095618	0.288843002023715	0.577703291805155	0.873942510139232	1	0.865480084706234	0.0714251456865	0.198752302693688	0.418290578192831	0.665848602583454	0.80169818380983	0.730105805528391	0.0299594729119174	0.0877381534145149	0.194309051656359	0.325472999560913	0.412354073521245	0.395150848764477	0.00805482911773648	0.0248420789997327	0.0579038446783077	0.102065357412637	0.136069813542991	0.137205973083123	0.0013800238995427	0.00450353405477421	0.0110616797251006	0.0205261955180314	0.0287989491949978	0.0305574257514715	0.00456309731262166	0.0460253634268121	0.238742630028591	0.638286666347784	0.879687912100405	0.624994340740075	0.00588125119118782	0.048211001849498	0.2033701064258	0.442172050763196	0.495588516751393	0.286339320936911	0.00241226468784208	0.0161248771473581	0.0553374324383699	0.0978524200952888	0.0891892485163711	0.0419011002392367	0.000305501636235565	0.00171202352400899
0.0156114370983627	0.0623365557329251	0.182987118133356	0.394889901873034	0.626483063211962	0.730668587141559	0.000404475332202307	0.00256227218552953	0.0119326328917866	0.0408531071445507	0.102823338866077	0.190255012205654	7.10513833468472e-07	7.14067163485493e-06	5.27573997885391e-05	0.000286553355726808	0.00114420913435489	0.00335879206098713	8.46222125231132e-11	1.34922445217941e-09	1.58147316237405e-08	1.36275330838935e-07	8.63277574902316e-07	4.020327843936e-06	6.83325385470825e-16	1.72846537870425e-14	3.21419048181844e-13	4.39400282805435e-12	4.41597747298436e-11	3.26265506919025e-10	2.07288714908099e-06	0.000268270175898667	0.0112957011969791	0.154738386389069	0.689647233743768	1	1.70373074145568e-09	7.31527553612916e-07	0.000102189078909002	0.00464432226120198	0.0686727242289098	0.330362140825286	1.01517974594285e-13	1.44612444645955e-10	6.70212398672275e-08	1.01056281675253e-05	0.000495744880283943	0.00791219947471859	4.38532189596024e-19	2.07251332267134e-15
0.118044603311022	0.27200567039214	0.511256984684426	0.783844701253825	0.980280300978445	1	0.00311729568971184	0.00975024392588218	0.0248761082758084	0.0517700842962859	0.0878829814015311	0.121691478446693	9.53396787052621e-07	4.04777931589109e-06	1.40181094207457e-05	3.95996675930665e-05	9.12479489243027e-05	0.000171507911279451	3.37701643464373e-12	1.94617546325108e-11	9.14871871657863e-11	3.50806822930596e-10	1.0972491761693e-09	2.79944520539967e-09	0	9.4517073007391e-19	6.77650965174189e-18	3.58536620140162e-17	1.52671277049455e-16	5.29066062571525e-16	0.804018234113583	0.84259990050955	0.781478749108074	0.641435815272189	0.465939470965914	0.299533956217757	0.161461198771257	0.140913127345877	0.108836608013459	0.0743941535159066	0.0450031464164743	0.024092796627374	0.000946294502518642	0.000687760728083595	0.000442373082997865	0.000251814235316624	0.000126856324832215	5.65567228672895e-05	1.61860296484301e-07	9.79668543770277e-08
0.218910267014146	0.556089930960627	0.922691077105212	1	0.707906775759536	0.327329033208367	0.0190180528680763	0.0915158673900188	0.287646510609505	0.590546643053957	0.791920689597811	0.693651873529149	0.000387214647454901	0.0035296818969922	0.0210159920960789	0.0817328110568928	0.207622942103692	0.344497941590304	1.84562802888309e-06	3.19032656848682e-05	0.000359853976352743	0.00265110167038322	0.012757246996106	0.0400977233437132	0	6.5523120642831e-08	1.44202846513419e-06	2.01511808647565e-05	0.000183705379195041	0.00109380538000501	0.240939060302836	0.463276998158553	0.729498934235403	0.940716982780227	0.993444720498751	0.859169451414233	0.0769296019187283	0.162330902408949	0.280517084290724	0.39697926861766	0.46007298953757	0.436652595046181	0.00505030630566452	0.0116949863606488	0.0221784940988943	0.0344440940897522	0.0438074394787052	0.0456279930654806	6.81659123658404e-05	0.000173233278007994
0.235694204373655	0.442724896202025	0.664446594955703	0.796789525065876	0.763464800874224	0.584514592924716	0.151641729161686	0.34026057899235	0.609986718517755	0.873735069984139	1	0.914499763708837	0.054821514525792	0.146990360469059	0.314789452820607	0.538602592079366	0.736320639535673	0.804313954023782	0.0111072990691762	0.0356654329480315	0.0912958304545621	0.186623137331995	0.304768310208859	0.397661383363288	0.00122404345966683	0.00482564143212048	0.014847854801116	0.036317394922836	0.0708832879310162	0.110497917363751	0.0657895123934761	0.17346038643736	0.336348937546746	0.479769062220101	0.503444742458874	0.388643269363142	0.0187316969855745	0.0663925564479337	0.172864626720364	0.331010595106147	0.466262445375023	0.483165741920422	0.00370396881623889	0.0177811791743615	0.0622430447678312	0.1600428715964	0.302637529643605	0.42097775334062	0.00047461026308121	0.00330275844730484
0.218910267014146	0.556089930960627	0.922691077105212	1	0.707906775759536	0.327329033208367	0.0190180528680763	0.0915158673900188	0.287646510609505	0.590546643053957	0.791920689597811	0.693651873529149	0.000387214647454901	0.0035296818969922	0.0210159920960789	0.0817328110568928	0.207622942103692	0.344497941590304	1.84562802888309e-06	3.19032656848682e-05	0.000359853976352743	0.00265110167038322	0.012757246996106	0.0400977233437132	0	6.5523120642831e-08	1.44202846513419e-06	2.01511808647565e-05	0.000183705379195041	0.00109380538000501	0.240939060302836	0.463276998158553	0.729498934235403	0.940716982780227	0.993444720498751	0.859169451414233	0.0769296019187283	0.162330902408949	0.280517084290724	0.39697926861766	0.46007298953757	0.436652595046181	0.00505030630566452	0.0116949863606488	0.0221784940988943	0.0344440940897522	0.0438074394787052	0.0456279930654806	6.81659123658404e-05	0.000173233278007994
0.288302901637155	0.524096188288634	0.713743175694131	0.728205852130464	0.556606386638192	0.318723499713259	0.195801749954465	0.450109938875815	0.7751226321332	1	0.96652725086566	0.699861308755428	0.0404832445125096	0.117753287898963	0.25645709327059	0.418390761654101	0.511349678321966	0.468200879188881	0.0025068375326608	0.00934414488181569	0.0258134588745213	0.053298951857621	0.08239451417601	0.0954033112469366	0	0.000179108407671775	0.00074543581703031	0.0020233108538989	0.00400064028470781	0.00587973278967937	0.0848353482273534	0.129964264993537	0.181085420361049	0.229495887725773	0.264549636913351	0.277385794764305	0.0323731604996497	0.0571940010320765	0.0918807073259508	0.134240660419343	0.178387034917281	0.215614116685741	0.00743411220716072	0.0151804870147905	0.0281439059719002	0.0474240373051938	0.0726631891125906	0.101253607260118	0.000994561050005473	0.00239929638681844
0.333348750596112	0.626308007342893	0.903241420151349	1	0.849936303530301	0.554557023574631	0.189527294314417	0.417145728716075	0.704581392306356	0.913539886826398	0.909304712431975	0.694826679177511	0.0465751336008976	0.120331931286984	0.238186970109216	0.361746527892844	0.421701051620603	0.377360231646797	0.00477428036949866	0.0148691198884075	0.0347394557190159	0.0619457393825913	0.0846419205005018	0.0887151628435652	0	0.000588001630002528	0.00199213206271264	0.00439904596604724	0.00717092381017573	0.00885334628645927	0.410793224084369	0.437524346071687	0.445000668111294	0.432214304646053	0.400882123162604	0.355067265928402	0.247260144661171	0.282216619772693	0.307595972537538	0.320149402423727	0.318200295055331	0.302011874762193	0.069711206685942	0.0853018046010713	0.0996576672387313	0.111170232004621	0.118415278660646	0.120441592226226	0.00904514648364771	0.0119248951302739
0.00305612470319439	0.040659054970736	0.250230816905094	0.712497170759194	0.938616107621436	0.572078541125484	0.00764929598695167	0.0821942854994915	0.408601020532739	0.939763039348707	1	0.492316530377241	0.00245720118733966	0.0213301547697021	0.0856514293297758	0.159122395048647	0.136769587518212	0.0543886725404607	0.000100830669752069	0.000710094757161605	0.00230437174589593	0.00345826736305998	0.0024008454287722	0.000770827748135215	0	2.50251549031525e-06	7.42578253479651e-06	9.11486447208744e-06	4.87594462065374e-06	8.67672624462383e-07	7.63652611485071e-05	0.00383341334125893	0.064512710507346	0.366390489528397	0.702318157490477	0.45437726193803	0.00117358078325808	0.0300347293196796	0.259324758791975	0.755703521198676	0.743278871665695	0.246743078067899	0.00283060683408436	0.037160922627391	0.16463254429352	0.246169349809575	0.124235108385659	0.0211611844562926	0.00107763632322827	0.00726102919283985
1.8393781125313e-20	4.76554322586971e-13	2.26139346590042e-07	0.00196545078606997	0.312874764369469	0.912223420787541	5.05695077725142e-24	6.87806600407019e-16	1.71342963030579e-09	7.81787149666772e-05	0.0653330755885889	1	3.06875992518182e-28	2.19117336819986e-19	2.86558231652525e-12	6.86390647184281e-07	0.00301128698287682	0.241966508287657	4.11047767268067e-33	1.54079059268233e-23	1.05783024451813e-15	1.33018076179923e-09	3.06356899790407e-05	0.0129231084985637	0	2.39148120082849e-28	8.61937045582681e-20	5.68992370910885e-13	6.87954413068235e-08	0.000152347453514143	0.0763052135609539	0.0322326804497931	0.00995068803347155	0.00224504099887897	0.000370177416229179	4.46077215074698e-05	0.257901026033309	0.17437072128784	0.0861605645073933	0.0311141531462276	0.00821148893329518	0.00158379991904046	0.257512774369159	0.278674708499198	0.220399604471866	0.127390940428828	0.0538122008106414	0.0166125936530557	0.0759611158691861	0.131573490791939
0.372006601643186	0.577820182488226	0.755281076301556	0.830803810044999	0.769063805673025	0.599101287736001	0.321776248101318	0.553419815002107	0.800993807776501	0.975612971072911	1	0.862574210012967	0.0653293640850072	0.124414460595947	0.199390804170811	0.26891348969682	0.305206461675313	0.291506787360095	0.00311215499639465	0.00656401716476563	0.0116492196842411	0.0173971231079822	0.0218636753279317	0.0231226723096219	3.35790886459899e-05	8.00704825282618e-05	0.000158537590152661	0.000262969037082595	0.000366422213380997	0.000429308695320026	0.0502655114129733	0.118394414093925	0.230520458934092	0.3710287258095	0.49365802253422	0.542957370238287	0.0132650196056467	0.0373517150691794	0.0869393258458527	0.167277619892085	0.26605949022846	0.349816335558998	0.00145208970628909	0.00489050102911098	0.013609531486399	0.0313044202576163	0.0595216540720553	0.0935536113088329	6.48421835394739e-05	0.000264673697294857
0.273463765955248	0.548291427711866	0.797701857320069	0.842285567675977	0.645468279761817	0.358958978636199	0.237776349574595	0.52892416293703	0.853697462983177	1	0.85015962727627	0.524548691081735	0.069001428040557	0.170509678797835	0.305425091780239	0.396938713856319	0.37436351618008	0.256211394564837	0.00651450086082112	0.0182049757447248	0.0363708801698869	0.0525252974193031	0.0549667958231424	0.0416908797387408	0	0.000445900630542194	0.00124597157541602	0.00212371558773227	0.00250019685708149	0.00207184038916086	0.382442476298639	0.51629297049274	0.610794158940968	0.633249851054596	0.575359410369758	0.458121520374682	0.240462652876659	0.351523682136303	0.450298504376234	0.5054924566045	0.497287137502416	0.42872304731041	0.0919420168878921	0.145610656145271	0.202012549979317	0.245566620021971	0.261580338995416	0.244171961531692	0.0212655733445271	0.0365890047371598
0.441273521795298	0.761561343882839	1	0.999148780819457	0.759618072615729	0.4393979930444	0.193062332132355	0.438787559226358	0.758510949314844	0.997624165284044	0.998405529688216	0.76029474715881	0.0422741217585965	0.126889056850078	0.288976567762369	0.500422342862703	0.659280506275928	0.660876405744872	0.00444157214819358	0.0182428124042744	0.0551431514458371	0.125977211741175	0.218620563154219	0.288539484271264	0	0.00109191883454753	0.00507181212784397	0.0157330396865939	0.0362412377470221	0.0631330560749082	0.43590727531253	0.575469947319136	0.68430460917347	0.732969623081273	0.70718961866888	0.614606705282941	0.201867254056973	0.31180583608835	0.43374740751841	0.543463183755915	0.613344384970968	0.62351647595564	0.0480485020349343	0.0869776698045829	0.141649634965945	0.207685021753061	0.274222467927376	0.326110127371275	0.00569364511725393	0.0123165832695334
0.0197551954769394	0.0709482788709771	0.191781811809596	0.390195362043123	0.597539720569529	0.688750072427998	0.0100955872871134	0.0380743149434551	0.1080767370403	0.230908732865036	0.371328420551728	0.449454908105381	0.00219670622471003	0.00870075370883109	0.0259359055133182	0.0581896466887881	0.0982647143385053	0.124898974259308	0.000203176331577343	0.000846336569316153	0.00265008866690688	0.00624417878731143	0.0110731780902387	0.0147798663047276	7.59345271094248e-06	3.46499083782856e-05	0.00011490469866128	0.000284930413927152	0.000530966784490498	0.000744385450368797	0.0682869964963366	0.179463910307753	0.380506705722668	0.650870215291997	0.898201143258813	1	0.00969455314009763	0.0351382460046264	0.102746932282464	0.242383124562585	0.461298927623893	0.708287422851782	0.000690073517049967	0.00345109138736931	0.0139182318133666	0.0452821071076481	0.118852824665114	0.251673718266191	2.4230556521208e-05	0.000169639555466008
0.0735419018865313	0.18818383232182	0.390798194503239	0.658636170289431	0.900868484979344	1	0.00598416130746385	0.0209443343524265	0.0594911850275765	0.137139153906757	0.256562453461945	0.389535930523721	7.38867470014332e-05	0.000353708759383766	0.00137419297822263	0.00433283744936596	0.0110871481343104	0.0230244938001496	1.38389081129601e-07	9.06361299053363e-07	4.81653091658064e-06	2.0771963834596e-05	7.27011723181951e-05	0.000206503598204573	0	3.13090483833038e-10	2.52231647774862e-09	1.50711667886882e-08	7.22973135774657e-08	2.80995618638295e-07	0.0242556623728952	0.0672940129416037	0.14613186381949	0.248381146527142	0.330443747926641	0.344097612353915	0.00223234888009002	0.00894370674490181	0.0280464718388603	0.0688405178275229	0.132255952787084	0.198880194716093	5.05130715810505e-05	0.000292248117173099	0.00132344116682882	0.0046909707940135	0.0130144559990921	0.0282614549359544	2.80981959829625e-07	2.34785802490857e-06
0.173546806285685	0.390038288760729	0.657702290911133	0.834796591332579	0.798175212755812	0.574815707545076	0.375020831483323	0.69079843619983	0.957598512801681	1	0.786763118316116	0.466049490826379	0.549426461477322	0.832059528289493	0.949017958338372	0.815486266688202	0.527726059056131	0.256703517645453	0.547444338072601	0.682135092646014	0.640160892469384	0.452379043439411	0.240312916295342	0.0953115642413075	0.370968828524548	0.380291803659346	0.293362416429761	0.169970480473785	0.0733852776586684	0.022780304864907	0.0983214750036494	0.166276527066132	0.249533223257506	0.333150377504793	0.396117680392936	0.419631747484642	0.10504402468779	0.164013319930302	0.227463946684881	0.280731544675395	0.308572786722958	0.302155872935373	0.0573332499157843	0.0831391750318991	0.106853993510231	0.122044285902072	0.12400239750637	0.11209221912576	0.0149609719585656	0.0205656396875496
0.0182919620064043	0.0884332650532666	0.285247976006947	0.613876524197687	0.881436482017606	0.844408429731427	0.00242642498802113	0.0181748322560038	0.0908292012364457	0.302853168020439	0.673736830804068	1	1.9352155297812e-05	0.000224585160732767	0.00173893886239391	0.00898336636148852	0.0309631724791248	0.071203826743916	9.27983756837027e-09	1.66858060313782e-07	2.00170001663499e-06	1.6021456420906e-05	8.55571893082756e-05	0.000304833410005677	1.10748843474334e-13	7.29685619484389e-12	1.38381418529652e-10	1.71783376601259e-09	1.42140772415572e-08	7.84651521817898e-08	0.00290553582412558	0.0199965822698015	0.0896444060423495	0.261775196289876	0.497933876156562	0.616953928251605	7.78962493763942e-05	0.000948938074054364	0.00753003641020749	0.0389219114468536	0.131047615885045	0.287410062099704	4.53215945354192e-07	9.77278698246189e-06	0.000137268038304664	0.00125590935649999	0.00748488348680588	0.0290569263558497	5.72102125569911e-10	2.18420983540249e-08
0.647413054735551	0.808275620109214	0.910589520002131	0.925824664468772	0.849542177126187	0.703480115615467	0.411380430751617	0.599501345361094	0.78792426191094	0.934384245414653	1	0.965909026892429	0.141135608904422	0.24122181010069	0.370677639930291	0.513240879508673	0.640910531188075	0.722112642636112	0.0244748556593431	0.0511261323908592	0.0934322757733077	0.152220156938949	0.222637346643072	0.29316758134259	0	0.0036828260789232	0.0107103156243061	0.0225906196034786	0.0402601389992315	0.0631146610884635	0.248523600565071	0.386541904071991	0.532556707774156	0.650591182607041	0.705019851256607	0.677800307966907	0.216972237479783	0.336736864136375	0.462801340419611	0.563907403354076	0.609441346697046	0.584291876002686	0.106870081945856	0.166179268103331	0.228291153454988	0.277708599974982	0.299421555607171	0.286216170571049	0.0284195393186972	0.0451811854224948
1.94300012080368e-22	1.27239692145502e-14	1.5270393130254e-08	0.000335857965157676	0.135375138236261	1	7.46769571853391e-35	6.64345031111042e-25	1.08312503649086e-16	3.23624449349415e-10	1.77207410962672e-05	0.0177828048570629	9.07613454417319e-51	1.09689560891553e-38	2.42944737899373e-28	9.86114902248445e-20	7.33542655721623e-13	1.0000024195452e-07	3.48831553536137e-70	5.72713512810521e-56	1.72320491377765e-43	9.50198290604649e-33	9.6021700185172e-24	1.77828909093077e-16	0	9.45605713760943e-77	3.86515466761965e-62	2.89535281849351e-49	3.97478767955538e-38	1.00000967816423e-28	1.64257457950047e-08	0.000111861405287357	0.0199392048377715	0.0930267373026936	0.0113600471566638	3.63098846654987e-05	1.5139142084549e-06	0.00316426393731281	0.173107756861358	0.247875010926098	0.00929012065332717	9.11344029505085e-06	2.92044123115017e-05	0.0187342439478891	0.31455475988652	0.13823841385512	0.00159013359542244	4.78752301480679e-07	0.000117914364912834	0.0232151064405646
0.48376481026425	0.646209685067459	0.742414919849783	0.733629143500057	0.623535775061711	0.455799141634375	0.724637308801477	0.917868133986441	1	0.937107965908917	0.755338936736947	0.523631734021541	0.674034100972251	0.809660961155247	0.836532680581152	0.743404686723956	0.56821626918376	0.373504254043832	0.389292189416777	0.443488588255108	0.434524364036785	0.366155633007368	0.265330775309931	0.165287490385529	0.139425822686802	0.150650095497792	0.139949237947308	0.111761220519937	0.0766854868837961	0.0451485001210384	0.573025040168204	0.657915967343652	0.725733393415645	0.769126546671267	0.783131468509352	0.766105112317432	0.308959789626446	0.376734395704471	0.441320428990829	0.496673511122976	0.537024159059343	0.557862046470562	0.077597701876072	0.100590951293904	0.125221816161947	0.149722392182148	0.171958724761844	0.189722823685688	0.0087117703013104	0.012164298924227
0.0182919620064043	0.0884332650532666	0.285247976006947	0.613876524197687	0.881436482017606	0.844408429731427	0.00242642498802113	0.0181748322560038	0.0908292012364457	0.302853168020439	0.673736830804068	1	1.9352155297812e-05	0.000224585160732767	0.00173893886239391	0.00898336636148852	0.0309631724791248	0.071203826743916	9.27983756837027e-09	1.66858060313782e-07	2.00170001663499e-06	1.6021456420906e-05	8.55571893082756e-05	0.000304833410005677	1.10748843474334e-13	7.29685619484389e-12	1.38381418529652e-10	1.71783376601259e-09	1.42140772415572e-08	7.84651521817898e-08	0.00290553582412558	0.0199965822698015	0.0896444060423495	0.261775196289876	0.497933876156562	0.616953928251605	7.78962493763942e-05	0.000948938074054364	0.00753003641020749	0.0389219114468536	0.131047615885045	0.287410062099704	4.53215945354192e-07	9.77278698246189e-06	0.000137268038304664	0.00125590935649999	0.00748488348680588	0.0290569263558497	5.72102125569911e-10	2.18420983540249e-08
0.287477416636125	0.551983876000428	0.829340995676576	0.975205812424892	0.897498307851408	0.646452607857344	0.137032241057338	0.325470264089866	0.604624211955742	0.8789453769513	1	0.89045767034913	0.0403153392358636	0.118743974164209	0.272923170640022	0.49058922572524	0.690053063267994	0.759626054839538	0.00716616198980079	0.0266690677554438	0.0761602376301936	0.169479599997699	0.29483242335303	0.401286806979264	0.000580014573587925	0.00351275830137512	0.0129800373681093	0.0360963664483652	0.0778744795324434	0.131171711138538	0.102865677713438	0.224553549676121	0.380644028526459	0.501329385044739	0.51309927387676	0.408092134994725	0.0391655737693363	0.106658577280385	0.225090193967929	0.368887864320397	0.469723397989297	0.464795686581027	0.0103105699682392	0.0354042823573802	0.093250295925075	0.190292290257842	0.301530971392241	0.371222087693722	0.00172626572135885	0.00808263203440114
0.115988727648342	0.340730799860206	0.698606163370882	1	0.999399409723833	0.697348142228899	0.190329624547931	0.466541188232937	0.798317137312212	0.953723519526232	0.79550294037313	0.463257456549015	0.2028533338356	0.414983710040042	0.592649958529266	0.590915610365131	0.411350862944443	0.199901614722708	0.140431195703857	0.239782540530889	0.28580583613402	0.23782598358141	0.138148181386517	0.0559917564354107	0.0631240042411052	0.0899716932642511	0.0894992287501039	0.0621343515927163	0.0300855149969501	0.0101274565121643	0.00983812236762146	0.0786009226771304	0.335766309219647	0.771782728109159	0.955123466373698	0.636438208562668	0.00632264252407541	0.0533203152879497	0.239456425250313	0.578429527973591	0.752241033211299	0.526730214651476	0.00244010005319937	0.0220530608650716	0.104270470496916	0.264760137842409	0.361842278896623	0.266238136947622	0.000519906397212032	0.00551753587369584
0.252186998417196	0.53191169568219	0.841213668069952	1	0.894041606979344	0.600943975808325	0.386714081829126	0.657943480839765	0.840876299490135	0.808076710538871	0.583836991326449	0.316659262476616	0.369009405497546	0.507403604899589	0.524187577236187	0.406924020437685	0.236979499412963	0.102819312273545	0.218972611299173	0.24337549511751	0.202888888106564	0.126559821462266	0.0584324247089054	0.0190090330229309	0.0798520111144475	0.0714150291554965	0.0473566928733848	0.0227095791194657	0.00695815162675859	0	0.092422447690136	0.0903866518518167	0.0820729890384993	0.0691423739462391	0.0539538405475909	0.03886703271692	0.08890113507748	0.0834767705562979	0.0727463294531919	0.0587644500135423	0.0438914513000884	0.030155119626528	0.0777823369142818	0.0700890843888154	0.0585596691539918	0.0452724406158044	0.0322502955518894	0.0209820445527081	0.0618146687829044	0.0533893692735367
0.118044603311022	0.27200567039214	0.511256984684426	0.783844701253825	0.980280300978445	1	0.00311729568971184	0.00975024392588218	0.0248761082758084	0.0517700842962859	0.0878829814015311	0.121691478446693	9.53396787052621e-07	4.04777931589109e-06	1.40181094207457e-05	3.95996675930665e-05	9.12479489243027e-05	0.000171507911279451	3.37701643464373e-12	1.94617546325108e-11	9.14871871657863e-11	3.50806822930596e-10	1.0972491761693e-09	2.79944520539967e-09	0	9.4517073007391e-19	6.77650965174189e-18	3.58536620140162e-17	1.52671277049455e-16	5.29066062571525e-16	0.804018234113583	0.84259990050955	0.781478749108074	0.641435815272189	0.465939470965914	0.299533956217757	0.161461198771257	0.140913127345877	0.108836608013459	0.0743941535159066	0.0450031464164743	0.024092796627374	0.000946294502518642	0.000687760728083595	0.000442373082997865	0.000251814235316624	0.000126856324832215	5.65567228672895e-05	1.61860296484301e-07	9.79668543770277e-08
0.288302901637155	0.524096188288634	0.713743175694131	0.728205852130464	0.556606386638192	0.318723499713259	0.195801749954465	0.450109938875815	0.7751226321332	1	0.96652725086566	0.699861308755428	0.0404832445125096	0.117753287898963	0.25645709327059	0.418390761654101	0.511349678321966	0.468200879188881	0.0025068375326608	0.00934414488181569	0.0258134588745213	0.053298951857621	0.08239451417601	0.0954033112469366	0	0.000179108407671775	0.00074543581703031	0.0020233108538989	0.00400064028470781	0.00587973278967937	0.0848353482273534	0.129964264993537	0.181085420361049	0.229495887725773	0.264549636913351	0.277385794764305	0.0323731604996497	0.0571940010320765	0.0918807073259508	0.134240660419343	0.178387034917281	0.215614116685741	0.00743411220716072	0.0151804870147905	0.0281439059719002	0.0474240373051938	0.0726631891125906	0.101253607260118	0.000994561050005473	0.00239929638681844
0.287477416636125	0.551983876000428	0.829340995676576	0.975205812424892	0.897498307851408	0.646452607857344	0.137032241057338	0.325470264089866	0.604624211955742	0.8789453769513	1	0.89045767034913	0.0403153392358636	0.118743974164209	0.272923170640022	0.49058922572524	0.690053063267994	0.759626054839538	0.00716616198980079	0.0266690677554438	0.0761602376301936	0.169479599997699	0.29483242335303	0.401286806979264	0.000580014573587925	0.00351275830137512	0.0129800373681093	0.0360963664483652	0.0778744795324434	0.131171711138538	0.102865677713438	0.224553549676121	0.380644028526459	0.501329385044739	0.51309927387676	0.408092134994725	0.0391655737693363	0.106658577280385	0.225090193967929	0.368887864320397	0.469723397989297	0.464795686581027	0.0103105699682392	0.0354042823573802	0.093250295925075	0.190292290257842	0.301530971392241	0.371222087693722	0.00172626572135885	0.00808263203440114
0.283893617195779	0.636647623597411	0.967942310693759	1	0.702105382138325	0.334432441407258	0.15592588191929	0.409560159702354	0.726623322685726	0.87527236657868	0.716467452901593	0.398160550518505	0.056643844131234	0.176822787777046	0.367302683127538	0.516327745855135	0.492740431410853	0.319122569075943	0.0123820656121185	0.0501608643023796	0.124098139337496	0.204505967539585	0.227775958980251	0.171775588642611	0	0.0079135445217419	0.0267331044076642	0.0532341170129627	0.0697623571639097	0.061231627677432	0.286286467840282	0.473906559259449	0.658552246841637	0.769039286812815	0.754937388777716	0.622963010058668	0.221051968164699	0.381621179157704	0.552649751914702	0.672360956591177	0.687555613425917	0.590998792445412	0.134202725159145	0.24216424578593	0.365800552773287	0.463827450144805	0.49414101637161	0.442395971233393	0.0635265090115442	0.120599792820874
0.441273521795298	0.761561343882839	1	0.999148780819457	0.759618072615729	0.4393979930444	0.193062332132355	0.438787559226358	0.758510949314844	0.997624165284044	0.998405529688216	0.76029474715881	0.0422741217585965	0.126889056850078	0.288976567762369	0.500422342862703	0.659280506275928	0.660876405744872	0.00444157214819358	0.0182428124042744	0.0551431514458371	0.125977211741175	0.218620563154219	0.288539484271264	0	0.00109191883454753	0.00507181212784397	0.0157330396865939	0.0362412377470221	0.0631330560749082	0.43590727531253	0.575469947319136	0.68430460917347	0.732969623081273	0.70718961866888	0.614606705282941	0.201867254056973	0.31180583608835	0.43374740751841	0.543463183755915	0.613344384970968	0.62351647595564	0.0480485020349343	0.0869776698045829	0.141649634965945	0.207685021753061	0.274222467927376	0.326110127371275	0.00569364511725393	0.0123165832695334
0.333348750596112	0.626308007342893	0.903241420151349	1	0.849936303530301	0.554557023574631	0.189527294314417	0.417145728716075	0.704581392306356	0.913539886826398	0.909304712431975	0.694826679177511	0.0465751336008976	0.120331931286984	0.238186970109216	0.361746527892844	0.421701051620603	0.377360231646797	0.00477428036949866	0.0148691198884075	0.0347394557190159	0.0619457393825913	0.0846419205005018	0.0887151628435652	0	0.000588001630002528	0.00199213206271264	0.00439904596604724	0.00717092381017573	0.00885334628645927	0.410793224084369	0.437524346071687	0.445000668111294	0.432214304646053	0.400882123162604	0.355067265928402	0.247260144661171	0.282216619772693	0.307595972537538	0.320149402423727	0.318200295055331	0.302011874762193	0.069711206685942	0.0853018046010713	0.0996576672387313	0.111170232004621	0.118415278660646	0.120441592226226	0.00904514648364771	0.0119248951302739
0.0268759618386581	0.162076478147806	0.538417010147493	0.987437249214834	1	0.55923136352649	0.0160765396688307	0.106701677026388	0.389410417916316	0.784426657887233	0.872535847034774	0.535936443219791	0.00593095286294551	0.0436105758426321	0.174980252384449	0.387208357809711	0.473069838194818	0.31913813669717	0.00130086983539457	0.0110204376920646	0.0488076389977113	0.118725520507143	0.159341508101142	0.118051094575223	0.00010652170376779	0.0016623140191545	0.00839407494687032	0.0225584403360737	0.0332908217094847	0.0270775846756511	0.0165256579317389	0.051048168266472	0.122495980049743	0.228809059623978	0.332848692612272	0.377138215797358	0.00600483040260904	0.0223999949970145	0.0645308768650693	0.144534026583888	0.25203695164227	0.342296085486176	0.00174961582747738	0.00805630699701101	0.0279712007977935	0.0751856914187212	0.157198337963846	0.255916855910017	0.000364989300334625	0.00233868970988182
0.281642694558095	0.475264940466301	0.698873316350151	0.895543184233923	1	0.973058297293818	0.0653915669304006	0.118619043374298	0.18750484043695	0.258283071828408	0.310030767578078	0.324294095384554	0.00151408657424716	0.00295242427253789	0.00501686273846606	0.00742866995692673	0.0095855117065937	0.0107781676153418	3.49611226665055e-06	7.32839418406683e-06	1.33862108551722e-05	2.1307470377782e-05	2.95550376942869e-05	3.57237083112993e-05	8.04946487714633e-10	1.81392164461685e-09	3.56184931247061e-09	6.09467675901415e-09	9.08757989830593e-09	1.18078232502668e-08	0.140950221335337	0.204750751835553	0.248771633756986	0.252808587234889	0.214881187447693	0.152763844373214	0.0557179282902438	0.0626166056713288	0.0588572129742237	0.0462727675681423	0.0304275417890424	0.0167349288378951	0.000909286850315334	0.000790551725132283	0.000574877460075332	0.000349651891190013	0.000177873844659523	7.5683971389683e-05	6.12609231004268e-07	4.12047893065129e-07
0.441273521795298	0.761561343882839	1	0.999148780819457	0.759618072615729	0.4393979930444	0.193062332132355	0.438787559226358	0.758510949314844	0.997624165284044	0.998405529688216	0.76029474715881	0.0422741217585965	0.126889056850078	0.288976567762369	0.500422342862703	0.659280506275928	0.660876405744872	0.00444157214819358	0.0182428124042744	0.0551431514458371	0.125977211741175	0.218620563154219	0.288539484271264	0	0.00109191883454753	0.00507181212784397	0.0157330396865939	0.0362412377470221	0.0631330560749082	0.43590727531253	0.575469947319136	0.68430460917347	0.732969623081273	0.70718961866888	0.614606705282941	0.201867254056973	0.31180583608835	0.43374740751841	0.543463183755915	0.613344384970968	0.62351647595564	0.0480485020349343	0.0869776698045829	0.141649634965945	0.207685021753061	0.274222467927376	0.326110127371275	0.00569364511725393	0.0123165832695334
0.00305612470319439	0.040659054970736	0.250230816905094	0.712497170759194	0.938616107621436	0.572078541125484	0.00764929598695167	0.0821942854994915	0.408601020532739	0.939763039348707	1	0.492316530377241	0.00245720118733966	0.0213301547697021	0.0856514293297758	0.159122395048647	0.136769587518212	0.0543886725404607	0.000100830669752069	0.000710094757161605	0.00230437174589593	0.00345826736305998	0.0024008454287722	0.000770827748135215	0	2.50251549031525e-06	7.42578253479651e-06	9.11486447208744e-06	4.87594462065374e-06	8.67672624462383e-07	7.63652611485071e-05	0.00383341334125893	0.064512710507346	0.366390489528397	0.702318157490477	0.45437726193803	0.00117358078325808	0.0300347293196796	0.259324758791975	0.755703521198676	0.743278871665695	0.246743078067899	0.00283060683408436	0.037160922627391	0.16463254429352	0.246169349809575	0.124235108385659	0.0211611844562926	0.00107763632322827	0.00726102919283985
0.441273521795298	0.761561343882839	1	0.999148780819457	0.759618072615729	0.4393979930444	0.193062332132355	0.438787559226358	0.758510949314844	0.997624165284044	0.998405529688216	0.76029474715881	0.0422741217585965	0.126889056850078	0.288976567762369	0.500422342862703	0.659280506275928	0.660876405744872	0.00444157214819358	0.0182428124042744	0.0551431514458371	0.125977211741175	0.218620563154219	0.288539484271264	0	0.00109191883454753	0.00507181212784397	0.0157330396865939	0.0362412377470221	0.0631330560749082	0.43590727531253	0.575469947319136	0.68430460917347	0.732969623081273	0.70718961866888	0.614606705282941	0.201867254056973	0.31180583608835	0.43374740751841	0.543463183755915	0.613344384970968	0.62351647595564	0.0480485020349343	0.0869776698045829	0.141649634965945	0.207685021753061	0.274222467927376	0.326110127371275	0.00569364511725393	0.0123165832695334
9.98358789344788e-15	2.36620980460978e-08	0.000380318846819994	0.132473790669175	1	0.163590453655775	1.21182921977828e-11	1.5193221529901e-06	0.00412060869852056	0.242192557793802	0.308495002477006	0.00851575959478286	2.37012054341083e-10	5.00554624901564e-06	0.00229076364197597	0.0227194076025328	0.00488316776584075	2.2745432907577e-05	2.37443446667193e-10	8.46171613582345e-07	6.53438271336325e-05	0.000109354986574711	3.96607145143151e-06	3.11721923613227e-09	1.2184697006163e-11	7.33955160339611e-09	9.56388031606998e-08	2.7007551124761e-08	1.6525979304356e-10	0	0.0684510339824205	0.0704133282765817	0.0688589228050538	0.0640171104747392	0.0565799295176112	0.0475400055474541	0.0854350372860264	0.0924545441805814	0.0951154357125807	0.0930259755413778	0.0864943931261325	0.0764543446731692	0.0923611732843173	0.105147530670979	0.113799199262944	0.117087309286487	0.114527804918138	0.106498266692433	0.0864849017676572	0.103577952445974
0.109228885095618	0.288843002023715	0.577703291805155	0.873942510139232	1	0.865480084706234	0.0714251456865	0.198752302693688	0.418290578192831	0.665848602583454	0.80169818380983	0.730105805528391	0.0299594729119174	0.0877381534145149	0.194309051656359	0.325472999560913	0.412354073521245	0.395150848764477	0.00805482911773648	0.0248420789997327	0.0579038446783077	0.102065357412637	0.136069813542991	0.137205973083123	0.0013800238995427	0.00450353405477421	0.0110616797251006	0.0205261955180314	0.0287989491949978	0.0305574257514715	0.00456309731262166	0.0460253634268121	0.238742630028591	0.638286666347784	0.879687912100405	0.624994340740075	0.00588125119118782	0.048211001849498	0.2033701064258	0.442172050763196	0.495588516751393	0.286339320936911	0.00241226468784208	0.0161248771473581	0.0553374324383699	0.0978524200952888	0.0891892485163711	0.0419011002392367	0.000305501636235565	0.00171202352400899
0.288302901637155	0.524096188288634	0.713743175694131	0.728205852130464	0.556606386638192	0.318723499713259	0.195801749954465	0.450109938875815	0.7751226321332	1	0.96652725086566	0.699861308755428	0.0404832445125096	0.117753287898963	0.25645709327059	0.418390761654101	0.511349678321966	0.468200879188881	0.0025068375326608	0.00934414488181569	0.0258134588745213	0.053298951857621	0.08239451417601	0.0954033112469366	0	0.000179108407671775	0.00074543581703031	0.0020233108538989	0.00400064028470781	0.00587973278967937	0.0848353482273534	0.129964264993537	0.181085420361049	0.229495887725773	0.264549636913351	0.277385794764305	0.0323731604996497	0.0571940010320765	0.0918807073259508	0.134240660419343	0.178387034917281	0.215614116685741	0.00743411220716072	0.0151804870147905	0.0281439059719002	0.0474240373051938	0.0726631891125906	0.101253607260118	0.000994561050005473	0.00239929638681844
0.119005547150693	0.253413138005895	0.45618705056958	0.694238484187637	0.893153945451665	0.971394997548974	0.0318599393773137	0.0681611376501031	0.123276592206583	0.188484792329269	0.24362615744052	0.266209420774266	0.000633233844943326	0.00136108737145052	0.00247320304406015	0.0037991412170873	0.004933589407826	0.00541617230729899	9.34280651992758e-07	2.01769126355142e-06	3.68356547425729e-06	5.6849711358626e-06	7.41715947825195e-06	8.18083452902318e-06	0	1.1972047748976e-10	3.04967201468961e-10	5.2922051384717e-10	7.25517526722974e-10	8.15033062509367e-10	0.306792336535672	0.508362606527704	0.732502666875589	0.917806954738298	1	0.947447550706282	0.0443943120636971	0.0907186616906389	0.161202755225282	0.249089148204621	0.334690724237332	0.391056101795138	0.000754750133397174	0.00190200980181668	0.00416801047543806	0.00794239289438494	0.0131607442881726	0.0189633934301516	1.50744958328133e-06	4.68503161557551e-06
0.48376481026425	0.646209685067459	0.742414919849783	0.733629143500057	0.623535775061711	0.455799141634375	0.724637308801477	0.917868133986441	1	0.937107965908917	0.755338936736947	0.523631734021541	0.674034100972251	0.809660961155247	0.836532680581152	0.743404686723956	0.56821626918376	0.373504254043832	0.389292189416777	0.443488588255108	0.434524364036785	0.366155633007368	0.265330775309931	0.165287490385529	0.139425822686802	0.150650095497792	0.139949237947308	0.111761220519937	0.0766854868837961	0.0451485001210384	0.573025040168204	0.657915967343652	0.725733393415645	0.769126546671267	0.783131468509352	0.766105112317432	0.308959789626446	0.376734395704471	0.441320428990829	0.496673511122976	0.537024159059343	0.557862046470562	0.077597701876072	0.100590951293904	0.125221816161947	0.149722392182148	0.171958724761844	0.189722823685688	0.0087117703013104	0.012164298924227
0.859671021208605	0.961550426970472	1	0.966976967946748	0.869401574928486	0.726796393003771	0.472432397645723	0.509020537735634	0.509939701225962	0.47499630892816	0.411385893805446	0.331280576268815	0.0673112941498046	0.0698619856478583	0.0674183342442672	0.0604921094172648	0.0504662897329852	0.0391455499565387	0.00247783375609918	0.00247729815839227	0.00230221905011264	0.00198860129377397	0.00159628585387278	0.00119039962160726	1.42948977966144e-05	1.34150931498634e-05	1.10161137307943e-05	7.57598290173035e-06	3.71156687985927e-06	0	0.391474515310046	0.554943321340658	0.669612475611983	0.687747373322041	0.601263619065243	0.447436101607726	0.284854484646311	0.426682845766983	0.544021642458456	0.590414871250486	0.545417204476837	0.428874776925208	0.104832532840385	0.165929339209076	0.223549544120518	0.256360991958803	0.250241274787418	0.207919193721678	0.0195072381310783	0.0326308930833326
0.362694182369633	0.638185161401091	0.894882513582703	1	0.890530835353465	0.631993434153771	0.154485599349949	0.322419284582057	0.536243789332442	0.710749581104845	0.750732862620116	0.631929927925899	0.0195290118058269	0.0483535995460833	0.0953939957283681	0.149970709696616	0.187887948040035	0.187586866686775	0.000725329928714368	0.00214541350786238	0.005030751268406	0.00938752305403678	0.013953448246931	0.0165250891821523	0	2.02958420694387e-05	7.08388846954205e-05	0.000166574638179326	0.000299819706189013	0.000424423943134558	0.325980985690954	0.459563418607092	0.584658075394152	0.671216177503189	0.695387868559429	0.650123847001193	0.175552943938663	0.27481975167005	0.388229979464097	0.494917970973377	0.56935242710146	0.591062289109492	0.0613428554281054	0.10663593850827	0.167276726727334	0.23679168067657	0.302481776451608	0.348686489577861	0.013903637283505	0.0268441101703956
0.832989403520857	0.673258084101291	0.389425482488536	0.158030545985919	0.040313357744544	0	0.942810131397274	1	0.762618726510896	0.416291447306788	0.159233670628214	0.0377559346918024	0.60431787470814	0.841716810064677	0.842063713072834	0.605069286486025	0.310106065221858	0.109666792835379	0.215461011461459	0.399495596154568	0.525947700476658	0.495975772138274	0.334503382287466	0.158868334905879	0.0363318496921164	0.101606252305261	0.181782230897147	0.227044607966784	0.20110069834585	0.12533739462857	0.209586064102939	0.188383595410586	0.134051476733439	0.0738793620287825	0.0288671526559394	0.00391399798942861	0.182034477377905	0.199563137402711	0.173885679247529	0.119651196308233	0.063246431567745	0.0228422984587164	0.120004828992591	0.161486271770632	0.171778017299373	0.144896497533161	0.0959964747264823	0.0480295585400957	0.0578793679342922	0.0985573095934087
0.589124481770868	0.728088519878495	0.714054432280791	0.555710340659043	0.343190816328733	0.168187164635686	0.829400820546164	1	0.956765624636718	0.726408889503873	0.437649824702662	0.20923887757842	0.324492416769797	0.381679224123123	0.356256265053572	0.263873951274096	0.155095980844199	0.072339342726788	0.035279887499844	0.0404836452915744	0.0368639621952037	0.0266375563011439	0.015274135798414	0.00695006029628392	0.00106592367149439	0.00119326707217272	0.00106002897267944	0.000747249669151094	0.000418002569666229	0.00018554448289002	0.16175874866307	0.179763749257491	0.180004218876043	0.162408770520364	0.132033002542106	0.0967167608552793	0.230270426129826	0.229756302247731	0.206558432946734	0.167326472282222	0.122132881703405	0.080324266996814	0.0277049775176604	0.0248188682736933	0.0200332928106644	0.0145703126079391	0.009548419837097	0.00563819522258726	0.000281709552985103	0.000226576268442735
0.627827708676368	0.769829627295112	0.577997378538675	0.265697423064445	0.0747239322736593	0.0127824657848752	0.461180655753756	0.867862053076307	1	0.705561228283438	0.304795100879069	0.0805580617913267	0.159957516982472	0.462099207089329	0.817172066611813	0.884835217899363	0.586666697780795	0.238140752253196	0.0261179459412921	0.116150178137225	0.315373568538225	0.524111313472373	0.533300388543918	0.332256684832726	0.00190887365681254	0.0136934578155671	0.0574077915436157	0.14657302328663	0.228938398297074	0.218905804301728	0.00476226548194124	0.00314857956610899	0.00172973900919046	0.000764260335021164	0.000236289036780302	0	0.0512521691671968	0.0441193315599386	0.0320961792809543	0.0197188644390151	0.0102103581231274	0.00442782169594289	0.153660274101629	0.1701736539729	0.159352875892569	0.126168970394421	0.0844532275938639	0.0477744742090185	0.13090405703931	0.186459195049925
0.304515189658825	0.369847436399548	0.318897185641667	0.195205916791398	0.0848297733628518	0.0261704377631534	0.470861116666683	0.814402575327389	1	0.871717016379071	0.539467939831216	0.237011781136617	0.0648406100407658	0.159708878107755	0.279269421116523	0.346682377056788	0.30553047897638	0.191157581620174	0.000794352807942392	0.00278845625660963	0.00694497414855421	0.0122782050115229	0.0154097851732429	0.0137297886998201	0	3.46997166452181e-06	1.45165656933345e-05	3.78638229931323e-05	6.8356319656035e-05	8.6965915159435e-05	0.0453246905486736	0.0528484909870417	0.0592049451293723	0.0637251882583204	0.0659010116655582	0.0654788239503841	0.0428838633317057	0.0492394652835697	0.0543200799895358	0.0575751683354094	0.058632420631035	0.057367805769374	0.0314060285444547	0.035510307203258	0.0385765478471157	0.0402642787810302	0.0403779412013619	0.0389041655579895	0.0178028273235631	0.0198222472480619
0.961353057809679	1	0.944062482422658	0.808881837016963	0.629003251388964	0.443919101940991	0.787817645441493	0.817893414170724	0.770639587766292	0.659006135954709	0.511459161010306	0.360259482890179	0.113371384786567	0.117470550136074	0.110467969213831	0.0942812092891473	0.0730287815381974	0.0513381531211901	0.00285967972345264	0.00295749765871271	0.00277544554562939	0.00236333580810957	0.00182579112608049	0.00127936283190145	7.06896956782161e-06	7.47750461903562e-06	6.64712596590891e-06	4.80484955090497e-06	2.41732000447931e-06	0	0.54225896985578	0.853993029222861	0.713529871246551	0.316285082802689	0.0743766860893211	0.00927472894333149	0.206835108383718	0.468820576369595	0.563761993135219	0.359661575372834	0.121728956420519	0.0218538259971439	0.0276928494394312	0.0903513590868719	0.156373893252584	0.143579824497114	0.0699388468605635	0.0180706314400087	0.00129653376691494	0.00610809294875635
0.944145868383362	1	0.750214338312643	0.398653129519138	0.15004773791887	0.0400025967700795	0.864395289011214	0.797863680286667	0.521638284253955	0.241565370821849	0.0792363302169229	0.0184093513648858	0.552171714728029	0.444166563547795	0.253070792810015	0.102132190434859	0.0291949492272251	0.00591122185888766	0.246107240492996	0.172524786527506	0.0856649298913096	0.030128609333971	0.00750549890086854	0.00132435526524534	0.0765355303777021	0.0467568888056804	0.0202326408429457	0.00620131791325264	0.00134629389802929	0.000207023771316634	0.417715234030178	0.377914963728184	0.279856507985655	0.169630632493633	0.0841590259501835	0.0341762704324282	0.103098597888347	0.0690729269999829	0.0378783025753447	0.0170020271847111	0.00624652455953251	0.00187846775997461	0.00155013703917365	0.000769071151552306	0.00031231331252463	0.000103810676359391	2.8243667669386e-05	6.2896678631836e-06	1.41981680656327e-06	5.21639005682275e-07
0.599706731627239	0.550789431386633	0.364830623408304	0.171926157172464	0.0539007180006171	0.00594999503578736	1	0.997992253446854	0.721225138830468	0.37545272964509	0.137446952313846	0.0306569285028909	0.835392054314389	0.905456143331991	0.710562370922766	0.402155994250771	0.161142053451541	0.0413347432653507	0.347413769057064	0.410009235531002	0.348657572263135	0.212486572458215	0.0901027460267845	0.0224314891686734	0.065970549767712	0.0870108022804515	0.0798557946784192	0.0503343692819655	0.0192303509360879	0	0.521268921001485	0.522935539003845	0.401059704535838	0.233698439733585	0.100900323574868	0.0285260722077543	0.632513850741688	0.608421078137386	0.447689775539584	0.250365232669774	0.103687124508842	0.0278801539963223	0.71517402619548	0.659713615627907	0.465580942172754	0.249579386816021	0.0987304620680293	0.0247190650886091	0.75384448753604	0.666856805069284
0.200894694550401	0.389323234435782	0.378013312019961	0.183890283179049	0.0448193325529841	0.0054730182790651	0.948823454072764	1	0.528043261293208	0.139699202035664	0.0185171123160993	0.00122972353517712	0.610258024046982	0.349784709091562	0.100448408012843	0.0144524078888599	0.00104181893455983	3.76268830281375e-05	0.05345061764309	0.0166614495189579	0.00260212251541574	0.000203609226152538	7.9821081286193e-06	1.56695189700035e-07	0.000637533545877028	0.000108077560463569	9.17950761586102e-06	3.90541595899376e-07	8.23947738342561e-09	0	0.267025576919023	0.164352713151682	0.0216490602535512	0.000610294305178757	3.68186087409876e-06	4.66498453230643e-09	0.609098785372073	0.38894056825816	0.0531516696676738	0.00155449279138367	9.72959466881387e-06	1.29441095139866e-08	0.67861578928957	0.449563419708393	0.0637376619675374	0.00193392411638862	1.25579239707212e-05	1.73628489773254e-08	0.369284893416665	0.253804923779009
0.738434873502432	1	0.147301953128001	0.00236013972386695	4.11327388043461e-06	7.79754367517412e-10	0.0552633015427513	0.2035123541763	0.081520236921074	0.00355190050717357	1.68335942578132e-05	8.6778788644527e-09	8.28022300873633e-05	0.000829205424521009	0.000903239536653893	0.000107019877128935	1.37926164844472e-06	1.93352327484087e-09	2.4838632614667e-09	6.76416299579465e-08	2.00364613048731e-07	6.45577932902377e-08	2.26254328580701e-09	8.62436885471302e-12	7.21437697869284e-16	1.09700260859384e-13	8.89085598313395e-13	7.78904488649614e-13	7.35363995997117e-14	0	3.54991026181272e-11	8.66918225732293e-10	1.87761982501071e-09	3.60673167371503e-10	6.14390985688985e-12	8.51425573251365e-15	5.64637125698979e-06	5.55910617980593e-05	4.85420494306302e-05	3.75931612084559e-06	2.58212446901501e-08	1.57290269591673e-11	0.0117004269550537	0.0464430856848245	0.0163500100356213	0.000510496278629109	1.413659243765e-06	3.47195055043009e-10	0.315881096303927	0.505506578282859
0.867066605910392	1	0.854073151475097	0.540178965942502	0.253004239476059	0.0877537042027389	0.306477868747423	0.554658105493526	0.743359915601621	0.737769069134297	0.542237161560919	0.29512475701358	0.0325807006495073	0.0925263371225136	0.194588804563896	0.30305249229229	0.349514662667257	0.298511089412307	0.0010416848770306	0.00464215906166152	0.0153197332426245	0.0374394895068058	0.0677573111751271	0.0908092185365964	1.00167445025662e-05	7.00469545366668e-05	0.000362743124148188	0.0013910944457932	0.00395058643773461	0.00830833594949892	0.387432619454832	0.428153826701844	0.101037785794673	0.00509152819564284	5.47889233634165e-05	1.25889615614977e-07	0.511938531864052	0.3516186045289	0.0515710788192554	0.00161517999972826	1.08022857600152e-05	1.54192518080274e-08	0.548870208654943	0.234300959228834	0.0213579132067155	0.000415742002029912	1.72809380443729e-06	1.5257930723656e-09	0.477476172481677	0.126679544097115
0.420802732728817	0.454692559262139	0.385960958695763	0.256974804599914	0.133374948245239	0.0527144821326411	0.912211170156103	1	0.862400201993224	0.584727757908648	0.31090180932609	0.128426532671163	0.790378984718619	0.879484872784927	0.769763267771502	0.529603733712634	0.285652411705959	0.119603814947741	0.272745685734606	0.308430613227658	0.273666185695326	0.19022272102625	0.102826684264911	0.0420482104266354	0.0343165767338267	0.0399808113849664	0.0356188699491595	0.0239735412311414	0.0113834918683298	0.00243513988971685	0.141580782119989	0.103225278167073	0.060947242735902	0.028235664423539	0.00895006112104842	0	0.287644369084718	0.249050406651321	0.176846587357156	0.102373442827426	0.0473740223001876	0.016205368685502	0.23477515898534	0.239865174171987	0.201169171191632	0.138146274767468	0.0770124501405893	0.0338513284297564	0.0757270727736386	0.0919294193919151
0.248940923450796	0.269507668813683	0.252260158143007	0.203980820699742	0.142038642857014	0.0844298965199223	0.89137791191752	1	0.972491764589133	0.81975156486475	0.598573270789924	0.377959736225598	0.773914326890749	0.901114537387313	0.909393814192268	0.795467106091254	0.602800126616181	0.39515790773426	0.161195455021263	0.195859834716161	0.205363862372791	0.185953201881216	0.145175578491642	0.0972013531671837	0.00228855383190577	0.00453599370690571	0.00549884954350273	0.004800721323536	0.00271653586544888	0	0.0262916435721839	0.0577967261996941	0.104253890517863	0.161214547127043	0.216824681035531	0.255018317127066	0.0541018024994609	0.10156877833691	0.162906526006803	0.227009938417173	0.276559406821904	0.295263891050577	0.0774012935156057	0.129667425545517	0.187805115368503	0.237323362635675	0.262576676756431	0.254653731636345	0.0805819194412493	0.12215629967282
0.948779328585807	0.783379109216371	0.537743206041642	0.306157878584504	0.143510563949046	0.0539471321610842	1	0.984627843319776	0.806642643729936	0.549409040679836	0.310371937611203	0.144349916807501	0.472788647389319	0.555495940486529	0.542622824390029	0.440615683865495	0.296982325038765	0.165396037295288	0.097354481136391	0.138117299593827	0.161610844396842	0.156511438570056	0.125370876109131	0.0826065172791539	0.00470221674609861	0.0113054191972973	0.017697293854426	0.0212476723686583	0.0202384449720069	0.0151741799283139	0.579320620851563	0.489095854131804	0.315227354232058	0.154024135943459	0.0554389289932475	0.0124857136901163	0.690619529566019	0.606718753610199	0.407324011975247	0.207981744799463	0.0792395581000292	0.0204220777695567	0.522947080655162	0.477815037588303	0.333428164787057	0.176781872262497	0.0697587243442684	0.0184522881946266	0.250400906130735	0.237895053257321
0.196612253425789	0.25093991659413	0.227844681637412	0.147169556922511	0.0676249158683705	0.022105680282971	0.467724772199	0.810849336302237	1	0.877343975097746	0.547582861017357	0.243130680541943	0.0612011589324696	0.144112191594934	0.241407851623542	0.287681536740749	0.243883592074497	0.147083213799375	0.000440301390130298	0.00140863755387476	0.00320531333336677	0.0051883672339134	0.00597439466227707	0.00489398328771185	0	5.8315169295705e-07	2.16676871274537e-06	4.97280651599401e-06	7.8760957797953e-06	8.78305178577739e-06	0.0153670080182081	0.0222660730641534	0.0233185801563265	0.017650821172114	0.00965674476195167	0.00381850784592561	0.0187702603273899	0.0359297741357618	0.0497098978303847	0.0497091348236572	0.0359281196800093	0.0187688198217072	0.00375791313829048	0.0095032173832482	0.0173696693407947	0.0229464456468012	0.0219100624648387	0.0151208409972454	0.000123156534765745	0.000411840739333819
0.198261608495018	0.262712292754263	0.27337902051802	0.223405304637341	0.143371366076923	0.0722538893163603	0.720600077624045	0.957908570805813	1	0.81982710420421	0.527825184552501	0.266870522762737	0.4342474997779	0.579108028225094	0.606495014668921	0.498816181371444	0.3221797484755	0.163416400581414	0.0433816867387575	0.0580418599330526	0.0609822668476537	0.0503148183328114	0.0325991480528591	0.0165839683842894	0.000709637752494688	0.000955607427698731	0.00100773247975601	0.000832555845768683	0.000537966341518348	0.000270105229133843	0.106991443823316	0.111251238115915	0.0954283943212728	0.0675248081326717	0.0394138143891588	0.0189753887592825	0.125241390900183	0.107693541017259	0.076391626983551	0.0446996642629909	0.0215738748694431	0.00858601033020942	0.0697346951562962	0.0495866931265958	0.0290852031363986	0.0140706213548767	0.00561172633558303	0.00184193553251289	0.0184649792542459	0.0108549735689776
1	0.963083437161141	0.855067992410715	0.699850738163334	0.528041175038729	0.367253806299516	0.829143158982126	0.894289675016856	0.889200177451953	0.815066932226806	0.688740760147577	0.536510714795191	0.307237172918835	0.371153916325268	0.413314940041393	0.424292003598017	0.40152023323433	0.350271024304692	0.0506801251247541	0.0686602281960626	0.0856944969138778	0.0985601390528145	0.104473738842821	0.102068200836425	0.00346898188820245	0.005414974357446	0.00768523612673369	0.00998343334234883	0.0119070497289601	0.0130575682536103	0.559566918154086	0.634807370295674	0.612062586375731	0.501544465674824	0.349264714880637	0.20665743116111	0.362816570914269	0.416646643153272	0.406624016349218	0.337254913479356	0.237697489709414	0.142324117909683	0.101877469426376	0.118458841902141	0.117019423745797	0.0982069269564042	0.0699994460485608	0.0423394689353284	0.0121659601022077	0.0143676716374271
0.0704885133437525	0.229854393596773	0.0137284720647908	1.50184991861482e-05	3.00930219990839e-10	1.10443460577792e-16	0.0348976106700208	0.308688331714248	0.0500126273611613	0.000148413724262153	8.06683906044572e-09	8.03096360925922e-15	0.0126533915797231	0.30361381619021	0.133435396125351	0.0010741266802007	1.58370721511899e-07	4.27690124830615e-13	0.00336009933023921	0.218704017241558	0.260733203716218	0.00569338899883218	2.27709060234133e-06	1.66811005538518e-11	0.000653478339454751	0.11537876953479	0.373126028533189	0.0221014172890757	2.3978369013514e-05	4.76490329299134e-10	0	6.17115420333093e-27	6.16216493801402e-20	1.12699583265011e-14	3.77514271333712e-11	2.31614908495299e-09	3.71850136928257e-26	2.28960579155309e-18	2.58211485641405e-12	5.33350209862016e-08	2.01776905161809e-05	0.000139814597000981	6.81289661529863e-19	4.73775381531221e-12	6.03441610534313e-07	0.00140773234698208	0.0601488043187286	0.0470712768947061	6.96166483924454e-14	5.46766281919155e-08
0.838370220240583	0.931957975167681	0.738961981426242	0.417939227362986	0.168604601186682	0.0485166511418751	0.97985417474078	1	0.727953826037455	0.377983583544043	0.139993308644501	0.0369833847957185	0.191053502658567	0.179007661604947	0.11963368553553	0.0570296266485186	0.0193915471570392	0.00470313703045254	0.00621461377944808	0.00534574713055271	0.00327994445209368	0.00143544130077114	0.000448075551509177	9.97427877538535e-05	3.36874600995288e-05	2.65958344752032e-05	1.49651691180187e-05	5.99071474672206e-06	1.69043520730817e-06	3.16044171814665e-07	0.834764089187954	0.802729497932182	0.501268737728055	0.203267491451106	0.0535255335244553	0.00915269075566778	0.55859647626909	0.539405380458214	0.338242584767114	0.137732740153625	0.0364201541447217	0.00625374987217255	0.0608450733871265	0.0590002854115864	0.0371516920396084	0.0151914266786468	0.00403377957797231	0.000695513344911246	0.00107877588234221	0.00105043974432341
1	0.522329179381572	0.0744349929742373	0.00289400043027506	3.06978957467911e-05	8.88397234994854e-08	0.527592137645523	0.113727949386233	0.00668843757374083	0.000107317543536483	4.69791705146956e-07	5.6108484878717e-10	0.0774806507564518	0.00689265845600069	0.00016728955812824	1.10774420049631e-06	2.00123786651859e-09	9.86385125231148e-13	0.00316726815538835	0.000116279442046737	1.16468805117125e-06	3.18276722042451e-09	2.37295066475739e-12	4.82681913382083e-16	3.60390254699874e-05	5.46029050641149e-07	2.2570804325244e-09	2.54546364075817e-12	7.83204690249648e-16	6.56444815517904e-20	0.340851126687201	0.0630811714245797	0.00038102586324675	7.51153771356337e-08	4.83306836837456e-13	1.01391171446371e-19	0.0959705263919006	0.0346969032720875	0.000409414523026392	1.5767232196842e-07	1.98183444700188e-12	8.12913800677746e-19	0.00213605402453626	0.0015086305354251	3.47754889822942e-05	2.61627437332865e-08	6.42411074957957e-13	5.14726360837143e-19	3.75826847387806e-06	5.18532861919115e-06
1	0.135335283984257	0.000335462635308895	1.52299805010515e-08	1.26641666670058e-14	1.92875011396819e-22	0.00211143836143899	7.81125964923576e-07	5.29280407337507e-12	6.56859731670857e-19	1.49307470027465e-27	6.21602155351672e-38	1.98752971720249e-11	2.00996236262581e-17	3.72292508025034e-25	1.2629982396562e-34	7.84771587399033e-46	8.93111895911694e-59	8.34076085697121e-25	2.30574667786357e-33	1.16745349829132e-43	1.082653956537e-55	1.83891570144782e-69	5.72079060537529e-85	1.56046676504544e-43	1.17921249792843e-54	1.63211854903137e-67	4.13745615824959e-82	1.92104344371892e-98	0	0.0267288197679666	0.0224118963226619	0.0167529189426695	0.0111638869481051	0.00663213614561185	0.00351240426754892	0.036898611262407	0.0318712103441446	0.0245414462403673	0.0168466986885312	0.0103096168338937	0.00562449197135546	0.0464548686352236	0.0413341951065845	0.0327869330721407	0.0231848966054948	0.0146158000495779	0.00821396944300471	0.0533388230113784	0.048889026590505
0.469056739456994	0.47221017626872	0.421554068902809	0.333674159275652	0.234092507405048	0.145436030989753	0.992369604096905	1	0.893745669264683	0.708416830213154	0.497911274156486	0.310189995217627	0.92960603447333	0.937662600302401	0.838835893552687	0.665521741965657	0.468193300345843	0.291930816726784	0.385440602939505	0.38916526750357	0.34840713295494	0.27653465817317	0.194507497830635	0.121115349312612	0.0699545960842465	0.0707104200254356	0.0632568216786502	0.0500399503529763	0.0349194028124206	0.0213680501985676	0.218017006077902	0.205060869766027	0.170606721550748	0.125485694001412	0.0814871700285607	0.0465607814136501	0.2003430940987	0.168095737981844	0.12468924113781	0.0816620925956163	0.04706703831866	0.0236668803293893	0.155417411030086	0.116244485142207	0.0767553813069526	0.0445910066221138	0.0225890264459561	0.00971226003810204	0.101662016085284	0.0676497998033978
0.460140663101848	0.482862794583006	0.42932535889255	0.323429026971193	0.206443424079218	0.111648421088101	1	0.953810222556419	0.770821162850233	0.527806769891961	0.306214612393334	0.150524215755039	0.89274529490941	0.773959772963302	0.56851101297268	0.353825411711918	0.186581559846698	0.0833638416940269	0.327395927527686	0.257984067493937	0.172243203389766	0.0974362942500662	0.0467012463180237	0.0189654831604972	0.0493214446360847	0.0353251124347765	0.0214368027029252	0.0110220823331291	0.00480164222191099	0.00177223897354522	0.296264988516784	0.243803014468903	0.116834006622416	0.0326039009147914	0.00529820016212326	0.000501184342914654	0.367730257912422	0.271768483007968	0.116960779993566	0.0293123892139302	0.00427776525158444	0.000363351848379645	0.156546148950857	0.103901758061309	0.0401581824841668	0.0090383701352828	0.00118444402379305	9.01945551120801e-05	0.0228568574351053	0.0136240254399332
0.507880586144448	0.860467049095049	0.971173501828467	0.73021265151188	0.365756312392965	0.122046197292339	0.853931137991097	1	0.780130214573111	0.405437714680946	0.140368977936893	0.0323748720903017	0.177633632773238	0.143782776172416	0.0775315518165359	0.0278509504988073	0.00666486611196614	0.0010625078548429	0.00457160251852934	0.00255772876792626	0.000953300904163375	0.000236697189320829	3.9149756988681e-05	4.31202104320936e-06	1.45542082553804e-05	5.62699746437718e-06	1.44802177615917e-06	2.46715752792112e-07	2.6287578716397e-08	0	0.615985089636818	0.586655991237209	0.506784637582411	0.397090953630859	0.282216996500495	0.181929429623365	0.365908867545276	0.308350100761051	0.235690390195561	0.163405351769974	0.102758391219823	0.058613132720954	0.0766974864795427	0.0571886886685008	0.0386781561478663	0.0237272824356262	0.0132025202426632	0.00666334449375688	0.00567276321101516	0.00374266909959008
0.229804142274618	0.380355509203437	0.481555236587844	0.466366546062373	0.345488432804217	0.195778047089309	0.418634560585097	0.731585575062427	0.977957617883174	1	0.782177005879952	0.467988299446722	0.225210329081711	0.415544575496458	0.586504528005465	0.633213302255076	0.522942177591626	0.330355919430944	0.0357772310073263	0.0697014535834652	0.103871572576987	0.118406256758117	0.103246743280691	0.0688654055040414	0.00167712830889025	0.00345128929845516	0.0054312195117222	0.00653721083823685	0.00601846077426356	0.00423807442394047	0.0020026117833076	0.00205187159606842	0.0010054119716791	0.000234854860063246	2.51111026115022e-05	0	0.0411451289285151	0.0843769378264916	0.0828100473280889	0.0388951805347174	0.00874226285785062	0.000939248355705412	0.0738970409972957	0.303307140748994	0.595792012673859	0.560102411678591	0.252000101604002	0.0542610478347102	0.0116080289026894	0.0953687790403802
0.533349517613272	0.58262357918205	0.546431092144565	0.440001259885544	0.304188997869505	0.180552646717451	0.993860845860919	1	0.863864568484749	0.640711517420936	0.407990924118503	0.223053627026945	0.879781340209421	0.81535635029334	0.648770935999083	0.443206839589524	0.259951575651101	0.130902761363005	0.369963782660325	0.315813066324383	0.231457890557255	0.145641315915778	0.0786804930579672	0.0364936248219649	0.0739052957075123	0.0581089962360314	0.0392265842187157	0.0227344508645927	0.0113122356744551	0.00483227207807032	0.292649658591848	0.259176695459494	0.180464262146291	0.0987945720922749	0.042522519445283	0.0143892628255853	0.362615860116421	0.32176507931441	0.224480419336499	0.123130285274522	0.0531001941124509	0.0180037866819656	0.0785287556678931	0.0698175228821397	0.0488029455243287	0.0268207471619667	0.0115885613554393	0.00393626404402923	0.00297140220474252	0.00264681746201498
0.925705141779823	1	0.939345621095778	0.767263051674606	0.544926402021146	0.336478153415411	0.726927280165196	0.717038883210573	0.615009564319644	0.458660154480851	0.297387010082083	0.167590631911488	0.29060981718434	0.261724977578901	0.204924492045383	0.139466361809831	0.0824606204441647	0.0422977537113529	0.0589395185725099	0.0484130524317366	0.0345236590390987	0.0213354894884908	0.0113727865296865	0.00515642566078617	0.00579334899312616	0.00426056978191154	0.00265645781535806	0.00135154333769723	0.000483360080128402	0	0.540059051460389	0.51949290570861	0.462372411822642	0.380775043517122	0.290127292609624	0.204508055655409	0.429008840250243	0.367285841437215	0.290931723395092	0.213202808193215	0.144524310689849	0.0905923296248217	0.214981958391049	0.163765419932857	0.115390022878503	0.0751775247956512	0.0452539212982045	0.0251269219733623	0.0678134275890242	0.0458890554741199
0.925705141779823	1	0.939345621095778	0.767263051674606	0.544926402021146	0.336478153415411	0.726927280165196	0.717038883210573	0.615009564319644	0.458660154480851	0.297387010082083	0.167590631911488	0.29060981718434	0.261724977578901	0.204924492045383	0.139466361809831	0.0824606204441647	0.0422977537113529	0.0589395185725099	0.0484130524317366	0.0345236590390987	0.0213354894884908	0.0113727865296865	0.00515642566078617	0.00579334899312616	0.00426056978191154	0.00265645781535806	0.00135154333769723	0.000483360080128402	0	0.540059051460389	0.51949290570861	0.462372411822642	0.380775043517122	0.290127292609624	0.204508055655409	0.429008840250243	0.367285841437215	0.290931723395092	0.213202808193215	0.144524310689849	0.0905923296248217	0.214981958391049	0.163765419932857	0.115390022878503	0.0751775247956512	0.0452539212982045	0.0251269219733623	0.0678134275890242	0.0458890554741199
0.507880586144448	0.860467049095049	0.971173501828467	0.73021265151188	0.365756312392965	0.122046197292339	0.853931137991097	1	0.780130214573111	0.405437714680946	0.140368977936893	0.0323748720903017	0.177633632773238	0.143782776172416	0.0775315518165359	0.0278509504988073	0.00666486611196614	0.0010625078548429	0.00457160251852934	0.00255772876792626	0.000953300904163375	0.000236697189320829	3.9149756988681e-05	4.31202104320936e-06	1.45542082553804e-05	5.62699746437718e-06	1.44802177615917e-06	2.46715752792112e-07	2.6287578716397e-08	0	0.615985089636818	0.586655991237209	0.506784637582411	0.397090953630859	0.282216996500495	0.181929429623365	0.365908867545276	0.308350100761051	0.235690390195561	0.163405351769974	0.102758391219823	0.058613132720954	0.0766974864795427	0.0571886886685008	0.0386781561478663	0.0237272824356262	0.0132025202426632	0.00666334449375688	0.00567276321101516	0.00374266909959008
0.372825037961991	0.401553868527746	0.296211402617271	0.149650762579638	0.0517815729558361	0.0122712932530837	0.937742533431347	1	0.730357688890712	0.365334281871489	0.125159678460933	0.029366858664119	0.143149381804398	0.151141423213188	0.109294104733867	0.0541288912814215	0.0183603314716823	0.00426530282169076	0.00132622206215925	0.00138639889732872	0.000992605321015974	0.000486718182347752	0.000163444916151083	3.75786368580279e-05	7.2561815942438e-07	7.51734753202935e-07	5.27028548085862e-07	2.45522237338399e-07	6.82124297665055e-08	0	0.410384313980209	0.404023959937919	0.303686188692494	0.174278777814704	0.0763599236996531	0.0255439385699127	0.846431834448508	0.761514949670664	0.523077973785971	0.274319057869624	0.109836593299899	0.0335768193179613	0.725311811137648	0.596322601410465	0.374316820086978	0.179390300513543	0.0656387151796776	0.0183367551229746	0.258219495004176	0.194006203135453
0.0122124814297173	0.124216731996321	0.386958045595577	0.369194532937541	0.107883304498491	0.00965518986679816	0.00364012110783641	0.0772626542011285	0.502262798704066	1	0.609784788658364	0.113883491051165	5.8311699232025e-05	0.00258277819635501	0.0350369350444004	0.1455702751932	0.18523664087562	0.0721919361235811	5.01999708454503e-08	4.64015349655119e-06	0.000131355771780308	0.00113886794554461	0.00302416282961868	0.00245948722382644	0	4.45706011023846e-10	2.64644014103091e-08	4.78850445099319e-07	2.6534507443143e-06	4.50327214729422e-06	0.000150269339855211	0.000691903157912252	0.00234509545002985	0.00585081028076456	0.0107451328340206	0.0145260603051181	0.0140663592460556	0.0434150221501052	0.0986367218585674	0.164959569620975	0.203075102321939	0.184024704004791	0.0800709956570099	0.165659728012508	0.252289363087067	0.282827228664543	0.233390823809226	0.141770743557944	0.0277173022097299	0.0384393526591134
0.442278758366815	0.505157487192494	0.342216994848982	0.137505610478846	0.0327705197327294	0.00463223194680528	1	0.889523315960396	0.469308844384939	0.146860231246688	0.0272579845916603	0.00300073281306298	0.838131181024924	0.580625302815337	0.238574478964814	0.0581428179023027	0.00840450673855941	0.000720563708396417	0.260394661181599	0.140489109283108	0.044956998477054	0.00853288749042127	0.000960591525295	6.41393847797446e-05	0.0299888789899443	0.0126007802071925	0.00314035464674945	0.000464198715606254	4.06979086436911e-05	2.11621903977993e-06	0.222733639305227	0.165405712773631	0.0169807266166769	0.000240992144310415	4.72686533122108e-07	0	0.535434505872343	0.418299019533436	0.0451760663256554	0.000674482946746194	1.39198567692438e-06	2.68970473980328e-10	0.765083411545194	0.628789202757966	0.0714401636410927	0.00112207227967745	2.43622581385018e-06	6.03070154225409e-10	0.649820044234009	0.561830345043794
0.653252445018315	0.567083473750895	0.387109292390486	0.206335219813506	0.0836291066323359	0.0226333898922862	0.97387210190463	1	0.809676271654191	0.51603263258253	0.257200665238594	0.0977891372946221	0.71420985363722	0.867184902733028	0.829993861988417	0.625978145559629	0.370875666382331	0.170707968857113	0.254926876785145	0.368277755491746	0.417326886065799	0.371798324142225	0.259873814136344	0.14112112553787	0.038956407800237	0.071724785277185	0.0985675371478654	0.104370063202548	0.0854947456832656	0.0533169114197073	0.423051884546651	0.442785808627499	0.444909846888133	0.429174190089773	0.397411002034715	0.353183490452669	0.317331405287415	0.342728376038409	0.355250924603617	0.353440754293825	0.337510755250115	0.309303820508754	0.146157619418438	0.163358660271521	0.174974807957502	0.179687292176677	0.176944681578255	0.167069027276382	0.0375681904932905	0.0442892480982853
0.738434873502432	1	0.147301953128001	0.00236013972386695	4.11327388043461e-06	7.79754367517412e-10	0.0552633015427513	0.2035123541763	0.081520236921074	0.00355190050717357	1.68335942578132e-05	8.6778788644527e-09	8.28022300873633e-05	0.000829205424521009	0.000903239536653893	0.000107019877128935	1.37926164844472e-06	1.93352327484087e-09	2.4838632614667e-09	6.76416299579465e-08	2.00364613048731e-07	6.45577932902377e-08	2.26254328580701e-09	8.62436885471302e-12	7.21437697869284e-16	1.09700260859384e-13	8.89085598313395e-13	7.78904488649614e-13	7.35363995997117e-14	0	3.54991026181272e-11	8.66918225732293e-10	1.87761982501071e-09	3.60673167371503e-10	6.14390985688985e-12	8.51425573251365e-15	5.64637125698979e-06	5.55910617980593e-05	4.85420494306302e-05	3.75931612084559e-06	2.58212446901501e-08	1.57290269591673e-11	0.0117004269550537	0.0464430856848245	0.0163500100356213	0.000510496278629109	1.413659243765e-06	3.47195055043009e-10	0.315881096303927	0.505506578282859
0.791704341870375	0.739937719965504	0.624420288045392	0.47578258308819	0.327332981862615	0.203338997118085	1	0.954075900772156	0.821893509525223	0.639289944348981	0.448982993056531	0.284715818889204	0.585201731872015	0.569953354113157	0.501213456285418	0.397975031973552	0.285324209296899	0.184701788983563	0.158664504167302	0.157748150120801	0.141611479177399	0.114784256763245	0.0840070753402418	0.0555135561817392	0.0199306676847401	0.0202281955791807	0.0185371105628014	0.0153382745758426	0.0114593627864016	0.00773025366898979	0.465531461570468	0.576398999746437	0.474493475956579	0.259698897868137	0.0945023769455356	0.0228637630207308	0.628190202216889	0.488135787685155	0.252187160721302	0.0866239626196791	0.0197826914532482	0.00300372998242657	0.36619789143882	0.1785832035067	0.0579026006846867	0.0124820928293247	0.00178896402645364	0.000170433838912404	0.0922195455628591	0.0282242659602342
0.426369438180324	0.251411069254693	0.108819546063469	0.0340196979222122	0.00695251793878651	0	0.945053472536932	0.881146362372241	0.605831819539027	0.306868110768934	0.114043131899557	0.0304582664823587	0.62566417812884	0.921108177374397	1	0.800697485220058	0.472644934976176	0.205301085605096	0.122968674936173	0.2873391838348	0.49312562716988	0.62352963173334	0.581305063048693	0.399501478690901	0.00591855221306765	0.0256011327939561	0.071679905007967	0.144365548379221	0.213061996129941	0.23139726886819	0.135593219153004	0.132309171868568	0.113306718803648	0.0850895807139605	0.0559109950232899	0.0319650139650381	0.268111023866623	0.317799714115273	0.330902996114767	0.302683979615529	0.243188704375994	0.171522023051386	0.247559217933311	0.356394970629627	0.450580655797116	0.500473581517145	0.488447423346002	0.418860573218043	0.106573999909189	0.186928085290651
1	0.750470407885432	0.233209820959906	0.0300081892718901	0.00159886735974012	3.52748173999619e-05	0.456242012580022	0.881108632372234	0.704601120182702	0.233311901852212	0.0319896987141052	0.00181619759891028	0.0602546195904706	0.299450567463948	0.616225439583563	0.525090060526031	0.185271092834826	0.0270683149054855	0.0023034841261212	0.0294591780276082	0.156003994098748	0.342082219649407	0.310602521390553	0.116777491969059	2.54905906554571e-05	0.000838911040046918	0.0114322473414717	0.0645099946259239	0.150730830068957	0.145833355038684	9.05899797452559e-12	1.33437899378223e-06	0.00360007592851835	0.177900657986834	0.161018908446672	0.00266937526575449	2.93564553487621e-22	1.74442581300923e-14	1.89860588848453e-08	0.000378486655926413	0.138197361468617	0.924234892212473	1.15521230855742e-37	2.7692397167974e-27	1.21588563000101e-18	9.77818680280871e-12	1.44031460245796e-06	0.00388588396079771	5.52019906219098e-58	5.33830444576629e-45
0.437563308617428	0.510590676471106	0.336516211554119	0.124183359811291	0.0238474627451746	0	0.68461447103509	1	0.826792123989889	0.386306742689749	0.100448845470353	0.0123916341770517	0.510540938230087	0.934372909175364	0.967377994549165	0.566731954153957	0.186609429930418	0.0326089662791002	0.180440998000117	0.416202944511954	0.540055624135785	0.395944205439261	0.16312439451463	0.0360702412874402	0.0281697135241181	0.0865570618399426	0.142309628560762	0.130567441344702	0.0665268769037629	0.0173762648195615	0.433571028899687	0.472181395924728	0.331893268522252	0.149758273254505	0.0419818865310265	0.00539451745992043	0.326012370632941	0.45851573647347	0.416179899939466	0.243496746816799	0.0907574138604088	0.0199332868357743	0.197327757755269	0.359213738886807	0.420975585802414	0.318328176469222	0.154627450670448	0.0469398707152444	0.0954927013398515	0.226688470454364
0.898139267593811	0.82081275448248	0.591327308768564	0.335811221291655	0.150330084129883	0.0530493448778013	1	0.870098000803543	0.59678757111753	0.322667182625907	0.137522339703143	0.0462035277440117	0.331716735017939	0.274791510941661	0.179441408790169	0.0923688329768897	0.0374810433071432	0.0119889545575059	0.0327827839031171	0.0258552963547781	0.0160744690706031	0.00787784048844333	0.00304341485911528	0.000926826747431212	0.000965240078957678	0.000724780991468233	0.000429004325683832	0.000200170454804919	7.36243898813631e-05	2.1346509451316e-05	0.290383456964877	0.071689491523573	0.000958289464203461	6.93578322713394e-07	2.71801527584972e-11	5.76689867361878e-17	0.246674344918231	0.0453377310293012	0.000451183453525232	2.43110732076288e-07	7.09271782430971e-12	1.12010217298967e-17	0.121525212696429	0.0166285491010684	0.000123196936610267	4.942003458863e-08	1.07340537169615e-12	1.25923085762892e-18	0.034721548871427	0.00353703393550058
1	0.920703743721668	0.718587376939958	0.475421498816638	0.266634916207296	0.126762987367695	0.687311823829615	0.497503201478945	0.305265106175766	0.158780259433427	0.0700084310729942	0.0261653455901521	0.223158490394408	0.126991602300365	0.061259152378483	0.0250489857403678	0.00868144321099393	0.00254923390138214	0.0342261096399357	0.0153110676703675	0.00580516727551355	0.00186457002025852	0.000506282972779301	0.000114993927876926	0.00247754784652365	0.000869772149810671	0.000257536664037045	6.3180757856511e-05	1.15267421620277e-05	0	0.237978852435861	0.240533152294325	0.233543424713585	0.217829379042688	0.195173713762082	0.167989517120223	0.230798101817188	0.219635742822914	0.200784361508372	0.176324544371145	0.148748148448709	0.120544139121747	0.191972151527212	0.172005800011266	0.148048458458764	0.122411007901228	0.0972282773795014	0.0741856357360858	0.136948046427865	0.115529892773007
1	0.914621756189423	0.699787387970783	0.447892458454041	0.23980842916733	0.107408386896931	0.571171833824844	0.399698867396845	0.233981816273931	0.114581460489149	0.0469385484216126	0.0160852572779638	0.106430752260828	0.0569846484506422	0.0255229970619817	0.00956287597137283	0.00299728769761455	0.000785871237627698	0.00646995181728263	0.0026504303424331	0.000908269641326494	0.00026037318510817	6.24396933923527e-05	1.25258810978133e-05	0.000128312368420604	4.02168882188288e-05	1.05446318782291e-05	2.31279551969889e-06	4.24350700549472e-07	6.51309483883363e-08	0.20258671384597	0.280462933491803	0.279607704559138	0.200739087530229	0.103782447111967	0.038638923432284	0.146587764990953	0.124016176842626	0.0755558514361096	0.0331487394964318	0.010473095964317	0.00238282581554326	0.0127904343500551	0.00661274859108321	0.00246199904320493	0.000660089610048522	0.000127446249546141	1.77198622110153e-05	0.000134577874072513	4.25193359669949e-05
0.533349517613272	0.58262357918205	0.546431092144565	0.440001259885544	0.304188997869505	0.180552646717451	0.993860845860919	1	0.863864568484749	0.640711517420936	0.407990924118503	0.223053627026945	0.879781340209421	0.81535635029334	0.648770935999083	0.443206839589524	0.259951575651101	0.130902761363005	0.369963782660325	0.315813066324383	0.231457890557255	0.145641315915778	0.0786804930579672	0.0364936248219649	0.0739052957075123	0.0581089962360314	0.0392265842187157	0.0227344508645927	0.0113122356744551	0.00483227207807032	0.292649658591848	0.259176695459494	0.180464262146291	0.0987945720922749	0.042522519445283	0.0143892628255853	0.362615860116421	0.32176507931441	0.224480419336499	0.123130285274522	0.0531001941124509	0.0180037866819656	0.0785287556678931	0.0698175228821397	0.0488029455243287	0.0268207471619667	0.0115885613554393	0.00393626404402923	0.00297140220474252	0.00264681746201498
0.961986895528116	0.928540787396439	0.653825704725351	0.335436880132515	0.124702236166389	0.0326534221839841	1	0.928892465025096	0.629420549402312	0.310666522409728	0.11097851993185	0.027722042464753	0.852187835310803	0.761749874888244	0.496572342138692	0.235586864082107	0.0805962610147695	0.0188784952327342	0.59520072731211	0.511901008947241	0.320847031497034	0.146035559713037	0.0474893671879644	0.00999083544413876	0.340406241930055	0.281562628894194	0.169419748896843	0.07360600759992	0.0222732494296224	0.0035987826972357	0.324589430965082	0.290291214928613	0.207526421471606	0.118279882133209	0.0532604199157583	0.018272876870233	0.310344522943199	0.256843327380013	0.169802557877451	0.0893038680347222	0.0368143174334417	0.0111483121783907	0.27122889483218	0.207657129528854	0.126837978294805	0.0613759377153023	0.0229123990567807	0.005770469664753	0.216610662764703	0.153315309633676
0.0122124814297173	0.124216731996321	0.386958045595577	0.369194532937541	0.107883304498491	0.00965518986679816	0.00364012110783641	0.0772626542011285	0.502262798704066	1	0.609784788658364	0.113883491051165	5.8311699232025e-05	0.00258277819635501	0.0350369350444004	0.1455702751932	0.18523664087562	0.0721919361235811	5.01999708454503e-08	4.64015349655119e-06	0.000131355771780308	0.00113886794554461	0.00302416282961868	0.00245948722382644	0	4.45706011023846e-10	2.64644014103091e-08	4.78850445099319e-07	2.6534507443143e-06	4.50327214729422e-06	0.000150269339855211	0.000691903157912252	0.00234509545002985	0.00585081028076456	0.0107451328340206	0.0145260603051181	0.0140663592460556	0.0434150221501052	0.0986367218585674	0.164959569620975	0.203075102321939	0.184024704004791	0.0800709956570099	0.165659728012508	0.252289363087067	0.282827228664543	0.233390823809226	0.141770743557944	0.0277173022097299	0.0384393526591134
0.814184114294379	1	0.85162179237788	0.502878331904855	0.20589626603431	0.0584525428567127	0.808600447506436	0.57341074092492	0.281946729216903	0.0961252956651413	0.0227236298911757	0.00372466412845835	0.0211416933274659	0.00865617616093343	0.00245743361206458	0.000483734311107641	6.60239316113488e-05	6.24834876138783e-06	1.45525801201005e-05	3.44017699391832e-06	5.63885550646894e-07	6.40870875906843e-08	5.05032696721929e-09	2.75954732905639e-10	2.63714899703791e-10	3.59939846338803e-11	3.40639162798898e-12	2.23526293645581e-13	1.01702597104417e-14	3.20851967754447e-16	1.27428561016551e-09	4.54370250515499e-05	0.0296748391253162	0.354978649436724	0.0777770500677198	0.000312130405462686	5.47951725618483e-06	0.00908532913164779	0.27591442477175	0.153477077847403	0.00156368047206469	2.91801740641776e-07	0.00210332123185959	0.162165784798774	0.22900671942849	0.00592342095778067	2.80628868168216e-06	2.43515980506148e-11	0.0720703613331813	0.258383976757595
0.602899012645441	0.671044729284322	0.590100067388488	0.409984224113443	0.225048367412755	0.0976004142033624	0.937598723363891	1	0.842655962785655	0.561006498433728	0.29508881034799	0.12263225266747	0.676138294643459	0.691026379662076	0.557983063582958	0.355971054812883	0.179421945508779	0.0714501900718288	0.226099734359134	0.221429377504137	0.171331677816136	0.104738719955367	0.0505875621645177	0.0193039476329301	0.0350597923566043	0.0329018647253466	0.0243948658759841	0.0142903370622634	0.00661379004905765	0.00241832003799702	0.253448951390276	0.208734006638135	0.102636573285859	0.030131195125255	0.00528114820251774	0.000552523503237146	0.348514346520904	0.263507379571241	0.11895183754281	0.0320593585722138	0.00515864706804792	0.000495466453257609	0.131292345780153	0.0911340742756341	0.0377683368641761	0.00934495385392556	0.00138037702065384	0.000121611181062748	0.0135501184360764	0.00863478143906068
1	0.991689864263073	0.730203412993206	0.396581271129055	0.154366999509248	0.0365950465655343	0.690935981676739	0.921304666786749	0.911854358233583	0.669769043547873	0.362444432580702	0.139978222763301	0.29723601297579	0.539132796158539	0.718611082627521	0.70980931864505	0.519418197414177	0.278920013271449	0.0724465202847841	0.19339871802195	0.354358298592698	0.473141900764647	0.466354545718189	0.339155412870171	0	0.0343767360136873	0.102954505852839	0.193940630177456	0.260722241097003	0.256359842648537	0.0866044204023305	0.108523639877193	0.105865020834306	0.0801735739080447	0.0452195633651703	0.0154590291524008	0.0886866954364296	0.111737262429357	0.109684808568965	0.0837224193910442	0.0478189489511865	0.0169682535806351	0.0799635490954847	0.101722811362962	0.100456698858174	0.0769013479316242	0.0437778124947474	0.0150512017400062	0.0630368074991503	0.0814754643104691
1	0.750470407885432	0.233209820959906	0.0300081892718901	0.00159886735974012	3.52748173999619e-05	0.456242012580022	0.881108632372234	0.704601120182702	0.233311901852212	0.0319896987141052	0.00181619759891028	0.0602546195904706	0.299450567463948	0.616225439583563	0.525090060526031	0.185271092834826	0.0270683149054855	0.0023034841261212	0.0294591780276082	0.156003994098748	0.342082219649407	0.310602521390553	0.116777491969059	2.54905906554571e-05	0.000838911040046918	0.0114322473414717	0.0645099946259239	0.150730830068957	0.145833355038684	9.05899797452559e-12	1.33437899378223e-06	0.00360007592851835	0.177900657986834	0.161018908446672	0.00266937526575449	2.93564553487621e-22	1.74442581300923e-14	1.89860588848453e-08	0.000378486655926413	0.138197361468617	0.924234892212473	1.15521230855742e-37	2.7692397167974e-27	1.21588563000101e-18	9.77818680280871e-12	1.44031460245796e-06	0.00388588396079771	5.52019906219098e-58	5.33830444576629e-45
1	0.880819682158496	0.662352683791938	0.422569609906335	0.224650650925029	0.093691809251571	0.967240691679034	0.955664722085888	0.807367566003927	0.581557220737723	0.354157942748023	0.177836604106062	0.598610035298535	0.664394009334582	0.629381544583145	0.508275396274343	0.34788431493781	0.198354176793807	0.228529603687797	0.28892312266756	0.30840341821222	0.278804614994875	0.212408870745849	0.133844685852218	0.0402304869666044	0.0662766829825553	0.0838975101203053	0.0860972371678958	0.0719477606987693	0.0472106479486678	0.204782063535091	0.182139922578726	0.136227347080244	0.0831017962169758	0.0370477604869744	0.00493802071358565	0.232081319122816	0.213530893857077	0.166188047485217	0.107154253643055	0.0534175259049934	0.0144307571894866	0.211025115303218	0.200353577590153	0.1608678580811	0.107228659066465	0.0558052404409018	0.0169347261250408	0.152692631488391	0.149584647883752
0.648596635388269	0.880328011041807	0.949744501921913	0.814460202111569	0.555156731618912	0.300727293383033	0.768012056240452	0.982956329084433	1	0.808662121952356	0.519768721863389	0.265483939332931	0.311628483946097	0.376140043793856	0.360836573624098	0.275111525305956	0.166666214218948	0.0801662869885787	0.0431256289741689	0.0491192629608697	0.0444081058623935	0.0318527480329464	0.0180823508656151	0.00805539897210329	0.001775407457389	0.00192705210803999	0.00160029155564707	0.000989572080626614	0.00039644604708186	0	0.574096446859522	0.556316277527497	0.511915249225485	0.447311853276903	0.371152414675835	0.292423392941936	0.611327101748858	0.597853433915258	0.555208761163833	0.489616067832054	0.410003254127188	0.326017853887954	0.369196167567518	0.364384713506713	0.341504424110148	0.303921801822302	0.256831685286049	0.206082846842918	0.126344062461888	0.125846205794312
0.897922309588273	0.706319056520594	0.429813952384376	0.201881072441161	0.0725327068382508	0.0190687996490177	1	0.925554547551223	0.663062578460643	0.367338286393283	0.156846771169943	0.0508849860735721	0.628904312068533	0.684882952333998	0.577230897847443	0.376323482905534	0.189376208032134	0.0729572462900727	0.222619035244823	0.285628396285232	0.283265459190259	0.217128121904216	0.128361391266505	0.0580469611085278	0.0431808032308171	0.0660718937833524	0.0774123957639097	0.0697414795191665	0.0481856222686651	0.0251728188321865	0.535355781639185	0.401194972437933	0.198251190023178	0.0638073046066597	0.0122739580151098	0	0.580709538712522	0.481428107013527	0.263481570748823	0.0944842930081473	0.0211730323540214	0.00163637657404239	0.482915874324584	0.442805195878686	0.268083625254939	0.10653525462585	0.0268355094004331	0.00302523659125004	0.307667183093989	0.312068362647961
0.699118818274249	0.673473030325306	0.549670000072041	0.379062949226113	0.219101778848363	0.103547602892292	0.992516016785584	1	0.854829632463603	0.619150460176426	0.378413060769087	0.192829361347934	0.816957741144605	0.860821455237228	0.769318568539165	0.582530899763735	0.372360625439273	0.198808944830926	0.387252431107458	0.42745462255661	0.399071462036176	0.314724164081177	0.208479655877159	0.114043863822201	0.0992852817485077	0.116256960000307	0.113368003539242	0.0919126683289354	0.0608904500107227	0.0310181763494799	0.615695768242551	0.517916403696806	0.3287325206468	0.154428529266916	0.0490989829996554	0.00398182204624981	0.600367602697957	0.54833925624697	0.378620599820666	0.195082348602965	0.0708976539056777	0.012248829459793	0.433357281974508	0.429692119503444	0.321667927262337	0.179690333072431	0.0712227289726605	0.0145592042049057	0.22909747369659	0.247259358513315
0.599706731627239	0.550789431386633	0.364830623408304	0.171926157172464	0.0539007180006171	0.00594999503578736	1	0.997992253446854	0.721225138830468	0.37545272964509	0.137446952313846	0.0306569285028909	0.835392054314389	0.905456143331991	0.710562370922766	0.402155994250771	0.161142053451541	0.0413347432653507	0.347413769057064	0.410009235531002	0.348657572263135	0.212486572458215	0.0901027460267845	0.0224314891686734	0.065970549767712	0.0870108022804515	0.0798557946784192	0.0503343692819655	0.0192303509360879	0	0.521268921001485	0.522935539003845	0.401059704535838	0.233698439733585	0.100900323574868	0.0285260722077543	0.632513850741688	0.608421078137386	0.447689775539584	0.250365232669774	0.103687124508842	0.0278801539963223	0.71517402619548	0.659713615627907	0.465580942172754	0.249579386816021	0.0987304620680293	0.0247190650886091	0.75384448753604	0.666856805069284
0.399713290488545	0.363402080880521	0.247153154227674	0.12574326809331	0.0478567065369278	0.0136250666403048	0.948108810576068	1	0.789008686918066	0.465697086001377	0.205619897464701	0.0679150993038874	0.797717500133209	0.976099131820163	0.893467378343896	0.6117914962575	0.313377707048054	0.120080515923238	0.238079136401224	0.337963019618683	0.358886358028856	0.285091752613982	0.169415151573588	0.0753111967765321	0.0252042144729214	0.0415073297101893	0.0511347088938368	0.0471244634008827	0.0324875222455617	0.0167542758116255	0.171200698635208	0.193248542211214	0.134354218744037	0.057532137663044	0.0151737211765239	0.00246480111074905	0.260053915588088	0.207453099464469	0.101929709217696	0.030846451115962	0.00574946587327938	0.000659943822171993	0.183967580761359	0.103715478477547	0.0360138560129744	0.00770221275068509	0.00101448029271761	8.21896034378481e-05	0.0606092488929258	0.0241482657152553
1	0.174870190496787	0.000935110928506272	1.52912168862317e-07	7.64632107155221e-13	1.16921553884565e-19	0.00378548917884994	3.93114796278667e-06	1.24838441410719e-10	1.21229650127607e-16	3.59998699525425e-24	3.26907269601372e-33	2.05346845739041e-10	1.26638866789551e-15	2.38823776419771e-22	1.37727185739714e-30	2.42880893379021e-40	1.30978072877969e-51	1.59623960260846e-22	5.84599795408933e-30	6.5471275660095e-39	2.24220085106306e-49	2.34817137479788e-61	7.51997907671452e-75	1.77808347080994e-39	3.86717940775334e-49	2.57198281541919e-60	5.23086330306793e-73	3.25319611846195e-87	0	0.0249389734945864	0.0233596850632289	0.0199829004448473	0.0156118078707163	0.0111391230869523	0.00725858454505144	0.0382201253453777	0.0403921807566218	0.0389857260866644	0.034365058285285	0.0276650636875046	0.0203399272674995	0.043343827593459	0.0516831813686118	0.0562826256200175	0.0559760941766426	0.0508433274861484	0.0421762993847816	0.0363734112791823	0.0489353609947712
0.961353057809679	1	0.944062482422658	0.808881837016963	0.629003251388964	0.443919101940991	0.787817645441493	0.817893414170724	0.770639587766292	0.659006135954709	0.511459161010306	0.360259482890179	0.113371384786567	0.117470550136074	0.110467969213831	0.0942812092891473	0.0730287815381974	0.0513381531211901	0.00285967972345264	0.00295749765871271	0.00277544554562939	0.00236333580810957	0.00182579112608049	0.00127936283190145	7.06896956782161e-06	7.47750461903562e-06	6.64712596590891e-06	4.80484955090497e-06	2.41732000447931e-06	0	0.54225896985578	0.853993029222861	0.713529871246551	0.316285082802689	0.0743766860893211	0.00927472894333149	0.206835108383718	0.468820576369595	0.563761993135219	0.359661575372834	0.121728956420519	0.0218538259971439	0.0276928494394312	0.0903513590868719	0.156373893252584	0.143579824497114	0.0699388468605635	0.0180706314400087	0.00129653376691494	0.00610809294875635
0.478771179926244	0.355115109668066	0.191978412655451	0.0756445659295469	0.021724268776185	0.00454731137213638	1	0.860668606198492	0.539900857629831	0.246850588161091	0.0822614591736158	0.0199802420391658	0.399947069665726	0.39942320427864	0.290740917851868	0.154248559334939	0.0596455667124767	0.0168103716741496	0.0306291931958855	0.0354945062909947	0.0299798058386438	0.0184560426658144	0.00828114613690593	0.00270822289600575	0.000449157973948378	0.000603975757323239	0.000591945868135475	0.000422850232227484	0.000220157379351078	8.35452982976705e-05	0.359873042855073	0.181064809498712	0.00609120213999983	1.37011239730826e-05	2.06059956557553e-09	2.07212159013287e-14	0.643386403597068	0.139546723710869	0.00202372564018209	1.96231104221364e-06	1.2722377715105e-10	5.51509435087467e-16	0.156302987610078	0.014614301894704	9.13635768552986e-05	3.81902355372927e-08	1.0673719952729e-12	1.99463520875535e-18	0.00515983147261418	0.000207974142350665
0.711491544091265	0.559945662673826	0.32838539005115	0.142059979939497	0.0432290939089497	0.00641976787964143	1	0.863332631723325	0.556656013310331	0.266812293730787	0.0931841391447183	0.0211576316590777	0.726746333864122	0.687726389455204	0.485922889708211	0.255314072561498	0.0980688743150459	0.0251822639485598	0.271342204310215	0.281661586681763	0.217509339814752	0.124133177443276	0.0508460349818333	0.0127314155550114	0.0487088582574911	0.056134349277464	0.0469199917012521	0.0278275886525765	0.0102897657915093	0	0.16822202042573	0.156729096322967	0.126609107714471	0.0882994464777062	0.0525441532344916	0.0257719378500639	0.139949063504078	0.155182541630729	0.149298648316282	0.124545763463011	0.0897574962447968	0.0553170764627884	0.0798365896506353	0.10605211070804	0.121641366765817	0.120860565196562	0.104008988886319	0.0772459460401507	0.0295211535432604	0.0487331043163322
0.832989403520857	0.673258084101291	0.389425482488536	0.158030545985919	0.040313357744544	0	0.942810131397274	1	0.762618726510896	0.416291447306788	0.159233670628214	0.0377559346918024	0.60431787470814	0.841716810064677	0.842063713072834	0.605069286486025	0.310106065221858	0.109666792835379	0.215461011461459	0.399495596154568	0.525947700476658	0.495975772138274	0.334503382287466	0.158868334905879	0.0363318496921164	0.101606252305261	0.181782230897147	0.227044607966784	0.20110069834585	0.12533739462857	0.209586064102939	0.188383595410586	0.134051476733439	0.0738793620287825	0.0288671526559394	0.00391399798942861	0.182034477377905	0.199563137402711	0.173885679247529	0.119651196308233	0.063246431567745	0.0228422984587164	0.120004828992591	0.161486271770632	0.171778017299373	0.144896497533161	0.0959964747264823	0.0480295585400957	0.0578793679342922	0.0985573095934087
1	0.174870190496787	0.000935110928506272	1.52912168862317e-07	7.64632107155221e-13	1.16921553884565e-19	0.00378548917884994	3.93114796278667e-06	1.24838441410719e-10	1.21229650127607e-16	3.59998699525425e-24	3.26907269601372e-33	2.05346845739041e-10	1.26638866789551e-15	2.38823776419771e-22	1.37727185739714e-30	2.42880893379021e-40	1.30978072877969e-51	1.59623960260846e-22	5.84599795408933e-30	6.5471275660095e-39	2.24220085106306e-49	2.34817137479788e-61	7.51997907671452e-75	1.77808347080994e-39	3.86717940775334e-49	2.57198281541919e-60	5.23086330306793e-73	3.25319611846195e-87	0	0.0249389734945864	0.0233596850632289	0.0199829004448473	0.0156118078707163	0.0111391230869523	0.00725858454505144	0.0382201253453777	0.0403921807566218	0.0389857260866644	0.034365058285285	0.0276650636875046	0.0203399272674995	0.043343827593459	0.0516831813686118	0.0562826256200175	0.0559760941766426	0.0508433274861484	0.0421762993847816	0.0363734112791823	0.0489353609947712
1	0.920703743721668	0.718587376939958	0.475421498816638	0.266634916207296	0.126762987367695	0.687311823829615	0.497503201478945	0.305265106175766	0.158780259433427	0.0700084310729942	0.0261653455901521	0.223158490394408	0.126991602300365	0.061259152378483	0.0250489857403678	0.00868144321099393	0.00254923390138214	0.0342261096399357	0.0153110676703675	0.00580516727551355	0.00186457002025852	0.000506282972779301	0.000114993927876926	0.00247754784652365	0.000869772149810671	0.000257536664037045	6.3180757856511e-05	1.15267421620277e-05	0	0.237978852435861	0.240533152294325	0.233543424713585	0.217829379042688	0.195173713762082	0.167989517120223	0.230798101817188	0.219635742822914	0.200784361508372	0.176324544371145	0.148748148448709	0.120544139121747	0.191972151527212	0.172005800011266	0.148048458458764	0.122411007901228	0.0972282773795014	0.0741856357360858	0.136948046427865	0.115529892773007
0.79569295084791	0.733276458018465	0.519246503342111	0.282482007713197	0.117989992993389	0.0377365259854542	1	0.875930657573945	0.589560224913378	0.304860193984917	0.121032247423437	0.0367841961988566	0.784462518456382	0.653100058011861	0.417784758299877	0.205290443533192	0.0774017354693667	0.0222793235158754	0.38405977497925	0.303882665024209	0.184704708636741	0.0861782099656271	0.0307742941269924	0.00829242143921049	0.117233445260239	0.0881156201070384	0.050819309523401	0.0224210052295792	0.00747068579188182	0.00175420365472146	0.653813414545415	0.588378132495404	0.428795103810033	0.253028934190565	0.120839888640095	0.0466262607442726	0.589710930240306	0.446016688953763	0.273151766388816	0.135401883495878	0.0542511308349513	0.0174711081904602	0.432694243601371	0.275013225079784	0.141487438212395	0.058849859763569	0.0196953276365505	0.00518601554094546	0.258237633671078	0.137879043057414
0.660030296982044	0.637350491528609	0.35618478319234	0.114244360418033	0.0196124715739371	0	0.704021565972465	0.981251431425713	0.792536529708091	0.370450220646835	0.0990892293260771	0.0136233635501908	0.426106339080349	0.857886819307435	1	0.67547993911829	0.263655061941131	0.0581962662483264	0.145444521766226	0.425571405242242	0.716587486637615	0.698635210074689	0.394306934035897	0.127884687238386	0.026606174802295	0.11869705509199	0.290937444260234	0.409978687600652	0.334060102554071	0.156920734605622	0.324767133088882	0.330073467854424	0.255907201170819	0.151027446612649	0.0672684875315762	0.0217798425264283	0.320844514718514	0.397034555842937	0.374957811049024	0.270154581435159	0.148101081275055	0.0611311921300332	0.257791535692622	0.388563033017184	0.446728042735556	0.392055907626506	0.262461501615002	0.133563685295871	0.16822881376747	0.309364712468578
1	0.991689864263073	0.730203412993206	0.396581271129055	0.154366999509248	0.0365950465655343	0.690935981676739	0.921304666786749	0.911854358233583	0.669769043547873	0.362444432580702	0.139978222763301	0.29723601297579	0.539132796158539	0.718611082627521	0.70980931864505	0.519418197414177	0.278920013271449	0.0724465202847841	0.19339871802195	0.354358298592698	0.473141900764647	0.466354545718189	0.339155412870171	0	0.0343767360136873	0.102954505852839	0.193940630177456	0.260722241097003	0.256359842648537	0.0866044204023305	0.108523639877193	0.105865020834306	0.0801735739080447	0.0452195633651703	0.0154590291524008	0.0886866954364296	0.111737262429357	0.109684808568965	0.0837224193910442	0.0478189489511865	0.0169682535806351	0.0799635490954847	0.101722811362962	0.100456698858174	0.0769013479316242	0.0437778124947474	0.0150512017400062	0.0630368074991503	0.0814754643104691
0.911926880030595	1	0.41556583727577	0.0654454609887562	0.00390588164724355	8.8340221340518e-05	0.927662803835031	0.329748271882171	0.0444196127865281	0.00226760216933522	4.38691090577912e-05	3.21625607930148e-07	0.239694487700796	0.0276186746351533	0.00120600046770613	1.9956849114992e-05	1.25151577054681e-07	2.97427094423879e-10	0.0157312679123323	0.000587571763205529	8.31683262488176e-06	4.46123253956776e-08	9.06883700363849e-11	6.98589919093924e-14	0.000262244981269269	3.17509538878281e-06	1.4568211032901e-08	2.53311819640081e-11	1.66876898216024e-14	0	0.296407559069062	0.191853043921701	0.0520243845749081	0.00591022544032594	0.000281293683928293	5.60886197428993e-06	0.261637634450317	0.167959935916464	0.0451720733711802	0.00508971175531381	0.000240256523621657	4.75133911354064e-06	0.179942201971238	0.114568330439987	0.030560114438741	0.00341510614324133	0.000159886676335121	3.13602258137197e-06	0.0964245732233393	0.0608899119816694
0.533349517613272	0.58262357918205	0.546431092144565	0.440001259885544	0.304188997869505	0.180552646717451	0.993860845860919	1	0.863864568484749	0.640711517420936	0.407990924118503	0.223053627026945	0.879781340209421	0.81535635029334	0.648770935999083	0.443206839589524	0.259951575651101	0.130902761363005	0.369963782660325	0.315813066324383	0.231457890557255	0.145641315915778	0.0786804930579672	0.0364936248219649	0.0739052957075123	0.0581089962360314	0.0392265842187157	0.0227344508645927	0.0113122356744551	0.00483227207807032	0.292649658591848	0.259176695459494	0.180464262146291	0.0987945720922749	0.042522519445283	0.0143892628255853	0.362615860116421	0.32176507931441	0.224480419336499	0.123130285274522	0.0531001941124509	0.0180037866819656	0.0785287556678931	0.0698175228821397	0.0488029455243287	0.0268207471619667	0.0115885613554393	0.00393626404402923	0.00297140220474252	0.00264681746201498
0.995383801971256	1	0.883841928582072	0.687061296046344	0.469387324194024	0.281290675939632	0.785306518372062	0.868762164966827	0.845453871512803	0.723733483726776	0.544731954627092	0.360096443198585	0.323498397779086	0.394682742470934	0.423121963974407	0.398725787289426	0.330177583471345	0.239987074605008	0.0668989118996009	0.0912439183093824	0.108439731545234	0.112724483707609	0.102565295612701	0.0815359266273782	0.00336122694266478	0.0072727787213913	0.0108914944475222	0.0131355333285382	0.0132343112447837	0.0111523730215049	0.386961946781593	0.405840944747383	0.363722547872428	0.278353341474005	0.181458100859446	0.100079354593803	0.326488888682519	0.337989683270543	0.298873601562638	0.225522626410626	0.14475140215678	0.0783185266289813	0.191404109419338	0.195606011844099	0.170449749835249	0.126399571241529	0.0792790265338543	0.0413096273923941	0.0765542203455149	0.0772283600240985
0.744886638999211	0.73263275625018	0.640420379991235	0.497462907447101	0.343243822196606	0.210176104833882	0.816656792417417	0.958546576992002	1	0.927286087463533	0.764238807209923	0.559711979551518	0.311398676508013	0.436636221478398	0.543821765565961	0.601854813461746	0.591947732569689	0.517395446934735	0.0399334983297082	0.0679852137552812	0.101866663649797	0.135063281554741	0.158812708082895	0.165751155708797	0	0.00193943650730364	0.00494163289519938	0.0089028806518105	0.013242652152765	0.0169568798417819	0.0282134713091827	0.0285730488748687	0.0277052248072103	0.0257131068796685	0.0228257239031745	0.0193547290601001	0.0339897389309899	0.0367046067848499	0.037966718688003	0.0376263636161675	0.0357242276167023	0.0324833954583657	0.0328331851449459	0.0378126791903507	0.0416923984033165	0.0440405901186276	0.0445825784064588	0.0432536072472111	0.0253940636592262	0.031274026280328
0.460489823820423	0.661564317270744	0.673737458712951	0.486380217654467	0.248901590395355	0.0902912933839351	0.709710489983718	1	0.998815720708886	0.707191988559772	0.354940755074475	0.126281835872159	0.305364420978022	0.421991764925082	0.413386312063791	0.287061388849702	0.141305801404077	0.0493073296219439	0.0366801414782601	0.0497145491665623	0.0477641819706326	0.0325302562244832	0.0157050181155861	0.00537468421320213	0.00122996759771171	0.00163500677212852	0.00154064966012758	0.0010290704275903	0.000487222157220517	0.00016348342420836	0.159061813890998	0.178274331126652	0.1836929734279	0.174011166153406	0.151545321389464	0.1213357510191	0.23078225061166	0.242329258026795	0.233932277846939	0.207613358635833	0.169395270679114	0.127065631438892	0.0302047862012807	0.0297139075573182	0.0268735182774992	0.0223444676827719	0.0170803255956522	0.0120033581338344	0.000356527809526138	0.000328586614887366
0.624076512099859	0.824914108238163	0.745296751119506	0.460255859018173	0.194275934089201	0.0560516202101168	0.293914720290762	0.646742342651969	0.972726720377352	1	0.702681885835304	0.337494820292832	0.0137584335963781	0.0503986206843934	0.126187807092817	0.215956178956155	0.252617511264833	0.201981158269068	6.39856522876033e-05	0.000390335976376593	0.00162705131827677	0.0046354683906524	0.00902675858337171	0.012014858102057	0	2.70926118164164e-07	2.05568219173181e-06	9.86030027818612e-06	3.20307277576662e-05	7.10088542875107e-05	0.144614107654075	0.143596664744096	0.136995486308005	0.125573031287872	0.110589707887186	0.0935753057691136	0.135985742966429	0.135584609452463	0.129883991058763	0.119544354073696	0.105713567063271	0.0898174241556109	0.113369256329185	0.11349994190722	0.109175249855474	0.100897629509114	0.0895913216970667	0.076432688125314	0.0837946733504271	0.0842364545474301
1	0.880819682158496	0.662352683791938	0.422569609906335	0.224650650925029	0.093691809251571	0.967240691679034	0.955664722085888	0.807367566003927	0.581557220737723	0.354157942748023	0.177836604106062	0.598610035298535	0.664394009334582	0.629381544583145	0.508275396274343	0.34788431493781	0.198354176793807	0.228529603687797	0.28892312266756	0.30840341821222	0.278804614994875	0.212408870745849	0.133844685852218	0.0402304869666044	0.0662766829825553	0.0838975101203053	0.0860972371678958	0.0719477606987693	0.0472106479486678	0.204782063535091	0.182139922578726	0.136227347080244	0.0831017962169758	0.0370477604869744	0.00493802071358565	0.232081319122816	0.213530893857077	0.166188047485217	0.107154253643055	0.0534175259049934	0.0144307571894866	0.211025115303218	0.200353577590153	0.1608678580811	0.107228659066465	0.0558052404409018	0.0169347261250408	0.152692631488391	0.149584647883752
0.948779328585807	0.783379109216371	0.537743206041642	0.306157878584504	0.143510563949046	0.0539471321610842	1	0.984627843319776	0.806642643729936	0.549409040679836	0.310371937611203	0.144349916807501	0.472788647389319	0.555495940486529	0.542622824390029	0.440615683865495	0.296982325038765	0.165396037295288	0.097354481136391	0.138117299593827	0.161610844396842	0.156511438570056	0.125370876109131	0.0826065172791539	0.00470221674609861	0.0113054191972973	0.017697293854426	0.0212476723686583	0.0202384449720069	0.0151741799283139	0.579320620851563	0.489095854131804	0.315227354232058	0.154024135943459	0.0554389289932475	0.0124857136901163	0.690619529566019	0.606718753610199	0.407324011975247	0.207981744799463	0.0792395581000292	0.0204220777695567	0.522947080655162	0.477815037588303	0.333428164787057	0.176781872262497	0.0697587243442684	0.0184522881946266	0.250400906130735	0.237895053257321
1	0.878451066543716	0.595477979056139	0.311474827860073	0.125692168324223	0.0390993645691813	0.837865526718461	0.623597193725083	0.358138345993426	0.158693117537102	0.0542245589002204	0.0142508560651806	0.492819609868747	0.310750307766831	0.15118192653776	0.0567225502779946	0.0163786791366705	0.00359767531760568	0.203464954342509	0.108673183264563	0.044758740826613	0.0141842629419338	0.00341942590088746	0.00057981305938667	0.0589277359195008	0.0266306449916641	0.00924864992335256	0.00243195385043807	0.000439393491879207	0	0.233144991389728	0.215626944151636	0.170579683059555	0.11541795271318	0.0667837624377927	0.033030898599001	0.225936914337988	0.210363105968076	0.167532426124472	0.114116886152018	0.0664742083710424	0.0330987937752293	0.205621975239838	0.192733266552013	0.154521245270371	0.105958950649558	0.0621343703645138	0.0311433139389034	0.175739682417581	0.165829250023377
0.744886638999211	0.73263275625018	0.640420379991235	0.497462907447101	0.343243822196606	0.210176104833882	0.816656792417417	0.958546576992002	1	0.927286087463533	0.764238807209923	0.559711979551518	0.311398676508013	0.436636221478398	0.543821765565961	0.601854813461746	0.591947732569689	0.517395446934735	0.0399334983297082	0.0679852137552812	0.101866663649797	0.135063281554741	0.158812708082895	0.165751155708797	0	0.00193943650730364	0.00494163289519938	0.0089028806518105	0.013242652152765	0.0169568798417819	0.0282134713091827	0.0285730488748687	0.0277052248072103	0.0257131068796685	0.0228257239031745	0.0193547290601001	0.0339897389309899	0.0367046067848499	0.037966718688003	0.0376263636161675	0.0357242276167023	0.0324833954583657	0.0328331851449459	0.0378126791903507	0.0416923984033165	0.0440405901186276	0.0445825784064588	0.0432536072472111	0.0253940636592262	0.031274026280328
0.911926880030595	1	0.41556583727577	0.0654454609887562	0.00390588164724355	8.8340221340518e-05	0.927662803835031	0.329748271882171	0.0444196127865281	0.00226760216933522	4.38691090577912e-05	3.21625607930148e-07	0.239694487700796	0.0276186746351533	0.00120600046770613	1.9956849114992e-05	1.25151577054681e-07	2.97427094423879e-10	0.0157312679123323	0.000587571763205529	8.31683262488176e-06	4.46123253956776e-08	9.06883700363849e-11	6.98589919093924e-14	0.000262244981269269	3.17509538878281e-06	1.4568211032901e-08	2.53311819640081e-11	1.66876898216024e-14	0	0.296407559069062	0.191853043921701	0.0520243845749081	0.00591022544032594	0.000281293683928293	5.60886197428993e-06	0.261637634450317	0.167959935916464	0.0451720733711802	0.00508971175531381	0.000240256523621657	4.75133911354064e-06	0.179942201971238	0.114568330439987	0.030560114438741	0.00341510614324133	0.000159886676335121	3.13602258137197e-06	0.0964245732233393	0.0608899119816694
0.196848123334406	0.124743059527608	0.0641653403796187	0.0267906722369398	0.00907957912747894	0.00249773766216339	0.430480422221728	0.373026531065253	0.262376561410253	0.14979914981947	0.0694212867026831	0.0261140942515088	0.271141080934291	0.321279372860339	0.309007742765375	0.241243087347829	0.152876028516506	0.0786362697755362	0.0491877586044305	0.0796976942713731	0.104817423213833	0.111897452384949	0.0969629715920869	0.0682009827099955	0.00257003202326523	0.00569414421827079	0.0102404110180008	0.0149487649016521	0.0177130045164387	0.0170364127279907	0.00285198283267085	0.0687492829159069	0.0966939158220422	0.00793487032596031	3.79918313949176e-05	1.06132953023811e-08	0.00242987606476251	0.204073778923214	1	0.285905495613764	0.00476930082597911	4.641909185486e-06	2.19134790059919e-05	0.00641204015491742	0.109468922833242	0.109042340794171	0.00633737194540769	2.14898279233107e-05	2.09183822722756e-09	2.13253050736731e-06
0.534675362158473	1	0.771044776865448	0.24509190698087	0.0321179719179448	0.0017351500089974	0.0666143277920223	0.225343279128299	0.314261617533027	0.180679069438007	0.0428246794109331	0.00418456354115321	0.000538348419189825	0.00329387823663394	0.00830847668508992	0.00863982689840376	0.00370389313889189	0.000654608473367011	2.82203765482068e-07	3.1231113043291e-06	1.42485116052274e-05	2.67991121072874e-05	2.07797778474976e-05	6.64248810119989e-06	0	1.82486317050161e-10	1.57542997109594e-09	5.38245967046831e-09	7.55249761860218e-09	4.36259851641652e-09	0.0682570341373609	0.0726563139727178	0.0694840564353436	0.059701167316926	0.0460857157369178	0.031962129442333	0.0536470593507644	0.064744382415584	0.0702011326650877	0.0683867557695124	0.0598529746124754	0.0470636203604219	0.034187956124568	0.0467799262730442	0.0575084660341318	0.063516987107518	0.0630280470745523	0.0561905997349429	0.017665627302842	0.0274060018423747
1	0.402682723480856	0.0311126116158739	0.000461232354992346	1.31122673528162e-06	0	0.840596992698394	0.500657885792117	0.0572143235444411	0.00125452326126236	5.27721417676606e-06	3.54447143789662e-09	0.384239895902094	0.338490057710919	0.0572136764124618	0.00185551349869222	1.15454870900588e-05	1.30695541643271e-08	0.0955089059874646	0.124445032057703	0.0311115559149319	0.0014923688974719	1.37346910994805e-05	2.35398755877925e-08	0.0129095783891556	0.024879176147106	0.00919963040655646	0.000652701822955876	8.8845548661547e-06	2.2491925148985e-08	0.592615578152875	0.31681593002898	0.0484070756553003	0.00211387081623572	2.63818006682837e-05	9.33909494566008e-08	0.403049062651839	0.234448833212352	0.0389767949646293	0.00185196133234801	2.51485854845621e-05	9.68924950913517e-08	0.126798019449146	0.0802525503708731	0.0145168735615346	0.000750507203265709	1.10886147523076e-05	4.61138952737079e-08	0.0184517140669563	0.0127068907541839
0.460140663101848	0.482862794583006	0.42932535889255	0.323429026971193	0.206443424079218	0.111648421088101	1	0.953810222556419	0.770821162850233	0.527806769891961	0.306214612393334	0.150524215755039	0.89274529490941	0.773959772963302	0.56851101297268	0.353825411711918	0.186581559846698	0.0833638416940269	0.327395927527686	0.257984067493937	0.172243203389766	0.0974362942500662	0.0467012463180237	0.0189654831604972	0.0493214446360847	0.0353251124347765	0.0214368027029252	0.0110220823331291	0.00480164222191099	0.00177223897354522	0.296264988516784	0.243803014468903	0.116834006622416	0.0326039009147914	0.00529820016212326	0.000501184342914654	0.367730257912422	0.271768483007968	0.116960779993566	0.0293123892139302	0.00427776525158444	0.000363351848379645	0.156546148950857	0.103901758061309	0.0401581824841668	0.0090383701352828	0.00118444402379305	9.01945551120801e-05	0.0228568574351053	0.0136240254399332
0.595422999704662	0.768186221275707	0.728053368553684	0.506891758323411	0.259249459214181	0.0973982195432849	0.761800551826178	1	0.964306582675322	0.68310337022961	0.355476249090187	0.135885624506357	0.362521061898155	0.484186339834968	0.475057152252925	0.342399373726083	0.181287395613106	0.0705055336883696	0.0641567219793895	0.0871888388721495	0.0870387327638542	0.0638259119772246	0.0343781738471463	0.0135967435386688	0.00421060819436925	0.00582724865001578	0.00591902272583304	0.00441287985227889	0.00241240125074445	0.000962866502808923	0.219421055032336	0.237874906059842	0.21942014278023	0.172210933170533	0.114999698096371	0.0653388576065161	0.29857292937383	0.395796992767728	0.446429765941082	0.428443298542677	0.34985880953495	0.243080240088696	0.0663406938170225	0.10754286182734	0.1483286820498	0.174068799106939	0.173809060268664	0.147665671578239	0.00239403974026259	0.00475912568095241
0.441015684019251	0.365591194210008	0.248613497702022	0.138206741715868	0.0620969920413553	0.0215818764376542	1	0.891927907636976	0.653707081937645	0.393295589943045	0.19362062777678	0.0771416894311197	0.73405877142188	0.703806378192061	0.554431532889152	0.358532001686619	0.189786286139247	0.0814671635397016	0.173098278334254	0.178502243260867	0.150820212962601	0.104171240550004	0.0583529859168044	0.0258087673590223	0.010483139331674	0.0119610832921795	0.0106086748845978	0.00713648269708457	0.00315413415244127	0	0.345500591011263	0.300181863132781	0.192677998594827	0.0906420289187007	0.0301457364680751	0.00556963404350179	0.58614462324426	0.506456985512376	0.323881424347962	0.152567404755792	0.0518335526120156	0.0112058182313367	0.624144277000435	0.536041626699168	0.340778118299028	0.159625567731779	0.0539807328359274	0.0116784172202653	0.417396712530759	0.356143177192023
0.469056739456994	0.47221017626872	0.421554068902809	0.333674159275652	0.234092507405048	0.145436030989753	0.992369604096905	1	0.893745669264683	0.708416830213154	0.497911274156486	0.310189995217627	0.92960603447333	0.937662600302401	0.838835893552687	0.665521741965657	0.468193300345843	0.291930816726784	0.385440602939505	0.38916526750357	0.34840713295494	0.27653465817317	0.194507497830635	0.121115349312612	0.0699545960842465	0.0707104200254356	0.0632568216786502	0.0500399503529763	0.0349194028124206	0.0213680501985676	0.218017006077902	0.205060869766027	0.170606721550748	0.125485694001412	0.0814871700285607	0.0465607814136501	0.2003430940987	0.168095737981844	0.12468924113781	0.0816620925956163	0.04706703831866	0.0236668803293893	0.155417411030086	0.116244485142207	0.0767553813069526	0.0445910066221138	0.0225890264459561	0.00971226003810204	0.101662016085284	0.0676497998033978
1	0.819710955212484	0.45148461679587	0.167088536131166	0.0415500766825359	0.00694254148900896	0.0865263754560601	0.0390653306489459	0.0118510266851409	0.0024156940312238	0.000330863877555116	3.04493665847051e-05	5.60523786223997e-05	1.39386044279695e-05	2.32898138915784e-06	2.6147743844475e-07	1.97253130375189e-08	9.99850493226455e-10	2.71854549635697e-10	3.72343781623708e-11	3.42667632193662e-12	2.11896381647611e-13	8.80431305816488e-15	2.45803968482885e-16	9.8713412981466e-18	7.44673118745399e-19	3.7746089670178e-20	1.28515948050037e-21	2.8969032129761e-23	0	0.00639858388540256	0.00408369534429037	0.00194140810017079	0.000687502647479287	0.000181353502594153	3.56345727405133e-05	0.0566213439102413	0.0454185063084554	0.0271381073973791	0.0120787029702977	0.00400456255013568	0.00098897177453209	0.160760807874538	0.162075011592534	0.121715525357378	0.0680878984623798	0.0283718671117268	0.00880643105702713	0.146448149529219	0.185567952943011
0.474036214842069	0.327549391713111	0.190539546368262	0.0915700362519502	0.033949583038921	0.00636412825147578	0.955547526890418	0.846590929521181	0.637175762348828	0.406447815940385	0.218297581134672	0.0967028242540704	0.884731704742766	1	0.960923781460073	0.784854747566177	0.544181449957901	0.319110988368304	0.375198912588242	0.543187221613234	0.666620812515439	0.6948096326191	0.615239141673014	0.462373310933859	0.0672786726465466	0.130939893091277	0.20917729654796	0.280409416595887	0.317762223097336	0.305067182518807	0.109124763147797	0.0832229665030153	0.0542234696880618	0.0289938983866357	0.0109246821017079	0	0.313952627580859	0.265058278466223	0.195445231791198	0.125022118571967	0.0681310077499408	0.029871798318621	0.481082093034255	0.442654440454243	0.356984747170402	0.251721456580905	0.154226968958168	0.0807247323059939	0.404499463546202	0.404802476582528
0.200894694550401	0.389323234435782	0.378013312019961	0.183890283179049	0.0448193325529841	0.0054730182790651	0.948823454072764	1	0.528043261293208	0.139699202035664	0.0185171123160993	0.00122972353517712	0.610258024046982	0.349784709091562	0.100448408012843	0.0144524078888599	0.00104181893455983	3.76268830281375e-05	0.05345061764309	0.0166614495189579	0.00260212251541574	0.000203609226152538	7.9821081286193e-06	1.56695189700035e-07	0.000637533545877028	0.000108077560463569	9.17950761586102e-06	3.90541595899376e-07	8.23947738342561e-09	0	0.267025576919023	0.164352713151682	0.0216490602535512	0.000610294305178757	3.68186087409876e-06	4.66498453230643e-09	0.609098785372073	0.38894056825816	0.0531516696676738	0.00155449279138367	9.72959466881387e-06	1.29441095139866e-08	0.67861578928957	0.449563419708393	0.0637376619675374	0.00193392411638862	1.25579239707212e-05	1.73628489773254e-08	0.369284893416665	0.253804923779009
0.32937458870032	0.418052238552378	0.353402879829189	0.198369862898067	0.0724319200260929	0.0149841238019293	0.645291867679389	0.938335827855673	0.91109318515302	0.590575736689081	0.254329030866892	0.070809579083022	0.537838427904497	0.897714020878755	1	0.744008490453079	0.368778455617545	0.120056233402395	0.189603428002036	0.365749917876481	0.468127939106781	0.399270857558394	0.226347254923018	0.083803070080091	0.0252424767128898	0.0606174656159277	0.0908287509789545	0.0888712712124999	0.0566864820606255	0.022306751875076	0.0616434482214453	0.219449701308627	0.315440531083603	0.188441808061992	0.0445817829536489	0.00071380797140434	0.0382711416463198	0.187752848199182	0.359961436924555	0.287159800883568	0.0940049557438917	0.00949253980020362	0.0191622145378801	0.136795533793222	0.35095823721992	0.372955070047739	0.16469182895075	0.0274707555791368	0.00668557271137467	0.0843958833964319
0.898139267593811	0.82081275448248	0.591327308768564	0.335811221291655	0.150330084129883	0.0530493448778013	1	0.870098000803543	0.59678757111753	0.322667182625907	0.137522339703143	0.0462035277440117	0.331716735017939	0.274791510941661	0.179441408790169	0.0923688329768897	0.0374810433071432	0.0119889545575059	0.0327827839031171	0.0258552963547781	0.0160744690706031	0.00787784048844333	0.00304341485911528	0.000926826747431212	0.000965240078957678	0.000724780991468233	0.000429004325683832	0.000200170454804919	7.36243898813631e-05	2.1346509451316e-05	0.290383456964877	0.071689491523573	0.000958289464203461	6.93578322713394e-07	2.71801527584972e-11	5.76689867361878e-17	0.246674344918231	0.0453377310293012	0.000451183453525232	2.43110732076288e-07	7.09271782430971e-12	1.12010217298967e-17	0.121525212696429	0.0166285491010684	0.000123196936610267	4.942003458863e-08	1.07340537169615e-12	1.25923085762892e-18	0.034721548871427	0.00353703393550058
0.51300189948641	0.86666280079624	1	0.788076734003361	0.424185357196022	0.155941421283888	0.736042751207227	0.874753390347715	0.710046663056028	0.39364687405791	0.149054596108419	0.0385480597365804	0.581221365865644	0.485932086468834	0.277477799089552	0.108218011262224	0.0288263342205461	0.00524441768750274	0.252600706302327	0.148566184055543	0.0596793388751826	0.016373688526238	0.00306822048598354	0.000392676684904823	0.0604201731494607	0.0249987722956483	0.00706437353542135	0.0013634673662612	0.000179726658039487	1.6170815726804e-05	0.687160178693024	0.650412634206025	0.551546233560677	0.419022020426675	0.285202768991662	0.173913218961955	0.301224588428989	0.241777715948615	0.173861766452982	0.112009244386844	0.0646495639951472	0.033430222151623	0.0253739201280316	0.0172706306871795	0.0105315113584067	0.00575353761993151	0.0028160518854401	0.00123482922249967	0.000410711968547987	0.000237052037797259
0.474036214842069	0.327549391713111	0.190539546368262	0.0915700362519502	0.033949583038921	0.00636412825147578	0.955547526890418	0.846590929521181	0.637175762348828	0.406447815940385	0.218297581134672	0.0967028242540704	0.884731704742766	1	0.960923781460073	0.784854747566177	0.544181449957901	0.319110988368304	0.375198912588242	0.543187221613234	0.666620812515439	0.6948096326191	0.615239141673014	0.462373310933859	0.0672786726465466	0.130939893091277	0.20917729654796	0.280409416595887	0.317762223097336	0.305067182518807	0.109124763147797	0.0832229665030153	0.0542234696880618	0.0289938983866357	0.0109246821017079	0	0.313952627580859	0.265058278466223	0.195445231791198	0.125022118571967	0.0681310077499408	0.029871798318621	0.481082093034255	0.442654440454243	0.356984747170402	0.251721456580905	0.154226968958168	0.0807247323059939	0.404499463546202	0.404802476582528
1	0.963083437161141	0.855067992410715	0.699850738163334	0.528041175038729	0.367253806299516	0.829143158982126	0.894289675016856	0.889200177451953	0.815066932226806	0.688740760147577	0.536510714795191	0.307237172918835	0.371153916325268	0.413314940041393	0.424292003598017	0.40152023323433	0.350271024304692	0.0506801251247541	0.0686602281960626	0.0856944969138778	0.0985601390528145	0.104473738842821	0.102068200836425	0.00346898188820245	0.005414974357446	0.00768523612673369	0.00998343334234883	0.0119070497289601	0.0130575682536103	0.559566918154086	0.634807370295674	0.612062586375731	0.501544465674824	0.349264714880637	0.20665743116111	0.362816570914269	0.416646643153272	0.406624016349218	0.337254913479356	0.237697489709414	0.142324117909683	0.101877469426376	0.118458841902141	0.117019423745797	0.0982069269564042	0.0699994460485608	0.0423394689353284	0.0121659601022077	0.0143676716374271
0.660030296982044	0.637350491528609	0.35618478319234	0.114244360418033	0.0196124715739371	0	0.704021565972465	0.981251431425713	0.792536529708091	0.370450220646835	0.0990892293260771	0.0136233635501908	0.426106339080349	0.857886819307435	1	0.67547993911829	0.263655061941131	0.0581962662483264	0.145444521766226	0.425571405242242	0.716587486637615	0.698635210074689	0.394306934035897	0.127884687238386	0.026606174802295	0.11869705509199	0.290937444260234	0.409978687600652	0.334060102554071	0.156920734605622	0.324767133088882	0.330073467854424	0.255907201170819	0.151027446612649	0.0672684875315762	0.0217798425264283	0.320844514718514	0.397034555842937	0.374957811049024	0.270154581435159	0.148101081275055	0.0611311921300332	0.257791535692622	0.388563033017184	0.446728042735556	0.392055907626506	0.262461501615002	0.133563685295871	0.16822881376747	0.309364712468578
0.51300189948641	0.86666280079624	1	0.788076734003361	0.424185357196022	0.155941421283888	0.736042751207227	0.874753390347715	0.710046663056028	0.39364687405791	0.149054596108419	0.0385480597365804	0.581221365865644	0.485932086468834	0.277477799089552	0.108218011262224	0.0288263342205461	0.00524441768750274	0.252600706302327	0.148566184055543	0.0596793388751826	0.016373688526238	0.00306822048598354	0.000392676684904823	0.0604201731494607	0.0249987722956483	0.00706437353542135	0.0013634673662612	0.000179726658039487	1.6170815726804e-05	0.687160178693024	0.650412634206025	0.551546233560677	0.419022020426675	0.285202768991662	0.173913218961955	0.301224588428989	0.241777715948615	0.173861766452982	0.112009244386844	0.0646495639951472	0.033430222151623	0.0253739201280316	0.0172706306871795	0.0105315113584067	0.00575353761993151	0.0028160518854401	0.00123482922249967	0.000410711968547987	0.000237052037797259
0.488636087137981	0.710871339520698	0.537792694843171	0.211571526110674	0.0432830608303013	0.00460465540929026	0.742495704671475	1	0.700365074599672	0.255074702035937	0.0483090749479638	0.00475782516226274	0.0484674874342765	0.0604306336280421	0.039181604428984	0.0132106963204888	0.00231626169463862	0.000211187354840802	0.000135911158830805	0.000156878113489303	9.41646621137363e-05	2.93921732301101e-05	4.77080527870786e-06	4.02661449096727e-07	1.63392533312346e-08	1.74620927038289e-08	9.68871231882459e-09	2.7762407408869e-09	3.89147453581694e-10	0	0.282759180406803	0.269094421226951	0.231936251736346	0.181054171148151	0.128004251645113	0.0819626922452606	0.224008264434004	0.202261563807697	0.165401193984255	0.12250106938339	0.0821707175911739	0.049919501457446	0.111379694529864	0.0954150058672698	0.0740292416113133	0.052019464759165	0.0331058252565364	0.0190817814475578	0.034757029911039	0.0282497530602176
0.46527596242431	0.696198671518915	0.353821180633972	0.0610746223875814	0.00358033035949766	7.09051749960451e-05	0.669433276132534	1	0.507365434797989	0.0874316576062823	0.00511699303642949	0.000101333597500364	0.512265275096569	0.763937473525015	0.38694461365841	0.0665681204794851	0.00388930981529416	7.67979835430972e-05	0.208484253605735	0.310389116057668	0.156952168046694	0.0269557746230099	0.00157205081936678	3.07568910138761e-05	0.0451273910017409	0.0670725161356875	0.0338589603336991	0.00580508971229477	0.00033768815015755	6.28941784928215e-06	0.510965143335811	0.640972261907874	0.580845372252522	0.38023766597797	0.179813717994065	0.0614274651972992	0.715774673469915	0.587879470210126	0.348797645760039	0.149496756444653	0.0462872641368107	0.0103527162188113	0.44864512780977	0.241256359698057	0.0937189085416529	0.026299379913603	0.00533109128668345	0.000780363744007881	0.125826047840221	0.0443004667012101
0.702002979137792	0.514674376908363	0.29559138428565	0.132675990962311	0.0461048489363331	0.0118386892524978	1	0.879981695993066	0.607054090531983	0.328068691149464	0.13855157163276	0.0452596345324029	0.734452651686769	0.775563789155563	0.642053300725619	0.416571384862903	0.211568791310051	0.0837379537236711	0.277716954687881	0.35213748926168	0.34984002134062	0.272310991332764	0.165910017556916	0.0788365153234267	0.0532903069324106	0.0816721368053624	0.0975977364301984	0.0911486603729243	0.0664746219258391	0.0376614296333801	0.488708996989611	0.356150573670565	0.167779641912187	0.0505468652075667	0.00898897124615967	0	0.536900232828507	0.436770538895951	0.229915902925402	0.0778227673068456	0.0162384034801509	0.00119766239177123	0.46683090820186	0.423861591049473	0.24908991384307	0.0943113534075038	0.0223566175858244	0.00247315136676868	0.32115660662899	0.325472260867923
0.441015684019251	0.365591194210008	0.248613497702022	0.138206741715868	0.0620969920413553	0.0215818764376542	1	0.891927907636976	0.653707081937645	0.393295589943045	0.19362062777678	0.0771416894311197	0.73405877142188	0.703806378192061	0.554431532889152	0.358532001686619	0.189786286139247	0.0814671635397016	0.173098278334254	0.178502243260867	0.150820212962601	0.104171240550004	0.0583529859168044	0.0258087673590223	0.010483139331674	0.0119610832921795	0.0106086748845978	0.00713648269708457	0.00315413415244127	0	0.345500591011263	0.300181863132781	0.192677998594827	0.0906420289187007	0.0301457364680751	0.00556963404350179	0.58614462324426	0.506456985512376	0.323881424347962	0.152567404755792	0.0518335526120156	0.0112058182313367	0.624144277000435	0.536041626699168	0.340778118299028	0.159625567731779	0.0539807328359274	0.0116784172202653	0.417396712530759	0.356143177192023
0.779780485475632	0.726239679878848	0.601628865198722	0.44332111452996	0.29056893625453	0.169402906507836	1	0.945507207657219	0.795189752580925	0.594864127104973	0.395827376222845	0.234279798825557	0.607761212737104	0.583384718203415	0.498101891703751	0.378287846730821	0.255545122207418	0.153551371782484	0.175053543307725	0.170588671910079	0.147866727198794	0.114007039071209	0.0781868402923758	0.0476953573753071	0.0238951203335254	0.0236399025843759	0.020802829392587	0.0162831730174278	0.0113369084174574	0.00702080622657123	0.636689330031369	0.767002502080122	0.632928968397295	0.357768488828731	0.138528062373401	0.0367417659322204	0.860713396853501	0.68546037428646	0.373934097773174	0.139732147726207	0.0357671284776804	0.00627109358213935	0.554717902426545	0.292045443214924	0.105321503231618	0.0260177117006473	0.00440235244301454	0.000509969262954262	0.170438636961797	0.0593197738290274
0.0122124814297173	0.124216731996321	0.386958045595577	0.369194532937541	0.107883304498491	0.00965518986679816	0.00364012110783641	0.0772626542011285	0.502262798704066	1	0.609784788658364	0.113883491051165	5.8311699232025e-05	0.00258277819635501	0.0350369350444004	0.1455702751932	0.18523664087562	0.0721919361235811	5.01999708454503e-08	4.64015349655119e-06	0.000131355771780308	0.00113886794554461	0.00302416282961868	0.00245948722382644	0	4.45706011023846e-10	2.64644014103091e-08	4.78850445099319e-07	2.6534507443143e-06	4.50327214729422e-06	0.000150269339855211	0.000691903157912252	0.00234509545002985	0.00585081028076456	0.0107451328340206	0.0145260603051181	0.0140663592460556	0.0434150221501052	0.0986367218585674	0.164959569620975	0.203075102321939	0.184024704004791	0.0800709956570099	0.165659728012508	0.252289363087067	0.282827228664543	0.233390823809226	0.141770743557944	0.0277173022097299	0.0384393526591134
0.0899865748232109	0.362868881964933	0.31939569858542	0.0613642924141904	0.00257341441780859	2.35565160687969e-05	0.355230523202609	1	0.614464866089406	0.0824140853197494	0.00241275465034745	1.54181480316662e-05	0.0258551800540653	0.0508106803866155	0.0217956480099841	0.00204075980665472	4.17081887184392e-05	1.86062177253721e-07	3.46968137304288e-05	4.76008554773889e-05	1.42543445598903e-05	9.31723561910692e-07	1.32933435904609e-08	4.13987227621656e-11	8.58492042153721e-10	8.22203181005484e-10	1.71881457318721e-10	7.84291660949184e-12	7.79483033541546e-14	0	0.00777140252210812	0.0211108701197048	0.0392489536820207	0.0499419221354579	0.0434928275297655	0.0259229995313638	0.0992801889505336	0.265417529019143	0.485637067692084	0.608147988324061	0.521221042685365	0.305738286139481	0.0470532922178728	0.123799046235562	0.222925527026863	0.274737236262674	0.231734378805537	0.133776130835959	0.000827335510416064	0.00214224543155829
0.814184114294379	1	0.85162179237788	0.502878331904855	0.20589626603431	0.0584525428567127	0.808600447506436	0.57341074092492	0.281946729216903	0.0961252956651413	0.0227236298911757	0.00372466412845835	0.0211416933274659	0.00865617616093343	0.00245743361206458	0.000483734311107641	6.60239316113488e-05	6.24834876138783e-06	1.45525801201005e-05	3.44017699391832e-06	5.63885550646894e-07	6.40870875906843e-08	5.05032696721929e-09	2.75954732905639e-10	2.63714899703791e-10	3.59939846338803e-11	3.40639162798898e-12	2.23526293645581e-13	1.01702597104417e-14	3.20851967754447e-16	1.27428561016551e-09	4.54370250515499e-05	0.0296748391253162	0.354978649436724	0.0777770500677198	0.000312130405462686	5.47951725618483e-06	0.00908532913164779	0.27591442477175	0.153477077847403	0.00156368047206469	2.91801740641776e-07	0.00210332123185959	0.162165784798774	0.22900671942849	0.00592342095778067	2.80628868168216e-06	2.43515980506148e-11	0.0720703613331813	0.258383976757595
0.322892896526861	0.102899485444165	0.0147024843970204	0.000941580178882219	2.67076730281172e-05	0	1	0.676856401672484	0.205410799416674	0.0279496563392006	0.00170483219806691	4.62948760902674e-05	0.302085299901597	0.434277427473899	0.279920824305984	0.0808970443242715	0.0104821289097438	0.000608660915605433	0.00890085616919945	0.0271782586562995	0.0372076440038026	0.0228385899599907	0.00628524402520356	0.000775268261701797	2.52348274247503e-05	0.000165562682957325	0.000482071740045269	0.00062858696430503	0.000367286891568366	9.60031838167107e-05	0.189820662967074	0.103058041187415	0.0393912388369381	0.0105996223839568	0.00200775887021494	0.000267476002109198	0.295928580060409	0.212193600434373	0.107116954318568	0.0380682880693058	0.00952445617424368	0.00167739630417177	0.304047619092457	0.287934468287819	0.191966979738498	0.0901031219671786	0.0297736236359613	0.00692613969547888	0.205876888999045	0.257493533269804
0.814184114294379	1	0.85162179237788	0.502878331904855	0.20589626603431	0.0584525428567127	0.808600447506436	0.57341074092492	0.281946729216903	0.0961252956651413	0.0227236298911757	0.00372466412845835	0.0211416933274659	0.00865617616093343	0.00245743361206458	0.000483734311107641	6.60239316113488e-05	6.24834876138783e-06	1.45525801201005e-05	3.44017699391832e-06	5.63885550646894e-07	6.40870875906843e-08	5.05032696721929e-09	2.75954732905639e-10	2.63714899703791e-10	3.59939846338803e-11	3.40639162798898e-12	2.23526293645581e-13	1.01702597104417e-14	3.20851967754447e-16	1.27428561016551e-09	4.54370250515499e-05	0.0296748391253162	0.354978649436724	0.0777770500677198	0.000312130405462686	5.47951725618483e-06	0.00908532913164779	0.27591442477175	0.153477077847403	0.00156368047206469	2.91801740641776e-07	0.00210332123185959	0.162165784798774	0.22900671942849	0.00592342095778067	2.80628868168216e-06	2.43515980506148e-11	0.0720703613331813	0.258383976757595
0.533349517613272	0.58262357918205	0.546431092144565	0.440001259885544	0.304188997869505	0.180552646717451	0.993860845860919	1	0.863864568484749	0.640711517420936	0.407990924118503	0.223053627026945	0.879781340209421	0.81535635029334	0.648770935999083	0.443206839589524	0.259951575651101	0.130902761363005	0.369963782660325	0.315813066324383	0.231457890557255	0.145641315915778	0.0786804930579672	0.0364936248219649	0.0739052957075123	0.0581089962360314	0.0392265842187157	0.0227344508645927	0.0113122356744551	0.00483227207807032	0.292649658591848	0.259176695459494	0.180464262146291	0.0987945720922749	0.042522519445283	0.0143892628255853	0.362615860116421	0.32176507931441	0.224480419336499	0.123130285274522	0.0531001941124509	0.0180037866819656	0.0785287556678931	0.0698175228821397	0.0488029455243287	0.0268207471619667	0.0115885613554393	0.00393626404402923	0.00297140220474252	0.00264681746201498
1	0.941932256472325	0.726124398539818	0.458114277656564	0.236541452541756	0.0999559505934417	0.948578808300976	0.811238630864069	0.567800036751239	0.325247023330121	0.152475786093785	0.0584995917506605	0.472575296747564	0.36694537686263	0.233186156995849	0.121275620786671	0.0516188737963925	0.0179799543471111	0.123648431134685	0.0871709344055703	0.0502946009543891	0.0237480627433065	0.00917612089460106	0.00290055489779027	0.0169896113795193	0.0108740254871361	0.0056952799960011	0.00244034102406414	0.000854663977027646	0.000243669394800441	0	3.79888237878714e-07	6.89379036299079e-07	8.95233456662192e-07	9.74025639533984e-07	9.16527719808727e-07	0.00126317857478011	0.00143008079077311	0.00155541419327496	0.00162528319073017	0.00163159820411125	0.00157361647873785	0.0612654517534095	0.0680204739558066	0.0725589745020106	0.0743652791158721	0.0732279584730197	0.0692805379763582	0.279994252543433	0.304927798161911
0.732479847865954	0.533307487961582	0.302838199233581	0.130573334202758	0.0376512240930995	0	1	0.867601104945809	0.591511606894705	0.314359022876953	0.126313487801089	0.0328732676175423	0.832979924355592	0.859080514040643	0.697027006990059	0.443365247058662	0.218165407948369	0.0786988759182371	0.420855862561416	0.517579262100825	0.499277058373105	0.377445567537077	0.221651526490431	0.0977483279530174	0.122790522625073	0.184615820266155	0.213505295464891	0.191701834442192	0.132748811706567	0.0684375685438105	0.528997700282529	0.394761097103131	0.236436459212325	0.110669095794548	0.0361354363628291	0.00190779814294685	0.623184292397485	0.508109059377292	0.334313638008859	0.175012361720689	0.0691742073670388	0.0153384092858677	0.664217741175072	0.590848348385113	0.425253330088794	0.24561824879211	0.110662350431402	0.0343259481469347	0.640823522417487	0.621574570181728
0.248940923450796	0.269507668813683	0.252260158143007	0.203980820699742	0.142038642857014	0.0844298965199223	0.89137791191752	1	0.972491764589133	0.81975156486475	0.598573270789924	0.377959736225598	0.773914326890749	0.901114537387313	0.909393814192268	0.795467106091254	0.602800126616181	0.39515790773426	0.161195455021263	0.195859834716161	0.205363862372791	0.185953201881216	0.145175578491642	0.0972013531671837	0.00228855383190577	0.00453599370690571	0.00549884954350273	0.004800721323536	0.00271653586544888	0	0.0262916435721839	0.0577967261996941	0.104253890517863	0.161214547127043	0.216824681035531	0.255018317127066	0.0541018024994609	0.10156877833691	0.162906526006803	0.227009938417173	0.276559406821904	0.295263891050577	0.0774012935156057	0.129667425545517	0.187805115368503	0.237323362635675	0.262576676756431	0.254653731636345	0.0805819194412493	0.12215629967282
1	0.914938903965157	0.529186847975387	0.193485514830686	0.0447193010564196	0.00653153262724977	0.736990971145253	0.706409788924114	0.428031657501159	0.163952127842954	0.0396975279310472	0.00607399304213574	0.303541356440689	0.304799962960632	0.193479606742704	0.0776378441520673	0.0196923274393152	0.00315529874463677	0.069864579491157	0.0734949366231251	0.0488735004175458	0.0205440763814632	0.00545736514216651	0.000914253702374711	0.00898414170159718	0.00990130048514167	0.0068970103151251	0.00303575780186543	0.000842945829990554	0.000145811000186752	0.391586870885842	0.338029786792185	0.19905262038132	0.079957989794397	0.0219083532088431	0.00409283256986613	0.309506846880972	0.245042329147764	0.132341711785673	0.0487559897214695	0.0122513212848436	0.00209787076449455	0.115175188310765	0.0836317392974461	0.041424729905444	0.0139955329155855	0.00322367241355948	0.000504295392062813	0.0201768340678085	0.0134363364346383
0.648596635388269	0.880328011041807	0.949744501921913	0.814460202111569	0.555156731618912	0.300727293383033	0.768012056240452	0.982956329084433	1	0.808662121952356	0.519768721863389	0.265483939332931	0.311628483946097	0.376140043793856	0.360836573624098	0.275111525305956	0.166666214218948	0.0801662869885787	0.0431256289741689	0.0491192629608697	0.0444081058623935	0.0318527480329464	0.0180823508656151	0.00805539897210329	0.001775407457389	0.00192705210803999	0.00160029155564707	0.000989572080626614	0.00039644604708186	0	0.574096446859522	0.556316277527497	0.511915249225485	0.447311853276903	0.371152414675835	0.292423392941936	0.611327101748858	0.597853433915258	0.555208761163833	0.489616067832054	0.410003254127188	0.326017853887954	0.369196167567518	0.364384713506713	0.341504424110148	0.303921801822302	0.256831685286049	0.206082846842918	0.126344062461888	0.125846205794312
0.334880967032997	0.526824545119963	0.257910817219221	0.0392917285644203	0.00186277641533183	2.7481986438241e-05	0.142453665312007	0.676585682914879	1	0.459944274969071	0.0658322132107145	0.00293224134644063	0.00777154821144357	0.111437243648841	0.497257334548363	0.690494231692475	0.298378092397753	0.0401237792294554	5.43741025779443e-05	0.0023539035943904	0.0317112345944183	0.13294305285982	0.173438762235499	0.0704133009496064	4.87749040791259e-08	6.37671106985429e-06	0.000259355722161648	0.00328263044917926	0.0129293339438427	0.0158474113664657	0.0736591935047844	0.186151901349634	0.058440817068787	0.0022791523958429	1.10417564365191e-05	6.63052665098037e-09	0.00863747923025562	0.124412031152423	0.222610697316383	0.0494809427387619	0.0013662751906711	4.68646446571213e-06	0.000102247192534357	0.00839385889819483	0.0856012608116268	0.108444353409227	0.0170664035814465	0.000333645557628718	1.22170929781404e-07	5.71696085457861e-05
0.599706731627239	0.550789431386633	0.364830623408304	0.171926157172464	0.0539007180006171	0.00594999503578736	1	0.997992253446854	0.721225138830468	0.37545272964509	0.137446952313846	0.0306569285028909	0.835392054314389	0.905456143331991	0.710562370922766	0.402155994250771	0.161142053451541	0.0413347432653507	0.347413769057064	0.410009235531002	0.348657572263135	0.212486572458215	0.0901027460267845	0.0224314891686734	0.065970549767712	0.0870108022804515	0.0798557946784192	0.0503343692819655	0.0192303509360879	0	0.521268921001485	0.522935539003845	0.401059704535838	0.233698439733585	0.100900323574868	0.0285260722077543	0.632513850741688	0.608421078137386	0.447689775539584	0.250365232669774	0.103687124508842	0.0278801539963223	0.71517402619548	0.659713615627907	0.465580942172754	0.249579386816021	0.0987304620680293	0.0247190650886091	0.75384448753604	0.666856805069284
1	0.834025724286966	0.484460854250233	0.195991703257923	0.0552225165309978	0.0108365895350128	0.358725283898983	0.4022213246053	0.314100034516187	0.170832554266154	0.064710221917159	0.0170715881100419	0.0164165822992104	0.0247462912982773	0.0259798558234752	0.0189960224158505	0.00967358150923626	0.00343089540345418	9.57732294367579e-05	0.000194159413540557	0.0002740660183587	0.000269403510818364	0.000184416626278617	8.78952145027312e-05	0	1.23098938846539e-07	2.9764216648966e-07	4.162919214998e-07	3.77469546188361e-07	2.16340623133412e-07	0.100467892861294	0.0953476893640788	0.0820281926886066	0.0639714487462853	0.0452250715244816	0.0289829296326405	0.0872415943650959	0.0865232392760619	0.0777878980922856	0.0633959303715242	0.04683610463958	0.0313667938080269	0.0541697153879113	0.0561425374020533	0.0527469790635799	0.0449234608772729	0.034683175014146	0.0242736136749504	0.024050596048421	0.0260487981056068
0.944145868383362	1	0.750214338312643	0.398653129519138	0.15004773791887	0.0400025967700795	0.864395289011214	0.797863680286667	0.521638284253955	0.241565370821849	0.0792363302169229	0.0184093513648858	0.552171714728029	0.444166563547795	0.253070792810015	0.102132190434859	0.0291949492272251	0.00591122185888766	0.246107240492996	0.172524786527506	0.0856649298913096	0.030128609333971	0.00750549890086854	0.00132435526524534	0.0765355303777021	0.0467568888056804	0.0202326408429457	0.00620131791325264	0.00134629389802929	0.000207023771316634	0.417715234030178	0.377914963728184	0.279856507985655	0.169630632493633	0.0841590259501835	0.0341762704324282	0.103098597888347	0.0690729269999829	0.0378783025753447	0.0170020271847111	0.00624652455953251	0.00187846775997461	0.00155013703917365	0.000769071151552306	0.00031231331252463	0.000103810676359391	2.8243667669386e-05	6.2896678631836e-06	1.41981680656327e-06	5.21639005682275e-07
1	0.383991817010481	0.0216509171308903	0.000179251576828636	2.17912443437673e-07	3.88985519894265e-11	0.309584811997294	0.0468426852341616	0.00104072569697833	3.39518256450985e-06	1.62638119685771e-09	1.14396810494968e-13	0.00908942591698705	0.000541924465228869	4.74431394548986e-06	6.09874451830692e-09	1.15117094687219e-12	3.19059410696832e-17	2.53087341439944e-05	5.94583556166238e-07	2.05110419699288e-09	1.03895063086683e-12	7.72741893376566e-17	8.43927761701872e-22	6.68315532556642e-09	6.18677315151032e-11	8.40967453235424e-14	1.67852008752839e-17	4.91931222344153e-22	0	0.125605842572237	0.0581898674786933	0.00584973458102652	0.00012760750601502	6.04042569764588e-07	6.20454785277432e-10	0.105395101300984	0.0789915944387998	0.0128467301243972	0.000453372932202211	3.47192105045919e-06	5.76946257345384e-09	0.061757133129733	0.0748808057797713	0.0197017660346563	0.00112484082909267	1.39356828014639e-05	3.74642203785765e-08	0.0252702736945099	0.0495696959648013
1	0.914621756189423	0.699787387970783	0.447892458454041	0.23980842916733	0.107408386896931	0.571171833824844	0.399698867396845	0.233981816273931	0.114581460489149	0.0469385484216126	0.0160852572779638	0.106430752260828	0.0569846484506422	0.0255229970619817	0.00956287597137283	0.00299728769761455	0.000785871237627698	0.00646995181728263	0.0026504303424331	0.000908269641326494	0.00026037318510817	6.24396933923527e-05	1.25258810978133e-05	0.000128312368420604	4.02168882188288e-05	1.05446318782291e-05	2.31279551969889e-06	4.24350700549472e-07	6.51309483883363e-08	0.20258671384597	0.280462933491803	0.279607704559138	0.200739087530229	0.103782447111967	0.038638923432284	0.146587764990953	0.124016176842626	0.0755558514361096	0.0331487394964318	0.010473095964317	0.00238282581554326	0.0127904343500551	0.00661274859108321	0.00246199904320493	0.000660089610048522	0.000127446249546141	1.77198622110153e-05	0.000134577874072513	4.25193359669949e-05
1	0.819710955212484	0.45148461679587	0.167088536131166	0.0415500766825359	0.00694254148900896	0.0865263754560601	0.0390653306489459	0.0118510266851409	0.0024156940312238	0.000330863877555116	3.04493665847051e-05	5.60523786223997e-05	1.39386044279695e-05	2.32898138915784e-06	2.6147743844475e-07	1.97253130375189e-08	9.99850493226455e-10	2.71854549635697e-10	3.72343781623708e-11	3.42667632193662e-12	2.11896381647611e-13	8.80431305816488e-15	2.45803968482885e-16	9.8713412981466e-18	7.44673118745399e-19	3.7746089670178e-20	1.28515948050037e-21	2.8969032129761e-23	0	0.00639858388540256	0.00408369534429037	0.00194140810017079	0.000687502647479287	0.000181353502594153	3.56345727405133e-05	0.0566213439102413	0.0454185063084554	0.0271381073973791	0.0120787029702977	0.00400456255013568	0.00098897177453209	0.160760807874538	0.162075011592534	0.121715525357378	0.0680878984623798	0.0283718671117268	0.00880643105702713	0.146448149529219	0.185567952943011
0.744886638999211	0.73263275625018	0.640420379991235	0.497462907447101	0.343243822196606	0.210176104833882	0.816656792417417	0.958546576992002	1	0.927286087463533	0.764238807209923	0.559711979551518	0.311398676508013	0.436636221478398	0.543821765565961	0.601854813461746	0.591947732569689	0.517395446934735	0.0399334983297082	0.0679852137552812	0.101866663649797	0.135063281554741	0.158812708082895	0.165751155708797	0	0.00193943650730364	0.00494163289519938	0.0089028806518105	0.013242652152765	0.0169568798417819	0.0282134713091827	0.0285730488748687	0.0277052248072103	0.0257131068796685	0.0228257239031745	0.0193547290601001	0.0339897389309899	0.0367046067848499	0.037966718688003	0.0376263636161675	0.0357242276167023	0.0324833954583657	0.0328331851449459	0.0378126791903507	0.0416923984033165	0.0440405901186276	0.0445825784064588	0.0432536072472111	0.0253940636592262	0.031274026280328
0.744886638999211	0.73263275625018	0.640420379991235	0.497462907447101	0.343243822196606	0.210176104833882	0.816656792417417	0.958546576992002	1	0.927286087463533	0.764238807209923	0.559711979551518	0.311398676508013	0.436636221478398	0.543821765565961	0.601854813461746	0.591947732569689	0.517395446934735	0.0399334983297082	0.0679852137552812	0.101866663649797	0.135063281554741	0.158812708082895	0.165751155708797	0	0.00193943650730364	0.00494163289519938	0.0089028806518105	0.013242652152765	0.0169568798417819	0.0282134713091827	0.0285730488748687	0.0277052248072103	0.0257131068796685	0.0228257239031745	0.0193547290601001	0.0339897389309899	0.0367046067848499	0.037966718688003	0.0376263636161675	0.0357242276167023	0.0324833954583657	0.0328331851449459	0.0378126791903507	0.0416923984033165	0.0440405901186276	0.0445825784064588	0.0432536072472111	0.0253940636592262	0.031274026280328
0.911926880030595	1	0.41556583727577	0.0654454609887562	0.00390588164724355	8.8340221340518e-05	0.927662803835031	0.329748271882171	0.0444196127865281	0.00226760216933522	4.38691090577912e-05	3.21625607930148e-07	0.239694487700796	0.0276186746351533	0.00120600046770613	1.9956849114992e-05	1.25151577054681e-07	2.97427094423879e-10	0.0157312679123323	0.000587571763205529	8.31683262488176e-06	4.46123253956776e-08	9.06883700363849e-11	6.98589919093924e-14	0.000262244981269269	3.17509538878281e-06	1.4568211032901e-08	2.53311819640081e-11	1.66876898216024e-14	0	0.296407559069062	0.191853043921701	0.0520243845749081	0.00591022544032594	0.000281293683928293	5.60886197428993e-06	0.261637634450317	0.167959935916464	0.0451720733711802	0.00508971175531381	0.000240256523621657	4.75133911354064e-06	0.179942201971238	0.114568330439987	0.030560114438741	0.00341510614324133	0.000159886676335121	3.13602258137197e-06	0.0964245732233393	0.0608899119816694
0.983342594824823	0.936889661086953	0.658007661861262	0.340576099794428	0.129758766928546	0.0361862055641708	1	0.802268598868973	0.47440985038845	0.206651281334164	0.0661279075111153	0.0153094321811409	0.867049194630816	0.585701416763946	0.291545638057431	0.106781619321766	0.0285648728462016	0.00531552198372297	0.640941738355346	0.364498874347926	0.152639191231636	0.0468799877386354	0.0103172546087476	0.00133140967659096	0.403897129460305	0.193289238045922	0.0679760605658268	0.0173484199813188	0.00294006342461777	0	0.396151376389364	0.33408783183248	0.212448407489331	0.10176231938815	0.0365587571254535	0.00964088461660263	0.360079986332955	0.37493341481626	0.294433892650218	0.174316283759976	0.0776852736657992	0.0258900687429673	0.251165883660594	0.322933136846916	0.313121665033178	0.228950807995147	0.126161185068855	0.0522596006687744	0.134360750314432	0.213427946092704
0.322892896526861	0.102899485444165	0.0147024843970204	0.000941580178882219	2.67076730281172e-05	0	1	0.676856401672484	0.205410799416674	0.0279496563392006	0.00170483219806691	4.62948760902674e-05	0.302085299901597	0.434277427473899	0.279920824305984	0.0808970443242715	0.0104821289097438	0.000608660915605433	0.00890085616919945	0.0271782586562995	0.0372076440038026	0.0228385899599907	0.00628524402520356	0.000775268261701797	2.52348274247503e-05	0.000165562682957325	0.000482071740045269	0.00062858696430503	0.000367286891568366	9.60031838167107e-05	0.189820662967074	0.103058041187415	0.0393912388369381	0.0105996223839568	0.00200775887021494	0.000267476002109198	0.295928580060409	0.212193600434373	0.107116954318568	0.0380682880693058	0.00952445617424368	0.00167739630417177	0.304047619092457	0.287934468287819	0.191966979738498	0.0901031219671786	0.0297736236359613	0.00692613969547888	0.205876888999045	0.257493533269804
0.252428360186724	0.270618522092757	0.244957947479836	0.187199903724677	0.120745907045163	0.0656790452079196	0.884840483098579	1	0.95438761686023	0.76919273395137	0.523488160442098	0.300794127292259	0.473512293519232	0.564204479376294	0.56768543826216	0.482331785266949	0.346036651917971	0.209579090418029	0.0384174148742248	0.048345491136678	0.0513038653136333	0.045921459720232	0.034653527788228	0.0220099244962308	0.000120677563300084	0.000277944081905198	0.000353925915018083	0.000313988205131856	0.000176647278159452	0	0.0926865799576387	0.0896652771506155	0.0803957160927446	0.0668023999275639	0.0514271394007877	0.0366618166975059	0.08732624003506	0.0834237715778151	0.0738620485130788	0.0606006761814334	0.0460603936261545	0.0324122954409981	0.0513983411487881	0.0484796249740422	0.0423674869218754	0.0342964412265345	0.0257014826755865	0.0178096573718674	0.018774278719564	0.0174705012930197
0.626195670259465	0.619952670493608	0.568596714706654	0.483111630493435	0.380266418717066	0.277284625018642	1	0.959138107754918	0.85223551708279	0.70151255670878	0.534944349071203	0.377901915454296	0.480541620001091	0.446524019225596	0.384375747549201	0.306523986125728	0.226448935551092	0.154979205500434	0.0694869060776486	0.0625531879115879	0.0521666849955304	0.0403027185172244	0.0288451453897154	0.0191253050871309	0.00302351783115066	0.00263688469571133	0.00213042673674061	0.00159455178750712	0.00110562185915034	0.000710181476438733	0.341613182776028	0.299057083633384	0.2202434791986	0.136452503450768	0.0711196177177887	0.0311836316324311	0.437581853904859	0.414578701726719	0.330433573321267	0.221559735777351	0.124976106125041	0.0593051734191796	0.0355320474745933	0.036433100703521	0.0314268952862054	0.0228053234751468	0.0139219578204048	0.00714979240231585	0.000182875476979395	0.000202939126580201
0.653252445018315	0.567083473750895	0.387109292390486	0.206335219813506	0.0836291066323359	0.0226333898922862	0.97387210190463	1	0.809676271654191	0.51603263258253	0.257200665238594	0.0977891372946221	0.71420985363722	0.867184902733028	0.829993861988417	0.625978145559629	0.370875666382331	0.170707968857113	0.254926876785145	0.368277755491746	0.417326886065799	0.371798324142225	0.259873814136344	0.14112112553787	0.038956407800237	0.071724785277185	0.0985675371478654	0.104370063202548	0.0854947456832656	0.0533169114197073	0.423051884546651	0.442785808627499	0.444909846888133	0.429174190089773	0.397411002034715	0.353183490452669	0.317331405287415	0.342728376038409	0.355250924603617	0.353440754293825	0.337510755250115	0.309303820508754	0.146157619418438	0.163358660271521	0.174974807957502	0.179687292176677	0.176944681578255	0.167069027276382	0.0375681904932905	0.0442892480982853
0.396320019357147	0.160348368722806	0.00878579068323707	6.51920936866991e-05	6.55098758149867e-08	8.91489831348128e-12	1	0.355909992093249	0.0171545026892047	0.000111973139292876	9.89799766076109e-08	1.18489157040693e-11	0.0528542976127341	0.0165478712027669	0.000701619625859373	4.02864589494348e-06	3.1326670115514e-09	3.29888471778334e-13	5.85176568490326e-05	1.61164876357658e-05	6.01106800566875e-07	3.03620194328034e-09	2.0768610259014e-12	1.92387426424171e-16	1.35712504804288e-09	3.28794832210131e-10	1.07876754012413e-11	4.79323262628629e-14	2.88397548924075e-17	0	0.0170176849675637	0.0195823678624774	0.0216500124491303	0.0229974305950579	0.0234708438445651	0.0230147526612004	0.0173418503878284	0.0203368761614893	0.0229140192552035	0.0248054165305686	0.0258000171803388	0.0257823017498865	0.016453320965772	0.0196637553715584	0.0225791493523483	0.0249101825708939	0.0264042882728724	0.026890584442497	0.0145336562433336	0.0177015730080631
0.256931522959263	0.318668951760633	0.325068482624081	0.272885137746592	0.18739294760332	0.103096635200321	0.750477769946121	0.952066158926733	1	0.870052520410477	0.626127071263711	0.370761055528821	0.682974880404012	0.893109038625725	0.966559355265954	0.866428749430399	0.642556846442677	0.392465955710677	0.191062290455901	0.261225917763512	0.292517351862336	0.26935905641134	0.203383125754454	0.124237339349318	0.00428860662450823	0.0118110371637645	0.0158097759584151	0.0143180094157446	0.00808965725948577	0	0.0260137121662283	0.0548580067426147	0.0919208610273708	0.132257806026282	0.167610586560086	0.18894858006685	0.0524786704355025	0.0919995153138764	0.137652305811919	0.181080554684399	0.211834301976752	0.221364465238168	0.0566789086867925	0.0910126967380333	0.126106120875914	0.15411522813403	0.167543925092247	0.162473497636766	0.0341961205319049	0.0529378481998845
0.624076512099859	0.824914108238163	0.745296751119506	0.460255859018173	0.194275934089201	0.0560516202101168	0.293914720290762	0.646742342651969	0.972726720377352	1	0.702681885835304	0.337494820292832	0.0137584335963781	0.0503986206843934	0.126187807092817	0.215956178956155	0.252617511264833	0.201981158269068	6.39856522876033e-05	0.000390335976376593	0.00162705131827677	0.0046354683906524	0.00902675858337171	0.012014858102057	0	2.70926118164164e-07	2.05568219173181e-06	9.86030027818612e-06	3.20307277576662e-05	7.10088542875107e-05	0.144614107654075	0.143596664744096	0.136995486308005	0.125573031287872	0.110589707887186	0.0935753057691136	0.135985742966429	0.135584609452463	0.129883991058763	0.119544354073696	0.105713567063271	0.0898174241556109	0.113369256329185	0.11349994190722	0.109175249855474	0.100897629509114	0.0895913216970667	0.076432688125314	0.0837946733504271	0.0842364545474301
1	0.946973013004511	0.814417485208639	0.636049193486451	0.451006698458361	0.290225930035972	0.919415600092275	0.907141709404122	0.812853175146023	0.661447995884701	0.488719812404141	0.327763064564072	0.505418824408513	0.519587401796444	0.48505124587282	0.4111593498665	0.316405184533888	0.220954553682747	0.165518145888022	0.177371113557159	0.172502667174835	0.152248137603153	0.121895013374227	0.0884515393322627	0.0314137004793824	0.0352284232630241	0.0357242216540054	0.032764844701283	0.0271456309051425	0.020247967738775	0.614551729017453	0.589648592033532	0.520817728561745	0.423442697160475	0.31683251317709	0.218074325645597	0.525998224782553	0.445736957102502	0.347648778298021	0.24947805785166	0.164613734728349	0.0997285715089046	0.329651554349865	0.246569457457351	0.169606478885792	0.107165711986923	0.0620362152469867	0.0326965999976344	0.15090724259338	0.0993674502864952
0.948779328585807	0.783379109216371	0.537743206041642	0.306157878584504	0.143510563949046	0.0539471321610842	1	0.984627843319776	0.806642643729936	0.549409040679836	0.310371937611203	0.144349916807501	0.472788647389319	0.555495940486529	0.542622824390029	0.440615683865495	0.296982325038765	0.165396037295288	0.097354481136391	0.138117299593827	0.161610844396842	0.156511438570056	0.125370876109131	0.0826065172791539	0.00470221674609861	0.0113054191972973	0.017697293854426	0.0212476723686583	0.0202384449720069	0.0151741799283139	0.579320620851563	0.489095854131804	0.315227354232058	0.154024135943459	0.0554389289932475	0.0124857136901163	0.690619529566019	0.606718753610199	0.407324011975247	0.207981744799463	0.0792395581000292	0.0204220777695567	0.522947080655162	0.477815037588303	0.333428164787057	0.176781872262497	0.0697587243442684	0.0184522881946266	0.250400906130735	0.237895053257321
0.334880967032997	0.526824545119963	0.257910817219221	0.0392917285644203	0.00186277641533183	2.7481986438241e-05	0.142453665312007	0.676585682914879	1	0.459944274969071	0.0658322132107145	0.00293224134644063	0.00777154821144357	0.111437243648841	0.497257334548363	0.690494231692475	0.298378092397753	0.0401237792294554	5.43741025779443e-05	0.0023539035943904	0.0317112345944183	0.13294305285982	0.173438762235499	0.0704133009496064	4.87749040791259e-08	6.37671106985429e-06	0.000259355722161648	0.00328263044917926	0.0129293339438427	0.0158474113664657	0.0736591935047844	0.186151901349634	0.058440817068787	0.0022791523958429	1.10417564365191e-05	6.63052665098037e-09	0.00863747923025562	0.124412031152423	0.222610697316383	0.0494809427387619	0.0013662751906711	4.68646446571213e-06	0.000102247192534357	0.00839385889819483	0.0856012608116268	0.108444353409227	0.0170664035814465	0.000333645557628718	1.22170929781404e-07	5.71696085457861e-05
0.832989403520857	0.673258084101291	0.389425482488536	0.158030545985919	0.040313357744544	0	0.942810131397274	1	0.762618726510896	0.416291447306788	0.159233670628214	0.0377559346918024	0.60431787470814	0.841716810064677	0.842063713072834	0.605069286486025	0.310106065221858	0.109666792835379	0.215461011461459	0.399495596154568	0.525947700476658	0.495975772138274	0.334503382287466	0.158868334905879	0.0363318496921164	0.101606252305261	0.181782230897147	0.227044607966784	0.20110069834585	0.12533739462857	0.209586064102939	0.188383595410586	0.134051476733439	0.0738793620287825	0.0288671526559394	0.00391399798942861	0.182034477377905	0.199563137402711	0.173885679247529	0.119651196308233	0.063246431567745	0.0228422984587164	0.120004828992591	0.161486271770632	0.171778017299373	0.144896497533161	0.0959964747264823	0.0480295585400957	0.0578793679342922	0.0985573095934087
0.702002979137792	0.514674376908363	0.29559138428565	0.132675990962311	0.0461048489363331	0.0118386892524978	1	0.879981695993066	0.607054090531983	0.328068691149464	0.13855157163276	0.0452596345324029	0.734452651686769	0.775563789155563	0.642053300725619	0.416571384862903	0.211568791310051	0.0837379537236711	0.277716954687881	0.35213748926168	0.34984002134062	0.272310991332764	0.165910017556916	0.0788365153234267	0.0532903069324106	0.0816721368053624	0.0975977364301984	0.0911486603729243	0.0664746219258391	0.0376614296333801	0.488708996989611	0.356150573670565	0.167779641912187	0.0505468652075667	0.00898897124615967	0	0.536900232828507	0.436770538895951	0.229915902925402	0.0778227673068456	0.0162384034801509	0.00119766239177123	0.46683090820186	0.423861591049473	0.24908991384307	0.0943113534075038	0.0223566175858244	0.00247315136676868	0.32115660662899	0.325472260867923
1	0.946973013004511	0.814417485208639	0.636049193486451	0.451006698458361	0.290225930035972	0.919415600092275	0.907141709404122	0.812853175146023	0.661447995884701	0.488719812404141	0.327763064564072	0.505418824408513	0.519587401796444	0.48505124587282	0.4111593498665	0.316405184533888	0.220954553682747	0.165518145888022	0.177371113557159	0.172502667174835	0.152248137603153	0.121895013374227	0.0884515393322627	0.0314137004793824	0.0352284232630241	0.0357242216540054	0.032764844701283	0.0271456309051425	0.020247967738775	0.614551729017453	0.589648592033532	0.520817728561745	0.423442697160475	0.31683251317709	0.218074325645597	0.525998224782553	0.445736957102502	0.347648778298021	0.24947805785166	0.164613734728349	0.0997285715089046	0.329651554349865	0.246569457457351	0.169606478885792	0.107165711986923	0.0620362152469867	0.0326965999976344	0.15090724259338	0.0993674502864952
0.229804142274618	0.380355509203437	0.481555236587844	0.466366546062373	0.345488432804217	0.195778047089309	0.418634560585097	0.731585575062427	0.977957617883174	1	0.782177005879952	0.467988299446722	0.225210329081711	0.415544575496458	0.586504528005465	0.633213302255076	0.522942177591626	0.330355919430944	0.0357772310073263	0.0697014535834652	0.103871572576987	0.118406256758117	0.103246743280691	0.0688654055040414	0.00167712830889025	0.00345128929845516	0.0054312195117222	0.00653721083823685	0.00601846077426356	0.00423807442394047	0.0020026117833076	0.00205187159606842	0.0010054119716791	0.000234854860063246	2.51111026115022e-05	0	0.0411451289285151	0.0843769378264916	0.0828100473280889	0.0388951805347174	0.00874226285785062	0.000939248355705412	0.0738970409972957	0.303307140748994	0.595792012673859	0.560102411678591	0.252000101604002	0.0542610478347102	0.0116080289026894	0.0953687790403802
0.627827708676368	0.769829627295112	0.577997378538675	0.265697423064445	0.0747239322736593	0.0127824657848752	0.461180655753756	0.867862053076307	1	0.705561228283438	0.304795100879069	0.0805580617913267	0.159957516982472	0.462099207089329	0.817172066611813	0.884835217899363	0.586666697780795	0.238140752253196	0.0261179459412921	0.116150178137225	0.315373568538225	0.524111313472373	0.533300388543918	0.332256684832726	0.00190887365681254	0.0136934578155671	0.0574077915436157	0.14657302328663	0.228938398297074	0.218905804301728	0.00476226548194124	0.00314857956610899	0.00172973900919046	0.000764260335021164	0.000236289036780302	0	0.0512521691671968	0.0441193315599386	0.0320961792809543	0.0197188644390151	0.0102103581231274	0.00442782169594289	0.153660274101629	0.1701736539729	0.159352875892569	0.126168970394421	0.0844532275938639	0.0477744742090185	0.13090405703931	0.186459195049925
0.822014447832445	0.981256868206916	0.790530416422706	0.429820450728331	0.157720512572182	0.039059068919767	1	0.689499730332375	0.320849093614134	0.100762780837347	0.0213565973851701	0.00305489551699526	0.411507878042764	0.163886467394287	0.0440494650391074	0.0079904404256196	0.000978211261396889	8.08197075149744e-05	0.0572814365698202	0.0131767902173734	0.00204567972968255	0.000214335786738649	1.51540953499796e-05	7.21111306039087e-07	0.00269716138352028	0.000358369681580236	3.21339096101517e-05	1.94265551087285e-06	7.72449519197994e-08	0	0.26638729002356	0.210954284242396	0.134255875219849	0.0686670433455772	0.0282249697198381	0.00932370823394158	0.367129971331919	0.322920298021064	0.228265853492348	0.129675118910642	0.0592028285008444	0.0217219265309726	0.315938916674592	0.30865924017999	0.242340244610977	0.1529121171738	0.0775404574996335	0.031599841680178	0.169770939422638	0.184221436303354
1	0.383991817010481	0.0216509171308903	0.000179251576828636	2.17912443437673e-07	3.88985519894265e-11	0.309584811997294	0.0468426852341616	0.00104072569697833	3.39518256450985e-06	1.62638119685771e-09	1.14396810494968e-13	0.00908942591698705	0.000541924465228869	4.74431394548986e-06	6.09874451830692e-09	1.15117094687219e-12	3.19059410696832e-17	2.53087341439944e-05	5.94583556166238e-07	2.05110419699288e-09	1.03895063086683e-12	7.72741893376566e-17	8.43927761701872e-22	6.68315532556642e-09	6.18677315151032e-11	8.40967453235424e-14	1.67852008752839e-17	4.91931222344153e-22	0	0.125605842572237	0.0581898674786933	0.00584973458102652	0.00012760750601502	6.04042569764588e-07	6.20454785277432e-10	0.105395101300984	0.0789915944387998	0.0128467301243972	0.000453372932202211	3.47192105045919e-06	5.76946257345384e-09	0.061757133129733	0.0748808057797713	0.0197017660346563	0.00112484082909267	1.39356828014639e-05	3.74642203785765e-08	0.0252702736945099	0.0495696959648013
1	0.991689864263073	0.730203412993206	0.396581271129055	0.154366999509248	0.0365950465655343	0.690935981676739	0.921304666786749	0.911854358233583	0.669769043547873	0.362444432580702	0.139978222763301	0.29723601297579	0.539132796158539	0.718611082627521	0.70980931864505	0.519418197414177	0.278920013271449	0.0724465202847841	0.19339871802195	0.354358298592698	0.473141900764647	0.466354545718189	0.339155412870171	0	0.0343767360136873	0.102954505852839	0.193940630177456	0.260722241097003	0.256359842648537	0.0866044204023305	0.108523639877193	0.105865020834306	0.0801735739080447	0.0452195633651703	0.0154590291524008	0.0886866954364296	0.111737262429357	0.109684808568965	0.0837224193910442	0.0478189489511865	0.0169682535806351	0.0799635490954847	0.101722811362962	0.100456698858174	0.0769013479316242	0.0437778124947474	0.0150512017400062	0.0630368074991503	0.0814754643104691
1	0.383991817010481	0.0216509171308903	0.000179251576828636	2.17912443437673e-07	3.88985519894265e-11	0.309584811997294	0.0468426852341616	0.00104072569697833	3.39518256450985e-06	1.62638119685771e-09	1.14396810494968e-13	0.00908942591698705	0.000541924465228869	4.74431394548986e-06	6.09874451830692e-09	1.15117094687219e-12	3.19059410696832e-17	2.53087341439944e-05	5.94583556166238e-07	2.05110419699288e-09	1.03895063086683e-12	7.72741893376566e-17	8.43927761701872e-22	6.68315532556642e-09	6.18677315151032e-11	8.40967453235424e-14	1.67852008752839e-17	4.91931222344153e-22	0	0.125605842572237	0.0581898674786933	0.00584973458102652	0.00012760750601502	6.04042569764588e-07	6.20454785277432e-10	0.105395101300984	0.0789915944387998	0.0128467301243972	0.000453372932202211	3.47192105045919e-06	5.76946257345384e-09	0.061757133129733	0.0748808057797713	0.0197017660346563	0.00112484082909267	1.39356828014639e-05	3.74642203785765e-08	0.0252702736945099	0.0495696959648013
1	0.750470407885432	0.233209820959906	0.0300081892718901	0.00159886735974012	3.52748173999619e-05	0.456242012580022	0.881108632372234	0.704601120182702	0.233311901852212	0.0319896987141052	0.00181619759891028	0.0602546195904706	0.299450567463948	0.616225439583563	0.525090060526031	0.185271092834826	0.0270683149054855	0.0023034841261212	0.0294591780276082	0.156003994098748	0.342082219649407	0.310602521390553	0.116777491969059	2.54905906554571e-05	0.000838911040046918	0.0114322473414717	0.0645099946259239	0.150730830068957	0.145833355038684	9.05899797452559e-12	1.33437899378223e-06	0.00360007592851835	0.177900657986834	0.161018908446672	0.00266937526575449	2.93564553487621e-22	1.74442581300923e-14	1.89860588848453e-08	0.000378486655926413	0.138197361468617	0.924234892212473	1.15521230855742e-37	2.7692397167974e-27	1.21588563000101e-18	9.77818680280871e-12	1.44031460245796e-06	0.00388588396079771	5.52019906219098e-58	5.33830444576629e-45
0.779780485475632	0.726239679878848	0.601628865198722	0.44332111452996	0.29056893625453	0.169402906507836	1	0.945507207657219	0.795189752580925	0.594864127104973	0.395827376222845	0.234279798825557	0.607761212737104	0.583384718203415	0.498101891703751	0.378287846730821	0.255545122207418	0.153551371782484	0.175053543307725	0.170588671910079	0.147866727198794	0.114007039071209	0.0781868402923758	0.0476953573753071	0.0238951203335254	0.0236399025843759	0.020802829392587	0.0162831730174278	0.0113369084174574	0.00702080622657123	0.636689330031369	0.767002502080122	0.632928968397295	0.357768488828731	0.138528062373401	0.0367417659322204	0.860713396853501	0.68546037428646	0.373934097773174	0.139732147726207	0.0357671284776804	0.00627109358213935	0.554717902426545	0.292045443214924	0.105321503231618	0.0260177117006473	0.00440235244301454	0.000509969262954262	0.170438636961797	0.0593197738290274
0.396320019357147	0.160348368722806	0.00878579068323707	6.51920936866991e-05	6.55098758149867e-08	8.91489831348128e-12	1	0.355909992093249	0.0171545026892047	0.000111973139292876	9.89799766076109e-08	1.18489157040693e-11	0.0528542976127341	0.0165478712027669	0.000701619625859373	4.02864589494348e-06	3.1326670115514e-09	3.29888471778334e-13	5.85176568490326e-05	1.61164876357658e-05	6.01106800566875e-07	3.03620194328034e-09	2.0768610259014e-12	1.92387426424171e-16	1.35712504804288e-09	3.28794832210131e-10	1.07876754012413e-11	4.79323262628629e-14	2.88397548924075e-17	0	0.0170176849675637	0.0195823678624774	0.0216500124491303	0.0229974305950579	0.0234708438445651	0.0230147526612004	0.0173418503878284	0.0203368761614893	0.0229140192552035	0.0248054165305686	0.0258000171803388	0.0257823017498865	0.016453320965772	0.0196637553715584	0.0225791493523483	0.0249101825708939	0.0264042882728724	0.026890584442497	0.0145336562433336	0.0177015730080631
0.32937458870032	0.418052238552378	0.353402879829189	0.198369862898067	0.0724319200260929	0.0149841238019293	0.645291867679389	0.938335827855673	0.91109318515302	0.590575736689081	0.254329030866892	0.070809579083022	0.537838427904497	0.897714020878755	1	0.744008490453079	0.368778455617545	0.120056233402395	0.189603428002036	0.365749917876481	0.468127939106781	0.399270857558394	0.226347254923018	0.083803070080091	0.0252424767128898	0.0606174656159277	0.0908287509789545	0.0888712712124999	0.0566864820606255	0.022306751875076	0.0616434482214453	0.219449701308627	0.315440531083603	0.188441808061992	0.0445817829536489	0.00071380797140434	0.0382711416463198	0.187752848199182	0.359961436924555	0.287159800883568	0.0940049557438917	0.00949253980020362	0.0191622145378801	0.136795533793222	0.35095823721992	0.372955070047739	0.16469182895075	0.0274707555791368	0.00668557271137467	0.0843958833964319
0.196612253425789	0.25093991659413	0.227844681637412	0.147169556922511	0.0676249158683705	0.022105680282971	0.467724772199	0.810849336302237	1	0.877343975097746	0.547582861017357	0.243130680541943	0.0612011589324696	0.144112191594934	0.241407851623542	0.287681536740749	0.243883592074497	0.147083213799375	0.000440301390130298	0.00140863755387476	0.00320531333336677	0.0051883672339134	0.00597439466227707	0.00489398328771185	0	5.8315169295705e-07	2.16676871274537e-06	4.97280651599401e-06	7.8760957797953e-06	8.78305178577739e-06	0.0153670080182081	0.0222660730641534	0.0233185801563265	0.017650821172114	0.00965674476195167	0.00381850784592561	0.0187702603273899	0.0359297741357618	0.0497098978303847	0.0497091348236572	0.0359281196800093	0.0187688198217072	0.00375791313829048	0.0095032173832482	0.0173696693407947	0.0229464456468012	0.0219100624648387	0.0151208409972454	0.000123156534765745	0.000411840739333819
0.334880967032997	0.526824545119963	0.257910817219221	0.0392917285644203	0.00186277641533183	2.7481986438241e-05	0.142453665312007	0.676585682914879	1	0.459944274969071	0.0658322132107145	0.00293224134644063	0.00777154821144357	0.111437243648841	0.497257334548363	0.690494231692475	0.298378092397753	0.0401237792294554	5.43741025779443e-05	0.0023539035943904	0.0317112345944183	0.13294305285982	0.173438762235499	0.0704133009496064	4.87749040791259e-08	6.37671106985429e-06	0.000259355722161648	0.00328263044917926	0.0129293339438427	0.0158474113664657	0.0736591935047844	0.186151901349634	0.058440817068787	0.0022791523958429	1.10417564365191e-05	6.63052665098037e-09	0.00863747923025562	0.124412031152423	0.222610697316383	0.0494809427387619	0.0013662751906711	4.68646446571213e-06	0.000102247192534357	0.00839385889819483	0.0856012608116268	0.108444353409227	0.0170664035814465	0.000333645557628718	1.22170929781404e-07	5.71696085457861e-05
0.822014447832445	0.981256868206916	0.790530416422706	0.429820450728331	0.157720512572182	0.039059068919767	1	0.689499730332375	0.320849093614134	0.100762780837347	0.0213565973851701	0.00305489551699526	0.411507878042764	0.163886467394287	0.0440494650391074	0.0079904404256196	0.000978211261396889	8.08197075149744e-05	0.0572814365698202	0.0131767902173734	0.00204567972968255	0.000214335786738649	1.51540953499796e-05	7.21111306039087e-07	0.00269716138352028	0.000358369681580236	3.21339096101517e-05	1.94265551087285e-06	7.72449519197994e-08	0	0.26638729002356	0.210954284242396	0.134255875219849	0.0686670433455772	0.0282249697198381	0.00932370823394158	0.367129971331919	0.322920298021064	0.228265853492348	0.129675118910642	0.0592028285008444	0.0217219265309726	0.315938916674592	0.30865924017999	0.242340244610977	0.1529121171738	0.0775404574996335	0.031599841680178	0.169770939422638	0.184221436303354
0.711491544091265	0.559945662673826	0.32838539005115	0.142059979939497	0.0432290939089497	0.00641976787964143	1	0.863332631723325	0.556656013310331	0.266812293730787	0.0931841391447183	0.0211576316590777	0.726746333864122	0.687726389455204	0.485922889708211	0.255314072561498	0.0980688743150459	0.0251822639485598	0.271342204310215	0.281661586681763	0.217509339814752	0.124133177443276	0.0508460349818333	0.0127314155550114	0.0487088582574911	0.056134349277464	0.0469199917012521	0.0278275886525765	0.0102897657915093	0	0.16822202042573	0.156729096322967	0.126609107714471	0.0882994464777062	0.0525441532344916	0.0257719378500639	0.139949063504078	0.155182541630729	0.149298648316282	0.124545763463011	0.0897574962447968	0.0553170764627884	0.0798365896506353	0.10605211070804	0.121641366765817	0.120860565196562	0.104008988886319	0.0772459460401507	0.0295211535432604	0.0487331043163322
0.670596166118071	0.583927615275874	0.393372703328198	0.205014316920201	0.0826517219029243	0.025763465818547	0.823326661919352	0.725584527341828	0.494712512676431	0.260949969463425	0.106479295236009	0.0335987256855908	0.551789412674643	0.492159077900691	0.339612536661105	0.181298649545959	0.074866550511395	0.0239028603133414	0.201855869163694	0.182215881156463	0.127251009543985	0.0687435409190925	0.0287190050514773	0.00926679476061393	0.0402883029746143	0.0368057498303279	0.0260066183617881	0.0142076091051761	0.00599266042165957	0.0019400486601551	0.0997498059570168	0.0413332001197272	0.0118832073036134	0.00235276685548243	0.000299608945489105	0	0.429209517026446	0.307195630693856	0.152760640852393	0.0527672891786027	0.0126455804884306	0.00208305321315102	0.618469102669608	0.764285065712591	0.656249691762519	0.391521102070196	0.162288981348705	0.0467245081798269	0.298484077972842	0.636873997265571
0.418036447029631	0.461661315775015	0.372453205930717	0.218950904757363	0.0926661314733675	0.0265898960503147	0.767093655758207	0.920777215204669	0.808694050127911	0.519310086861886	0.24285022034394	0.0812143204002226	0.766165229379755	1	0.955058633198873	0.667293967008128	0.340251208092265	0.125261960113267	0.41651343281614	0.591913000169254	0.614751769576624	0.466747423909002	0.258380764522214	0.103068834664886	0.121408248110032	0.189270175349179	0.214155227236198	0.176384470975858	0.105231374030159	0.0443781173066028	0.0226578139773061	0.0343493135709825	0.0341884632138144	0.0223228340288463	0.00850305455590014	0	0.136752458105096	0.203193200508802	0.207609074272154	0.145950071172523	0.0696716296587131	0.0210061210033275	0.334007056211813	0.50611680318545	0.530304455355717	0.384414921112372	0.191920503264526	0.0644841467191164	0.367212642689323	0.570544233036516
0.738434873502432	1	0.147301953128001	0.00236013972386695	4.11327388043461e-06	7.79754367517412e-10	0.0552633015427513	0.2035123541763	0.081520236921074	0.00355190050717357	1.68335942578132e-05	8.6778788644527e-09	8.28022300873633e-05	0.000829205424521009	0.000903239536653893	0.000107019877128935	1.37926164844472e-06	1.93352327484087e-09	2.4838632614667e-09	6.76416299579465e-08	2.00364613048731e-07	6.45577932902377e-08	2.26254328580701e-09	8.62436885471302e-12	7.21437697869284e-16	1.09700260859384e-13	8.89085598313395e-13	7.78904488649614e-13	7.35363995997117e-14	0	3.54991026181272e-11	8.66918225732293e-10	1.87761982501071e-09	3.60673167371503e-10	6.14390985688985e-12	8.51425573251365e-15	5.64637125698979e-06	5.55910617980593e-05	4.85420494306302e-05	3.75931612084559e-06	2.58212446901501e-08	1.57290269591673e-11	0.0117004269550537	0.0464430856848245	0.0163500100356213	0.000510496278629109	1.413659243765e-06	3.47195055043009e-10	0.315881096303927	0.505506578282859
0.620625762776032	0.590537351537332	0.41435856854595	0.213886846461981	0.080396214353763	0.0208653783682824	0.890932304368802	1	0.828363882174193	0.506105725548309	0.227411049102825	0.0741866720755266	0.619621629057622	0.82053708373377	0.801728397269346	0.577934300825672	0.306883832927765	0.119239828035267	0.207825594595023	0.325621526956404	0.375531450078304	0.319165250336232	0.19962766747228	0.0912579162589866	0.0319151170680509	0.060922902421146	0.0837021987115683	0.083983442801273	0.0615461393762428	0.0324818768470668	0.265485437114858	0.175317157135206	0.0887847054048704	0.0337079182988167	0.00853159804442192	0	0.346055562275692	0.302898844687551	0.20460645003245	0.106174441310455	0.0415763251987012	0.011253859565333	0.269560871435968	0.312239543872008	0.279330518170971	0.192822267701824	0.102241877913758	0.0409147344111488	0.124899594846927	0.192143451857333
0.372825037961991	0.401553868527746	0.296211402617271	0.149650762579638	0.0517815729558361	0.0122712932530837	0.937742533431347	1	0.730357688890712	0.365334281871489	0.125159678460933	0.029366858664119	0.143149381804398	0.151141423213188	0.109294104733867	0.0541288912814215	0.0183603314716823	0.00426530282169076	0.00132622206215925	0.00138639889732872	0.000992605321015974	0.000486718182347752	0.000163444916151083	3.75786368580279e-05	7.2561815942438e-07	7.51734753202935e-07	5.27028548085862e-07	2.45522237338399e-07	6.82124297665055e-08	0	0.410384313980209	0.404023959937919	0.303686188692494	0.174278777814704	0.0763599236996531	0.0255439385699127	0.846431834448508	0.761514949670664	0.523077973785971	0.274319057869624	0.109836593299899	0.0335768193179613	0.725311811137648	0.596322601410465	0.374316820086978	0.179390300513543	0.0656387151796776	0.0183367551229746	0.258219495004176	0.194006203135453
1	0.750470407885432	0.233209820959906	0.0300081892718901	0.00159886735974012	3.52748173999619e-05	0.456242012580022	0.881108632372234	0.704601120182702	0.233311901852212	0.0319896987141052	0.00181619759891028	0.0602546195904706	0.299450567463948	0.616225439583563	0.525090060526031	0.185271092834826	0.0270683149054855	0.0023034841261212	0.0294591780276082	0.156003994098748	0.342082219649407	0.310602521390553	0.116777491969059	2.54905906554571e-05	0.000838911040046918	0.0114322473414717	0.0645099946259239	0.150730830068957	0.145833355038684	9.05899797452559e-12	1.33437899378223e-06	0.00360007592851835	0.177900657986834	0.161018908446672	0.00266937526575449	2.93564553487621e-22	1.74442581300923e-14	1.89860588848453e-08	0.000378486655926413	0.138197361468617	0.924234892212473	1.15521230855742e-37	2.7692397167974e-27	1.21588563000101e-18	9.77818680280871e-12	1.44031460245796e-06	0.00388588396079771	5.52019906219098e-58	5.33830444576629e-45
0.94064680034951	0.858435954926247	0.677721703467983	0.46285447303533	0.273434830693887	0.139697557863599	1	0.941311878923258	0.766534062997874	0.539988146277564	0.329053390220278	0.173424087715779	0.619818352799487	0.601794558986381	0.505463414327561	0.367262603752598	0.230821329331105	0.125458168131941	0.223924165143411	0.224252959854473	0.194267703469761	0.145566841374902	0.0943299619658729	0.052840433968958	0.0470567196414052	0.0486137627725034	0.0434246931132995	0.0335323377270025	0.0223695868399932	0.012869738518759	0.244822434820091	0.219400052713286	0.118687880696378	0.0386891969799221	0.00750005640563057	0.000740206473263029	0.300983097728067	0.293601467667421	0.172918769599141	0.0614258799390261	0.0130661879054552	0.00154385038649325	0.184487129937033	0.195890554643199	0.125563013887258	0.0485299023049372	0.0112199489241037	0.00143497869726923	0.0563070242793825	0.065098211922852
0.32937458870032	0.418052238552378	0.353402879829189	0.198369862898067	0.0724319200260929	0.0149841238019293	0.645291867679389	0.938335827855673	0.91109318515302	0.590575736689081	0.254329030866892	0.070809579083022	0.537838427904497	0.897714020878755	1	0.744008490453079	0.368778455617545	0.120056233402395	0.189603428002036	0.365749917876481	0.468127939106781	0.399270857558394	0.226347254923018	0.083803070080091	0.0252424767128898	0.0606174656159277	0.0908287509789545	0.0888712712124999	0.0566864820606255	0.022306751875076	0.0616434482214453	0.219449701308627	0.315440531083603	0.188441808061992	0.0445817829536489	0.00071380797140434	0.0382711416463198	0.187752848199182	0.359961436924555	0.287159800883568	0.0940049557438917	0.00949253980020362	0.0191622145378801	0.136795533793222	0.35095823721992	0.372955070047739	0.16469182895075	0.0274707555791368	0.00668557271137467	0.0843958833964319
0.196848123334406	0.124743059527608	0.0641653403796187	0.0267906722369398	0.00907957912747894	0.00249773766216339	0.430480422221728	0.373026531065253	0.262376561410253	0.14979914981947	0.0694212867026831	0.0261140942515088	0.271141080934291	0.321279372860339	0.309007742765375	0.241243087347829	0.152876028516506	0.0786362697755362	0.0491877586044305	0.0796976942713731	0.104817423213833	0.111897452384949	0.0969629715920869	0.0682009827099955	0.00257003202326523	0.00569414421827079	0.0102404110180008	0.0149487649016521	0.0177130045164387	0.0170364127279907	0.00285198283267085	0.0687492829159069	0.0966939158220422	0.00793487032596031	3.79918313949176e-05	1.06132953023811e-08	0.00242987606476251	0.204073778923214	1	0.285905495613764	0.00476930082597911	4.641909185486e-06	2.19134790059919e-05	0.00641204015491742	0.109468922833242	0.109042340794171	0.00633737194540769	2.14898279233107e-05	2.09183822722756e-09	2.13253050736731e-06
0.299984227413128	0.273842628992411	0.189380314167689	0.0991208773606757	0.0391078470006831	0.0114183229637776	0.846051309346723	0.886318513297935	0.703783441376694	0.423520036192989	0.193022167607379	0.0664413242546913	0.831895162085868	1	0.911167956467844	0.629276921466023	0.329305403726858	0.130421919853643	0.285159427208301	0.39346038894191	0.411388100997568	0.325960335276273	0.195653027046631	0.0888363008262466	0.0336862868852575	0.0536159792025034	0.0644241071332784	0.0585398852136794	0.0401929215426575	0.0207509471932356	0.0382029722214087	0.0371975590011616	0.0268569284021129	0.0142845721035493	0.00543909350427967	0.00125786271516012	0.0979564593823223	0.0897851082065055	0.0611964081660448	0.0309100924192203	0.011401568042101	0.00283997193989003	0.133938909996183	0.115564503246243	0.0741717108012584	0.0352923825778794	0.0122691776836744	0.00287335208519021	0.0980630556113614	0.0796079944434199
0.442278758366815	0.505157487192494	0.342216994848982	0.137505610478846	0.0327705197327294	0.00463223194680528	1	0.889523315960396	0.469308844384939	0.146860231246688	0.0272579845916603	0.00300073281306298	0.838131181024924	0.580625302815337	0.238574478964814	0.0581428179023027	0.00840450673855941	0.000720563708396417	0.260394661181599	0.140489109283108	0.044956998477054	0.00853288749042127	0.000960591525295	6.41393847797446e-05	0.0299888789899443	0.0126007802071925	0.00314035464674945	0.000464198715606254	4.06979086436911e-05	2.11621903977993e-06	0.222733639305227	0.165405712773631	0.0169807266166769	0.000240992144310415	4.72686533122108e-07	0	0.535434505872343	0.418299019533436	0.0451760663256554	0.000674482946746194	1.39198567692438e-06	2.68970473980328e-10	0.765083411545194	0.628789202757966	0.0714401636410927	0.00112207227967745	2.43622581385018e-06	6.03070154225409e-10	0.649820044234009	0.561830345043794
1	0.975911864637262	0.745146146051398	0.445119800361723	0.207998446090047	0.0759926130890571	0.905456428323511	0.907522454312606	0.711650512872213	0.436597280502404	0.209529985669188	0.0786242985186901	0.447960690014251	0.461116603828443	0.371352347682543	0.233959771975873	0.115287494436881	0.0443973797443994	0.121034959179617	0.127961655711788	0.105821523249293	0.0684410483624907	0.0345947871877387	0.0136316443812932	0.0177794427087916	0.0193142328321472	0.0163888262688203	0.0108517816652346	0.00558446377160089	0.00219952489999535	0.587545260849386	0.658890723611618	0.513912863286303	0.278764621921177	0.105122255304857	0.0275029083521763	0.512373348866297	0.51556563813718	0.360805465092003	0.175585082238758	0.0593747566335068	0.0138907610404187	0.284710558788404	0.257048330023641	0.161383849555052	0.0704270112843146	0.0213130480885948	0.00440761509328457	0.100763737967722	0.0816105555865616
0.299984227413128	0.273842628992411	0.189380314167689	0.0991208773606757	0.0391078470006831	0.0114183229637776	0.846051309346723	0.886318513297935	0.703783441376694	0.423520036192989	0.193022167607379	0.0664413242546913	0.831895162085868	1	0.911167956467844	0.629276921466023	0.329305403726858	0.130421919853643	0.285159427208301	0.39346038894191	0.411388100997568	0.325960335276273	0.195653027046631	0.0888363008262466	0.0336862868852575	0.0536159792025034	0.0644241071332784	0.0585398852136794	0.0401929215426575	0.0207509471932356	0.0382029722214087	0.0371975590011616	0.0268569284021129	0.0142845721035493	0.00543909350427967	0.00125786271516012	0.0979564593823223	0.0897851082065055	0.0611964081660448	0.0309100924192203	0.011401568042101	0.00283997193989003	0.133938909996183	0.115564503246243	0.0741717108012584	0.0352923825778794	0.0122691776836744	0.00287335208519021	0.0980630556113614	0.0796079944434199
0.738434873502432	1	0.147301953128001	0.00236013972386695	4.11327388043461e-06	7.79754367517412e-10	0.0552633015427513	0.2035123541763	0.081520236921074	0.00355190050717357	1.68335942578132e-05	8.6778788644527e-09	8.28022300873633e-05	0.000829205424521009	0.000903239536653893	0.000107019877128935	1.37926164844472e-06	1.93352327484087e-09	2.4838632614667e-09	6.76416299579465e-08	2.00364613048731e-07	6.45577932902377e-08	2.26254328580701e-09	8.62436885471302e-12	7.21437697869284e-16	1.09700260859384e-13	8.89085598313395e-13	7.78904488649614e-13	7.35363995997117e-14	0	3.54991026181272e-11	8.66918225732293e-10	1.87761982501071e-09	3.60673167371503e-10	6.14390985688985e-12	8.51425573251365e-15	5.64637125698979e-06	5.55910617980593e-05	4.85420494306302e-05	3.75931612084559e-06	2.58212446901501e-08	1.57290269591673e-11	0.0117004269550537	0.0464430856848245	0.0163500100356213	0.000510496278629109	1.413659243765e-06	3.47195055043009e-10	0.315881096303927	0.505506578282859
0.744058531623656	0.598193334725657	0.38733811426037	0.202000800662097	0.084845757540472	0.028702605444762	1	0.883693066383791	0.628951404151036	0.360534583285894	0.166452744037193	0.061894087572022	0.860640675554312	0.835969232294525	0.653992722447185	0.412068800025183	0.209112860617108	0.0854684714139462	0.474321382846094	0.506416803650424	0.435469465002951	0.301593170522526	0.168228468092153	0.0755773501346251	0.16739886173994	0.196451290083088	0.185682708862412	0.141352090029683	0.0866656890395234	0.0427963104505267	0.452718088311362	0.442511566608485	0.0892196948809579	0.00371052575256898	3.18241938713352e-05	4.94599661994235e-08	0.455941452403726	0.408983772858366	0.0756732519322935	0.0028881324777132	2.27301365291887e-05	3.00566399566143e-08	0.428480021499447	0.352718138863452	0.0598913806450372	0.00209767826459541	1.51481217779084e-05	1.57189221758723e-08	0.375744249973706	0.283850575173637
0.196612253425789	0.25093991659413	0.227844681637412	0.147169556922511	0.0676249158683705	0.022105680282971	0.467724772199	0.810849336302237	1	0.877343975097746	0.547582861017357	0.243130680541943	0.0612011589324696	0.144112191594934	0.241407851623542	0.287681536740749	0.243883592074497	0.147083213799375	0.000440301390130298	0.00140863755387476	0.00320531333336677	0.0051883672339134	0.00597439466227707	0.00489398328771185	0	5.8315169295705e-07	2.16676871274537e-06	4.97280651599401e-06	7.8760957797953e-06	8.78305178577739e-06	0.0153670080182081	0.0222660730641534	0.0233185801563265	0.017650821172114	0.00965674476195167	0.00381850784592561	0.0187702603273899	0.0359297741357618	0.0497098978303847	0.0497091348236572	0.0359281196800093	0.0187688198217072	0.00375791313829048	0.0095032173832482	0.0173696693407947	0.0229464456468012	0.0219100624648387	0.0151208409972454	0.000123156534765745	0.000411840739333819
0.961986895528116	0.928540787396439	0.653825704725351	0.335436880132515	0.124702236166389	0.0326534221839841	1	0.928892465025096	0.629420549402312	0.310666522409728	0.11097851993185	0.027722042464753	0.852187835310803	0.761749874888244	0.496572342138692	0.235586864082107	0.0805962610147695	0.0188784952327342	0.59520072731211	0.511901008947241	0.320847031497034	0.146035559713037	0.0474893671879644	0.00999083544413876	0.340406241930055	0.281562628894194	0.169419748896843	0.07360600759992	0.0222732494296224	0.0035987826972357	0.324589430965082	0.290291214928613	0.207526421471606	0.118279882133209	0.0532604199157583	0.018272876870233	0.310344522943199	0.256843327380013	0.169802557877451	0.0893038680347222	0.0368143174334417	0.0111483121783907	0.27122889483218	0.207657129528854	0.126837978294805	0.0613759377153023	0.0229123990567807	0.005770469664753	0.216610662764703	0.153315309633676
0.714894820752107	0.526041958748387	0.293029298048853	0.123421600322785	0.0390989517905067	0.00905020896562547	1	0.934618319728506	0.661508146736592	0.354472684050724	0.14364919849588	0.0438094186026673	0.700344795705893	0.83132151675759	0.747300988924794	0.508697406240349	0.262110618557576	0.102063231024085	0.245381061425603	0.370107010873418	0.422590000772889	0.365339656503211	0.239095392185895	0.118337133023438	0.0426685739053691	0.0821707963283792	0.119369545850205	0.131127428869838	0.10896695022386	0.0684413351622392	0.417970043144004	0.293189968002596	0.126382003510538	0.0332169624537434	0.00497498076708036	0	0.438798305684415	0.362851911494216	0.184517978344581	0.0574751869337921	0.0106460148898012	0.00077373888701087	0.351090159582162	0.342223869358579	0.205173471274183	0.0754670690934301	0.0167395593038039	0.0018651091752462	0.214026818625747	0.245954013658466
0.699118818274249	0.673473030325306	0.549670000072041	0.379062949226113	0.219101778848363	0.103547602892292	0.992516016785584	1	0.854829632463603	0.619150460176426	0.378413060769087	0.192829361347934	0.816957741144605	0.860821455237228	0.769318568539165	0.582530899763735	0.372360625439273	0.198808944830926	0.387252431107458	0.42745462255661	0.399071462036176	0.314724164081177	0.208479655877159	0.114043863822201	0.0992852817485077	0.116256960000307	0.113368003539242	0.0919126683289354	0.0608904500107227	0.0310181763494799	0.615695768242551	0.517916403696806	0.3287325206468	0.154428529266916	0.0490989829996554	0.00398182204624981	0.600367602697957	0.54833925624697	0.378620599820666	0.195082348602965	0.0708976539056777	0.012248829459793	0.433357281974508	0.429692119503444	0.321667927262337	0.179690333072431	0.0712227289726605	0.0145592042049057	0.22909747369659	0.247259358513315
0.779780485475632	0.726239679878848	0.601628865198722	0.44332111452996	0.29056893625453	0.169402906507836	1	0.945507207657219	0.795189752580925	0.594864127104973	0.395827376222845	0.234279798825557	0.607761212737104	0.583384718203415	0.498101891703751	0.378287846730821	0.255545122207418	0.153551371782484	0.175053543307725	0.170588671910079	0.147866727198794	0.114007039071209	0.0781868402923758	0.0476953573753071	0.0238951203335254	0.0236399025843759	0.020802829392587	0.0162831730174278	0.0113369084174574	0.00702080622657123	0.636689330031369	0.767002502080122	0.632928968397295	0.357768488828731	0.138528062373401	0.0367417659322204	0.860713396853501	0.68546037428646	0.373934097773174	0.139732147726207	0.0357671284776804	0.00627109358213935	0.554717902426545	0.292045443214924	0.105321503231618	0.0260177117006473	0.00440235244301454	0.000509969262954262	0.170438636961797	0.0593197738290274
0.802084161771932	0.679259386734686	0.469603778274663	0.265035997313347	0.122108591789255	0.0459221765916398	0.983953960608858	1	0.829672200587291	0.561944764581782	0.310712481665715	0.140246942680161	0.639577500169398	0.78006004719072	0.776683124948997	0.631307081276449	0.418906683671704	0.22691858752144	0.220275688521783	0.322415332793806	0.38524981147102	0.375792999248621	0.299250034438628	0.194534394161735	0.0401899476802017	0.0706029702110354	0.101245935949502	0.118522258777511	0.113264862652805	0.088361294946592	0.55339767444396	0.471231034256285	0.215902682281837	0.0532182669321676	0.00704916593734384	0.000492045607573088	0.783269213275415	0.592295336167358	0.240987169123468	0.0527502406407461	0.00620345052457413	0.000382011260976177	0.700259279678296	0.470235965469932	0.169900992683731	0.0330223435655619	0.00344380130955437	0.000182566791169342	0.395438898568752	0.235810045106089
0.460140663101848	0.482862794583006	0.42932535889255	0.323429026971193	0.206443424079218	0.111648421088101	1	0.953810222556419	0.770821162850233	0.527806769891961	0.306214612393334	0.150524215755039	0.89274529490941	0.773959772963302	0.56851101297268	0.353825411711918	0.186581559846698	0.0833638416940269	0.327395927527686	0.257984067493937	0.172243203389766	0.0974362942500662	0.0467012463180237	0.0189654831604972	0.0493214446360847	0.0353251124347765	0.0214368027029252	0.0110220823331291	0.00480164222191099	0.00177223897354522	0.296264988516784	0.243803014468903	0.116834006622416	0.0326039009147914	0.00529820016212326	0.000501184342914654	0.367730257912422	0.271768483007968	0.116960779993566	0.0293123892139302	0.00427776525158444	0.000363351848379645	0.156546148950857	0.103901758061309	0.0401581824841668	0.0090383701352828	0.00118444402379305	9.01945551120801e-05	0.0228568574351053	0.0136240254399332
0.79569295084791	0.733276458018465	0.519246503342111	0.282482007713197	0.117989992993389	0.0377365259854542	1	0.875930657573945	0.589560224913378	0.304860193984917	0.121032247423437	0.0367841961988566	0.784462518456382	0.653100058011861	0.417784758299877	0.205290443533192	0.0774017354693667	0.0222793235158754	0.38405977497925	0.303882665024209	0.184704708636741	0.0861782099656271	0.0307742941269924	0.00829242143921049	0.117233445260239	0.0881156201070384	0.050819309523401	0.0224210052295792	0.00747068579188182	0.00175420365472146	0.653813414545415	0.588378132495404	0.428795103810033	0.253028934190565	0.120839888640095	0.0466262607442726	0.589710930240306	0.446016688953763	0.273151766388816	0.135401883495878	0.0542511308349513	0.0174711081904602	0.432694243601371	0.275013225079784	0.141487438212395	0.058849859763569	0.0196953276365505	0.00518601554094546	0.258237633671078	0.137879043057414
0.871828828723517	0.904940985311606	0.869180766774699	0.772485079963489	0.635220598794055	0.483211325274492	1	0.995963728978015	0.917896500847411	0.78276261705318	0.617595012009217	0.450728531266007	0.491797647087048	0.469939341515106	0.415436751421496	0.339708373975554	0.256860853663574	0.179465260401829	0.10246099259153	0.0937889866533641	0.079276661117166	0.0618052160961017	0.0443326530706044	0.0291069145201081	0.00731337736674765	0.00617024005385758	0.00461395940879248	0.00293147924322773	0.0013736454956014	9.97735509666148e-05	0.731040213049744	0.718948510662986	0.659367490279706	0.56390153699954	0.449639962831218	0.334190624082569	0.780065090386297	0.743567538842328	0.66096864868657	0.547866382221404	0.4233749462578	0.304918045246418	0.381922898279661	0.352768420054388	0.303770050290617	0.243800921987839	0.182285006181699	0.126846987142212	0.0846029155358923	0.0755524791015112
0.437563308617428	0.510590676471106	0.336516211554119	0.124183359811291	0.0238474627451746	0	0.68461447103509	1	0.826792123989889	0.386306742689749	0.100448845470353	0.0123916341770517	0.510540938230087	0.934372909175364	0.967377994549165	0.566731954153957	0.186609429930418	0.0326089662791002	0.180440998000117	0.416202944511954	0.540055624135785	0.395944205439261	0.16312439451463	0.0360702412874402	0.0281697135241181	0.0865570618399426	0.142309628560762	0.130567441344702	0.0665268769037629	0.0173762648195615	0.433571028899687	0.472181395924728	0.331893268522252	0.149758273254505	0.0419818865310265	0.00539451745992043	0.326012370632941	0.45851573647347	0.416179899939466	0.243496746816799	0.0907574138604088	0.0199332868357743	0.197327757755269	0.359213738886807	0.420975585802414	0.318328176469222	0.154627450670448	0.0469398707152444	0.0954927013398515	0.226688470454364
0.442278758366815	0.505157487192494	0.342216994848982	0.137505610478846	0.0327705197327294	0.00463223194680528	1	0.889523315960396	0.469308844384939	0.146860231246688	0.0272579845916603	0.00300073281306298	0.838131181024924	0.580625302815337	0.238574478964814	0.0581428179023027	0.00840450673855941	0.000720563708396417	0.260394661181599	0.140489109283108	0.044956998477054	0.00853288749042127	0.000960591525295	6.41393847797446e-05	0.0299888789899443	0.0126007802071925	0.00314035464674945	0.000464198715606254	4.06979086436911e-05	2.11621903977993e-06	0.222733639305227	0.165405712773631	0.0169807266166769	0.000240992144310415	4.72686533122108e-07	0	0.535434505872343	0.418299019533436	0.0451760663256554	0.000674482946746194	1.39198567692438e-06	2.68970473980328e-10	0.765083411545194	0.628789202757966	0.0714401636410927	0.00112207227967745	2.43622581385018e-06	6.03070154225409e-10	0.649820044234009	0.561830345043794
1	0.834025724286966	0.484460854250233	0.195991703257923	0.0552225165309978	0.0108365895350128	0.358725283898983	0.4022213246053	0.314100034516187	0.170832554266154	0.064710221917159	0.0170715881100419	0.0164165822992104	0.0247462912982773	0.0259798558234752	0.0189960224158505	0.00967358150923626	0.00343089540345418	9.57732294367579e-05	0.000194159413540557	0.0002740660183587	0.000269403510818364	0.000184416626278617	8.78952145027312e-05	0	1.23098938846539e-07	2.9764216648966e-07	4.162919214998e-07	3.77469546188361e-07	2.16340623133412e-07	0.100467892861294	0.0953476893640788	0.0820281926886066	0.0639714487462853	0.0452250715244816	0.0289829296326405	0.0872415943650959	0.0865232392760619	0.0777878980922856	0.0633959303715242	0.04683610463958	0.0313667938080269	0.0541697153879113	0.0561425374020533	0.0527469790635799	0.0449234608772729	0.034683175014146	0.0242736136749504	0.024050596048421	0.0260487981056068
1	0.975911864637262	0.745146146051398	0.445119800361723	0.207998446090047	0.0759926130890571	0.905456428323511	0.907522454312606	0.711650512872213	0.436597280502404	0.209529985669188	0.0786242985186901	0.447960690014251	0.461116603828443	0.371352347682543	0.233959771975873	0.115287494436881	0.0443973797443994	0.121034959179617	0.127961655711788	0.105821523249293	0.0684410483624907	0.0345947871877387	0.0136316443812932	0.0177794427087916	0.0193142328321472	0.0163888262688203	0.0108517816652346	0.00558446377160089	0.00219952489999535	0.587545260849386	0.658890723611618	0.513912863286303	0.278764621921177	0.105122255304857	0.0275029083521763	0.512373348866297	0.51556563813718	0.360805465092003	0.175585082238758	0.0593747566335068	0.0138907610404187	0.284710558788404	0.257048330023641	0.161383849555052	0.0704270112843146	0.0213130480885948	0.00440761509328457	0.100763737967722	0.0816105555865616
0.983342594824823	0.936889661086953	0.658007661861262	0.340576099794428	0.129758766928546	0.0361862055641708	1	0.802268598868973	0.47440985038845	0.206651281334164	0.0661279075111153	0.0153094321811409	0.867049194630816	0.585701416763946	0.291545638057431	0.106781619321766	0.0285648728462016	0.00531552198372297	0.640941738355346	0.364498874347926	0.152639191231636	0.0468799877386354	0.0103172546087476	0.00133140967659096	0.403897129460305	0.193289238045922	0.0679760605658268	0.0173484199813188	0.00294006342461777	0	0.396151376389364	0.33408783183248	0.212448407489331	0.10176231938815	0.0365587571254535	0.00964088461660263	0.360079986332955	0.37493341481626	0.294433892650218	0.174316283759976	0.0776852736657992	0.0258900687429673	0.251165883660594	0.322933136846916	0.313121665033178	0.228950807995147	0.126161185068855	0.0522596006687744	0.134360750314432	0.213427946092704
0.533349517613272	0.58262357918205	0.546431092144565	0.440001259885544	0.304188997869505	0.180552646717451	0.993860845860919	1	0.863864568484749	0.640711517420936	0.407990924118503	0.223053627026945	0.879781340209421	0.81535635029334	0.648770935999083	0.443206839589524	0.259951575651101	0.130902761363005	0.369963782660325	0.315813066324383	0.231457890557255	0.145641315915778	0.0786804930579672	0.0364936248219649	0.0739052957075123	0.0581089962360314	0.0392265842187157	0.0227344508645927	0.0113122356744551	0.00483227207807032	0.292649658591848	0.259176695459494	0.180464262146291	0.0987945720922749	0.042522519445283	0.0143892628255853	0.362615860116421	0.32176507931441	0.224480419336499	0.123130285274522	0.0531001941124509	0.0180037866819656	0.0785287556678931	0.0698175228821397	0.0488029455243287	0.0268207471619667	0.0115885613554393	0.00393626404402923	0.00297140220474252	0.00264681746201498
0.802084161771932	0.679259386734686	0.469603778274663	0.265035997313347	0.122108591789255	0.0459221765916398	0.983953960608858	1	0.829672200587291	0.561944764581782	0.310712481665715	0.140246942680161	0.639577500169398	0.78006004719072	0.776683124948997	0.631307081276449	0.418906683671704	0.22691858752144	0.220275688521783	0.322415332793806	0.38524981147102	0.375792999248621	0.299250034438628	0.194534394161735	0.0401899476802017	0.0706029702110354	0.101245935949502	0.118522258777511	0.113264862652805	0.088361294946592	0.55339767444396	0.471231034256285	0.215902682281837	0.0532182669321676	0.00704916593734384	0.000492045607573088	0.783269213275415	0.592295336167358	0.240987169123468	0.0527502406407461	0.00620345052457413	0.000382011260976177	0.700259279678296	0.470235965469932	0.169900992683731	0.0330223435655619	0.00344380130955437	0.000182566791169342	0.395438898568752	0.235810045106089
0.533349517613272	0.58262357918205	0.546431092144565	0.440001259885544	0.304188997869505	0.180552646717451	0.993860845860919	1	0.863864568484749	0.640711517420936	0.407990924118503	0.223053627026945	0.879781340209421	0.81535635029334	0.648770935999083	0.443206839589524	0.259951575651101	0.130902761363005	0.369963782660325	0.315813066324383	0.231457890557255	0.145641315915778	0.0786804930579672	0.0364936248219649	0.0739052957075123	0.0581089962360314	0.0392265842187157	0.0227344508645927	0.0113122356744551	0.00483227207807032	0.292649658591848	0.259176695459494	0.180464262146291	0.0987945720922749	0.042522519445283	0.0143892628255853	0.362615860116421	0.32176507931441	0.224480419336499	0.123130285274522	0.0531001941124509	0.0180037866819656	0.0785287556678931	0.0698175228821397	0.0488029455243287	0.0268207471619667	0.0115885613554393	0.00393626404402923	0.00297140220474252	0.00264681746201498
7.2164172745517e-07	0.00228958607290612	0.133049848488836	0.141609981599999	0.00276054874862492	9.85641651103097e-07	0.0993056073334724	1	0.184437106630203	0.000623043936131219	3.85488226882575e-08	4.36843257187227e-14	0.996016325539734	0.0318334402911557	1.86347155386334e-05	1.9979473131505e-10	3.92344318282774e-17	1.41114868844086e-25	0.000728114521689656	7.38597278164809e-08	1.37226436381211e-13	4.66971031711093e-21	2.91047697177083e-30	3.32246540091983e-41	3.87947966207244e-11	1.24902859305884e-17	7.36534939965001e-26	7.95493068234455e-36	1.57362598290407e-47	0	0.00476022261066301	0.0498983098005789	0.11005748398883	0.0510773666184613	0.00498784086996983	0.000102487725161552	0.0058208053845845	0.0615524171518019	0.136956395785385	0.064120174772397	0.00631658361571623	0.000130931750576166	0.00668611927257691	0.0713246441719301	0.16009592610384	0.0756129393078305	0.00751427584498459	0.000157127904864856	0.00721440276445185	0.0776371062010247
0.93185078552958	0.94203485927076	0.884355584305166	0.770916984221309	0.62396648748074	0.468802920816983	0.996779469873453	1	0.931633470458082	0.805961910290838	0.647380768311603	0.482705894322499	0.439183808752073	0.437242028411445	0.404135713664032	0.346745977979054	0.276092433379657	0.203898472392042	0.0780970966702807	0.0771319148124894	0.0705679052413124	0.0597617560517333	0.0467644466268757	0.0336899434075413	0.00345701464236735	0.00333835386818695	0.00280462110140801	0.00196545277875842	0.000978169408685226	0	0.727268065667387	0.705469264385674	0.644098477259396	0.553460662594448	0.447527744493275	0.340436923038024	0.715739178151922	0.694506715958915	0.634288884340466	0.54520031816195	0.440982212957088	0.335556217349804	0.346714886722734	0.336497312862443	0.307302091643471	0.264034650738255	0.213372565899316	0.162089827090766	0.0813065164224942	0.0788772573408325
0.20021905800445	0.00940591353336566	2.37691422383999e-05	3.23104492262923e-09	2.36259495002569e-14	0	1	0.227912230789408	0.00279416612499089	1.84269634152199e-06	6.53690665103085e-11	1.24731285058364e-16	0.214663380203747	0.237354603562157	0.0141173868087386	4.51676950243669e-05	7.77353398785366e-09	7.19657702819605e-14	0.00198052033048957	0.0106240734437853	0.00306563032128642	4.75844945715095e-05	3.97308720770453e-08	1.78446359265579e-12	7.85351402327383e-07	2.04384448107327e-05	2.86120271827697e-05	2.15459858601284e-06	8.727725352229e-09	1.90174695281925e-12	0.141655541656446	0.103928189509618	0.0627008573399484	0.0311066986257942	0.0126903818150593	0.00425731496215223	0.161557798220062	0.152672608600479	0.118640959767751	0.0758138412356268	0.0398384723403945	0.0172146095337035	0.12474718430855	0.151843903548005	0.151986247616887	0.125098341108434	0.0846718664955892	0.0471267012195561	0.0652141814211701	0.102244996188404
0.714894820752107	0.526041958748387	0.293029298048853	0.123421600322785	0.0390989517905067	0.00905020896562547	1	0.934618319728506	0.661508146736592	0.354472684050724	0.14364919849588	0.0438094186026673	0.700344795705893	0.83132151675759	0.747300988924794	0.508697406240349	0.262110618557576	0.102063231024085	0.245381061425603	0.370107010873418	0.422590000772889	0.365339656503211	0.239095392185895	0.118337133023438	0.0426685739053691	0.0821707963283792	0.119369545850205	0.131127428869838	0.10896695022386	0.0684413351622392	0.417970043144004	0.293189968002596	0.126382003510538	0.0332169624537434	0.00497498076708036	0	0.438798305684415	0.362851911494216	0.184517978344581	0.0574751869337921	0.0106460148898012	0.00077373888701087	0.351090159582162	0.342223869358579	0.205173471274183	0.0754670690934301	0.0167395593038039	0.0018651091752462	0.214026818625747	0.245954013658466
0.79569295084791	0.733276458018465	0.519246503342111	0.282482007713197	0.117989992993389	0.0377365259854542	1	0.875930657573945	0.589560224913378	0.304860193984917	0.121032247423437	0.0367841961988566	0.784462518456382	0.653100058011861	0.417784758299877	0.205290443533192	0.0774017354693667	0.0222793235158754	0.38405977497925	0.303882665024209	0.184704708636741	0.0861782099656271	0.0307742941269924	0.00829242143921049	0.117233445260239	0.0881156201070384	0.050819309523401	0.0224210052295792	0.00747068579188182	0.00175420365472146	0.653813414545415	0.588378132495404	0.428795103810033	0.253028934190565	0.120839888640095	0.0466262607442726	0.589710930240306	0.446016688953763	0.273151766388816	0.135401883495878	0.0542511308349513	0.0174711081904602	0.432694243601371	0.275013225079784	0.141487438212395	0.058849859763569	0.0196953276365505	0.00518601554094546	0.258237633671078	0.137879043057414
0.670596166118071	0.583927615275874	0.393372703328198	0.205014316920201	0.0826517219029243	0.025763465818547	0.823326661919352	0.725584527341828	0.494712512676431	0.260949969463425	0.106479295236009	0.0335987256855908	0.551789412674643	0.492159077900691	0.339612536661105	0.181298649545959	0.074866550511395	0.0239028603133414	0.201855869163694	0.182215881156463	0.127251009543985	0.0687435409190925	0.0287190050514773	0.00926679476061393	0.0402883029746143	0.0368057498303279	0.0260066183617881	0.0142076091051761	0.00599266042165957	0.0019400486601551	0.0997498059570168	0.0413332001197272	0.0118832073036134	0.00235276685548243	0.000299608945489105	0	0.429209517026446	0.307195630693856	0.152760640852393	0.0527672891786027	0.0126455804884306	0.00208305321315102	0.618469102669608	0.764285065712591	0.656249691762519	0.391521102070196	0.162288981348705	0.0467245081798269	0.298484077972842	0.636873997265571
1	0.750470407885432	0.233209820959906	0.0300081892718901	0.00159886735974012	3.52748173999619e-05	0.456242012580022	0.881108632372234	0.704601120182702	0.233311901852212	0.0319896987141052	0.00181619759891028	0.0602546195904706	0.299450567463948	0.616225439583563	0.525090060526031	0.185271092834826	0.0270683149054855	0.0023034841261212	0.0294591780276082	0.156003994098748	0.342082219649407	0.310602521390553	0.116777491969059	2.54905906554571e-05	0.000838911040046918	0.0114322473414717	0.0645099946259239	0.150730830068957	0.145833355038684	9.05899797452559e-12	1.33437899378223e-06	0.00360007592851835	0.177900657986834	0.161018908446672	0.00266937526575449	2.93564553487621e-22	1.74442581300923e-14	1.89860588848453e-08	0.000378486655926413	0.138197361468617	0.924234892212473	1.15521230855742e-37	2.7692397167974e-27	1.21588563000101e-18	9.77818680280871e-12	1.44031460245796e-06	0.00388588396079771	5.52019906219098e-58	5.33830444576629e-45
0.944145868383362	1	0.750214338312643	0.398653129519138	0.15004773791887	0.0400025967700795	0.864395289011214	0.797863680286667	0.521638284253955	0.241565370821849	0.0792363302169229	0.0184093513648858	0.552171714728029	0.444166563547795	0.253070792810015	0.102132190434859	0.0291949492272251	0.00591122185888766	0.246107240492996	0.172524786527506	0.0856649298913096	0.030128609333971	0.00750549890086854	0.00132435526524534	0.0765355303777021	0.0467568888056804	0.0202326408429457	0.00620131791325264	0.00134629389802929	0.000207023771316634	0.417715234030178	0.377914963728184	0.279856507985655	0.169630632493633	0.0841590259501835	0.0341762704324282	0.103098597888347	0.0690729269999829	0.0378783025753447	0.0170020271847111	0.00624652455953251	0.00187846775997461	0.00155013703917365	0.000769071151552306	0.00031231331252463	0.000103810676359391	2.8243667669386e-05	6.2896678631836e-06	1.41981680656327e-06	5.21639005682275e-07
0.711491544091265	0.559945662673826	0.32838539005115	0.142059979939497	0.0432290939089497	0.00641976787964143	1	0.863332631723325	0.556656013310331	0.266812293730787	0.0931841391447183	0.0211576316590777	0.726746333864122	0.687726389455204	0.485922889708211	0.255314072561498	0.0980688743150459	0.0251822639485598	0.271342204310215	0.281661586681763	0.217509339814752	0.124133177443276	0.0508460349818333	0.0127314155550114	0.0487088582574911	0.056134349277464	0.0469199917012521	0.0278275886525765	0.0102897657915093	0	0.16822202042573	0.156729096322967	0.126609107714471	0.0882994464777062	0.0525441532344916	0.0257719378500639	0.139949063504078	0.155182541630729	0.149298648316282	0.124545763463011	0.0897574962447968	0.0553170764627884	0.0798365896506353	0.10605211070804	0.121641366765817	0.120860565196562	0.104008988886319	0.0772459460401507	0.0295211535432604	0.0487331043163322
0.79569295084791	0.733276458018465	0.519246503342111	0.282482007713197	0.117989992993389	0.0377365259854542	1	0.875930657573945	0.589560224913378	0.304860193984917	0.121032247423437	0.0367841961988566	0.784462518456382	0.653100058011861	0.417784758299877	0.205290443533192	0.0774017354693667	0.0222793235158754	0.38405977497925	0.303882665024209	0.184704708636741	0.0861782099656271	0.0307742941269924	0.00829242143921049	0.117233445260239	0.0881156201070384	0.050819309523401	0.0224210052295792	0.00747068579188182	0.00175420365472146	0.653813414545415	0.588378132495404	0.428795103810033	0.253028934190565	0.120839888640095	0.0466262607442726	0.589710930240306	0.446016688953763	0.273151766388816	0.135401883495878	0.0542511308349513	0.0174711081904602	0.432694243601371	0.275013225079784	0.141487438212395	0.058849859763569	0.0196953276365505	0.00518601554094546	0.258237633671078	0.137879043057414
0.714894820752107	0.526041958748387	0.293029298048853	0.123421600322785	0.0390989517905067	0.00905020896562547	1	0.934618319728506	0.661508146736592	0.354472684050724	0.14364919849588	0.0438094186026673	0.700344795705893	0.83132151675759	0.747300988924794	0.508697406240349	0.262110618557576	0.102063231024085	0.245381061425603	0.370107010873418	0.422590000772889	0.365339656503211	0.239095392185895	0.118337133023438	0.0426685739053691	0.0821707963283792	0.119369545850205	0.131127428869838	0.10896695022386	0.0684413351622392	0.417970043144004	0.293189968002596	0.126382003510538	0.0332169624537434	0.00497498076708036	0	0.438798305684415	0.362851911494216	0.184517978344581	0.0574751869337921	0.0106460148898012	0.00077373888701087	0.351090159582162	0.342223869358579	0.205173471274183	0.0754670690934301	0.0167395593038039	0.0018651091752462	0.214026818625747	0.245954013658466
0.699118818274249	0.673473030325306	0.549670000072041	0.379062949226113	0.219101778848363	0.103547602892292	0.992516016785584	1	0.854829632463603	0.619150460176426	0.378413060769087	0.192829361347934	0.816957741144605	0.860821455237228	0.769318568539165	0.582530899763735	0.372360625439273	0.198808944830926	0.387252431107458	0.42745462255661	0.399071462036176	0.314724164081177	0.208479655877159	0.114043863822201	0.0992852817485077	0.116256960000307	0.113368003539242	0.0919126683289354	0.0608904500107227	0.0310181763494799	0.615695768242551	0.517916403696806	0.3287325206468	0.154428529266916	0.0490989829996554	0.00398182204624981	0.600367602697957	0.54833925624697	0.378620599820666	0.195082348602965	0.0708976539056777	0.012248829459793	0.433357281974508	0.429692119503444	0.321667927262337	0.179690333072431	0.0712227289726605	0.0145592042049057	0.22909747369659	0.247259358513315
0.441015684019251	0.365591194210008	0.248613497702022	0.138206741715868	0.0620969920413553	0.0215818764376542	1	0.891927907636976	0.653707081937645	0.393295589943045	0.19362062777678	0.0771416894311197	0.73405877142188	0.703806378192061	0.554431532889152	0.358532001686619	0.189786286139247	0.0814671635397016	0.173098278334254	0.178502243260867	0.150820212962601	0.104171240550004	0.0583529859168044	0.0258087673590223	0.010483139331674	0.0119610832921795	0.0106086748845978	0.00713648269708457	0.00315413415244127	0	0.345500591011263	0.300181863132781	0.192677998594827	0.0906420289187007	0.0301457364680751	0.00556963404350179	0.58614462324426	0.506456985512376	0.323881424347962	0.152567404755792	0.0518335526120156	0.0112058182313367	0.624144277000435	0.536041626699168	0.340778118299028	0.159625567731779	0.0539807328359274	0.0116784172202653	0.417396712530759	0.356143177192023
1	0.383991817010481	0.0216509171308903	0.000179251576828636	2.17912443437673e-07	3.88985519894265e-11	0.309584811997294	0.0468426852341616	0.00104072569697833	3.39518256450985e-06	1.62638119685771e-09	1.14396810494968e-13	0.00908942591698705	0.000541924465228869	4.74431394548986e-06	6.09874451830692e-09	1.15117094687219e-12	3.19059410696832e-17	2.53087341439944e-05	5.94583556166238e-07	2.05110419699288e-09	1.03895063086683e-12	7.72741893376566e-17	8.43927761701872e-22	6.68315532556642e-09	6.18677315151032e-11	8.40967453235424e-14	1.67852008752839e-17	4.91931222344153e-22	0	0.125605842572237	0.0581898674786933	0.00584973458102652	0.00012760750601502	6.04042569764588e-07	6.20454785277432e-10	0.105395101300984	0.0789915944387998	0.0128467301243972	0.000453372932202211	3.47192105045919e-06	5.76946257345384e-09	0.061757133129733	0.0748808057797713	0.0197017660346563	0.00112484082909267	1.39356828014639e-05	3.74642203785765e-08	0.0252702736945099	0.0495696959648013
0.867066605910392	1	0.854073151475097	0.540178965942502	0.253004239476059	0.0877537042027389	0.306477868747423	0.554658105493526	0.743359915601621	0.737769069134297	0.542237161560919	0.29512475701358	0.0325807006495073	0.0925263371225136	0.194588804563896	0.30305249229229	0.349514662667257	0.298511089412307	0.0010416848770306	0.00464215906166152	0.0153197332426245	0.0374394895068058	0.0677573111751271	0.0908092185365964	1.00167445025662e-05	7.00469545366668e-05	0.000362743124148188	0.0013910944457932	0.00395058643773461	0.00830833594949892	0.387432619454832	0.428153826701844	0.101037785794673	0.00509152819564284	5.47889233634165e-05	1.25889615614977e-07	0.511938531864052	0.3516186045289	0.0515710788192554	0.00161517999972826	1.08022857600152e-05	1.54192518080274e-08	0.548870208654943	0.234300959228834	0.0213579132067155	0.000415742002029912	1.72809380443729e-06	1.5257930723656e-09	0.477476172481677	0.126679544097115
0.460140663101848	0.482862794583006	0.42932535889255	0.323429026971193	0.206443424079218	0.111648421088101	1	0.953810222556419	0.770821162850233	0.527806769891961	0.306214612393334	0.150524215755039	0.89274529490941	0.773959772963302	0.56851101297268	0.353825411711918	0.186581559846698	0.0833638416940269	0.327395927527686	0.257984067493937	0.172243203389766	0.0974362942500662	0.0467012463180237	0.0189654831604972	0.0493214446360847	0.0353251124347765	0.0214368027029252	0.0110220823331291	0.00480164222191099	0.00177223897354522	0.296264988516784	0.243803014468903	0.116834006622416	0.0326039009147914	0.00529820016212326	0.000501184342914654	0.367730257912422	0.271768483007968	0.116960779993566	0.0293123892139302	0.00427776525158444	0.000363351848379645	0.156546148950857	0.103901758061309	0.0401581824841668	0.0090383701352828	0.00118444402379305	9.01945551120801e-05	0.0228568574351053	0.0136240254399332
1	0.819710955212484	0.45148461679587	0.167088536131166	0.0415500766825359	0.00694254148900896	0.0865263754560601	0.0390653306489459	0.0118510266851409	0.0024156940312238	0.000330863877555116	3.04493665847051e-05	5.60523786223997e-05	1.39386044279695e-05	2.32898138915784e-06	2.6147743844475e-07	1.97253130375189e-08	9.99850493226455e-10	2.71854549635697e-10	3.72343781623708e-11	3.42667632193662e-12	2.11896381647611e-13	8.80431305816488e-15	2.45803968482885e-16	9.8713412981466e-18	7.44673118745399e-19	3.7746089670178e-20	1.28515948050037e-21	2.8969032129761e-23	0	0.00639858388540256	0.00408369534429037	0.00194140810017079	0.000687502647479287	0.000181353502594153	3.56345727405133e-05	0.0566213439102413	0.0454185063084554	0.0271381073973791	0.0120787029702977	0.00400456255013568	0.00098897177453209	0.160760807874538	0.162075011592534	0.121715525357378	0.0680878984623798	0.0283718671117268	0.00880643105702713	0.146448149529219	0.185567952943011
0.814184114294379	1	0.85162179237788	0.502878331904855	0.20589626603431	0.0584525428567127	0.808600447506436	0.57341074092492	0.281946729216903	0.0961252956651413	0.0227236298911757	0.00372466412845835	0.0211416933274659	0.00865617616093343	0.00245743361206458	0.000483734311107641	6.60239316113488e-05	6.24834876138783e-06	1.45525801201005e-05	3.44017699391832e-06	5.63885550646894e-07	6.40870875906843e-08	5.05032696721929e-09	2.75954732905639e-10	2.63714899703791e-10	3.59939846338803e-11	3.40639162798898e-12	2.23526293645581e-13	1.01702597104417e-14	3.20851967754447e-16	1.27428561016551e-09	4.54370250515499e-05	0.0296748391253162	0.354978649436724	0.0777770500677198	0.000312130405462686	5.47951725618483e-06	0.00908532913164779	0.27591442477175	0.153477077847403	0.00156368047206469	2.91801740641776e-07	0.00210332123185959	0.162165784798774	0.22900671942849	0.00592342095778067	2.80628868168216e-06	2.43515980506148e-11	0.0720703613331813	0.258383976757595
0.541426571173642	0.528118585420703	0.441958595390586	0.317308466871704	0.195437650145715	0.103251655587899	1	0.935578608082147	0.750972851878004	0.517160963321661	0.305539955840473	0.154847562974028	0.806120767819848	0.72338025953169	0.556921014084132	0.367850135494434	0.208435344236702	0.101301887794744	0.283595635925716	0.244082898791183	0.180222866317135	0.114151114726391	0.0620079541176401	0.0288680984727868	0.0434771408194203	0.035876269270127	0.0253831898413776	0.0153874897785212	0.00797650500508406	0.00351457630265865	0.330681227978527	0.347455954921532	0.322083755286733	0.263398221723278	0.190028523834978	0.12093567017449	0.350485960568463	0.305180897476675	0.234430868147504	0.158863080435235	0.0949582670614907	0.0500515889067349	0.203683321429518	0.146960529768738	0.093531224993048	0.0524951288599302	0.0259662747126769	0.0112984373679617	0.0648637566041374	0.0387534797618657
0.26615358509663	0.432875414344556	0.563922752308625	0.588971872025567	0.493215944908633	0.330994401375663	0.334731101689405	0.601573567942536	0.866139514931261	1	0.926039563484312	0.687739316204372	0.15899689997665	0.31697540256058	0.505099700795058	0.644908511988853	0.660232815321969	0.541997907096471	0.027288012101899	0.0621680575941359	0.110772210883436	0.157019318366642	0.177926484634586	0.161359975029934	0	0.00288707610282834	0.00752192986096908	0.0128573959410051	0.0165882388344865	0.0166537867112888	0.0144520039806822	0.0274081121967402	0.0436696370761008	0.0596336440756493	0.070290830669449	0.0716953635380576	0.0109668957598342	0.0224894422719773	0.0381747141805474	0.0552699559152837	0.0689520196295081	0.0743995682353328	0.00739403116784177	0.0167496813609205	0.0304953406042612	0.0469322698836497	0.0620342991861951	0.070829947623967	0.00425328578738491	0.0111962664284494
0.0422126735805861	0.109791805651159	0.190372349560538	0.225879828371981	0.184177736706135	0.102662288973825	0.135105494036587	0.343394645471856	0.596726617682717	0.71482843088674	0.591140034538641	0.336965699056128	0.183594358083613	0.470083121428581	0.825397652551439	1	0.836871123980688	0.483286767916361	0.109095263961167	0.284943143445192	0.507277696300677	0.622069687998681	0.526450610187433	0.307010513139376	0.0266177185347479	0.0747855302279221	0.136855192257649	0.170430281811421	0.145535766276002	0.0847793650162325	0.029529370925994	0.080447166163202	0.14260875995368	0.170970623481694	0.13948219348542	0.0768891787022989	0.0213644649406487	0.072565254332295	0.155632586085731	0.224860210375243	0.221421242547964	0.148548177716802	0.0121256609702099	0.0541611488079927	0.141548946770459	0.246654618567348	0.29259060378172	0.23706885240962	0.00466413886155283	0.0330467453175764
0	3.68071928256428e-11	1.59350976622107e-06	0.00205583494563346	0.0790375626198992	0.0905504502442785	2.9238035166461e-16	3.86612413998917e-10	1.40192589326287e-05	0.0151490734472462	0.487819172946024	0.468105172727154	1.29799898413636e-15	1.3487592966758e-09	4.09648333624324e-05	0.037076583310768	1	0.80373350722427	1.80536179465729e-15	1.56281976823036e-09	3.97569569735822e-05	0.0301390215369741	0.680858623166727	0.458349240401339	8.15826018910542e-16	6.01449455784616e-10	1.28153622485694e-05	0.00813718892535693	0.153967724819436	0.0868153989792704	0.00145528835642093	0.00527800733025639	0.0139487769323189	0.0268625647213094	0.0376967601431063	0.0385483490963568	0.0157113534596959	0.0521290984244622	0.12603525205531	0.222049122027617	0.285069853185764	0.26668508625471	0.0596486282392156	0.181055930853856	0.400470247631723	0.6454653936761	0.758090186631843	0.648804707824687	0.0796360368407106	0.221140157339465
0	0.00542722259197383	0.0343476085752717	0.113245647945639	0.207310582000988	0.212207789182985	0.00417435709583137	0.0392966499659306	0.186896240470299	0.49338650449559	0.72881930463833	0.603019514474339	0.0146822260479282	0.102930172985011	0.392869111481829	0.837551747109328	1	0.668852676043851	0.0185787090948817	0.104473288106107	0.322259740679185	0.555429462341846	0.536072661233399	0.289702184670334	0.00882380927090276	0.0411067627700487	0.102992120751713	0.143634448056415	0.111956212950259	0.0486348226760803	0.00716018737217973	0.021987228971295	0.0510245315943315	0.0919660258103414	0.129581456475382	0.142988824881039	0.0233930765472397	0.0657514366597021	0.143358334410255	0.24437603202384	0.326348387800636	0.34161169368037	0.0385682326386129	0.10221030766722	0.211085283769037	0.341242490103841	0.432336484498736	0.42941144647115	0.0331246860774072	0.0833984918856674
6.85004672739344e-09	1.20682421185125e-06	2.29369336079008e-05	0.000260945295484314	0.0018200268325873	0.00779149629651226	5.04927240756279e-05	0.000732650577813897	0.00652177409050676	0.0356349224444911	0.119520310179032	0.246073459991671	0.00710767606235658	0.0495688701418624	0.21220042425271	0.557623013373068	0.899482041380155	0.890638971273118	0.114585667571129	0.384322831761812	0.791260344578005	1	0.775778949474345	0.369431025232155	0.211702450411711	0.341489932247969	0.338132796840379	0.205519985747057	0.0766792986926217	0.0175613974049922	5.99374986703855e-07	3.79966679056082e-07	2.15929676152447e-07	1.0534908696752e-07	3.77055971478603e-08	0	0.00087833393230959	0.000646542813621228	0.000439723734797122	0.000276314118584484	0.000160419470043366	8.60437858329945e-05	0.0876180353491137	0.0726210557020611	0.0556136406958555	0.0393504584529265	0.0257257429292462	0.0155394493243342	0.628965686866807	0.586977434873465
9.82103020505548e-06	0.00268595397641702	0.0670208068573474	0.152577432396922	0.0316913337836132	0.000600565386475831	1.00991690151568e-05	0.00512099315315372	0.23691486721544	1	0.385103308779789	0.0135308183972137	9.69145914048591e-07	0.000911139256301452	0.0781537665183894	0.611624160650646	0.436705757366911	0.0284487223939667	8.67895892100315e-09	1.51283044861799e-05	0.0024059270013033	0.034909545977043	0.0462142085674013	0.00558182741757242	7.2530560131504e-12	2.34407061325243e-08	6.91178012810622e-06	0.000185942516084048	0.000456390985193735	0.000102203313640722	1.75011767985752e-07	0.000722346434945192	0.0546067570949112	0.07560835845816	0.00191741359786781	8.90603438438336e-07	1.79738413532248e-09	6.34066376109832e-05	0.0409685991152211	0.484830658579353	0.105087632178812	0.000417191747642657	1.68540809270494e-12	5.08176330254445e-07	0.00280637925222314	0.283857817899359	0.52586943555362	0.0178433983054195	1.4429669054023e-16	3.7186444906912e-10
0	1.86611709204612e-12	2.34967081838903e-08	2.76577565663414e-05	0.00304349010537085	0.0313091917616344	1.81132081724734e-15	1.49535453562728e-10	1.14532467710541e-06	0.000820083438938911	0.0548949613062874	0.343519933442228	6.3776554849903e-14	3.17917385885598e-09	1.48121527965778e-05	0.00645159511261382	0.262700586934138	1	5.91512279285068e-13	1.79329740084913e-08	5.08248048066756e-05	0.0134661713851414	0.333547410676239	0.772353337788769	1.45531268489099e-12	2.68385055018724e-08	4.62701839484603e-05	0.00745742924229519	0.112362676267727	0.158270518864242	6.27037406606061e-10	1.10303548052984e-09	1.75100027938833e-09	2.50832409672306e-09	3.24251346012235e-09	3.78251472520812e-09	4.75883901906667e-06	7.17625886402572e-06	9.76553141878998e-06	1.19920759325906e-05	1.32890385334558e-05	1.32890352836756e-05	0.00281240155178339	0.00363559473332594	0.00424105891137508	0.00446451048802919	0.004241056837108	0.00363559117704776	0.129426260906563	0.143423922438146
0.0232435816049308	0.0847437423461438	0.204533318422297	0.326833949604135	0.345785426267928	0.242216301439082	0.0478028406554198	0.189774983598917	0.498781183924879	0.867951478620687	1	0.76282408589162	0.0303516341119166	0.131226034643389	0.375596043632365	0.711758435390635	0.893022968327292	0.741843568993658	0.00594612915390379	0.0280157815282696	0.0873340939876489	0.180232768477632	0.246259086133071	0.222775011396366	0.000353866886205484	0.00184117875443684	0.00626504744589349	0.0140875397600234	0.0209643250817705	0.0206528190490731	0.00309579605217382	0.0360445900551065	0.190654492599456	0.458896635070873	0.502679063393685	0.250597520746349	0.00192033295502127	0.0276606979833794	0.180789691099655	0.537679688112688	0.727747646556033	0.448281129871174	0.000582550502645396	0.0104452014010924	0.0843839047953335	0.31010168612101	0.51861375408971	0.394725157696716	8.20910940051469e-05	0.00193695628502941
1.53543544946824e-09	5.45886415956387e-07	4.94650236072939e-05	0.00114240307894145	0.00672458859991883	0.0100887482726559	3.39614040023488e-08	1.41985015995681e-05	0.00151295009876523	0.0410895991220454	0.284422805069987	0.501790155973167	3.0097659128102e-08	1.47970708674768e-05	0.00185414630091371	0.0592157801263942	0.482010081861823	1	1.06874184003075e-09	6.17876964793294e-07	9.104506403786e-05	0.00341929064278832	0.0327296107801079	0.0798492561048953	1.52056268254445e-12	1.03376366766446e-09	1.79127318239343e-07	7.91093091774913e-06	8.90468520224827e-05	0.00025546697213836	3.29272399501729e-09	3.89668788259788e-06	0.000529184629328712	0.00824688863254053	0.0147483809485477	0.00302670345352892	3.34834113892389e-10	1.23519699486751e-06	0.000522894477611307	0.0254017239690615	0.141606646500958	0.0905889846739353	5.3957597192028e-12	6.20477159808214e-08	8.18784960453755e-05	0.0123989589656433	0.215462600370101	0.429664902639591	1.37736668087365e-14	4.93928783687004e-10
9.82103020505548e-06	0.00268595397641702	0.0670208068573474	0.152577432396922	0.0316913337836132	0.000600565386475831	1.00991690151568e-05	0.00512099315315372	0.23691486721544	1	0.385103308779789	0.0135308183972137	9.69145914048591e-07	0.000911139256301452	0.0781537665183894	0.611624160650646	0.436705757366911	0.0284487223939667	8.67895892100315e-09	1.51283044861799e-05	0.0024059270013033	0.034909545977043	0.0462142085674013	0.00558182741757242	7.2530560131504e-12	2.34407061325243e-08	6.91178012810622e-06	0.000185942516084048	0.000456390985193735	0.000102203313640722	1.75011767985752e-07	0.000722346434945192	0.0546067570949112	0.07560835845816	0.00191741359786781	8.90603438438336e-07	1.79738413532248e-09	6.34066376109832e-05	0.0409685991152211	0.484830658579353	0.105087632178812	0.000417191747642657	1.68540809270494e-12	5.08176330254445e-07	0.00280637925222314	0.283857817899359	0.52586943555362	0.0178433983054195	1.4429669054023e-16	3.7186444906912e-10
0	2.11931873316162e-08	3.40199739262592e-06	0.000177781036319217	0.00303053727169105	0.0168516249849659	3.2923391099983e-08	8.42351858125771e-06	0.000702109679888347	0.0190898387709043	0.169311941458834	0.489847586351822	1.76500862343099e-06	0.000234654987076997	0.0101763097603858	0.143959001440004	0.66431702965753	1	6.63677895488967e-06	0.000459075135045476	0.0103584671408922	0.0762421670012777	0.183055601727775	0.143370192814196	1.7525564698455e-06	6.30750057277158e-05	0.000740492195541547	0.002835773065956	0.00354250521190804	0.00144356906834072	0.0238016536394865	0.0392607035818174	0.0532934425345191	0.0595325137278945	0.0547267195553236	0.0414008598796884	0.0285855622278159	0.054350599785702	0.0850406739150538	0.109499918186468	0.116028758612168	0.10117710446042	0.0226551518656382	0.0496513699819182	0.0895488975714204	0.132908880743623	0.162335127827385	0.163168290491538	0.0118486221115475	0.0299322085898751
0	7.15889556054731e-11	2.03614472859471e-07	5.19174251803204e-05	0.00118678816378316	0.00243214145879259	5.76867899190925e-12	9.05863709708038e-08	0.000127477951719889	0.0160828438420279	0.181905645404124	0.184452724247713	5.29303926431967e-10	4.11099434358441e-06	0.00286247930596392	0.178687180368093	1	0.501720871675274	1.74119732394687e-09	6.69131904532435e-06	0.00230531611347746	0.0712040666173993	0.197167202165374	0.0489463277191279	2.05431113946476e-10	3.90622670803595e-07	6.65885361005547e-05	0.00101764675271151	0.00139428064555138	0.000171261171524905	0.015646028013957	0.0282821282114276	0.0363313221122646	0.0331674016687067	0.0215180459498787	0.00992099756994497	0.0250284336044516	0.0552491853590991	0.0866720801120144	0.0966259313306664	0.076554248664603	0.0431028549035127	0.022429030928327	0.0604626173897997	0.115830921055008	0.157696918953284	0.152574880735119	0.104906887580836	0.0112599022946521	0.0370676694118036
0.000504576217500035	0.0122519738036729	0.0964255562262605	0.287184514953303	0.32549099956549	0.140414208284632	0.00234818512674698	0.0467008608898403	0.340951611900362	0.946332455570754	1	0.402321482788218	0.00278205306529291	0.0512785097508625	0.348994740477506	0.903146216182597	0.889824621135617	0.333775555853939	0.00088500067793758	0.0162418513033134	0.103416903153832	0.249625145128913	0.229305040260265	0.0801482463190578	0	0.00140826801784597	0.0087948512965841	0.019903674801233	0.0170338106204704	0.00549016277672042	0.115487336067171	0.183717683333334	0.253023224326555	0.301716690341817	0.311516649127035	0.278489108695852	0.0727568274380748	0.136868413712902	0.222867054360374	0.314188412818155	0.383503390006363	0.405317525732058	0.0244676138424791	0.0544971375845549	0.104965399849492	0.174973914326806	0.252510421808544	0.315507839104489	0.00433367105100924	0.011543850969356
0.5631713312577	0.690116778483875	0.724615972442893	0.651936633972931	0.502567948053938	0.331900835179896	0.517996841410903	0.75276063453185	0.937278719384379	1	0.914238059110816	0.716200120029023	0.237698619337753	0.409856087421666	0.605278289142771	0.765834819951563	0.830274335503959	0.771307951942091	0.054104236404906	0.111114577762521	0.194920488289398	0.292660346907965	0.376353526613237	0.414634801973612	0.00568113913727095	0.0145960796882489	0.0309251480235014	0.0554585017333855	0.0848337326751508	0.110983890584043	0.00666463362468003	0.0057765146638564	0.00405043940042839	0.00221925618423554	0.000822569650145252	0	0.105613420359377	0.117470674591137	0.108413341526877	0.0829976654014642	0.0526468786020725	0.0275712218583954	0.320193959728921	0.451122053379885	0.527707329226131	0.512581859585023	0.413423913812066	0.276828074469541	0.199316937478941	0.355991709088948
0.0724537112632573	0.200755981083979	0.339646078696479	0.350860900453227	0.221306209234142	0.0852319608962801	0.0676911967333424	0.272022319659152	0.667462915929543	1	0.914793596449017	0.510971278160716	0.00316562357161222	0.018449992877395	0.0656573436449986	0.142666057314333	0.189281542141197	0.153336705610976	7.40954136216671e-06	6.26379478641097e-05	0.000323291253577201	0.00101881795337186	0.00196041881756769	0.00230330390594688	0	9.77669857834192e-09	7.88141074285743e-08	3.63322413118789e-07	1.01548679541178e-06	1.73098984026371e-06	0.000708767173330479	0.0110785036143968	0.0709501270600788	0.186174527477452	0.200162342131038	0.0881737922713169	0.000205292215763788	0.00458741963786552	0.0420008238698879	0.157558601424573	0.242170619862274	0.152509122495077	3.51203493782313e-05	0.00112196854950129	0.0146854575450614	0.0787569748140538	0.173055571367783	0.155803488261306	3.5479998319214e-06	0.000162075068583028
0.000504576217500035	0.0122519738036729	0.0964255562262605	0.287184514953303	0.32549099956549	0.140414208284632	0.00234818512674698	0.0467008608898403	0.340951611900362	0.946332455570754	1	0.402321482788218	0.00278205306529291	0.0512785097508625	0.348994740477506	0.903146216182597	0.889824621135617	0.333775555853939	0.00088500067793758	0.0162418513033134	0.103416903153832	0.249625145128913	0.229305040260265	0.0801482463190578	0	0.00140826801784597	0.0087948512965841	0.019903674801233	0.0170338106204704	0.00549016277672042	0.115487336067171	0.183717683333334	0.253023224326555	0.301716690341817	0.311516649127035	0.278489108695852	0.0727568274380748	0.136868413712902	0.222867054360374	0.314188412818155	0.383503390006363	0.405317525732058	0.0244676138424791	0.0544971375845549	0.104965399849492	0.174973914326806	0.252510421808544	0.315507839104489	0.00433367105100924	0.011543850969356
0	1.32422815303697e-09	4.24927369444018e-06	0.000634994237687486	0.00441910532255549	0.00143221563734439	1.01604208732531e-10	2.7619411956072e-06	0.00349578337252648	0.206055439903928	0.565630926798251	0.0723088909520252	7.42201093326733e-09	7.95660502579515e-05	0.0397230307045621	0.923562823288489	1	0.0504246680519038	7.48718444589197e-09	3.16598772483087e-05	0.00623459572818952	0.0571764067865698	0.0244193956126452	0.000485693681082713	1.04304878647447e-10	1.74003772478493e-07	1.35158161838755e-05	4.88917219260755e-05	8.23640851016153e-06	6.46174458533109e-08	0.119811829133319	0.15151368013127	0.108861613145185	0.0444394273803404	0.0103070151183906	0.00135821381015459	0.0335223593982537	0.0979098817835045	0.162476009722187	0.153187289965435	0.0820591457888262	0.0249748000854327	0.0025512638189803	0.0172102475897371	0.0659613653210223	0.143635875137309	0.177708001665903	0.124917076546506	5.28155826134711e-05	0.000822874535544393
1.47347312516952e-08	0.000244055059974005	0.0995498041396134	1	0.247381140012005	0.00150709340569847	1.66003884084158e-11	1.95960626076968e-06	0.00569673980151972	0.407841058404286	0.719055650327032	0.031220586541928	5.04063471317986e-15	4.24073141076152e-09	8.78624489117175e-05	0.0448304230350524	0.56331247188401	0.174314250496323	4.12509135686772e-19	2.47345300002237e-12	3.65233975698057e-07	0.00132814556244555	0.118939792589858	0.262310499575877	0	3.88827966723935e-16	4.09194685308621e-10	1.06049704020433e-05	0.00676855455334332	0.106387205889191	3.93421369605735e-09	2.81778190449964e-05	0.00369641930001543	0.0088813606485999	0.000390842881323624	3.15028126241953e-07	5.69571628394883e-11	3.14809125136915e-06	0.00318691661462747	0.0590906152327305	0.0200673833256879	0.000124820927391815	1.71463059883731e-13	7.31339564442472e-08	0.000571336527996086	0.0817502966394198	0.214245202955562	0.0102838870862278	1.07330851411023e-16	3.53282922861105e-10
0.280041665513856	0.432577508018229	0.544600835913726	0.559411349945961	0.468884912666576	0.320448196193967	0.395925382851128	0.66100569533324	0.899899091435877	1	0.907245730215202	0.671855536065025	0.231727801421519	0.419605341444894	0.618556719316225	0.743820776914181	0.730071213567671	0.584854314994822	0.0546338637192581	0.109270300117367	0.175623272329663	0.229149010921307	0.243475137563187	0.210776847992592	0.00286637361378919	0.00941183184197112	0.0183923902864647	0.0270906212298793	0.0315619449558014	0.0294210657504249	0.235287827305476	0.359945224927423	0.48334460852491	0.570348729940268	0.591659565885718	0.539616936145989	0.127216940712622	0.228359674091526	0.358616286486069	0.494245361350333	0.598540419917644	0.63722661328097	0.0484642273077465	0.103687478632312	0.191523328334287	0.309003152721417	0.437254959714961	0.543536179731879	0.0116885065291009	0.0325705488546328
1.26354503792066e-11	1.49072222971132e-08	1.89386026701809e-06	2.59497038636746e-05	3.83487065162746e-05	6.11227488379685e-06	1.33076621149496e-09	2.94175046410889e-06	0.00070135386016082	0.0180344289164441	0.0500151345870447	0.0149600943973808	2.14525971733347e-09	8.89942997101399e-06	0.00398175269434282	0.192141076227754	1	0.561324018609336	5.29959692192536e-11	4.12730310103726e-07	0.000346544659276453	0.0313823802395849	0.306511232776267	0.322879709765188	0	2.93419307598579e-10	4.62372456755368e-07	7.85777117921329e-05	0.00144025909448585	0.00284718521138327	3.89367859024039e-05	3.57558123425142e-05	3.15472436617064e-05	2.67426482317395e-05	2.17808901149102e-05	1.70441385923599e-05	0.00642034489860695	0.00626040713752635	0.00586509455038233	0.00527929193367461	0.00456567043483592	0.00379368844213411	0.119731718920834	0.12396843123769	0.123322185929585	0.117868984957797	0.1082395788314	0.0954994487218025	0.252529823541044	0.277633732738599
0	7.087090847809e-16	1.01019699774693e-09	2.63734056022842e-05	0.0126109680925807	0.110446691867199	8.71015742582603e-23	6.78376194627007e-15	8.76096008449604e-09	0.000207231073071617	0.0897801077930207	0.712405791871712	2.12085257414673e-22	1.41309390499551e-14	1.65346558073574e-08	0.000354357285985984	0.139094400539764	1	1.01562028829973e-22	6.40573952929233e-15	6.79104244879989e-09	0.000131863830307314	0.046896129549921	0.305471281889827	2.9432166796062e-24	6.31924729598814e-16	6.06981647925652e-10	1.06784405885965e-05	0.00344082181920836	0.0203066649779288	0.00404264407389454	0.00583926607429986	0.00810259054019923	0.0108009607921276	0.0138316425110584	0.0170160201495123	0.0103973454656278	0.0141408181251228	0.0184756390097291	0.0231898141930916	0.0279619811706725	0.0323900395416198	0.0217432611006195	0.0278442835185156	0.0342547090138423	0.0404834380027542	0.0459628935185222	0.0501314428417372	0.0369719304119303	0.0445802805237564
0.0148067377226713	0.0782362419898254	0.256362372658355	0.521382102752552	0.65820673850404	0.515798334792489	0.0105892292383747	0.0675750707615425	0.267299464221355	0.656216826776561	1	0.945945735517425	0.003163278073399	0.0244677551438736	0.116881622206835	0.34639571059665	0.637202863971808	0.727598076114619	0.000379689535679085	0.00369989729068435	0.0214209355217923	0.0766773165336831	0.170282952404901	0.234716326863339	0	0.000215981516969107	0.0016283648644371	0.00710120642080712	0.0190689361010008	0.0317410520876296	0.0915015664722513	0.17195687087122	0.277341930718268	0.383912368436063	0.456115616524756	0.465099697712864	0.0942676087140518	0.185654956040005	0.313801135474801	0.455221783225794	0.566784694144022	0.605678192060944	0.0670947746316432	0.138486496210449	0.245310495333701	0.372941259168248	0.486619322213951	0.544961985977191	0.0329873539915336	0.0713669986123445
6.01426391746165e-18	5.88875478154127e-12	1.05605498342354e-07	3.46873931830674e-05	0.000208679058326402	2.29936621473435e-05	1.62976241145378e-16	3.19402830735434e-10	1.14650326772088e-05	0.00753761420510911	0.0907642004383323	0.0200178457979487	1.11870559000205e-16	4.38837515447993e-10	3.15292586539125e-05	0.0414902301080565	1	0.441444620602008	1.94516754664574e-18	1.52727917555071e-11	2.19635186718707e-06	0.00578505480270122	0.279084109713371	0.246595310999625	8.56737778695898e-22	1.34642698974061e-14	3.87560735827134e-09	2.04323729575264e-05	0.00197296742655698	0.00348933844474521	4.12405097355959e-07	5.97645502910724e-09	1.58630012949848e-12	7.71168241190039e-18	6.86649303166713e-25	0	0.000187738668609961	0.00109759016794926	0.000117530005049097	2.30504481792481e-07	8.28003295913583e-12	5.44762029866369e-18	5.86686763163779e-07	0.00138375628730043	0.05977712132367	0.0472968763253525	0.000685412457751072	1.81925509827761e-07	1.25858251196335e-14	1.19757260657052e-08
0.293887646929934	0.485451499132669	0.657231300901153	0.729288009954911	0.663267150329091	0.494408990216821	0.195359837112666	0.39601818885274	0.657963487718389	0.895976476248163	1	0.914770346890349	0.0617100748755094	0.153517962685182	0.313013188831241	0.523085015593328	0.716456536852932	0.804295975542816	0.00926076417651142	0.0282780238349668	0.0707604297316991	0.145118183295542	0.243924896061951	0.336044760821006	0.000657699820133004	0.00247261561600944	0.00759894255215754	0.0191291671719078	0.0394617907819354	0.0667181447727751	0.200787865631696	0.380677324378349	0.547862529400065	0.598525230477398	0.496352030810457	0.312459082704796	0.0447833708256277	0.124428651310361	0.26242637751597	0.420134100259603	0.510580427348429	0.471017181648614	0.00428934571132401	0.0174735831944878	0.0540111920396395	0.126719819996165	0.225679834593448	0.305094923611724	0.000173648801661278	0.00105161264893789
0.519573860998365	0.595209386876636	0.569583591146947	0.455308594840201	0.304008596377011	0.169515816208043	0.507873049435919	0.76203150854487	0.9550996864724	1	0.874640624597548	0.639041045578888	0.139266935558333	0.273847995456723	0.449631218708643	0.616619865845838	0.706376262927888	0.675966226418319	0.0105242509411122	0.0274465835650591	0.0592668114623876	0.106615711075907	0.160062233769757	0.200662191710829	0	0.000552151236639486	0.00197733978120974	0.00496534503326368	0.00998038196236525	0.0165307788507813	0.431863759988979	0.566621907273621	0.616669935022233	0.556716459459555	0.416894441958934	0.258931650631111	0.204753936219412	0.352551968052853	0.50343920839266	0.59630749441287	0.58588612989968	0.47750071014556	0.0613480474707919	0.13880192882957	0.260175296603863	0.404379920703738	0.521296290486717	0.557429815485344	0.0114820436450749	0.0344657252490107
0.74266454872662	0.817703287552328	0.838170773918529	0.799839918044984	0.710570686971863	0.587685185807847	0.672965836831392	0.824888324030929	0.941305692704332	1	0.989015858502147	0.910626793182874	0.324201393820763	0.442405468103087	0.562026877024747	0.664700752315124	0.73186082920225	0.750178192507112	0.0830220924728999	0.126134172310092	0.17839675839117	0.234890383299403	0.287920167201759	0.328556300041124	0.011284203175045	0.0191011121958033	0.0300880412128285	0.0441133937254598	0.0602049877217988	0.0764894649134508	0.241899150905829	0.303484130627347	0.193292951082261	0.0624893816538883	0.01023835955356	0.000830301420160554	0.0951478602096565	0.254338576101348	0.345122203705746	0.237747550942795	0.0831373254937542	0.0147421063836482	0.0151020312466419	0.0861038250931365	0.248945160220244	0.365362463179883	0.272225018333807	0.102963769359381	0.000946235607484795	0.0117577687933716
1.55077292398473e-08	1.10896935863189e-06	1.3695246817288e-05	2.9207821163783e-05	1.0757402989395e-05	6.84218316412301e-07	2.39354857598077e-06	0.00032987216991137	0.00785105625248305	0.0322692952814721	0.0229049766480474	0.00280769032729639	5.29560243963314e-06	0.00140653615411023	0.0645156989168659	0.511044705468519	0.699087215836742	0.165151608371659	1.67945199003222e-07	8.59676815405255e-05	0.00759944394245814	0.116013197647585	0.305852446761152	0.139250095324262	7.63482180102975e-11	7.53179725332847e-08	1.28314967101799e-05	0.000377515678825513	0.00191810178655939	0.00168301228717145	0	2.47511776708803e-29	1.27318929156023e-21	3.43174222130706e-15	4.84686485240183e-10	3.58700295221329e-06	2.42239642112329e-26	5.8974542126251e-19	7.52330226474114e-13	5.02894650179828e-08	0.000176144907510651	0.0323286626797204	7.98772962966221e-17	4.82269216900074e-11	1.52573918101045e-06	0.00252927253317715	0.219702767769127	1	9.03977770693408e-10	1.35353895908499e-05
0.26615358509663	0.432875414344556	0.563922752308625	0.588971872025567	0.493215944908633	0.330994401375663	0.334731101689405	0.601573567942536	0.866139514931261	1	0.926039563484312	0.687739316204372	0.15899689997665	0.31697540256058	0.505099700795058	0.644908511988853	0.660232815321969	0.541997907096471	0.027288012101899	0.0621680575941359	0.110772210883436	0.157019318366642	0.177926484634586	0.161359975029934	0	0.00288707610282834	0.00752192986096908	0.0128573959410051	0.0165882388344865	0.0166537867112888	0.0144520039806822	0.0274081121967402	0.0436696370761008	0.0596336440756493	0.070290830669449	0.0716953635380576	0.0109668957598342	0.0224894422719773	0.0381747141805474	0.0552699559152837	0.0689520196295081	0.0743995682353328	0.00739403116784177	0.0167496813609205	0.0304953406042612	0.0469322698836497	0.0620342991861951	0.070829947623967	0.00425328578738491	0.0111962664284494
0	7.15889556054731e-11	2.03614472859471e-07	5.19174251803204e-05	0.00118678816378316	0.00243214145879259	5.76867899190925e-12	9.05863709708038e-08	0.000127477951719889	0.0160828438420279	0.181905645404124	0.184452724247713	5.29303926431967e-10	4.11099434358441e-06	0.00286247930596392	0.178687180368093	1	0.501720871675274	1.74119732394687e-09	6.69131904532435e-06	0.00230531611347746	0.0712040666173993	0.197167202165374	0.0489463277191279	2.05431113946476e-10	3.90622670803595e-07	6.65885361005547e-05	0.00101764675271151	0.00139428064555138	0.000171261171524905	0.015646028013957	0.0282821282114276	0.0363313221122646	0.0331674016687067	0.0215180459498787	0.00992099756994497	0.0250284336044516	0.0552491853590991	0.0866720801120144	0.0966259313306664	0.076554248664603	0.0431028549035127	0.022429030928327	0.0604626173897997	0.115830921055008	0.157696918953284	0.152574880735119	0.104906887580836	0.0112599022946521	0.0370676694118036
0.0416613515269153	0.136095362859324	0.281673496948851	0.369352742212459	0.306852279917608	0.161513960141386	0.0438828634668439	0.190121920309433	0.521869733688638	0.907579573576657	1	0.698084462112953	0.00675753069121995	0.0388286705294092	0.141354519709799	0.326031500172773	0.476433301342994	0.441100288542771	0.000152129192252583	0.00115932263087441	0.00559743105030947	0.0171224487908051	0.0331845309877535	0.0407472380384071	5.00689583275479e-07	5.06043173807604e-06	3.24040482507647e-05	0.000131463034898203	0.000337909749451886	0.000550288548409882	0	5.42534370912879e-13	6.17507407629842e-09	7.23772575189614e-06	0.000873596809299208	0.0108584771182849	6.33119068221312e-15	3.02439846396031e-10	1.48663726293885e-06	0.000752523346172874	0.0392268926402654	0.210570147300339	6.1768829029952e-13	1.27334141754712e-08	2.70312342939907e-05	0.00590929747801214	0.133031593983571	0.308405916957083	4.54800787745804e-12	4.04900893969571e-08
0.000504576217500035	0.0122519738036729	0.0964255562262605	0.287184514953303	0.32549099956549	0.140414208284632	0.00234818512674698	0.0467008608898403	0.340951611900362	0.946332455570754	1	0.402321482788218	0.00278205306529291	0.0512785097508625	0.348994740477506	0.903146216182597	0.889824621135617	0.333775555853939	0.00088500067793758	0.0162418513033134	0.103416903153832	0.249625145128913	0.229305040260265	0.0801482463190578	0	0.00140826801784597	0.0087948512965841	0.019903674801233	0.0170338106204704	0.00549016277672042	0.115487336067171	0.183717683333334	0.253023224326555	0.301716690341817	0.311516649127035	0.278489108695852	0.0727568274380748	0.136868413712902	0.222867054360374	0.314188412818155	0.383503390006363	0.405317525732058	0.0244676138424791	0.0544971375845549	0.104965399849492	0.174973914326806	0.252510421808544	0.315507839104489	0.00433367105100924	0.011543850969356
0.00023270787982416	0.0018266324429012	0.009816846860674	0.0373271328996151	0.100779211199259	0.193304694662948	0.016384208590783	0.0738833630942055	0.236625747258043	0.538429047471893	0.870507742197743	1	0.0727579887979387	0.196420020482768	0.376743350661769	0.513431798853505	0.497166750511691	0.342060671943081	0.0213455898876454	0.0345174413243974	0.0396537336932281	0.0323644476314633	0.0187652509077141	0.00772603637912153	0.000402915843460483	0.000389785509789197	0.000264572396240128	0.000123425317562872	3.53193357445432e-05	0	0.113203646330225	0.125458057723393	0.120926197595543	0.1013736890652	0.0739110261648426	0.0468664361200195	0.112130105053201	0.143235975119952	0.159134847472011	0.153767091097634	0.129224818658183	0.094451722980718	0.0795340252020572	0.11710615487496	0.149963352629503	0.167022166177001	0.16178871204641	0.136303503825081	0.0403950090917271	0.0685601311539549
0.519573860998365	0.595209386876636	0.569583591146947	0.455308594840201	0.304008596377011	0.169515816208043	0.507873049435919	0.76203150854487	0.9550996864724	1	0.874640624597548	0.639041045578888	0.139266935558333	0.273847995456723	0.449631218708643	0.616619865845838	0.706376262927888	0.675966226418319	0.0105242509411122	0.0274465835650591	0.0592668114623876	0.106615711075907	0.160062233769757	0.200662191710829	0	0.000552151236639486	0.00197733978120974	0.00496534503326368	0.00998038196236525	0.0165307788507813	0.431863759988979	0.566621907273621	0.616669935022233	0.556716459459555	0.416894441958934	0.258931650631111	0.204753936219412	0.352551968052853	0.50343920839266	0.59630749441287	0.58588612989968	0.47750071014556	0.0613480474707919	0.13880192882957	0.260175296603863	0.404379920703738	0.521296290486717	0.557429815485344	0.0114820436450749	0.0344657252490107
0.212770563594768	0.26807199565369	0.323954064241381	0.375586267847367	0.417822284444885	0.446031088957394	0.589978626699023	0.711876195217221	0.824294958541668	0.91600619239564	0.976940223904262	1	0.392309924117769	0.454081674841239	0.504337290680503	0.537551278834976	0.549852134667004	0.539764401914435	0.0613380819816063	0.0682878263353689	0.0728562528704038	0.0745104418781893	0.073051925198942	0.0686558436663787	0.000235059650134199	0.00039362027320263	0.000449695555528456	0.000396555916528562	0.000240580956506307	0	0.163746793463502	0.15763705371616	0.128722230418986	0.0889930497967688	0.0518106989568909	0.0249922975728792	0.164184159801148	0.202147622829749	0.21123178482367	0.187375656970876	0.140997021176773	0.0897800020491125	0.0807059799049167	0.127645855720728	0.170731232868512	0.193659397228139	0.186446156785551	0.152319089948404	0.0183082949853476	0.0387893106383158
1.19230887748063e-06	0.000188394356816424	0.00665001398479597	0.0525133679350008	0.0927712716829022	0.0366651565892084	8.24105296025166e-06	0.00145381837202658	0.0573646063115908	0.506376807419488	1	0.441796842435998	5.27645519535254e-06	0.00104064640827391	0.0459007537995893	0.452931130872931	0.999863989515635	0.49379432797172	3.11781343970449e-07	6.90940642993322e-05	0.00340682528642857	0.0375789778744185	0.0927334232337252	0.0511945839282789	0	4.2382576436958e-07	2.34532369227963e-05	0.000289207561785194	0.000797783732115768	0.000492328397994847	0.00133592731903213	0.0018996445341564	0.00231250942885544	0.00240999631872818	0.00215016085037982	0.00164228000477069	0.0238695215048433	0.0396394487157328	0.0563551028135796	0.0685899740138231	0.0714676962417093	0.0637500721005566	0.0518916876108174	0.100641295341488	0.167099977483005	0.237518979047359	0.289029384534569	0.301097696140679	0.0137260486095461	0.0310898419775267
0.0148067377226713	0.0782362419898254	0.256362372658355	0.521382102752552	0.65820673850404	0.515798334792489	0.0105892292383747	0.0675750707615425	0.267299464221355	0.656216826776561	1	0.945945735517425	0.003163278073399	0.0244677551438736	0.116881622206835	0.34639571059665	0.637202863971808	0.727598076114619	0.000379689535679085	0.00369989729068435	0.0214209355217923	0.0766773165336831	0.170282952404901	0.234716326863339	0	0.000215981516969107	0.0016283648644371	0.00710120642080712	0.0190689361010008	0.0317410520876296	0.0915015664722513	0.17195687087122	0.277341930718268	0.383912368436063	0.456115616524756	0.465099697712864	0.0942676087140518	0.185654956040005	0.313801135474801	0.455221783225794	0.566784694144022	0.605678192060944	0.0670947746316432	0.138486496210449	0.245310495333701	0.372941259168248	0.486619322213951	0.544961985977191	0.0329873539915336	0.0713669986123445
0.00804385435031323	0.0161967088477542	0.0278226402391397	0.0408461603009663	0.0512811427113441	0.0550701482848597	0.0725686793582018	0.139485703531892	0.229327706759569	0.32255827777317	0.388161961967742	0.39965095983903	0.221304442086989	0.407723525796067	0.642657287607188	0.86667177686897	1	0.987229942603622	0.229816167636913	0.405978919016207	0.613576065922415	0.793406858149092	0.877796051591312	0.830928430204822	0.081274531685037	0.137702142898096	0.199576087806867	0.247463088633157	0.262521830252964	0.238274525321031	0.000417026846137518	0.000372751433948259	0.000280034063795467	0.000169916814510112	7.13994405883811e-05	0	0.0136315353366418	0.0152314326132543	0.0148477748086147	0.0126264355377462	0.00936280728834483	0.00604668280121066	0.087239433880552	0.119446460172696	0.142765863355234	0.148966514358186	0.135697103925807	0.107909562761669	0.128355142798813	0.215426813576385
0.0161726024826501	0.0761682328533711	0.21891412488175	0.383959836765911	0.410970649248176	0.268441013096576	0.0265835198978375	0.138099874320702	0.437807026877026	0.847002684704191	1	0.72049078780574	0.0153738869243031	0.0880965650425541	0.308062760162439	0.657402844653007	0.856124700080507	0.680386485255097	0.00312796003986065	0.0197727162296748	0.0762679663849427	0.179525364364483	0.257882406721459	0.226063540174651	0.000223547638236874	0.00156106315883535	0.00664308464149498	0.0172488157941135	0.0273305901419061	0.026427001697209	0.000435451629218518	0.0130042588620257	0.132456343553311	0.460558831289317	0.546680405299857	0.221522738708735	0.000245626807299136	0.00940247115921115	0.122668849430783	0.546319413291166	0.830605676278232	0.431101767545905	6.35794482485338e-05	0.00313241963365958	0.0523490968783062	0.298622884846087	0.581528961224615	0.386594898270157	7.24800300343308e-06	0.000480560735229048
3.92044431233145e-23	2.84264447606197e-15	3.76574784163294e-09	9.13696575790255e-05	0.0406045621005485	0.3304986862402	1.89159854989654e-22	1.24737887575995e-14	1.50579440874787e-08	0.000332931622875039	0.134823776450977	1	1.17525179723755e-22	7.06440412632814e-15	7.77108101799656e-09	0.000156570309604757	0.0577775944715899	0.390509474119322	9.33710274569713e-24	5.16361671697405e-16	5.17605050755157e-10	9.50309531383311e-06	0.00319560974749974	0.0196817840163672	0	4.87117536163243e-18	4.44955814611582e-12	7.44426924173759e-08	2.28112629248265e-05	0.000128026142678541	4.66694297754019e-17	4.12274408275294e-12	3.81806738080446e-08	3.70684246748958e-05	0.00377283664048018	0.0402564248042193	3.56929382005872e-15	1.92662454995233e-10	1.09022267331433e-06	0.000646750330782049	0.0402217941608909	0.262234331561802	1.07788665950344e-13	3.55507522809992e-09	1.22921492091288e-05	0.00445564089540831	0.169315169362233	0.674504555580708	1.28530112006874e-12	2.59024886822882e-08
0.170084786025767	0.368059851061275	0.500031301929888	0.426483135276927	0.228366494737235	0.0767694105876419	0.138714816988712	0.42683121621001	0.824546431849645	1	0.761396486119115	0.363954969775963	0.0200501439902157	0.0877273005404808	0.240976421245407	0.415565759586599	0.449915371528837	0.305807273610364	0.000513386446598828	0.00319537788581399	0.0124815252213047	0.030606818017913	0.047118415689389	0.045539456612064	2.07181832861972e-06	2.03707524907959e-05	0.000114322754799513	0.000399266269563268	0.000874314604890372	0.00120165650565913	0.00904448804563327	0.042490533620969	0.120422494736801	0.205890864686371	0.212364303100892	0.132142028962347	0.0135369149500259	0.0779153659129521	0.27054282266902	0.566713370661013	0.716153435319829	0.545963945638692	0.00271043549406736	0.0191147902425028	0.0813175126116093	0.208694168741389	0.323110626216593	0.301791709996044	7.23594519480486e-05	0.00062714402855062
0.0232435816049308	0.0847437423461438	0.204533318422297	0.326833949604135	0.345785426267928	0.242216301439082	0.0478028406554198	0.189774983598917	0.498781183924879	0.867951478620687	1	0.76282408589162	0.0303516341119166	0.131226034643389	0.375596043632365	0.711758435390635	0.893022968327292	0.741843568993658	0.00594612915390379	0.0280157815282696	0.0873340939876489	0.180232768477632	0.246259086133071	0.222775011396366	0.000353866886205484	0.00184117875443684	0.00626504744589349	0.0140875397600234	0.0209643250817705	0.0206528190490731	0.00309579605217382	0.0360445900551065	0.190654492599456	0.458896635070873	0.502679063393685	0.250597520746349	0.00192033295502127	0.0276606979833794	0.180789691099655	0.537679688112688	0.727747646556033	0.448281129871174	0.000582550502645396	0.0104452014010924	0.0843839047953335	0.31010168612101	0.51861375408971	0.394725157696716	8.20910940051469e-05	0.00193695628502941
0.0718249390518234	0.0647766426834716	0.0518520260818035	0.0360905923565963	0.0206050340320255	0.00762203886686512	0.531470146153176	0.561449141050471	0.539619038996077	0.471706635775065	0.374561922561582	0.269392395609128	0.738261926494016	0.897176659058042	0.992516187187191	1	0.917655034054008	0.766657253980336	0.212471187599167	0.301242202193986	0.385998010937413	0.448766702041914	0.47420912727573	0.455682463191189	0	0.00897302583008305	0.0199217617391672	0.0313831336321961	0.041180157460009	0.0470577976718391	0.372570555162074	0.390813774422029	0.333373831889505	0.230188372704003	0.126470151150296	0.0519054046092298	0.42634962224806	0.437922572619731	0.36607383575004	0.247863852636054	0.133649757977156	0.0539016467975318	0.420902354794247	0.423425656108321	0.346531422231606	0.229416634866223	0.120463221330359	0.0465355213136606	0.358396128831397	0.353079738932291
0.5631713312577	0.690116778483875	0.724615972442893	0.651936633972931	0.502567948053938	0.331900835179896	0.517996841410903	0.75276063453185	0.937278719384379	1	0.914238059110816	0.716200120029023	0.237698619337753	0.409856087421666	0.605278289142771	0.765834819951563	0.830274335503959	0.771307951942091	0.054104236404906	0.111114577762521	0.194920488289398	0.292660346907965	0.376353526613237	0.414634801973612	0.00568113913727095	0.0145960796882489	0.0309251480235014	0.0554585017333855	0.0848337326751508	0.110983890584043	0.00666463362468003	0.0057765146638564	0.00405043940042839	0.00221925618423554	0.000822569650145252	0	0.105613420359377	0.117470674591137	0.108413341526877	0.0829976654014642	0.0526468786020725	0.0275712218583954	0.320193959728921	0.451122053379885	0.527707329226131	0.512581859585023	0.413423913812066	0.276828074469541	0.199316937478941	0.355991709088948
0.221171341666608	0.407475980819867	0.574342179239296	0.622093304461865	0.518161765735389	0.331303033457887	0.353755245854358	0.65129504217834	0.920041690494496	1	0.836673589523368	0.538280045316141	0.332828988567069	0.615377732502176	0.872719126990142	0.952170157647526	0.799619071046917	0.516299035189097	0.183796786325913	0.343336509456019	0.489847182697186	0.536703330252031	0.452016561588153	0.292069435299019	0.0572691286231481	0.110832958569496	0.160426254864826	0.176829536636056	0.148888136648416	0.0951990127644331	0.162501155491362	0.171707948561644	0.124561342577881	0.0608423216796822	0.0178799258295322	0	0.230649444340354	0.295284272498641	0.261182530283774	0.159053337868272	0.0650539289328004	0.0153558182634787	0.235830333624305	0.365664737944326	0.391877956436506	0.290685543235349	0.148114430586225	0.0498019881292014	0.173810228875806	0.327579802364017
0.221171341666608	0.407475980819867	0.574342179239296	0.622093304461865	0.518161765735389	0.331303033457887	0.353755245854358	0.65129504217834	0.920041690494496	1	0.836673589523368	0.538280045316141	0.332828988567069	0.615377732502176	0.872719126990142	0.952170157647526	0.799619071046917	0.516299035189097	0.183796786325913	0.343336509456019	0.489847182697186	0.536703330252031	0.452016561588153	0.292069435299019	0.0572691286231481	0.110832958569496	0.160426254864826	0.176829536636056	0.148888136648416	0.0951990127644331	0.162501155491362	0.171707948561644	0.124561342577881	0.0608423216796822	0.0178799258295322	0	0.230649444340354	0.295284272498641	0.261182530283774	0.159053337868272	0.0650539289328004	0.0153558182634787	0.235830333624305	0.365664737944326	0.391877956436506	0.290685543235349	0.148114430586225	0.0498019881292014	0.173810228875806	0.327579802364017
0.221171341666608	0.407475980819867	0.574342179239296	0.622093304461865	0.518161765735389	0.331303033457887	0.353755245854358	0.65129504217834	0.920041690494496	1	0.836673589523368	0.538280045316141	0.332828988567069	0.615377732502176	0.872719126990142	0.952170157647526	0.799619071046917	0.516299035189097	0.183796786325913	0.343336509456019	0.489847182697186	0.536703330252031	0.452016561588153	0.292069435299019	0.0572691286231481	0.110832958569496	0.160426254864826	0.176829536636056	0.148888136648416	0.0951990127644331	0.162501155491362	0.171707948561644	0.124561342577881	0.0608423216796822	0.0178799258295322	0	0.230649444340354	0.295284272498641	0.261182530283774	0.159053337868272	0.0650539289328004	0.0153558182634787	0.235830333624305	0.365664737944326	0.391877956436506	0.290685543235349	0.148114430586225	0.0498019881292014	0.173810228875806	0.327579802364017
0	0.00542722259197383	0.0343476085752717	0.113245647945639	0.207310582000988	0.212207789182985	0.00417435709583137	0.0392966499659306	0.186896240470299	0.49338650449559	0.72881930463833	0.603019514474339	0.0146822260479282	0.102930172985011	0.392869111481829	0.837551747109328	1	0.668852676043851	0.0185787090948817	0.104473288106107	0.322259740679185	0.555429462341846	0.536072661233399	0.289702184670334	0.00882380927090276	0.0411067627700487	0.102992120751713	0.143634448056415	0.111956212950259	0.0486348226760803	0.00716018737217973	0.021987228971295	0.0510245315943315	0.0919660258103414	0.129581456475382	0.142988824881039	0.0233930765472397	0.0657514366597021	0.143358334410255	0.24437603202384	0.326348387800636	0.34161169368037	0.0385682326386129	0.10221030766722	0.211085283769037	0.341242490103841	0.432336484498736	0.42941144647115	0.0331246860774072	0.0833984918856674
0.280041665513856	0.432577508018229	0.544600835913726	0.559411349945961	0.468884912666576	0.320448196193967	0.395925382851128	0.66100569533324	0.899899091435877	1	0.907245730215202	0.671855536065025	0.231727801421519	0.419605341444894	0.618556719316225	0.743820776914181	0.730071213567671	0.584854314994822	0.0546338637192581	0.109270300117367	0.175623272329663	0.229149010921307	0.243475137563187	0.210776847992592	0.00286637361378919	0.00941183184197112	0.0183923902864647	0.0270906212298793	0.0315619449558014	0.0294210657504249	0.235287827305476	0.359945224927423	0.48334460852491	0.570348729940268	0.591659565885718	0.539616936145989	0.127216940712622	0.228359674091526	0.358616286486069	0.494245361350333	0.598540419917644	0.63722661328097	0.0484642273077465	0.103687478632312	0.191523328334287	0.309003152721417	0.437254959714961	0.543536179731879	0.0116885065291009	0.0325705488546328
0.026668828935656	0.0398410647872045	0.04621895382071	0.0420958487043988	0.0299047531468995	0.0159824656646087	0.271304703689979	0.42332031474837	0.527507684681633	0.525764037191753	0.4191285253692	0.26681841495436	0.403512548474461	0.682839214620162	0.923653425310843	1	0.866761262239166	0.601175942497633	0.0954767008668902	0.178061534359112	0.263009516968304	0.309798307321235	0.291522617752142	0.219021534713513	0	0.00395420065390169	0.00867008815458409	0.0121701823691449	0.0125361100104422	0.00954993455279357	0.0935175861416203	0.0767574458805509	0.0554740481798634	0.0349504978282003	0.0186844248743724	0.00774742887130237	0.252821248741066	0.249605911300192	0.218708648418968	0.169925639058212	0.116791872728415	0.0706030296075256	0.21434505597617	0.253097351363293	0.265216140934275	0.246699798254495	0.203613716008603	0.148899656045106	0.0559253367271072	0.0801391290373458
0.000114608898841278	0.00189405720456344	0.0118889794920309	0.0283447873885556	0.0256672291442918	0.00882799196208262	0.00122215691282643	0.0227679820236311	0.161101369277654	0.432963297761121	0.441957079298405	0.171350851836844	0.00171259225440219	0.0359645609208801	0.28686177504067	0.86905599581161	1	0.43704826531696	0.00031535493182797	0.00746524007016107	0.0671220064767859	0.229225662922261	0.297329982289857	0.146484385470034	7.63057368211944e-06	0.00020362511271127	0.0020638396614675	0.00794506597868444	0.011617059282629	0.00645166870627961	9.79690545557411e-05	0.00113499079214351	0.00485165806482498	0.00765213987749284	0.00445318263688861	0.000956209326270444	0.000215969385365118	0.0049236178576309	0.0414162860622359	0.128544309995669	0.147207339422872	0.0622015160819544	2.93347626227493e-05	0.00131602853830614	0.021784176342439	0.133049070489671	0.299831629479938	0.249308993910128	2.4538131279366e-07	2.16736895632534e-05
1.53543544946824e-09	5.45886415956387e-07	4.94650236072939e-05	0.00114240307894145	0.00672458859991883	0.0100887482726559	3.39614040023488e-08	1.41985015995681e-05	0.00151295009876523	0.0410895991220454	0.284422805069987	0.501790155973167	3.0097659128102e-08	1.47970708674768e-05	0.00185414630091371	0.0592157801263942	0.482010081861823	1	1.06874184003075e-09	6.17876964793294e-07	9.104506403786e-05	0.00341929064278832	0.0327296107801079	0.0798492561048953	1.52056268254445e-12	1.03376366766446e-09	1.79127318239343e-07	7.91093091774913e-06	8.90468520224827e-05	0.00025546697213836	3.29272399501729e-09	3.89668788259788e-06	0.000529184629328712	0.00824688863254053	0.0147483809485477	0.00302670345352892	3.34834113892389e-10	1.23519699486751e-06	0.000522894477611307	0.0254017239690615	0.141606646500958	0.0905889846739353	5.3957597192028e-12	6.20477159808214e-08	8.18784960453755e-05	0.0123989589656433	0.215462600370101	0.429664902639591	1.37736668087365e-14	4.93928783687004e-10
0.0230429508231413	0.0995282399412519	0.259866378727989	0.410243049385869	0.39159138994139	0.226008547916617	0.0305055550358292	0.155274162119908	0.477789023160728	0.888927408907574	1	0.680202610927787	0.015001250327868	0.0900136684713695	0.326438548151426	0.715772889585765	0.948966004707619	0.76073013336301	0.00273451055934307	0.0193847888221004	0.0828751076202745	0.21417178794913	0.334644719272716	0.316158676022491	0.000176942103813939	0.00154322208402209	0.00781084667534605	0.0238067316564182	0.0438464295536936	0.0488209733840394	0.0026283036916263	0.0325938933449534	0.181407098358835	0.454433800899767	0.512462952158957	0.260155853498868	0.00184728005099812	0.027243097623868	0.180064859665505	0.53564458991144	0.717297562856356	0.432418584430399	0.000636723135952653	0.0112532028683874	0.0883626938004403	0.312151015714994	0.496386764992404	0.355349365205792	0.000101726668150833	0.0022917903607657
0	0.000204937777123942	0.00446644045303738	0.0351901645126158	0.1017609671421	0.108065647013865	6.88695071087925e-05	0.00314078738792489	0.0501210354200142	0.293453266208716	0.630971111953226	0.498254205880167	0.000371946164416361	0.0121166890301093	0.143666854986475	0.625453116707198	1	0.587188674864218	0.000493991252420637	0.0119381213263322	0.105255111156373	0.340737433447353	0.405099297879823	0.176877226625989	0.000164943432121368	0.00300384742298033	0.0197080623094607	0.0474452802371762	0.0419436534335647	0.0136157415548764	0.000222784960463371	0.000785623190011197	0.00228077954466965	0.00548588552154614	0.0109481877620744	0.0181359726772069	0.00778042802802561	0.0215608602864687	0.049594092084819	0.0947013194909598	0.150127848337716	0.197583611426767	0.0420308382163607	0.0925269179642093	0.169099991663453	0.256568069484216	0.323182428537305	0.337971307831488	0.0356415699830401	0.0623447769745177
0	1.32422815303697e-09	4.24927369444018e-06	0.000634994237687486	0.00441910532255549	0.00143221563734439	1.01604208732531e-10	2.7619411956072e-06	0.00349578337252648	0.206055439903928	0.565630926798251	0.0723088909520252	7.42201093326733e-09	7.95660502579515e-05	0.0397230307045621	0.923562823288489	1	0.0504246680519038	7.48718444589197e-09	3.16598772483087e-05	0.00623459572818952	0.0571764067865698	0.0244193956126452	0.000485693681082713	1.04304878647447e-10	1.74003772478493e-07	1.35158161838755e-05	4.88917219260755e-05	8.23640851016153e-06	6.46174458533109e-08	0.119811829133319	0.15151368013127	0.108861613145185	0.0444394273803404	0.0103070151183906	0.00135821381015459	0.0335223593982537	0.0979098817835045	0.162476009722187	0.153187289965435	0.0820591457888262	0.0249748000854327	0.0025512638189803	0.0172102475897371	0.0659613653210223	0.143635875137309	0.177708001665903	0.124917076546506	5.28155826134711e-05	0.000822874535544393
0.0232435816049308	0.0847437423461438	0.204533318422297	0.326833949604135	0.345785426267928	0.242216301439082	0.0478028406554198	0.189774983598917	0.498781183924879	0.867951478620687	1	0.76282408589162	0.0303516341119166	0.131226034643389	0.375596043632365	0.711758435390635	0.893022968327292	0.741843568993658	0.00594612915390379	0.0280157815282696	0.0873340939876489	0.180232768477632	0.246259086133071	0.222775011396366	0.000353866886205484	0.00184117875443684	0.00626504744589349	0.0140875397600234	0.0209643250817705	0.0206528190490731	0.00309579605217382	0.0360445900551065	0.190654492599456	0.458896635070873	0.502679063393685	0.250597520746349	0.00192033295502127	0.0276606979833794	0.180789691099655	0.537679688112688	0.727747646556033	0.448281129871174	0.000582550502645396	0.0104452014010924	0.0843839047953335	0.31010168612101	0.51861375408971	0.394725157696716	8.20910940051469e-05	0.00193695628502941
0.0362903745105369	0.0923726644945593	0.175366909701502	0.248317291796727	0.262254010962546	0.206582370784079	0.0742367192645943	0.205267719216596	0.4233277266765	0.651161256994008	0.74706184657467	0.639264815850798	0.0713592956592516	0.21434114610181	0.480191498996387	0.802378242312268	1	0.92955937281711	0.032231916524138	0.105171580792072	0.255953608650696	0.464599890346102	0.629003278560167	0.635159664984445	0.00684062319583826	0.0242488552273368	0.064108298194137	0.126411648667571	0.185915010335627	0.203937672832609	4.62116477266486e-06	0.000373602721321856	0.00721832367355965	0.0391425748496991	0.0596891861725604	0.0255977528693732	7.34546242410413e-06	0.000717615545249605	0.0177321077591842	0.123091985242458	0.240300285482734	0.131931159502657	6.01767425277724e-06	0.00076974911787962	0.0243483143382919	0.216378449910972	0.540776847296215	0.380094996997322	2.37117265759198e-06	0.00046117320918883
0	7.087090847809e-16	1.01019699774693e-09	2.63734056022842e-05	0.0126109680925807	0.110446691867199	8.71015742582603e-23	6.78376194627007e-15	8.76096008449604e-09	0.000207231073071617	0.0897801077930207	0.712405791871712	2.12085257414673e-22	1.41309390499551e-14	1.65346558073574e-08	0.000354357285985984	0.139094400539764	1	1.01562028829973e-22	6.40573952929233e-15	6.79104244879989e-09	0.000131863830307314	0.046896129549921	0.305471281889827	2.9432166796062e-24	6.31924729598814e-16	6.06981647925652e-10	1.06784405885965e-05	0.00344082181920836	0.0203066649779288	0.00404264407389454	0.00583926607429986	0.00810259054019923	0.0108009607921276	0.0138316425110584	0.0170160201495123	0.0103973454656278	0.0141408181251228	0.0184756390097291	0.0231898141930916	0.0279619811706725	0.0323900395416198	0.0217432611006195	0.0278442835185156	0.0342547090138423	0.0404834380027542	0.0459628935185222	0.0501314428417372	0.0369719304119303	0.0445802805237564
0.000504576217500035	0.0122519738036729	0.0964255562262605	0.287184514953303	0.32549099956549	0.140414208284632	0.00234818512674698	0.0467008608898403	0.340951611900362	0.946332455570754	1	0.402321482788218	0.00278205306529291	0.0512785097508625	0.348994740477506	0.903146216182597	0.889824621135617	0.333775555853939	0.00088500067793758	0.0162418513033134	0.103416903153832	0.249625145128913	0.229305040260265	0.0801482463190578	0	0.00140826801784597	0.0087948512965841	0.019903674801233	0.0170338106204704	0.00549016277672042	0.115487336067171	0.183717683333334	0.253023224326555	0.301716690341817	0.311516649127035	0.278489108695852	0.0727568274380748	0.136868413712902	0.222867054360374	0.314188412818155	0.383503390006363	0.405317525732058	0.0244676138424791	0.0544971375845549	0.104965399849492	0.174973914326806	0.252510421808544	0.315507839104489	0.00433367105100924	0.011543850969356
0.00138222958463822	0.00456803712170748	0.01024570875163	0.0180317142551457	0.0257251884293627	0.0300385921422628	0.108662475750152	0.213524624044923	0.345373996375948	0.460387152643514	0.505960124480446	0.458467679082696	0.501088192055808	0.765120443571097	0.963249240299923	1	0.856093959012354	0.604321160672003	0.20247792937183	0.240916341723452	0.236269491355018	0.190978950108647	0.127169081314392	0.069646833417391	0.00654051121939227	0.00600729200036641	0.00442045548719996	0.00251904048626025	0.000962585356086319	0	0.0417568205860379	0.047229986381606	0.0505004223345912	0.0510545396684024	0.0488030973061902	0.0441047271435133	0.0679082197837973	0.0805688944656585	0.0903925733085997	0.095917185978243	0.09627050449961	0.0913955923643269	0.0785437077986633	0.0977934449125597	0.115140457160299	0.128221848960662	0.135071204330921	0.134602043790101	0.0647239429090967	0.0846261943793301
0	2.44028560436865e-06	3.85379215884515e-05	0.00037084816407049	0.00225228285286342	0.00865060238661107	0.000128775583159261	0.00155545294883032	0.0118758066648237	0.0573498099121792	0.175179631159998	0.338469949521302	0.0114865891944812	0.0697457470598876	0.267871683009167	0.650759913091314	1	0.971996003600215	0.0751404808771747	0.229522766774064	0.443468271317109	0.541981615722547	0.418978571462081	0.20487278721217	0.0360768397646722	0.0554381105290368	0.0538856567330159	0.0331300984403343	0.0128841543785129	0.0031693166451185	0.000234876371031169	0.00125349241414326	0.00519808679784687	0.0167538461100244	0.0419712611460529	0.081725834266873	0.00381465710616944	0.0153521341985676	0.0480226296021538	0.116759601555465	0.220653010639009	0.324114123949323	0.0234267493831776	0.0711211459296795	0.167824545160893	0.307810144609267	0.4388147974492	0.486239829313106	0.0544219270446698	0.124635284884155
0.0724537112632573	0.200755981083979	0.339646078696479	0.350860900453227	0.221306209234142	0.0852319608962801	0.0676911967333424	0.272022319659152	0.667462915929543	1	0.914793596449017	0.510971278160716	0.00316562357161222	0.018449992877395	0.0656573436449986	0.142666057314333	0.189281542141197	0.153336705610976	7.40954136216671e-06	6.26379478641097e-05	0.000323291253577201	0.00101881795337186	0.00196041881756769	0.00230330390594688	0	9.77669857834192e-09	7.88141074285743e-08	3.63322413118789e-07	1.01548679541178e-06	1.73098984026371e-06	0.000708767173330479	0.0110785036143968	0.0709501270600788	0.186174527477452	0.200162342131038	0.0881737922713169	0.000205292215763788	0.00458741963786552	0.0420008238698879	0.157558601424573	0.242170619862274	0.152509122495077	3.51203493782313e-05	0.00112196854950129	0.0146854575450614	0.0787569748140538	0.173055571367783	0.155803488261306	3.5479998319214e-06	0.000162075068583028
0.130226531055958	0.169937782937073	0.196074941162508	0.200682965909568	0.182286159796502	0.146647782331908	0.368878335893461	0.524515383232746	0.663278385883677	0.747282533760476	0.750625592240218	0.672235571656574	0.33331395691563	0.522944020823091	0.728586693000623	0.903978607163596	1	0.986714014141166	0.0941962766273459	0.168350953044529	0.262214050290101	0.360788641496361	0.440897400148591	0.479586898771085	0	0.00945702131186442	0.0231491092889439	0.0400241850725128	0.0571605306851804	0.0703649179906946	0.0239832936241676	0.0384503879228791	0.0514838208662739	0.0595480973665617	0.0601635181652547	0.0531327256222663	0.123145927016987	0.19373723514846	0.268144088546747	0.328949401360683	0.358768384020425	0.348225055304165	0.168588375042844	0.284589282157273	0.423605858756963	0.559748128847605	0.658440957974092	0.690276657466138	0.0727355163538964	0.13752016471483
0	4.24021896978099e-08	1.00263755338526e-05	0.000783924567761846	0.0202946232410837	0.173966892107118	2.07089092384426e-08	6.10224212427734e-06	0.000593693238991361	0.0191253566723863	0.204002676925037	0.720511824372013	2.4274717306018e-06	0.00029388263862033	0.0117804566484768	0.156361259759305	0.687187290055929	1	9.50844834401355e-05	0.00474284288916595	0.0783333118274625	0.428383916884241	0.775708857481948	0.465096710258687	0.00124807123180309	0.025650028296857	0.174548141755686	0.393297815452624	0.293431519589394	0.0724888008002731	0.000416759216718599	0.00106872137636552	0.00231834003901327	0.00425425138439101	0.00660393120456297	0.00867192098621161	0.00704947101504138	0.0146894108854916	0.02589319302291	0.038610037171436	0.0487021587367307	0.0519672320312552	0.0567535153049238	0.0960968644728747	0.137644559171263	0.166779344444931	0.170945966112919	0.148220690786485	0.217467307936306	0.299212016680277
2.70581197214565e-06	0.000180685491689541	0.00284329211826234	0.0105523721980938	0.00923663646503518	0.00190683272810197	7.46110558548374e-05	0.00500295910835808	0.0791175731430423	0.295089791059622	0.259579747970497	0.0538546015764228	0.000249115024459612	0.0167867719719844	0.266787772231542	1	0.884035042053619	0.184320805643063	0.000100791290118365	0.00682572866660054	0.109018622612357	0.410664945133558	0.364846320702027	0.0764482772246747	4.93968405178349e-06	0.000336333323875788	0.00539854976865712	0.0204369950968787	0.0182470319258654	0.0038424004535386	2.09032517351308e-05	0.00101958005480559	0.0106363385050187	0.0237340562948645	0.0113282162175659	0.00115653876856123	1.01595151904321e-05	0.00101235793973029	0.0215728455164278	0.0983308290671424	0.0958697896347867	0.0199932617206735	1.75036245428334e-06	0.000356670948395163	0.015525491619098	0.144554000663842	0.287888726467899	0.122639122989785	1.04936426310139e-07	4.45867765534193e-05
1.68850683117863e-08	1.69433926237889e-05	0.00129471001533384	0.015884854833405	0.0313254567329937	0.00992932496477285	2.185320594976e-06	0.000822681397473532	0.0493571481092487	0.475957065539928	0.73772469871491	0.183793351444248	7.81000116164521e-06	0.00229670828237706	0.108300524089431	0.820844376561562	1	0.195815968448982	1.58168702430355e-06	0.000369031997700267	0.0136779010477784	0.0814822082268411	0.0780215525864669	0.0120081134406666	0	3.39444693029039e-06	9.94114066019042e-05	0.000465539339603679	0.0003503604251791	4.2366127683778e-05	8.80803750960396e-06	0.00054545793626545	0.010384445738096	0.0609018099603005	0.110030949574907	0.0612403662241592	9.61838384537185e-06	0.000561477314177716	0.0100781186381677	0.0557252472996377	0.0949210020870553	0.0498093485776834	7.80953114898332e-06	0.000430004304567665	0.0072769576147578	0.0379357150959876	0.060923417040822	0.0301410508979141	4.71229734250439e-06	0.000245006725855701
1.440060221737e-08	7.76514082470956e-06	0.000700658092081499	0.0164533528341858	0.10065389636341	0.160412839325451	7.41758667150342e-06	0.00106979086635675	0.0401515363463453	0.392586047322049	1	0.663586667487701	5.78553863347405e-05	0.00347104331993681	0.0542438124047982	0.220837082242959	0.234221235397827	0.0647162007588129	1.06218790939838e-05	0.000265499455642555	0.00172763963488688	0.00292863243977276	0.0012933222650538	0.000148785921366939	3.7972608100534e-08	4.70729707644026e-07	1.28916487128022e-06	9.07558486799507e-07	1.60298929902752e-07	0	0.00311915417973725	0.00853129774418574	0.0188293562194722	0.0335349995334265	0.0481951894056903	0.0558922586167109	0.00570095873169708	0.0136989756100014	0.0265626045216741	0.0415619339155019	0.0524763248826259	0.0534655038660119	0.00818664034719284	0.0172825596840979	0.0294410219634473	0.0404706565001388	0.044892128482716	0.0401830345590802	0.00923656454524874	0.0171306982404019
0.0249769538903289	0.108762253374713	0.286971193982246	0.458825938843185	0.444540450454536	0.260992536865212	0.0289693530297285	0.14886657172911	0.463531796167035	0.874606275437675	1	0.692854669942575	0.0129720423316224	0.0786756324164936	0.289103106557095	0.643740490478858	0.868605123254571	0.71021294871916	0.00224062919686246	0.0160531270805888	0.0696223234932843	0.182953145141514	0.291324798025981	0.281104391554965	0.0001466925067618	0.00126209256217061	0.00647148927511487	0.0200747230582574	0.0377259201381518	0.0429594163756131	0.00173857354008518	0.0285055744523103	0.186947268907677	0.491154395554551	0.516961336528298	0.217991636132495	0.00119165555984304	0.0237471323596791	0.189140890113764	0.603476081028946	0.771393071633589	0.395034221887245	0.000364269242088833	0.00886621066599146	0.0857778115549293	0.332377569576174	0.515969032662508	0.320891336964672	4.75135349516172e-05	0.00148159633119495
0.221171341666608	0.407475980819867	0.574342179239296	0.622093304461865	0.518161765735389	0.331303033457887	0.353755245854358	0.65129504217834	0.920041690494496	1	0.836673589523368	0.538280045316141	0.332828988567069	0.615377732502176	0.872719126990142	0.952170157647526	0.799619071046917	0.516299035189097	0.183796786325913	0.343336509456019	0.489847182697186	0.536703330252031	0.452016561588153	0.292069435299019	0.0572691286231481	0.110832958569496	0.160426254864826	0.176829536636056	0.148888136648416	0.0951990127644331	0.162501155491362	0.171707948561644	0.124561342577881	0.0608423216796822	0.0178799258295322	0	0.230649444340354	0.295284272498641	0.261182530283774	0.159053337868272	0.0650539289328004	0.0153558182634787	0.235830333624305	0.365664737944326	0.391877956436506	0.290685543235349	0.148114430586225	0.0498019881292014	0.173810228875806	0.327579802364017
1.68850683117863e-08	1.69433926237889e-05	0.00129471001533384	0.015884854833405	0.0313254567329937	0.00992932496477285	2.185320594976e-06	0.000822681397473532	0.0493571481092487	0.475957065539928	0.73772469871491	0.183793351444248	7.81000116164521e-06	0.00229670828237706	0.108300524089431	0.820844376561562	1	0.195815968448982	1.58168702430355e-06	0.000369031997700267	0.0136779010477784	0.0814822082268411	0.0780215525864669	0.0120081134406666	0	3.39444693029039e-06	9.94114066019042e-05	0.000465539339603679	0.0003503604251791	4.2366127683778e-05	8.80803750960396e-06	0.00054545793626545	0.010384445738096	0.0609018099603005	0.110030949574907	0.0612403662241592	9.61838384537185e-06	0.000561477314177716	0.0100781186381677	0.0557252472996377	0.0949210020870553	0.0498093485776834	7.80953114898332e-06	0.000430004304567665	0.0072769576147578	0.0379357150959876	0.060923417040822	0.0301410508979141	4.71229734250439e-06	0.000245006725855701
1.00734827392166e-05	0.000660401621353099	0.0130264067253515	0.0834963305950108	0.174108078297768	0.118112933433384	5.99470588591521e-05	0.00362807093707867	0.0704732801673759	0.445258099866846	0.915219992664874	0.612024543032843	6.95053664252247e-05	0.00413876453118926	0.0792449365080894	0.493540017683453	1	0.659185055905732	1.60762749355008e-05	0.000980701915762048	0.0185213388824161	0.113710337406978	0.227113430259734	0.147575238010623	0	4.75302670873226e-05	0.000899019972650494	0.0054448429930972	0.0107207169068754	0.00686657461624564	8.2256527146746e-06	0.00018619387539589	0.00158528740239585	0.00553146858209996	0.00793577847477968	0.00468218050030636	0.000118719129884305	0.00269110706147528	0.024927412329687	0.0949454883641529	0.148738645275158	0.0958368149080474	0.000288471528058139	0.00711221648721786	0.0719275202299818	0.299160575217298	0.511766773522248	0.360081512392859	0.000127682852482086	0.00344981111299816
0	6.91994857569121e-05	0.00326560393655013	0.043913224273926	0.169239590180291	0.186951807402043	4.69433531110602e-06	0.000646879554965117	0.0234576021036988	0.243667353569169	0.725485170215398	0.619132014142706	1.93858760967614e-05	0.00193465422657921	0.0541757759654093	0.434752316484666	1	0.659298117705401	2.42248304024369e-05	0.00185966643729365	0.0402315412944104	0.249420110488954	0.443217410481154	0.225748829691271	9.43680639987169e-06	0.000574505391483984	0.00960639403127233	0.0460112173861102	0.0631650728482037	0.0248547131705667	0.000127467796273892	0.00150541876095559	0.00969404377105488	0.0341251158701343	0.0656816065373522	0.0691229803596963	0.000839856951405046	0.00971144352856737	0.0613746283007135	0.212076038748507	0.400685954483604	0.413930813880164	0.00143579359516908	0.0162941596378347	0.101082418579814	0.342864544767324	0.635887089022351	0.644835160633578	0.000638181765118945	0.00711173451449017
1.440060221737e-08	7.76514082470956e-06	0.000700658092081499	0.0164533528341858	0.10065389636341	0.160412839325451	7.41758667150342e-06	0.00106979086635675	0.0401515363463453	0.392586047322049	1	0.663586667487701	5.78553863347405e-05	0.00347104331993681	0.0542438124047982	0.220837082242959	0.234221235397827	0.0647162007588129	1.06218790939838e-05	0.000265499455642555	0.00172763963488688	0.00292863243977276	0.0012933222650538	0.000148785921366939	3.7972608100534e-08	4.70729707644026e-07	1.28916487128022e-06	9.07558486799507e-07	1.60298929902752e-07	0	0.00311915417973725	0.00853129774418574	0.0188293562194722	0.0335349995334265	0.0481951894056903	0.0558922586167109	0.00570095873169708	0.0136989756100014	0.0265626045216741	0.0415619339155019	0.0524763248826259	0.0534655038660119	0.00818664034719284	0.0172825596840979	0.0294410219634473	0.0404706565001388	0.044892128482716	0.0401830345590802	0.00923656454524874	0.0171306982404019
0	2.44028560436865e-06	3.85379215884515e-05	0.00037084816407049	0.00225228285286342	0.00865060238661107	0.000128775583159261	0.00155545294883032	0.0118758066648237	0.0573498099121792	0.175179631159998	0.338469949521302	0.0114865891944812	0.0697457470598876	0.267871683009167	0.650759913091314	1	0.971996003600215	0.0751404808771747	0.229522766774064	0.443468271317109	0.541981615722547	0.418978571462081	0.20487278721217	0.0360768397646722	0.0554381105290368	0.0538856567330159	0.0331300984403343	0.0128841543785129	0.0031693166451185	0.000234876371031169	0.00125349241414326	0.00519808679784687	0.0167538461100244	0.0419712611460529	0.081725834266873	0.00381465710616944	0.0153521341985676	0.0480226296021538	0.116759601555465	0.220653010639009	0.324114123949323	0.0234267493831776	0.0711211459296795	0.167824545160893	0.307810144609267	0.4388147974492	0.486239829313106	0.0544219270446698	0.124635284884155
1.26354503792066e-11	1.49072222971132e-08	1.89386026701809e-06	2.59497038636746e-05	3.83487065162746e-05	6.11227488379685e-06	1.33076621149496e-09	2.94175046410889e-06	0.00070135386016082	0.0180344289164441	0.0500151345870447	0.0149600943973808	2.14525971733347e-09	8.89942997101399e-06	0.00398175269434282	0.192141076227754	1	0.561324018609336	5.29959692192536e-11	4.12730310103726e-07	0.000346544659276453	0.0313823802395849	0.306511232776267	0.322879709765188	0	2.93419307598579e-10	4.62372456755368e-07	7.85777117921329e-05	0.00144025909448585	0.00284718521138327	3.89367859024039e-05	3.57558123425142e-05	3.15472436617064e-05	2.67426482317395e-05	2.17808901149102e-05	1.70441385923599e-05	0.00642034489860695	0.00626040713752635	0.00586509455038233	0.00527929193367461	0.00456567043483592	0.00379368844213411	0.119731718920834	0.12396843123769	0.123322185929585	0.117868984957797	0.1082395788314	0.0954994487218025	0.252529823541044	0.277633732738599
0.0018192404741803	0.00697809975034441	0.019185241563858	0.0421080214531407	0.0754634402311648	0.111108441959673	0.0246669423797869	0.0686947961251873	0.156202204990087	0.291966158914359	0.449426287396445	0.570049060470137	0.0916820057529345	0.21809751285636	0.426732552903676	0.687767120709434	0.913485954316982	1	0.115214695091379	0.23635587043175	0.399100894016651	0.555210842699423	0.63653340566636	0.601462564857243	0.0493099716711544	0.0875299901107115	0.127716207762132	0.153425532891684	0.151818087365012	0.123740872250458	0	0.00043791388699256	0.000782142016640451	0.000796845084641438	0.000470952042663231	3.08914072689282e-05	0.00605248602566473	0.0134687820441899	0.0217487530453296	0.0260177810466854	0.0231594000001258	0.0152983821302301	0.0227012915847822	0.0576409309796158	0.10853504823971	0.152613063430857	0.160520547512092	0.126317653418768	0.023322969775187	0.0698571851333246
4.84443148053949e-05	0.00213905080293364	0.0141065297630593	0.0520448954420534	0.112896633993029	0.144803497754218	0.00254743398023852	0.0234548693273241	0.121334276009152	0.369827747450235	0.66698453269474	0.712155047381047	0.00584951146402628	0.0433824583058401	0.18634407812298	0.472780999075095	0.709968492499686	0.631215635160277	0.00223190733062445	0.0143109754587261	0.0514767073959302	0.108887941747288	0.136189708158363	0.100786562012848	0	0.000695649738171521	0.00240694198341212	0.00436359744677172	0.00455043224725951	0.00273902047761501	0.00122416641361978	0.00812052520881268	0.0320801464189528	0.0820131461321698	0.137049556644503	0.149952308924559	0.0122019608838497	0.0634735616926499	0.214314335087351	0.473446278048461	0.685092530112567	0.649493297843664	0.0318567396169068	0.14257919181379	0.416707760484823	0.797532398114485	1	0.821520192359631	0.0240562173166157	0.0934047605421834
0.5631713312577	0.690116778483875	0.724615972442893	0.651936633972931	0.502567948053938	0.331900835179896	0.517996841410903	0.75276063453185	0.937278719384379	1	0.914238059110816	0.716200120029023	0.237698619337753	0.409856087421666	0.605278289142771	0.765834819951563	0.830274335503959	0.771307951942091	0.054104236404906	0.111114577762521	0.194920488289398	0.292660346907965	0.376353526613237	0.414634801973612	0.00568113913727095	0.0145960796882489	0.0309251480235014	0.0554585017333855	0.0848337326751508	0.110983890584043	0.00666463362468003	0.0057765146638564	0.00405043940042839	0.00221925618423554	0.000822569650145252	0	0.105613420359377	0.117470674591137	0.108413341526877	0.0829976654014642	0.0526468786020725	0.0275712218583954	0.320193959728921	0.451122053379885	0.527707329226131	0.512581859585023	0.413423913812066	0.276828074469541	0.199316937478941	0.355991709088948
0.519573860998365	0.595209386876636	0.569583591146947	0.455308594840201	0.304008596377011	0.169515816208043	0.507873049435919	0.76203150854487	0.9550996864724	1	0.874640624597548	0.639041045578888	0.139266935558333	0.273847995456723	0.449631218708643	0.616619865845838	0.706376262927888	0.675966226418319	0.0105242509411122	0.0274465835650591	0.0592668114623876	0.106615711075907	0.160062233769757	0.200662191710829	0	0.000552151236639486	0.00197733978120974	0.00496534503326368	0.00998038196236525	0.0165307788507813	0.431863759988979	0.566621907273621	0.616669935022233	0.556716459459555	0.416894441958934	0.258931650631111	0.204753936219412	0.352551968052853	0.50343920839266	0.59630749441287	0.58588612989968	0.47750071014556	0.0613480474707919	0.13880192882957	0.260175296603863	0.404379920703738	0.521296290486717	0.557429815485344	0.0114820436450749	0.0344657252490107
0.00350663301168297	0.0257496817022728	0.108914520749784	0.265688771753291	0.373843772212686	0.303419861313239	0.00501837254049526	0.0414508291101093	0.197290495940023	0.541597002508912	0.857592358975055	0.783294444990748	0.00354781226556119	0.0329939705326601	0.176730751094242	0.545975009349959	0.972896440638573	1	0.0012368351768884	0.0129843648867701	0.0782886004704473	0.272184171615756	0.545818800614873	0.63135169176395	0.000208602027405823	0.00252254669627115	0.0171465036752585	0.0671004387310439	0.151432124673449	0.197121200670242	0	0.000376062894027608	0.00768744496993404	0.052735511958027	0.123221304505649	0.0981241053416159	1.96468773854393e-05	0.00146174882309786	0.0281124517758677	0.183540311145651	0.408349005751369	0.30964534202075	3.94436423701223e-05	0.00245084375433973	0.0448067894506399	0.278537700632489	0.590092930976989	0.426082127045574	2.87176867691293e-05	0.00178696282586751
9.82103020505548e-06	0.00268595397641702	0.0670208068573474	0.152577432396922	0.0316913337836132	0.000600565386475831	1.00991690151568e-05	0.00512099315315372	0.23691486721544	1	0.385103308779789	0.0135308183972137	9.69145914048591e-07	0.000911139256301452	0.0781537665183894	0.611624160650646	0.436705757366911	0.0284487223939667	8.67895892100315e-09	1.51283044861799e-05	0.0024059270013033	0.034909545977043	0.0462142085674013	0.00558182741757242	7.2530560131504e-12	2.34407061325243e-08	6.91178012810622e-06	0.000185942516084048	0.000456390985193735	0.000102203313640722	1.75011767985752e-07	0.000722346434945192	0.0546067570949112	0.07560835845816	0.00191741359786781	8.90603438438336e-07	1.79738413532248e-09	6.34066376109832e-05	0.0409685991152211	0.484830658579353	0.105087632178812	0.000417191747642657	1.68540809270494e-12	5.08176330254445e-07	0.00280637925222314	0.283857817899359	0.52586943555362	0.0178433983054195	1.4429669054023e-16	3.7186444906912e-10
3.24187116476714e-16	1.69714223998868e-11	7.51661434374855e-08	2.8164875033653e-05	0.00089284264096135	0.00239454803086477	2.04817889313381e-12	4.49535897252743e-08	8.34723044592367e-05	0.013112997058942	0.174278197172395	0.195959213704804	3.80389768577633e-10	3.50025204910787e-06	0.00272490486612538	0.179467124727217	1	0.471407653914806	2.07672300512441e-09	8.01167023929275e-06	0.0026148639127361	0.0722032343245106	0.168673069117391	0.0333362217985219	3.3328604261829e-10	5.39058152205063e-07	7.37625028610352e-05	0.000853920038899526	0.00083633505482691	6.92986749128429e-05	0	7.50636510262647e-54	1.00120790399756e-41	2.44591400889603e-31	1.0944109488781e-22	8.96895827882948e-16	6.53772726554869e-45	1.1801373331314e-33	3.9017606927616e-24	2.36271337046523e-16	2.62049767344741e-10	5.32327433053983e-06	3.17636830904023e-27	1.42124876150478e-18	1.16474719681884e-11	1.74829847346827e-06	0.00480642104551769	0.242019509618717	1.18214185564673e-14	1.31111967361356e-08
1.68850683117863e-08	1.69433926237889e-05	0.00129471001533384	0.015884854833405	0.0313254567329937	0.00992932496477285	2.185320594976e-06	0.000822681397473532	0.0493571481092487	0.475957065539928	0.73772469871491	0.183793351444248	7.81000116164521e-06	0.00229670828237706	0.108300524089431	0.820844376561562	1	0.195815968448982	1.58168702430355e-06	0.000369031997700267	0.0136779010477784	0.0814822082268411	0.0780215525864669	0.0120081134406666	0	3.39444693029039e-06	9.94114066019042e-05	0.000465539339603679	0.0003503604251791	4.2366127683778e-05	8.80803750960396e-06	0.00054545793626545	0.010384445738096	0.0609018099603005	0.110030949574907	0.0612403662241592	9.61838384537185e-06	0.000561477314177716	0.0100781186381677	0.0557252472996377	0.0949210020870553	0.0498093485776834	7.80953114898332e-06	0.000430004304567665	0.0072769576147578	0.0379357150959876	0.060923417040822	0.0301410508979141	4.71229734250439e-06	0.000245006725855701
0.293213343935938	0.467063948371523	0.613637344870356	0.668304719768392	0.604039697445029	0.452462833682306	0.430752930919376	0.688529249910735	0.910625697113968	1	0.912582227403299	0.691505676348449	0.379920779351546	0.613720400659394	0.819441868412189	0.90804668652489	0.835969547106359	0.638864791693838	0.199440100043001	0.329153399615911	0.445645392239193	0.498993289820494	0.463049178910528	0.355633950589462	0.0566946133196956	0.100716712366025	0.141045532720382	0.160575274942999	0.149766257990289	0.113988309506756	0.185348862615215	0.197923380389235	0.153661113675939	0.0846937898466763	0.0291905885513694	0	0.247190357888785	0.304406921140209	0.274887627673474	0.181063471272098	0.0839934173392551	0.0225817409983474	0.240697744455948	0.342051739499167	0.356443716406735	0.272852980836707	0.151299129093013	0.0568480705191715	0.17084660084411	0.282341191438677
0	2.11931873316162e-08	3.40199739262592e-06	0.000177781036319217	0.00303053727169105	0.0168516249849659	3.2923391099983e-08	8.42351858125771e-06	0.000702109679888347	0.0190898387709043	0.169311941458834	0.489847586351822	1.76500862343099e-06	0.000234654987076997	0.0101763097603858	0.143959001440004	0.66431702965753	1	6.63677895488967e-06	0.000459075135045476	0.0103584671408922	0.0762421670012777	0.183055601727775	0.143370192814196	1.7525564698455e-06	6.30750057277158e-05	0.000740492195541547	0.002835773065956	0.00354250521190804	0.00144356906834072	0.0238016536394865	0.0392607035818174	0.0532934425345191	0.0595325137278945	0.0547267195553236	0.0414008598796884	0.0285855622278159	0.054350599785702	0.0850406739150538	0.109499918186468	0.116028758612168	0.10117710446042	0.0226551518656382	0.0496513699819182	0.0895488975714204	0.132908880743623	0.162335127827385	0.163168290491538	0.0118486221115475	0.0299322085898751
0.00804385435031323	0.0161967088477542	0.0278226402391397	0.0408461603009663	0.0512811427113441	0.0550701482848597	0.0725686793582018	0.139485703531892	0.229327706759569	0.32255827777317	0.388161961967742	0.39965095983903	0.221304442086989	0.407723525796067	0.642657287607188	0.86667177686897	1	0.987229942603622	0.229816167636913	0.405978919016207	0.613576065922415	0.793406858149092	0.877796051591312	0.830928430204822	0.081274531685037	0.137702142898096	0.199576087806867	0.247463088633157	0.262521830252964	0.238274525321031	0.000417026846137518	0.000372751433948259	0.000280034063795467	0.000169916814510112	7.13994405883811e-05	0	0.0136315353366418	0.0152314326132543	0.0148477748086147	0.0126264355377462	0.00936280728834483	0.00604668280121066	0.087239433880552	0.119446460172696	0.142765863355234	0.148966514358186	0.135697103925807	0.107909562761669	0.128355142798813	0.215426813576385
0	7.087090847809e-16	1.01019699774693e-09	2.63734056022842e-05	0.0126109680925807	0.110446691867199	8.71015742582603e-23	6.78376194627007e-15	8.76096008449604e-09	0.000207231073071617	0.0897801077930207	0.712405791871712	2.12085257414673e-22	1.41309390499551e-14	1.65346558073574e-08	0.000354357285985984	0.139094400539764	1	1.01562028829973e-22	6.40573952929233e-15	6.79104244879989e-09	0.000131863830307314	0.046896129549921	0.305471281889827	2.9432166796062e-24	6.31924729598814e-16	6.06981647925652e-10	1.06784405885965e-05	0.00344082181920836	0.0203066649779288	0.00404264407389454	0.00583926607429986	0.00810259054019923	0.0108009607921276	0.0138316425110584	0.0170160201495123	0.0103973454656278	0.0141408181251228	0.0184756390097291	0.0231898141930916	0.0279619811706725	0.0323900395416198	0.0217432611006195	0.0278442835185156	0.0342547090138423	0.0404834380027542	0.0459628935185222	0.0501314428417372	0.0369719304119303	0.0445802805237564
0.26615358509663	0.432875414344556	0.563922752308625	0.588971872025567	0.493215944908633	0.330994401375663	0.334731101689405	0.601573567942536	0.866139514931261	1	0.926039563484312	0.687739316204372	0.15899689997665	0.31697540256058	0.505099700795058	0.644908511988853	0.660232815321969	0.541997907096471	0.027288012101899	0.0621680575941359	0.110772210883436	0.157019318366642	0.177926484634586	0.161359975029934	0	0.00288707610282834	0.00752192986096908	0.0128573959410051	0.0165882388344865	0.0166537867112888	0.0144520039806822	0.0274081121967402	0.0436696370761008	0.0596336440756493	0.070290830669449	0.0716953635380576	0.0109668957598342	0.0224894422719773	0.0381747141805474	0.0552699559152837	0.0689520196295081	0.0743995682353328	0.00739403116784177	0.0167496813609205	0.0304953406042612	0.0469322698836497	0.0620342991861951	0.070829947623967	0.00425328578738491	0.0111962664284494
0	6.91994857569121e-05	0.00326560393655013	0.043913224273926	0.169239590180291	0.186951807402043	4.69433531110602e-06	0.000646879554965117	0.0234576021036988	0.243667353569169	0.725485170215398	0.619132014142706	1.93858760967614e-05	0.00193465422657921	0.0541757759654093	0.434752316484666	1	0.659298117705401	2.42248304024369e-05	0.00185966643729365	0.0402315412944104	0.249420110488954	0.443217410481154	0.225748829691271	9.43680639987169e-06	0.000574505391483984	0.00960639403127233	0.0460112173861102	0.0631650728482037	0.0248547131705667	0.000127467796273892	0.00150541876095559	0.00969404377105488	0.0341251158701343	0.0656816065373522	0.0691229803596963	0.000839856951405046	0.00971144352856737	0.0613746283007135	0.212076038748507	0.400685954483604	0.413930813880164	0.00143579359516908	0.0162941596378347	0.101082418579814	0.342864544767324	0.635887089022351	0.644835160633578	0.000638181765118945	0.00711173451449017
0.0249769538903289	0.108762253374713	0.286971193982246	0.458825938843185	0.444540450454536	0.260992536865212	0.0289693530297285	0.14886657172911	0.463531796167035	0.874606275437675	1	0.692854669942575	0.0129720423316224	0.0786756324164936	0.289103106557095	0.643740490478858	0.868605123254571	0.71021294871916	0.00224062919686246	0.0160531270805888	0.0696223234932843	0.182953145141514	0.291324798025981	0.281104391554965	0.0001466925067618	0.00126209256217061	0.00647148927511487	0.0200747230582574	0.0377259201381518	0.0429594163756131	0.00173857354008518	0.0285055744523103	0.186947268907677	0.491154395554551	0.516961336528298	0.217991636132495	0.00119165555984304	0.0237471323596791	0.189140890113764	0.603476081028946	0.771393071633589	0.395034221887245	0.000364269242088833	0.00886621066599146	0.0857778115549293	0.332377569576174	0.515969032662508	0.320891336964672	4.75135349516172e-05	0.00148159633119495
0.26615358509663	0.432875414344556	0.563922752308625	0.588971872025567	0.493215944908633	0.330994401375663	0.334731101689405	0.601573567942536	0.866139514931261	1	0.926039563484312	0.687739316204372	0.15899689997665	0.31697540256058	0.505099700795058	0.644908511988853	0.660232815321969	0.541997907096471	0.027288012101899	0.0621680575941359	0.110772210883436	0.157019318366642	0.177926484634586	0.161359975029934	0	0.00288707610282834	0.00752192986096908	0.0128573959410051	0.0165882388344865	0.0166537867112888	0.0144520039806822	0.0274081121967402	0.0436696370761008	0.0596336440756493	0.070290830669449	0.0716953635380576	0.0109668957598342	0.0224894422719773	0.0381747141805474	0.0552699559152837	0.0689520196295081	0.0743995682353328	0.00739403116784177	0.0167496813609205	0.0304953406042612	0.0469322698836497	0.0620342991861951	0.070829947623967	0.00425328578738491	0.0111962664284494
0.5631713312577	0.690116778483875	0.724615972442893	0.651936633972931	0.502567948053938	0.331900835179896	0.517996841410903	0.75276063453185	0.937278719384379	1	0.914238059110816	0.716200120029023	0.237698619337753	0.409856087421666	0.605278289142771	0.765834819951563	0.830274335503959	0.771307951942091	0.054104236404906	0.111114577762521	0.194920488289398	0.292660346907965	0.376353526613237	0.414634801973612	0.00568113913727095	0.0145960796882489	0.0309251480235014	0.0554585017333855	0.0848337326751508	0.110983890584043	0.00666463362468003	0.0057765146638564	0.00405043940042839	0.00221925618423554	0.000822569650145252	0	0.105613420359377	0.117470674591137	0.108413341526877	0.0829976654014642	0.0526468786020725	0.0275712218583954	0.320193959728921	0.451122053379885	0.527707329226131	0.512581859585023	0.413423913812066	0.276828074469541	0.199316937478941	0.355991709088948
0.0718249390518234	0.0647766426834716	0.0518520260818035	0.0360905923565963	0.0206050340320255	0.00762203886686512	0.531470146153176	0.561449141050471	0.539619038996077	0.471706635775065	0.374561922561582	0.269392395609128	0.738261926494016	0.897176659058042	0.992516187187191	1	0.917655034054008	0.766657253980336	0.212471187599167	0.301242202193986	0.385998010937413	0.448766702041914	0.47420912727573	0.455682463191189	0	0.00897302583008305	0.0199217617391672	0.0313831336321961	0.041180157460009	0.0470577976718391	0.372570555162074	0.390813774422029	0.333373831889505	0.230188372704003	0.126470151150296	0.0519054046092298	0.42634962224806	0.437922572619731	0.36607383575004	0.247863852636054	0.133649757977156	0.0539016467975318	0.420902354794247	0.423425656108321	0.346531422231606	0.229416634866223	0.120463221330359	0.0465355213136606	0.358396128831397	0.353079738932291
0.293213343935938	0.467063948371523	0.613637344870356	0.668304719768392	0.604039697445029	0.452462833682306	0.430752930919376	0.688529249910735	0.910625697113968	1	0.912582227403299	0.691505676348449	0.379920779351546	0.613720400659394	0.819441868412189	0.90804668652489	0.835969547106359	0.638864791693838	0.199440100043001	0.329153399615911	0.445645392239193	0.498993289820494	0.463049178910528	0.355633950589462	0.0566946133196956	0.100716712366025	0.141045532720382	0.160575274942999	0.149766257990289	0.113988309506756	0.185348862615215	0.197923380389235	0.153661113675939	0.0846937898466763	0.0291905885513694	0	0.247190357888785	0.304406921140209	0.274887627673474	0.181063471272098	0.0839934173392551	0.0225817409983474	0.240697744455948	0.342051739499167	0.356443716406735	0.272852980836707	0.151299129093013	0.0568480705191715	0.17084660084411	0.282341191438677
9.27634966382373e-08	3.3236787299726e-05	0.00272750334645027	0.051264399382153	0.220683966905408	0.217585533682219	3.39297873126641e-06	0.000721239265311468	0.0351141301443028	0.391551411297843	1	0.584945673957618	1.09590107902974e-05	0.00138205675313131	0.0399194663866703	0.264087535917544	0.400143170165607	0.138863222632184	3.12570337978817e-06	0.000233861420344983	0.00400750184337723	0.0157287136406819	0.0141389450836519	0.00291101964816091	7.87245815212328e-08	3.49443912487757e-06	3.55262137773341e-05	8.27226993403405e-05	4.41168806427086e-05	5.38876474573238e-06	1.58962643804132e-11	5.91020186427087e-07	0.000927864719629258	0.0615094889664212	0.172176821313499	0.0203508410588006	2.72071254584619e-15	8.09993178678632e-10	1.01825176977095e-05	0.00540510450825344	0.121151313558633	0.114664047780629	1.11431506757145e-19	2.65642873933413e-13	2.67401258608924e-08	0.000113659000826807	0.0203994909647809	0.154600159241645	1.09211931977549e-24	2.0847440377194e-17
0.0422126735805861	0.109791805651159	0.190372349560538	0.225879828371981	0.184177736706135	0.102662288973825	0.135105494036587	0.343394645471856	0.596726617682717	0.71482843088674	0.591140034538641	0.336965699056128	0.183594358083613	0.470083121428581	0.825397652551439	1	0.836871123980688	0.483286767916361	0.109095263961167	0.284943143445192	0.507277696300677	0.622069687998681	0.526450610187433	0.307010513139376	0.0266177185347479	0.0747855302279221	0.136855192257649	0.170430281811421	0.145535766276002	0.0847793650162325	0.029529370925994	0.080447166163202	0.14260875995368	0.170970623481694	0.13948219348542	0.0768891787022989	0.0213644649406487	0.072565254332295	0.155632586085731	0.224860210375243	0.221421242547964	0.148548177716802	0.0121256609702099	0.0541611488079927	0.141548946770459	0.246654618567348	0.29259060378172	0.23706885240962	0.00466413886155283	0.0330467453175764
0.000734343530337119	0.00402409493269398	0.0165909130115676	0.0517204043654397	0.122003040029133	0.217800391227682	0.0274797161716829	0.0984606468125136	0.266967307690669	0.54782422793502	0.850787566103065	1	0.0648964900291322	0.15308182672782	0.273281099144274	0.36922447407015	0.3775453879093	0.292176863575708	0.00974651892905727	0.0151401301484482	0.0177965369018382	0.0158305021620281	0.0106558487803223	0.00542644028498119	8.68384581818781e-05	8.89403086199463e-05	6.737634656767e-05	3.67992948349532e-05	1.27334513169484e-05	0	0.0135736060538394	0.0223754560193853	0.0334164631953152	0.0452148658376289	0.0554297841577898	0.0615673367994222	0.0173842951012757	0.0278045230969391	0.0402899151380447	0.0528949549769112	0.06291810647346	0.0678083888009544	0.0207228122388338	0.0321586053580663	0.0452141617193826	0.0575958995695151	0.0664742499183141	0.0695124000913421	0.022991996900794	0.034619477188623
1.440060221737e-08	7.76514082470956e-06	0.000700658092081499	0.0164533528341858	0.10065389636341	0.160412839325451	7.41758667150342e-06	0.00106979086635675	0.0401515363463453	0.392586047322049	1	0.663586667487701	5.78553863347405e-05	0.00347104331993681	0.0542438124047982	0.220837082242959	0.234221235397827	0.0647162007588129	1.06218790939838e-05	0.000265499455642555	0.00172763963488688	0.00292863243977276	0.0012933222650538	0.000148785921366939	3.7972608100534e-08	4.70729707644026e-07	1.28916487128022e-06	9.07558486799507e-07	1.60298929902752e-07	0	0.00311915417973725	0.00853129774418574	0.0188293562194722	0.0335349995334265	0.0481951894056903	0.0558922586167109	0.00570095873169708	0.0136989756100014	0.0265626045216741	0.0415619339155019	0.0524763248826259	0.0534655038660119	0.00818664034719284	0.0172825596840979	0.0294410219634473	0.0404706565001388	0.044892128482716	0.0401830345590802	0.00923656454524874	0.0171306982404019
1.55077292398473e-08	1.10896935863189e-06	1.3695246817288e-05	2.9207821163783e-05	1.0757402989395e-05	6.84218316412301e-07	2.39354857598077e-06	0.00032987216991137	0.00785105625248305	0.0322692952814721	0.0229049766480474	0.00280769032729639	5.29560243963314e-06	0.00140653615411023	0.0645156989168659	0.511044705468519	0.699087215836742	0.165151608371659	1.67945199003222e-07	8.59676815405255e-05	0.00759944394245814	0.116013197647585	0.305852446761152	0.139250095324262	7.63482180102975e-11	7.53179725332847e-08	1.28314967101799e-05	0.000377515678825513	0.00191810178655939	0.00168301228717145	0	2.47511776708803e-29	1.27318929156023e-21	3.43174222130706e-15	4.84686485240183e-10	3.58700295221329e-06	2.42239642112329e-26	5.8974542126251e-19	7.52330226474114e-13	5.02894650179828e-08	0.000176144907510651	0.0323286626797204	7.98772962966221e-17	4.82269216900074e-11	1.52573918101045e-06	0.00252927253317715	0.219702767769127	1	9.03977770693408e-10	1.35353895908499e-05
0.130226531055958	0.169937782937073	0.196074941162508	0.200682965909568	0.182286159796502	0.146647782331908	0.368878335893461	0.524515383232746	0.663278385883677	0.747282533760476	0.750625592240218	0.672235571656574	0.33331395691563	0.522944020823091	0.728586693000623	0.903978607163596	1	0.986714014141166	0.0941962766273459	0.168350953044529	0.262214050290101	0.360788641496361	0.440897400148591	0.479586898771085	0	0.00945702131186442	0.0231491092889439	0.0400241850725128	0.0571605306851804	0.0703649179906946	0.0239832936241676	0.0384503879228791	0.0514838208662739	0.0595480973665617	0.0601635181652547	0.0531327256222663	0.123145927016987	0.19373723514846	0.268144088546747	0.328949401360683	0.358768384020425	0.348225055304165	0.168588375042844	0.284589282157273	0.423605858756963	0.559748128847605	0.658440957974092	0.690276657466138	0.0727355163538964	0.13752016471483
0	2.26409975554727e-09	5.85869850225882e-06	0.00159485816208495	0.0456747252917739	0.137614054883014	4.56013077017177e-09	1.62626041885755e-05	0.00610136622670018	0.240822500971693	1	0.436853587855007	2.82087478666871e-06	0.00145860236189238	0.0793456223596073	0.454090063394016	0.273397157799304	0.0173172513839378	2.17897134890914e-05	0.00163362988620996	0.0128851294940276	0.010691948894447	0.000933378794967926	8.57219319957239e-06	2.10178912385214e-06	2.28475883341008e-05	2.6129105472062e-05	3.14370420927405e-06	3.97915447792834e-08	5.2895620697261e-11	8.08099891346732e-13	5.42468048529111e-09	4.89112396742877e-06	0.000659780981158237	0.0133154201679607	0.0402044315962835	2.39917214556937e-10	5.39649257864073e-07	0.000181534538532752	0.00913631031555231	0.0687933386437418	0.0774971801827935	2.47824609007852e-08	2.07897918947881e-05	0.00260926515008078	0.0489948296789344	0.137640505653216	0.057850382563764	9.90997107357586e-07	0.000310168000503454
0	7.15889556054731e-11	2.03614472859471e-07	5.19174251803204e-05	0.00118678816378316	0.00243214145879259	5.76867899190925e-12	9.05863709708038e-08	0.000127477951719889	0.0160828438420279	0.181905645404124	0.184452724247713	5.29303926431967e-10	4.11099434358441e-06	0.00286247930596392	0.178687180368093	1	0.501720871675274	1.74119732394687e-09	6.69131904532435e-06	0.00230531611347746	0.0712040666173993	0.197167202165374	0.0489463277191279	2.05431113946476e-10	3.90622670803595e-07	6.65885361005547e-05	0.00101764675271151	0.00139428064555138	0.000171261171524905	0.015646028013957	0.0282821282114276	0.0363313221122646	0.0331674016687067	0.0215180459498787	0.00992099756994497	0.0250284336044516	0.0552491853590991	0.0866720801120144	0.0966259313306664	0.076554248664603	0.0431028549035127	0.022429030928327	0.0604626173897997	0.115830921055008	0.157696918953284	0.152574880735119	0.104906887580836	0.0112599022946521	0.0370676694118036
0.0026439323920319	0.00977475124430749	0.0198903803517585	0.022277483793124	0.0137333072063387	0.00465981223076883	0.0106464223272399	0.066964386517654	0.231829833630452	0.441754736841842	0.463318568790818	0.267463671622062	0.00274260149588755	0.0293492516335589	0.172866858122441	0.560418654030806	1	0.982141450476977	4.51537561484132e-05	0.000822892832283289	0.00824648655922496	0.0454842129027792	0.138082074163278	0.230728007284091	0	1.42857802158766e-06	2.51203130091605e-05	0.000236123476696773	0.00121976193361501	0.00346767143383183	0.0222929485848769	0.0169743995001146	0.00769381666212484	0.00207589377454156	0.000333384403647981	3.18325604714118e-05	0.0855853771194661	0.13673987262589	0.130050601164946	0.0736293780431204	0.0248148216264581	0.00497840360013011	0.0357920544346988	0.119991604598073	0.2394619220208	0.284474723252167	0.201174322933581	0.0846882172404246	0.00163048922680384	0.0114699352825197
0.130226531055958	0.169937782937073	0.196074941162508	0.200682965909568	0.182286159796502	0.146647782331908	0.368878335893461	0.524515383232746	0.663278385883677	0.747282533760476	0.750625592240218	0.672235571656574	0.33331395691563	0.522944020823091	0.728586693000623	0.903978607163596	1	0.986714014141166	0.0941962766273459	0.168350953044529	0.262214050290101	0.360788641496361	0.440897400148591	0.479586898771085	0	0.00945702131186442	0.0231491092889439	0.0400241850725128	0.0571605306851804	0.0703649179906946	0.0239832936241676	0.0384503879228791	0.0514838208662739	0.0595480973665617	0.0601635181652547	0.0531327256222663	0.123145927016987	0.19373723514846	0.268144088546747	0.328949401360683	0.358768384020425	0.348225055304165	0.168588375042844	0.284589282157273	0.423605858756963	0.559748128847605	0.658440957974092	0.690276657466138	0.0727355163538964	0.13752016471483
2.55593120412034e-15	9.05876067019232e-11	2.74238740691846e-07	8.95088158805789e-05	0.00314980025555658	0.0119503441702621	2.8928041973048e-13	7.14253957859018e-09	1.89697409353116e-05	0.0054318816713906	0.167694723832581	0.558172831522979	9.98860121671758e-13	2.16011267524687e-08	5.0331169086237e-05	0.0126438057475261	0.34245129185496	1	1.31492999032974e-13	2.50578064583045e-09	5.12218974175275e-06	0.00112888149690228	0.0268238581987332	0.0687186045229394	0	1.11487667568547e-11	1.99948116223561e-08	3.86600062505597e-06	8.05910298925159e-05	0.000181130542873633	6.87440891051465e-06	0.000553892134290338	0.00954171961857351	0.0351430718510222	0.0276735201986729	0.00465908581960458	4.38868825090153e-07	0.000105259086290026	0.00539754256293893	0.0591758047043153	0.138708758906224	0.0695144700441475	6.45167640808855e-09	4.60609097963996e-06	0.000703078826095648	0.0229449514278613	0.16009651682648	0.23882964908024	2.18391484231299e-11	4.64134594730832e-08
5.25117847825958e-06	0.000195545196984768	0.000984028831293019	0.00343985584530087	0.00910586585241461	0.0185145979496885	0.00565519667739868	0.0220569991442645	0.0661316540064627	0.15284089826052	0.272444866448482	0.374614645357755	0.0990558592410284	0.260631797710718	0.528937839697843	0.828053087517461	1	0.931607646790508	0.212423512141972	0.378642533020039	0.520632475992563	0.552229161645419	0.451850881148308	0.285202214443373	0.0560501132835799	0.0676958051319903	0.063063699468515	0.0453121627830352	0.0251055880898602	0.0107171809820738	0	0.000219667506101077	0.00137009524733169	0.00584114574134322	0.0185907292223976	0.0447120928351359	0.0015146609123903	0.00774978515462944	0.0296058388114551	0.0855041730153906	0.187063274088123	0.310138425706608	0.0186706477762298	0.0648090445528795	0.17033680809828	0.339242815113271	0.512051401274254	0.585780775655115	0.0614870032158478	0.147132214746124
0	3.68071928256428e-11	1.59350976622107e-06	0.00205583494563346	0.0790375626198992	0.0905504502442785	2.9238035166461e-16	3.86612413998917e-10	1.40192589326287e-05	0.0151490734472462	0.487819172946024	0.468105172727154	1.29799898413636e-15	1.3487592966758e-09	4.09648333624324e-05	0.037076583310768	1	0.80373350722427	1.80536179465729e-15	1.56281976823036e-09	3.97569569735822e-05	0.0301390215369741	0.680858623166727	0.458349240401339	8.15826018910542e-16	6.01449455784616e-10	1.28153622485694e-05	0.00813718892535693	0.153967724819436	0.0868153989792704	0.00145528835642093	0.00527800733025639	0.0139487769323189	0.0268625647213094	0.0376967601431063	0.0385483490963568	0.0157113534596959	0.0521290984244622	0.12603525205531	0.222049122027617	0.285069853185764	0.26668508625471	0.0596486282392156	0.181055930853856	0.400470247631723	0.6454653936761	0.758090186631843	0.648804707824687	0.0796360368407106	0.221140157339465
0.000504576217500035	0.0122519738036729	0.0964255562262605	0.287184514953303	0.32549099956549	0.140414208284632	0.00234818512674698	0.0467008608898403	0.340951611900362	0.946332455570754	1	0.402321482788218	0.00278205306529291	0.0512785097508625	0.348994740477506	0.903146216182597	0.889824621135617	0.333775555853939	0.00088500067793758	0.0162418513033134	0.103416903153832	0.249625145128913	0.229305040260265	0.0801482463190578	0	0.00140826801784597	0.0087948512965841	0.019903674801233	0.0170338106204704	0.00549016277672042	0.115487336067171	0.183717683333334	0.253023224326555	0.301716690341817	0.311516649127035	0.278489108695852	0.0727568274380748	0.136868413712902	0.222867054360374	0.314188412818155	0.383503390006363	0.405317525732058	0.0244676138424791	0.0544971375845549	0.104965399849492	0.174973914326806	0.252510421808544	0.315507839104489	0.00433367105100924	0.011543850969356
0.0416613515269153	0.136095362859324	0.281673496948851	0.369352742212459	0.306852279917608	0.161513960141386	0.0438828634668439	0.190121920309433	0.521869733688638	0.907579573576657	1	0.698084462112953	0.00675753069121995	0.0388286705294092	0.141354519709799	0.326031500172773	0.476433301342994	0.441100288542771	0.000152129192252583	0.00115932263087441	0.00559743105030947	0.0171224487908051	0.0331845309877535	0.0407472380384071	5.00689583275479e-07	5.06043173807604e-06	3.24040482507647e-05	0.000131463034898203	0.000337909749451886	0.000550288548409882	0	5.42534370912879e-13	6.17507407629842e-09	7.23772575189614e-06	0.000873596809299208	0.0108584771182849	6.33119068221312e-15	3.02439846396031e-10	1.48663726293885e-06	0.000752523346172874	0.0392268926402654	0.210570147300339	6.1768829029952e-13	1.27334141754712e-08	2.70312342939907e-05	0.00590929747801214	0.133031593983571	0.308405916957083	4.54800787745804e-12	4.04900893969571e-08
1.00734827392166e-05	0.000660401621353099	0.0130264067253515	0.0834963305950108	0.174108078297768	0.118112933433384	5.99470588591521e-05	0.00362807093707867	0.0704732801673759	0.445258099866846	0.915219992664874	0.612024543032843	6.95053664252247e-05	0.00413876453118926	0.0792449365080894	0.493540017683453	1	0.659185055905732	1.60762749355008e-05	0.000980701915762048	0.0185213388824161	0.113710337406978	0.227113430259734	0.147575238010623	0	4.75302670873226e-05	0.000899019972650494	0.0054448429930972	0.0107207169068754	0.00686657461624564	8.2256527146746e-06	0.00018619387539589	0.00158528740239585	0.00553146858209996	0.00793577847477968	0.00468218050030636	0.000118719129884305	0.00269110706147528	0.024927412329687	0.0949454883641529	0.148738645275158	0.0958368149080474	0.000288471528058139	0.00711221648721786	0.0719275202299818	0.299160575217298	0.511766773522248	0.360081512392859	0.000127682852482086	0.00344981111299816
0.280041665513856	0.432577508018229	0.544600835913726	0.559411349945961	0.468884912666576	0.320448196193967	0.395925382851128	0.66100569533324	0.899899091435877	1	0.907245730215202	0.671855536065025	0.231727801421519	0.419605341444894	0.618556719316225	0.743820776914181	0.730071213567671	0.584854314994822	0.0546338637192581	0.109270300117367	0.175623272329663	0.229149010921307	0.243475137563187	0.210776847992592	0.00286637361378919	0.00941183184197112	0.0183923902864647	0.0270906212298793	0.0315619449558014	0.0294210657504249	0.235287827305476	0.359945224927423	0.48334460852491	0.570348729940268	0.591659565885718	0.539616936145989	0.127216940712622	0.228359674091526	0.358616286486069	0.494245361350333	0.598540419917644	0.63722661328097	0.0484642273077465	0.103687478632312	0.191523328334287	0.309003152721417	0.437254959714961	0.543536179731879	0.0116885065291009	0.0325705488546328
0.000734343530337119	0.00402409493269398	0.0165909130115676	0.0517204043654397	0.122003040029133	0.217800391227682	0.0274797161716829	0.0984606468125136	0.266967307690669	0.54782422793502	0.850787566103065	1	0.0648964900291322	0.15308182672782	0.273281099144274	0.36922447407015	0.3775453879093	0.292176863575708	0.00974651892905727	0.0151401301484482	0.0177965369018382	0.0158305021620281	0.0106558487803223	0.00542644028498119	8.68384581818781e-05	8.89403086199463e-05	6.737634656767e-05	3.67992948349532e-05	1.27334513169484e-05	0	0.0135736060538394	0.0223754560193853	0.0334164631953152	0.0452148658376289	0.0554297841577898	0.0615673367994222	0.0173842951012757	0.0278045230969391	0.0402899151380447	0.0528949549769112	0.06291810647346	0.0678083888009544	0.0207228122388338	0.0321586053580663	0.0452141617193826	0.0575958995695151	0.0664742499183141	0.0695124000913421	0.022991996900794	0.034619477188623
0.505406315656648	0.559648252731709	0.534688542033193	0.44057462728077	0.312421457921701	0.189533725294725	0.705887851173548	0.904185864751569	1	0.955417925275649	0.788384765579599	0.561202855871472	0.406826572960376	0.605100921791355	0.775219804935259	0.857215614361656	0.818638717978699	0.675015968610651	0.0915131128307732	0.163328090684852	0.245810456828221	0.316516895532563	0.350512390608657	0.334341237336215	0	0.010128449752438	0.024610926138263	0.0412346581224474	0.0554722874864837	0.0623006832254557	0.133277148072866	0.142700198941458	0.140473482640843	0.127098718232257	0.105485548359158	0.079922590551951	0.347629729859062	0.350113579783673	0.325322185691918	0.278730016359854	0.219881020930622	0.159216837558127	0.434592541764869	0.413024471087461	0.362210786146919	0.292841921886535	0.217830350627138	0.148454598617575	0.265484220803646	0.237665976038305
0.280041665513856	0.432577508018229	0.544600835913726	0.559411349945961	0.468884912666576	0.320448196193967	0.395925382851128	0.66100569533324	0.899899091435877	1	0.907245730215202	0.671855536065025	0.231727801421519	0.419605341444894	0.618556719316225	0.743820776914181	0.730071213567671	0.584854314994822	0.0546338637192581	0.109270300117367	0.175623272329663	0.229149010921307	0.243475137563187	0.210776847992592	0.00286637361378919	0.00941183184197112	0.0183923902864647	0.0270906212298793	0.0315619449558014	0.0294210657504249	0.235287827305476	0.359945224927423	0.48334460852491	0.570348729940268	0.591659565885718	0.539616936145989	0.127216940712622	0.228359674091526	0.358616286486069	0.494245361350333	0.598540419917644	0.63722661328097	0.0484642273077465	0.103687478632312	0.191523328334287	0.309003152721417	0.437254959714961	0.543536179731879	0.0116885065291009	0.0325705488546328
0.0249769538903289	0.108762253374713	0.286971193982246	0.458825938843185	0.444540450454536	0.260992536865212	0.0289693530297285	0.14886657172911	0.463531796167035	0.874606275437675	1	0.692854669942575	0.0129720423316224	0.0786756324164936	0.289103106557095	0.643740490478858	0.868605123254571	0.71021294871916	0.00224062919686246	0.0160531270805888	0.0696223234932843	0.182953145141514	0.291324798025981	0.281104391554965	0.0001466925067618	0.00126209256217061	0.00647148927511487	0.0200747230582574	0.0377259201381518	0.0429594163756131	0.00173857354008518	0.0285055744523103	0.186947268907677	0.491154395554551	0.516961336528298	0.217991636132495	0.00119165555984304	0.0237471323596791	0.189140890113764	0.603476081028946	0.771393071633589	0.395034221887245	0.000364269242088833	0.00886621066599146	0.0857778115549293	0.332377569576174	0.515969032662508	0.320891336964672	4.75135349516172e-05	0.00148159633119495
0.026668828935656	0.0398410647872045	0.04621895382071	0.0420958487043988	0.0299047531468995	0.0159824656646087	0.271304703689979	0.42332031474837	0.527507684681633	0.525764037191753	0.4191285253692	0.26681841495436	0.403512548474461	0.682839214620162	0.923653425310843	1	0.866761262239166	0.601175942497633	0.0954767008668902	0.178061534359112	0.263009516968304	0.309798307321235	0.291522617752142	0.219021534713513	0	0.00395420065390169	0.00867008815458409	0.0121701823691449	0.0125361100104422	0.00954993455279357	0.0935175861416203	0.0767574458805509	0.0554740481798634	0.0349504978282003	0.0186844248743724	0.00774742887130237	0.252821248741066	0.249605911300192	0.218708648418968	0.169925639058212	0.116791872728415	0.0706030296075256	0.21434505597617	0.253097351363293	0.265216140934275	0.246699798254495	0.203613716008603	0.148899656045106	0.0559253367271072	0.0801391290373458
0	9.06106281514791e-08	1.44847525012756e-05	0.000406432462148507	0.00200392083575847	0.00173616225330596	5.19254845551489e-08	3.18163641239272e-05	0.00341906093661353	0.0645623694490518	0.214224793706471	0.124904380546983	1.18390143061035e-06	0.000487290040400141	0.0352403935828683	0.447828308748014	1	0.392379329867866	1.17650549361549e-06	0.000325884961494406	0.0158604593750628	0.135639050437073	0.203831538242866	0.0538239649573127	5.09566240396826e-08	9.51651292172819e-06	0.000311696376987616	0.00179390330562184	0.00181419454168705	0.000322393469134661	0.0447800101293315	0.0815070686947918	0.113078317333404	0.119573894958367	0.0963754437361166	0.0592064990000109	0.0515474773683571	0.0902934245669006	0.120552940732105	0.122679633207417	0.0951568604442766	0.0562575372497506	0.0551338211634134	0.0929403754701696	0.11941633219112	0.11694886441513	0.0872973913641956	0.0496683232742382	0.0547918819126793	0.0888873928064547
1.47347312516952e-08	0.000244055059974005	0.0995498041396134	1	0.247381140012005	0.00150709340569847	1.66003884084158e-11	1.95960626076968e-06	0.00569673980151972	0.407841058404286	0.719055650327032	0.031220586541928	5.04063471317986e-15	4.24073141076152e-09	8.78624489117175e-05	0.0448304230350524	0.56331247188401	0.174314250496323	4.12509135686772e-19	2.47345300002237e-12	3.65233975698057e-07	0.00132814556244555	0.118939792589858	0.262310499575877	0	3.88827966723935e-16	4.09194685308621e-10	1.06049704020433e-05	0.00676855455334332	0.106387205889191	3.93421369605735e-09	2.81778190449964e-05	0.00369641930001543	0.0088813606485999	0.000390842881323624	3.15028126241953e-07	5.69571628394883e-11	3.14809125136915e-06	0.00318691661462747	0.0590906152327305	0.0200673833256879	0.000124820927391815	1.71463059883731e-13	7.31339564442472e-08	0.000571336527996086	0.0817502966394198	0.214245202955562	0.0102838870862278	1.07330851411023e-16	3.53282922861105e-10
0	3.97621332382432e-19	7.10567385884538e-13	2.32574947626279e-08	1.39425646199977e-05	0.000153089171456748	2.60893618427685e-24	2.1840868906182e-16	3.34364824941162e-10	9.3754760203756e-06	0.00481490966576515	0.0452902827700868	1.05860602199407e-22	7.58044602449825e-15	9.94169678260751e-09	0.000238807707264067	0.105065041728474	0.84662328333917	2.71006014753317e-22	1.66243327687505e-14	1.86777715443202e-08	0.000384350957181981	0.144861489791717	1	4.38332914425612e-23	2.30365958685567e-15	2.21724774094513e-09	3.90869885012946e-05	0.0126203753991528	0.0746336030182943	2.75779637868195e-12	2.32033203604548e-12	6.54401964942983e-13	6.18650790789915e-14	1.96043780717903e-15	2.08241405046942e-17	2.72158818927606e-07	2.08555397773962e-07	5.35706575185108e-08	4.61252824243058e-09	1.33124386409235e-10	1.28790170749945e-12	0.00100447774556433	0.000701052312327005	0.000164008762657069	1.28614578091891e-05	3.38080297515027e-07	2.97890083110417e-09	0.138648737738405	0.0881327072022198
0	0.00542722259197383	0.0343476085752717	0.113245647945639	0.207310582000988	0.212207789182985	0.00417435709583137	0.0392966499659306	0.186896240470299	0.49338650449559	0.72881930463833	0.603019514474339	0.0146822260479282	0.102930172985011	0.392869111481829	0.837551747109328	1	0.668852676043851	0.0185787090948817	0.104473288106107	0.322259740679185	0.555429462341846	0.536072661233399	0.289702184670334	0.00882380927090276	0.0411067627700487	0.102992120751713	0.143634448056415	0.111956212950259	0.0486348226760803	0.00716018737217973	0.021987228971295	0.0510245315943315	0.0919660258103414	0.129581456475382	0.142988824881039	0.0233930765472397	0.0657514366597021	0.143358334410255	0.24437603202384	0.326348387800636	0.34161169368037	0.0385682326386129	0.10221030766722	0.211085283769037	0.341242490103841	0.432336484498736	0.42941144647115	0.0331246860774072	0.0833984918856674
0.264921044847489	0.340740251726134	0.368200603917023	0.334271726951327	0.254958130068112	0.163377437130309	0.476954252636519	0.723431779158945	0.921876070203321	0.986964716445806	0.887738068127102	0.670844994101929	0.277802470902945	0.496902252035162	0.746723578007964	0.942763735790661	1	0.891150926498112	0.0523471714956056	0.110418806611943	0.195679917761465	0.291342157362184	0.364430263878832	0.382983111719942	0.00319090894588699	0.00793780966121507	0.0165892072313537	0.0291272635298113	0.0429661064118134	0.0532482862179398	2.57615611288893e-06	0.000138115134681145	0.00237046192248183	0.0144172905704626	0.031129653636774	0.023863766718615	2.40945817174391e-06	0.000162188669002571	0.00346843311926304	0.0262912652764662	0.0707523578520225	0.0676000896900707	1.51795821643111e-06	0.000135405169583613	0.00361031200280805	0.034108534057503	0.114401719106199	0.136232164152074	5.70439842192275e-07	8.03321697839363e-05
0.026668828935656	0.0398410647872045	0.04621895382071	0.0420958487043988	0.0299047531468995	0.0159824656646087	0.271304703689979	0.42332031474837	0.527507684681633	0.525764037191753	0.4191285253692	0.26681841495436	0.403512548474461	0.682839214620162	0.923653425310843	1	0.866761262239166	0.601175942497633	0.0954767008668902	0.178061534359112	0.263009516968304	0.309798307321235	0.291522617752142	0.219021534713513	0	0.00395420065390169	0.00867008815458409	0.0121701823691449	0.0125361100104422	0.00954993455279357	0.0935175861416203	0.0767574458805509	0.0554740481798634	0.0349504978282003	0.0186844248743724	0.00774742887130237	0.252821248741066	0.249605911300192	0.218708648418968	0.169925639058212	0.116791872728415	0.0706030296075256	0.21434505597617	0.253097351363293	0.265216140934275	0.246699798254495	0.203613716008603	0.148899656045106	0.0559253367271072	0.0801391290373458
1.47347312516952e-08	0.000244055059974005	0.0995498041396134	1	0.247381140012005	0.00150709340569847	1.66003884084158e-11	1.95960626076968e-06	0.00569673980151972	0.407841058404286	0.719055650327032	0.031220586541928	5.04063471317986e-15	4.24073141076152e-09	8.78624489117175e-05	0.0448304230350524	0.56331247188401	0.174314250496323	4.12509135686772e-19	2.47345300002237e-12	3.65233975698057e-07	0.00132814556244555	0.118939792589858	0.262310499575877	0	3.88827966723935e-16	4.09194685308621e-10	1.06049704020433e-05	0.00676855455334332	0.106387205889191	3.93421369605735e-09	2.81778190449964e-05	0.00369641930001543	0.0088813606485999	0.000390842881323624	3.15028126241953e-07	5.69571628394883e-11	3.14809125136915e-06	0.00318691661462747	0.0590906152327305	0.0200673833256879	0.000124820927391815	1.71463059883731e-13	7.31339564442472e-08	0.000571336527996086	0.0817502966394198	0.214245202955562	0.0102838870862278	1.07330851411023e-16	3.53282922861105e-10
0.0362903745105369	0.0923726644945593	0.175366909701502	0.248317291796727	0.262254010962546	0.206582370784079	0.0742367192645943	0.205267719216596	0.4233277266765	0.651161256994008	0.74706184657467	0.639264815850798	0.0713592956592516	0.21434114610181	0.480191498996387	0.802378242312268	1	0.92955937281711	0.032231916524138	0.105171580792072	0.255953608650696	0.464599890346102	0.629003278560167	0.635159664984445	0.00684062319583826	0.0242488552273368	0.064108298194137	0.126411648667571	0.185915010335627	0.203937672832609	4.62116477266486e-06	0.000373602721321856	0.00721832367355965	0.0391425748496991	0.0596891861725604	0.0255977528693732	7.34546242410413e-06	0.000717615545249605	0.0177321077591842	0.123091985242458	0.240300285482734	0.131931159502657	6.01767425277724e-06	0.00076974911787962	0.0243483143382919	0.216378449910972	0.540776847296215	0.380094996997322	2.37117265759198e-06	0.00046117320918883
7.80153928933208e-14	7.0286612985132e-10	6.56485012078473e-07	6.35677586384654e-05	0.000638129564490444	0.00066411106600648	2.31723373150906e-10	1.10791834251929e-06	0.000549168409815732	0.0282204039107342	0.150342160679944	0.0830344347246321	1.94315155512087e-08	4.93049111111182e-05	0.0129698086762708	0.353701452211375	1	0.293104874373943	4.6003491894429e-08	6.19469457516278e-05	0.00864786463709322	0.12515775121565	0.187787423501709	0.0292102409333574	3.07483780783879e-09	2.19733821105679e-06	0.000162791410982366	0.00125033373966613	0.000995589476774151	8.21853725749899e-05	0	4.15180185740195e-55	2.03625746862561e-43	1.8291725018937e-33	3.00955677089966e-25	9.06935326241322e-19	2.00777428847496e-44	1.33267562417735e-33	1.62016752309566e-24	3.60762421093355e-17	1.47132483524136e-11	1.09906085746316e-07	5.87685951737625e-26	9.66928301235017e-18	2.91386305340308e-11	1.60831052527059e-06	0.00162591026809931	0.0301057288486309	3.88828162207129e-13	1.58579145015022e-07
0	7.15889556054731e-11	2.03614472859471e-07	5.19174251803204e-05	0.00118678816378316	0.00243214145879259	5.76867899190925e-12	9.05863709708038e-08	0.000127477951719889	0.0160828438420279	0.181905645404124	0.184452724247713	5.29303926431967e-10	4.11099434358441e-06	0.00286247930596392	0.178687180368093	1	0.501720871675274	1.74119732394687e-09	6.69131904532435e-06	0.00230531611347746	0.0712040666173993	0.197167202165374	0.0489463277191279	2.05431113946476e-10	3.90622670803595e-07	6.65885361005547e-05	0.00101764675271151	0.00139428064555138	0.000171261171524905	0.015646028013957	0.0282821282114276	0.0363313221122646	0.0331674016687067	0.0215180459498787	0.00992099756994497	0.0250284336044516	0.0552491853590991	0.0866720801120144	0.0966259313306664	0.076554248664603	0.0431028549035127	0.022429030928327	0.0604626173897997	0.115830921055008	0.157696918953284	0.152574880735119	0.104906887580836	0.0112599022946521	0.0370676694118036
9.82103020505548e-06	0.00268595397641702	0.0670208068573474	0.152577432396922	0.0316913337836132	0.000600565386475831	1.00991690151568e-05	0.00512099315315372	0.23691486721544	1	0.385103308779789	0.0135308183972137	9.69145914048591e-07	0.000911139256301452	0.0781537665183894	0.611624160650646	0.436705757366911	0.0284487223939667	8.67895892100315e-09	1.51283044861799e-05	0.0024059270013033	0.034909545977043	0.0462142085674013	0.00558182741757242	7.2530560131504e-12	2.34407061325243e-08	6.91178012810622e-06	0.000185942516084048	0.000456390985193735	0.000102203313640722	1.75011767985752e-07	0.000722346434945192	0.0546067570949112	0.07560835845816	0.00191741359786781	8.90603438438336e-07	1.79738413532248e-09	6.34066376109832e-05	0.0409685991152211	0.484830658579353	0.105087632178812	0.000417191747642657	1.68540809270494e-12	5.08176330254445e-07	0.00280637925222314	0.283857817899359	0.52586943555362	0.0178433983054195	1.4429669054023e-16	3.7186444906912e-10
0.0422126735805861	0.109791805651159	0.190372349560538	0.225879828371981	0.184177736706135	0.102662288973825	0.135105494036587	0.343394645471856	0.596726617682717	0.71482843088674	0.591140034538641	0.336965699056128	0.183594358083613	0.470083121428581	0.825397652551439	1	0.836871123980688	0.483286767916361	0.109095263961167	0.284943143445192	0.507277696300677	0.622069687998681	0.526450610187433	0.307010513139376	0.0266177185347479	0.0747855302279221	0.136855192257649	0.170430281811421	0.145535766276002	0.0847793650162325	0.029529370925994	0.080447166163202	0.14260875995368	0.170970623481694	0.13948219348542	0.0768891787022989	0.0213644649406487	0.072565254332295	0.155632586085731	0.224860210375243	0.221421242547964	0.148548177716802	0.0121256609702099	0.0541611488079927	0.141548946770459	0.246654618567348	0.29259060378172	0.23706885240962	0.00466413886155283	0.0330467453175764
6.01426391746165e-18	5.88875478154127e-12	1.05605498342354e-07	3.46873931830674e-05	0.000208679058326402	2.29936621473435e-05	1.62976241145378e-16	3.19402830735434e-10	1.14650326772088e-05	0.00753761420510911	0.0907642004383323	0.0200178457979487	1.11870559000205e-16	4.38837515447993e-10	3.15292586539125e-05	0.0414902301080565	1	0.441444620602008	1.94516754664574e-18	1.52727917555071e-11	2.19635186718707e-06	0.00578505480270122	0.279084109713371	0.246595310999625	8.56737778695898e-22	1.34642698974061e-14	3.87560735827134e-09	2.04323729575264e-05	0.00197296742655698	0.00348933844474521	4.12405097355959e-07	5.97645502910724e-09	1.58630012949848e-12	7.71168241190039e-18	6.86649303166713e-25	0	0.000187738668609961	0.00109759016794926	0.000117530005049097	2.30504481792481e-07	8.28003295913583e-12	5.44762029866369e-18	5.86686763163779e-07	0.00138375628730043	0.05977712132367	0.0472968763253525	0.000685412457751072	1.81925509827761e-07	1.25858251196335e-14	1.19757260657052e-08
0.293887646929934	0.485451499132669	0.657231300901153	0.729288009954911	0.663267150329091	0.494408990216821	0.195359837112666	0.39601818885274	0.657963487718389	0.895976476248163	1	0.914770346890349	0.0617100748755094	0.153517962685182	0.313013188831241	0.523085015593328	0.716456536852932	0.804295975542816	0.00926076417651142	0.0282780238349668	0.0707604297316991	0.145118183295542	0.243924896061951	0.336044760821006	0.000657699820133004	0.00247261561600944	0.00759894255215754	0.0191291671719078	0.0394617907819354	0.0667181447727751	0.200787865631696	0.380677324378349	0.547862529400065	0.598525230477398	0.496352030810457	0.312459082704796	0.0447833708256277	0.124428651310361	0.26242637751597	0.420134100259603	0.510580427348429	0.471017181648614	0.00428934571132401	0.0174735831944878	0.0540111920396395	0.126719819996165	0.225679834593448	0.305094923611724	0.000173648801661278	0.00105161264893789
9.27634966382373e-08	3.3236787299726e-05	0.00272750334645027	0.051264399382153	0.220683966905408	0.217585533682219	3.39297873126641e-06	0.000721239265311468	0.0351141301443028	0.391551411297843	1	0.584945673957618	1.09590107902974e-05	0.00138205675313131	0.0399194663866703	0.264087535917544	0.400143170165607	0.138863222632184	3.12570337978817e-06	0.000233861420344983	0.00400750184337723	0.0157287136406819	0.0141389450836519	0.00291101964816091	7.87245815212328e-08	3.49443912487757e-06	3.55262137773341e-05	8.27226993403405e-05	4.41168806427086e-05	5.38876474573238e-06	1.58962643804132e-11	5.91020186427087e-07	0.000927864719629258	0.0615094889664212	0.172176821313499	0.0203508410588006	2.72071254584619e-15	8.09993178678632e-10	1.01825176977095e-05	0.00540510450825344	0.121151313558633	0.114664047780629	1.11431506757145e-19	2.65642873933413e-13	2.67401258608924e-08	0.000113659000826807	0.0203994909647809	0.154600159241645	1.09211931977549e-24	2.0847440377194e-17
0	7.087090847809e-16	1.01019699774693e-09	2.63734056022842e-05	0.0126109680925807	0.110446691867199	8.71015742582603e-23	6.78376194627007e-15	8.76096008449604e-09	0.000207231073071617	0.0897801077930207	0.712405791871712	2.12085257414673e-22	1.41309390499551e-14	1.65346558073574e-08	0.000354357285985984	0.139094400539764	1	1.01562028829973e-22	6.40573952929233e-15	6.79104244879989e-09	0.000131863830307314	0.046896129549921	0.305471281889827	2.9432166796062e-24	6.31924729598814e-16	6.06981647925652e-10	1.06784405885965e-05	0.00344082181920836	0.0203066649779288	0.00404264407389454	0.00583926607429986	0.00810259054019923	0.0108009607921276	0.0138316425110584	0.0170160201495123	0.0103973454656278	0.0141408181251228	0.0184756390097291	0.0231898141930916	0.0279619811706725	0.0323900395416198	0.0217432611006195	0.0278442835185156	0.0342547090138423	0.0404834380027542	0.0459628935185222	0.0501314428417372	0.0369719304119303	0.0445802805237564
3.24187116476714e-16	1.69714223998868e-11	7.51661434374855e-08	2.8164875033653e-05	0.00089284264096135	0.00239454803086477	2.04817889313381e-12	4.49535897252743e-08	8.34723044592367e-05	0.013112997058942	0.174278197172395	0.195959213704804	3.80389768577633e-10	3.50025204910787e-06	0.00272490486612538	0.179467124727217	1	0.471407653914806	2.07672300512441e-09	8.01167023929275e-06	0.0026148639127361	0.0722032343245106	0.168673069117391	0.0333362217985219	3.3328604261829e-10	5.39058152205063e-07	7.37625028610352e-05	0.000853920038899526	0.00083633505482691	6.92986749128429e-05	0	7.50636510262647e-54	1.00120790399756e-41	2.44591400889603e-31	1.0944109488781e-22	8.96895827882948e-16	6.53772726554869e-45	1.1801373331314e-33	3.9017606927616e-24	2.36271337046523e-16	2.62049767344741e-10	5.32327433053983e-06	3.17636830904023e-27	1.42124876150478e-18	1.16474719681884e-11	1.74829847346827e-06	0.00480642104551769	0.242019509618717	1.18214185564673e-14	1.31111967361356e-08
0	1.86611709204612e-12	2.34967081838903e-08	2.76577565663414e-05	0.00304349010537085	0.0313091917616344	1.81132081724734e-15	1.49535453562728e-10	1.14532467710541e-06	0.000820083438938911	0.0548949613062874	0.343519933442228	6.3776554849903e-14	3.17917385885598e-09	1.48121527965778e-05	0.00645159511261382	0.262700586934138	1	5.91512279285068e-13	1.79329740084913e-08	5.08248048066756e-05	0.0134661713851414	0.333547410676239	0.772353337788769	1.45531268489099e-12	2.68385055018724e-08	4.62701839484603e-05	0.00745742924229519	0.112362676267727	0.158270518864242	6.27037406606061e-10	1.10303548052984e-09	1.75100027938833e-09	2.50832409672306e-09	3.24251346012235e-09	3.78251472520812e-09	4.75883901906667e-06	7.17625886402572e-06	9.76553141878998e-06	1.19920759325906e-05	1.32890385334558e-05	1.32890352836756e-05	0.00281240155178339	0.00363559473332594	0.00424105891137508	0.00446451048802919	0.004241056837108	0.00363559117704776	0.129426260906563	0.143423922438146
0.00790754024788348	0.0564409730519728	0.186359996013172	0.284932837458422	0.201743551194906	0.0661450394156901	0.0169262060073977	0.142402767574574	0.554534160254767	1	0.835123082838263	0.322980487815978	0.00732637674426157	0.0727588950360705	0.33420318402631	0.710842333577361	0.700183326718192	0.319393192649589	0.000632445288571237	0.00752012983161111	0.0407870301676392	0.102338088189	0.118896691057962	0.0639651387405945	0	0.000146443155823413	0.000997326985956926	0.0029734004299487	0.00407866171260179	0.00258411622384065	0.0513118421159687	0.120422430270021	0.212054016313005	0.280195118302383	0.277815105468466	0.206696072343695	0.0588929063343904	0.123994402897255	0.195883864467464	0.232205009491306	0.206549886141311	0.137865654529375	0.0419133337424245	0.0791704985285946	0.112208129759574	0.119331887784047	0.0952275461884881	0.0570205408100526	0.0184933668271556	0.0313431097479134
6.85004672739344e-09	1.20682421185125e-06	2.29369336079008e-05	0.000260945295484314	0.0018200268325873	0.00779149629651226	5.04927240756279e-05	0.000732650577813897	0.00652177409050676	0.0356349224444911	0.119520310179032	0.246073459991671	0.00710767606235658	0.0495688701418624	0.21220042425271	0.557623013373068	0.899482041380155	0.890638971273118	0.114585667571129	0.384322831761812	0.791260344578005	1	0.775778949474345	0.369431025232155	0.211702450411711	0.341489932247969	0.338132796840379	0.205519985747057	0.0766792986926217	0.0175613974049922	5.99374986703855e-07	3.79966679056082e-07	2.15929676152447e-07	1.0534908696752e-07	3.77055971478603e-08	0	0.00087833393230959	0.000646542813621228	0.000439723734797122	0.000276314118584484	0.000160419470043366	8.60437858329945e-05	0.0876180353491137	0.0726210557020611	0.0556136406958555	0.0393504584529265	0.0257257429292462	0.0155394493243342	0.628965686866807	0.586977434873465
0.519573860998365	0.595209386876636	0.569583591146947	0.455308594840201	0.304008596377011	0.169515816208043	0.507873049435919	0.76203150854487	0.9550996864724	1	0.874640624597548	0.639041045578888	0.139266935558333	0.273847995456723	0.449631218708643	0.616619865845838	0.706376262927888	0.675966226418319	0.0105242509411122	0.0274465835650591	0.0592668114623876	0.106615711075907	0.160062233769757	0.200662191710829	0	0.000552151236639486	0.00197733978120974	0.00496534503326368	0.00998038196236525	0.0165307788507813	0.431863759988979	0.566621907273621	0.616669935022233	0.556716459459555	0.416894441958934	0.258931650631111	0.204753936219412	0.352551968052853	0.50343920839266	0.59630749441287	0.58588612989968	0.47750071014556	0.0613480474707919	0.13880192882957	0.260175296603863	0.404379920703738	0.521296290486717	0.557429815485344	0.0114820436450749	0.0344657252490107
2.55593120412034e-15	9.05876067019232e-11	2.74238740691846e-07	8.95088158805789e-05	0.00314980025555658	0.0119503441702621	2.8928041973048e-13	7.14253957859018e-09	1.89697409353116e-05	0.0054318816713906	0.167694723832581	0.558172831522979	9.98860121671758e-13	2.16011267524687e-08	5.0331169086237e-05	0.0126438057475261	0.34245129185496	1	1.31492999032974e-13	2.50578064583045e-09	5.12218974175275e-06	0.00112888149690228	0.0268238581987332	0.0687186045229394	0	1.11487667568547e-11	1.99948116223561e-08	3.86600062505597e-06	8.05910298925159e-05	0.000181130542873633	6.87440891051465e-06	0.000553892134290338	0.00954171961857351	0.0351430718510222	0.0276735201986729	0.00465908581960458	4.38868825090153e-07	0.000105259086290026	0.00539754256293893	0.0591758047043153	0.138708758906224	0.0695144700441475	6.45167640808855e-09	4.60609097963996e-06	0.000703078826095648	0.0229449514278613	0.16009651682648	0.23882964908024	2.18391484231299e-11	4.64134594730832e-08
0	1.32422815303697e-09	4.24927369444018e-06	0.000634994237687486	0.00441910532255549	0.00143221563734439	1.01604208732531e-10	2.7619411956072e-06	0.00349578337252648	0.206055439903928	0.565630926798251	0.0723088909520252	7.42201093326733e-09	7.95660502579515e-05	0.0397230307045621	0.923562823288489	1	0.0504246680519038	7.48718444589197e-09	3.16598772483087e-05	0.00623459572818952	0.0571764067865698	0.0244193956126452	0.000485693681082713	1.04304878647447e-10	1.74003772478493e-07	1.35158161838755e-05	4.88917219260755e-05	8.23640851016153e-06	6.46174458533109e-08	0.119811829133319	0.15151368013127	0.108861613145185	0.0444394273803404	0.0103070151183906	0.00135821381015459	0.0335223593982537	0.0979098817835045	0.162476009722187	0.153187289965435	0.0820591457888262	0.0249748000854327	0.0025512638189803	0.0172102475897371	0.0659613653210223	0.143635875137309	0.177708001665903	0.124917076546506	5.28155826134711e-05	0.000822874535544393
0	2.44028560436865e-06	3.85379215884515e-05	0.00037084816407049	0.00225228285286342	0.00865060238661107	0.000128775583159261	0.00155545294883032	0.0118758066648237	0.0573498099121792	0.175179631159998	0.338469949521302	0.0114865891944812	0.0697457470598876	0.267871683009167	0.650759913091314	1	0.971996003600215	0.0751404808771747	0.229522766774064	0.443468271317109	0.541981615722547	0.418978571462081	0.20487278721217	0.0360768397646722	0.0554381105290368	0.0538856567330159	0.0331300984403343	0.0128841543785129	0.0031693166451185	0.000234876371031169	0.00125349241414326	0.00519808679784687	0.0167538461100244	0.0419712611460529	0.081725834266873	0.00381465710616944	0.0153521341985676	0.0480226296021538	0.116759601555465	0.220653010639009	0.324114123949323	0.0234267493831776	0.0711211459296795	0.167824545160893	0.307810144609267	0.4388147974492	0.486239829313106	0.0544219270446698	0.124635284884155
0.0163944760769886	0.0847270751825302	0.215395024346787	0.359031321887654	0.408651097855396	0.319427073410232	0.0622594197491546	0.230024534974416	0.534876859589405	0.846535085543002	0.924801937236714	0.698527325299695	0.0815576278646593	0.281260764522785	0.62570728576904	0.95156942291502	1	0.726796912099887	0.0449884723330475	0.160240000175879	0.348678474437933	0.512632350553107	0.518351134082916	0.360606259470526	0.00461518383429276	0.0368594756882084	0.0867618334193045	0.126383855530555	0.122639359873424	0.078950219157699	0.107396058897199	0.150519956489332	0.194534804153795	0.233081764933484	0.259576154070843	0.269028484081179	0.0693042554580245	0.106087800741898	0.148084146187953	0.190610327341851	0.227444947845	0.252248187363264	0.0368787363355217	0.0638044715995182	0.0976615069705062	0.136063697509476	0.174639252935186	0.20767555499963	0.0138847345767656	0.03094143520584
0.0330307169732689	0.0249109975536299	0.0119117750874326	0.00357499956270575	0.000623209352162287	0	0.347695893968635	0.309305535714096	0.17494145281851	0.0628785280999295	0.01431691877506	0.00200778593485094	0.953768006040962	1	0.66670583886428	0.282623196479062	0.0761362459568177	0.0129811340896817	0.683180068234435	0.84421856976669	0.66336044797186	0.331433903745744	0.105257430090304	0.0211992877716426	0.127742583931019	0.186076667528684	0.172320214514431	0.101447271855135	0.0379375167553443	0.00896803965283691	0.0627027014586911	0.0537613037707694	0.0404329869745561	0.0266664131752933	0.0154118380283112	0.0077911140732031	0.132456026523874	0.120723134534841	0.0965323725446256	0.067714467298379	0.0416601844295507	0.022467147012832	0.127156413843765	0.123179254693857	0.104690372205374	0.078058685521891	0.0510524620238542	0.0292772934358962	0.0554680231740093	0.0571128277542568
1	0.594551937697232	0.131923110116903	0.0109211915107358	0.000333754968765042	0	0.961930543786046	0.627533825567779	0.1527823668615	0.0138789633626533	0.000466891469932281	2.06369278862087e-06	0.767533563118125	0.549407107071524	0.146768787452736	0.0146294370808662	0.000540597200760688	3.66662664726083e-06	0.507996453083956	0.39898902781158	0.116950482637899	0.012790445089644	0.000518464802394856	4.06467662718295e-06	0.278889843889757	0.240345679239766	0.0772994092093552	0.0092751414542015	0.000411784147847894	3.05509561380435e-06	0.309972838210537	0.179864174009348	0.0793394220707588	0.026603229475863	0.00677902743524166	0.00131062489237589	0.545825805936756	0.379365860566697	0.200443100225592	0.0805094187219458	0.0245809322500089	0.00570297455291645	0.696403427569478	0.579757690223297	0.366912271291411	0.176524902688437	0.0645608715717759	0.0179478602044331	0.643791094625059	0.641965412765196
0.707937033315483	0.593016682491913	0.393095201893796	0.199818094067939	0.0678948200044482	0	0.965198789753725	0.842730642298271	0.586462488369432	0.319555627496888	0.127289597386568	0.0236328699647174	1	0.907727188386891	0.657897020140116	0.375531525946989	0.160413516291805	0.0388116852803311	0.788296118582542	0.743294870398862	0.558625000989269	0.329933085542595	0.145202095827145	0.0356008744854378	0.468037143014797	0.458561483555663	0.355511504465449	0.213826606826646	0.09210433143899	0.0162172126062795	0.355925254544181	0.255951958235069	0.164061221104337	0.0899326186256191	0.0365857942633373	0.0020165726359375	0.533992850906199	0.435137427643524	0.322545528146763	0.215099152506756	0.125659350020989	0.0594602547629305	0.647603805535923	0.590611412745027	0.492980396904427	0.375194916708289	0.258208369676143	0.157603125689425	0.640387404144885	0.651434158431494
0.145778083822185	0.0808415869088367	0.0294787369603965	0.00700993365023012	0.00101277115575216	0	0.627952316836918	0.471659393317759	0.233345104809453	0.0759936566355017	0.0162288005124955	0.00219478770967827	0.983482185346837	1	0.669822551344918	0.295529073586746	0.0858353330102742	0.0163446736282703	0.560252100743588	0.771160763854965	0.699240991312021	0.417655897433245	0.164294415105802	0.042508436920465	0.116020677234799	0.21626212235097	0.265470935228479	0.214642722129825	0.114288804807442	0.0400333477872247	0.110903031285703	0.0865691605009865	0.0469923276068479	0.0177011739153285	0.00457293915614768	0.000741346715944154	0.228300756962648	0.20918886696064	0.133371615405903	0.0591367759404909	0.018188656418257	0.00381833182637028	0.294064152746146	0.316233635888301	0.236657213255358	0.123225035210997	0.0446022831679182	0.0111670108883325	0.237051647919384	0.299187654360775
2.06667219888955e-06	1.69325159057271e-06	2.92647210805233e-07	1.06692867586579e-08	8.19228474857277e-11	0	0.00248962048243955	0.00169215608032172	0.000242616787795798	7.33794462367663e-06	4.6816608744583e-08	6.28756605357119e-11	0.195453119617824	0.110206509249893	0.0131082599638771	0.000328894040482187	1.74076477145599e-06	1.9434244035761e-09	1	0.467758845942125	0.046154832373218	0.00096069494602569	4.2181981776687e-06	3.90685094433778e-09	0.333430503793201	0.129385231547107	0.0105910067656897	0.00018287862283467	6.66134171771368e-07	5.11706397609856e-10	0.00104911645485817	0.00128601414090026	0.00141550931762736	0.0013990223865226	0.00124159952703011	0.000989426085636914	0.00443648772064928	0.00505235894798444	0.0051664716981339	0.00474393636436507	0.0039113672750734	0.00289576479611004	0.0115965905564859	0.0122692525531687	0.011656034701983	0.00994325323950917	0.00761642398661997	0.00523864135346695	0.0187368602871583	0.0184169398426001
0.0943915411708482	0.0791350081161076	0.0489471457044239	0.0218181303177183	0.00621971728604509	0	0.49221533675745	0.475864101053655	0.343024013813198	0.183980172881782	0.0727843698103397	0.0203504234022543	0.90043057591656	1	0.828837873847278	0.512445962804121	0.235820515719317	0.0800099507928429	0.5855775891725	0.747189834037688	0.711349718895989	0.505213622472716	0.267275463608277	0.104677547262229	0.13431777165107	0.197666504539826	0.21632828825555	0.176240564505595	0.106616344445333	0.0473556539654249	0.00496013540865691	0.00793532594336181	0.0107336685568568	0.0126799388520297	0.0132343269947715	0.0122339106775061	0.0594735355851729	0.0747845554833297	0.0844433314755611	0.0857215028041236	0.0782421498249947	0.0641589737547555	0.231889490806493	0.255545332642556	0.253676840649948	0.226835286056914	0.182643652574894	0.132304280000679	0.38963786613166	0.378363626604569
0.000262102126321076	2.7954658533156e-06	3.89752340480764e-09	7.10352911002752e-13	1.69242385162956e-17	0	0.116363289141414	0.00973344480420492	0.000106430976042733	1.52131943002772e-07	2.84265183977618e-11	6.94348962801842e-16	1	0.6560206591743	0.0562582119749056	0.000630674434652519	9.24220124029357e-07	1.77050234917333e-10	0.166349913151934	0.85586847338311	0.575628611477326	0.0506090992978416	0.000581655362782368	8.73883939130099e-07	0.000535653224970355	0.0216139981003231	0.114008540641543	0.0786123097600013	0.00708589348222727	8.34929055981997e-05	0.0280156102538566	0.0350857095632316	0.0319795929796629	0.0212142699478356	0.0102422586914758	0.00359895056738416	0.0364068134413087	0.0479760073256426	0.0460127327075464	0.0321177003980581	0.0163163626413199	0.0060327419222022	0.0382802586589056	0.0530795893404774	0.0535664340064382	0.0393432659155671	0.0210310313917135	0.00818207066508979	0.0325669189137691	0.0475160816785992
0.018645938728028	0.0201874503410696	0.0198406148491265	0.0176895874308927	0.0142371218485029	0.0102139210078621	0.399560210319396	0.40448941613879	0.376100889018064	0.321152529083661	0.251746633398216	0.181013404387102	1	0.955970378420855	0.839665210493739	0.677539186692658	0.502132216314181	0.341605818149177	0.329897123434264	0.297639378586628	0.246542149444806	0.18737823024011	0.13050369901673	0.0830655468815839	0.0118466108642803	0.00968514383218305	0.0069757531194793	0.00422809225563962	0.0018355266052111	0	0.0855748358554605	0.109021794843703	0.128498310335439	0.14026541667596	0.141862688597293	0.13294541148982	0.261971093486651	0.296676117113642	0.311544887504199	0.303399201115417	0.273992737881764	0.22939686770748	0.446727512218434	0.45174504332093	0.423733084537658	0.368635042713782	0.297368654161914	0.222310597383447	0.429799901235443	0.388256404564042
0.228692546037626	0.201121991944221	0.11885236120027	0.047041312792723	0.0122412008027276	0.00179564527643482	0.874207251271929	0.855779525850834	0.563562362690506	0.249532237728924	0.0740786826399646	0.0144669573132567	0.917937181998439	1	0.732904599674916	0.361266442225821	0.119578932958197	0.026318425934544	0.264814669018977	0.321120940149733	0.261852402278574	0.143506470088088	0.0526895967633872	0.0127181341203313	0.0205836841678457	0.0279419836031556	0.025317333268855	0.0152686274898524	0.00597957501770532	0.00128992974030031	0.0975102134937895	0.0928581468264933	0.0569722842570014	0.0223650345425991	0.00537738146865606	0.000474195288448689	0.199444359394819	0.177400839863798	0.101800030040147	0.0375181088594961	0.00862954015730345	0.000914645914161347	0.284448572940347	0.236322688156334	0.126706665940052	0.0436585777839262	0.00940531331694235	0.000933693255161996	0.283191482725123	0.219737269314604
3.15127113899017e-05	4.92066782691695e-05	5.43471578464068e-05	4.24565200520119e-05	2.34598910524359e-05	9.16891740670771e-06	0.0172328296601409	0.0244091686844458	0.0244548443919732	0.0173297517048105	0.00868630942837532	0.00307959608439148	0.518428097394916	0.666107393881061	0.605362481257223	0.389136771096954	0.176931257444953	0.0569013250091541	0.857995371588271	1	0.824385943848938	0.48070283098333	0.198261462056969	0.0578382909475026	0.0781170513426278	0.0825886236053396	0.0617604053646099	0.0326674751617852	0.0122218379403148	0.0032342454549517	0.00146021936272938	0.00022627814762341	1.87204066674652e-05	8.26652296687561e-07	1.92545363662287e-08	0	0.035195034115706	0.0105305014269664	0.00168216907337693	0.000143463885489925	6.53211184006321e-06	1.58554128919345e-07	0.232117615901928	0.13409683470196	0.0413601332119914	0.00681080267686038	0.000598780289866334	2.81051701776763e-05	0.418888367489046	0.467252338686297
0.020994456639558	0.0300567849060163	0.00078813838591616	3.78516232916276e-07	3.32957353365363e-12	5.36432132794253e-19	0.10743220290667	0.103613213881961	0.00183028146246975	5.92164938529274e-07	3.50905011477614e-12	3.8085400246907e-19	0.352473920034812	0.229007882896985	0.00272518473475329	5.93968666901188e-07	2.37111815661018e-12	1.73366399171744e-19	0.741450498535921	0.324525168678636	0.0026015769705515	3.81985649067073e-07	1.02725789338312e-12	5.0598075574369e-20	1	0.294855343243387	0.00159235566381701	1.57504593443334e-07	2.85343801907722e-13	9.46816320365833e-21	6.81478140993514e-06	8.69131200102318e-08	2.03021053212918e-11	8.68598625454303e-17	6.80643221691591e-24	0	0.00575611478485855	0.000711211647602101	1.60949859038117e-06	6.67121083551072e-11	5.06455226357099e-17	7.04206075404828e-25	0.123888303045427	0.148298146560395	0.00325134808968305	1.30561020922072e-06	9.6025357474015e-12	1.2935423539004e-18	0.06794453104026	0.787945044710457
8.66954350698753e-07	2.21888473212965e-07	3.12226774960978e-08	2.41355655633938e-09	1.00373569461427e-10	0	0.00302034502074062	0.00135414100896293	0.000333805388893457	4.52423233893974e-05	3.37146231724873e-06	1.38136001011892e-07	0.284803126045293	0.223674980904759	0.0965855565547964	0.0229313215986971	0.00299342308754664	0.000214846973011757	0.726878830291232	1	0.756414943590519	0.314588122057476	0.0719360624694965	0.00904426178464946	0.0502120974118504	0.121007326102811	0.160338230682197	0.116811238882439	0.0467901345259371	0.0103049544932227	0.0808822000648145	0.0897796922320375	0.094043830560675	0.0929628757920206	0.0867193135659211	0.0763394724904119	0.0897036356998404	0.0912836399571174	0.0876602883681559	0.0794401183121722	0.0679366161442644	0.054827062993559	0.0820399670379861	0.0765360648114667	0.0673804367861427	0.0559794409272623	0.043888459110952	0.032471260786132	0.061872726090669	0.0529172967494099
0.121481875448053	0.132141521145306	0.134270591043989	0.127448956576929	0.113007027812902	0.093602706420765	0.379196674282091	0.394455192557704	0.383305119650765	0.347940791766801	0.295039293680273	0.233705082232815	0.649172453095951	0.64580080827895	0.60013764619386	0.520975070145458	0.422470898033135	0.320029813780859	0.609534338666236	0.579885196804684	0.515346881614448	0.427829835352208	0.331784633035196	0.240356157277897	0.313890955848379	0.285580133069463	0.242711841628788	0.192693792500077	0.142908568197345	0.0990062466388276	0.00252806308381725	4.8511499887274e-05	7.60488290614936e-08	9.73938186563678e-12	1.01896887669881e-16	0	0.0649790581878191	0.00334956982812459	1.41057341030999e-05	4.85281107009266e-09	1.36389867535264e-13	3.13069720933645e-19	0.476991650200245	0.066051886855169	0.000747223829511584	6.90569243797469e-07	5.21380500070529e-11	3.21583125914075e-16	1	0.371991725446494
0.274067648040219	0.19340615758928	0.0875688901032963	0.0252229507911108	0.00432984724839058	8.09239337188834e-05	0.899622547246127	0.687828895390211	0.3380194033885	0.106567967599469	0.0212766721551202	0.00234625314582703	1	0.827942259716306	0.4406649443382	0.150588084473405	0.0327758878173908	0.00421107675494097	0.376547930831083	0.33755876929351	0.19443065799806	0.0717860351922851	0.0167376418171104	0.00214144578873668	0.0476749425419009	0.0462699667209709	0.0287006088766655	0.0112236398870411	0.00252537214432661	0	0.0876586340827237	0.0721552041030179	0.0519889705522249	0.0327403162456729	0.0179522188740957	0.00847827212477723	0.149544158768391	0.13222917037652	0.102423634788222	0.069462272731398	0.0411878283126618	0.0212741926922383	0.16923646638632	0.160663458912926	0.133640503796397	0.0973711019033825	0.0620962494471706	0.0345943017809489	0.127124651085818	0.129567862875073
0.102357866179272	0.0727398096655163	0.0340533842847584	0.0105023280741374	0.00213377225885652	0.000285593113294231	0.580504058547666	0.563330851290461	0.360129746044581	0.151667188273261	0.0420786171284637	0.00769074592984028	0.754630553014671	1	0.872976992111612	0.502045152242307	0.190204128975018	0.0474716454487129	0.224858130962887	0.40689424855591	0.485055784664926	0.380924589101404	0.197071358172278	0.0671653363535273	0.0153577606832453	0.0379496862620241	0.0617768366912425	0.0662491522387666	0.0468028356398431	0.0217821723532216	0.00635809340432817	0.00264219871956726	0.000127394685073104	7.12663297719952e-07	4.62546643227859e-10	2.50208741111752e-14	0.0963524479208056	0.0364110929016383	0.00159643755045625	8.12114774198352e-06	4.79324091730031e-09	3.1842672514626e-13	0.264989952239719	0.0910610716000961	0.00363064147324654	1.67950472275179e-05	9.01417281686746e-09	5.5151837649011e-13	0.132259496789873	0.0413297333918026
0.196239863839037	0.101500629591019	0.0336347948242847	0.00713749010023249	0.000965797818155338	7.85640975801272e-05	0.647393357259725	0.413374050279246	0.16911815357936	0.0443282993528576	0.00744039503199103	0.000795229626145357	1	0.788242161905418	0.398103299266339	0.12882502057417	0.026706579422412	0.00354274128954876	0.723249411907755	0.70377110787123	0.438784873909642	0.175284715188546	0.0448621672317975	0.00735250539407967	0.2449225545608	0.294209794514185	0.226443563553791	0.111668958066502	0.035281271035766	0.00713818296673106	0.225515215724423	0.173027322210096	0.0592983310605825	0.00907329280465386	0.000614766442708214	1.27983642532697e-05	0.445257942972872	0.319993990798555	0.10272393761317	0.0147257826836257	0.000937537855073172	2.08332634946023e-05	0.576110512468206	0.387816342247027	0.116613181828574	0.0156585724141096	0.000933749306860695	1.9021746715785e-05	0.48849544554969	0.308013626478884
0.00745549649413625	0.00274222247045774	0.000364825428286574	1.75542504686724e-05	3.0365997468889e-07	0	0.34973758985671	0.176581128944013	0.032248115472865	0.00213020863129135	5.08958504444649e-05	4.37954986213696e-07	1	0.693070875635238	0.173745429502573	0.01575459262651	0.000516722704786715	6.12819904121897e-06	0.174280876061609	0.165807073751447	0.0570577260493644	0.00710205227586936	0.000319748835242328	5.2051923985743e-06	0.00185136086371503	0.00241779890315481	0.00114210721642895	0.000195140990322415	1.20583190977714e-05	2.67674542322736e-07	0.0146272703703629	0.0240020575648456	0.032568061877565	0.0365421099745024	0.033904207095526	0.0260118852189984	0.0161664060058316	0.0300869752341257	0.0463022219038766	0.0589228032537311	0.062004503742876	0.0539537132667608	0.0131151170854301	0.0276832509791979	0.0483192581705999	0.0697399592272784	0.0832341190753052	0.082144663394213	0.00780978983342326	0.018696665363059
[truncated: 1,569 more rows]
[truncated: 10 more columns]
