# Supplementary material for: Diversity of spatiotemporal coding reveals specialized visual processing streams in the mouse cortex
Source: Nat Commun. 2022 Jun 6;13:3249. doi: 10.1038/s41467-022-29656-z (PMC9170684; doi:10.1038/s41467-022-29656-z)
Supplement: Supplementary file 7 — Source Data [file 41467_2022_29656_MOESM7_ESM.zip › source data/FigureS13A_V1.txt]

resp1	resp2	resp3	resp4	resp5	resp6	resp7	resp8	resp9	resp10	resp11	resp12	resp13	resp14	resp15	resp16	resp17	resp18	resp19	resp20	resp21	resp22	resp23	resp24	resp25	resp26	resp27	resp28	resp29	resp30	resp31	resp32	resp33	resp34	resp35	resp36	resp37	resp38	resp39	resp40	resp41	resp42	resp43	resp44	resp45	resp46	resp47	resp48	resp49	resp50
0.0142828442700456	0.121778725131913	0.501918483958035	1	0.963101045957366	0.448382602239348	0.00896282517393859	0.0606078208473153	0.198115044933537	0.313048256539998	0.239116841591256	0.0882905222906779	0.000447753118834528	0.00240131639082365	0.00622537038016851	0.00780164256070189	0.00472619837745001	0.00138402166592945	1.78072060445728e-06	7.57414423723818e-06	1.55731477056264e-05	1.54783362952788e-05	7.43664752795724e-06	1.72717030063329e-06	5.63788459437928e-10	1.90187144206756e-09	3.10135183240306e-09	2.44470197391179e-09	9.31549154268794e-10	1.71589270240452e-10	0.0135403595380613	0.0694788930555674	0.189704920010248	0.275617829304179	0.213078205770154	0.0876544085961256	0.00213230973548236	0.0104115559737957	0.0270510418588188	0.0373986016624714	0.027512480109484	0.0107697873596053	6.12627382086143e-06	2.84645555447978e-05	7.03745157345707e-05	9.25826145972413e-05	6.48106643168725e-05	2.41416258183074e-05	3.21120568768939e-10	1.41977362077007e-09
0.0680520413157482	0.185219181789301	0.399782547861566	0.684313918451805	0.928925205910101	1	0.0249235055381462	0.0780556228760414	0.193861048238392	0.381830096181278	0.596408004488656	0.738772306661673	0.00229230361103359	0.00826139683777927	0.0236100651926183	0.0535090775779224	0.0961722130898347	0.13707712368202	5.26578930179656e-05	0.000219315711985851	0.000721895110288149	0.00188305520432174	0.00389465106765511	0.00638770344498813	0	1.15900298076281e-06	5.24097191114192e-06	1.63414562541687e-05	3.93112799268276e-05	7.44596562043969e-05	0.169086601856694	0.29986048977172	0.468207176309406	0.643673690053215	0.779116429242391	0.830324582573349	0.0396568927942127	0.0851268876009321	0.160887655021287	0.267723957146198	0.392247813031264	0.505990891129859	0.00345370532821544	0.00897412044863392	0.0205301471644549	0.0413519588704361	0.0733343083644891	0.114505544081764	0.00011140873668602	0.000351038683551212
0.436317380173257	0.608017428137218	0.759875888884777	0.851692265276901	0.85612317442651	0.771797413475173	0.438549116564006	0.519041214312634	0.550932931147563	0.524455915198718	0.447746854144303	0.342822358034646	0.130260948856388	0.130938658312966	0.118041160765052	0.0954355886388105	0.0691985266300848	0.0449975671964269	0.0114299230409575	0.00975743359174104	0.0074697618382276	0.00512776701738284	0.00315598062502588	0.00174086646526287	0.000291721245048628	0.000210175091502558	0.000134957242241072	7.66603431709348e-05	3.77533408812194e-05	1.51011593216254e-05	0.306222938826778	0.474350643331892	0.664547728700424	0.842012122068412	0.964886540274864	1	0.0941715916020162	0.169605586100862	0.276262072866518	0.406973467586307	0.542220391999797	0.653357755818611	0.0100904816414977	0.0211340813699214	0.0400274697065098	0.0685604295187056	0.10620473088888	0.14879043317621	0.000372300342141293	0.000913417119558237
7.42886967237977e-06	0.00109848974106044	0.0415825993901648	0.403007263405047	1	0.635291463396798	6.81922802089382e-06	0.000942109849679003	0.0333201073571573	0.301714932059822	0.699476457789655	0.415178918043161	2.99349419744891e-06	0.000386451361756337	0.0127699543670834	0.108036111055902	0.23400999790999	0.12977342713013	6.27999235370932e-07	7.58181833523291e-05	0.00234077898333083	0.0185024516369401	0.0374441456899109	0.0194010150123108	6.23935845386814e-08	7.11380310126355e-06	0.000205219365359918	0.00151557571701209	0.0028656394750764	0.00138723850211867	1.12354448221791e-05	0.000960579881841144	0.0269990688962544	0.249496441937003	0.758019718622405	0.75717669118643	1.35773340075584e-05	0.000962364719745257	0.0224254929259247	0.171808472351846	0.432760616042662	0.35838635837264	2.91515470505077e-06	0.000171340692164633	0.00331017776076836	0.0210252405277518	0.0439067347693603	0.0301454578798991	1.10527443222435e-07	5.42051499852517e-06
2.86895934777779e-10	3.48236212960451e-06	0.00311627932082307	0.205594614397867	1	0.35859247828979	1.50535868489773e-11	2.29580140311682e-07	0.000258131824582231	0.02139743398293	0.130765972749801	0.0589170118520157	1.41806833895587e-14	2.71729176655184e-10	3.8387364349648e-07	3.99809607807084e-05	0.000306994834288854	0.000173788813784478	2.3982572564742e-19	5.77404014328676e-15	1.02488847283442e-11	1.34117771284512e-09	1.2939245619778e-08	9.20331942842202e-09	0	2.20267558611907e-21	4.91254437127981e-18	8.07720302939459e-16	9.79103078983634e-15	8.75001389733441e-15	0.00262137646490709	0.0187925260336433	0.0799833498813923	0.202102963840978	0.303182716454656	0.270019333789185	0.00981636057503459	0.0326382563684538	0.0644261323663648	0.0755015445034922	0.0525301058001284	0.0216979837376305	0.00072003610876517	0.00111032829010721	0.00101649956883382	0.000552486482053525	0.000178276778743881	3.41528196223471e-05	1.03452434929541e-06	7.39875298864186e-07
2.16044927005412e-15	3.16092373153218e-09	9.98037024914178e-05	0.0680051778238798	1	0.317336999615812	1.34404029871349e-10	6.06160105010865e-06	0.00589963441350623	0.12391547410381	0.0561679634226668	0.000549432700084355	6.523161258055e-09	9.06855912222283e-06	0.000272070311868156	0.00017615164854362	2.46124564816186e-06	7.42140106692138e-10	2.46991237407502e-10	1.05844143956122e-08	9.78847002984207e-09	1.95355430331706e-10	8.4139291778201e-14	7.82050698310688e-19	7.29596234485836e-15	9.63769077128361e-15	2.74742650264975e-16	1.69021468511278e-19	2.24398706836681e-24	6.42926780914888e-31	2.68130680879301e-12	2.68462611289579e-07	0.000987113351712577	0.13328956761828	0.660953960009825	0.120362770466763	1.63167713028308e-16	1.1698334246336e-10	3.08006401095933e-06	0.00297811439261397	0.105747211858108	0.137893054705864	2.34057443063356e-22	1.20161338134376e-15	2.26544212962743e-10	1.56850932927615e-06	0.000398811025736852	0.00372385810197925	7.91427615592688e-30	2.90941719054162e-22
0.435009326345858	0.705058788420261	0.930520142988463	1	0.875080509126756	0.62354783910343	0.347854860399228	0.468307072869292	0.513377746540663	0.458265417601488	0.333097061134697	0.197150540502866	0.0617483326255242	0.0690500688088058	0.0628746877303066	0.0466186927413436	0.0281459192723642	0.0138368522923091	0.00243254349068716	0.00225940801643822	0.00170870305501648	0.00105205957676513	0.000527229925794416	0.000214856672374682	2.05400161941353e-05	1.56767631580445e-05	9.5715024513266e-06	4.53217226376827e-06	1.45280694112779e-06	0	0.46918657507278	0.564210631625245	0.648427280475964	0.712205997954336	0.747608651192593	0.750010520914948	0.364638664812795	0.422362173395654	0.467553845274085	0.494655201178808	0.500147223201565	0.483300762318182	0.0460380040275408	0.0513648469054839	0.0547695960503889	0.0558132307235585	0.0543574264007049	0.0505946608498867	0.000943589117964614	0.00101410321128534
0.00284667951188085	0.0251389443818604	0.129725985573498	0.391181585246353	0.689288936087082	0.709734137309393	0.0119591612249668	0.0809595933474201	0.320263464134983	0.740317401035005	1	0.789320758108646	0.00225356696014981	0.0116949185878984	0.0354646288508075	0.0628441876964436	0.0650738192587317	0.0393748541589282	1.90479185667059e-05	7.57763388841233e-05	0.000176153393547791	0.000239287414748029	0.000189941633391228	8.81032507292073e-05	7.20860628375817e-09	2.2010083449938e-08	3.92329157073491e-08	4.08549102948277e-08	2.4855065492825e-08	8.82946765382217e-09	0.0100038758197306	0.0372463428198331	0.10037846565366	0.19581188239152	0.276489793884556	0.282592570555008	0.00321199992634072	0.0154161629977603	0.0535572947580824	0.134679825017313	0.245147815467945	0.322994468287073	7.26404283856719e-05	0.000449432680602232	0.0020127619739062	0.00652471811681044	0.0153099107945533	0.0260031007751227	1.15698678814995e-07	9.22874465534579e-07
0.174443136987993	0.378979842064702	0.65664080890276	0.907379924137065	1	0.878942310617945	0.092854062919867	0.181380520444342	0.282572511929039	0.351090208670495	0.34790210831961	0.274944439267592	0.00607240610382439	0.0106654226480629	0.0149398024844757	0.016690185839519	0.0148705496677322	0.0105667735960939	4.8789593795379e-05	7.70503017674829e-05	9.70441769721011e-05	9.74795059021949e-05	7.80918783846199e-05	4.98937864306338e-05	4.74306935733257e-08	6.76568989554938e-08	7.6715629087945e-08	6.92165758218495e-08	4.96525527808498e-08	2.82122048062234e-08	0.452974973406811	0.529606706438516	0.594923281045667	0.642091134588157	0.66582577534549	0.663365305822971	0.104863676793192	0.130174128329596	0.155257466794766	0.177913348700337	0.195881216693529	0.207207405295008	0.00220619496423992	0.00290779542623604	0.00368223937903878	0.00448010714249995	0.00523712570331037	0.00588201073787567	4.21750480042978e-06	5.90224700883523e-06
0.0230647670323457	0.10204043418787	0.312888069302853	0.664965615313849	0.97949642332241	1	0.0424607996540421	0.156430863211212	0.399438750721512	0.706921886396521	0.867133851294051	0.737215289174707	0.0499713013075816	0.153308409982519	0.325990376680796	0.48043767886299	0.490752838710992	0.347441795518409	0.0375964243657963	0.096051225596097	0.170079808614518	0.208735389289991	0.177554994785457	0.10467987168448	0.0180828058996894	0.0384709787775668	0.0567275635334339	0.0579760343999942	0.0410673198885238	0.0201621896828387	0.00970140108743379	0.032707477872675	0.085280937037724	0.171968610461943	0.268187611098555	0.323459977984097	0.0136702126197978	0.0313455816000604	0.0555865482361386	0.0762351732711944	0.0808599350542122	0.0663290375778184	0.000200861843789028	0.000313247039107891	0.000377805969330288	0.000352405735072504	0.000254219833973444	0.000141830033395237	3.07752065389793e-08	3.26421663209172e-08
0.000152014363310281	0.00674264002041956	0.103315223490589	0.546874485156896	1	0.631686121007873	0.00157721065332505	0.0255983947413097	0.143524075571093	0.277987828596358	0.186001223340464	0.0429927095254868	0.000493971863943535	0.00293361368982459	0.00601856050619448	0.00426551363741664	0.00104433308067795	8.83274579776556e-05	4.67005673314404e-06	1.01484694530016e-05	7.61847307369829e-06	1.97571510418033e-06	1.76998537669104e-07	5.47776337752999e-09	1.33274233823044e-09	1.05974507364306e-09	2.91095424419196e-10	2.76136294994627e-11	8.95285720817098e-13	0	0.0398470724291584	0.142290319163716	0.36373043832259	0.665593843991031	0.871895237201147	0.817607133939592	0.00992074242138349	0.035950306694447	0.0932580614796495	0.173179118939832	0.230213096328183	0.219073519035681	0.000173759710824024	0.000638979613775065	0.00168209406309226	0.00316985146055113	0.00427614972729054	0.00412945039334386	2.14097271300386e-07	7.98966474576049e-07
0.0993811492145396	0.216332605982679	0.392471706391281	0.593423124205246	0.747809108410451	0.785393588688656	0.128339597004991	0.255884108118872	0.425201713380162	0.588866203140257	0.679686244453856	0.653838737556902	0.0217919939032886	0.0397974939308387	0.0605727707261542	0.076836304202005	0.0812314594258802	0.0715733045746281	0.000485191363585162	0.000812528461932013	0.00113327786181715	0.00131693753071565	0.0012751837122461	0.0010288448327922	0	7.60193181254923e-07	1.36625495236527e-06	1.54565991670394e-06	1.20933790588947e-06	5.21309178407002e-07	0.0473237233959443	0.143831172021542	0.340195862120267	0.626197861647187	0.897019331679932	1	0.0250447489421197	0.0819663457615288	0.208761332758101	0.413780124175429	0.638258266060436	0.766180524182638	0.00502156377134961	0.017699684892386	0.048543833489029	0.103608485779341	0.172091879076903	0.222449822051906	0.000380300317865027	0.00144710850847811
0.211397133794454	0.359688325180835	0.548062459930592	0.747842662201159	0.913833100494675	1	0.141713233632942	0.204339513699926	0.263858306109835	0.305116470337325	0.315963561420999	0.29301160147211	0.0013574291949548	0.00165872287398182	0.00181512671524648	0.00177875662662966	0.00156099883978829	0.00122677550701731	1.8578872627525e-07	1.92393638687638e-07	1.78417939213409e-07	1.4817085490738e-07	1.10195410257425e-07	7.33906380782664e-08	3.33295825632765e-13	2.88814850771061e-13	2.20543677194107e-13	1.46314409350145e-13	8.11052741901227e-14	3.26878546732368e-14	0.842220682256671	0.81099394777347	0.738989899197381	0.637218783984712	0.519957461336385	0.401491391507178	0.177905661026183	0.186096288537528	0.184210691909149	0.172552451528077	0.152952511304054	0.128298408206947	0.000607912895914668	0.000690789190852901	0.0007428119610322	0.000755860101215038	0.000727835329004431	0.00066321451327067	3.36031723723807e-08	4.14801925169786e-08
0.375383295750047	0.692483146392102	0.943437228329199	0.951334563589497	0.710050568555168	0.391481194939036	0.243626168297681	0.529028251315521	0.845738362214352	1	0.875356304003991	0.566854462979732	0.0992644789175791	0.257205115573006	0.484292340108731	0.672157624975491	0.689944959445801	0.523867779744472	0.0231394008794256	0.0776340596229233	0.175500676131192	0.287587913149678	0.34676779164923	0.308636707692177	0	0.0118190588222888	0.0378037332252821	0.0761547986327337	0.109249078960944	0.114329499850767	0.270991503658986	0.455321580880088	0.637473802745686	0.745312100642727	0.728178540297364	0.594460112450314	0.20550126602968	0.355504777311731	0.511678612729655	0.614630129173185	0.616771499495988	0.517053573578959	0.10672328907133	0.191417490855445	0.284040405686495	0.350940441570905	0.361777591386879	0.311250323187161	0.0363251057132369	0.0695107435051601
0.284024568824397	0.510310072079342	0.765186969218307	0.957538369343279	1	0.871563449378499	0.241689609911314	0.422671127057103	0.616882396803283	0.751376084167943	0.763778716753241	0.647937224858279	0.0319618956073298	0.0544055870838444	0.0772875725726864	0.0916285950988212	0.090658302412487	0.0748581916662433	0.000656869982626541	0.00108832051291718	0.00150483670273266	0.00173650930155073	0.00167232251494877	0.00134405840941516	2.09774967142717e-06	3.38309835959438e-06	4.55324234819008e-06	5.11419356793489e-06	4.79385851563803e-06	3.75011142336426e-06	0.774080401236569	0.983153566059257	0.99542243231582	0.803423010481121	0.516930177372152	0.265136967028853	0.169802530491389	0.243808073751932	0.279063338893291	0.25462923578565	0.185210039662814	0.107391908486197	0.00262453791516789	0.00426015527043378	0.00551250217840802	0.0056862099795012	0.00467571235454247	0.00306495038977729	2.85810993956733e-06	5.24487687685864e-06
0.0285218775928168	0.0794405270134386	0.179307157560346	0.327986663034383	0.486206645364229	0.584107360108449	0.0821163062670634	0.206126273638096	0.41931456776796	0.69127795196292	0.923575957855751	1	0.0283950376159625	0.0642414333840632	0.117782979632788	0.175006061934244	0.210731525026467	0.205642345544038	0.00117715691512603	0.00240268759983121	0.00397178580793085	0.0053195680805142	0.00577328727368058	0.00507735164754131	3.46408349998198e-06	8.39410743259196e-06	1.3685756018756e-05	1.70186940928079e-05	1.65931251721786e-05	1.26509240332574e-05	0.0435389111837233	0.115426773887784	0.242895892158296	0.405719254866822	0.537928863818981	0.566132930296697	0.0309751884990854	0.0910378489064334	0.212377790896795	0.393266333103699	0.578040004583113	0.674408923706448	0.00540045348894774	0.0176003976601927	0.0455209499980205	0.093448048747135	0.152270767748399	0.196949524715839	0.000228589613329494	0.000831954429415598
0.148371630779117	0.408230764158205	0.771120229491395	1	0.890306299169235	0.544177313998117	0.0997632522123921	0.258315717203867	0.459190140073483	0.560397007761868	0.469527030749567	0.270076578923548	0.00671052277209176	0.0163517039360912	0.0273546012816464	0.0314165903015732	0.024771316094888	0.0134091214152113	4.51254224557907e-05	0.000103518286071281	0.000162988135165858	0.000176163525650594	0.000130708982160369	6.65710184778756e-05	0	3.52009503155377e-08	6.67901744122488e-08	6.84556425508632e-08	3.86314779782771e-08	2.6953573674943e-09	0.48308560092827	0.509976058040637	0.471325017206561	0.381360936290108	0.270144993820972	0.167533877449033	0.599532092906408	0.518448735149263	0.392504112272465	0.260152262611527	0.150957952686079	0.076688342674996	0.094942020827644	0.0672542129439175	0.0417085861371117	0.0226452077116422	0.0107639528122205	0.00447931080480485	0.00191847302387328	0.00111321613772263
7.06093566563543e-13	1.15850893248219e-07	0.00067210127860134	0.137869518665854	1	0.256466085720493	1.72948249116352e-08	0.000182196638407025	0.0678676408334653	0.893888497159977	0.416295913177174	0.00685518451752465	1.43170715652596e-06	0.000968423777523457	0.0231619380200029	0.0195876596431989	0.00058571777762939	6.19287715966171e-07	4.00568074721524e-07	1.73970110522015e-05	2.67159823909949e-05	1.45066074969947e-06	2.78521532079644e-09	1.89081871733144e-13	3.78776111596019e-10	1.05625297649353e-09	1.04148138760999e-10	3.63105880966733e-13	4.47621937879069e-17	0	0.341215099691452	0.367222995203237	0.379716715931686	0.377240041842726	0.360084206381618	0.330231565060103	0.127540224537988	0.129268031423242	0.125881907067484	0.117777874619284	0.105874734140169	0.0914427278917652	0.00503200929089059	0.0048031674028147	0.00440496267419266	0.00388136926858346	0.00328591188936857	0.00267272998090056	2.0956126569713e-05	1.88382099468877e-05
0.509170469285728	0.627352999489277	0.719710436889155	0.768777516008738	0.764611096822691	0.708072244209621	0.217356199354222	0.264656782461965	0.300048234606899	0.316735085697401	0.311313764547804	0.284903328401996	0.0155925196645241	0.0187624489269648	0.0210213109479349	0.0219294187346687	0.0213005832307909	0.0192642861397748	0.000187973199145736	0.000223527723125384	0.000247493558534722	0.000255148753898404	0.000244917630660383	0.000218898957266926	3.807759054388e-07	4.47479714160444e-07	4.89633509957316e-07	4.9884256881036e-07	4.73206397903884e-07	4.1795742712286e-07	0.184614247443833	0.339169513845561	0.544334780682488	0.763155506013455	0.934668659016376	1	0.0438732886412582	0.0815581320717551	0.132443922038939	0.18788602421987	0.232838397426413	0.252064919255336	0.000656158567964517	0.0012342165990554	0.00202801721300845	0.00291104935864994	0.00365027161807275	0.00399851265310371	6.175404435147e-07	1.17537288649388e-06
0.0723649062231747	0.202468149322109	0.440370548779064	0.744582226234548	0.978678188741157	1	0.0731343195665352	0.186606525804256	0.370139363255207	0.570737705709411	0.684133256536617	0.637496325480707	0.0157795458823419	0.0367178299620136	0.066419002512581	0.093398636221675	0.10209901809485	0.0867631759816362	0.000726854306209959	0.00154243556278334	0.002544481854764	0.00326305555743612	0.00325298747434679	0.00252100162868157	7.14706970583816e-06	1.38321618433467e-05	2.08098247413668e-05	2.4337336487723e-05	2.21261727135776e-05	1.56374816932196e-05	0.0506899712095932	0.130369667646687	0.271808729396517	0.459391095362127	0.629410633919177	0.699065565915594	0.00509330904116154	0.0179475564991582	0.0512675922618633	0.118716978806846	0.222851252131843	0.339117070374489	0.000120431050151854	0.000581429372735304	0.00227554680360565	0.00721949026896205	0.0185677614146051	0.0387119339785331	6.69233423739126e-07	4.43166987282638e-06
0.277320992367449	0.567601399741311	0.870393670372362	1	0.860788341862334	0.555142854582482	0.156810378989071	0.358398536836177	0.613717484696609	0.787376727427587	0.75684804445261	0.545063151272514	0.0264649766592802	0.0675466985183922	0.129163431699561	0.185048046298323	0.198628036668691	0.15973788636226	0.00133194270134446	0.00379859826181525	0.00811273648375366	0.0129798005264917	0.0155582626710577	0.0139718706501094	1.86821445603845e-05	6.24402292208553e-05	0.000150778585579947	0.000270440783242487	0.000362444943391567	0.00036347465432855	0.145525032258204	0.255653079032423	0.399357636983837	0.554716527229788	0.685138809631883	0.752461822937972	0.197706051539932	0.32231252698374	0.46723178820516	0.602262548809812	0.690299785443122	0.703538832816861	0.0318043998915725	0.0481165066342071	0.0647286242067176	0.0774275586816811	0.0823554367952349	0.0778908918369341	0.000604518693720326	0.000849253197834168
0.216690504727862	0.444002623024707	0.72742776225301	0.952914342805589	0.998108601428572	0.835914218954678	0.208160296548947	0.391731945316217	0.589438984717957	0.709166742549275	0.682209464453752	0.524743359358508	0.0883984877562732	0.152786192420975	0.21114486460952	0.233311288098397	0.206134247441518	0.145620752180573	0.0165936897375481	0.0263418397557605	0.0334344815568423	0.0339308986275074	0.0275326968147097	0.0178627777108757	0.00137496507788723	0.00200565209454829	0.00233838090012243	0.00217935791419855	0.00162356917294357	0.000966497212551579	0.418450510516197	0.659079910656045	0.881163749709491	1	0.963314916070899	0.787701107426473	0.385019707678564	0.500583439315793	0.552452131290163	0.517532459010946	0.411533533526694	0.277777618772686	0.0854836887890856	0.0917438182180015	0.083578295311361	0.0646297897830735	0.042422110372193	0.0236355533609406	0.00457770582852349	0.00405518852373092
0.204719626904925	0.29716466733247	0.390922685236077	0.466058666932924	0.503554309328514	0.493069408222271	0.0536132486155807	0.0671419317656392	0.0762029096300301	0.0783800053816206	0.0730625854941193	0.0617221147140033	0.000271632043379797	0.000293485553859534	0.000287374659857857	0.000255015292440043	0.000205087878021767	0.0001494754163242	2.66247788734509e-08	2.48185125719105e-08	2.09662852422846e-08	1.60517809075458e-08	1.11373260542813e-08	7.00316868948726e-09	4.41402173834352e-14	3.4255589783522e-14	2.3245436740354e-14	1.31991504538052e-14	5.35318172010307e-15	0	0.39425014362531	0.551189495788607	0.715300094772845	0.861655988185333	0.963469156911956	1	0.0762056680819302	0.107921077439746	0.141867706582255	0.173108782295167	0.196070805331523	0.20614131480094	0.000619813835847567	0.000889140084508298	0.00118396098311459	0.00146339938927254	0.00167898426514424	0.00178808706123535	2.12125960858069e-07	3.08242611256098e-07
0.314838036929591	0.632027932725155	0.92905310627866	1	0.788160478232694	0.454867072313435	0.0421471077312559	0.132793805136394	0.306367718279002	0.517563179279851	0.640234293318306	0.579922136039939	0.00119141366119998	0.00589163810445685	0.0213335247132516	0.0565645059627498	0.109819761409375	0.15612489713358	7.10286185750098e-06	5.51877102977627e-05	0.000313680471304939	0.00130538640230099	0.00397775890780778	0.0088754740928365	0	1.0023167583574e-07	9.65025310323691e-07	6.35250421906558e-06	3.04149895009322e-05	0.000106535065902849	0.405033945383114	0.424122638202182	0.426697089853546	0.412454553410859	0.383054632529046	0.341801158275421	0.330200756807385	0.363314711091473	0.384075051269479	0.390101307432138	0.380686003296097	0.356931278604816	0.21069766025977	0.243595645161067	0.270587369971619	0.288784392244489	0.296120250563406	0.291736449796532	0.105229222334286	0.127835377611334
4.87972337794341e-07	0.000230889123292948	0.0202771554794694	0.330526186567488	1	0.561551268013121	4.64018736460301e-08	3.07978657795722e-05	0.00379403219601572	0.0867514389610284	0.368169364383965	0.290010614461704	2.41912411822089e-10	2.25226813010884e-07	3.89204017962524e-05	0.00124833119627591	0.00743151943374824	0.00821146596324044	6.91442875334755e-14	9.03029375861227e-11	2.18895049886062e-08	9.84839100423047e-07	8.2241289320528e-06	1.27470539233098e-05	0	1.98394152429468e-15	6.74957132621816e-13	4.25973961708441e-11	4.98981591776561e-10	1.08487892054137e-09	0.0277780919739189	0.0936931640103769	0.24128244713898	0.474412236714298	0.712194090653281	0.816306358028764	0.0258667512282832	0.086940715319738	0.223108882938108	0.437142311475744	0.653944899501272	0.746916062613352	0.00631211598448043	0.0211413210898835	0.0540631820697806	0.105556119371625	0.157353916582612	0.179095233886336	0.000403646939352023	0.00134720797395157
0.0652758444997674	0.209580224870393	0.487256326208817	0.82030253263998	1	0.882745127726845	0.00427533009061945	0.0222768108296057	0.0840515572123503	0.229640187397039	0.454317434048232	0.65084907899599	2.27478021009933e-05	0.000192357165767037	0.00117784103074653	0.00522245095824153	0.0167676207773829	0.0389832369523195	9.83245276735931e-09	1.34932435580034e-07	1.34085010987193e-06	9.6483596957748e-06	5.02731527002971e-05	0.000189682881465468	3.4525167861563e-13	7.68912526973956e-12	1.24001351660696e-10	1.44805560363247e-09	1.22448490855965e-08	7.49775105592316e-08	0.206008536199326	0.426200184890599	0.608641662323819	0.599969738873645	0.408241020417961	0.191744785160296	0.0076485374804161	0.0243455528980304	0.0534909745719954	0.0811261758973243	0.0849300001437185	0.0613734971296933	3.26387850852974e-06	1.59840950212517e-05	5.40333316288275e-05	0.000126082573854646	0.000203080400488478	0.00022578785729685	1.60085482004271e-11	1.20619871778805e-10
7.24693801382584e-06	0.00137897249310299	0.054906933789263	0.457477050259515	0.797594158428556	0.290981346241349	2.00132853322671e-10	3.97844763269687e-07	0.000165492926755253	0.0144050828060139	0.262375097874805	1	5.06550012036654e-17	1.05199043435156e-12	4.57163746968353e-09	4.1572133021338e-06	0.000791048961736258	0.0314974179567417	1.17507713307049e-25	2.54947077507973e-20	1.15745531309821e-15	1.09958538695123e-11	2.18586943974197e-08	9.09264025784152e-06	0	5.66276052157663e-30	2.68581926271581e-24	2.66560450170431e-19	5.53586096322959e-15	2.40572048756856e-11	0.093006423308675	0.0902303819320234	0.0822886253545761	0.0705462573836872	0.0568532516961794	0.0430708853298868	0.0756310211287679	0.0758296600506972	0.0714702684506194	0.0633226202036417	0.0527399240640587	0.0412921296801671	0.0406953333010595	0.0421680042858333	0.0410741556275411	0.0376098326175196	0.032372878424258	0.0261943961532444	0.0144892825154418	0.0155161729095325
0.573507131984564	0.84072729230473	1	0.965102681936467	0.7557457064218	0.480182445678098	0.58013301957415	0.656093703210038	0.60205021160501	0.448257970540142	0.270801669591566	0.132739810999713	0.179225763670927	0.156372375325864	0.110699769506041	0.0635855282782839	0.0296338139579148	0.0112049176044209	0.0169087729903441	0.0113806329435765	0.00621449501230249	0.00275262110025046	0.000988270390955601	0.000286707664529802	0.000485054080524167	0.000250786850217657	0.000104349908607449	3.4176473009581e-05	7.83570556882633e-06	0	0.405417131453631	0.377904624501573	0.290921030203413	0.184961043787179	0.0971171515485423	0.0421130359139522	0.401362048438242	0.350101028945556	0.252210486203806	0.150053014309061	0.0737285279455292	0.0299176168001482	0.364777016779117	0.297756640777083	0.200727952765755	0.111754583266413	0.0513842197104248	0.0195113160966252	0.304351548693957	0.232480358409067
3.86890292409398e-06	0.000835314956698385	0.0399950668190537	0.424674653183559	1	0.52220064551301	0.000473842386640926	0.0216633070757621	0.219638945378745	0.493841620119941	0.246240663583038	0.0272286181876912	0.00212365036586883	0.0205590143876693	0.0441382702307247	0.0210146457395918	0.00221882260723289	5.19537423490083e-05	0.000348285314687476	0.000713974763999118	0.0003245819053102	3.27234808416379e-05	7.31624806930081e-07	3.62752151915313e-09	2.09021203392127e-06	9.07332494688584e-07	8.73446465374667e-08	1.86465200624237e-09	8.81862959894433e-12	0	0.0619270367345493	0.120014967574032	0.200786187442943	0.289985019359869	0.361543535368604	0.38912483215676	0.0656324000468842	0.102197887698117	0.137375365693152	0.159411303020791	0.159688142833397	0.138092323412995	0.0087602692232562	0.0109599761152106	0.0118370932903773	0.0110363087386448	0.00888271893347895	0.00617179237768907	0.000147257628221882	0.000148026161159477
7.01187334161434e-13	1.34709309796638e-07	0.000712210220220637	0.138934064534291	1	0.265571812699709	7.39278732207481e-11	2.59143975091266e-06	0.00334090023289307	0.158919275506748	0.278920455227444	0.0180623757809322	3.44791559819984e-10	2.93969039415028e-06	0.000924137320181743	0.0107191934551415	0.00458752482992221	7.24411714325716e-05	9.44116183006798e-11	1.9664335278867e-07	1.50739545631369e-05	4.26349085898669e-05	4.44932535332999e-06	1.71319855422404e-08	1.29218619544384e-12	7.75428700278876e-10	1.44986794715466e-08	9.99944483223539e-09	2.54225834747937e-10	0	0.00564513665125373	0.0162563990237963	0.0365633135187098	0.0642300183696901	0.088125551975422	0.0944358640717772	0.0104461998593355	0.0280459292249462	0.058810197928887	0.0963178439674542	0.123206087995676	0.123091733542794	0.00890882519752283	0.0222994192329126	0.0435951294305756	0.0665661891227853	0.0793854154416659	0.0739433382574192	0.00350155361291183	0.00817138187171154
0.0214088323226473	0.112362693861291	0.37056668004331	0.76793710525164	1	0.818256397482105	0.00264738283690202	0.0147787614374571	0.0518411217450103	0.114268309847638	0.158267695618251	0.137744357063614	8.20626943175333e-06	4.87258236678712e-05	0.000181797400293367	0.00042621743354938	0.000627899030788752	0.000581250684832701	6.37646601271666e-10	4.02703676288325e-09	1.5981082787056e-08	3.98512428281615e-08	6.24442711486062e-08	6.14834732938312e-08	1.24199423832417e-15	8.34290414730375e-15	3.52151861651872e-14	9.34023461259838e-14	1.55668465224429e-13	1.63026634794595e-13	7.7311930424423e-07	0.000107962283108375	0.00503066340232937	0.0782178937415931	0.405802418754354	0.70250723721694	1.52770289672416e-09	5.08794863090461e-07	5.65423937905029e-05	0.00209668564163495	0.0259429947912017	0.107111118146992	7.0177644542246e-14	5.5741785571231e-11	1.47737458082925e-08	1.30655599121007e-06	3.85560989543027e-05	0.00037965209773521	7.49421524361581e-20	1.41966715677346e-16
0.478429563806766	0.716709159120383	0.916368577181744	1	0.9313919211477	0.740401902266813	0.493579788286624	0.710208439453558	0.872201107816901	0.914218537001116	0.817873317780295	0.624488685696745	0.0973268692101471	0.134514303412011	0.158673472784561	0.159750173897559	0.137271234814976	0.100674162731109	0.00366475142691704	0.00486618545221285	0.00551398431656853	0.00533207268997157	0.00440022686704582	0.00309860703925321	2.26863895487842e-05	2.99564670080034e-05	3.2931449390746e-05	3.03220052647093e-05	2.32628553336586e-05	1.45301483056062e-05	0.211531233764715	0.334587638470682	0.480030580750434	0.62467224445631	0.737326946742466	0.789392014802306	0.228506176711745	0.344960336819567	0.472350338123904	0.586656215363789	0.660887809417326	0.675299651668801	0.0378438946832721	0.0545273054897469	0.0712608646272598	0.0844713984477689	0.0908219951002691	0.0885718202961009	0.000957390336659509	0.00131793263097891
0.253901748222819	0.434559161120478	0.65203351959848	0.857697642415533	0.989108590575268	1	0.0799880321335375	0.166798804544807	0.304905005712614	0.488615025580299	0.686450965526959	0.845466654618167	0.0118159682193042	0.0300530003532874	0.0669529324369232	0.130728532694765	0.223754199653378	0.335737791888874	0.000796433663612159	0.00252062302355337	0.00688364221023677	0.0164075497503319	0.0342377663238585	0.0626036055323262	0	7.44552992170034e-05	0.000308007049721425	0.000943348039609069	0.00243742532933488	0.00546046591588664	0.0251490821573517	0.10152855034786	0.292033290049997	0.598789489910045	0.875293719748796	0.912178838493183	0.0542659802981625	0.176314794127132	0.408310684910194	0.674091024529429	0.793395680612465	0.665744902742804	0.0734431655665146	0.192113097918553	0.358215786292288	0.476172728785942	0.451260215874457	0.30488121304974	0.0623593665728062	0.131341693299303
0.0196335090895473	0.103305281609843	0.335144914117865	0.670441778916776	0.827012933765682	0.629052569175941	0.0101169869257952	0.059702396204531	0.217209231844567	0.487279585777074	0.674062374254685	0.574969993945201	0.00341002351261285	0.0225764030001237	0.0921160676517463	0.231744856951809	0.359503703354411	0.343889507065652	0.000750477745390709	0.00558488876813721	0.0255613937012205	0.0721191311824338	0.125463946422736	0.134587759041703	0.000106163369068504	0.000902202661647578	0.00463964459066488	0.0146844455085436	0.0286501466294494	0.0344659111940021	0.205492956208603	0.363237642448116	0.565727898760746	0.776332700801544	0.938667923971451	1	0.10846136501772	0.188353872615598	0.288201227854562	0.388543945496931	0.461538590401587	0.48305840892074	0.0133563054225429	0.0227887064716279	0.0342577540171737	0.0453747003891309	0.052952721444265	0.0544482535595569	0.000381359061136023	0.000640940198975733
0.00537947380183224	0.0742451040533554	0.423728567883	1	0.97589840499061	0.393823447375219	0.0176955365445912	0.140199805797606	0.459328423417756	0.622288211678187	0.348619904514178	0.0807616380995426	0.00844722397846646	0.0384196857852954	0.0722579670196524	0.0561965921513233	0.0180728433422927	0.0024034463505618	0.000585176451791404	0.00152786632578766	0.00164958003582994	0.000736463999279928	0.000135958758220939	1.03733890076798e-05	5.87645421581951e-06	8.81103398465796e-06	5.45850891617945e-06	1.39413789842781e-06	1.41936340065203e-07	0	0.20180996924245	0.2706451870445	0.337625397160091	0.391784288762539	0.422898390723637	0.424621673491006	0.0729818147378378	0.109095444674839	0.151696541348373	0.196210320602421	0.236072349891151	0.264207722072269	0.00927977132651885	0.0154619263149348	0.0239644229771152	0.0345499508503805	0.0463345538096099	0.0578015702857199	0.000414862773146751	0.000770491886372381
0.00567782658600361	0.0579066516651117	0.297312747102066	0.768488508874967	1	0.655090642833047	0.00633245874332978	0.0615340944984448	0.301021842168778	0.741342633291101	0.919133758383943	0.573689937480015	0.000427939612046604	0.00396208163535598	0.0184672729654399	0.0433332098666299	0.0511891267426406	0.0304420119725773	1.75188656686771e-06	1.54574977324535e-05	6.86475570551256e-05	0.000153476473519744	0.000172741198249334	9.78786216526435e-05	0	3.21948631600083e-09	1.50274923070156e-08	3.25023361260739e-08	3.48865188030489e-08	1.86341614837146e-08	0.0413996527426719	0.0920966383607186	0.171624952751579	0.267920939060482	0.350366404727296	0.383820202864705	0.0338171721543101	0.0739293759008657	0.135389930038297	0.207704191680926	0.266927754042281	0.287363614346073	0.0120252005299988	0.0258347792766529	0.0464950535819009	0.0700968209043528	0.08852775777222	0.0936591432895997	0.00186149446231456	0.00393012978966479
0.142136965780013	0.254237523885007	0.381571579104643	0.48052517759693	0.507761812766839	0.450202272657926	0.0819865071106338	0.160143490754136	0.262470172476748	0.360956096790856	0.416516841264604	0.403287266743099	0.0307976773462141	0.0656930109644308	0.117577475170213	0.176576478628309	0.222507847592484	0.235267302468398	0.00753414164966996	0.0175496831789766	0.0343011388473704	0.0562537602186278	0.0774102259673468	0.0893817538358969	0.00120030007594123	0.0030532307640433	0.00651678187778712	0.011671065321762	0.0175384647347642	0.0221144634728739	5.22876128574217e-08	1.02913378681885e-08	1.14970711353487e-09	7.28584387050468e-11	2.57089570921292e-12	0	0.00106773441097128	0.000491417102216699	0.000128379544207216	1.90370621176639e-05	1.60236905015828e-06	7.65567393834396e-08	0.186395906988005	0.200602151724698	0.122544362893759	0.0424922399369223	0.00836343040984148	0.000934367675792315	0.27817535876302	0.70005161296601
0.112008515815551	0.318037448248334	0.634249245242545	0.888407331794362	0.874053717470124	0.604001209843714	0.0302839324972739	0.123347993286479	0.352798561165688	0.708725234151548	1	0.99105138971143	0.00425085703485095	0.024880937001151	0.102090414563432	0.294141033709636	0.595221170503526	0.846001354670767	0.000300160080076341	0.00260145077077299	0.015360823039379	0.0635039331618505	0.184315418296371	0.375716221602088	0	0.000130853024826435	0.0011922807788916	0.00712340166493344	0.0296851475678729	0.0868023532290192	0.113682842523278	0.252341391911594	0.450960548150057	0.648866734626679	0.751696432943698	0.701132837491225	0.049364431639928	0.129443352797593	0.273258764975583	0.464437910312308	0.635548741208615	0.700229242792635	0.0162573142444756	0.0503729012211873	0.12562151034615	0.25221025101212	0.40768155603301	0.530575197117496	0.0040551961532136	0.0148662446931536
0.144365297075684	0.391409383478356	0.69213116710972	0.799327487672609	0.603003406539964	0.297027714599371	0.1729413222747	0.475606564638904	0.853325019494334	1	0.765552930682735	0.382744043090733	0.0728729741035607	0.203966796491037	0.371623876322201	0.441986011214433	0.343282466761298	0.174002259462831	0.0104131514324717	0.0304872508503466	0.0567862447239771	0.0686366316933895	0.0539919064075162	0.0275342740582796	0	0.00108674225028289	0.00254465705915406	0.00324611917992519	0.00248069126789124	0.00101916248663561	0.0878602089266475	0.181414747628051	0.306524702297994	0.424366739897319	0.481593754174356	0.448055693712221	0.158204955477835	0.285141997627637	0.421017612534268	0.509541418550759	0.50555943018834	0.411221546764159	0.122785391977525	0.193533437873361	0.249879720461137	0.264416990756178	0.229333713932574	0.162992149442069	0.0408958648237062	0.0564874676358149
0.0163428962297934	0.0760433708843352	0.247511069318169	0.563545286668235	0.897560943334612	1	0.0221969343847491	0.0702480058970643	0.15551630609133	0.240834551127252	0.260893093597185	0.197700287774298	0.00136379858117929	0.0029356204332315	0.00442028731143198	0.00465588264020291	0.00343047674550699	0.00176810423299274	3.79053692200715e-06	5.54956655493249e-06	5.68353221825284e-06	4.07172573960638e-06	2.04051427689401e-06	7.15322173101004e-07	4.76589521124785e-10	4.7458224602818e-10	3.30582161291197e-10	1.61082466587116e-10	5.49057788854955e-11	1.30914807515099e-11	2.74485492480505e-06	0.000668750679934627	0.0344504816064305	0.375242981836853	0.864203615718907	0.420829135025449	1.78965803424684e-08	1.13430948915014e-05	0.00152012498020259	0.0430738058557397	0.258067560507974	0.326918732571634	1.59065852493001e-12	2.62273938367237e-09	9.14364882467485e-07	6.74015925424583e-05	0.00105052646545858	0.00346202386689052	1.92725906478834e-18	8.26675285851497e-15
0.277905132219828	0.470011510455524	0.680319983638093	0.842773812782711	0.893515317177873	0.810748505413583	0.190365064534633	0.349007789472603	0.547615177971425	0.735374870268321	0.845152759272803	0.83129433191538	0.0219125601994263	0.0435500368704083	0.0740746007027089	0.107830165451562	0.134339300996947	0.143238040951269	0.000422546672223667	0.000911906322718223	0.00168252301135348	0.0026557984147533	0.00358715964687486	0.00414632752203482	0	1.84031369918582e-06	5.05456552926026e-06	9.62541669814236e-06	1.47307524436372e-05	1.88051295875246e-05	0.260646811600118	0.436143979259595	0.645376556631396	0.844505692508708	0.977233109415825	1	0.253797084700369	0.419235959419615	0.612401522672405	0.791079418470953	0.903670491361133	0.912864559927793	0.115968901335499	0.189107577627047	0.272697786370956	0.347744376143029	0.392143171586826	0.391052726160443	0.0248658776708061	0.0400288145552977
0.0163428962297934	0.0760433708843352	0.247511069318169	0.563545286668235	0.897560943334612	1	0.0221969343847491	0.0702480058970643	0.15551630609133	0.240834551127252	0.260893093597185	0.197700287774298	0.00136379858117929	0.0029356204332315	0.00442028731143198	0.00465588264020291	0.00343047674550699	0.00176810423299274	3.79053692200715e-06	5.54956655493249e-06	5.68353221825284e-06	4.07172573960638e-06	2.04051427689401e-06	7.15322173101004e-07	4.76589521124785e-10	4.7458224602818e-10	3.30582161291197e-10	1.61082466587116e-10	5.49057788854955e-11	1.30914807515099e-11	2.74485492480505e-06	0.000668750679934627	0.0344504816064305	0.375242981836853	0.864203615718907	0.420829135025449	1.78965803424684e-08	1.13430948915014e-05	0.00152012498020259	0.0430738058557397	0.258067560507974	0.326918732571634	1.59065852493001e-12	2.62273938367237e-09	9.14364882467485e-07	6.74015925424583e-05	0.00105052646545858	0.00346202386689052	1.92725906478834e-18	8.26675285851497e-15
0.0903810707567786	0.217762751859794	0.415462251998285	0.62765565324939	0.750850075477215	0.711257608953762	0.0524783749174806	0.150903941612746	0.343607466458486	0.619535912858561	0.884529429173338	1	0.00364752011113933	0.0125179813959158	0.0340181692932034	0.0732030262528931	0.124735168314032	0.168302539771689	3.03184403229303e-05	0.000124274514712869	0.000403130001662598	0.00103537317433656	0.00210560631525867	0.00339074614178739	0	1.17533240162344e-07	5.41727757432463e-07	1.72287673665101e-06	4.22473275393086e-06	8.1473607136491e-06	0.156507960638526	0.22761255545359	0.304585604012998	0.37503855108697	0.424908907037047	0.442964724397479	0.0952296411618551	0.143419155148892	0.198744692008566	0.25341790338197	0.297325685916716	0.32098219938397	0.0304250470348705	0.04745058689197	0.0680934337681561	0.0899129469486649	0.109242742864253	0.122128306214598	0.00510401752051392	0.00824325094099495
0.00150992039840883	0.0437347409851374	0.381219588330876	1	0.789406930109227	0.187533134273792	1.97832481808223e-06	0.000211820913378355	0.0068252131094507	0.0661819773864821	0.193125403529021	0.169595846637412	2.50781920341798e-11	9.92581534226874e-09	1.18225811021752e-06	4.23774241458783e-05	0.000457122871508246	0.00148390975512324	3.07574215463816e-18	4.50006331086606e-15	1.98136033702277e-12	2.62533331008412e-10	1.04684305340332e-08	1.25618859142084e-07	0	1.97353951324147e-23	3.2126961747117e-20	1.57358214799132e-17	2.31945140121103e-15	1.02886235538668e-13	0.00160956317344567	0.0164304252167746	0.079315368135517	0.181064642162598	0.195468923937011	0.0997905827402733	0.00360415138866394	0.0332134587914239	0.144741460182584	0.298290594451207	0.290705959398233	0.133978797349819	0.00556199037842907	0.0462712909999204	0.182037459294236	0.338670741909873	0.297963013543013	0.12396948640357	0.00591547539535398	0.0444264221972485
0.0617256132209169	0.287481489220374	0.727424763529723	1	0.746871076723287	0.30305747847992	0.0325008582500911	0.119526431977985	0.238817860976992	0.259240813594945	0.152888095302493	0.0489866439848334	0.00113840154799901	0.00330589653019688	0.0052157499014996	0.0044707252735014	0.00208196263434115	0.000526746430430262	2.65257306402198e-06	6.08255141462761e-06	7.57770935574217e-06	5.12889515503756e-06	1.88600751978525e-06	3.76787711945267e-07	4.11145856159428e-10	7.44467113710531e-10	7.32355914231229e-10	3.91404313880299e-10	1.13640334326399e-10	1.79155151823397e-11	0.217832745188255	0.37789983178152	0.395753788840434	0.250189058580815	0.0954786771607816	0.0219957777315411	0.0694715863237544	0.0937664030874925	0.0763980275968915	0.0375761157370822	0.0111567184172346	0.00199965884372722	0.00101362721251834	0.00106439986115535	0.000674724073833566	0.000258191803574397	5.9642184983565e-05	8.31686185439943e-06	6.76606698087615e-07	5.52776212111429e-07
0.0759456794052882	0.206124040547015	0.431242841914999	0.696702589769172	0.869561395005812	0.83855318351422	0.0818810554447608	0.222582322993629	0.466489163621312	0.754999748321881	0.944033870524207	0.912033130832338	0.038831039345097	0.106135935082872	0.22309245618139	0.361866895926748	0.453352100007484	0.438776786829067	0.00785919226693501	0.0221082039561036	0.0469288546845467	0.0764709925015513	0.0960650303397999	0.0931360901053539	0.000345869575133239	0.00168096490247526	0.00401222193209819	0.00679551609488683	0.00865272135016586	0.00839314063548468	0.0599812937427502	0.186579922478166	0.42385944934387	0.705085669782283	0.859369147511185	0.767520223631677	0.0579482853161918	0.188874815088724	0.449477721286275	0.783238019982956	1	0.935593970142561	0.0248691214647104	0.0855047932137264	0.21351020229527	0.389929302336647	0.521585157275922	0.511190111593628	0.00448770338890753	0.0170648085083589
0.0942477993680883	0.276300514057295	0.586188013628135	0.90000022088632	1	0.804098552586855	0.118326958140081	0.310222347160016	0.588585149358656	0.808158133738573	0.803036193058335	0.577464911343339	0.0236407917047886	0.055432145883577	0.0940564018838634	0.115493956189686	0.102630860435725	0.0659997952275301	0.000748450477154625	0.00157311865184123	0.00238883213839406	0.00262356351550336	0.00208422603857021	0.00119719173074367	3.2962775741959e-07	3.66010683186585e-06	6.20772891224282e-06	6.03384719967025e-06	3.28255627087364e-06	0	0.294092312756198	0.446215508970583	0.617864057489715	0.780780334912555	0.900435566904036	0.947685718062301	0.22201172308416	0.324981932749766	0.434139831742265	0.529282579698468	0.58888883955068	0.597952781785551	0.0447539987022573	0.0632040289793282	0.0814594140096084	0.0958127524443959	0.102847027921507	0.100750424704496	0.00240608199214164	0.00327945972812812
1.70858467265809e-08	0.000334356912158212	0.120002696981972	0.789911812897052	0.0953615083427454	0.000211141944075447	1.44871689735382e-11	2.98969780448806e-06	0.0113156097328528	0.785480720296289	1	0.0233491659273467	1.43744918574054e-16	3.12828444549015e-10	1.24861017725721e-05	0.00914017280937209	0.122712511389702	0.0302155276669013	1.66902726849777e-23	3.8304265067483e-16	1.6122698643668e-10	1.2446155996529e-06	0.00017621368961242	0.000457563054461562	0	5.48845347545637e-24	2.43618664730233e-17	1.98325258588708e-12	2.96109540978398e-09	8.10837216401556e-08	7.64058218690015e-05	0.000221853223783212	0.000512563727654303	0.000942264497681621	0.0013782900478917	0.00160417315957645	0.0114224048703748	0.0266401175336076	0.0494376201820929	0.0729998234714587	0.0857687136204562	0.0801823566125415	0.109018417617601	0.204229161987983	0.30442370682739	0.36106219470183	0.340744142363759	0.255868965399129	0.0664283437476753	0.0999563985775987
0.0591326290531965	0.146289884914595	0.284918622162407	0.436864545240347	0.527341793274001	0.501137625354316	0.0470429827502925	0.13988045159198	0.327445199906385	0.603447730535277	0.875507993344722	1	0.000999639666166757	0.00357256981343378	0.0100516508125682	0.0222645277943959	0.0388247807062497	0.0532996014190172	5.67370180577143e-07	2.43715900504534e-06	8.24169763471208e-06	2.19415912959888e-05	4.59873938461503e-05	7.58802661862151e-05	0	3.58073171504979e-11	1.71898575737671e-10	5.68967566462298e-10	1.446353843324e-09	2.87685660085298e-09	8.61858319290269e-05	0.00155402463000421	0.0155069969769326	0.0856338221118769	0.261704251550447	0.442612883754698	0.000772256279200935	0.00915259274170933	0.060030871428316	0.217897867861196	0.437702610921956	0.486578726488464	0.000933921889362673	0.00727535099562572	0.0313649909789883	0.0748314579611015	0.0988032135632387	0.0721947733404323	0.000152434479947687	0.000780525924708984
1	0.97756522458682	0.918162832300609	0.828556051436698	0.71837680200249	0.598426650444218	0.155424319112347	0.161332061122509	0.160897987393941	0.154173155722438	0.141936840245422	0.125547978551478	0.000404369720301776	0.000445693501013243	0.000471978478386434	0.000480215651753205	0.000469438437765262	0.000440909243257311	1.76107821963234e-08	2.06106804825139e-08	2.31757725526071e-08	2.50382699853096e-08	2.59897814254132e-08	2.59196509102935e-08	0	3.11606622050827e-15	6.21099949407833e-15	9.01445174786901e-15	1.12475000377998e-14	1.2667792643771e-14	0.304917944195193	0.368873599334785	0.427755486081715	0.475485225969765	0.506642818189444	0.517475959647432	0.0398140598998978	0.0513210956039973	0.0634130726326436	0.075107810081492	0.0852736447917789	0.0928042738984356	0.000167203569675246	0.000229651804323899	0.000302355312076837	0.000381582780847905	0.000461618662764747	0.000535305089879303	2.25844737292468e-08	3.30521133285425e-08
0.0725567727898657	0.289051608256668	0.693025802114623	1	0.868414722490704	0.453869434905765	0.0384984282284191	0.109393220414203	0.187074415984195	0.192537341220929	0.119259263834531	0.0444575842176742	0.00065168461032786	0.00132079327873881	0.00161104924979824	0.00118265852189472	0.000522500241830332	0.000138928135642679	3.51934061920781e-07	5.08754987971318e-07	4.42621614240953e-07	2.31757129571241e-07	7.30314680059547e-08	1.38504090411723e-08	6.01932624736805e-12	6.20784766384176e-12	3.83553872400367e-12	1.40484123281794e-12	2.81607164730293e-13	0	0.456033220760226	0.710585000645508	0.856619023146716	0.798935128307708	0.576484245465716	0.321821824676174	0.138714090654049	0.221718093720265	0.274178765365753	0.262312278985744	0.194158115692207	0.111184590296027	0.00437308749079672	0.00717017449341573	0.00909543358679378	0.00892625343155594	0.00677746280304845	0.00398122934082964	1.4288914602984e-05	2.40326577457163e-05
0.160562537494754	0.546156050285521	1	0.985584751582139	0.522875961544045	0.149318666088019	0.108066970496252	0.145171607449241	0.104973848499688	0.0408593334794232	0.00856075683432457	0.000965481083996512	0.000330626926965016	0.000175405461745751	5.00908877569641e-05	7.69989973565344e-06	6.37121317122451e-07	2.83772252244399e-08	4.59811632724308e-09	9.63387548136247e-10	1.08650774888403e-10	6.59591958326596e-12	2.15540358597324e-13	3.79133862024972e-15	2.90682025601014e-16	2.40522348197259e-17	1.07128103660196e-18	2.56839682384809e-20	3.31460328100883e-22	2.30256401147944e-24	0.0587716686881383	0.654711857654562	0.140499802500009	0.000580823986294006	4.62547879928117e-08	7.09597649983821e-14	1.38329359279417e-07	0.000562880733837995	0.0441226638785181	0.0666270198012428	0.00193812763124873	1.08606965781142e-06	8.8489017256832e-19	1.31525882434658e-12	3.76596603476204e-08	2.07723147979574e-05	0.000220717472654065	4.51785050203138e-05	1.53848420337278e-35	8.35285086548467e-27
6.41147098052697e-09	0.000188429855141763	0.101429391631411	1	0.180575261479039	0.000597225823330708	1.92569939013599e-13	6.80509137876353e-08	0.00044045495771883	0.0522144992286816	0.113371215960198	0.00450854662402602	2.25704971611128e-20	9.59047304188315e-14	7.46381739033835e-09	1.06390795201463e-05	0.000277759663612867	0.000132817827778845	1.03232294072678e-29	5.27433750799286e-22	4.93562697011184e-16	8.4593854381843e-12	2.65556765934188e-09	1.52685572437054e-08	0	1.13192493021117e-32	1.27363642949274e-25	2.62479501330139e-20	9.90757537413114e-17	6.84954070258969e-15	0.076432849733455	0.0844126668043392	0.0893487878807362	0.0906406862495862	0.0881274452149132	0.0821207015914528	0.0922573826536062	0.102947560647586	0.11009927695595	0.112851243489221	0.110861744007263	0.104378376936705	0.104348735632344	0.117649337062198	0.127129182119969	0.131660195963429	0.130682434636322	0.124317827503724	0.110595698859768	0.125987626023852
0.735965072368842	0.939173643133524	1	0.888422432185641	0.658573790929859	0.407337864777945	0.188867245420521	0.268811189419154	0.319229818162069	0.316318775185093	0.261524211856896	0.180411511620249	0.00477660443983907	0.00758249230592184	0.0100431532663004	0.0110992495081108	0.0102348751674957	0.00787475221991117	1.19054303605938e-05	2.10785049165504e-05	3.11386600105933e-05	3.83818096840022e-05	3.94744772497278e-05	3.38744879484909e-05	2.92438204884569e-09	5.77471849134982e-09	9.514652650606e-09	1.30803832952616e-08	1.50042196840806e-08	1.43605730313474e-08	0.104599560149944	0.21990417485844	0.386867323529318	0.569528657233929	0.701607256994207	0.723265120273472	0.00332512923482024	0.00913218118632035	0.0209877299710945	0.0403628082349846	0.0649564436665133	0.087475828127496	1.29663037545561e-06	4.65205194631165e-06	1.39668309938347e-05	3.5089417487994e-05	7.37699344480184e-05	0.000129779947662671	6.20230071602211e-12	2.90699026394028e-11
0.0055273876438356	0.0359236782723393	0.154013660617842	0.435567290789665	0.812585080585699	1	0.000199903542639575	0.00210246975863552	0.01458668467482	0.0667576441184765	0.201540800612762	0.401367799199041	1.16043592747445e-06	1.97505358023207e-05	0.000221745141973726	0.00164227890118491	0.00802337854482218	0.0258574219454747	1.08107836182029e-09	2.97800774594404e-08	5.41067779137759e-07	6.48474618354886e-06	5.12686347880108e-05	0.000267379486883429	0	7.04567882385921e-12	2.11747419923736e-10	4.10981386891419e-09	5.25829634672736e-08	4.43783303883925e-07	0.31060753101131	0.379026286956741	0.442500673724778	0.494248997555989	0.528159278449311	0.539972056671121	0.0532656936682901	0.069458258862945	0.0866537682860165	0.103428034148763	0.118107191505139	0.129033260188238	0.000521607661490634	0.000726840674887391	0.000968995454430863	0.00123592327854718	0.00150816389718052	0.00176073024361391	2.91676113882511e-07	4.34325332766018e-07
0.00266797744108644	0.0331617215740633	0.206264750099106	0.642016207851322	1	0.779447805649391	0.00749375219569196	0.0519385624733199	0.180141408332113	0.312658480501111	0.271556312645904	0.118027341163973	0.00130484169265011	0.00504294352593364	0.0097531165749085	0.00943921235324204	0.00457152531034506	0.00110794839183133	1.40850255541231e-05	3.03542568115377e-05	3.27351697206118e-05	1.76661786602091e-05	4.77093675968903e-06	6.44759329766254e-07	9.42518988549174e-09	1.13263299555079e-08	6.81106611420283e-09	2.04951404729477e-09	3.08476751190667e-10	2.30720438999889e-11	0.252201224718626	0.372558087679461	0.477116512355857	0.529710455947953	0.50984280037326	0.425419784422176	0.0936323695775188	0.111647316850965	0.115412862712738	0.103429347155194	0.0803557576660218	0.0541220034024974	0.00119976777450745	0.00115476853133387	0.00096355461316921	0.0006970137998058	0.000437109318426596	0.000237641563110168	5.30591847018315e-07	4.12224450167975e-07
0.186206669582376	0.334246009052973	0.529788108400218	0.741486347886352	0.916366260543285	1	0.169928586575477	0.253095783438014	0.332865168597591	0.386559875643703	0.396396828658495	0.358928998902095	0.00938780947491787	0.0116019290561514	0.0126607990965668	0.0121999205875124	0.0103804902326629	0.00779908576818165	3.13962303677842e-05	3.21952043380524e-05	2.91520038009775e-05	2.33081988829678e-05	1.64554858353075e-05	1.02581960518814e-05	5.5398732592772e-09	4.59185138469717e-09	3.24679968049539e-09	1.87903774797563e-09	7.62384115785492e-10	0	0.231035772938418	0.332066828468181	0.423001078447943	0.477559150666828	0.477840090392126	0.423748050193075	0.0857305015156844	0.146717969879491	0.222536354471028	0.299149544146689	0.356406353659857	0.376332951025008	0.00945670966525967	0.0192703541949823	0.0348023879636395	0.0557055033534689	0.0790236119217565	0.0993540018439833	0.000310093213692663	0.000752392116003464
0.0892153271927665	0.456527253790088	1	0.937646949471554	0.37634378140947	0.0646600740650437	0.00118253943165463	0.014874231166251	0.0800865299347956	0.184582481619636	0.182107376906837	0.0769078465727968	2.1541235540853e-07	6.66010634921584e-06	8.81450184216591e-05	0.00049936768607683	0.00121101396994542	0.00125714080879149	5.39267680315483e-13	4.09832712999255e-11	1.33326012034456e-09	1.85664644749614e-08	1.10675014396258e-07	2.82407364290677e-07	0	3.44730593716264e-18	2.77128857166666e-16	9.48671724453607e-15	1.39004475384012e-13	8.71860337213167e-13	0.0568598002065011	0.249593593946636	0.396334248010343	0.227661625379715	0.04730620663623	0.00355587494596308	0.0168615917036276	0.0559116359508729	0.0670665386933805	0.0291011163008293	0.00456786717070328	0.000259368569566132	0.000146858692928573	0.000367856822466642	0.000333317437214092	0.000109253992189643	1.29543807900914e-05	5.556432781027e-07	3.7567180245339e-08	7.10825960822267e-08
3.37799436661046e-14	2.35868959577838e-08	0.000355549451668478	0.123977555194563	1	0.186582457719268	5.59638275267289e-11	4.13377540908092e-06	0.00706287430907228	0.279145065355751	0.255206839716368	0.0053972003719237	4.44998107042687e-09	3.7254998004495e-05	0.00721480449267601	0.0323205294877859	0.00334923980608775	8.02837959930661e-06	1.81950063261834e-08	1.72656859160156e-05	0.00037899133571974	0.000192437011583775	2.26027771609837e-06	6.14111418797831e-10	3.82566985305022e-09	4.11476228648841e-07	1.02375401957058e-06	5.89196757643754e-08	7.84378378578731e-11	0	0.0296066562792005	0.0430628740122475	0.0577409765178445	0.0713727945049844	0.0813296197678809	0.0854342962160969	0.0415724230898021	0.0546058540363868	0.0661211704860083	0.0738090007336175	0.0759531136337709	0.0720525411708302	0.0387613809737868	0.045978343730758	0.0502776381031546	0.0506831823722204	0.0470999394167606	0.0403500692600217	0.0239977801703773	0.0257066430831369
0.159094571207824	0.316313044266087	0.536021780025687	0.774196786843907	0.95306799482258	1	0.0603711692446487	0.134846968869886	0.256718037105371	0.416557704458546	0.576099571976547	0.679084045089267	0.00415105029144458	0.0104164433580419	0.0222784263739761	0.0406118860913031	0.0630994248407493	0.0835605394513926	5.17178643392719e-05	0.000145798113685647	0.000350321523042557	0.000717439573593543	0.00125229725828057	0.0018630869518051	1.16755327032022e-07	3.69775668437913e-07	9.98167062229866e-07	2.29652747653276e-06	4.50343214388592e-06	7.52695266039252e-06	0.000544476249859329	0.00695925168316678	0.0504938724256228	0.207973186750339	0.486260001797726	0.64539007285411	9.65521820758426e-06	0.00025125033765736	0.00371145107856702	0.0311224199974032	0.148147903781997	0.400322679742478	6.58748953953517e-08	3.49000920381728e-06	0.000104960195286479	0.00179190590366168	0.0173659402595803	0.09553751434132	1.72749603424825e-10	1.86516945866175e-08
0.144211066082689	0.249392302027181	0.381860105357438	0.517681111741013	0.621379810508847	0.660372142652728	0.0472369283212943	0.0980530087453802	0.180209211906703	0.29324447458561	0.422492958805418	0.538946803678275	0.0103057362238277	0.0256775224074228	0.0566453153234313	0.110639872828915	0.191335750648817	0.292966099224018	0.00149758233244884	0.00447877887586065	0.0118594711216212	0.0278040339428992	0.057714785449564	0.106072583945267	0.000144949494535364	0.000520331882529639	0.00165379226763024	0.00465391303963003	0.0115955768478724	0.0255801590388227	4.25415165938039e-11	2.30377626578988e-07	0.000184659930851915	0.0219083704046728	0.384726869537849	1	6.00941946733394e-13	6.21791282052633e-09	9.52273667319436e-06	0.00215865858394549	0.0724287817958678	0.359702486265388	1.09834542901694e-15	2.17138001776713e-11	6.35386175166168e-08	2.75197651179658e-05	0.00176423617161861	0.0167407055875788	2.59728119823014e-19	9.81101464848226e-15
0.958908684202305	1	0.978932270721111	0.899570464467779	0.775974817489625	0.628333137064432	0.273259452790116	0.29153752201045	0.291973623040417	0.274487566522846	0.242232065334928	0.200664470922674	0.00666799971866312	0.00727798828392427	0.00745687784148879	0.0071718731921269	0.00647497465408611	0.00548748619285297	1.39327994962209e-05	1.55578894841844e-05	1.63077060308501e-05	1.60459325819087e-05	1.48206396977674e-05	1.284987291867e-05	2.49289299812597e-09	2.84781942571584e-09	3.0538742890039e-09	3.07411252359123e-09	2.90481355108423e-09	2.57659797271325e-09	0.0741866448443368	0.482728720972564	0.922025460531073	0.5169458517662	0.0850764895877488	0.00410994902185112	0.0845008349883866	0.203333756867319	0.143621790125878	0.0297778647017453	0.00181229601406523	3.23762902167094e-05	0.00219069305400954	0.0019494005826456	0.000509193695626149	3.9041573299251e-05	8.78686530934838e-07	5.80501029394239e-09	1.29266896636048e-06	4.25380873521141e-07
0.260646840795159	0.418732757142817	0.607119141270327	0.794444261266357	0.938221664463779	1	0.16178295501437	0.245650884485733	0.336632790925979	0.416338929201805	0.464718692980034	0.46815081220747	0.00658555175192088	0.00945102453170764	0.0122410339659115	0.0143090175868077	0.0150957272147199	0.0143731106949685	1.75774238359288e-05	2.38431133842702e-05	2.91886162272748e-05	3.22485837273548e-05	3.21555424024483e-05	2.8936703060469e-05	0	8.67965241764359e-10	1.48754470871139e-09	1.68944777384043e-09	1.41496576511265e-09	7.43504221396432e-10	0.476394905275457	0.461887094506242	0.420961120244566	0.360649707298085	0.290446816401685	0.219879679698246	0.430700176928659	0.380583490817427	0.316127501786622	0.246838018886733	0.181175414426154	0.12500400068505	0.318272324073753	0.256318495826734	0.194043211946913	0.138087511083457	0.0923735823176815	0.0580869543733322	0.192237709513456	0.141099614764611
0.508296121529385	0.811805794599689	1	0.950126958565913	0.696293788021963	0.393545374593904	0.313214669116171	0.503118651961687	0.623275975240159	0.595535015403707	0.438878888666359	0.249421405495001	0.0751045995170821	0.121427563557958	0.151319593463795	0.145395399345729	0.107711102066534	0.0614878390342019	0.00683515147744399	0.0112403022337099	0.0141378925825199	0.0136544575632008	0.010121146660271	0.0057244398137485	3.43710772181004e-05	0.000197687089055824	0.000307135409190867	0.0002921701698276	0.000163046540630835	0	0.319885250172339	0.404345810745833	0.485164850090146	0.552600368361844	0.597479240792664	0.613234358184866	0.241479478800757	0.319598524526885	0.401507878403062	0.478808101814754	0.542019056372515	0.582448377814193	0.164420191308051	0.227864501110227	0.299734743761451	0.374249221024644	0.443569649126537	0.499054034565031	0.10095466736106	0.146525497057102
0.0185270513507094	0.0867425313999414	0.269757975126444	0.557227970952804	0.764553600939527	0.696785945478402	0.00249678479990502	0.013859434363643	0.0511006370730645	0.12514789159528	0.203580967708206	0.21997191004368	2.61822019736678e-05	0.00017230948696123	0.00075323173240964	0.00218707883862374	0.00421809817081144	0.00540362673874477	2.1362593058632e-08	1.66693865631356e-07	8.63933855677618e-07	2.9740989576488e-06	6.80058664316193e-06	1.0328890514532e-05	0	1.1191911417187e-11	7.57488009674592e-11	3.13343768837146e-10	8.51795746842471e-10	1.53493066973305e-09	0.00609691908060658	0.0527837426578562	0.253578070099742	0.675997306169647	1	0.820874559727279	0.000845052479772536	0.00960179220868179	0.0605400376900453	0.21181408323492	0.411233739952791	0.443041499336007	2.16653541795826e-05	0.000323082409362179	0.00267351466460498	0.0122764723074623	0.0312814134140431	0.0442304042786995	1.02742733205997e-07	2.01086503361447e-06
0.168254362864183	0.382257331184565	0.671285439328699	0.911376859940532	0.956640829062552	0.776358647055048	0.107163591274618	0.243403751271408	0.427270622529121	0.579823860177653	0.608329682112369	0.493441393034699	0.0275333458589009	0.0626218093701178	0.10994135671721	0.149155175842353	0.156416981252752	0.126797979375506	0.00276224499973536	0.00641817116410372	0.0113448172631099	0.0154226534396917	0.0161709691368868	0.0130818348460979	0	0.000154100603342485	0.000361609078731244	0.000533160106768763	0.000564352836926376	0.000434013688329091	0.249054847766	0.457873174162759	0.7071224893405	0.917436174651223	1	0.915735023857307	0.156250540324937	0.298641853999805	0.479447082194574	0.646617976150212	0.732641097140413	0.697391810204245	0.0525350774796039	0.104455416308801	0.174369863749404	0.244484545978745	0.287960196496808	0.28492741945045	0.00939293212834561	0.0195204135867527
0.482287505773441	0.79301024875959	1	0.96765860901877	0.718480929686614	0.408993198599871	0.345454480683071	0.607685262135126	0.819309273541756	0.847480004377317	0.672604792104288	0.40930082528565	0.133560246390229	0.25238541047428	0.364330786626111	0.402979269352823	0.341715585987291	0.221935382008513	0.0266079059187896	0.0556001521426631	0.0867725516184561	0.102930478804123	0.093167789990151	0.0642117752364182	0.00106604067632296	0.00488283663872103	0.00949709191809819	0.0125903332107192	0.0121383368963047	0.00845552881330424	0.415795164893362	0.544122793067753	0.642043179358664	0.68325053152223	0.655805040458884	0.567712873917505	0.227185753349997	0.335112895438574	0.44531650198281	0.533479423654714	0.576329022460177	0.561530013494992	0.076530752429383	0.12808474775307	0.192287113209497	0.259726434811536	0.316057028608273	0.346695374366479	0.0146590771826174	0.029241135802796
0.0275574516389477	0.0939061405112303	0.248254743297766	0.50915468505348	0.810122248260868	1	0.0489226746681822	0.118071927055844	0.22107097983489	0.321118588801221	0.361866002452629	0.316357944217871	0.000995475477235118	0.00170156500911988	0.00225639512171819	0.00232129525578288	0.00185265367060029	0.00114711438097921	2.32166827132112e-07	2.81060405870075e-07	2.63965881114216e-07	1.92328899242834e-07	1.08715111845114e-07	4.76742532081124e-08	6.16188141890061e-13	5.2768609540504e-13	3.49517820988236e-13	1.78222860184514e-13	6.86975641967303e-14	1.82874336496474e-14	0.00642121912915905	0.0360322797930461	0.138611074964476	0.365540971807885	0.660854927649381	0.819045716343426	0.0158512268416573	0.0506853124700935	0.111104926255325	0.166961540334857	0.172001213164125	0.121472653224454	0.000584947134132369	0.0010658126278797	0.00133130341345114	0.00114000083549072	0.000669214332723385	0.000269312950552345	3.22684938048384e-07	3.35033269334859e-07
0.260646840795159	0.418732757142817	0.607119141270327	0.794444261266357	0.938221664463779	1	0.16178295501437	0.245650884485733	0.336632790925979	0.416338929201805	0.464718692980034	0.46815081220747	0.00658555175192088	0.00945102453170764	0.0122410339659115	0.0143090175868077	0.0150957272147199	0.0143731106949685	1.75774238359288e-05	2.38431133842702e-05	2.91886162272748e-05	3.22485837273548e-05	3.21555424024483e-05	2.8936703060469e-05	0	8.67965241764359e-10	1.48754470871139e-09	1.68944777384043e-09	1.41496576511265e-09	7.43504221396432e-10	0.476394905275457	0.461887094506242	0.420961120244566	0.360649707298085	0.290446816401685	0.219879679698246	0.430700176928659	0.380583490817427	0.316127501786622	0.246838018886733	0.181175414426154	0.12500400068505	0.318272324073753	0.256318495826734	0.194043211946913	0.138087511083457	0.0923735823176815	0.0580869543733322	0.192237709513456	0.141099614764611
0.354035545195082	0.463697734132427	0.553510012224398	0.602168993690595	0.59705411915099	0.539524796320496	0.109800752716397	0.135466467677388	0.152321320818896	0.156096076925523	0.145789310083211	0.124097140453019	0.00217932911544131	0.00253272299416918	0.0026825941092831	0.00258955202715219	0.00227822554055424	0.00182671667288163	2.76821078782371e-06	3.03041726240601e-06	3.02348687064363e-06	2.74926196653656e-06	2.27838197512577e-06	1.72083530695098e-06	2.23609515357085e-10	2.30629687069753e-10	2.1666475383027e-10	1.85378129152197e-10	1.44401944405263e-10	1.02327332618367e-10	0.163076238047505	0.313278101278614	0.520547837153005	0.748139369794175	0.930027150869801	1	0.0306592480656908	0.060160077187002	0.102104886049745	0.149891125249753	0.190325320405388	0.209029929460046	0.000251854236129348	0.000504781788942623	0.000875083209399111	0.00131215843892973	0.00170182327675007	0.00190912293794891	9.03955731048585e-08	1.85060016078615e-07
0.463500577253106	0.705029661062119	0.911010581908201	1	0.932475785231849	0.738645041982512	0.21765774849147	0.349516620634445	0.476777645204306	0.552487402811261	0.543861916572653	0.454793829367009	0.0314275033905384	0.0532875554895121	0.076743823568578	0.0938848728136895	0.0975649452388064	0.0861270871012355	0.00137839827815479	0.00248175198049597	0.00378267747229333	0.00489051709071352	0.00536695588484635	0.00500035325480885	0	1.69871295448439e-05	3.88164900485988e-05	5.98589881970068e-05	7.23443640534994e-05	7.08643563810849e-05	0.440687122513102	0.57302612040712	0.703683126962444	0.816091982089533	0.893841807640644	0.924574604745686	0.358175378525674	0.457905126816451	0.552858090842145	0.630392280674726	0.678840142582205	0.690372891229101	0.0640667196362581	0.0805320424250094	0.0955993681469429	0.10717531952169	0.113472283371557	0.113459487349674	0.00250483149418764	0.0030999512154621
7.06093566563543e-13	1.15850893248219e-07	0.00067210127860134	0.137869518665854	1	0.256466085720493	1.72948249116352e-08	0.000182196638407025	0.0678676408334653	0.893888497159977	0.416295913177174	0.00685518451752465	1.43170715652596e-06	0.000968423777523457	0.0231619380200029	0.0195876596431989	0.00058571777762939	6.19287715966171e-07	4.00568074721524e-07	1.73970110522015e-05	2.67159823909949e-05	1.45066074969947e-06	2.78521532079644e-09	1.89081871733144e-13	3.78776111596019e-10	1.05625297649353e-09	1.04148138760999e-10	3.63105880966733e-13	4.47621937879069e-17	0	0.341215099691452	0.367222995203237	0.379716715931686	0.377240041842726	0.360084206381618	0.330231565060103	0.127540224537988	0.129268031423242	0.125881907067484	0.117777874619284	0.105874734140169	0.0914427278917652	0.00503200929089059	0.0048031674028147	0.00440496267419266	0.00388136926858346	0.00328591188936857	0.00267272998090056	2.0956126569713e-05	1.88382099468877e-05
0.325262641394392	0.637875911000315	0.927523042225687	1	0.799396273852867	0.473817316610994	0.123862012260452	0.26503835620033	0.420498923051802	0.494660833295672	0.431456314758323	0.279031122757257	0.0110509932880551	0.0258025386952354	0.0446676562242961	0.0573330789811003	0.0545634079974369	0.0385018303971058	0.000229939721313388	0.000587507896974361	0.00111070105379714	0.0015559678303275	0.00161575743352632	0.00124375857123736	0	2.01441259425104e-06	5.35244062376508e-06	8.77669637700543e-06	1.00945825983084e-05	8.29917196637204e-06	0.248098930062773	0.297054454245806	0.336852244673723	0.361772089152435	0.36797890497219	0.354489229215955	0.112216787838194	0.141698841977696	0.169459826025369	0.191937269876992	0.205894162732008	0.209180380912422	0.0155764861977864	0.0207434800412884	0.0261627335990673	0.0312518046914196	0.0353555974410538	0.0378819817938726	0.000662524570685684	0.000930929062649699
0.00305123463857445	0.0302380614130904	0.169881291318369	0.54106623439604	0.976941550717969	1	1.22858174202652e-05	0.000285240644852794	0.00375432644224985	0.0280134066020064	0.11849856403146	0.284166920109905	1.82870942126712e-09	9.94674693592549e-08	3.06711955772468e-06	5.36159014010214e-05	0.000531336668474438	0.00298510240894911	1.0062304456381e-14	1.28222110708041e-12	9.26278476604168e-11	3.79344239148986e-09	8.80721672611888e-08	1.15919672081387e-06	0	6.08975433359208e-19	1.03408452430014e-16	9.92168601630329e-15	5.39659431272469e-13	1.66405335547584e-11	0.0897481111978385	0.212367472158596	0.412992343411063	0.660065942801084	0.867009732295478	0.935948477592245	0.031168999290312	0.0618594374238437	0.10089749761951	0.135252763372828	0.149005816313288	0.134912322118113	0.000233791489677182	0.000389163617604492	0.000532386565684511	0.000598567684294309	0.0005530835822137	0.000420009960839199	3.78741447611017e-08	5.28769985224526e-08
0.170363468435908	0.417746538376799	0.753553790323256	1	0.976280423367952	0.701193202996001	0.150093911598266	0.349747291355773	0.59952639500608	0.756041037765756	0.70140708307469	0.478719751344535	0.063922228463391	0.141562945319595	0.23060697264905	0.276353467040097	0.243633143958857	0.158008555702034	0.0131444605435031	0.0276856201448487	0.0428691285397985	0.0488216947263933	0.0408973442678533	0.0251964822625284	0.00128496093915067	0.00259580441603041	0.00383081664723543	0.00414769835971415	0.00329663515765987	0.00191977871163905	0.269437749192901	0.290723936867928	0.285680069265579	0.255655823061867	0.208356266182901	0.154642575795743	0.229196096261018	0.236541439818352	0.222322392900675	0.190297988929765	0.148339699856941	0.105304409825382	0.0594025111456035	0.0586381099564618	0.0527128049705185	0.0431525522730389	0.0321687793416562	0.0218355789277764	0.00466932746748964	0.00440721917086225
0.240199712589676	0.368583282502771	0.509840502884194	0.635833768041768	0.714984521992633	0.724947996745288	0.263792245188796	0.423663667459056	0.613360026104209	0.800614540800261	0.942280012347299	1	0.109271924981321	0.183898360437876	0.278819581964217	0.38103220953742	0.469447723049768	0.521484669236961	0.0167354361753155	0.0298139620642149	0.0475686781999828	0.0682275192081288	0.0881072854668752	0.102512016653127	0.000508914588478846	0.00137048973988085	0.00261473432701639	0.00416889700998372	0.00580566281985621	0.00717613293680295	0.375834828633582	0.441622754218101	0.498477081472831	0.540488290798679	0.562962234489464	0.563282392915993	0.241378569663711	0.301278734809583	0.361199729325777	0.415963233270035	0.460153589110571	0.488987701305089	0.0690775634133311	0.0916933788434626	0.116852363826342	0.142998921462348	0.168066772315928	0.18972297440821	0.00844588685357391	0.0120945313104119
1	0.97756522458682	0.918162832300609	0.828556051436698	0.71837680200249	0.598426650444218	0.155424319112347	0.161332061122509	0.160897987393941	0.154173155722438	0.141936840245422	0.125547978551478	0.000404369720301776	0.000445693501013243	0.000471978478386434	0.000480215651753205	0.000469438437765262	0.000440909243257311	1.76107821963234e-08	2.06106804825139e-08	2.31757725526071e-08	2.50382699853096e-08	2.59897814254132e-08	2.59196509102935e-08	0	3.11606622050827e-15	6.21099949407833e-15	9.01445174786901e-15	1.12475000377998e-14	1.2667792643771e-14	0.304917944195193	0.368873599334785	0.427755486081715	0.475485225969765	0.506642818189444	0.517475959647432	0.0398140598998978	0.0513210956039973	0.0634130726326436	0.075107810081492	0.0852736447917789	0.0928042738984356	0.000167203569675246	0.000229651804323899	0.000302355312076837	0.000381582780847905	0.000461618662764747	0.000535305089879303	2.25844737292468e-08	3.30521133285425e-08
0.263727366395992	0.409441111893238	0.572425077139449	0.720670606448978	0.817044896707292	0.834153524851549	0.27626757688838	0.440638080367506	0.632885415860684	0.818576181691635	0.953419596951132	1	0.0505354749574323	0.0828064827065642	0.122186512006522	0.162357795729658	0.194273684866673	0.209336887370866	0.00161418275257859	0.00271729830683858	0.00411919630912049	0.00562313390714432	0.0069125011532201	0.00765213991927426	8.99607471497788e-06	1.55632778153755e-05	2.42417778613356e-05	3.4000359792802e-05	4.29413241234041e-05	4.88368705064616e-05	0.120948253142415	0.195654326237555	0.284419481176981	0.371543147970337	0.436153343471769	0.46009677508313	0.0259241601434233	0.0479327007055609	0.0796414407376717	0.118912179087832	0.159548819631159	0.192371567798557	0.000971382244242493	0.00205284579547589	0.00389853593967372	0.00665313594627794	0.010203075889767	0.0140609864655535	6.35576483233222e-06	1.53624768716035e-05
0.222469454793417	0.356311226844343	0.510111182275377	0.652794373893524	0.746731003719435	0.763533656410708	0.05659305488777	0.107248987415483	0.181676804580724	0.275094549436922	0.372340870534149	0.450480146386655	0.00246383933674051	0.00552476107910462	0.0110736494533283	0.0198401173718474	0.0317741479732558	0.0454862157855538	1.83565422536823e-05	4.87057435146637e-05	0.00011551394476585	0.000244884412386987	0.000464047821507438	0.000786031628341362	2.22317065845098e-08	7.23121336092238e-08	2.05048842339944e-07	5.16118500164221e-07	1.15869578394957e-06	2.32347621438395e-06	0.043729325600985	0.134925669856666	0.324099382540198	0.606071198624266	0.88232972713316	1	0.00359749985848271	0.0161595757541615	0.056509421260787	0.153841522968879	0.326052925287118	0.537977922493486	8.56548586935663e-05	0.000560135865426152	0.00285162399514665	0.0113019235012558	0.0348717856191078	0.0837640775279729	5.89083551916501e-07	5.61819123756657e-06
0.583949121519616	0.733338656097075	0.839872800494774	0.877207369153434	0.835547156384716	0.725804172668222	0.582943972033702	0.637567185111736	0.635923206080709	0.578446180431064	0.479844386749351	0.36300790732756	0.255008816443252	0.242897326908542	0.210992759106216	0.167142936282835	0.120748165596807	0.0795494722382185	0.0488718791524117	0.0405381950425042	0.0306633409710254	0.0211494633596352	0.0132999466796337	0.00762338426780945	0.0040881956559472	0.00294821529011247	0.00193590935182404	0.00115554825534064	0.000624524193674782	0.000302489367611877	0.429121781942828	0.581905773713707	0.737445663227522	0.87340053908127	0.966725955506048	1	0.361596209337786	0.44300243118801	0.507217031572069	0.542734677967328	0.542734677967539	0.50721703157266	0.0783774912545051	0.0867542238806543	0.0897408462263865	0.0867542238807605	0.078377491254697	0.0661744099519868	0.00435352977383973	0.00435352977384338
0.0372504141750367	0.218199052071658	0.612815425520452	0.825204511065052	0.532780810188299	0.164926571191353	0.0756163271391053	0.372954035087498	0.881962494789893	1	0.543631931915181	0.141698415063087	0.00414806097533813	0.0172267298735696	0.0343016988001725	0.0327479025802742	0.0149901654269052	0.00328991315706814	6.14918138216246e-06	2.15027871368459e-05	3.60517045968883e-05	2.8980878063123e-05	1.11699599932801e-05	2.06415166764162e-06	2.11343350266764e-10	6.903266269081e-10	9.88958200499542e-10	6.58084520626528e-10	1.8992932825408e-10	0	0.0453684137990241	0.0652618505458383	0.0770315134808996	0.0746071988729244	0.0592920267908565	0.03866474186885	0.0108489185048857	0.0209959521792463	0.0333417169398799	0.0434453802619662	0.046451795231385	0.0407534763234042	0.000594072103077773	0.00154679101483925	0.00330466445655406	0.00579330445424629	0.00833352210905604	0.00983635260299473	7.44920221861987e-06	2.60943826410437e-05
0.0199058131127893	0.0750206557600924	0.212493575384535	0.452350596865151	0.723717423048585	0.870216682401596	0.0356857445810691	0.108338558947409	0.247192691744982	0.42388950323301	0.546303777822156	0.52915178016314	0.0053725900551443	0.0131389704459993	0.0241491655845573	0.0333585394971305	0.0346318958329313	0.0270215255604932	6.78874262006546e-05	0.000133777818651695	0.000198086982538632	0.000220423343087984	0.000184331005637643	0.000115840841561446	3.039255893174e-08	7.27247580826303e-08	9.47762742632285e-08	8.06275417176389e-08	4.06963921107983e-08	0	0.00834198597895515	0.0473581763372638	0.182108389979717	0.474324649059097	0.836820604900815	1	0.00358525319772348	0.0225061386543825	0.0956950537783326	0.275605878077729	0.537648385515826	0.710426526171638	0.000554354163475285	0.00384809150056631	0.0180921494602839	0.0576159727931895	0.124281386375963	0.181585068177428	3.08012916517273e-05	0.000236681162179923
0.359021474595383	0.636598517382893	0.895645801656398	1	0.886077239464343	0.623066778365181	0.189233842301608	0.368712344403373	0.569856432961469	0.698858078445769	0.680144959211597	0.525288644858634	0.0482882701976974	0.103659176161702	0.176154234504648	0.237369804737268	0.253754881730949	0.215225698525377	0.00570512968298852	0.013893891830305	0.026212711693423	0.0389504067634857	0.0457923739127146	0.0426438302085756	0	0.000582388116341977	0.00157824842024086	0.00279442789114376	0.00370997682740136	0.00380542454239582	0.57632763584043	0.716106122481664	0.821381862388321	0.869721794212053	0.850131023010275	0.767115188332345	0.310607366779006	0.423911823759301	0.534028962249866	0.621017114221497	0.666658362753864	0.660645686343736	0.088673813498878	0.133043657140563	0.184166813394626	0.235271374873663	0.277413019186184	0.301935022683801	0.0131693436744174	0.0219068425131516
0.00035338759341327	0.0137608992747874	0.175416353576007	0.732016954345473	1	0.447205008936259	0.000346517537119291	0.0105242913391023	0.104637715668588	0.340573957402779	0.36287948839752	0.126573038099187	4.96292857126097e-05	0.00117565020054863	0.00911686760891023	0.0231441353187492	0.0192337545364696	0.00523256913541829	1.03817737109194e-06	1.91823407715865e-05	0.000116022470105695	0.000229725723317604	0.00014890346867553	3.15956540416296e-05	3.12634501929278e-09	4.56697909629499e-08	2.15618224598829e-07	3.33010319450634e-07	1.68331872882662e-07	2.78203435396929e-08	0.185232334911631	0.285979725851986	0.400902236079071	0.510301095251379	0.589792588934385	0.618951914403189	0.0388568479731415	0.0629320857464123	0.0925468139076733	0.123576419251961	0.149828534179508	0.164944653608045	0.000578869890956169	0.000983493843393539	0.00151721494497529	0.00212523697770818	0.00270303956453714	0.00312163577403333	6.12384866988896e-07	1.09147943298731e-06
0.735965072368842	0.939173643133524	1	0.888422432185641	0.658573790929859	0.407337864777945	0.188867245420521	0.268811189419154	0.319229818162069	0.316318775185093	0.261524211856896	0.180411511620249	0.00477660443983907	0.00758249230592184	0.0100431532663004	0.0110992495081108	0.0102348751674957	0.00787475221991117	1.19054303605938e-05	2.10785049165504e-05	3.11386600105933e-05	3.83818096840022e-05	3.94744772497278e-05	3.38744879484909e-05	2.92438204884569e-09	5.77471849134982e-09	9.514652650606e-09	1.30803832952616e-08	1.50042196840806e-08	1.43605730313474e-08	0.104599560149944	0.21990417485844	0.386867323529318	0.569528657233929	0.701607256994207	0.723265120273472	0.00332512923482024	0.00913218118632035	0.0209877299710945	0.0403628082349846	0.0649564436665133	0.087475828127496	1.29663037545561e-06	4.65205194631165e-06	1.39668309938347e-05	3.5089417487994e-05	7.37699344480184e-05	0.000129779947662671	6.20230071602211e-12	2.90699026394028e-11
3.02232546172065e-05	0.0114249595188535	0.366781644443841	1	0.2315431247868	0.00455305884554679	0.0119234563898289	0.111553188300945	0.0886341920964866	0.00598081097776762	3.42734913068561e-05	1.66800020474357e-08	0.000335463658748641	7.76768631128582e-05	1.52748643306167e-06	2.55095341508171e-09	3.61798845865776e-13	4.3578402909467e-18	6.73086941667887e-10	3.857302903975e-12	1.87730919245238e-15	7.75938592220804e-20	2.72369442385697e-25	8.11949267162073e-32	9.63117390512526e-20	1.36602354084649e-23	1.64541944701965e-28	1.68319546131865e-34	1.46228477107234e-41	0	2.74141703673678e-32	9.36477565253531e-24	5.85924583909391e-17	6.71441430407126e-12	1.40927783915114e-08	5.41760306975546e-07	1.08813703020069e-26	9.4830539270157e-19	1.51368296342421e-12	4.42530998889817e-08	2.36959729546147e-05	0.000232395366773258	5.26758647438167e-22	1.17116656167122e-14	4.76922406804673e-09	3.55712283133347e-05	0.00485928162305519	0.0121581458678088	3.10999262477771e-18	1.76404114099872e-11
0.025564634455473	0.14659775837794	0.472316629807462	0.854982709556943	0.869560127443504	0.496889813412068	0.0118647921128697	0.0853626447764671	0.345059288031944	0.783678200004956	1	0.716936059880386	0.000610212483083501	0.00550820488464338	0.0279354727023732	0.0796012774728058	0.127438961616059	0.114631136110148	3.47562217807601e-06	3.93849477107275e-05	0.000250620409239487	0.000895989902894132	0.00179972347124991	0.0020310759452843	0	2.90139797560364e-08	2.46968051391413e-07	1.11541318222372e-06	2.81431958951499e-06	3.98577923338739e-06	0.0226829566933246	0.0736442506203879	0.184045356323555	0.354044400705482	0.524248805227117	0.597535926799858	0.00801300979825067	0.0289789864655197	0.0806710110107091	0.17286164727899	0.285119319082363	0.361994103309068	0.00103888125825949	0.00418506600110182	0.0129773204878569	0.030975226556893	0.0569102874041333	0.0804848078549669	4.94303309677861e-05	0.000221815812904116
0.199736104618134	0.280742551876015	0.36670993292455	0.445143338404258	0.502157395933072	0.526432425133288	0.408186151365207	0.565406829534594	0.727824400346275	0.87067275567194	0.967934755487663	1	0.0463770997797561	0.0633078766831322	0.0803109181840462	0.0946791084726353	0.103728112539301	0.10560915014232	0.000292848347152785	0.000393991621732234	0.000492580849438581	0.000572296104858663	0.00061790253404765	0.00061997822077615	0	3.3511433915782e-08	6.51574384439693e-08	8.95123578538968e-08	1.01826853990005e-07	9.95336288720898e-08	0.0976169436195921	0.155499891514582	0.225139339209035	0.296270995121207	0.354358909105407	0.385224637258323	0.194061960881242	0.268329790558802	0.337220394341007	0.385190216847363	0.399901603963864	0.377352756257644	0.0564341967427606	0.0677321078024976	0.0738861862731705	0.0732568674112681	0.0660161006679785	0.0540714236844175	0.00240057088014379	0.00250086984206764
0.539955589192804	0.737103162966452	0.905193727677519	1	0.993812571201174	0.888494915646632	0.46939649800414	0.566939679594923	0.615995135024453	0.602091114246731	0.529409068825026	0.418757826365727	0.132747831152902	0.141858962474008	0.136369517803862	0.117925262513993	0.091730999563688	0.0641834313584586	0.0121723770274401	0.0115057872650806	0.00977839313004131	0.00746968507243802	0.00512534496429141	0.00315386998409128	0.000314103165355589	0.000254242815518083	0.000178441836321975	0.000103982757693917	4.29689272623353e-05	0	0.987768762627725	0.942114143275627	0.81742496573281	0.645189422640443	0.463253694138776	0.30257781348695	0.828501315063923	0.797843046041243	0.698936071346178	0.556995776015615	0.403792159145478	0.266286432981298	0.488878780721079	0.475336480598526	0.42043116490858	0.338283253508461	0.247601555694295	0.164855552514779	0.202930627413576	0.199215333401157
0.494825917125677	0.648307662692352	0.796155846287581	0.916444223268266	0.988795443462717	1	0.205707994534662	0.297013680450235	0.401951015879337	0.509860831362942	0.606202158448865	0.675574889502293	0.0365745181625236	0.0582377010461528	0.0868854290768181	0.121476120279584	0.159176154498585	0.195492393382034	0.00270738851455016	0.0048149434389841	0.00797049345796672	0.0123254017679959	0.0178343410649967	0.0241657460091533	0	8.52892050582729e-05	0.000228635764766132	0.00045185635849733	0.000772909963927176	0.0011974761289605	0.166327478698809	0.3623708300598	0.565951540773425	0.633723644670897	0.508773232886805	0.292841748842081	0.0667775795554706	0.186478853558083	0.373146958607562	0.535281788644691	0.550530540418976	0.40595620972365	0.0176179672916214	0.0632051201694962	0.162119965817572	0.297972168216889	0.392610480754109	0.370882709679415	0.00299978924187761	0.0140623908246618
0.0411171766146573	0.18728045325439	0.528418837435461	0.923593371016958	1	0.670711680696151	0.0538337349169027	0.223211107915736	0.573315612652043	0.912196519683391	0.899082884169115	0.548943600068815	0.00300530485518072	0.0113433677012838	0.0265223568746555	0.0384148273662802	0.0344669084461148	0.0191567771512608	7.15302174845298e-06	2.4578798347319e-05	5.23152646962938e-05	6.89776687818204e-05	5.63382361091019e-05	2.85043422893395e-05	1.32211769317496e-10	1.67709029788721e-09	3.80621209721504e-09	4.68731338140271e-09	3.3327592582882e-09	1.21467209323737e-09	0.196620296051948	0.321835628788832	0.466157641833218	0.597481423813372	0.677655423486844	0.680121245965394	0.0720002358569738	0.136364652552236	0.228540205026157	0.338934928483621	0.444798130111174	0.516538254879851	0.00195843306032811	0.00429179340105773	0.00832265233580089	0.0142816239850991	0.0216863439407561	0.0291398959765389	3.95628880550951e-06	1.00327405986528e-05
0.875054534292007	0.968263681817147	1	0.963990655815307	0.86734294115216	0.728257594620515	0.858346383479794	0.856448803952328	0.797574697193834	0.693142411687599	0.562001214489247	0.424896211832329	0.538608474229743	0.484339694661086	0.406241705161004	0.317626531833892	0.231227022997577	0.156365442987587	0.214354504951422	0.173006352494707	0.129777842002491	0.0901559504840972	0.0575706455989686	0.0332247598196171	0.0511973649430355	0.0359010530548362	0.0226474350494447	0.0122703683451272	0.00485837606092802	0	0.508815083726465	0.526208599942166	0.522611713051088	0.498447372244459	0.456507254894147	0.401421203179778	0.481265801304745	0.468386926663887	0.437734357652584	0.392782423609414	0.338325988017161	0.279641605687772	0.346165296125579	0.316883031660466	0.278422377839069	0.234712787960546	0.189725053415164	0.14689640682837	0.188334385799777	0.16178837626082
0.30377533889972	0.472607093779878	0.644479463685332	0.77033398020066	0.807068046573828	0.741143622723641	0.0689242799126241	0.130670713610121	0.21714278888166	0.316281423266703	0.403796994837019	0.451870100459715	0.00346284958822263	0.00800014842087893	0.0162003175586985	0.0287547843913075	0.0447360690843551	0.0610051707386063	3.85231810954651e-05	0.000108456216385839	0.000267634052243745	0.000578878479750834	0.00109747307629866	0.00182373279522897	9.35710677153717e-08	3.24251704829094e-07	9.77718551226138e-07	2.5791950447335e-06	5.96040422013514e-06	1.2071195314316e-05	0.0937708186418522	0.253995249682861	0.525291376220991	0.829452918098178	1	0.920502670897214	0.0132233343171884	0.0536875635239871	0.166426767834046	0.393903146429611	0.711823812210126	0.982137664624964	0.000338736064709128	0.00206143834645194	0.00957844143733707	0.0339809848628063	0.0920436505903233	0.190356842963272	1.57495015916896e-06	1.43772599414641e-05
0.573507131984564	0.84072729230473	1	0.965102681936467	0.7557457064218	0.480182445678098	0.58013301957415	0.656093703210038	0.60205021160501	0.448257970540142	0.270801669591566	0.132739810999713	0.179225763670927	0.156372375325864	0.110699769506041	0.0635855282782839	0.0296338139579148	0.0112049176044209	0.0169087729903441	0.0113806329435765	0.00621449501230249	0.00275262110025046	0.000988270390955601	0.000286707664529802	0.000485054080524167	0.000250786850217657	0.000104349908607449	3.4176473009581e-05	7.83570556882633e-06	0	0.405417131453631	0.377904624501573	0.290921030203413	0.184961043787179	0.0971171515485423	0.0421130359139522	0.401362048438242	0.350101028945556	0.252210486203806	0.150053014309061	0.0737285279455292	0.0299176168001482	0.364777016779117	0.297756640777083	0.200727952765755	0.111754583266413	0.0513842197104248	0.0195113160966252	0.304351548693957	0.232480358409067
0.264411279923008	0.421251210984278	0.592215316585281	0.735308210848277	0.806608362590545	0.781825457288705	0.166615588969618	0.298664542161705	0.471646054978301	0.657387684240616	0.809324142118454	0.880339244294012	0.0704332693339361	0.143135817792641	0.254672414722216	0.398993686751407	0.551599019821068	0.673478137641013	0.0189575027970302	0.0454623866984222	0.0924343127069946	0.163709987926937	0.254794171808184	0.349607970623459	0.0018706286816497	0.00831687005599968	0.0214061868362469	0.0443675520920073	0.0788266548575725	0.122310865429218	0.0334661025134593	0.128757530029082	0.344419044117302	0.66062278560273	0.913932243962875	0.913130275150339	0.0220914408422787	0.0960184455599742	0.283621474164313	0.598561744871812	0.910443116986949	1	0.0113336165756296	0.058230853529522	0.191246258077904	0.44477293317723	0.744131944531105	0.898586430531367	0.0039275484901057	0.0282680795604856
0.256042392121488	0.585725550613761	0.922377858414216	1	0.746401409540019	0.383534831600318	0.204220984386628	0.487249114100648	0.800229110718822	0.904792507402504	0.704309381545585	0.377431725785416	0.0816195373965758	0.203177786595736	0.348043396388978	0.410413295559121	0.333170256509719	0.186180283066969	0.0162890100383593	0.042413784480132	0.0758331252358813	0.0932768941815672	0.0789589393124032	0.0459859410482723	0.00154973764266225	0.00435978327403768	0.00820557422119337	0.0105511499791897	0.00930499866543586	0.00561837017119205	0.207336719603656	0.405331870815522	0.595010353212433	0.655929892675964	0.543020392076197	0.337587707988205	0.0881934535513463	0.205729319281703	0.36025947765583	0.473718367999251	0.467779907779319	0.346879233022638	0.0184327834521708	0.0514280464877257	0.107500737312815	0.168648134428053	0.198651731943206	0.175704593699472	0.00181991327286533	0.00626253271935353
0.00149614668679398	0.0248162146329369	0.187137267394374	0.641576484697848	1	0.708622553665008	0.00356401213878029	0.0346729531574803	0.153357807407154	0.308378687855746	0.281920222790582	0.117174069094994	0.000630869317115695	0.0035998252282877	0.00933870789333786	0.0110142662023024	0.00590592259711869	0.00143973752462369	8.29794167996403e-06	2.77719210925965e-05	4.22573326799111e-05	2.92321501212393e-05	9.19348917187801e-06	1.31444076926188e-06	8.02128290221663e-09	1.58317474120535e-08	1.41195197252297e-08	5.67587562474326e-09	9.74263862851391e-10	0	0.00449967283357614	0.0258155350156531	0.100457247583216	0.265143739561392	0.474658691908281	0.576343576705183	0.00161672970014058	0.0104879248697704	0.0461468073388355	0.137718951687861	0.278769794389846	0.382734560023153	0.000256168796208287	0.00187901581083509	0.00934833971075013	0.0315455774974759	0.0722008707283406	0.112084703142482	1.78996935944388e-05	0.000148457971411395
0.205645670625731	0.372979176635718	0.588376227844106	0.807293009168603	0.963413700258334	1	0.0603905299698404	0.124863074499986	0.224545616595586	0.351221123014498	0.477817666203371	0.565391563731349	0.00533348830015203	0.0125713004339585	0.0257722356050565	0.0459545638758253	0.071270600131345	0.096138554972464	0.000141579519732697	0.000380568011572774	0.000889527185401931	0.00180824218274806	0.00319703253237475	0.00491629737866398	1.04485810233304e-06	3.37960314025429e-06	9.14845797498832e-06	2.13137392899608e-05	4.30458377372118e-05	7.55255783175645e-05	0.187797407647046	0.414736820270469	0.712416370034227	0.951860992656382	0.989216895120662	0.799627787702916	0.0268728434851107	0.0865091852156682	0.216614978044287	0.421883883448201	0.639110128844809	0.753072540553481	0.00123583919141508	0.0057996039619764	0.0211686809577287	0.0600985590749825	0.13271251480221	0.227949078730254	1.81825117002067e-05	0.000124881319816009
0.000228243311235368	0.00714951742581229	0.0804320887703016	0.324979460788913	0.471581140761187	0.245771144548842	0.00253817236044115	0.0518091887503817	0.379810023378114	1	0.945600137243754	0.321136005857777	0.000432287830787701	0.00574997164571061	0.0274683355830317	0.0471273407339009	0.0290393888811976	0.00642652141703918	1.12759659988611e-06	9.77357527913793e-06	3.04247568076536e-05	3.4015332220699e-05	1.36582880246754e-05	1.96966226654788e-06	4.50467386074531e-11	2.54431026349196e-10	5.16120054651222e-10	3.76015153730525e-10	9.8386137069186e-11	9.245628076126e-12	3.70392595688563e-08	1.51830015086434e-05	0.00148065785732561	0.0343521194839169	0.189606884101731	0.248975381548684	1.29462475135105e-09	1.11168376728326e-06	0.000227101688974624	0.0110372582848113	0.127615606503645	0.351033135760401	1.5866596906875e-12	2.85406044374523e-09	1.22136166852729e-06	0.000124344662227729	0.00301170028201421	0.0173539400929902	6.8183813921587e-17	2.56923211379712e-13
0.680540597909926	0.835306769882675	0.926024218842688	0.927372983585135	0.838963770399306	0.685519216951943	0.626554979504451	0.810720656751812	0.947357225926644	1	0.953592580892647	0.821435711168525	0.258663849447889	0.353689668404253	0.436180963972598	0.485546603848252	0.488042164481694	0.442947406207999	0.0453431289619699	0.0668921979016572	0.0879915082900156	0.103845453763615	0.110239431838056	0.10534703492372	0	0.00216484740309273	0.00450775454522915	0.00656054570202172	0.00781365312561795	0.00791907665922625	0.326468858856222	0.32965082784222	0.319645821648816	0.297621847580603	0.266064633466388	0.228316227815886	0.286094359610449	0.271822210906792	0.24795964937726	0.217126141450454	0.182444161508674	0.147023419014041	0.175537740823687	0.156748756567288	0.134271257194294	0.110259919606933	0.0867004317417664	0.0651572789269369	0.0742788573289241	0.0619802046575061
0.134791060848697	0.26668207805207	0.453393041020201	0.662375331040693	0.831537289120643	0.897031283768006	0.0535002105162522	0.122120816139511	0.239536767945312	0.403741091532917	0.584765847754102	0.727795436802476	0.0139782681861661	0.0368119686581758	0.0833053702218598	0.161996351777586	0.270698437952417	0.388700004288015	0.00240411215551884	0.00730452310665013	0.0190711679307172	0.0427869168985283	0.0824884184671015	0.136654280740262	0.000272182098511776	0.000954109387656949	0.00287398872473011	0.00743909716333989	0.016546406230615	0.0316253553458867	0	1.59171827892956e-11	3.71384198812675e-07	0.000642948041099543	0.0825895217087789	0.787173821709633	1.00350120223035e-13	7.254312948008e-09	3.88912847701603e-05	0.0154705198973577	0.456619175250075	1	3.98463063697695e-11	6.61527902072292e-07	0.000814900022937214	0.074482991561113	0.505133894971715	0.254186527864655	3.16419689382139e-09	1.20704431522049e-05
0.306821734467426	0.481800556399896	0.679468414965472	0.860581586156842	0.978893905844678	1	0.0643923531622347	0.106733791595814	0.158887736583871	0.212422061353897	0.255052543664663	0.27503027244251	0.000984316585742442	0.00172222112038345	0.00270622447443847	0.00381908674699982	0.00484034177603363	0.00550951453175367	1.09593174431677e-06	2.02407210319483e-06	3.35728524140131e-06	5.00116123543318e-06	6.69073848526732e-06	8.0389242897871e-06	7.8410683666626e-11	1.62801579946504e-10	2.92899537732342e-10	4.66552707003149e-10	6.63169733868154e-10	8.43883343686417e-10	0.126659207077866	0.229432090773755	0.364240721862646	0.506803692622528	0.618027756636411	0.660530882713653	0.0608102927133218	0.0936377951173525	0.126369480779397	0.149468666746803	0.15494410493305	0.140772198024343	0.00129685050234097	0.00169754262188141	0.00194745933068444	0.00195809177677082	0.00172549866315236	0.00133264092939853	1.22848974922372e-06	1.36697121905962e-06
3.32593424305368e-06	0.000925688347498795	0.0494685939540846	0.507584051145336	1	0.378273278694337	6.28758021056253e-08	2.84247610906612e-05	0.00246731011533024	0.0411210586272902	0.131588660316694	0.0808511637840377	1.88778985924156e-11	1.38621016759771e-08	1.95442109930904e-06	5.29079380479664e-05	0.000275002829010511	0.000274452453815457	9.00168801761656e-17	1.0736471297717e-13	2.45874096106033e-11	1.08112924811754e-09	9.12758925012907e-09	1.47961317964861e-08	0	1.31998821553132e-20	4.91255061649675e-18	3.5086061399201e-16	4.8114418885953e-15	1.26686253985781e-14	0.233896404929664	0.231889846496979	0.220885968849651	0.202154184583201	0.1777565250606	0.150174632434952	0.0391398380894957	0.0365444165909672	0.0327831930512091	0.0282559347589958	0.023398947176375	0.0186170628415414	0.000177245032497932	0.000155854699613887	0.000131672154661694	0.000106879937731564	8.33540395580661e-05	6.24576042054319e-05	2.1721443828388e-08	1.79878120598195e-08
0.106341618498105	0.257084541902201	0.485460446923971	0.716045124779078	0.824966916554398	0.742407742018439	0.0679101791726165	0.190606036062407	0.417868433305609	0.71556679970667	0.957128335810624	1	0.0276542674734407	0.090117471049895	0.229372249678418	0.456012473980872	0.708142928505653	0.858963377881187	0.00717951181708673	0.0271688877538666	0.0802881763959345	0.185318080628476	0.334108746678281	0.470506949877057	0.00118637139866899	0.005221257604295	0.0179197378592725	0.0480241723006917	0.100522948022315	0.164350547731521	0.000457205156583891	0.00971456543546207	0.0835008989869114	0.292101373543438	0.415962072488885	0.241133815556493	0.000164257311637047	0.00455588559132944	0.0505345028098541	0.22805401844955	0.418945053538318	0.313300147970585	4.89529186467069e-05	0.00182773810027954	0.0261789342894106	0.15241295684497	0.361194852976507	0.348452761995476	1.07211864020939e-05	0.000626249775977518
0.0759456794052882	0.206124040547015	0.431242841914999	0.696702589769172	0.869561395005812	0.83855318351422	0.0818810554447608	0.222582322993629	0.466489163621312	0.754999748321881	0.944033870524207	0.912033130832338	0.038831039345097	0.106135935082872	0.22309245618139	0.361866895926748	0.453352100007484	0.438776786829067	0.00785919226693501	0.0221082039561036	0.0469288546845467	0.0764709925015513	0.0960650303397999	0.0931360901053539	0.000345869575133239	0.00168096490247526	0.00401222193209819	0.00679551609488683	0.00865272135016586	0.00839314063548468	0.0599812937427502	0.186579922478166	0.42385944934387	0.705085669782283	0.859369147511185	0.767520223631677	0.0579482853161918	0.188874815088724	0.449477721286275	0.783238019982956	1	0.935593970142561	0.0248691214647104	0.0855047932137264	0.21351020229527	0.389929302336647	0.521585157275922	0.511190111593628	0.00448770338890753	0.0170648085083589
0.00639821319474247	0.0487666627241653	0.22274161359218	0.609668396081028	1	0.982924846529855	0.000143917234998596	0.00227634871916723	0.0215763894205632	0.122555483068327	0.417158134298339	0.850908148984254	1.02778444365955e-06	3.37357494356969e-05	0.000663578053349404	0.00782181684512814	0.0552506339792519	0.233873430034421	2.32871191580092e-09	1.58735190406182e-07	6.47949231159206e-06	0.000158496022148004	0.00232332329860489	0.0204086801938616	0	2.35460344474423e-10	2.00858275067439e-08	1.01968074651808e-06	3.10182891029087e-05	0.000565437733594872	0.0289183419669942	0.0767154379932536	0.163845496513009	0.281727089542595	0.390000414531789	0.434654208121481	0.0231132483104357	0.0562781216211949	0.110321602678188	0.174110070374091	0.221222644607368	0.226296391385645	0.0050074435351158	0.0111908712257862	0.020135114138148	0.0291666569288479	0.0340143025887376	0.0319358771084515	0.000294061802012626	0.000603192151114216
0.0284226703551906	0.0401115546748652	0.0522504521941757	0.0628241401224084	0.069723470213501	0.0714245276454651	0.0323095730797251	0.0439163385563461	0.0550981441358423	0.063806328962201	0.068203472663927	0.0672922668624894	0.0330922203691205	0.0433222596250436	0.0523494634894066	0.0583887678935192	0.0601121592502426	0.0571230367298594	0.0305385872883868	0.0385056468816723	0.0448142204539799	0.0481418981953676	0.0477360539316866	0.0436903739898863	0.0253921996796841	0.0308365720516054	0.0345658948287127	0.0357639481164465	0.0341553743430304	0.030108462897981	1.92913412500798e-22	1.26657803148417e-14	1.52310720466663e-08	0.000335473320824586	0.135336361682201	1	2.29541890893863e-29	2.78130576909367e-20	6.1725485170588e-13	2.50904980211389e-07	0.00186802655240109	0.254733347211131	1.77228307851948e-37	3.96311912588635e-27	1.62319298301479e-18	1.2176772166436e-11	1.67310500263885e-06	0.00421059246719319	8.87924074989602e-47	3.66435145994917e-35
0.12101754767637	0.276770506917902	0.495256476569892	0.693392935650603	0.759569568668376	0.65102039787935	0.254818762822026	0.513706870131757	0.81028582110132	1	0.965607556570279	0.729525046072676	0.0181651227049858	0.0322800971750767	0.0448817948260692	0.0488252515434546	0.041558288582415	0.0276764070450452	4.38383241164699e-05	6.86702254892609e-05	8.41624096671008e-05	8.07057733803346e-05	6.0551863671626e-05	3.55454723848111e-05	2.03630404043551e-09	3.40021923153738e-09	3.79757235560903e-09	2.97085033463401e-09	1.44137319559101e-09	0	0.353514848772468	0.421600843321793	0.474287319555362	0.503300994313432	0.503802473348005	0.475706443773512	0.211364303185151	0.275141498295611	0.337852226660842	0.391330506654102	0.427569636809952	0.440672795588223	0.0836403073430682	0.118842210722589	0.159283964048395	0.201381522636207	0.240167046329469	0.270180154505145	0.0219058232654447	0.0339738945677547
0.765788005529068	0.923104524250836	1	0.973782326797313	0.85232049787503	0.67023954170387	0.944715886188136	0.984053582517454	0.921392466849656	0.775339002405026	0.585975722593154	0.397147918253335	0.789543879598492	0.710655847011934	0.574586460335996	0.41685620624567	0.270673222088195	0.156344973600511	0.445859796784131	0.345840128265725	0.240123656663518	0.148445443957113	0.0806246266777845	0.0370182169446576	0.16739585769647	0.110199827055653	0.0635577571366485	0.0308408922582269	0.0108051432422599	0	0.707520171005772	0.690471027135695	0.546173569903438	0.349309200715522	0.179117314784193	0.0714478157517671	0.752445424810898	0.688221778688359	0.510071451854814	0.305253856647636	0.145798545610119	0.0531583139748801	0.736278031746543	0.63109388959198	0.438001102414688	0.244875065254923	0.108361337372587	0.0352860719126532	0.662843942418	0.532245468450969
0.387055451313052	0.544757589885831	0.710598692515485	0.859128292636514	0.962752993503145	1	0.236515484325422	0.338056664951574	0.447790026500184	0.549732924852313	0.625518573319768	0.659703494176826	0.0626904098035191	0.0911039330038118	0.122623221123071	0.152917860848488	0.176712999362725	0.189251846653876	0.00693964076342813	0.0103954509760026	0.0143267295278726	0.018227601358595	0.0214441689564576	0.0233472756997244	0	0.000182714444649521	0.000395685702139813	0.000613459780481061	0.000801041148463533	0.000922628817293228	0.539999557102391	0.651001690220033	0.752874964263773	0.835257896785807	0.888951822657205	0.907605833697999	0.275410535720091	0.35342142245413	0.435042032284302	0.513700808283697	0.581887136659985	0.632298251031021	0.067965166053504	0.0929279765750621	0.121829724123314	0.153175813919564	0.18471675003106	0.213663707814493	0.00785202858655542	0.0115763378864451
0.037696433716382	0.0953552636975154	0.196678160826064	0.330776588125917	0.453607862487697	0.507216740045221	0.0331379629682298	0.0776206790120467	0.148250484378766	0.230877683981236	0.293180428809287	0.303567438225006	0.00739226248452771	0.0160338181211602	0.0283571852995195	0.040893687639537	0.0480857658020785	0.0461045662133903	0.000418434825174893	0.000840445483482331	0.00137641281291903	0.00183802470269671	0.0020013329809417	0.00177685969904686	5.98075058064268e-06	1.11494267472031e-05	1.6923790423972e-05	2.09341301371498e-05	2.11073999034582e-05	1.73476490772168e-05	0.0744130507301325	0.189607485641655	0.392458480799206	0.659878345937036	0.901292940765005	1	0.0110713855666432	0.0366955497827902	0.0987998203322011	0.216088024188101	0.383916818686934	0.554083864946145	0.000505687088840412	0.00218030332912197	0.00763603864931685	0.0217244125080309	0.0502064050561109	0.0942544643361184	7.06139018287592e-06	3.97420014515067e-05
0.643105908551638	0.762382006899866	0.867539897970558	0.947617248401079	0.993580679877471	1	0.253162788477333	0.306965323039034	0.357277317446329	0.399161139241118	0.428072908001619	0.440670434094597	0.0190559171482381	0.023632986729246	0.0281341661048675	0.0321496437049026	0.035265087214327	0.0371313245047431	0.000274266305010132	0.000347904878999799	0.000423618837340151	0.000495127090949824	0.000555500937133566	0.000598245696701814	7.54792657604271e-07	9.79298388125504e-07	1.21963279369099e-06	1.45804130579184e-06	1.67315911123031e-06	1.84302547707715e-06	0.88933765963136	0.870133384819041	0.814973106142511	0.730699853248703	0.627152358651084	0.515282504308849	0.114589758366597	0.119703681268026	0.119703681267623	0.114589758365438	0.105008002636046	0.0921164704450194	0.000245122492981933	0.000273393019858693	0.000291897231897889	0.00029833954839151	0.000291897231894012	0.000273393019851431	8.70519514100223e-09	1.03663379641386e-08
0.385050460540844	0.703510066634991	0.967010301190058	1	0.77799537418158	0.455367618880807	0.134698098018849	0.300030560721062	0.502779589606225	0.633866646054047	0.601210111037961	0.429005408186712	0.0162718537165176	0.0441867869363412	0.0902725955215549	0.138748261909972	0.16043801816414	0.13957098423563	0.000678803934479905	0.00224724852271767	0.00559713744291651	0.0104879100685374	0.0147849565697598	0.0156804768923348	9.77875177006517e-06	3.94676743399673e-05	0.000119841645977991	0.000273767638427292	0.000470505353544962	0.000608352285811024	0.195512743070559	0.244766991377879	0.291546259732378	0.33039916621288	0.356243751075995	0.365453740508687	0.035469176613505	0.0439424113315616	0.0517956762008093	0.0580871372414234	0.0619788171053117	0.0629192355092488	0.000117839092890199	0.000144469831599044	0.000168516250046454	0.000187017931830103	0.000197470196138022	0.000198379462400815	7.16950937272007e-09	8.69825820305854e-09
0.425835569079128	0.590434615164691	0.73554532147878	0.82398136591743	0.830305118738708	0.752625689814556	0.423022288302528	0.615581385745991	0.804661199207455	0.945776473308907	1	0.951265146407095	0.206237645043368	0.316682862585092	0.435536184489484	0.5378356561551	0.596993425534214	0.595884905498862	0.0460478749750634	0.0772193533661369	0.113600967112493	0.148627416141088	0.173901221457522	0.182383459996582	0	0.00434022547998929	0.00979541283405684	0.0155663507183886	0.020410314542348	0.0230515053374084	0.405790936634527	0.463769671549391	0.428493249307735	0.319796513971966	0.191993752352468	0.0914306388986966	0.317167989186934	0.403292497025539	0.414248427392577	0.343827728512346	0.230051589094046	0.123037869330017	0.191668616030755	0.271991975825135	0.310888964499645	0.286837144723475	0.21335756301921	0.127137990890851	0.0881338729533676	0.141108968648495
0.240399334325711	0.537604477849288	0.864606422320452	1	0.831778146638132	0.497554862601973	0.0420472270489394	0.114870637210307	0.225687062266218	0.318882186891538	0.324025969833806	0.236785629563479	0.000730455173450157	0.00243785177215636	0.00585122748835397	0.0100997967319501	0.0125373065873478	0.0111923639040634	1.26037419382535e-06	5.13874526604484e-06	1.50674312152534e-05	3.17721808774596e-05	4.81815453343098e-05	5.25460844855763e-05	2.09043603002679e-10	1.06891025976978e-09	3.84679313567286e-09	9.92039823743982e-09	1.83842129035348e-08	2.44955804205958e-08	0.130704769723832	0.219444461064171	0.325745032245367	0.42751461866231	0.496071331141203	0.508929094195264	0.0565759244262036	0.0817141041244303	0.104347579446246	0.117811510812021	0.117601554478227	0.103790687821245	0.00109304178660043	0.00135810800226676	0.00149194166163739	0.00144907000004862	0.00124436239941008	0.000944766279831198	9.42548173537351e-07	1.00747315541591e-06
0.563167620042779	0.78543593253303	0.951104651191368	1	0.912909907565256	0.7236160101923	0.692776368466883	0.781709789165797	0.765861791229153	0.651488211666541	0.481176313368078	0.308543636222674	0.384529165518298	0.351038426119049	0.278230955427012	0.191446620453227	0.114338592309384	0.0592383208101946	0.0962042545187161	0.0710112208737296	0.0454735872531558	0.0252354982184171	0.0120986382179217	0.0049625493874585	0.0107010110871394	0.00631423127594456	0.00317939200003843	0.00132138284797039	0.0003936983056709	0	0.425535982927253	0.427800680624502	0.412420863048259	0.381270111028595	0.33799908458044	0.287332450212392	0.388186353969488	0.366467130084756	0.331757573160897	0.288001159036348	0.239744792716925	0.191370782010638	0.263251414723439	0.233367428295421	0.198375861464387	0.161698540069616	0.126378950650661	0.0947033976470933	0.132676561776106	0.110427494287238
0.116020767847083	0.251941058783196	0.46049718953556	0.708467344302513	0.917439657045389	1	0.0422928604014081	0.0870657132376596	0.150866246156591	0.220040096008425	0.270132219073539	0.279135945348333	0.00119994440547309	0.00234184483796738	0.00384697999314477	0.00531920290993718	0.00619067502226353	0.00606448986281622	2.6498295127649e-06	4.90266042687519e-06	7.63502587639172e-06	1.00081552054304e-05	1.10423718831483e-05	1.02549967145031e-05	4.55435845334817e-10	7.9884476919689e-10	1.1793966073214e-09	1.46561889709729e-09	1.53301506327221e-09	1.34969628469505e-09	0.0803146201274893	0.153549323198685	0.256163964133279	0.372910829746198	0.473705893983042	0.525084758887401	0.0539811328031148	0.0841244381333135	0.114398199960124	0.13574787414575	0.140560636507803	0.127002194400828	0.000489051095374648	0.000621242707928478	0.000688628835012748	0.000666079297872031	0.000562190495816079	0.000414054867750762	5.97215756031728e-08	6.18393923326598e-08
0.0118448773709708	0.0534561686333437	0.168189997311261	0.368973041655985	0.564404861324757	0.601991587670123	0.0335494927602909	0.134641031668519	0.376747537263607	0.735061195876322	1	0.948594524447117	0.0119539723549448	0.0426711736571444	0.106194220627277	0.184271704456855	0.222954926542017	0.188095245910017	0.00053318125939704	0.00169896403199277	0.00376389078413209	0.00581023341844008	0.00625241654881495	0.00469051951014044	0	5.51613470542941e-06	1.3788131031941e-05	2.00514944194277e-05	1.90595499283888e-05	1.17118187849718e-05	0.0910310754026571	0.147697731486406	0.197950597681751	0.219149414053839	0.200412464209521	0.151394361397544	0.0530096444817427	0.104153205887159	0.169038326290854	0.226619344211763	0.250962874872216	0.229574186055197	0.0214987381122666	0.0511541585634848	0.100537533630773	0.163218743694496	0.218882471039234	0.242466973867396	0.00607114963221256	0.0174973286187563
0.0151952187625485	0.0628092525845796	0.189400320087658	0.416656892607285	0.668678374818812	0.782882970958428	0.00467046625077694	0.0217513089321386	0.0739009216293267	0.183170233560111	0.331207945854393	0.436905431677958	0.000447067462582858	0.00234598016654467	0.00898047241163395	0.0250791078712215	0.0510934537551124	0.0759379983804095	1.33029498940674e-05	7.87783816828799e-05	0.000339858490603153	0.0010694008666963	0.00245474678110067	0.00411064081768431	9.71429827680599e-08	7.97814115206083e-07	3.97968764545419e-06	1.41760878131547e-05	3.67048635718544e-05	6.92755070206859e-05	0.0240520869424559	0.0920318083926089	0.261345563240914	0.55078804860274	0.861481841070574	1	0.0125624741848833	0.0454796779727622	0.122194407993239	0.243656178622452	0.360575116622757	0.396010155040477	0.00102896452601407	0.00352457364062989	0.00895981550465546	0.0169037250527169	0.0236677852958094	0.0245937584528994	1.31911938931481e-05	4.28099526248395e-05
0.459947673959903	0.653633992256921	0.836421622978752	0.963785448597293	1	0.934295298568405	0.131039777935456	0.217938392762846	0.326383432376395	0.440135762246087	0.534453081465301	0.584382187286333	0.0101771854418143	0.0198100492116289	0.0347211342123734	0.0547975102626688	0.077873475283054	0.0996509555041179	0.000214296738085741	0.000489737294246358	0.00100583804241255	0.00185882581674655	0.00309231344780396	0.00463164285477254	0	2.0729808462287e-06	6.71897450719928e-06	1.59689009943029e-05	3.2259549041424e-05	5.74764741474598e-05	0.0647783125453426	0.150324448648277	0.289323160953303	0.46184087412376	0.611445472067494	0.671397169008732	0.0129633901135634	0.0396094362536478	0.100372689505173	0.210951995098446	0.367710977853722	0.531600680647552	0.00162540910823563	0.00654216155542459	0.0218295374951954	0.060406320623001	0.138632828497869	0.263878009774074	0.000126706203170193	0.000676409434656962
0.146651923400775	0.247997428707889	0.348800818689515	0.408017432594104	0.396963748745983	0.321213569743885	0.130080331088717	0.282766202744662	0.511227569001085	0.768726649882697	0.96139202471008	1	0.00749141832217195	0.0209332472576357	0.0486496693158407	0.0940359764678178	0.151174685905462	0.202131971565808	2.8005329926631e-05	0.000100611016630563	0.00030058321326793	0.000746863367065842	0.0015434219453137	0.00265275933113177	0	2.46001405685426e-08	1.13785575289863e-07	3.78344964899828e-07	1.01631080350636e-06	2.25363317042475e-06	0.0682350294578304	0.0832492909643377	0.0949111068352479	0.101115298607813	0.10066535643971	0.0936497319811131	0.106443801785276	0.142062997357677	0.177176005016082	0.206486742471739	0.224875829321371	0.228853058250346	0.0448157210098037	0.0654302281287267	0.0892667679540006	0.113805832580938	0.135582165242563	0.150939861309586	0.00509256982150691	0.00813341011796185
1.93312811655415e-05	0.00124058083647228	0.0253826888934905	0.165576353258661	0.344355582165376	0.228330574615856	0.00027518109337139	0.00920262645672017	0.0981190023768123	0.333535896741766	0.361476582127174	0.124900989989462	0.00012782186536374	0.00222754827381613	0.0123764823201552	0.0219237809844158	0.0123817437534896	0.00222944260657326	1.9374045492915e-06	1.75942622056135e-05	5.09412892964969e-05	4.70237146088185e-05	1.38392342744228e-05	1.29853995597414e-06	9.58217468979022e-10	4.53464820241345e-09	6.84181369645278e-09	3.29114499388784e-09	5.04743709927281e-10	2.46798742705086e-11	1.33863079184633e-08	4.11324528276705e-05	0.0122720110907724	0.355511949611262	1	0.273119765017051	2.61861862859369e-10	1.66450475984171e-06	0.00102731862740601	0.0615648204735909	0.358234497117103	0.202399542175586	6.03571190342029e-13	7.93652309910966e-09	1.0133031592232e-05	0.00125619147521664	0.015120968900026	0.0176730184797585	1.63913857416289e-16	4.45882407466676e-12
0.103591827255597	0.240635786239179	0.460092180859125	0.724068500915947	0.937917622537658	1	0.0411245796527131	0.107454184767195	0.231097062698579	0.40908681267488	0.596055508014188	0.7148388855207	0.00348399775336203	0.0102401017740501	0.0247723395691479	0.0493260272497593	0.0808414798060617	0.109054141589263	6.27566549053507e-05	0.000208029165481928	0.000566484403411477	0.00126906608192177	0.00233972987338713	0.00355037979982772	0	6.60907211582502e-07	2.52386021636602e-06	6.72770251200264e-06	1.42117150227367e-05	2.44282242932548e-05	0.0899234751786696	0.201673326597794	0.380456850892404	0.603731983702827	0.805869783320012	0.90483106376653	0.117244566940306	0.247181493917666	0.438349850830715	0.65389443042554	0.820495754916776	0.866018130440379	0.0272309872872421	0.0539679702012794	0.0899683207099564	0.126160868494173	0.148813211135561	0.147652275683081	0.00112642284052193	0.00209876428166257
0.583949121519616	0.733338656097075	0.839872800494774	0.877207369153434	0.835547156384716	0.725804172668222	0.582943972033702	0.637567185111736	0.635923206080709	0.578446180431064	0.479844386749351	0.36300790732756	0.255008816443252	0.242897326908542	0.210992759106216	0.167142936282835	0.120748165596807	0.0795494722382185	0.0488718791524117	0.0405381950425042	0.0306633409710254	0.0211494633596352	0.0132999466796337	0.00762338426780945	0.0040881956559472	0.00294821529011247	0.00193590935182404	0.00115554825534064	0.000624524193674782	0.000302489367611877	0.429121781942828	0.581905773713707	0.737445663227522	0.87340053908127	0.966725955506048	1	0.361596209337786	0.44300243118801	0.507217031572069	0.542734677967328	0.542734677967539	0.50721703157266	0.0783774912545051	0.0867542238806543	0.0897408462263865	0.0867542238807605	0.078377491254697	0.0661744099519868	0.00435352977383973	0.00435352977384338
0.0134222251233445	0.0929724149056412	0.360759182423598	0.786388869529677	0.963260598296982	0.663056790850506	0.0164242613879134	0.109131541549592	0.406456998928808	0.85047606969814	1	0.660752401878808	0.0103447890294829	0.0660932710065537	0.236351749446476	0.474744693521142	0.535836781610999	0.339852262200784	0.00333145647011671	0.0206292256697777	0.0709088318643653	0.136757319169764	0.148171241326919	0.0901930990539469	0.000512535298239478	0.00328187114595658	0.0109387444700269	0.0202920727295014	0.0211059940007128	0.0123116614826138	0	0.00302377115364803	0.057240419047383	0.368570177120684	0.820398088750831	0.63168393359549	9.28507739554069e-05	0.00615353598087595	0.088809805436031	0.43983659222094	0.75324928985775	0.446228003774739	0.000155572686315325	0.00671730700964287	0.0745242721028749	0.283992840789904	0.374204423953028	0.170540248651184	0.000105995147545986	0.00394126472484489
0.00244005733491233	0.0377895736670789	0.256721735974607	0.765018568961013	1	0.573385505982919	5.6036494129646e-05	0.00141844507675145	0.0157497179107585	0.0767099540237774	0.163888829175152	0.153590965415063	2.90711210218221e-08	1.20274332131833e-06	2.18274406644523e-05	0.000173760623394567	0.000606762319841131	0.000929403979275408	3.40700197067838e-13	2.30384512185172e-11	6.83365029943616e-10	8.89141553893202e-09	5.07466936413831e-08	1.27046668974092e-07	0	9.87884457611426e-18	4.8321624184648e-16	1.02779508207764e-14	9.58774310477225e-14	3.92321253399339e-13	0.143309294553366	0.273018576022712	0.45070727588708	0.644735336825581	0.799195281977691	0.858437896775668	0.0193303956366495	0.0392695949050065	0.0691284202697219	0.105448735577631	0.139383271417829	0.159648360630059	8.90586552106505e-05	0.00019292550720895	0.000362149342689826	0.000589074583316163	0.00083030451787248	0.00101411930514564	1.40145942480386e-08	3.23736662863369e-08
0.550540701372128	0.792430710150451	0.966862732405298	1	0.87673195471563	0.651576373453341	0.10298638975875	0.145259830317338	0.173677231472794	0.176024005433951	0.151228124891918	0.110134882285851	0.000604127563332795	0.000835003280524511	0.000978316479350844	0.00097163290267949	0.000818006422425267	0.000583771475454548	1.11131136154892e-07	1.50518246790382e-07	1.72812114027283e-07	1.68186393143391e-07	1.38751974419733e-07	9.70329236253777e-08	6.08279774191839e-13	8.18057184938641e-13	9.2447041993957e-13	8.80146842049421e-13	7.05256162349863e-13	4.72986739716303e-13	0.149721742244253	0.22014233138934	0.297742928568179	0.37042352040028	0.423911168538204	0.446241922225426	0.0486578065848346	0.0667139702798952	0.0841395628746045	0.0976119346701799	0.104165713895413	0.102250601988241	0.00027329985155001	0.000349421179403912	0.000410939851448208	0.000444556023227385	0.000442378429931246	0.000404930595237214	2.65304697564225e-08	3.16300898671869e-08
0.0763270836075969	0.280222430247309	0.660607255046722	1	0.972014801543986	0.606683206972906	0.0579724415119507	0.134419194033401	0.200132306375958	0.191332757582604	0.117456668517584	0.0463001335346837	0.00107392065850703	0.00157263291893685	0.00147876357666808	0.000892866122140456	0.000346170585113497	8.61807355768713e-05	4.85210825572597e-07	4.48746543578457e-07	2.66494325402328e-07	1.01622768877444e-07	2.48834305103703e-08	3.91241893473292e-09	5.34249900112268e-12	3.11874406133928e-12	1.16701314403435e-12	2.77768211757374e-13	3.92932681230694e-14	0	0.71734264675188	0.754592060494893	0.762649422098361	0.740567745730839	0.690926379349603	0.619335378204375	0.206593192038177	0.210697079150702	0.206456308537377	0.19436807526607	0.175812133360129	0.152791743661415	0.00442401151469871	0.00437437173305894	0.00415568152806397	0.00379311458829241	0.00332641783971251	0.00280275265755888	7.04413026842771e-06	6.75279779306546e-06
0.00537947380183224	0.0742451040533554	0.423728567883	1	0.97589840499061	0.393823447375219	0.0176955365445912	0.140199805797606	0.459328423417756	0.622288211678187	0.348619904514178	0.0807616380995426	0.00844722397846646	0.0384196857852954	0.0722579670196524	0.0561965921513233	0.0180728433422927	0.0024034463505618	0.000585176451791404	0.00152786632578766	0.00164958003582994	0.000736463999279928	0.000135958758220939	1.03733890076798e-05	5.87645421581951e-06	8.81103398465796e-06	5.45850891617945e-06	1.39413789842781e-06	1.41936340065203e-07	0	0.20180996924245	0.2706451870445	0.337625397160091	0.391784288762539	0.422898390723637	0.424621673491006	0.0729818147378378	0.109095444674839	0.151696541348373	0.196210320602421	0.236072349891151	0.264207722072269	0.00927977132651885	0.0154619263149348	0.0239644229771152	0.0345499508503805	0.0463345538096099	0.0578015702857199	0.000414862773146751	0.000770491886372381
0.00147235217262969	0.0229634552707901	0.165989112348068	0.556081952612662	0.863405538379174	0.621309067006686	1.7105711158776e-06	8.45554142441241e-05	0.00193712898883705	0.0205680202303303	0.101214625597395	0.230839904933069	3.22537926304716e-11	5.05307598590628e-09	3.66899990318547e-07	1.23468565745258e-05	0.000192567032503903	0.00139195214378221	9.87030707906432e-18	4.90095210814898e-15	1.12783893311349e-12	1.20290280567548e-10	5.9460810535856e-09	1.36222216895773e-07	0	7.70973150857383e-23	5.62673301016398e-20	1.90201918607396e-17	2.97981933740594e-15	2.16362407593377e-13	0.309957479307367	0.472534320438065	0.655947019933199	0.829102718748205	0.954227843697824	1	0.0292420107854961	0.0513075967563088	0.081971009254645	0.119245791729767	0.157953775153672	0.190511470201307	0.000100127783544029	0.000202195853751429	0.000371786878687402	0.000622472315115269	0.000948964994853217	0.0013172994611292	1.24435480559516e-08	2.89204519526724e-08
0.621659019818371	0.810668095662091	0.94985869289834	1	0.945945414936406	0.804002188892173	0.249902955908811	0.358435776824894	0.461930233988389	0.5348924933708	0.55652117823869	0.520261833176585	0.00580498580578627	0.00915778099508362	0.0129808883510358	0.0165326948488605	0.0189194262117078	0.0194534820534377	7.79126530818326e-06	1.35194946017169e-05	2.1078062474917e-05	2.95272225759709e-05	3.71653177330778e-05	4.20317208633776e-05	0	5.49044491424738e-10	1.37349017359228e-09	2.44304757040752e-09	3.6144787273896e-09	4.64347851286744e-09	0.608847479465399	0.644467825770048	0.655423755045745	0.640429493295396	0.601241125606158	0.542318279842571	0.525490809274246	0.556322861346336	0.565870297465918	0.553012692018499	0.519255981623135	0.468442323568727	0.206318653235013	0.218458692895014	0.222243146095361	0.21722791354996	0.204000435407114	0.184066505285549	0.0368492469180021	0.0390237057028855
0.494825917125677	0.648307662692352	0.796155846287581	0.916444223268266	0.988795443462717	1	0.205707994534662	0.297013680450235	0.401951015879337	0.509860831362942	0.606202158448865	0.675574889502293	0.0365745181625236	0.0582377010461528	0.0868854290768181	0.121476120279584	0.159176154498585	0.195492393382034	0.00270738851455016	0.0048149434389841	0.00797049345796672	0.0123254017679959	0.0178343410649967	0.0241657460091533	0	8.52892050582729e-05	0.000228635764766132	0.00045185635849733	0.000772909963927176	0.0011974761289605	0.166327478698809	0.3623708300598	0.565951540773425	0.633723644670897	0.508773232886805	0.292841748842081	0.0667775795554706	0.186478853558083	0.373146958607562	0.535281788644691	0.550530540418976	0.40595620972365	0.0176179672916214	0.0632051201694962	0.162119965817572	0.297972168216889	0.392610480754109	0.370882709679415	0.00299978924187761	0.0140623908246618
0.204906299453832	0.313007519086034	0.435176526579238	0.550664885749164	0.634191675387229	0.664760064779947	0.101836350845325	0.143365173338711	0.183694321196553	0.214219513151802	0.227370206619596	0.219643985745078	0.00552534125386926	0.00716871514531804	0.00846515216000181	0.00909786404967385	0.00889928972636602	0.00792286905320486	3.27279345747079e-05	3.91329967275062e-05	4.25871233431832e-05	4.21817226121277e-05	3.80260409858979e-05	3.11995665035565e-05	2.07390393578662e-08	2.28968759321994e-08	2.29655089178044e-08	2.0926438081012e-08	1.73138668138198e-08	1.29883088719572e-08	0.394268947563256	0.551197510156825	0.715295226035408	0.861641904118417	0.963455594615651	1	0.0713567645024853	0.111546183278814	0.161859310253752	0.218013838557245	0.27257990986084	0.31634941188971	0.00129244375241403	0.00225910370299935	0.00366542265263827	0.00552046096120016	0.00771773789232932	0.0100153956179509	2.34230642887997e-06	4.57837682706376e-06
0.00116255977257111	0.0189981397861183	0.148675132226044	0.557187334537323	1	0.859477761797699	0.00107651721674783	0.0147169039336364	0.0963480999829131	0.302068505547216	0.453527462748734	0.326090095456062	0.000166425908169919	0.00190345495678361	0.0104248745790737	0.0273421594603281	0.0343423784210402	0.0206568291501246	4.2830791905584e-06	4.10919383416577e-05	0.000188318118610507	0.000413209101992046	0.000434177635625439	0.000218467597904915	5.15869929665306e-09	1.34849655572335e-07	5.54705758007763e-07	1.02933817175582e-06	9.03187430967585e-07	3.72462736472662e-07	0.126741489153977	0.296392127491605	0.552707697841491	0.821874232342057	0.974532262313625	0.921442170463799	0.0157208583270951	0.0516300736165738	0.135210386788198	0.282356848989379	0.47018372440202	0.624335255103883	0.000538840730267591	0.00248526946229525	0.0091403079060938	0.0268057457898897	0.0626867387992922	0.116897274534151	5.09054550055213e-06	3.30453255745209e-05
0.012275265959212	0.0835440095373818	0.329638735678181	0.75404939785202	1	0.768845096505157	0.0202707790211034	0.0929826580611823	0.247270356994548	0.381224489271984	0.340743963484424	0.176568892446642	0.0038322881727581	0.0118477844246256	0.0212351085079701	0.0220653285769157	0.0132924456979677	0.00464234922727275	8.29412074688348e-05	0.00017282607238174	0.000208773698607278	0.000146209161987667	5.93602058882351e-05	1.3968871634698e-05	2.00717394863166e-07	2.83822994709309e-07	2.30183440674251e-07	1.06106164076656e-07	2.55378283037016e-08	0	0.0304099090443628	0.0820890721417031	0.177712396937904	0.308540568385563	0.429604680668706	0.479720098287518	0.0307425972854393	0.070086140524151	0.128140345644422	0.187889197061948	0.220942827713377	0.208362800003611	0.0058631398724674	0.0112886847682911	0.0174308478485153	0.0215851871149744	0.0214365692582585	0.0170732776295576	0.000210947915833211	0.000343015182916684
0.277320992367449	0.567601399741311	0.870393670372362	1	0.860788341862334	0.555142854582482	0.156810378989071	0.358398536836177	0.613717484696609	0.787376727427587	0.75684804445261	0.545063151272514	0.0264649766592802	0.0675466985183922	0.129163431699561	0.185048046298323	0.198628036668691	0.15973788636226	0.00133194270134446	0.00379859826181525	0.00811273648375366	0.0129798005264917	0.0155582626710577	0.0139718706501094	1.86821445603845e-05	6.24402292208553e-05	0.000150778585579947	0.000270440783242487	0.000362444943391567	0.00036347465432855	0.145525032258204	0.255653079032423	0.399357636983837	0.554716527229788	0.685138809631883	0.752461822937972	0.197706051539932	0.32231252698374	0.46723178820516	0.602262548809812	0.690299785443122	0.703538832816861	0.0318043998915725	0.0481165066342071	0.0647286242067176	0.0774275586816811	0.0823554367952349	0.0778908918369341	0.000604518693720326	0.000849253197834168
0.123675682028147	0.403399817339354	0.809668910323177	1	0.759999592481902	0.355424588239836	0.0257629319827403	0.118312094457964	0.334334359822939	0.581370891977033	0.622080099959895	0.409600153708078	0.00173453441148108	0.0112162870996346	0.0446259704606337	0.109254905217586	0.164593972724207	0.152583434814356	3.74945203571793e-05	0.000343469391389711	0.00192519349024326	0.0066366403849044	0.0140769872886639	0.0183731984402534	0	3.13937234711638e-06	2.65886031943941e-05	0.000130058350202803	0.000388919555229589	0.000714904011671968	0.408525974479713	0.490744103705116	0.56468665753787	0.622410610275461	0.657148432749696	0.664610188254216	0.16887552235981	0.21638473675927	0.265584990487568	0.312246395861012	0.351648164225228	0.37934668599115	0.0220563972353447	0.0301453372112045	0.0394659221661199	0.0494926934281599	0.0594534085429754	0.0684115338981113	0.000909935115157803	0.00132665749052062
0.237105042374247	0.39931485053653	0.598423608911276	0.798032467833604	0.947002200053578	1	0.0387857869729243	0.0707905149217817	0.11497306785599	0.166163546702822	0.21369480877056	0.244551750431115	0.000373314909296782	0.00073842363711209	0.00129973385150779	0.00203573786866745	0.00283731703557277	0.00351894485271009	2.11421329399289e-07	4.53217778744294e-07	8.64537046184068e-07	1.4675024736225e-06	2.21662716938553e-06	2.97937413445376e-06	6.96129550417725e-12	1.62834795785278e-11	3.37524634855136e-11	6.21614243790166e-11	1.01810038302539e-10	1.48341605598939e-10	0.317355182027763	0.389786882072089	0.457370848310965	0.512707154032497	0.549072775194554	0.561759052589809	0.0401637809892711	0.0528295301759142	0.0663863119975651	0.0796966328359138	0.0914031239650056	0.100147875691751	0.000161549966164549	0.00022756714596718	0.000306247033326861	0.000393725781576811	0.000483587930704099	0.000567435743154516	2.06519314047119e-08	3.11547659723309e-08
0.0013613804878571	0.0257449110932618	0.206030777282624	0.697752876443901	1	0.606494957509598	2.09990691564281e-05	0.00082115644121325	0.0135887839525233	0.0951621211441477	0.282017763197128	0.353685816033285	2.28847336488791e-08	1.85048559095395e-06	6.33219649676839e-05	0.000916963161550587	0.0056192483119209	0.0145724773517241	1.76203534041784e-12	2.94625812979939e-10	2.08474753327801e-08	6.24259211656077e-07	7.91052450604747e-06	4.24203679197666e-05	0	3.3046335456595e-15	4.84919072975953e-13	3.00263946507918e-11	7.86787819541739e-10	8.72450445468425e-09	0.0200921925266865	0.0692542817020738	0.181317372355438	0.360583370091079	0.544685055207656	0.624969343982134	0.000673204181157989	0.00350514395464259	0.0138623992422919	0.0416432326674453	0.0950219541602298	0.164693693389574	1.5664004049665e-06	1.23197415525258e-05	7.35993361074555e-05	0.000333979404385413	0.00115116867726914	0.00301392007841463	2.53101815775791e-10	3.00700286876724e-09
0.00207173653526832	0.0269834173567497	0.177812384164333	0.592829338457524	1	0.853439894666582	0.00129196323912673	0.0134272403865768	0.0706034625368415	0.187831257068906	0.252820542268465	0.172170793326602	4.56422640764176e-05	0.000378510532343152	0.00158814951541062	0.00337137787906241	0.00362097984997001	0.00196764801544722	9.13451689736265e-08	6.04464169663632e-07	2.02375606453425e-06	3.42805981821562e-06	2.93792867703791e-06	1.27390409449819e-06	1.03542742197481e-11	5.46824941458138e-11	1.46089921181805e-10	1.97463234105504e-10	1.35036510194827e-10	4.67206036381081e-11	0.0191384696396766	0.0757485992141491	0.223601604303678	0.492275401544719	0.808303139614762	0.989858933562669	0.0275119538234284	0.0730076982128762	0.144493659146353	0.213285746342511	0.234805241547662	0.192790954076121	0.000420037204813819	0.000747334111814082	0.000991687325846724	0.000981448759428597	0.000724424965341081	0.00039879719747106	6.81092616273651e-08	8.12480682959215e-08
0.375383295750047	0.692483146392102	0.943437228329199	0.951334563589497	0.710050568555168	0.391481194939036	0.243626168297681	0.529028251315521	0.845738362214352	1	0.875356304003991	0.566854462979732	0.0992644789175791	0.257205115573006	0.484292340108731	0.672157624975491	0.689944959445801	0.523867779744472	0.0231394008794256	0.0776340596229233	0.175500676131192	0.287587913149678	0.34676779164923	0.308636707692177	0	0.0118190588222888	0.0378037332252821	0.0761547986327337	0.109249078960944	0.114329499850767	0.270991503658986	0.455321580880088	0.637473802745686	0.745312100642727	0.728178540297364	0.594460112450314	0.20550126602968	0.355504777311731	0.511678612729655	0.614630129173185	0.616771499495988	0.517053573578959	0.10672328907133	0.191417490855445	0.284040405686495	0.350940441570905	0.361777591386879	0.311250323187161	0.0363251057132369	0.0695107435051601
7.78072597866091e-06	0.004403960247847	0.222247397084598	1	0.401174518709041	0.01434949786874	2.55326674403357e-07	0.000290107525684017	0.0293894747828289	0.265457303396012	0.213780237597231	0.0153500733831359	7.00008214636857e-10	1.59663439812124e-06	0.000324696680155665	0.00588735519625244	0.0095177140407909	0.00137187673033284	1.6033659589386e-13	7.34146695000352e-10	2.99705527869118e-07	1.09087924841355e-05	3.54020679184571e-05	1.02435526766126e-05	0	2.81996583803226e-14	2.31122636195992e-11	1.68874471594267e-09	1.10015908933681e-08	6.39023753776414e-09	0.0427901595701538	0.0929891727094651	0.171343919896665	0.267702759954662	0.35463764592242	0.398349850503864	0.0300862048710061	0.0510478771585233	0.0734405297391742	0.0895863312008478	0.0926606918018268	0.0812638065157128	0.000267298026313246	0.000354101551915439	0.00039774776187104	0.000378822263966778	0.000305922262284924	0.0002094761124348	3.00074393175799e-08	3.10372200089682e-08
0.049563692601728	0.186338055816748	0.471429463979206	0.802618458182475	0.919557357200444	0.708966579202436	0.053765908912596	0.178641829238023	0.399426228592716	0.600990021368756	0.608520483740826	0.414629694464328	0.0158268341721556	0.0464738319440908	0.0918332950980002	0.122115027020532	0.109273615019477	0.0658019509272041	0.00126422597929275	0.00328078287206329	0.00572937775047177	0.0067330937944591	0.00532474872453953	0.0028337452605735	2.74026319354793e-05	6.2847388607476e-05	9.69966048630282e-05	0.000100740028727431	7.0408316119884e-05	3.31146994924643e-05	0.0214114666283534	0.121270737863426	0.410221245616599	0.82876768477305	1	0.720642253864483	0.0236360889346994	0.0949831509682009	0.227965988351369	0.326772929463447	0.279752913086677	0.143039404933276	0.00224118142798818	0.00639012535164957	0.0108816368429845	0.0110670430080631	0.00672235568191609	0.00243873083347359	1.82532487148581e-05	3.69265928351284e-05
0.00305126688696273	0.0310380444655498	0.160000112142819	0.417982408596839	0.55335966854985	0.371251982898201	0.00243707808870559	0.0304042582082206	0.192225571296443	0.615885088925466	1	0.822833740067663	3.35319006190144e-05	0.000513066843793678	0.00397833646247798	0.0156329468597167	0.0311309213412112	0.0314162885917692	7.94775735920906e-09	1.49146432557957e-07	1.41837584582162e-06	6.83567629193107e-06	1.66948847008803e-05	2.06631790968192e-05	0	7.14429629786783e-13	8.6788018133983e-12	5.14573960615061e-11	1.54199499547377e-10	2.34087745162512e-10	0.0321549889538791	0.077331319832162	0.143741407899799	0.206503672824714	0.229294205850608	0.196778567529677	0.0227121631118698	0.0718682144804351	0.175765901539993	0.332239918138097	0.485387301419796	0.548080591903257	0.000795129008305572	0.00331045168321834	0.0106526172614178	0.0264938337955002	0.0509275408334357	0.0756623834528896	1.37970314026193e-06	7.55799527093972e-06
3.11316754466412e-11	5.3170257315392e-06	0.01663248353996	0.952944296240981	1	0.0192200519600036	2.63196308165304e-07	0.00158375137393645	0.17454856732324	0.352344620159651	0.0130268998227472	8.82138088960593e-06	9.88736174026845e-06	0.00209618002752596	0.00813952021639705	0.000578883413442853	7.54059261325955e-07	1.79904457059797e-11	1.65045765184643e-06	1.23280243694266e-05	1.68657110402118e-06	4.22608179789914e-09	1.93951532116958e-13	1.63031154082926e-19	1.22419803722449e-09	3.22167495669333e-10	1.55286548047184e-12	1.37090709151163e-16	2.21668646550936e-22	0	8.11391242625907e-10	6.09384831050699e-06	0.0037852905667314	0.194470201873428	0.826329328384738	0.290401950423096	1.66044869595893e-06	0.000832389705659362	0.034512323550113	0.118349916952418	0.0335666480798107	0.000787397901042116	3.62747725827524e-06	0.000121379642271954	0.000335917993561723	7.6889483143374e-05	1.45561618239864e-06	2.27915083656477e-09	8.45995449254575e-09	1.88950957668654e-08
1.53968890033807e-05	0.00173455078546457	0.0515915045233576	0.405141282197281	0.839985782818587	0.459805863131256	1.45215953221533e-06	0.000306434176107223	0.0170725031590445	0.251127536159357	0.975278391162164	1	1.86682331930616e-09	7.37895591848308e-07	7.70058549017024e-05	0.0021217280087574	0.0154345085056198	0.0296437424523658	3.27114305239014e-14	2.42192208829207e-11	4.73432238268969e-09	2.44338902865719e-07	3.32938902218132e-06	1.19777046264026e-05	0	1.08272880743987e-17	3.96733240781543e-15	3.83533281964965e-13	9.78912373155449e-12	6.59662358010615e-11	0.096209804886555	0.193766765645765	0.334014471374775	0.492807505457236	0.622322324639238	0.672635036106829	0.0123616478519218	0.0252343444848855	0.0440893528678077	0.0659327907103661	0.0843908243673866	0.0924517289289625	2.90823715502496e-05	6.01729331974943e-05	0.000106561072480156	0.000161518406166502	0.000209542197964706	0.000232673544983591	1.2527940636607e-09	2.62728238543028e-09
0.513099695522626	0.769518314076464	0.961210208389096	1	0.866490562154464	0.625330893078429	0.591996564472562	0.774566823884075	0.844074553228769	0.766099069575101	0.579123613326131	0.364619442297687	0.250873465979199	0.286363022158085	0.272245904333785	0.215569831976334	0.142166352501829	0.0780886412047514	0.039048860490828	0.0388859822376271	0.0322522476941727	0.0222796877275313	0.0128185941664207	0.00614262267865612	0.00223243888895956	0.00193948622359727	0.00140338185401341	0.000845759450626644	0.000424520951158372	0.000177472382969874	0.641230340745957	0.7663135384255	0.847657623808542	0.867872617116896	0.822456691950848	0.721425735146742	0.151799953754016	0.203718660221947	0.253053018385008	0.29094692485176	0.309626098040029	0.304988095014016	0.00385996780263992	0.00581714252221623	0.00811441498093471	0.0104767416751225	0.0125203589528504	0.0138493328577291	1.0539591582886e-05	1.78389200672344e-05
0.0436406445963545	0.27056478883749	0.768494726206374	1	0.596140465789872	0.162812107958941	0.000255444192563936	0.00510730606060691	0.0467818324147698	0.196314359574425	0.377412604622845	0.332407050891084	3.93701093970633e-08	2.53850604763819e-06	7.49858428388495e-05	0.00101477520299263	0.00629143782906059	0.0178697907251448	1.59772810299925e-13	3.32223409907602e-11	3.16480558875299e-09	1.38118971609078e-07	2.7615259546642e-06	2.52949844489296e-05	0	1.14314109448399e-17	3.5170488404436e-15	4.94996948875082e-13	3.19164118271989e-11	9.42790240355729e-10	0.333665864526371	0.337771062448782	0.320767293483722	0.285768725673719	0.238834078613808	0.187255624350271	0.139632304991807	0.155564702223276	0.162589762022867	0.159416146684153	0.146631878389557	0.126526492014686	0.0116830101835677	0.0143249925109563	0.0164774890062012	0.0177805272936588	0.017999283619643	0.0170931767379926	0.000195442191054119	0.000263737851936361
0.213972980757687	0.403770889319282	0.618630515986463	0.769569666784257	0.777293096845013	0.637443867766941	0.0745638955118206	0.19010009678381	0.393510525080189	0.661379355436052	0.902537350194924	1	0.00197184641336342	0.00679210834805657	0.0189957446745285	0.0431348500101676	0.079528084723188	0.119050992515314	3.95664116614477e-06	1.8415677692914e-05	6.95869064359292e-05	0.000213491065989591	0.00053180246677936	0.00107557517953265	0	3.18675155774951e-09	1.874287513176e-08	7.95851628717952e-08	2.69268259712221e-07	7.36832712003989e-07	0.956134448671924	0.936042066545055	0.852725177641956	0.722869871299825	0.570227923255505	0.418575837526035	0.566686998206249	0.590003852407563	0.571615194572494	0.515335428153964	0.432328189625033	0.337500504757789	0.0710789610037179	0.0787023803660222	0.0810908743241626	0.0777487501711638	0.0693668810785974	0.0575901536837222	0.00188674107390405	0.00222174555201813
0.10026609606596	0.224091246447196	0.408489669125395	0.607327258242591	0.736461444105442	0.728388050320241	0.138184654686139	0.296605920511231	0.51926047390154	0.741440394007769	0.863480972470573	0.820190735120636	0.0156908507820294	0.032345748505101	0.0543841684221197	0.0745783856863719	0.0834139832248625	0.0760939600860241	0.000146685793256467	0.000290517445614176	0.00046918117139693	0.000617952822961648	0.000663797964746771	0.000581548744859045	0	1.01996544216615e-07	2.20500984255017e-07	3.08870020072476e-07	3.22219159104385e-07	2.5317484533873e-07	0.0214702568712903	0.10183034365464	0.324526636136473	0.694956915974612	1	0.966889269193171	0.0196126539631977	0.0911370277126918	0.284568221950647	0.59705220780231	0.841729979124265	0.797384702522053	0.00324945338568247	0.0147943880782291	0.0452593988582501	0.0930365339272606	0.128508690015115	0.119274042834186	9.75429077917129e-05	0.000435491463766895
0.00653839809627168	0.0574421299951528	0.264297611709682	0.636883691736728	0.803769016670961	0.531259418753026	0.00535005350137426	0.0521930811446123	0.266668115421134	0.713564810153789	1	0.733957352629016	0.00056630013570022	0.00613487163223032	0.0348064545412264	0.103423126413572	0.160945818608574	0.131173455611713	7.74098373721201e-06	9.32710549929968e-05	0.000587691817764073	0.00193914338075172	0.0033509556195227	0.00303270523832877	0	1.69759027720819e-07	1.26998411882906e-06	4.68974283385419e-06	9.01178186322117e-06	9.05672342193119e-06	0.0854839153012388	0.156381209784041	0.237881022687067	0.300891625977124	0.316472140808429	0.276780792575412	0.0204384520873637	0.0489745006988748	0.0975813915512192	0.161673575970667	0.222733812687385	0.255157498122341	0.0021421114481725	0.00672337785906026	0.0175471549197506	0.0380803227716637	0.0687178402567768	0.103113000596725	9.84041730053187e-05	0.000404598870775074
0.311599102236443	0.545965304996693	0.799383084211297	0.978062343414065	1	0.854388427074609	0.582372050558829	0.800817374117149	0.920212627241152	0.883618430683259	0.709027667598849	0.475426284867868	0.399120523415582	0.430726905689065	0.388437813484422	0.292726708298236	0.184341768043718	0.097007059607915	0.100299955388677	0.0849495945895475	0.0601228861353241	0.0355575099897864	0.0175719983821688	0.00725539723503908	0.00924005338298393	0.00614083666404867	0.00340955892304206	0.0015808961435864	0.000611248939412119	0.00019597495150082	0.405193149171988	0.487710558211111	0.534116189591346	0.532209868052456	0.482507087532997	0.398013664620343	0.585238209552463	0.611354394143192	0.581068103070062	0.502498340408318	0.395380918544718	0.283054452271088	0.149990607918672	0.135982856154492	0.112170045653818	0.0841863247705364	0.0574879115307717	0.0357172771724076	0.00681832674329617	0.00536419771900553
0.123650124875748	0.262480745362432	0.471266985613942	0.715798549790365	0.919810481935379	1	0.0409824550463168	0.104170238301546	0.22375652527954	0.406486223787175	0.624683636251308	0.812183470965673	0.00888176288506019	0.0272003857221945	0.0700189894146672	0.152219397767107	0.279818550787755	0.435107407144072	0.00117748980524208	0.00459845283177103	0.0143731821330293	0.03752916990064	0.0826177018440125	0.153710269678286	0	0.000414341259862093	0.00185251645869937	0.00601514495127081	0.0160088649732638	0.0357449340919109	0.213588027906367	0.308251266708757	0.410024456835116	0.5026972322068	0.568070626182389	0.591698710104056	0.102453045488344	0.167131642210147	0.25125112101542	0.34811288419315	0.444546400033503	0.523250620676217	0.0383806368878223	0.070821340744683	0.120364465358574	0.188491747388668	0.272034163347463	0.361848643616495	0.0111795812760011	0.0234106764109336
0.538568753287114	0.66067465420566	0.772244884666784	0.860089016651771	0.912751946377707	0.922960587231888	0.393957293183163	0.449498002395171	0.488683042892075	0.506229795966605	0.499676686344393	0.469949738869716	0.0577427218683481	0.0612786583845842	0.0619642125678875	0.0597024781884946	0.0548104489085569	0.0479461267539456	0.0016921404651952	0.00167018787743958	0.00157058994074345	0.0014070799239233	0.00120091532702668	0.00097635206460081	5.96663650808575e-06	5.14868874469279e-06	4.00095956551307e-06	2.66621660251032e-06	1.29100123219534e-06	0	0.266656479150057	0.429761290163229	0.622686133114337	0.811107575376269	0.949850716281003	1	0.104462432435134	0.181018133154177	0.28199953248141	0.394948968346921	0.497279652686935	0.562895615237706	0.0122176417610471	0.0227662040050156	0.0381352473912529	0.0574268471471227	0.0777434701061191	0.0946186842237093	0.000422974325181421	0.000851321731392573
0.00653839809627168	0.0574421299951528	0.264297611709682	0.636883691736728	0.803769016670961	0.531259418753026	0.00535005350137426	0.0521930811446123	0.266668115421134	0.713564810153789	1	0.733957352629016	0.00056630013570022	0.00613487163223032	0.0348064545412264	0.103423126413572	0.160945818608574	0.131173455611713	7.74098373721201e-06	9.32710549929968e-05	0.000587691817764073	0.00193914338075172	0.0033509556195227	0.00303270523832877	0	1.69759027720819e-07	1.26998411882906e-06	4.68974283385419e-06	9.01178186322117e-06	9.05672342193119e-06	0.0854839153012388	0.156381209784041	0.237881022687067	0.300891625977124	0.316472140808429	0.276780792575412	0.0204384520873637	0.0489745006988748	0.0975813915512192	0.161673575970667	0.222733812687385	0.255157498122341	0.0021421114481725	0.00672337785906026	0.0175471549197506	0.0380803227716637	0.0687178402567768	0.103113000596725	9.84041730053187e-05	0.000404598870775074
3.37799436661046e-14	2.35868959577838e-08	0.000355549451668478	0.123977555194563	1	0.186582457719268	5.59638275267289e-11	4.13377540908092e-06	0.00706287430907228	0.279145065355751	0.255206839716368	0.0053972003719237	4.44998107042687e-09	3.7254998004495e-05	0.00721480449267601	0.0323205294877859	0.00334923980608775	8.02837959930661e-06	1.81950063261834e-08	1.72656859160156e-05	0.00037899133571974	0.000192437011583775	2.26027771609837e-06	6.14111418797831e-10	3.82566985305022e-09	4.11476228648841e-07	1.02375401957058e-06	5.89196757643754e-08	7.84378378578731e-11	0	0.0296066562792005	0.0430628740122475	0.0577409765178445	0.0713727945049844	0.0813296197678809	0.0854342962160969	0.0415724230898021	0.0546058540363868	0.0661211704860083	0.0738090007336175	0.0759531136337709	0.0720525411708302	0.0387613809737868	0.045978343730758	0.0502776381031546	0.0506831823722204	0.0470999394167606	0.0403500692600217	0.0239977801703773	0.0257066430831369
0.325647778579456	0.621444269779664	0.903273888470266	1	0.843225697973009	0.541565427809143	0.0749559245881179	0.203807598453523	0.422082471461178	0.66579015243015	0.799909149091783	0.731993526730923	0.00455147172988703	0.0176338178192668	0.0520340198755689	0.116946746881556	0.20019410701484	0.26102219753192	7.26155328553138e-05	0.000402224448672166	0.00169206659416711	0.00541914283788838	0.0132180455650106	0.0245559828658308	0	2.1159401916814e-06	1.42134722255976e-05	6.59493566285829e-05	0.000229951015760156	0.000609175168508678	0.0988231629126809	0.182800750128708	0.288287313204087	0.387615938173126	0.444330714051446	0.434249852275765	0.144412992373525	0.233844306375016	0.322831440652901	0.379973614661243	0.381293746705781	0.326207958555658	0.141349280917196	0.200362129156526	0.242139809625361	0.249485519565912	0.219155860062921	0.16413053647109	0.092666066649696	0.114985834736548
0.155187133019237	0.302437301516549	0.481055839490087	0.624585621362651	0.661976099020464	0.572729342324967	0.414138595781204	0.680634788963716	0.913119342681882	1	0.893994111818672	0.65242045801115	0.265555075461854	0.368148007920929	0.416607858662139	0.384839980981677	0.290184433851315	0.178598430393707	0.0408516568633109	0.0477850642980083	0.0456066605477946	0.0355128310475914	0.0225495086047592	0.011656140611004	0.0014074911297315	0.00138667731524063	0.00109485541772811	0.000681578063746282	0.000314260309237207	7.52606295769065e-05	0.477774072187852	0.449763384130647	0.354806490782732	0.234545113168741	0.129907354332822	0.060262415282381	0.542145973165046	0.488156574248642	0.368339337720783	0.232895677061086	0.123377379955457	0.0547359016112089	0.229491670797094	0.197638141803554	0.142620755805619	0.0862255965562304	0.0436550664926435	0.0184819479590629	0.0361666091103456	0.029774547456485
0.51279074120429	0.66982374072178	0.818420877287586	0.93538125915373	0.99999178262395	1	0.174810597192825	0.206576930731489	0.228345094637881	0.236100743254108	0.228348847479165	0.20658372095228	0.00281114407919636	0.00300532104106864	0.00300534573712484	0.00281121338101974	0.00245973875440995	0.00201316771863961	2.13247705584952e-06	2.06246113652066e-06	1.86587627685122e-06	1.57897600670836e-06	1.24986683849239e-06	9.25437964299813e-07	6.71870290500789e-11	5.76463941320983e-11	4.55244061003432e-11	3.27137804481524e-11	2.0837157565312e-11	1.09461108129224e-11	0.364744926108803	0.390316282305218	0.401230079474644	0.396204774789608	0.375833364848481	0.342468290100034	0.0761255231102532	0.0835668654276729	0.0881226077345466	0.089266801612673	0.0868644380781075	0.0811976500774625	0.00077219872664422	0.000869579547918975	0.00094067360537583	0.000977502789412522	0.000975767745845186	0.000935673473001494	3.80693306945011e-07	4.39777784977138e-07
0.59480095046687	0.826945182779549	0.983244844074206	1	0.869956992102713	0.647290448972446	0.519266604194517	0.746022964879751	0.916546313943121	0.963152263357277	0.865750551698458	0.665587334838087	0.184693351152792	0.274676042916225	0.348954197660638	0.378973011673815	0.351902863287328	0.279343437437461	0.0256697946647424	0.0401950381690498	0.0531983246451606	0.0598676021967016	0.0573892642279215	0.0468332496683371	1.25255263473673e-05	0.000967285489204089	0.00188612824694374	0.00244396085550942	0.00240954507074831	0.00179778646342372	0.42037909007282	0.503960487042395	0.566594327896323	0.59744955328092	0.590876168921665	0.548094342767674	0.349488632436404	0.456891016503909	0.560075471244245	0.643878394559705	0.694257220384413	0.702121778489348	0.129118525198723	0.184479113270234	0.24688002290827	0.309659726827172	0.364158329210064	0.401587015556873	0.0201637518789502	0.032181317584378
1.95387860766426e-21	5.57409607471766e-14	3.5052833347332e-08	0.000485896322899641	0.148469040932415	1	2.59582406310031e-32	5.2123014761505e-23	2.30704256001738e-15	2.25088595852504e-09	4.8408673672048e-05	0.0229490483949575	1.81627787906605e-46	2.56692965822534e-35	7.99682235125272e-26	5.49152209135562e-18	8.31265637087346e-12	2.77369515030285e-07	6.69296720128334e-64	6.65775442864202e-51	1.45985141045153e-39	7.05604499704394e-30	7.51771462593994e-22	1.76555859789333e-15	0	9.09433483628421e-70	1.40355431228149e-56	4.77484537070758e-45	3.58064451990137e-35	5.91881694751044e-27	0.118691663071902	0.145050496191149	0.134847965809676	0.0953664809127993	0.0513066066397906	0.0209979551399255	0.0879922827844608	0.124162160065803	0.133278504572425	0.108832132720331	0.0676052379289163	0.0319469739984596	0.0511150107381851	0.0832796328938764	0.103217972687958	0.0973190866831497	0.0698018448734014	0.0380857011224614	0.0232665414138042	0.0437691231920245
0.306821734467426	0.481800556399896	0.679468414965472	0.860581586156842	0.978893905844678	1	0.0643923531622347	0.106733791595814	0.158887736583871	0.212422061353897	0.255052543664663	0.27503027244251	0.000984316585742442	0.00172222112038345	0.00270622447443847	0.00381908674699982	0.00484034177603363	0.00550951453175367	1.09593174431677e-06	2.02407210319483e-06	3.35728524140131e-06	5.00116123543318e-06	6.69073848526732e-06	8.0389242897871e-06	7.8410683666626e-11	1.62801579946504e-10	2.92899537732342e-10	4.66552707003149e-10	6.63169733868154e-10	8.43883343686417e-10	0.126659207077866	0.229432090773755	0.364240721862646	0.506803692622528	0.618027756636411	0.660530882713653	0.0608102927133218	0.0936377951173525	0.126369480779397	0.149468666746803	0.15494410493305	0.140772198024343	0.00129685050234097	0.00169754262188141	0.00194745933068444	0.00195809177677082	0.00172549866315236	0.00133264092939853	1.22848974922372e-06	1.36697121905962e-06
0.129952414961378	0.303507186320483	0.529627926474043	0.6905419216536	0.672707849761486	0.489643750749712	0.0209958388625231	0.0534774841488941	0.101771453806167	0.144709906665115	0.153740334805004	0.122037880319739	0.000159952590041207	0.00044430594684223	0.00092212596208601	0.00142993286258322	0.00165675511064723	0.00143422822459042	5.74590567067514e-08	1.74061392653349e-07	3.93970487701501e-07	6.66257637257543e-07	8.41856335847575e-07	7.94787527807083e-07	9.73273450370603e-13	3.21537737242182e-12	7.93681577747883e-12	1.46378712485119e-11	2.01709716949368e-11	2.07679194741701e-11	2.60149266425726e-05	0.00233528605810905	0.0607447588920204	0.457855867114759	1	0.632881588189998	6.78262785360575e-09	2.32175160293315e-06	0.000230295135329369	0.00661919262105815	0.0551285436517796	0.133045216681745	7.62517953775816e-15	9.95332357472099e-12	3.76476105350397e-09	4.12627298345067e-07	1.31047801892369e-05	0.000120601516895205	3.69639913384031e-23	1.83991259772373e-19
0.510873163216043	0.777358999757294	0.971894695937943	1	0.846906032206873	0.589734736602811	0.510758929311325	0.776214938776278	0.969257479181819	0.996043991901041	0.842497090913774	0.585914929398474	0.254723518688531	0.388887126167727	0.4860769162132	0.499002829847295	0.420871085499307	0.290987909692754	0.0589798406348297	0.0933831805050916	0.118208909317588	0.121366341152151	0.101195787020838	0.0678376454627305	0	0.0044760009836172	0.00769334095742045	0.00808367009018343	0.00544179468907899	0.00109495784992034	0.341041585184197	0.490125614038291	0.649112945244304	0.793382831528451	0.895583415732202	0.933972799750133	0.318583383763884	0.454391151901597	0.597142901639454	0.724151357404729	0.810971228543669	0.838983979539474	0.170831753302655	0.24334064407409	0.318437233540489	0.383890180888769	0.426920988247025	0.438233083167686	0.0489663824823923	0.0716556333014217
0.463500577253106	0.705029661062119	0.911010581908201	1	0.932475785231849	0.738645041982512	0.21765774849147	0.349516620634445	0.476777645204306	0.552487402811261	0.543861916572653	0.454793829367009	0.0314275033905384	0.0532875554895121	0.076743823568578	0.0938848728136895	0.0975649452388064	0.0861270871012355	0.00137839827815479	0.00248175198049597	0.00378267747229333	0.00489051709071352	0.00536695588484635	0.00500035325480885	0	1.69871295448439e-05	3.88164900485988e-05	5.98589881970068e-05	7.23443640534994e-05	7.08643563810849e-05	0.440687122513102	0.57302612040712	0.703683126962444	0.816091982089533	0.893841807640644	0.924574604745686	0.358175378525674	0.457905126816451	0.552858090842145	0.630392280674726	0.678840142582205	0.690372891229101	0.0640667196362581	0.0805320424250094	0.0955993681469429	0.10717531952169	0.113472283371557	0.113459487349674	0.00250483149418764	0.0030999512154621
0.211846268649286	0.370394628263016	0.571975394754038	0.780132832298936	0.93981472650916	1	0.0614748902532262	0.129515100368789	0.240961018962729	0.395938157340308	0.574619771378698	0.736569422553092	0.00965057914270082	0.0245442119160136	0.0550505935617925	0.109002227012413	0.190594779909284	0.294332774821247	0.000789601281683286	0.00249234074566493	0.00679368871523281	0.0162525611801336	0.0342720795081601	0.0637870049510217	0	0.000102962868519038	0.000421316505257992	0.00128212704908331	0.003311991019129	0.00746972772822417	0.1694072540023	0.288665281134416	0.411291204883289	0.490014960660491	0.488178187311225	0.406683394288791	0.0536431730258693	0.119177254474548	0.221351153172014	0.343754357971065	0.446390274633781	0.484717603041051	0.0107505990273653	0.0311918298699597	0.0755552214957879	0.152968470068688	0.258933404272194	0.366491825805736	0.0013372262819442	0.0051517336339703
0.266491036348294	0.525978737799917	0.817348594166588	1	0.96326599375131	0.73054337363912	0.100957407420137	0.164062251950898	0.209909790967131	0.211451257598345	0.167703218432041	0.104719140938802	0.00149631858745938	0.00200207086748767	0.00210905725669278	0.00174924581148903	0.00114226498423132	0.000587268130688984	8.67641358317657e-07	9.55829692527492e-07	8.29037808641894e-07	5.66137214584635e-07	3.04384557465245e-07	1.28847816684014e-07	1.96737972735993e-11	1.78440325476736e-11	1.27404295634739e-11	7.15941483520336e-12	3.16428634287488e-12	1.09698616607835e-12	0.362436680346034	0.618264329277868	0.853493734281068	0.953477795363027	0.86199536366881	0.630642704621917	0.150956919912115	0.187465443900327	0.188396800495464	0.153218046643498	0.100839438660206	0.0537075099365442	0.00159961583385331	0.00144613902093162	0.00105800688782944	0.000626398984803802	0.000300121905531984	0.000116366626737287	4.31241094816371e-07	2.83818458863171e-07
3.92367809242167e-07	0.000249099780492795	0.0250217551309234	0.397673502835337	1	0.397866895803309	1.36236309348314e-07	0.000111644630985464	0.0144759556819113	0.296975831717829	0.963960925534401	0.495064987648924	5.15941903404683e-09	5.45772348451655e-06	0.000913452373820655	0.0241893806430194	0.10135100247474	0.0671886336017907	2.13021676972843e-11	2.91000852355165e-08	6.28685958624884e-06	0.000214900575548448	0.00116226686349551	0.000994577417039109	0	1.69137534740026e-11	4.71943402369854e-09	2.08237805034637e-07	1.45376044955747e-06	1.6057967139358e-06	1.43535804949052e-06	0.000317459746905726	0.0165002513894796	0.201542173520374	0.578515229689552	0.39024481065763	3.83850393938473e-06	0.000686996356566073	0.0288948442301792	0.285601025786756	0.66339569666214	0.362125425651279	6.70022817715291e-06	0.000970389445119083	0.0330275239601787	0.264167538915276	0.496542430458016	0.21933440600092	7.63384006521369e-06	0.000894671404165678
0.0409745477991263	0.097077042173871	0.192480328426792	0.319391692803644	0.443535443823696	0.515466558514224	0.0885037955672941	0.190804282250697	0.344256213942742	0.519807939342419	0.656857976808031	0.694652331492069	0.0259173665081992	0.050844144770086	0.0834753930239526	0.114694725920255	0.131885142490191	0.126915816297157	0.00102896615859123	0.00183685562714499	0.00274420406957584	0.00343103568158009	0.00359005841090755	0.00314373003507684	5.53850510165978e-06	8.99684724270713e-06	1.22308202266292e-05	1.39151620549708e-05	1.32491617973024e-05	1.05573759820673e-05	1.47121376706307e-07	0.00012872503192457	0.0169451774384686	0.335602446484252	1	0.448302093063892	4.395531783461e-11	1.79620097848872e-07	0.000110431842239029	0.0102147934744718	0.1421545445327	0.297637597737116	3.35883217932792e-16	6.4104436232745e-12	1.84070312488324e-08	7.95198035900548e-06	0.000516847871925215	0.00505412583805601	6.56457205663532e-23	5.85143624770362e-18
0.573923905650942	0.816044264856135	0.98196393465624	1	0.861840945246754	0.628603417728841	0.480838492072345	0.656930542601531	0.759559889162763	0.743236703335117	0.615481215039142	0.431344914681381	0.116377320910193	0.152774926134851	0.16972906881124	0.159581104602234	0.126977688689135	0.0855051510543592	0.00813343730040835	0.0102603420325101	0.0109530961602438	0.00989476685956796	0.00756410927044874	0.00489279858818791	0.000160132047269971	0.000194980422057519	0.000200102556042001	0.000173139386257736	0.000126066196924909	7.67700673197249e-05	0.36689399782991	0.50574379527703	0.647075822156138	0.768448333094829	0.847050264587482	0.866640050732069	0.257822054083163	0.36852916291903	0.488942712325787	0.602114113747423	0.688231503694829	0.73017220567512	0.0344747764750238	0.0511010227457746	0.0703048702480504	0.0897784899137631	0.106412326433406	0.117069882530087	0.000873213647282947	0.00134440495892063
0.116633773540569	0.457357306307349	0.936082613887926	1	0.5575875706396	0.162275677751974	0.00193559690221289	0.0167103990367716	0.0752984413260556	0.177097493806644	0.217403287708419	0.139298699830947	5.37188536853275e-07	1.02103174964269e-05	0.000101292903607445	0.000524500682212267	0.00141755643404047	0.00199968652856373	2.49321509667697e-12	1.04330886866026e-10	2.27873215904378e-09	2.59777137081276e-08	1.5457378245192e-07	4.80062746701883e-07	0	1.76346968446303e-17	8.57098481563701e-16	2.15165737279644e-14	2.81872196505694e-13	1.92732641453766e-12	0.441674485884176	0.495621976483373	0.534351483070277	0.553517942966845	0.550889644776757	0.526775702430463	0.144053413774348	0.152234865834277	0.154572746512581	0.150792568704348	0.141336774435035	0.127279550464389	0.00333107862602462	0.00331526149121433	0.00317014345310994	0.00291251561044448	0.00257090381780297	0.00218037712647596	5.46117759310199e-06	5.11872191221362e-06
0.22168081185498	0.505105544332844	0.834588692559508	1	0.868890022301687	0.547478166419209	0.260111311648009	0.508621874672164	0.721219520262477	0.741612571621106	0.552998427440201	0.299025006327387	0.0562262075932343	0.094354042715524	0.114819614498455	0.101322775303028	0.0648384391585892	0.0300875631785125	0.00223762410121775	0.00322315672362064	0.00336610059766108	0.00254879332692493	0.00139901125533078	0.000556180040874208	1.48207583102956e-05	1.86962079265005e-05	1.65892037421749e-05	1.02186150085442e-05	3.96581879131871e-06	2.96930212013088e-07	0.145769239884001	0.243800325553867	0.366179913273132	0.493909185330476	0.598263152341155	0.650773811867389	0.168314235467985	0.249645208000491	0.332520004857398	0.39774504930525	0.427252268613643	0.412151233730387	0.0306395538490605	0.0403017127161681	0.0476052199541508	0.0504982868077491	0.0481049755157219	0.0411523271964425	0.000877842413541729	0.00102423648819769
0.112378254038329	0.232683453429357	0.409855774654943	0.614156359359014	0.782905213304175	0.849027493567282	0.0316566616894704	0.0557700133556599	0.0835831470621817	0.106566088878474	0.115585051740766	0.106651422838543	0.000138992843894543	0.000208343755141411	0.000265675111293565	0.00028820638095737	0.000265973672450741	0.000208812284570874	9.51183391214272e-09	1.21312266817579e-08	1.3162170572133e-08	1.21487794653672e-08	9.53937934578198e-09	6.37220776527825e-09	1.01456661430606e-14	1.10096481474843e-14	1.01636253902377e-14	7.98189841689804e-15	5.33268683616284e-15	3.03087692607198e-15	7.43481617066321e-07	0.00011956744534957	0.00621809402130078	0.104569068074321	0.568657549734897	1	5.9410906173481e-12	5.19584216125666e-09	1.46942471950354e-06	0.000134381768486316	0.00397406514139052	0.0380041680531435	6.8568488792813e-20	3.2610796678065e-16	5.01533397353258e-13	2.49424968755746e-10	4.01126739614076e-08	2.08605098813231e-06	1.14299791747853e-30	2.95616946985626e-26
0.10026609606596	0.224091246447196	0.408489669125395	0.607327258242591	0.736461444105442	0.728388050320241	0.138184654686139	0.296605920511231	0.51926047390154	0.741440394007769	0.863480972470573	0.820190735120636	0.0156908507820294	0.032345748505101	0.0543841684221197	0.0745783856863719	0.0834139832248625	0.0760939600860241	0.000146685793256467	0.000290517445614176	0.00046918117139693	0.000617952822961648	0.000663797964746771	0.000581548744859045	0	1.01996544216615e-07	2.20500984255017e-07	3.08870020072476e-07	3.22219159104385e-07	2.5317484533873e-07	0.0214702568712903	0.10183034365464	0.324526636136473	0.694956915974612	1	0.966889269193171	0.0196126539631977	0.0911370277126918	0.284568221950647	0.59705220780231	0.841729979124265	0.797384702522053	0.00324945338568247	0.0147943880782291	0.0452593988582501	0.0930365339272606	0.128508690015115	0.119274042834186	9.75429077917129e-05	0.000435491463766895
1.46121755870452e-11	1.13162708519351e-07	0.000120705225265197	0.017733035943868	0.358818151106853	1	3.99394748577179e-11	1.75280483885213e-07	0.000105949536905535	0.00882061463077543	0.101142322062723	0.159735438425724	1.69921506272071e-12	4.22593027626668e-09	1.44754005083903e-06	6.82925196540798e-05	0.000443761856891158	0.000397155965439918	1.12524841891439e-15	1.58587744350167e-12	3.07836879947989e-10	8.23011603521233e-09	3.0305786140028e-08	1.53701970861279e-08	0	9.25190861439797e-18	1.01897680695767e-15	1.54382115586959e-14	3.22151023818373e-14	9.258822799254e-15	0.063181357811235	0.0880926512004299	0.114080776108749	0.13721680871966	0.153293670486009	0.159060811077279	0.0317817392531246	0.0494902205211919	0.0715785965159999	0.0961543705801566	0.119971182916111	0.139029484884697	0.0122138844653215	0.0212415663998309	0.0343116285959633	0.051477587573003	0.0717326872863395	0.0928406295416081	0.00358605872196758	0.00696532093598903
0.857719928743115	0.939583640542172	0.988902814402651	1	0.971571144461195	0.906937660671207	0.104307081674844	0.121328103554646	0.135592992177228	0.145593270070838	0.15020126047054	0.14887921652036	0.000261846143671114	0.000323408526459919	0.000383782325171796	0.000437569149277528	0.0004793322393297	0.000504492607078453	1.35688236672364e-08	1.77952978419383e-08	2.24231440705955e-08	2.7146631640227e-08	3.15764713969693e-08	3.52890082315347e-08	0	5.69813936046232e-15	1.25295717285639e-14	2.02510640323481e-14	2.84247698211923e-14	3.64406659805512e-14	0.204133651997122	0.326499608245767	0.470461932719379	0.610717095079583	0.714215761260664	0.752475817801508	0.0804274249939852	0.150439392232726	0.253508625598933	0.384855480839656	0.526352118899062	0.648528162119804	0.0235378238267174	0.0514888344111223	0.101469046106223	0.1801473423141	0.288134927153123	0.415181235348228	0.00511683056356764	0.0130899243110024
0.18613882093011	0.440034923557748	0.770681307853086	1	0.96130824915908	0.684640888771648	0.098293914267105	0.199798153245329	0.300880332612648	0.335686305980671	0.277466747573012	0.169912666386751	0.00523304910826259	0.00914606726046987	0.0118427183099115	0.0113607203398593	0.00807416827005934	0.00425135262560384	2.8085358793402e-05	4.22073630663303e-05	4.6991867685035e-05	3.87602418114787e-05	2.36850141410459e-05	1.07215433709361e-05	1.24720661762263e-08	1.69123989953349e-08	1.60737030624429e-08	1.06068079124207e-08	4.27890209083639e-09	0	0.212057187434815	0.422794854038391	0.663552595464241	0.819766140945103	0.797211520325131	0.610275760310363	0.2188754464913	0.353578294431839	0.449617402426488	0.45005914696273	0.354621479942783	0.219952775877472	0.057945599197746	0.0758439370180075	0.078143028884676	0.0633765471093613	0.0404609304806791	0.0203334983556045	0.00393480292831058	0.00417287394377043
0.132905198701842	0.207998031679913	0.294692707451766	0.377983167392947	0.438902888120758	0.461378470364045	0.0793955738919614	0.116059106517606	0.153587213415576	0.184002535092887	0.199565497773662	0.195947632409939	0.00847046099587001	0.0115652666943246	0.0142954280683747	0.0159967436294954	0.0162053685457362	0.0148620646938421	0.000161389112453789	0.000205820444953539	0.000237626953289525	0.000248368088183737	0.000235011327896838	0.000201314337411342	5.4915865312477e-07	6.54150666718582e-07	7.05424682029271e-07	6.88678333272803e-07	6.08660466011324e-07	4.86997434939181e-07	0.038083750233897	0.12350183581085	0.3083658634215	0.592813866027428	0.877464567272026	1	0.00189383933345313	0.0085679804248296	0.0298450956854803	0.080043609080653	0.165287315286955	0.262791652335431	6.50383755973562e-06	4.10493844253397e-05	0.000199481574480565	0.000746376749916832	0.00215016898976943	0.00476920798467124	1.54245414062301e-09	1.35817945288292e-08
0.110184750330713	0.23446799021301	0.424343193996331	0.653164450305409	0.855065646950828	0.952024224744176	0.149479387955049	0.302219033544275	0.519677517579238	0.760007126139876	0.945307321016125	1	0.0108876326201805	0.0209147441170318	0.0341698582006176	0.0474794172528712	0.0561098601877645	0.0563955197409028	4.25684430592416e-05	7.77009559480108e-05	0.00012061827850998	0.000159243436883651	0.000178803675250696	0.0001707494336527	0	6.56259993954076e-09	1.39237842574481e-08	1.97390998820332e-08	2.16553750841507e-08	1.88199509085577e-08	0.123734204234601	0.208201488721186	0.312073567295788	0.41668631511056	0.495610602295621	0.52511090651165	0.0652243172061693	0.122649867737713	0.205448848881143	0.306562785991905	0.407487464809601	0.482489838644859	0.0290270923100934	0.0609992627058647	0.114189112461869	0.190416199740812	0.282853907609521	0.374282541153843	0.0109061544944738	0.0256127551752706
0.622630120833663	0.856052022375057	1	0.992498030920474	0.836929968178899	0.599623155685128	0.0952680958470161	0.130634913174351	0.152195162405472	0.150651079247868	0.126699078885166	0.0905324928921868	0.000336833542452111	0.000460647643535897	0.00053524446675965	0.000528403067651554	0.000443208708921827	0.000315850124398332	2.75190173298533e-08	3.75343057672753e-08	4.34964226847833e-08	4.28260896596392e-08	3.58255633454398e-08	2.54628672595417e-08	4.5184728706949e-15	2.32371646156461e-14	3.42446783219498e-14	3.27717269000345e-14	1.94823592389078e-14	0	0.387163891519853	0.481097547686621	0.458699363198386	0.335567450696966	0.188359798555443	0.0811247372792541	0.143544261491941	0.221773590620642	0.262899958773148	0.239126609059322	0.166886801070953	0.0893660931436585	0.0130007864432875	0.0249734942932196	0.0368082948489139	0.0416263932259003	0.0361200683272716	0.0240483365548914	0.00028763796921166	0.000686976053236492
0.194775634966014	0.457649678533958	0.789505122264831	1	0.929968643923617	0.634979739965331	0.0307574569767368	0.0964422369716076	0.222027813917243	0.375293245517911	0.465754833807731	0.42439206118279	0.000797124443978165	0.00333550268333134	0.0102475422898021	0.023115399394521	0.0382830333509936	0.0465515921602326	3.39048427012402e-06	1.89328162040942e-05	7.76232748189136e-05	0.000233664082779958	0.000516434465281182	0.000838034181585042	2.36677193162319e-09	1.7637171452689e-08	9.64992833147129e-08	3.87652349299076e-07	1.14336264229637e-06	2.47598968567522e-06	0.0621456252243905	0.184750494314371	0.387058422777295	0.571456664839091	0.594574046342729	0.435957807549687	0.00497153673483024	0.0186862320533587	0.0494958388386271	0.0923913911038517	0.121537469434159	0.112669077644443	1.38614153952298e-05	6.58710674470021e-05	0.000220596028852195	0.000520614841804853	0.000865867155119709	0.00101484999282573	1.34697603358924e-09	8.09290150456922e-09
0.463500577253106	0.705029661062119	0.911010581908201	1	0.932475785231849	0.738645041982512	0.21765774849147	0.349516620634445	0.476777645204306	0.552487402811261	0.543861916572653	0.454793829367009	0.0314275033905384	0.0532875554895121	0.076743823568578	0.0938848728136895	0.0975649452388064	0.0861270871012355	0.00137839827815479	0.00248175198049597	0.00378267747229333	0.00489051709071352	0.00536695588484635	0.00500035325480885	0	1.69871295448439e-05	3.88164900485988e-05	5.98589881970068e-05	7.23443640534994e-05	7.08643563810849e-05	0.440687122513102	0.57302612040712	0.703683126962444	0.816091982089533	0.893841807640644	0.924574604745686	0.358175378525674	0.457905126816451	0.552858090842145	0.630392280674726	0.678840142582205	0.690372891229101	0.0640667196362581	0.0805320424250094	0.0955993681469429	0.10717531952169	0.113472283371557	0.113459487349674	0.00250483149418764	0.0030999512154621
0.540381470518939	0.816691625005371	0.9524962896704	0.857266831153083	0.595410221483085	0.319127396164675	0.245806462444833	0.464129615743	0.676289747062494	0.760455600622393	0.659876192050991	0.441874147991074	0.0171579159363691	0.0404761178562475	0.073685274420176	0.103516623110536	0.112224330803537	0.0938883031307284	0.000183786736474521	0.000541672532356922	0.00123198947731061	0.00216234367728	0.00292880178407632	0.00306127804981588	3.02094061113824e-07	1.11237998621423e-06	3.16090674236506e-06	6.93134852191716e-06	1.17292792942819e-05	1.53169556975888e-05	4.84251752291773e-05	0.00432274592394832	0.10119149514204	0.621189504698609	1	0.422154753973621	2.75229945808412e-09	1.82953407635362e-06	0.000318919529765533	0.01457865709494	0.174763092372593	0.549386159751485	2.67664621453713e-15	1.32492745544662e-11	1.71984386345862e-08	5.85439115999244e-06	0.000522601010823115	0.0122336076601113	4.45407025907881e-23	1.64177825924116e-18
0.287637646620491	0.502443229986496	0.74477736349511	0.936837217319636	1	0.905803641050566	0.0616100404368413	0.11510093425757	0.182475432287516	0.245486803589366	0.280252889212468	0.271500256064223	0.00102227774485191	0.00204259537420188	0.00346333083340783	0.00498314830088005	0.0060843171301719	0.00630402708417486	1.31400783510869e-06	2.80800243725205e-06	5.09207979418401e-06	7.83594027330799e-06	1.02325819306828e-05	1.13390727454467e-05	1.30811532142675e-10	2.99008643057745e-10	5.79945490181021e-10	9.54503167631304e-10	1.33309523406407e-09	1.57994143793724e-09	0.0607420543708269	0.168442713597946	0.366103633094915	0.623655712279908	0.832673659967657	0.871352347288117	0.0031025056017883	0.012100722671391	0.0369912577010214	0.0886290193024512	0.166433921610944	0.244960920551915	1.01115812698382e-05	5.54694412917022e-05	0.000238494057271974	0.000803693375251234	0.00212271784796113	0.00439423431178851	2.10282544719642e-09	1.62247843947889e-08
0.34325882084785	0.589168213555376	0.841280695971288	1	0.989696632477889	0.815535265967925	0.266238714146879	0.442942427485347	0.612902641379245	0.705876626701395	0.676791423877634	0.540186196515241	0.0992982322449804	0.160662717818725	0.215722042983111	0.240813038630108	0.223605997432496	0.172649962030991	0.016814319092533	0.02710763480488	0.0356600332612549	0.0386697740211787	0.0346430300675203	0.0255614188668666	0	0.00083343954074821	0.00146846035758425	0.00161451100256441	0.0011986261286415	0.000422808276722645	0.329548680094829	0.440562811701369	0.550527569564798	0.643157699410018	0.702532645992744	0.717540433679742	0.164808589634393	0.244096621185679	0.337644377005401	0.436448112078147	0.527368191865437	0.595761749836979	0.0539742952858244	0.0891449015869361	0.136955424771593	0.196234453205202	0.262561271823629	0.328261128622735	0.0107155893482778	0.0206591583621172
0.211920903010287	0.370468588138646	0.572035137203087	0.78016754803449	0.939824953437628	1	0.115354905390537	0.19253504342059	0.283842259067183	0.369605218445716	0.425101853299383	0.431858827698859	0.0117102282953749	0.01866128562979	0.0262668432062599	0.0326562468531373	0.0358605973006603	0.0347825878433336	0.000221182028075565	0.000336806469112799	0.000452812494995842	0.000537592304260927	0.000563663279495892	0.000521947255141927	2.38680580008458e-07	5.9308017241165e-07	9.15042229456488e-07	1.10958081954332e-06	1.11126549689209e-06	9.19506310962103e-07	0.541862200254801	0.647730115337416	0.743921420499371	0.820895332656921	0.870314583187572	0.886528065501318	0.191068819555779	0.239666924200077	0.288837825336558	0.33444733503901	0.372073841434242	0.397702454459435	0.0135081132928921	0.0177799198311289	0.0224849147580569	0.0273199271201074	0.0318929706284605	0.0357715482633005	0.000190948641632496	0.000263937942986372
0.000176833393184357	0.00576747805944786	0.0777633012848281	0.433621759491898	1	0.953765838635704	0.000398963904743075	0.0103679569826866	0.111410091807377	0.495114839368068	0.909997126305682	0.691714583677224	0.000217842666831181	0.00451248821672566	0.0386452717934452	0.136874750723068	0.200494575274183	0.121460368731222	2.87338760388375e-05	0.00047544506825447	0.00324550026946793	0.00916136284169822	0.0106951035475728	0.00516367304930183	8.42010665750965e-07	1.20519699500996e-05	6.59144600083938e-05	0.000148385543824113	0.000138052255165404	5.307148100787e-05	0.0258225415602141	0.0840258900403253	0.210086332596562	0.403602212254464	0.595772501562386	0.675738368127514	0.0495769053872833	0.133267349548362	0.275257416151917	0.436843057894762	0.532700427343082	0.499127918524423	0.00816960883490422	0.0181417100114996	0.0309545756626374	0.0405828169862996	0.0408818454740331	0.0316438829197946	0.000115471344090126	0.000211893240196364
0.00107777545041817	0.00987961450151008	0.0546424942136657	0.18234752218349	0.367153823943358	0.446041311128216	0.0205540383994213	0.115825615328141	0.393813777373818	0.807897070880182	1	0.746831805388711	0.00931123895396157	0.0322560143313602	0.0674206244270309	0.0850263772986666	0.0646983818680993	0.0297037991884798	0.000100197941901462	0.000213382132641648	0.000274180107884947	0.000212565400812386	9.94323831368679e-05	2.80634475204886e-05	2.55057822093568e-08	3.3424311445153e-08	2.63795272207874e-08	1.25165635719291e-08	3.52323329190881e-09	5.23067147268642e-10	2.72125420431728e-11	3.31982745996357e-07	0.000138786050206689	0.00977817960406811	0.116142383173756	0.232564973553144	3.8983923925385e-11	3.79287974855436e-07	0.000166510268319284	0.0123200411926374	0.153675233682403	0.323159148687756	3.75668959219636e-11	3.94447588451942e-07	0.000181850952070638	0.0141301149644407	0.185095737276861	0.408759623312775	2.3342703066804e-11	3.73402829046114e-07
0.0299506286005063	0.151641987056539	0.467257475431883	0.876226595198885	1	0.694555520675958	0.0330484557415176	0.124451458841993	0.285214832785918	0.397802587559695	0.337665346818103	0.174433048279918	0.0047755167154172	0.0133753512071485	0.0227988422406695	0.0236506791743845	0.0149313021231146	0.00573686527720201	9.0354546857186e-05	0.000188236645098783	0.000238645747964009	0.000184124817357241	8.64499474227033e-05	2.46946376778573e-05	2.1000675159092e-07	3.33033909528506e-07	3.13231274533677e-07	1.73810179813029e-07	5.16324716528817e-08	0	0.0991519059368637	0.162113735497477	0.237623803205883	0.312256481080044	0.36786152901583	0.388515790911157	0.0525756580483588	0.0864064697725371	0.127309021210918	0.1681603026923	0.199131135723885	0.211400617784199	0.00825397185441398	0.0136353895527639	0.0201940471510454	0.0268120800153775	0.0319145705408526	0.0340564106148384	0.000383638342307771	0.000637052662763284
0.318078619172357	0.526889770132042	0.754557690161553	0.934227242432363	1	0.92541144793928	0.139600005920312	0.261249607586824	0.422681507820326	0.591232423277667	0.714974630788992	0.747498656325698	0.00686041405419785	0.0145045954478154	0.0265123488097287	0.0418965387608974	0.057239451696108	0.0676083241913783	3.77459385909296e-05	9.01664703529739e-05	0.000186202465029795	0.000332434118799767	0.000513109676866453	0.000684700941971972	1.80569928824854e-08	5.75657477655657e-08	1.41236695425669e-07	2.9016245191939e-07	5.09844531142779e-07	7.7126231094224e-07	0.111754333067564	0.19613261713399	0.299779700195554	0.39904471755636	0.462602377023876	0.467047555110634	0.0285509187677574	0.0602086326663202	0.110576888677104	0.176862967577422	0.246363517009246	0.298870348991285	0.00108662284076261	0.00275341652151974	0.00607618709569364	0.011677692669776	0.019545635438472	0.0284911156141163	6.15573109992396e-06	1.87530165923609e-05
6.60608644670473e-12	4.77942915157492e-07	0.00145388228421144	0.185953305131815	1	0.226108838417365	1.46384217102403e-05	0.00913078659793428	0.239465841187434	0.264058645871882	0.0122427407379886	2.38659295468056e-05	0.00362601888257574	0.019499620642182	0.00440903660296162	4.19162755769634e-05	1.67549490080049e-08	2.81595023048119e-13	0.000100404152245463	4.65510988764615e-06	9.07464494627952e-09	7.4379077433887e-13	2.56326420878458e-18	3.71413256434419e-25	3.10784314086276e-10	1.24228006871644e-13	2.08786005134267e-18	1.47538272051394e-24	4.38358509023341e-32	0	0.0192217793827435	0.0954187320745832	0.219098884475989	0.232708991189137	0.114328006940938	0.0259811621713518	0.0112737107589462	0.0618530895304686	0.156972067465526	0.184267961528879	0.100056142788379	0.0251306750036118	0.00381024142068185	0.0231047598553771	0.0648062506289502	0.0840811813927549	0.0504599930470375	0.0140075454260192	0.000742079450192243	0.0049734049958933
0.00231496096275505	0.026621517289015	0.148470512431156	0.401574272379837	0.526756405429622	0.335098157759187	0.00373451341227062	0.0447299190027505	0.259824721571678	0.731949468875874	1	0.662578242554853	0.000269770462804114	0.00336537482115615	0.0203606086154649	0.0597401544218306	0.085008077917917	0.058664087938067	8.72619141882758e-07	1.13380609723245e-05	7.14448719492024e-05	0.000218334116737328	0.000323586515319949	0.000232582747858093	1.26278388437795e-10	1.71034964938498e-09	1.12257905123209e-08	3.57310260828529e-08	5.51556171704968e-08	4.12906273783483e-08	0.00125891271403139	0.0129587215663537	0.0718487555019421	0.214568958907335	0.345147784802539	0.299043136560387	0.000663968976432743	0.00977880197367169	0.0775736216621155	0.331461458035295	0.762855984469511	0.945676574395992	1.13886370925022e-05	0.000239983258969878	0.00272383432174125	0.0166521755778923	0.0548342398393231	0.097257527720542	6.35271910794545e-09	1.91534840187833e-07
0.0808295053435013	0.386411810924514	0.893704103552974	1	0.541338775540289	0.141775491262542	0.0419767303365006	0.160316160798019	0.296216256177281	0.264791086529085	0.114514563748429	0.0239596777230575	0.00178476502727635	0.0054455026582634	0.00803818107041495	0.00574037788098682	0.00198328927682725	0.000331508371890151	6.2127636293324e-06	1.5143679616021e-05	1.78582788335294e-05	1.0188491446148e-05	2.81215855020406e-06	3.75492789190216e-07	1.73580007360133e-09	3.41311965596536e-09	3.21347794827275e-09	1.44569836881803e-09	2.91638516753175e-10	0	0.409479988214133	0.399383657754575	0.365893731323444	0.314866689968245	0.254510403296989	0.193237509003229	0.164226923811817	0.175949709950803	0.177067894540937	0.167377918261544	0.148615316840638	0.123947009288598	0.0107979430966403	0.0127078424258864	0.0140478440820876	0.0145866178898895	0.014226779653075	0.0130336386016803	0.00011639185382016	0.000150466559382845
0.35573641153529	0.619815209958875	0.849494409218958	0.915847589278953	0.776694579419431	0.518133565939538	0.319470342842315	0.594095112035261	0.869052066472019	1	0.905145901821053	0.644468306908764	0.16312082997201	0.323762373859027	0.505484350797843	0.620802475594975	0.599740740213048	0.455761933190843	0.0473549021834688	0.100316741951556	0.167165356897163	0.219120760678259	0.22593585655064	0.18325303623588	0.00781622606648473	0.0176724641248804	0.0314312383177927	0.0439734216730641	0.0483930968675959	0.0418929512247441	0.0818727639857032	0.226157718480208	0.414062548254998	0.502461813086268	0.404131540132547	0.215439337555594	0.0126699209632166	0.0404602141765964	0.085637705621304	0.12013911916302	0.111708555982877	0.0688447784315976	0.000111135671355922	0.000410289179043928	0.00100394337813861	0.00162821199384487	0.00175023052373646	0.00124698759088922	5.52542827682486e-08	2.35827370411443e-07
0.540381470518939	0.816691625005371	0.9524962896704	0.857266831153083	0.595410221483085	0.319127396164675	0.245806462444833	0.464129615743	0.676289747062494	0.760455600622393	0.659876192050991	0.441874147991074	0.0171579159363691	0.0404761178562475	0.073685274420176	0.103516623110536	0.112224330803537	0.0938883031307284	0.000183786736474521	0.000541672532356922	0.00123198947731061	0.00216234367728	0.00292880178407632	0.00306127804981588	3.02094061113824e-07	1.11237998621423e-06	3.16090674236506e-06	6.93134852191716e-06	1.17292792942819e-05	1.53169556975888e-05	4.84251752291773e-05	0.00432274592394832	0.10119149514204	0.621189504698609	1	0.422154753973621	2.75229945808412e-09	1.82953407635362e-06	0.000318919529765533	0.01457865709494	0.174763092372593	0.549386159751485	2.67664621453713e-15	1.32492745544662e-11	1.71984386345862e-08	5.85439115999244e-06	0.000522601010823115	0.0122336076601113	4.45407025907881e-23	1.64177825924116e-18
0.323768851874689	0.729346069893986	1	0.834514955085996	0.423873258931035	0.131040543267704	0.184333913964252	0.208965402312396	0.144182084923416	0.0605502563559244	0.0154770591408303	0.00240784578948999	0.00181087776404325	0.00103306783501392	0.000358704078483752	7.58073928107541e-05	9.7511217151928e-06	7.63423220313457e-07	3.06963501065543e-07	8.81245686677403e-08	1.53983802550381e-08	1.63764908478585e-09	1.06006970473385e-10	4.17653122507482e-12	8.97837756027364e-13	1.29711225005107e-13	1.14054510637017e-14	6.10046953855481e-16	1.94908519455473e-17	0	0.136960078826599	0.253082918441523	0.202701089816065	0.0703677632589102	0.0105880460773107	0.000690529619325189	0.14887248219052	0.237211929488922	0.16382607854078	0.0490403948920638	0.00636281497621567	0.000357823651875175	0.13261945354765	0.182214356056011	0.108513147385355	0.0280095765374525	0.00313368355788517	0.000151959602190666	0.0968216347255653	0.114709933338342
0.256678183496929	0.386828550669609	0.52487310318494	0.641320762059667	0.705693535484223	0.69934227019272	0.263928759159711	0.424888278551542	0.615813364464576	0.803719230713151	0.94467418310914	1	0.117448769506571	0.202221834228862	0.313256267640273	0.436837239646071	0.548526139636664	0.620270517466867	0.0222563312853375	0.0413554098263117	0.0687549669085881	0.102655188963693	0.137854180488964	0.166611731629549	0.00130859722184231	0.00315497451137894	0.00604030899309634	0.00996743240179796	0.0145409463980626	0.0189354991147496	0.0943636191148474	0.157347388524686	0.234016720951282	0.310645996660685	0.368165135216849	0.389610035170133	0.0390642564980076	0.0759602662252042	0.131368522887918	0.202553449991593	0.278702295236089	0.342345619801373	0.0121896550991643	0.0280587717872174	0.0567322072178319	0.101819589085741	0.162798001573508	0.23221112388109	0.00257706192149658	0.00767880049890151
0.156241043406113	0.405054412734146	0.75205256826856	1	0.952289187474884	0.649463497820925	0.0441915339123885	0.137762799969509	0.307567052992374	0.491772518897231	0.563126081292833	0.461810740999055	0.00344338167377171	0.0129088647854599	0.0346558734821356	0.066630974902946	0.0917467650130092	0.0904735573732438	7.35039156216413e-05	0.000332852468297223	0.00107546816689357	0.00248694935903389	0.00411797283908829	0.00488308310557895	0	1.93337549557433e-06	8.76530834238275e-06	2.5145952468413e-05	5.04975940477517e-05	7.21886055141947e-05	0.438860987118237	0.536228646421389	0.603173030504928	0.62460103186082	0.595432261320962	0.522553671725093	0.29009808321073	0.36420674490194	0.420939764772637	0.447879090781355	0.438702887748018	0.395593427484691	0.0979083023779502	0.126299893249914	0.149987530727936	0.163974420613406	0.165031125507739	0.152905964581749	0.0168711228835245	0.0223619573704524
0.205580912606461	0.363351357731277	0.565848940770973	0.776432935303529	0.938722253792997	1	0.0357731031658162	0.0648241697368328	0.103501592811072	0.145608532775293	0.180491327981856	0.19713129598908	0.00023868482880217	0.00044344678829837	0.000725918616829724	0.00104704193801328	0.00133066870179017	0.00149006608241383	6.10642973133819e-08	1.16316258907664e-07	1.9521950270702e-07	2.88692630666351e-07	3.76164592991969e-07	4.31866833697211e-07	5.95226133290406e-13	1.16606156229406e-12	2.00924408894236e-12	3.04832267601718e-12	4.07357335613436e-12	4.79561977829653e-12	0.436421509948062	0.483774432083769	0.515238013001724	0.527231199712728	0.518349314793713	0.489634685996496	0.0502381836953092	0.0591327889625295	0.0668730323343615	0.072661087100046	0.0758544365015792	0.0760831180284525	0.000110837121203206	0.000138527928278671	0.000166348030005313	0.000191922638495442	0.000212746767347418	0.000226583329773329	4.68661975234051e-09	6.21970198764424e-09
0.185973761332718	0.535019706105712	0.937315689984643	1	0.649698879670657	0.257052741770073	0.0564695880396171	0.142236331239011	0.218174740930533	0.20379634965981	0.11592746451103	0.0401582037326759	0.000785642250882576	0.00173260104793239	0.00232686034681661	0.00190300561245547	0.000947780619998606	0.000287457459234488	5.00819331097001e-07	9.67015056042778e-07	1.13705872654385e-06	8.14198410646316e-07	3.550380069378e-07	9.42787101553186e-08	1.32112532518528e-11	2.33127450595023e-11	2.40423276771832e-11	1.45445171275689e-11	4.67704404512746e-12	0	0.159175020513229	0.215001083050022	0.250807974717228	0.252683564882234	0.219860701783092	0.165216411440654	0.0696824688563439	0.0990792638935094	0.121668169406211	0.129034587179899	0.118187150010471	0.0934909007285247	0.0075963150455977	0.0113698757563869	0.0146974986946742	0.0164083949916634	0.0158206285630706	0.0131739595909807	0.000206211664626428	0.000324907314705179
0.467343415897624	0.444872331858671	0.318086173604374	0.170804875345977	0.0688404250485893	0.020768101486368	1	0.933645631583124	0.65478602492195	0.344920394337156	0.136429050433641	0.0404620261985106	0.871408092557115	0.797961602352177	0.548874168652757	0.283564593685656	0.109989124464602	0.0319722196978824	0.309214775148915	0.277705722974044	0.187319593345993	0.0948691159910985	0.0360311805265981	0.0102027145454955	0.0445831627166426	0.0392563103226117	0.0259288349288357	0.0128170090340076	0.00469614036317108	0.0012139300746685	0.234223712494357	0.290360888686504	0.219145680249696	0.100663365256373	0.0280773174466413	0.00466756362746001	0.308401656349271	0.331282760005618	0.216658745708849	0.0862237132638213	0.0208091797532434	0.00295186371822219	0.30346615541314	0.28247209107506	0.160064891094877	0.0551637721820141	0.0114838747669209	0.0013449373912914	0.223155812499823	0.179984089698439
0.510725396351	0.705130797883243	0.746542167003786	0.606096040025321	0.377338339740608	0.180145146250758	0.851099442422178	1	0.900994539396776	0.62251061643616	0.329817505381372	0.133999311204175	0.201862355249075	0.201842460776581	0.154764714213393	0.0909983019001136	0.0410294206631516	0.0141857886755253	0.00681374654428781	0.00579796500439226	0.00378315869989652	0.00189278720004581	0.000725997498881029	0.000213295513956732	3.2279978022901e-05	2.32493006159267e-05	1.27067023592341e-05	5.14770975077152e-06	1.37223424251167e-06	0	0.395125127635342	0.37631905435931	0.311437524107811	0.223964292662258	0.139952157708164	0.0759928977779847	0.468149147833219	0.430145143674232	0.343430598367646	0.238262703238905	0.143636926397405	0.0752434477614882	0.0984766592635706	0.0872917323263894	0.0672366010793683	0.0450019012109785	0.0261726385835934	0.0132267500568869	0.0036773334993185	0.00314465606344926
0.144045563065577	0.184944261786821	0.00873116301267574	1.51563139302549e-05	9.67398361833541e-10	2.27042606038448e-15	1	0.246123528912448	0.00222739133937957	7.41191072997043e-07	9.06888914433079e-12	4.08007612807086e-18	0.354079959846903	0.0167057754087583	2.89815887566037e-05	1.84870663829006e-09	4.3361477477626e-15	3.73964522058882e-22	0.00639446077352956	5.78337530863803e-05	1.92330909538168e-08	2.35183611023002e-13	1.05743890083409e-19	1.74821027455868e-27	5.88989755017306e-06	1.02116835361352e-08	6.50994342139492e-13	1.52597472626972e-18	1.31524822989664e-25	0	0.136281191812085	0.120318828749298	0.0977569043254503	0.0730932810165216	0.050294864870199	0.0318482817272536	0.218410897586973	0.218422673373314	0.201019091098016	0.170252329801673	0.132698188541963	0.0951816210497514	0.256004825427153	0.289999539368297	0.302317046973805	0.290030811293942	0.25606004065633	0.208044220145865	0.21946105678686	0.281599814793469
0.551112222380512	0.523122597929005	0.356387368171977	0.174258413295018	0.0611512486191342	0.015398906690247	1	0.841829234258371	0.508632197745203	0.220565141493779	0.068645252010923	0.0153303202303431	0.478748536193478	0.357430059703806	0.191526131902984	0.0736561477851126	0.0203276271331275	0.00402308114296642	0.0604695897352883	0.040037252408999	0.0190241918703122	0.00648546737550338	0.00158380906725784	0.000274069032405002	0.00201041452540902	0.00117846441908779	0.000493730814470839	0.000145791349244768	2.765601495088e-05	0	0.391914839225668	0.22561563801689	0.0930325286062562	0.0274761306747416	0.00580938769901934	0.000876117115579535	0.508430828061091	0.3572441952149	0.179801030649655	0.0648188610031447	0.0167352498464611	0.00309154195643691	0.550081674864933	0.471753519457782	0.289800285452085	0.127518634649877	0.0401900391968771	0.00907005129429307	0.496338327055784	0.519541379137081
0.567605981887559	0.423743688487052	0.212079396723053	0.0702960389857426	0.014226308019948	0.000206968108910958	0.997363704042902	1	0.674154205192185	0.305000729307051	0.091652353760004	0.017012723431761	0.703507240046384	0.946815870416916	0.856811183506086	0.521148609727687	0.212370571713569	0.0569422045628724	0.198271695754774	0.359455264197831	0.436875314922738	0.356580648113183	0.195096506487442	0.0707696010676954	0.0206149817331036	0.0531758305325921	0.0880460211524816	0.0967210372231922	0.0707433694884229	0.03395616570665	0.0970575055644906	0.0630014305431764	0.0340690530632383	0.0148574035273067	0.00454701836702034	0	0.395744347997611	0.311687559538017	0.207628905874757	0.116657893432658	0.0548247053197311	0.0209379517343024	0.566966052742891	0.536582900339873	0.430075096279717	0.291742390255647	0.167184645656566	0.0804918257043457	0.288382164781973	0.327913395930643
0.586523431026411	0.636623900872421	0.473501187275579	0.241101988869435	0.0836479240934836	0.0192185338510973	0.915808770935565	1	0.748439109149159	0.383731466820766	0.134379955764452	0.0315909754753707	0.711301183038154	0.781418527411873	0.588325215293412	0.303352352320549	0.106726992125886	0.0250715547271139	0.274502213201243	0.303460513073933	0.229690705215961	0.118821764073255	0.0416183885472433	0.009318605080941	0.0519721474495729	0.0579057730868715	0.0438786457073652	0.022402152065997	0.00730822985957609	0.000946283615423083	0.630502913362978	0.610958147336247	0.361317227179882	0.130017416314079	0.0278685518437865	0.00278975519290858	0.630910699832635	0.585846477557162	0.33197261522385	0.114380143194546	0.0233475625007493	0.00204123724526256	0.590822273012853	0.525722197204671	0.285401773752503	0.0940931476715803	0.01820862407415	0.00127159016848801	0.51777722252516	0.441477026201229
0.0807837949026406	0.297789546701063	0.580422056998315	0.598174136453662	0.325957230117823	0.0939167094746372	0.183130366488127	0.588512308816396	1	0.898449587682674	0.426812069105584	0.107208428905609	0.0196382361012183	0.0550183632494166	0.0815008444344355	0.0638360213426301	0.0264374017301522	0.00578923187473393	9.96199304110697e-05	0.00024331226944301	0.000314216399526302	0.000214556606574974	7.74642319853281e-05	1.47873159795646e-05	2.28920657068668e-08	4.98876107659373e-08	5.62927493090637e-08	3.30998227992098e-08	9.72362769474683e-09	7.73175159203199e-10	0.184214412474002	0.293336084167356	0.384450620721585	0.414714131581485	0.368205519254496	0.269069793531953	0.0298021556671368	0.0635535304670599	0.111548791714335	0.16114738035566	0.191608521879192	0.187516540801998	0.000682330182997476	0.00194866465036587	0.00458049626677974	0.0088617821326407	0.0141111616792212	0.0184942893426397	2.20987147506501e-06	8.45485868678547e-06
0.127320652727549	0.0128066129994284	7.06681173669416e-05	2.13927474312676e-08	3.55273665369063e-13	0	1	0.307301107463306	0.00518062380891158	4.7913047531096e-06	2.43096854331533e-10	6.76317914751849e-16	0.292686292927901	0.274786381651341	0.0141527825196726	3.99891586712118e-05	6.19864132854726e-09	5.27110767124733e-14	0.00319231698467785	0.00915645838365947	0.00144079717909734	1.24374680903537e-05	5.8899948610495e-09	1.53020895777863e-13	1.29751047774082e-06	1.13700162877432e-05	5.46594310017705e-06	1.44152750183856e-07	2.08561702832064e-10	1.65535639728407e-14	0.0331519042311005	0.0240936269278583	0.0161738607585553	0.0100286629375661	0.00574367934576028	0.00303847141006863	0.0571456383394069	0.0445862469083404	0.032131911456537	0.0213889774589044	0.0131510763905684	0.00746879251084909	0.0841637167645963	0.0704963871921998	0.054541443999618	0.0389766239762084	0.0257276206302759	0.0156860228561214	0.105909259781352	0.0952357515839905
0.263140628667837	0.415215872497417	0.175170313172422	0.0197582052451345	0.000595841833811322	4.79837867755103e-06	0.393264124069368	1	0.679854846619559	0.123575652578801	0.00600550833424356	7.80253001818931e-05	0.0299436707377498	0.122701649444972	0.134430010677855	0.0393769931677598	0.00308381762593805	6.45650672931595e-05	0.000116152461701543	0.000767046865503254	0.00135424985202633	0.000639252880385129	8.06717940529867e-05	2.71641686981913e-06	1.71100472289805e-08	2.38453307235538e-07	6.89224268072149e-07	5.228841807479e-07	1.01685672040917e-07	0	0.062839109506994	0.0875341188143174	0.0850300903646445	0.057599120260432	0.0272086485835136	0.00896284525956621	0.150824096813638	0.138970282116535	0.0892937542747469	0.0400099628644644	0.0125015267832997	0.00272398881602181	0.110537074114898	0.0673694549756542	0.0286329446233335	0.00848626872195114	0.0017539392817926	0.000252785889060854	0.0247366948997306	0.00997241816209899
0.0031063480493228	0.0501673947068083	0.0543728607992939	0.00395486826836922	1.93050558921242e-05	6.32410842163887e-09	0.281774353508499	1	0.238170375035126	0.00380684052276546	4.0834837271473e-06	2.93958604797019e-10	0.272605864667228	0.212598813920396	0.0111269383651755	3.90822654394575e-05	9.21240410713167e-09	1.45732170439891e-13	0.00281288069551376	0.000482063289177859	5.54429090562319e-06	4.27934363017764e-09	2.21665199679249e-13	7.70561043945635e-19	3.09563547920891e-07	1.16581507600633e-08	2.94644759673233e-11	4.99754804843912e-15	5.68858308935763e-20	0	0.0384862403360032	0.00241852823543618	1.6465750846391e-05	1.21449748628171e-08	9.70501931643578e-13	8.40196540306923e-18	0.428631276790666	0.122127079004998	0.00376985620516083	1.26073062733625e-05	4.56777312435703e-09	1.79296350404605e-13	0.0833515827448846	0.107677360369112	0.0150702221188391	0.000228507052991206	3.75374069319619e-07	6.68057171892272e-11	0.000283005885126375	0.0016576332672203
0.225522272577501	0.136957316444111	0.00384992496264731	5.00945547223352e-06	3.0171715565967e-10	8.41164077829626e-16	0.00739065192845728	0.399581856458041	1	0.115841845644546	0.000621158117556105	1.54173627382352e-07	7.95145749398638e-09	3.82733930489359e-05	0.00852743500028639	0.0879449889327406	0.0419831487821718	0.000927705531353184	2.8085451947009e-19	1.20353535659698e-13	2.38730285861915e-09	2.19193368862912e-06	9.31576519527543e-05	0.000183265570930374	0	1.24248573767589e-26	2.19415498602674e-20	1.79355379460558e-15	6.78629511355749e-12	1.18856326932012e-09	0.173429272742485	0.146225424744171	0.0876445314018414	0.0373446332268369	0.011311833830306	0.00243578683182182	0.144325695531595	0.132151399859991	0.0860203727080032	0.0398045130360277	0.0130937713763151	0.00306195381245305	0.0831774021945384	0.0827105828551339	0.058468002043987	0.0293816965369406	0.0104963167382477	0.00266562117366194	0.0331976607481479	0.0358501379903311
0.110199098967503	0.134849423283682	0.0653551207285573	0.012544969998675	0.000953716092562603	2.87162729371998e-05	1	0.627157250355679	0.155780241472578	0.0153252573438788	0.000597121429235806	9.21461122250259e-06	0.105227697871843	0.0338229835247601	0.00430579388744094	0.000217097107764079	4.3352516922962e-06	3.4287362037603e-08	0.000128400954187691	2.11521975306129e-05	1.38007349094376e-06	3.56622230617951e-08	3.64984219377751e-10	1.47944568433717e-12	1.81683105911397e-09	1.53393580063714e-10	5.12931346703233e-12	6.79307120448235e-14	3.55581215046317e-16	0	0.101031003762434	0.0919724437186304	0.0665410070918925	0.0382604081731238	0.0174839040240782	0.0063497381219774	0.122360225242444	0.108849820057254	0.0769562237556967	0.0432402670622145	0.0193090795646213	0.00685272591966857	0.0926124468463155	0.0805084000165079	0.0556213619242987	0.0305401121186076	0.0133268718370294	0.0046218346148666	0.043806841368102	0.0372132985299633
0.531308808771791	0.480449003082229	0.346466877020591	0.1988905388856	0.0903284784610695	0.0316796948772209	0.856212197129069	1	0.932230106790675	0.693570990224958	0.411488545190298	0.194151611689102	0.408659907627077	0.616893848249247	0.742729560553791	0.713608653671015	0.547083515758737	0.334365620105663	0.0561068056530869	0.111414733616236	0.174351345272227	0.216787261414075	0.214664734141415	0.169265632857048	0	0.00374892584563732	0.0100044279276514	0.0174989557109885	0.023052702255855	0.02357921385695	0.7884270241611	0.696228532210575	0.449951273910695	0.212250006194993	0.0722174662022091	0.0165630718838253	0.717649925043964	0.634146735389316	0.410039715807534	0.193444042223597	0.0657228326857894	0.0149191717065659	0.540945264805	0.47826762113513	0.309250854429053	0.145677718378986	0.0491301825823878	0.0106944866890967	0.337389033484461	0.298399104321729
0.567223778336432	0.453648930279678	0.205471433393266	0.0523937123844816	0.00709863000754179	0	0.812210537697125	1	0.697957923147146	0.27596419341308	0.0614712783136168	0.00726940785805578	0.434369453116987	0.823393885621436	0.884625713882728	0.538727104474356	0.185730464597471	0.0358814683423138	0.0863975756168373	0.253067646934443	0.418772601871338	0.392576234382705	0.208435610740263	0.0624057556431998	0.00587041510588429	0.0285637108492602	0.0736497747786319	0.10653634539788	0.0870499752256325	0.0400493751527114	0.367443592929916	0.324052289575944	0.222228380372295	0.118395251929247	0.0488311783651158	0.0153582941969802	0.321350810275679	0.309918721138477	0.23243460995105	0.13547217360461	0.0612113158574708	0.021229947194349	0.214903262447611	0.226665248393495	0.185884294943848	0.118460092557965	0.0585350759885507	0.022237727238157	0.109772697008441	0.126671875710214
0.418348046052658	0.505144661177433	0.485135545701942	0.37057793033635	0.22514564966516	0.108795188367329	0.522543537575254	0.810543861909922	1	0.981281180850448	0.765873229019708	0.475433261132542	0.0890733017247671	0.177496943799554	0.281316289671196	0.354622064357564	0.355553748227263	0.28353940268875	0.00206594337210288	0.00529862475509793	0.0107947067687192	0.0174846170314153	0.0225220235220675	0.0230725652840272	0	1.50594847726363e-05	5.00187873052762e-05	0.000111161656484151	0.0001882345979502	0.000249799146091893	0.237043346308625	0.24061840391122	0.223737731667616	0.190571821476882	0.148691632751153	0.106272603435498	0.257092789372709	0.23602584488114	0.198489857536781	0.152906331412236	0.107899518235825	0.0697456685740129	0.107881155886409	0.0895737172152029	0.0681273296585616	0.0474639972149103	0.0302901742732841	0.0177058474295502	0.0175101490767612	0.013147582107715
0.567620751623329	0.808971221191553	0.905384426479104	0.796082918304018	0.549638207070407	0.297279736240413	0.459105509677984	0.758077621389253	0.982299649534333	1	0.799850070623415	0.502189143214682	0.186316484280301	0.3584678349634	0.538822717018833	0.635335314331658	0.588247562797737	0.427491605204657	0.0355537776973831	0.0833664621338696	0.147501493350849	0.202512265892178	0.217352118729798	0.182575660199295	0	0.00652114677337684	0.0173002140794315	0.0297018886493116	0.0378421245392851	0.0368064494538408	0.0387257257005419	0.125733820058394	0.237459109182598	0.271990943157477	0.189775271308218	0.0795137061816312	0.0659605959536898	0.221019292074272	0.440040662935708	0.534271963041528	0.396892099441634	0.179392251709308	0.0730576235064345	0.258820266359972	0.546024616376883	0.703133213294158	0.554586200075531	0.267069427300872	0.0531155291186344	0.202756104242481
0.110199098967503	0.134849423283682	0.0653551207285573	0.012544969998675	0.000953716092562603	2.87162729371998e-05	1	0.627157250355679	0.155780241472578	0.0153252573438788	0.000597121429235806	9.21461122250259e-06	0.105227697871843	0.0338229835247601	0.00430579388744094	0.000217097107764079	4.3352516922962e-06	3.4287362037603e-08	0.000128400954187691	2.11521975306129e-05	1.38007349094376e-06	3.56622230617951e-08	3.64984219377751e-10	1.47944568433717e-12	1.81683105911397e-09	1.53393580063714e-10	5.12931346703233e-12	6.79307120448235e-14	3.55581215046317e-16	0	0.101031003762434	0.0919724437186304	0.0665410070918925	0.0382604081731238	0.0174839040240782	0.0063497381219774	0.122360225242444	0.108849820057254	0.0769562237556967	0.0432402670622145	0.0193090795646213	0.00685272591966857	0.0926124468463155	0.0805084000165079	0.0556213619242987	0.0305401121186076	0.0133268718370294	0.0046218346148666	0.043806841368102	0.0372132985299633
0.292573005223274	0.425596086304611	0.493250576664473	0.455497502593488	0.33514407925531	0.196421981788714	0.808420607055214	1	0.985712205985283	0.774258465276893	0.484584411454298	0.241584083586951	0.685396575059134	0.721128859741236	0.604584356280332	0.403867418362097	0.214895698627713	0.0909842525476594	0.178196076357841	0.159435335944483	0.113604161401325	0.0644094257785129	0.0289698924193923	0.0102170873796442	0.0139033318978563	0.0104938918111406	0.00621801659207036	0.002811468488783	0.000851382126166521	0	0.254182278071635	0.278986456135613	0.293270009290486	0.295258712361753	0.284700889062198	0.262919749523191	0.368951767241778	0.384806350988351	0.384389460623641	0.367753872585589	0.336974465139075	0.295722916667777	0.317884803514885	0.315059982169353	0.299067282993248	0.271889850092435	0.236732429780507	0.197401096492999	0.162516203001428	0.153051042598385
0.581724439520601	0.644530675213715	0.660608198093643	0.626351924141863	0.549372547392639	0.445748146860905	0.924170566005658	0.999514302053209	1	0.925518478499432	0.792399670668758	0.627592226107937	0.133884070796934	0.141343734554828	0.138037826039468	0.124707776998378	0.104222804693373	0.0805759759671591	0.00176770338278898	0.00182169153090124	0.00173658216800659	0.00153132720392925	0.00124906212124308	0.000942377404150321	1.12352964567021e-06	1.13616971470738e-06	9.87327967015646e-07	7.09749436589747e-07	3.60054325317606e-07	0	0.276603532182908	0.232072592471573	0.147297910246268	0.0707252624473377	0.0256893019727254	0.00705835216129132	0.180945217508419	0.176755105948473	0.13061810884425	0.0730197645732515	0.0308801437453736	0.00987878746764954	0.0233511123999525	0.0265578695666452	0.0228497440323268	0.0148719949887278	0.00732224823323051	0.00272682156491108	0.000593544533023632	0.000786276982876001
0.608568615671612	0.626578676836504	0.483383970918092	0.279420157362102	0.121022179570161	0.0392719889377229	1	0.951096121177083	0.677797379805777	0.361930174573822	0.144807984402452	0.0434082890221007	0.370118963263547	0.325179647447684	0.214068917105748	0.105590664175034	0.0390222202886853	0.0108014462684333	0.0308495068722673	0.0250360115359612	0.0152220725889267	0.0069320118292394	0.00236173883794364	0.000598505252936766	0.000571799092615509	0.000426774397770599	0.00023639046139378	9.50689210744241e-05	2.47425917548119e-05	0	0.43707345663401	0.318756066076812	0.103779222417439	0.0150786428572262	0.000971359054867593	2.07069493366559e-05	0.267989459793373	0.415863016442772	0.288098926935059	0.08909995074158	0.0122962518399963	0.000750812719372698	0.068888295179832	0.227472334950629	0.335312310822033	0.220661858238641	0.0648247252983744	0.0084960510460252	0.00741830641125061	0.0521626770077493
0.292428887307067	0.222873047825311	0.0501116230300754	0.00332401536262661	6.50475894607246e-05	3.75527841745445e-07	1	0.568373345062074	0.0953039809217316	0.00471446067433112	6.88012969000002e-05	2.96212744922284e-07	0.522871394869537	0.221628194335818	0.0277139717284502	0.00102238899765796	1.1126976522226e-05	3.57250167016176e-08	0.0418027565940719	0.0132139137752763	0.00123225801626444	3.39012305563979e-05	2.75151385875234e-07	6.58055078566448e-10	0.000511010841130959	0.000120462835410497	8.37760056493831e-06	1.71881039699131e-07	1.03958448029465e-09	1.08180824520366e-12	0.178685716719843	0.0316546122554335	0.000973605644734689	5.19909831243975e-06	4.81950147799295e-09	0	0.520304962651817	0.199329793145006	0.0132582251422765	0.000153107860149522	3.06978115955682e-07	1.06084894415085e-10	0.261907157355997	0.21698449564827	0.0312110920690443	0.000779449803529132	3.37960672713285e-06	2.54337754819916e-09	0.0227907194258191	0.0408325458974504
0.253984146957356	0.68054962825539	0.890410257922129	0.568849879596631	0.177452592563597	0.0270298844602459	1	0.94006609680562	0.431513058464672	0.0967178553647918	0.0105851382636116	0.000565670557541807	0.0371950064229894	0.0122672785668417	0.00197555433604066	0.000155348438821838	5.96488355040589e-06	1.11834090024848e-07	1.30695466735934e-05	1.51226991521302e-06	8.54427589454755e-08	2.35721055134905e-09	3.17540154577615e-11	2.08870007383118e-13	4.33838068540671e-11	1.76117148252315e-12	3.49102331713098e-14	3.37890803001535e-16	1.59324731416756e-18	0	0.604242150333584	0.533188501454854	0.249349533574521	0.0618008392389033	0.00811779748346034	0.000565119222432822	0.29730894587016	0.268599748373882	0.128606006683273	0.0326343474024508	0.00438880857668315	0.000312806935000422	0.0359249581377359	0.0332293435432484	0.0162894072094516	0.00423201137046818	0.000582701852839878	4.25210518873172e-05	0.001066045885133	0.00100955330702069
1	0.210690806079668	0.00739334162023788	4.32101227608602e-05	4.20542171824806e-08	0	0.956550035510932	0.784847803104701	0.107253829242495	0.0024411236030234	9.25371288295933e-06	5.83559745501992e-09	0.0357157821710409	0.114122188249272	0.0607336832630278	0.00538317817177905	7.94689467325547e-05	1.95384758150584e-07	5.20543902360856e-05	0.000647738201084294	0.00134242865225932	0.000463374908701317	2.66393312521223e-05	2.55065860063512e-07	2.95459720781859e-09	1.43500391074373e-07	1.15823059978807e-06	1.55693027628229e-06	3.48566503269879e-07	1.29908905687582e-08	3.34789863599876e-05	0.00577424560969886	0.130619282232916	0.387532837081062	0.150799151451669	0.00769623752403455	0.000341779306268151	0.0264499531364376	0.268468426007398	0.357396834334653	0.0624018350747528	0.00142900317748825	0.00238928489780273	0.0829666096840987	0.377857392438072	0.225705258786238	0.0176825383140801	0.000181692372877867	0.0114377049351003	0.178209381622622
0.347699061105531	0.357033325622838	0.287831592777061	0.181041673674051	0.0867160207896502	0.0284235290020474	0.891939680546516	1	0.884747840123795	0.617017445505613	0.337456928927633	0.142058866993579	0.777586291115824	0.952543797468636	0.920617595790528	0.70177160024252	0.420554180370306	0.195815391268999	0.227991665798208	0.307619573516968	0.325171378763104	0.269695901978714	0.174499096480392	0.0860602881013846	0.0142872773694754	0.0257051847252366	0.0312330587026584	0.0274963948177893	0.0168094903909661	0.00495100754164049	0.32554422368872	0.269088069918769	0.170224024215515	0.0802003601385456	0.0247564882696055	0	0.396826869034016	0.343289612186264	0.228264102963108	0.114649457474006	0.0403664742864604	0.00542194513006068	0.382650513001831	0.34597192340042	0.240644358590565	0.126935476961072	0.0478421478980893	0.00860728435539524	0.291658662054556	0.275497008654208
0.667919276408559	0.768223609717499	0.649007841469866	0.40270663870319	0.183482949346982	0.061318281630881	1	0.920639233156135	0.622554872708739	0.309178370516598	0.112705665725665	0.0300734812157591	0.916075913629455	0.675064008829043	0.365360533233626	0.145176029356755	0.0422735955577936	0.0089222812997701	0.513456845053998	0.302821789949567	0.131117552934839	0.0416082451888993	0.00958418447629831	0.00148946017332155	0.176012661581916	0.0830166260231486	0.0286730943854521	0.0071650784287525	0.00118727945804886	0	0.560640142720345	0.46182846017223	0.281159350501134	0.126456074542503	0.0419504823217863	0.0101753438968496	0.654439675058512	0.546974819605254	0.337874209558581	0.154207147182971	0.051934339636379	0.0128181189187986	0.717133022025348	0.608129522363111	0.381145517536756	0.17651209679836	0.0603352973192833	0.0151350721630925	0.737694829820246	0.634702329046972
0.578778596035967	0.701749577713355	0.698148855709469	0.569870488061458	0.380241239032184	0.204849438546428	0.870727678659617	1	0.943883485573754	0.731748554702299	0.464233877081122	0.238184062328858	0.849416939116069	0.925538228046264	0.828633652649904	0.608736726833266	0.364931467191727	0.175372588049857	0.536904164468438	0.555182812220661	0.470498987089901	0.325601627388166	0.181659973917255	0.0781339080979371	0.215077815153314	0.21065741985387	0.167238197922017	0.106044296988826	0.0508814009583766	0.0140298516884186	0.460730323852441	0.375411561984085	0.256500718940052	0.144799231064466	0.0643216900802182	0.0178276932401715	0.814545567422912	0.770374808591431	0.615496016223707	0.414071657996719	0.232318840087432	0.105450168581166	0.554514648962394	0.606866763052328	0.560754063387877	0.436935216599922	0.285620274348344	0.154240589544021	0.138279841066409	0.178329669054814
0.827836131422857	0.81714866373624	0.596078622954961	0.321330261671916	0.128010211501855	0.0376859273331297	1	0.943898915424739	0.65841051909899	0.33940141345259	0.129293118362467	0.0363980814461632	0.709403117425763	0.640305680019858	0.427097798555504	0.210529384466231	0.0766906135510784	0.0206447339231273	0.295544828726572	0.255085816667339	0.162702658480343	0.0766915407990788	0.0267141163621252	0.00687629352396847	0.0723083906013267	0.0596787491024053	0.0363994017172819	0.0164061886046004	0.00546436715288537	0.00134456969098713	0.653099501861565	0.669370852527472	0.549743830820599	0.36179284598918	0.190794279237358	0.0806260749329323	0.652223785101929	0.509576876799046	0.319027997927946	0.160049205206613	0.0643402258642353	0.0207257705513935	0.231350155783826	0.137786886185766	0.0657583139379603	0.0251474866995631	0.00770592265623569	0.00189176045190674	0.0291468314291461	0.0132325471473744
1	0.717666493064701	0.371452363135956	0.138656861822962	0.037328229652926	0.00724754975497499	0.476283215761582	0.558086181104221	0.471623075758974	0.287439606123004	0.126344388393066	0.0400518970599945	0.00199151070065801	0.00381006125314947	0.00525701306976189	0.0052312315215487	0.00375427958047842	0.00194315331078958	7.31058449727066e-08	2.28357214226879e-07	5.14440506364102e-07	8.35821162965379e-07	9.79375769476661e-07	8.27643164018821e-07	2.35599111165168e-14	1.20157146103394e-13	4.4196038898146e-13	1.17239747679196e-12	2.24297373755196e-12	3.09479073169905e-12	0.434194303363076	0.0372012550694316	5.83785273430857e-05	1.67791806912264e-09	8.83304483221943e-16	0	0.448410379770092	0.341231007979828	0.00475601694631465	1.21411652482567e-06	5.67674543369639e-12	4.86130570052486e-19	0.114458768525976	0.773608551998407	0.0957669216476337	0.000217136016161943	9.01717037952504e-09	6.85852550300737e-15	0.00722111658880696	0.433486833735175
0.340348560854098	0.294146960584694	0.156632781608378	0.0513893030368048	0.0103870323963452	0.00129213539080401	1	0.797567677256351	0.391935071473751	0.118668897576283	0.0221367964548709	0.00254286078325252	0.628219876828791	0.462387298288156	0.209690308345347	0.0585899209594565	0.0100853575862168	0.00106815404101524	0.0843826590452469	0.0573152676152563	0.0239856969603946	0.00618354217543974	0.000980867666677355	9.43495412319156e-05	0.00242169036544591	0.00151729379326642	0.000584865621284851	0.000137766827195326	1.8621036075837e-05	0	0.190062910457163	0.132853064912996	0.0810226869431163	0.0431121582155897	0.0200144202574375	0.00810609578504509	0.266688648246792	0.228736439188248	0.171170298932498	0.111759141537106	0.0636645507944611	0.0316422875048227	0.258633345001669	0.272189457719398	0.24993125782229	0.200231417947678	0.13996061738051	0.0853572551744477	0.173355334155085	0.223861900801209
0.541319997955398	0.43454143041876	0.29728949994152	0.173340168376361	0.0861370750495336	0.0364797866112405	0.639101417530525	0.618097356865979	0.509466057271927	0.357886145198143	0.214262308499328	0.109324609893211	0.388680974268484	0.452887543555351	0.44973711711188	0.380625911744441	0.274542277197598	0.168768494273841	0.121765589879358	0.170935260298553	0.204507858499151	0.20852570931333	0.181209297196393	0.134206208630658	0.019650050160693	0.0332338558464083	0.0479037004284672	0.0588475865653477	0.0616111780354323	0.0549745435165198	0.274130387850409	0.391148335099843	0.136443127195334	0.0116355713949177	0.000242576978195739	1.23630520623923e-06	0.867555576723751	1	0.281791940222908	0.0194125687652431	0.000326936400770542	1.34604234983804e-06	0.449440495149255	0.41849790012635	0.0952665064023644	0.0053016745655294	7.21292754488218e-05	2.39869943550807e-07	0.0381137660423775	0.0286695802974547
0.503365242573805	0.554807735895639	0.470071577881024	0.305907939734347	0.152365323459374	0.0572737186575881	0.695747273331238	0.951136757632593	1	0.808680619284863	0.502698908539494	0.239624679367079	0.433032959327746	0.734962707301585	0.958582415466615	0.96157465807849	0.741872688647562	0.439857025954091	0.12017324618886	0.255168988048392	0.413872782493499	0.515309108905919	0.493138032778801	0.362640653676265	0.0129575777449926	0.0380432259093894	0.0788965019151458	0.12308353188551	0.146553765009713	0.133626156956169	0.389731084917412	0.285771722612277	0.155836229259297	0.0624370082659258	0.0173054983841733	0.00188993186621374	0.353556609540567	0.401714112976687	0.340524410605633	0.215079648060415	0.100608933262312	0.0339366364501641	0.147792980490631	0.261119275925298	0.343065888450017	0.336101849405004	0.245497408827867	0.133235619500235	0.0268781254954685	0.0773811660248915
0.347699061105531	0.357033325622838	0.287831592777061	0.181041673674051	0.0867160207896502	0.0284235290020474	0.891939680546516	1	0.884747840123795	0.617017445505613	0.337456928927633	0.142058866993579	0.777586291115824	0.952543797468636	0.920617595790528	0.70177160024252	0.420554180370306	0.195815391268999	0.227991665798208	0.307619573516968	0.325171378763104	0.269695901978714	0.174499096480392	0.0860602881013846	0.0142872773694754	0.0257051847252366	0.0312330587026584	0.0274963948177893	0.0168094903909661	0.00495100754164049	0.32554422368872	0.269088069918769	0.170224024215515	0.0802003601385456	0.0247564882696055	0	0.396826869034016	0.343289612186264	0.228264102963108	0.114649457474006	0.0403664742864604	0.00542194513006068	0.382650513001831	0.34597192340042	0.240644358590565	0.126935476961072	0.0478421478980893	0.00860728435539524	0.291658662054556	0.275497008654208
1	0.695193850184051	0.292028235948331	0.0741164525251963	0.0113556410966313	0.00103899963308916	0.984137711298226	0.859686518101478	0.453776058561072	0.144724607944834	0.0278810926136028	0.00323391104170724	0.224718265222022	0.246662176478414	0.163596458223709	0.0655575233467154	0.0158651835540916	0.00230898048761185	0.0118926414328138	0.0164083728023655	0.0136725016028783	0.00687807191342007	0.00208268829142649	0.000370838610506299	0.000131540339120818	0.000238856241520946	0.000250836145980941	0.000153272639630877	4.94329252416387e-05	0	0.846215177221604	0.633627325268256	0.257940453320322	0.0570790318675442	0.00685550627894071	0.000434630483042769	0.793604643992839	0.625949038673977	0.268415101531341	0.0625682964665401	0.0079179848946375	0.000531840909960084	0.656318532185743	0.545294261981943	0.246308598361697	0.0604793147530778	0.0080624426506585	0.000571505146108	0.478642719835935	0.418898789246922
0.570081837508265	0.441468838421848	0.255108852045739	0.109960481302014	0.0352898584820846	0.00835036816004796	1	0.852734891063047	0.542673842464638	0.257697174484715	0.091254188793354	0.0240210894174747	0.723982085692458	0.679788768135686	0.476351903595281	0.249077067082884	0.0971319830703983	0.0281795565383527	0.216267844892989	0.223605291538205	0.172508318421746	0.0992809793214424	0.0425785104618097	0.0135436129597278	0.0265331616955146	0.0302298249552152	0.0256596849614426	0.0162095456758498	0.00758168358199687	0.0025671810322592	0.4595218091734	0.354645170793253	0.159334945795741	0.0415912559943958	0.00619677376446155	0.000393792855171177	0.453902495033441	0.339221975940543	0.147575508519491	0.0372887192645287	0.00535997316153932	0.000303931019911635	0.412535168346636	0.298545101018079	0.1257545240506	0.0307462218317727	0.00424942465987625	0.000196388611150632	0.344982364867185	0.241748407465707
0.271477505404025	0.216136820874133	0.146390971470259	0.0826528411007022	0.036379732547302	0.00873985876412196	0.979290745381561	0.865676842932784	0.659451452535743	0.43169301739175	0.240998876516784	0.11214994550641	1	0.972618048007355	0.815838746167211	0.589360609614968	0.365238717770049	0.192080934949894	0.289702837723256	0.310651288931983	0.286009267615289	0.225666737265551	0.151523453317115	0.0848442474213429	0.0127821492527062	0.0174344167242179	0.0179120382624916	0.0140208412456108	0.00728611002533182	0	0.137186217006819	0.0999109424881086	0.0666377658111303	0.0396404045816071	0.0195387846689744	0.00572222571503861	0.219818895291943	0.176136643940497	0.131254388753658	0.0902540364595711	0.0563073339595733	0.0305594234564055	0.295453483117543	0.257611690910585	0.209955961606485	0.159479196463591	0.112246865966172	0.0723209401773576	0.336450691643947	0.318016305266703
0.168036685064797	0.180640443576845	0.175080799440754	0.152994104269612	0.120537870308444	0.0856219228930389	1	0.940345704306013	0.797237528790728	0.609397359354981	0.419977521364619	0.260954126344194	0.0916902229022201	0.075420122374562	0.0559324806760547	0.0373984475024825	0.0225452840155802	0.0122537916279911	0.000129530744336551	9.31995028463141e-05	6.04598206346097e-05	3.53616485151552e-05	1.86470532920939e-05	8.86541588898324e-06	2.72053523659539e-09	1.67564287094565e-09	9.08102969043637e-10	4.16334163191076e-10	1.38802880624263e-10	0	0.199883866169456	0.159253254834105	0.102218413452994	0.0528567184412049	0.022019198146335	0.00738980608265252	0.367721718726305	0.334006123564256	0.244410477419507	0.144083898938922	0.0684291786280895	0.0261816759887609	0.152494536896842	0.157911589358075	0.131735846486724	0.0885368712310877	0.0479374156348668	0.020910061260453	0.0142555097313349	0.0168293383578114
0.140131145676654	0.175321458450184	0.166461390539681	0.119941645580576	0.0655850009431479	0.0272155488150134	0.972383040726417	1	0.780442058309451	0.462231323693658	0.207757217930104	0.070864856290017	0.107514916405108	0.0908852838740725	0.0583037455819427	0.0283842474912219	0.0104866398986825	0.00294017624777091	0.000189421234896306	0.000131618128637736	6.94034023251464e-05	2.77730592423055e-05	8.4342055152803e-06	1.9437477014851e-06	5.29714457139104e-09	3.01667678208712e-09	1.29594250834642e-09	4.12535451785507e-10	8.76133553378697e-11	0	0.0694395819644347	0.0761238567532523	0.0742852775321711	0.0645287122507661	0.049896665968885	0.0343445901452376	0.0825200666939901	0.0897137334405342	0.08682135737507	0.0747932652612388	0.0573543942391881	0.0391506684886893	0.0320350437118926	0.0345390473779065	0.0331484839348725	0.0283194795061662	0.0215365009588896	0.0145791869029285	0.00406260265472044	0.00434385236614372
0.69110478133148	0.690526130085936	0.533126825393361	0.318048388087432	0.146609030611075	0.0522160098472115	1	0.881762876515701	0.600783450633002	0.316297503304043	0.12866934941048	0.040440125022131	0.715629733645318	0.556871714074639	0.334837749572104	0.155567643052911	0.0558447652655879	0.0154844618053869	0.25328114402745	0.173931902745413	0.0922903657529262	0.0378355617026934	0.0119802271266863	0.00292482415364914	0.0443279785181759	0.0268602412922489	0.0125726831123353	0.00454255285262293	0.00126231787946265	0.000264224925481096	0.641874144000484	0.54773134902567	0.340344934069457	0.153991740378615	0.0507303659966834	0.0121631041512016	0.56393169627922	0.375681705726295	0.182239459511438	0.0643678072524221	0.0165488896040317	0.00309087295179363	0.382433082272672	0.19889348764141	0.0753175405799916	0.0207627169537807	0.00416073774876021	0.000599149385987408	0.200185412282967	0.0812742966885271
0.792969649347312	0.570501885379237	0.273030914744493	0.0867066179542199	0.0179800902826991	0.00207350254819845	1	0.829711327417778	0.458100354762619	0.168122403070672	0.0407478973690726	0.00618499790903082	0.686524212028217	0.656862742054895	0.418208432115576	0.177025687241857	0.0495822649284155	0.00887541691914245	0.256403808626744	0.282946261195012	0.207674803096981	0.101265787642805	0.0325952399746023	0.00663644539698815	0.0517879981946884	0.0660324617157282	0.0558406302681769	0.031245655186401	0.0113872394828269	0.00243657162281735	0.454223302895392	0.264151607327806	0.102512052928514	0.0262947969778753	0.00413084732826876	0	0.552284307285831	0.390886318630989	0.184847050641656	0.0581901471213931	0.0119024080871922	0.00121963687704347	0.573269505138409	0.493700109677745	0.284218428219202	0.109203144658393	0.0277482128367069	0.0043341773473424	0.508002562408981	0.532309683166663
0.429622511945746	0.426801775906676	0.373841046948796	0.288701677027263	0.196543757948698	0.117919070336029	1	0.944449416362337	0.786506305618127	0.577506852500056	0.373860759806125	0.213342240993657	0.588024159119737	0.527959202182729	0.417954279345832	0.291707317446226	0.179462842272816	0.0972755006496715	0.0871502569174115	0.0743474400363931	0.0558829783809001	0.0369823404483588	0.0215093329939523	0.0109420556758931	0.00295906562711845	0.00233947951848712	0.00158064693908906	0.000876055717915929	0.000341538283147235	0	0.619609581497842	0.497353505084607	0.257162853411202	0.0855292372483251	0.0181214703681387	0.00222626956198485	0.58273982066787	0.463719490443221	0.2376914754466	0.0783524982223293	0.0164334647987312	0.00197247643198522	0.484773236808222	0.382422286399526	0.194299952180177	0.0634540906603784	0.0131423311469959	0.00150465580707895	0.356688118008877	0.278933265060797
0.516269779816746	0.579435740159982	0.543729749291076	0.426587417082721	0.279814144140938	0.153439405465527	1	0.955765808723773	0.763757704929236	0.510278164502384	0.285029352318653	0.133092779325417	0.593980038563594	0.483441249907131	0.328970212612608	0.187148799024265	0.0889947256955453	0.0353550268944857	0.108150154619536	0.0749399630313269	0.0433993885183633	0.020991657710675	0.00846129901809346	0.00281825790549785	0.00597424661431095	0.00349674257487932	0.00168907992551005	0.000654485791212365	0.000178422747958038	0	0.395992893364382	0.282438282763243	0.147910574042993	0.0568518837286662	0.0160078617260602	0.0032634232295446	0.538536693382314	0.487294180909435	0.323779582404969	0.157960009924571	0.0565586648258	0.0148305805076339	0.235814394303339	0.270697056117152	0.228174284471045	0.141219760564092	0.0641579885339768	0.021369951842097	0.033197938963678	0.0483746136194513
0.32560388444275	0.382279095821112	0.428632755638815	0.458990987235422	0.469393463994987	0.458441602832093	0.872093390866556	0.955596084675419	1	0.999401357108151	0.95388092875343	0.869486148519483	0.279052859898254	0.285377331748875	0.278718846540251	0.259972267963991	0.231580183548569	0.197010411505435	0.0106598712786449	0.0101739554052974	0.00927306837884454	0.00807137557554128	0.00670891876363686	0.00532502833354715	4.02199891448754e-05	3.48986705669502e-05	2.84195136471489e-05	2.14946608860469e-05	1.4772186827549e-05	8.7436893268745e-06	0.297427140202378	0.264349279307034	0.212976749714215	0.155539812171023	0.102968306577054	0.0617891375974789	0.281213803711936	0.289600016171837	0.270344529085931	0.228766990648488	0.175478962657739	0.122014313961488	0.0482595546778484	0.0575863761791988	0.0622883721289945	0.0610726176827234	0.0542797759253305	0.0437299574878451	0.00149540860551717	0.0020707584140219
0.0338042282323785	0.0518767854939156	0.0510720163324072	0.0322552836457715	0.0130685270420286	0.0033967245552684	1	0.905262159484881	0.525722601565753	0.195860493372856	0.046810680471809	0.00717713274789269	0.289268992803393	0.154471578711371	0.0529179730961117	0.0116296255520415	0.00163959345692964	0.000148290911843942	0.000818232405654969	0.000257748241976043	5.20861985515648e-05	6.75239009251533e-06	5.61565296605583e-07	2.99605749520371e-08	2.2632015945942e-08	4.20542250654766e-09	5.01260810377855e-10	3.82781709682996e-11	1.8215855401759e-12	0	0.0388909578513684	0.0318787886675452	0.00634592304327814	0.000306780401034155	3.60163943552453e-06	1.02685751333475e-08	0.0748390424745928	0.0665800151658247	0.014384652557452	0.000754735334107013	9.61678275761579e-06	2.97580102563781e-08	0.0952397673128102	0.0919594763276584	0.0215632626391313	0.00122792622588997	1.69812593701069e-05	5.70304616772998e-08	0.0801528464049836	0.0839961943718135
0.0529434976131021	0.233450640910973	0.433073661177201	0.337996911167369	0.110980825402951	0.0153308921554824	0.0463302446358885	0.306614109891371	0.853697360626452	1	0.492810917441382	0.102175059623808	0.000613812493360358	0.00609689012016744	0.0254779963834405	0.0447926167386562	0.033130794896909	0.0103095933804398	1.23119266549604e-07	1.83545510159719e-06	1.15118671795561e-05	3.03761014160531e-05	3.37211639796367e-05	1.5749157970191e-05	3.73882795515318e-13	8.36562375613804e-12	7.87490701461408e-11	3.1187229749741e-10	5.19627855321435e-10	3.64243916738643e-10	0.344819170417001	0.0848555676536004	0.00126458249066958	1.14127910563199e-06	6.23755587788761e-11	2.06450012187931e-16	0.0123636830472662	0.000191123444329699	1.78919610743625e-07	1.01433125240484e-11	3.48240717942953e-17	7.24031019785008e-24	5.6992439146045e-07	5.53427205605437e-10	3.25448029049398e-14	1.15899261250549e-19	2.49952549315317e-26	3.26446753705617e-34	3.37753257297797e-14	2.06025020685874e-18
0.295552781713104	0.43317623740679	0.493117910091134	0.436025136475481	0.299453825245626	0.15970785700669	0.798873133530778	1	0.972335398359629	0.734385886327034	0.430825429585615	0.196273138602036	0.599511603323223	0.641005456240986	0.532364587286768	0.343414728486657	0.172031259579752	0.0668740576974657	0.124838691251196	0.113999415346746	0.0808284867821137	0.044470168817114	0.0189422637140323	0.00618769971181146	0.00707045367616012	0.0054790072477423	0.00325437499302365	0.00144343920610917	0.000421704754173855	0	0.44798443131887	0.501055051406389	0.511047339183874	0.475325160793192	0.403154307745337	0.311812764731788	0.716329953181822	0.697731737928193	0.619756301823342	0.502003254823534	0.370796743392355	0.249740543297126	0.552106091233237	0.468327643372802	0.362261913398251	0.255519897600061	0.164331321635941	0.0963450801463217	0.205064112176281	0.151456483690899
0.628590043705885	0.612246483890371	0.501194983959831	0.344361846071065	0.197769255106288	0.0937464551963836	1	0.932906687847789	0.731902266572356	0.48232992817176	0.266098199885232	0.121618908550515	0.94653852361544	0.845650172781597	0.635192915305056	0.400486153788831	0.210958617424092	0.0914567452581684	0.532689358645589	0.455382625899107	0.326745933225733	0.196045487750229	0.0972626375853956	0.0383806753489189	0.175889614537682	0.14321810822807	0.0970547006395184	0.0538937402190624	0.0232600029270321	0.00597168171489393	0.457460754625756	0.434086436897515	0.370799381053903	0.28488366435689	0.196461104709512	0.121034909191093	0.424837215087133	0.366797441461357	0.284850745997669	0.198589032042186	0.123735344294106	0.068144379595466	0.340105133395368	0.266891378617852	0.187992476243952	0.118320183214462	0.0658025239908038	0.0313491396709403	0.234256300121949	0.166601743342776
0.728673280744173	0.839063952495037	0.810846328395651	0.657602283713048	0.4475785851156	0.255656239614225	0.667374448627168	0.891752129216193	1	0.941102930407836	0.7432852665487	0.492668909285165	0.0608707953096664	0.09438371334669	0.122819048919742	0.134126730131937	0.122926627858801	0.0945491300172317	0.000552418274014218	0.00099435580280352	0.00150174448435421	0.00190321707389893	0.00202412923935206	0.0018065489547535	0	5.44136484481851e-07	1.32970029833799e-06	2.19070928531443e-06	2.82068226630266e-06	2.93925846477857e-06	0.465729453054129	0.525464759391356	0.556299889587283	0.552624130187379	0.515117383858608	0.450544875286866	0.182908093141326	0.22704340230223	0.264447991068039	0.289019476561937	0.296394004557185	0.285211602595204	0.0175070828791317	0.0239088527874819	0.0306378213153664	0.0368393310629638	0.041564311072539	0.0440032317996786	0.000407923053768793	0.000613145891509106
0.248824686235955	0.259677951731187	0.260378047176154	0.250842624027228	0.232180597251915	0.206479999473302	1	0.991015738992706	0.9436027078768	0.863228674563465	0.758735748527383	0.640741963113887	0.346763634844126	0.326327036864067	0.295053174137208	0.256315635414673	0.213932728605355	0.171556141323265	0.0103680342243957	0.0092643872751421	0.00795323080200514	0.00655946041069738	0.00519727276046319	0.00395586270222787	1.88869739287066e-05	1.48309345951066e-05	1.06326009762795e-05	6.61708819667924e-06	3.02557741899032e-06	0	0.123728838358281	0.151331853698295	0.172834563098372	0.184319940682906	0.183550595620433	0.170679360888942	0.145761956995608	0.197578508853254	0.250078153467903	0.295565225132891	0.326191741264495	0.33615136080145	0.0490225691573932	0.0736450887230315	0.103305763823522	0.135314040274262	0.165501145404628	0.189016695138524	0.00470071834378495	0.00783095917549301
0.707784207022281	0.733304461458568	0.49160751117606	0.213066594680451	0.0593879982287654	0.0102301534060821	0.905959299889173	1	0.714345262242746	0.33007367962847	0.0983567326180103	0.0185003001228222	0.561196787650961	0.660005454081742	0.502254160339587	0.247165282348154	0.0783779545882555	0.01562869795044	0.167939889186152	0.210554233187529	0.170622823399441	0.08924651033483	0.029868760409955	0.00602157886092035	0.0238062623289518	0.0320068899833221	0.0275572233582159	0.0151024603237204	0.00501808813292142	0.000635439269595774	0.138861662970487	0.0749590872502554	0.0321327722596258	0.0107030951220953	0.00246687816296	0	0.271329311621175	0.180175546589463	0.0955762176501261	0.0403218824428132	0.0132894504262123	0.00311555278042763	0.376124850143295	0.30660130956135	0.199917903058328	0.104145669466713	0.0431621514369992	0.0139865903223662	0.370272455883496	0.370343980981792
0.973866055787944	0.668620473153175	0.28405640203718	0.0746183209044911	0.0120451817444145	0.00110533472353755	1	0.874691687859588	0.473470134404415	0.158557770105343	0.0327843470578094	0.004102779283389	0.67029559161112	0.74695493101292	0.515120310282548	0.219808237300241	0.0579800972509615	0.00937928818503285	0.29325873537393	0.416371686409701	0.365819758345652	0.198873253091797	0.0668518121717922	0.013829764292552	0.0836918034739473	0.151459641758099	0.169548726942388	0.117420650207849	0.0502763649540769	0.0132530901587577	0.790365143163561	0.577407136661287	0.225100707627579	0.0467613725101115	0.00508876530319411	0.000188706995766028	0.735395959501625	0.54290346187089	0.213874354761728	0.0448934254752971	0.00493386759185804	0.000182675758946789	0.592378509785125	0.441919987780495	0.175912572207937	0.0372979725445011	0.00412528279875148	0.000136894350743638	0.413097951623665	0.311410998296446
0.292573005223274	0.425596086304611	0.493250576664473	0.455497502593488	0.33514407925531	0.196421981788714	0.808420607055214	1	0.985712205985283	0.774258465276893	0.484584411454298	0.241584083586951	0.685396575059134	0.721128859741236	0.604584356280332	0.403867418362097	0.214895698627713	0.0909842525476594	0.178196076357841	0.159435335944483	0.113604161401325	0.0644094257785129	0.0289698924193923	0.0102170873796442	0.0139033318978563	0.0104938918111406	0.00621801659207036	0.002811468488783	0.000851382126166521	0	0.254182278071635	0.278986456135613	0.293270009290486	0.295258712361753	0.284700889062198	0.262919749523191	0.368951767241778	0.384806350988351	0.384389460623641	0.367753872585589	0.336974465139075	0.295722916667777	0.317884803514885	0.315059982169353	0.299067282993248	0.271889850092435	0.236732429780507	0.197401096492999	0.162516203001428	0.153051042598385
4.29225925500959e-09	4.86224469060879e-05	0.0187854379309716	0.247536636302112	0.111247764968714	0.00170520560691508	0.00575922001098005	0.410927315235658	1	0.0829981930335489	0.000234947551224531	2.26833323760878e-08	0.070752075759354	0.0317973555615704	0.000487389836506947	2.54797746207783e-07	4.54305865303102e-12	2.76270652580945e-18	7.95815685539222e-06	2.25275928460251e-08	2.17495727381602e-12	7.1617691744785e-18	8.04310164695026e-25	3.08077827543975e-33	8.19565364175666e-15	1.46128984377746e-19	8.88633709056602e-26	1.84307432560958e-33	1.30375672992922e-42	0	0.058965720451626	0.325350257414986	0.0328794699755085	6.08584054368137e-05	2.06318626559522e-09	1.28108638262573e-15	0.0897576513325377	0.198085673840558	0.00800675910251568	5.92765016852895e-06	8.03767562870315e-11	1.99618365005255e-17	0.0578976955059064	0.0511061195795104	0.000826240812849419	2.44659727695698e-07	1.32690686309726e-12	1.31807614635821e-19	0.0158259213456462	0.00558741170873771
0.000933859509572301	0.0120744817621786	0.0496501008904625	0.0649286617967312	0.027003337835863	0.00357160258760135	0.13405534820185	0.649246671678129	1	0.489840792743798	0.0763087922126862	0.00378058399507161	0.151903695562017	0.275570395248615	0.15898694336894	0.0291712501673221	0.00170221065554811	3.15890270021681e-05	0.00135873301880503	0.000923287554469261	0.00019952830571902	1.37131342983746e-05	2.99732353245186e-07	2.08350705697127e-09	9.59359784739199e-08	2.44187247623622e-08	1.97664613034253e-09	5.08851142389032e-11	4.15530846717574e-13	0	0.069189093836474	0.0703558113285969	0.0494029872841966	0.0239550646586708	0.00802107147631883	0.00185463447045338	0.171752046588884	0.147514332566697	0.0874897989442842	0.0358320388573221	0.0101338978977757	0.0019791213793788	0.105246460004192	0.0763501263219771	0.0382474886806477	0.0132308270239921	0.00316054487126889	0.000521348143582819	0.0159204145366105	0.00975498485576809
0.131636022568927	0.126992357404829	0.0945793029601718	0.0543786890924249	0.0241362338551302	0.00826978348978518	0.640368215403534	0.910765211278091	1	0.847638197344826	0.554674107756379	0.280208761530541	0.160062550980853	0.335615065165176	0.543261617473127	0.678880382757425	0.654929215399068	0.487766880827114	0.00205437971789355	0.00635327812804162	0.0151632410212374	0.0279361926906136	0.0397326938115236	0.0436255566623178	0	4.82568554138168e-06	2.03935816814147e-05	5.77170401922142e-05	0.000122506421708173	0.000199139863856539	0.120628562756444	0.0932716803166524	0.0661474314354241	0.0430267622948827	0.0256699233456783	0.0140464131307027	0.39800487324604	0.349802611380049	0.281982526939932	0.208490231585029	0.141388248673195	0.0879436368223203	0.473557012117935	0.473086890620342	0.433485063400898	0.364310686978297	0.280823958403101	0.198545801478065	0.203190348677874	0.230730945982606
0.743892219579072	0.933012159701899	1	0.915906167629329	0.716863633104944	0.479449656088545	0.878201557115524	0.97550728613023	0.925986696910204	0.751129303315404	0.520654248179923	0.308374339417177	0.373129735820701	0.367075407603935	0.308578064606369	0.22164974924614	0.136018723371532	0.0712826591830496	0.0569388084628865	0.0495880529238885	0.0368774295030327	0.0234006166294233	0.0126431881881804	0.00577956796383804	0.0029673691076741	0.00224904689691112	0.00142226345119342	0.000723477190154959	0.000255714818785749	0	0.366642848045079	0.457046462173052	0.521708306394318	0.545320263286948	0.521955884296348	0.45748037104622	0.461759079057045	0.504384308023923	0.504503998315461	0.462087893802061	0.38755869113856	0.29764134827908	0.417267307955018	0.399387629110257	0.350047421785789	0.280933218465019	0.206445430927562	0.13889782931662	0.270531931034571	0.226886462474596
0.733756429911167	0.735964965524652	0.600189295591782	0.397964698459061	0.214547650969534	0.0940412323547203	1	0.867948963053007	0.612511448121308	0.351446199888464	0.163954817594244	0.062186502016258	0.367501387697133	0.276019876545048	0.168556040893577	0.0836881512738998	0.0337812333947853	0.0110837027246113	0.0364137996333664	0.0236643778698368	0.0125020767896809	0.0053677257118386	0.0018706860693179	0.000526399964117631	0.000966384900103867	0.000540490840308346	0.000243406778870661	8.61558048784673e-05	2.12202262844763e-05	0	0.303867648736429	0.26295129660903	0.210541207828791	0.155980031711849	0.10692254849872	0.0678163612912067	0.344699152582622	0.320255077259008	0.275310777623528	0.218988533448495	0.161172027982605	0.109755528101882	0.34419758707306	0.343343125704214	0.316898680380633	0.27063493824386	0.213854412003397	0.156358896502102	0.302543117316538	0.324020565756609
0.218937691576939	0.259351120274982	0.221569020243655	0.136515709564802	0.0606604375597798	0.0194384723703754	0.774223115197021	1	0.931511002303218	0.625792034700042	0.303197449751728	0.10594291159417	0.365458541945055	0.514682020788923	0.522749564872973	0.382914835464145	0.20228506002019	0.0770682078205627	0.02302548251511	0.0353580060152421	0.0391571648402337	0.0312738789722038	0.0180132856926509	0.00748194773536344	0.00019182622740072	0.00032242249452138	0.000389709780617828	0.000339138954499742	0.000212309204606159	9.51534034657293e-05	0.0337299724136461	0.0496641823958399	0.0673698500306131	0.0841946274210347	0.0969394221948205	0.102828635135911	0.14804256126938	0.192754744176711	0.231217857879986	0.255526346300275	0.26016453822234	0.244038659800038	0.059114399876483	0.0680628083722275	0.0721977578987352	0.0705561701515743	0.0635248521056141	0.0526925678934583	0.00214590291577447	0.00218488762297384
0.816007381130096	1	0.827756617055431	0.46212816072144	0.172466422620704	0.0407781146897809	0.632827342248094	0.876180391107616	0.819078282640301	0.516706501793419	0.218650763416292	0.0600284415280415	0.267227170296387	0.419388091442264	0.442930188564263	0.315076470485331	0.149898452396133	0.0458621318900303	0.0589597906884322	0.107387594443565	0.128841345163688	0.102968264501324	0.05403707847108	0.0169641107672521	0.00344366107953326	0.011529342901408	0.0171398187212615	0.0151712255661579	0.00752022860993628	0.00036448114364484	0.62264648777002	0.630070294232868	0.491442247772093	0.294848213781444	0.134988823591977	0.0455974877047769	0.599248841614246	0.708286531975939	0.645496426012563	0.453322873713514	0.244526291945882	0.100038809826197	0.259544935760879	0.35927563516625	0.382565767288929	0.313588085560974	0.197366498990091	0.0943794728428767	0.047814233583582	0.0797206332233232
0.634161350300623	0.357117450101456	0.0428417513127239	0.00109488423287566	5.96093005711003e-06	6.91356210240679e-09	1	0.440373189083587	0.0413129856740358	0.000825652188493643	3.51522013104113e-06	3.18820788945015e-09	0.361061524414985	0.12434022528837	0.00912193409680739	0.000142563074372823	4.74648349840164e-07	3.36607424282181e-10	0.0298499359920256	0.00803865538372018	0.000461177657930243	5.63634990677595e-06	1.46747647795019e-08	8.09433082753758e-12	0.00056504960840188	0.00011899703847528	5.3386391426591e-06	5.10234059011083e-08	1.03840200419399e-10	0	0.44201748951207	0.295554187333512	0.0883969002317644	0.0118260364115875	0.000707690953269496	1.89430685662447e-05	0.428730713754657	0.291472645444312	0.0886366359411763	0.0120567701926512	0.000733585870471041	1.9965178065089e-05	0.390514644090344	0.269939272263121	0.0834635931633333	0.0115433094559718	0.000714111218598189	1.97607593181515e-05	0.334039354458371	0.234769636095235
0.531370791317346	0.869921399648711	1	0.807156679579119	0.457460082701394	0.182047320799495	0.339006627329948	0.619054079172204	0.793754521578847	0.714630551740798	0.451766991752437	0.200531949144021	0.131542727851361	0.267933735882796	0.383198028173393	0.384818736686648	0.271347763469584	0.1343481452858	0.0310424468668107	0.0705292436218854	0.112514115801297	0.126031291935516	0.0991253391216476	0.0547422635336038	0.00445364776936109	0.0112900005600698	0.020091176784761	0.0251028987787313	0.0220223617716044	0.0135649318687664	0.306557326503164	0.357087263261708	0.376318376110298	0.358802076375668	0.30950871352546	0.241551122661835	0.30034163800768	0.406513380795467	0.497797193591326	0.551503809458621	0.552793761140106	0.501298371972955	0.0422868398578121	0.0665072665769201	0.0946340091539218	0.121826522988369	0.141890694703617	0.149514690112771	0.000853267690460781	0.00156138226528245
1	0.842939054613257	0.541116490257644	0.262538892629668	0.0932729987810579	0.0201480314738407	0.812904218516703	0.924724115906189	0.80230621267189	0.530113184460181	0.264853600296164	0.0971635810873307	0.381979357531613	0.58877544510107	0.689882035325559	0.615901321120021	0.418286649853034	0.214312298584802	0.0993415708929899	0.214345663453871	0.342560070946939	0.414029616003152	0.380235455876304	0.264825931981874	0.00811144310400554	0.0393781601304569	0.0940086059252249	0.158062902653538	0.197951870308039	0.186946368594779	0.0320983707754878	0.090517189536409	0.188246391483374	0.312194428083809	0.42118453515577	0.4650494490298	0.13394871748724	0.247755938275667	0.370152079287124	0.451608587772689	0.451426532554645	0.36970255227488	0.289939840731567	0.391392442983288	0.432223760426897	0.391075933841631	0.289467164933997	0.174128019177613	0.369266853200888	0.369117301129452
0.396728961855482	0.73525717135866	0.926889909648661	0.798657136205462	0.469012983399058	0.184198129665046	0.296708959784162	0.655273444143912	0.979293088706721	1	0.697964864624674	0.330313456833797	0.143840065728407	0.386133960840816	0.687279308733351	0.832077109712924	0.688156875707851	0.38713366973063	0.0406497042885922	0.146782336195461	0.317623128163559	0.458399217322783	0.449354423356123	0.298975797211725	0	0.0304126717006712	0.0918991936753238	0.16322166943655	0.191170212016494	0.149934683179201	0.0870100280597089	0.156534735410007	0.225007036182489	0.263287765703316	0.252079708264949	0.197224982509897	0.0916456097849323	0.182988590458179	0.291073819251007	0.377080286051465	0.400514944462864	0.349195440139971	0.0628366447304835	0.143543910239485	0.255177154386853	0.36708477796127	0.432215767412609	0.417884100736078	0.0253098105338136	0.0735798093612723
0.43395603615709	0.465728986766862	0.415248301617619	0.30745456296251	0.188734010697841	0.0955812951577795	0.787585159468836	0.973393888623458	1	0.853986363425724	0.606059371352552	0.357088706233486	0.44486160004409	0.633742597719121	0.75003181723208	0.737746514213703	0.603086637300869	0.409512426043065	0.0766327465634029	0.127168218250678	0.174132796529692	0.19756780824833	0.18594354375736	0.145094376978129	0.00172957599310324	0.00562085505094251	0.010326823788366	0.0142763721822076	0.0157081563387105	0.0139071249586272	0.206598738796976	0.186286293761807	0.14870402943504	0.104920796277736	0.0651775834018859	0.035290639500772	0.259776547164535	0.247267038949448	0.208510129986846	0.155640073326906	0.10262265480157	0.0594632341410565	0.14956048332366	0.150235908475142	0.133593628204678	0.105068041138375	0.0729075401430249	0.0443685186610289	0.0381714636119277	0.0405968603746875
0.761448403622965	0.853294158671011	0.746683267311603	0.510172951313886	0.272071276289438	0.113096469355505	1	0.917352203230454	0.657118037803687	0.36746499126622	0.160276390006493	0.0543307469191872	0.883159896017072	0.663192856493104	0.388799161238809	0.177817177649762	0.0632581743296474	0.0172651448105641	0.524456720465419	0.322286171383032	0.154486511588561	0.0575890275031095	0.0164656664544381	0.00332535823132927	0.209242381992645	0.105060534491843	0.0409627487283882	0.0121824817883577	0.0024862876062465	0	0.317948928279544	0.301803634200597	0.258114178105682	0.198870254774822	0.13800093813577	0.0861953785706423	0.283278648859116	0.235524098996011	0.176400259853783	0.118975022851876	0.0722041157259798	0.039353831769692	0.200312071947358	0.145825696028689	0.0955759361341695	0.0563344880992077	0.0297807134277896	0.0140175363969565	0.112330658424375	0.0715191195323014
0.0382276310183266	0.102608955956809	0.201323674706503	0.288740319574933	0.302707598320109	0.231975727443025	0.288796278608899	0.597710700448373	0.904260985622605	1	0.808369033613012	0.477664269301754	0.145038668740183	0.231460670398489	0.270006250646697	0.230236274388584	0.143508255543022	0.0653856802090369	0.00484202955956655	0.00595827199509154	0.00535929605538897	0.00352359857188057	0.00169330762896548	0.000594656636735762	1.03877667513311e-05	9.83762410938919e-06	6.71267878049577e-06	3.22570030045958e-06	9.68841794749492e-07	0	0.0528633617654929	0.0706698790810267	0.0901117050440907	0.109596189362042	0.127138518349865	0.140678042295106	0.167323281219708	0.208370731682215	0.247505327886469	0.280414133782971	0.303028008301376	0.312344004112455	0.14661436580052	0.170081927282467	0.188194665405368	0.198620449651583	0.199943887141947	0.191981694390509	0.0355642943617212	0.0384323866014825
0.634161350300623	0.357117450101456	0.0428417513127239	0.00109488423287566	5.96093005711003e-06	6.91356210240679e-09	1	0.440373189083587	0.0413129856740358	0.000825652188493643	3.51522013104113e-06	3.18820788945015e-09	0.361061524414985	0.12434022528837	0.00912193409680739	0.000142563074372823	4.74648349840164e-07	3.36607424282181e-10	0.0298499359920256	0.00803865538372018	0.000461177657930243	5.63634990677595e-06	1.46747647795019e-08	8.09433082753758e-12	0.00056504960840188	0.00011899703847528	5.3386391426591e-06	5.10234059011083e-08	1.03840200419399e-10	0	0.44201748951207	0.295554187333512	0.0883969002317644	0.0118260364115875	0.000707690953269496	1.89430685662447e-05	0.428730713754657	0.291472645444312	0.0886366359411763	0.0120567701926512	0.000733585870471041	1.9965178065089e-05	0.390514644090344	0.269939272263121	0.0834635931633333	0.0115433094559718	0.000714111218598189	1.97607593181515e-05	0.334039354458371	0.234769636095235
0.154273565701563	0.284520428390147	0.29793341385005	0.177138454639172	0.0597892741238058	0.0114414738920865	0.55990968821396	0.993014667881993	1	0.571809243620963	0.185645860597083	0.0342064684327493	0.354778402392316	0.60511715652207	0.586034782297353	0.322260869871989	0.10061114705615	0.0178180131170703	0.0392311307545956	0.0643653064585106	0.0599464970994296	0.0316910987722771	0.00949877814051018	0.00159830385081887	0.00073262772697807	0.00117057271615056	0.00104579595028146	0.000519212816548065	0.000131590565865938	0	0.114185276457444	0.133484096776015	0.0953139520142666	0.0415642904944479	0.0110572879983378	0.00177840114894238	0.0821973275679725	0.156761562334581	0.182608958611213	0.129934631460203	0.0564671375661822	0.0149756179954849	0.0186907418704693	0.0581918451160274	0.110595524999401	0.128378150793664	0.0910227929307146	0.0394129713649341	0.00132130013283224	0.00680928064561886
0.295552781713104	0.43317623740679	0.493117910091134	0.436025136475481	0.299453825245626	0.15970785700669	0.798873133530778	1	0.972335398359629	0.734385886327034	0.430825429585615	0.196273138602036	0.599511603323223	0.641005456240986	0.532364587286768	0.343414728486657	0.172031259579752	0.0668740576974657	0.124838691251196	0.113999415346746	0.0808284867821137	0.044470168817114	0.0189422637140323	0.00618769971181146	0.00707045367616012	0.0054790072477423	0.00325437499302365	0.00144343920610917	0.000421704754173855	0	0.44798443131887	0.501055051406389	0.511047339183874	0.475325160793192	0.403154307745337	0.311812764731788	0.716329953181822	0.697731737928193	0.619756301823342	0.502003254823534	0.370796743392355	0.249740543297126	0.552106091233237	0.468327643372802	0.362261913398251	0.255519897600061	0.164331321635941	0.0963450801463217	0.205064112176281	0.151456483690899
0.877720606843777	0.872271552639798	0.724716585608972	0.503349031546053	0.292174149387397	0.141626998596952	0.94128600098761	1	0.888196235296733	0.65952224247021	0.409349334056024	0.212277191223813	0.38733637255347	0.439940113411755	0.417704771259533	0.331511124052257	0.219876376964704	0.121789183292907	0.0607854172603306	0.0739118790727166	0.0750301226095363	0.0635906385129464	0.0449589284045703	0.0264430268987935	0.00315473390835087	0.00426423823425072	0.00467547177389754	0.00418856702290648	0.00303901877371559	0.00171807160113396	0.464159757276015	0.307660961215315	0.127894592165661	0.0330738386504288	0.00496491189610007	0	0.626177101366793	0.495333050771286	0.245996908922042	0.0764671382037379	0.0145533750385431	0.00129354564879543	0.469970570708347	0.443580078031803	0.262878792139082	0.0976256917476938	0.0224281199633404	0.00281274482929813	0.19608867824064	0.220879385385777
0.945165722441805	0.847179118820466	0.642592346187916	0.411598613429248	0.221286446625833	0.0979698354734396	0.943889343382017	1	0.897164562086882	0.681228508384102	0.436921104489615	0.235359351603058	0.428054131234916	0.537112604552885	0.569767784852076	0.511234609458709	0.387617195073773	0.247470575741172	0.0831229304875385	0.126799447706817	0.160814974188228	0.171120588766185	0.153051173573344	0.114667988568121	0	0.006587496096675	0.0139578888014676	0.0197122849908294	0.0214759397799722	0.0184506403210332	0.348323795533044	0.346559674577242	0.317274874627127	0.267107501479094	0.20647808281169	0.146085980428203	0.702289086042483	0.756724967653215	0.751176455868283	0.686938830919106	0.578549088425134	0.448442974163783	0.528137050362251	0.616584125603659	0.662897726149701	0.656481860689827	0.598834058232164	0.502977912173241	0.144914832825177	0.184916687250943
1	0.802794119937928	0.449502725960048	0.175543373808595	0.0478145988053732	0.00908365341386412	0.898784476471336	0.810582205156228	0.509873607295394	0.223692777954942	0.068448724199807	0.0146084021819181	0.415477241137052	0.420945684403558	0.297460187833226	0.146607300933793	0.0503971889459401	0.0120831729520086	0.0987813663361079	0.112432319672739	0.0892547375156612	0.0494191586533308	0.019084614057128	0.00514038183399254	0.0120792211433928	0.0154451593749559	0.0137743089548659	0.00856783728067778	0.00371703425803421	0.00112472378995846	0.6597070190728	0.674455594711282	0.187562616620307	0.0141882838552075	0.000291947066074707	1.63406136089132e-06	0.759197924077757	0.427557672328856	0.0654975508536909	0.00272926736132788	3.09355422036002e-05	9.53780825632613e-08	0.624609130599036	0.193769516728948	0.0163513362017616	0.000375328637320576	2.343475173031e-06	3.97762835888882e-09	0.367376231290604	0.0627806225129771
0.0316591985319978	2.54244411430493e-05	3.73960561145522e-10	1.0074490191068e-16	4.97099403606009e-25	0	1	0.323979183480045	0.00192245906569283	2.08939227286572e-07	4.15916122305083e-13	1.51640223126071e-20	0.00186101885913475	0.243239156169747	0.582289676158251	0.0255309855960687	2.05030730554901e-05	3.0157353441884e-10	2.04057348355599e-10	1.07597098506242e-05	0.0103913451378001	0.183808617027388	0.0595501491264947	0.000353364345927157	1.31827007624338e-21	2.80426029369095e-14	1.0925847630432e-08	7.79677218631395e-05	0.0101905456334485	0.0243951178035223	0.0148849212748208	0.01397659417751	0.0110874727070371	0.00743087862533988	0.00420750040950584	0.00201272555854579	0.0481088983444823	0.0449328091786277	0.0354550519453864	0.0236357330361608	0.0133117888837068	0.00633403067215168	0.111208732413525	0.103314290128689	0.0810883188910031	0.0537690784219164	0.0301219639490407	0.0142564163846103	0.183859882277075	0.169899393780888
0.301682665321751	0.655627106379466	0.744940914785636	0.442532807721938	0.137444020205176	0.0223174271925377	0.324932150822952	0.788346473926027	1	0.663195855215648	0.229954285653604	0.0416859331299565	0.0466597064637139	0.126383999023588	0.178975759136525	0.132511308189161	0.0512937554800176	0.0103798839920985	0.000891855711217576	0.0026999183933116	0.0042693256913336	0.00352861788096451	0.00152403574228964	0.000343162448015473	7.54671898711449e-07	6.17277474802248e-06	1.20619726219276e-05	1.10126512900654e-05	4.52338313013748e-06	0	0.287693978186882	0.465890046047716	0.451503708057773	0.261857097392037	0.0908845028790443	0.0188763675887456	0.225069321204333	0.388807529286162	0.401955526070084	0.248683187400024	0.0920741008232255	0.0204001777036905	0.129789487313523	0.239179703884111	0.263774743929299	0.174087143706267	0.0687577740691009	0.0162509130484201	0.0551692646333995	0.108455333672174
0.710390425517611	0.406329735010948	0.118558277166356	0.0176464152391609	0.00133981723157593	5.18682179055223e-05	1	0.739193788688928	0.278733021164786	0.0536154818797039	0.00526092406181923	0.000263309281034431	0.553067434221296	0.528339638219982	0.257466130429777	0.0640027642010877	0.00811611290510756	0.000524988761297138	0.12017975352971	0.148369020985583	0.0934387274554257	0.0300180316191874	0.00491934903871231	0.00041122662114951	0.0102602698089403	0.0163699705779386	0.0133231912879457	0.00553145519067356	0.00117148259027358	0.000126540864299149	0.589246061734753	0.299501845309856	0.0393285330058148	0.0013341774165902	1.16669561296014e-05	0	0.550121232319034	0.297344756662007	0.0415209811310339	0.00149786762517966	1.39339918972925e-05	7.13741384580937e-09	0.447655126523864	0.257302793278643	0.0382076976070496	0.00146573552118353	1.45007062449424e-05	1.07198291411855e-08	0.317506157277449	0.194067203931309
6.45897196469486e-05	0.00315374242431784	0.0380183987425522	0.113153033804238	0.0831463834790541	0.0150843050165514	0.0866839369012946	0.592538977283951	1	0.416665801616888	0.0428627956269164	0.00108862401482207	0.225349972507508	0.215650903027206	0.050950662208117	0.00297202983613236	4.2801725482091e-05	1.52185813350346e-07	0.00113480187776682	0.000152029999060934	5.0285563372048e-06	4.10640828582847e-08	8.27914931594541e-11	4.12110882429098e-14	1.1069454929421e-08	2.07611286105305e-10	9.61347633337487e-13	1.09904312992544e-15	3.10186964154183e-19	0	0.0644062973668669	0.056131589651577	0.0416876569181757	0.0263832787465066	0.0142288952239276	0.00653935226002072	0.0757329756485253	0.0702922979216772	0.0555970305570912	0.0374728381662076	0.0215229954592985	0.0105344041558657	0.0816028184506012	0.080662483620256	0.067945258685937	0.0487716960474938	0.0298330527622602	0.0155506543915957	0.080572853817195	0.0848201211217267
0.299126161741662	0.0701296100795784	0.00306421600601113	2.49521558293512e-05	3.78569150189677e-08	0	1	0.450652433795683	0.0378489965220925	0.000592431222739723	1.72818312609666e-06	9.28835417240574e-10	0.207569673069822	0.17980440079163	0.0290273681324479	0.000873345179659989	4.89704599407376e-06	5.10675924557997e-09	0.00267513744585176	0.0044542769051035	0.00138222660629133	7.99377942398406e-05	8.61570290503543e-07	1.7199465033486e-09	2.14064391173277e-06	6.85128020290469e-06	4.08665526711001e-06	4.54283083666436e-07	9.40114836749562e-09	2.56297687723162e-11	0.0224570406752435	0.0506861770023476	0.0541799216547651	0.027428309169293	0.00657614719972323	0.000746716653570439	0.102351073176858	0.128011578786445	0.0758259628258179	0.0212715158640702	0.00282612112740342	0.000177825855674912	0.171061099820668	0.118557206043523	0.0389149501759253	0.00604946303846225	0.000445378239334619	1.55293296078798e-05	0.104840504818518	0.04026480891999
0.827919109687137	0.50980920492196	0.110223640680096	0.00836733857869982	0.000222981251135764	2.04441885976383e-06	1	0.587125938037822	0.12103468846091	0.00876060365940739	0.000222600582379572	1.9439257826191e-06	0.652965798775959	0.36553855641918	0.0718494083915625	0.00495858032003795	0.000120113429448579	9.79533663870782e-07	0.230493764604197	0.123030670731343	0.0230576185002554	0.00151723256919248	3.50131209502922e-05	2.41616799071344e-07	0.043985141506991	0.0223857354625225	0.00400019135016958	0.000250941242691657	5.48632889167672e-06	0	0.340469937635924	0.228984819574587	0.0765730825779633	0.0127316932785014	0.00105250189248299	4.32220717918413e-05	0.338358280857581	0.252704803407782	0.0938408064570541	0.0173265010385555	0.00159060348059994	7.25639703934686e-05	0.295851152667579	0.245368448777873	0.101182574815546	0.0207459718976255	0.00211493157729686	0.000107162760732281	0.227597839770368	0.209614997284792
1	0.911090110414973	0.689041421488122	0.43256561380913	0.225414225748044	0.0975064429219558	0.390415763605501	0.301190192560433	0.192875459062836	0.102526417968027	0.0452394442526515	0.0165699578237959	0.023233218588726	0.0151766182109678	0.00822930776314879	0.0037040280359097	0.0013839101384057	0.0004292044160645	0.000210739575831252	0.000116563849383763	5.35185484247432e-05	2.03970535109137e-05	6.4528743697171e-06	1.69457833514524e-06	2.91365088929819e-07	1.36460652059941e-07	5.30517892087117e-08	1.71204546196777e-08	4.58620234298463e-09	1.0197971135329e-09	0.416241186981477	0.14844072223397	0.0023357911500107	1.62176491608625e-06	4.9683724955754e-11	0	0.142068643477465	0.367929176720442	0.0420439166246213	0.000211989839582896	4.71628312113752e-08	4.62907939057664e-13	0.0110672291042356	0.208143514355099	0.17272683220455	0.00632455066249848	1.02181549938927e-05	7.28430628900129e-10	0.000196773699872957	0.0268750339673105
0.109198777512364	0.103320646397975	0.0374562550974217	0.00520270851790194	0.00027688698205865	5.6460338955936e-06	0.163982357890229	0.654206135217617	1	0.585670418370296	0.131423938840443	0.0112996130313761	0.00122466639350184	0.020600769078953	0.132775201463848	0.327882626699232	0.310232822169786	0.112466966953104	4.54862063203128e-08	3.2262170153631e-06	8.76748963812236e-05	0.000912903444242544	0.00364202004185242	0.00556708328602763	0	2.50432348617245e-12	2.87913615483548e-10	1.26407348040848e-08	2.126367007402e-07	1.37047707330403e-06	0.0351531591804579	0.0409922820306629	0.0152775551284819	0.0018197831990712	6.92786587170456e-05	8.42933500953189e-07	0.151850515293251	0.180982585443475	0.0689400087657301	0.00839305189982308	0.000326574680884977	4.06124454399639e-06	0.287658947164609	0.350413788861057	0.136426430533367	0.0169757852846102	0.000675111115753776	8.58093617525856e-06	0.238973206289743	0.297533104718113
0.700834729119426	0.768806999847678	0.578721800264651	0.298932487010676	0.105956338220835	0.0257709327182782	1	0.778891841763512	0.416298735488169	0.152680534665751	0.0384248448600674	0.00663567017262004	0.470064900241571	0.259962290573556	0.0986537124875907	0.025690108016196	0.00459049818453328	0.000562752912052721	0.0727928165952963	0.0285834925925187	0.00770172962544176	0.00142390836582561	0.00018053382462864	1.55855281254457e-05	0.00371344861166359	0.0010352307858508	0.00019794052223523	2.58602256146005e-05	2.19786633475271e-06	0	0.717620298437647	0.600291799205887	0.351370644204302	0.143914244272349	0.0412455105723254	0.00827141900695918	0.674546497256367	0.486663497874232	0.245686328403753	0.0867897207440681	0.0214530615758515	0.00371051235836268	0.560226205614314	0.348601678949587	0.151785675960758	0.0462452165883517	0.00985903024201986	0.00147063751420452	0.411101717901613	0.220629960447874
0.802225277526485	0.68366878077007	0.365545417207328	0.122626159544058	0.025808995331165	0.00340804452117202	0.78356080085328	1	0.800706745244334	0.402247323134914	0.1267824169323	0.0250709666596802	0.0799291271286963	0.152760214988838	0.183173076656072	0.137803169885716	0.0650433594113466	0.0192616243448272	0.000851517246638041	0.00243711785439235	0.00437628707073145	0.00493038986976179	0.00348500102921003	0.00154550618528682	9.47409720818195e-07	4.06068041935635e-06	1.09195810125223e-05	1.8422956496242e-05	1.95010891165961e-05	1.29510385430511e-05	0.0875374173528256	0.276334648768925	0.28207197531027	0.0931038240806901	0.00993706387407065	0.00034295064685224	0.263574881256587	0.152992800878396	0.0287158022623034	0.00174282545939933	3.42034425547746e-05	2.17054466289701e-07	0.0420568962042259	0.00448879277388779	0.000154919068594445	1.72887335339592e-06	6.23884889171297e-09	7.27995568872082e-12	0.00035562585396723	6.97928650114205e-06
0.525900500936258	0.392312337924021	0.244856712040082	0.127862645825772	0.0558633359631844	0.0204202534061505	1	0.932720149359708	0.727870975052664	0.475235770886204	0.259606465478215	0.118651571484975	0.400622671353651	0.46720755163643	0.455864595048653	0.372146168166391	0.254180897051633	0.1452525968871	0.0338150067501872	0.0493068240221322	0.060152835944524	0.061398361170388	0.0524335244707238	0.0374638902885749	0.000601278866275379	0.001096271178323	0.00167224172588679	0.0021341573588091	0.00227878113283738	0.00203576712363113	0.517514534472192	0.448605933786334	0.292101961495347	0.142866658459679	0.0524872812748448	0.014484489387861	0.192017364622391	0.212442515608367	0.176550660644536	0.110210814176843	0.0516780238811338	0.0182017805431128	0.00981129842794986	0.0138543677417248	0.0146951226653518	0.0117080918052215	0.00700688331876279	0.00314983107175024	6.89712248346706e-05	0.000124357853846791
0.866753943937105	0.833397195151506	0.710752211407278	0.537631917249209	0.360685843119502	0.214582276310008	1	0.930346840535887	0.767716074456995	0.561896908835621	0.364743107277114	0.209956357703622	0.380180629154327	0.342218044533577	0.273208686820218	0.193432370238287	0.121428600831916	0.0675550013109091	0.04744838313295	0.0412967103062652	0.0318490675393223	0.0217471814377848	0.0131206035772723	0.00695809530922339	0.00171899071110802	0.00140904043945757	0.000989554014402585	0.000571013425148582	0.00023175112756173	0	0.132022997870998	0.143951069588467	0.15079056743465	0.151751062860374	0.146719608253415	0.136282584133975	0.118213528030255	0.132355842532948	0.14236605705087	0.147117610871792	0.146056474692582	0.139307418505636	0.097691483831757	0.112320753330664	0.124061724847564	0.131644405536101	0.134202378851693	0.131435652869736	0.0745009342829979	0.0879679102437779
0.273264129559081	0.178922922822239	0.0907216869112171	0.0356219125840981	0.0108313067799153	0.0025502548767198	1	0.960815118674597	0.714894150936418	0.411913202760139	0.183794116695362	0.0635066061667782	0.149186303996888	0.210341643996863	0.229659037487875	0.194179696672939	0.127141118343649	0.0644658736530813	0.000907118086336881	0.00187703286570638	0.00300750227495064	0.00373154694798453	0.00358530909639362	0.00266758402416109	0	4.58051099406429e-07	1.38088068655796e-06	2.69876608582882e-06	3.8972697128528e-06	4.27583725098046e-06	0.00816897974159931	0.0136897652976622	0.0207971713671535	0.0286413744088464	0.0357573478690712	0.0404686626346455	0.0140585133318725	0.0231235384291062	0.0344786555114701	0.0466045337114525	0.0571068399596535	0.0634352045261431	0.0212781217439445	0.0343507336618056	0.0502713290283795	0.0666939996720586	0.0802112706531063	0.0874513165378523	0.0283237617521421	0.0448788784853225
0.393796700878687	0.562510717181446	0.60765071189989	0.496876645606324	0.306710852954946	0.141249330321063	0.677436255892985	0.945545054873437	1	0.801674753444906	0.486261859271875	0.221439657685799	0.52422863858043	0.717233507057826	0.742981422773694	0.582935717016956	0.345435101175566	0.152817495988461	0.180286257022297	0.243191642236426	0.246790724636317	0.188489643044079	0.107291130030425	0.0436206753016396	0.0227438239281394	0.0320202889257512	0.0317691243775925	0.0221713757533702	0.00956522650751739	0	0.191870918083866	0.186372062193711	0.158167475540436	0.116907706254896	0.0746100123615316	0.0401442601593064	0.296407189397847	0.351266151678324	0.364663606496698	0.331739339759007	0.264227696294895	0.183764426304894	0.266252644573679	0.38482691557495	0.48658156087531	0.539260960944801	0.52416798741454	0.446785382627907	0.138230950082052	0.246013011451464
0.124972283790681	0.188268346587281	0.221225921618574	0.203144872934698	0.145641023248415	0.081096963140664	0.623144797343313	0.864916837173272	0.940273972425729	0.800795653910761	0.53405486636467	0.278401428801971	0.771861849563202	0.992608109335363	1	0.789247976538846	0.487676044280813	0.235339856405232	0.23936154483668	0.285622851436665	0.266534424286112	0.194395130005747	0.110406270535716	0.0481699792834229	0.0163612352885409	0.018349487058014	0.0155129624479908	0.00964326548152949	0.0038434284147675	0	0.302141380167124	0.226688355128369	0.139414948115108	0.0697811035846125	0.0277191253922218	0.00778888776197863	0.74088090193184	0.671393581666581	0.5004645735192	0.306535662139093	0.153770761262148	0.062471245707017	0.619686316849395	0.677022975782751	0.608527917990626	0.449854996025771	0.273184329500748	0.135765275704814	0.176045832228444	0.232484223053379
0.842298524465717	0.86683862567049	0.747845814116205	0.540863253888463	0.327917416138951	0.166664493621725	1	0.839414062243776	0.590682464321767	0.348444419073396	0.172311611879201	0.0714327178488449	0.115720903753212	0.0792304427051742	0.0454751296225017	0.0218805082590026	0.00882556389417019	0.00298420819157012	0.00130527340724131	0.000728929927560365	0.000341249221941082	0.000133924229224342	4.40603800060558e-05	1.21517525877077e-05	1.43505656583791e-06	6.53668168485843e-07	2.49601534321246e-07	7.98985249772077e-08	2.14403499741055e-08	4.82310343397492e-09	0.165951430490704	0.440935677144456	0.479345179143029	0.213206466256111	0.038799958804103	0.00288895675622279	0.0673617543040056	0.0555669397220956	0.0187541961385865	0.00258975876988881	0.000146318437703812	3.382343277902e-06	0.000108339086492094	2.77457909735652e-05	2.90728719312468e-06	1.24640058585344e-07	2.1862822959542e-09	1.56903891753102e-11	6.90392939636805e-10	5.48930210276954e-11
0.237931712233547	0.47872147993395	0.629355627536527	0.541806534600267	0.30511379281301	0.111521690759141	0.24468655360786	0.598373415960765	0.955694728750566	1	0.68564141057967	0.307385492045645	0.114699258595537	0.34360323348489	0.667847972864076	0.849294169355607	0.707616717793409	0.385892108257965	0.0230764141790635	0.0894198343122249	0.213816666210656	0.331363845387681	0.335540088899778	0.222037428674871	0	0.00869108315374893	0.0296367267927837	0.0578095888217149	0.0716822274621224	0.0573334974539051	0.0755161939681965	0.208287800585695	0.342721085744677	0.340357389787287	0.203986910636289	0.072879267586256	0.112182635163681	0.356077671356802	0.677210549756962	0.778873382152885	0.542256119974086	0.227806754479512	0.0718372922340842	0.266624691673966	0.588016906825949	0.783253012201197	0.631588032324063	0.307811838343658	0.0187086976118598	0.0865859699003302
0.839738097447863	0.874942467344013	0.746472314684169	0.521427344409091	0.298082390715233	0.139269330779126	1	0.935343109934995	0.716366785140752	0.449157658137894	0.230388885127934	0.0964538810368192	0.673864363798549	0.565771769272855	0.388868240528787	0.218673570717545	0.100412495351795	0.0373906653420409	0.256672545731707	0.19330674734533	0.119030995233381	0.0597618932302739	0.0242343903528811	0.00763456686768436	0.0547776990783654	0.0367931644075897	0.020002578114919	0.00859749273994069	0.00263920212187556	0.000185914245289112	0.502113305117441	0.462641925926709	0.361858934906441	0.240184092264047	0.135164668898499	0.0643173680916614	0.44146764002771	0.363563116300304	0.254102639699163	0.15061673872443	0.0755562125713009	0.0318669943352882	0.299981992348199	0.22073025828266	0.137739445754005	0.0727512502164348	0.0323308222713659	0.0118373014460575	0.157379130574925	0.103337976349438
0.600212782568038	0.632460179207522	0.483498693040942	0.268138276820327	0.107839117109792	0.0314003257177383	1	0.964362164146581	0.674719751398699	0.34246638112734	0.126061707584424	0.0335969560296384	0.634015916258627	0.559563994586998	0.358279071536287	0.166394076198385	0.0560080523265974	0.0136037175163107	0.152909561313513	0.12348941026076	0.0723207943795467	0.0306799131614075	0.00937844913787235	0.00200190998149508	0.0139307624874963	0.0102657791032686	0.00544808243750734	0.00204354403401819	0.000486965924658962	0	0.681410769062255	0.617274220343988	0.452252523107865	0.267972880292212	0.128386750692088	0.049700108154554	0.62886184319069	0.487523903687222	0.305670012326882	0.154974628011093	0.0635028863705019	0.0209873872806457	0.486326246888946	0.32264504671321	0.173097542195022	0.0750671013861137	0.0262744095721681	0.0073715173149376	0.315144437061075	0.178904183024473
0.644917112297626	0.175034812586336	0.00841210920724382	7.15888366796996e-05	1.07881129245337e-07	2.87478887588338e-11	0.355268812005191	1	0.498428481773843	0.0439911826566789	0.000687524785240507	1.90270301568802e-06	0.00183033956821111	0.0534314509448832	0.276199063766302	0.252817639183904	0.040978162097897	0.0011761359248004	8.81916481586288e-08	2.67002505310076e-05	0.00143140639949047	0.0135884683463318	0.0228422034107146	0.00679931900063562	0	1.24743168033082e-10	6.93784926266972e-08	6.83054004232395e-06	0.00011908166947866	0.000367616266844285	0.709574868376513	0.54442630261916	0.245901806742203	0.0653831872867252	0.0102341600095973	0.000943018179512934	0.332718824736813	0.256922224085276	0.116790554306539	0.0312532735812376	0.00492339924588199	0.000456579431600433	0.0343016346772406	0.0266576918147507	0.0121958483544104	0.00328460564991741	0.000520758302548344	4.8603877402235e-05	0.000777518188285348	0.000608137394002887
0.846860102575642	0.954272399507237	0.940421964586662	0.810518158523237	0.610929129246758	0.402719805929986	0.834638370908675	0.976909519874993	1	0.895231832125325	0.700906190533886	0.47992147342445	0.160437086106711	0.195062187712777	0.207404722507595	0.192860794729436	0.156836083912169	0.111535683687587	0.00597520705096914	0.00755719029298506	0.00835091035578365	0.00806454177743263	0.00680554397696784	0.00501625690655826	0	1.37284125215475e-05	2.22307710377432e-05	2.2448015554513e-05	1.42983985066348e-05	7.26609588555064e-07	0.515538779244792	0.574198644134469	0.583226203358256	0.540239187947652	0.456361036939575	0.351562353086108	0.347840414127362	0.41058898191457	0.44198422005932	0.433889796553963	0.388441011210414	0.317133497618908	0.129687857671829	0.162244344227169	0.185098158577352	0.192575664456159	0.182712666459589	0.15808922887334	0.0266942516926233	0.0354043199522532
0.610675801459805	0.609875582540172	0.402289664286817	0.175268390038454	0.0504353935399599	0.00958593156625283	1	0.732861151984204	0.354740272841889	0.113413925977249	0.0239491093485257	0.00334025361817013	0.0837096532522279	0.0450182294020029	0.015990732956952	0.00375159048031606	0.000581339151167958	5.94991550191141e-05	0.000358209695842773	0.000141364826732093	3.68478769287559e-05	6.34381556102465e-06	7.21364086345489e-07	5.4176161055957e-08	7.83558476711193e-08	2.26898864211132e-08	4.3380092801338e-09	5.45846283746775e-10	4.32362549187778e-11	0	0.142328038473664	0.106598917995539	0.0696374287523584	0.0396789577416962	0.0197199306274907	0.00854826757484213	0.190279093123366	0.150898362607948	0.104377184969559	0.062972977845728	0.0331383193928815	0.0152101790487212	0.233326055503298	0.195924079706501	0.143496064381564	0.091668423535165	0.051077206092865	0.0248234478387268	0.262426061634652	0.233325744947652
0.501018962301758	0.431114399173077	0.224157459583816	0.0704264011193379	0.0133700925561778	0.00153354299651843	1	0.799746029235715	0.386479597259801	0.112855568302061	0.0199130533986037	0.0021229083887492	0.696460760177651	0.517681249664545	0.232514752812476	0.063104458039052	0.0103486585074639	0.00102526965469756	0.169255900910754	0.116929224962634	0.0488116804347728	0.0123123599664511	0.00187644589194691	0.000172582312336233	0.0143527491239153	0.00921560537115111	0.00357536033533504	0.000838015863443095	0.000118487941745263	9.89873037204531e-06	0.512760381058097	0.364652280116505	0.131151136577371	0.0238556306359457	0.00219429434287675	0.000101833805503803	0.465453418320647	0.265667157861128	0.0766880605616451	0.0111953841402519	0.000826339120518865	3.05988467557739e-05	0.34814606973767	0.159485132948221	0.0369492837098028	0.00432912117577394	0.000256283671744623	7.42171512447472e-06	0.214570600677159	0.0788906726211117
0.360152495727284	0.415286358233999	0.309487430152572	0.148941680378548	0.0460610313037214	0.00884161851791692	0.833479842963635	1	0.775728916601316	0.388957759342022	0.125841739401253	0.0259670740203281	0.603249103706402	0.753213362860961	0.608003270355517	0.31719632709096	0.106741118295562	0.022872750501798	0.136306762629636	0.177237069509851	0.148813599269146	0.0806005025117656	0.0279587323997488	0.00592016282502563	0.00915257485442523	0.0125698494519647	0.0109185804487995	0.00592947362985929	0.00181215386542446	0	0.170495341709894	0.110662892025112	0.0572517312933091	0.0234612686625151	0.00741829029417917	0.00155759901541016	0.222232850670139	0.180877282218619	0.117558485406938	0.0609114747763066	0.0250133794945581	0.00794430109796726	0.216819438670285	0.221163088360233	0.180228120719064	0.117280592220976	0.060842261785841	0.0250159963240957	0.158326945355426	0.202417518307032
0.148842285676139	0.227943407448508	0.272414602766745	0.254060047433907	0.18490344726429	0.105016196245956	0.117081874039246	0.143371548532632	0.137005792551433	0.102168619499871	0.0594564210758266	0.0270011738262588	0.0211243959860439	0.0206837945805316	0.0158044277177252	0.00942388495516277	0.00438514359658759	0.00159235650243689	0.000874198857722348	0.000684429556583802	0.000418167156639151	0.000199376389083128	7.41822796381539e-05	2.15391850127424e-05	8.29788610452901e-06	5.19467756560874e-06	2.53777061936613e-06	9.67495105785208e-07	2.87837802884424e-07	6.68266249382648e-08	4.736900225442e-15	1.77465802128851e-11	4.0972067228636e-09	5.82939754708004e-08	5.1111905325022e-08	2.76174176074697e-09	2.00574805595002e-13	3.11060180527995e-09	2.97286252603396e-06	0.00017509261666234	0.000635511536992986	0.000142148291655141	1.17605910192177e-13	7.55013227663897e-09	2.98704782844033e-05	0.0072826995311033	0.109422140846415	0.101316603523672	9.54803585878077e-16	2.53772817237884e-10
0.742027867705997	0.831657733549013	0.658883218043228	0.36898750774766	0.146067730518168	0.0408729798738216	0.770185415980304	1	0.917791667930756	0.595425764198335	0.273055253185589	0.0885141801099693	0.406332260856153	0.611176024091397	0.649816469915374	0.488376233984858	0.25945242244455	0.0974317133401066	0.108962800780282	0.189864406946157	0.233855860368021	0.20360683812801	0.125307153049555	0.0545128348947944	0.0148520413703768	0.0299800080070422	0.0427776320007777	0.0431460594002142	0.030761317719605	0.0155027282773243	0.240606110515861	0.312683934489318	0.0933524532589252	0.0064027589962476	0.000100885749922596	3.65185689258754e-07	0.198654054018302	0.127093946408062	0.0186798571278176	0.000630729998606216	4.89254328265868e-06	8.71860727908674e-09	0.0427601131484278	0.0134677422515803	0.000974477909893784	1.61983378662536e-05	6.18571860603855e-08	5.4266376111057e-11	0.00239955601709014	0.000372062038208012
0.511187845462729	0.33172701715292	0.119990002925158	0.0241890845729588	0.00271389690428435	0.000165063650832668	1	0.730878655331462	0.29775599160256	0.0676126175156173	0.00855383065871499	0.000598622675403311	0.728095485161747	0.599345371282123	0.275001972109967	0.0703312552227254	0.0100221894456127	0.00079156463946268	0.197306304737906	0.182924936958134	0.0945295788599263	0.0272262567318235	0.00436717877773223	0.000386055724043931	0.0198962067895323	0.0207754960617488	0.0120898799468376	0.00391877349170937	0.000704347269907086	6.62487703790369e-05	0.52350696118815	0.330724116430887	0.0843375910876649	0.00867739303056443	0.000355534509812881	7.69004864047802e-07	0.540274879847728	0.343255057321362	0.0880302242005479	0.00910898345755681	0.000375620026107399	1.14221713280231e-06	0.523778983683828	0.334663884732239	0.0863141529133419	0.00898205534164101	0.000372447831650715	1.12487953814774e-06	0.477004322516093	0.306507807585884
0.789299328084163	0.836966793242917	0.639971582659086	0.352857305636077	0.140288951363162	0.0402192169396239	1	0.87560668430531	0.55284591272856	0.251701086950724	0.0826327049776299	0.0195616007682484	0.885308890625117	0.64009799454226	0.333721408121457	0.125460667202202	0.0340108011751421	0.00664830166119981	0.547679149691474	0.326979416140311	0.140766902779716	0.0436984976798519	0.00978177220826804	0.00157887684295657	0.236752258111777	0.11671612749304	0.0414909546374951	0.0106355805251984	0.00196584891748556	0.000261989982786626	0.702765394520155	0.652948899108807	0.194676607383962	0.0186257391028246	0.000571815719498184	5.60182236046423e-06	0.650114273644166	0.517067554950308	0.131968596588383	0.0108083301150167	0.000284031014306709	2.36359643428447e-06	0.449521544236817	0.306053148827753	0.0668665386635571	0.00468796139829631	0.00010543831723458	7.29326718128116e-07	0.232323309370557	0.135402867613776
0.34805552576937	0.505327539286219	0.478755668851931	0.295986170790385	0.119411303578067	0.0314366302422376	0.938868254063277	1	0.695043320302705	0.315239243230968	0.0933007654991338	0.0180196630503061	0.307362814492446	0.240169349254939	0.122461723345214	0.0407473791625435	0.00884739713751099	0.00125356797059395	0.0122120491036884	0.00700044600062991	0.00261866175160924	0.000639218919123194	0.000101820753121031	1.05837330382278e-05	5.88865575562663e-05	2.4764185607888e-05	6.79591225560454e-06	1.21697943333461e-06	1.4219646014668e-07	1.08254871839524e-08	0.421143724009136	0.320832055909478	0.162716952161923	0.054940862497474	0.012349966231227	0.00184817754511621	0.397914139626584	0.349340078451098	0.20418088437586	0.0794491715726557	0.0205812283369092	0.00354944811860211	0.0113787819381629	0.0115124150045456	0.00775433794225425	0.00347720772557388	0.00103806409268285	0.00020631238531234	9.84801478363862e-06	1.1482358329493e-05
0.322992145137053	0.405732797783522	0.407051625773437	0.326152121284319	0.20870984910642	0.106655963833593	0.764708340840667	0.978507013354728	1	0.816214507019208	0.532075756970156	0.277009967291669	0.410336019708887	0.534859158983781	0.556804682412433	0.462946718984661	0.307410286871659	0.163021635669132	0.0498735248282096	0.0662335673137979	0.0702397099557511	0.0594834282832867	0.0402235075964738	0.0217115867208368	0.00133322950616735	0.0018183791981757	0.00196771339042451	0.00169175090255591	0.00115234995781007	0.00061484186238894	0.553652406120028	0.473834894270724	0.204248512234397	0.0443201537183772	0.00480967440973867	0.000224358249334083	0.511253102385887	0.427287074896551	0.17986181031616	0.0381083826017146	0.00403234238976991	0.000176262267991378	0.397378140997287	0.324324541244644	0.133312871277164	0.0275739053447102	0.00283786780697026	0.00010835558739562	0.259976768856069	0.207203991358372
0.996071060047067	0.814659194184975	0.505118248588088	0.237427641529688	0.0845957034938475	0.0228369543479649	1	0.925238407663073	0.648993552431264	0.345107635927362	0.139115041740622	0.0425010824194966	0.5904696281306	0.618043972785702	0.49042543939482	0.295021526250119	0.134537196833051	0.0465006861015132	0.205051783153263	0.242805901166482	0.217960997766949	0.148325984660278	0.0765151744256337	0.0299131941217863	0.0418652004079397	0.0560883731206712	0.0569595976593738	0.0438468319772484	0.0255815579307173	0.0113056205993651	0.825417272975963	0.414489234116732	0.103753574533939	0.0129286225744583	0.00078109415059616	0	0.836991457227459	0.815301954470745	0.395929363703492	0.0958430679469109	0.011547256991972	0.000671421901217112	0.321866141415742	0.60818266686706	0.572916505558772	0.269056727519001	0.0629797978869725	0.00732992293031209	0.0469224199740252	0.172042841292701
0.320591756429211	0.33092803662512	0.277577851880261	0.189193448979394	0.104784589024046	0.0471583683525343	1	0.921216001221178	0.689593218372037	0.419463838654576	0.207331890635212	0.0832736738361972	0.600905863853934	0.494024145976656	0.330034959862186	0.179160288163554	0.0790302934421789	0.0283279712327302	0.0695619386409452	0.0510380028846083	0.0304288614881739	0.014741706844726	0.00580336483303505	0.00185644468100002	0.00155129968342976	0.00101577602848818	0.000540468330053859	0.000233675174225742	8.20965538556273e-05	2.34372838606423e-05	0.594772622814121	0.834821332629709	0.274658320024311	0.0211811059648667	0.000382878654584882	1.62229329424293e-06	0.911350667019158	0.705579932812682	0.128045281181553	0.0054467518303627	5.43085518316803e-05	1.26923848020922e-07	0.872044321534058	0.372406626257526	0.0372780248719743	0.000874671626419763	4.81053649945031e-06	6.19793101273848e-09	0.521086831207347	0.122745922935894
0.612372384630861	0.627378882068009	0.414219774273023	0.176133392099837	0.0480533761059608	0.00817122355574123	0.983355533868531	1	0.65543776175175	0.276774931559157	0.0751157844346031	0.0128612279147817	0.785798602192417	0.793192881666967	0.516015528541778	0.216238172011492	0.0581859891206514	0.00981156161486558	0.312375901157599	0.312984693898191	0.202021571124362	0.0838879410576361	0.0222242882074976	0.00351261004301168	0.0615408156292349	0.0612027770758991	0.0390955222945979	0.0159227827462025	0.00394698837089395	0.000344007883762144	0.281421993023712	0.165378740258179	0.0656476252766524	0.0174206711777651	0.00285443517879229	0	0.524486025143137	0.350971737526621	0.158912168534352	0.0485214860291274	0.00977286993116317	0.00103030104689195	0.726346131058622	0.553244432913754	0.285267740028985	0.0994316954484548	0.0232277747599107	0.00338522102628775	0.747647069146016	0.64811962156824
0.827836131422857	0.81714866373624	0.596078622954961	0.321330261671916	0.128010211501855	0.0376859273331297	1	0.943898915424739	0.65841051909899	0.33940141345259	0.129293118362467	0.0363980814461632	0.709403117425763	0.640305680019858	0.427097798555504	0.210529384466231	0.0766906135510784	0.0206447339231273	0.295544828726572	0.255085816667339	0.162702658480343	0.0766915407990788	0.0267141163621252	0.00687629352396847	0.0723083906013267	0.0596787491024053	0.0363994017172819	0.0164061886046004	0.00546436715288537	0.00134456969098713	0.653099501861565	0.669370852527472	0.549743830820599	0.36179284598918	0.190794279237358	0.0806260749329323	0.652223785101929	0.509576876799046	0.319027997927946	0.160049205206613	0.0643402258642353	0.0207257705513935	0.231350155783826	0.137786886185766	0.0657583139379603	0.0251474866995631	0.00770592265623569	0.00189176045190674	0.0291468314291461	0.0132325471473744
0.546918985534976	0.49670661791816	0.353668572995054	0.197428677187044	0.0864038052145403	0.0296435973244062	1	0.899146160023568	0.633841946384463	0.350308520508594	0.151787017708904	0.0515600466241847	0.446763749660348	0.397704836364406	0.277563820433442	0.151873045024908	0.0651482815141237	0.0219070219159556	0.0487655108409341	0.042977539414167	0.0296940378776346	0.0160829313314227	0.00682682252039812	0.00226870154482837	0.00129420200425764	0.00112839206801015	0.000769779142582391	0.000409716367407249	0.000168356563432241	5.09620500442939e-05	0.576381902419778	0.442863605639819	0.166153448311791	0.0304347749358767	0.00271652866090798	0.00011219136382214	0.622257689643467	0.43109892185008	0.145834939458984	0.0240850128915346	0.00193655286893631	6.97718581214884e-05	0.559048793107215	0.349223033256953	0.106519532558116	0.0158601121738864	0.00114725409620192	3.42132395223066e-05	0.417973099417794	0.235421850329953
0.127905627809115	1	0.143196508641579	0.000375566581956824	1.80411058643758e-08	0	0.0227253370122511	0.644304492751105	0.334575449418429	0.0031821383922458	5.54327120835001e-07	1.75275000779843e-12	0.00173823265560486	0.178714262333142	0.336536833530309	0.0116072163236459	7.33239132418815e-06	8.48211217230484e-11	5.72377258411717e-05	0.0213404788167752	0.145729686872492	0.0182269493627892	4.17543786422957e-05	1.75189555954112e-09	8.11397603810003e-07	0.00109704893341473	0.0271669168051943	0.0123218747255663	0.00010236118580591	1.55745485954974e-08	0.0822680913026856	0.0579008262533046	0.0354884173907294	0.0189424886132747	0.00880513398061025	0.00356437536816474	0.115857892995559	0.0876019718569276	0.0576833758584808	0.0330777520602975	0.0165184707002023	0.00718376667876082	0.147684150577262	0.119965691380794	0.0848650290845661	0.0522816155067533	0.0280490246838121	0.0131049407495016	0.170394750678334	0.148701140411121
0.612310904174512	0.860835564258066	1	0.959878094335177	0.761320066140672	0.498936469069556	0.761830075235962	0.899097373011754	0.876779752570014	0.706494321298032	0.470384374283052	0.258759929281492	0.457756526027423	0.453508866278374	0.371245871234016	0.251100431058543	0.140312628115382	0.0647535480668086	0.132787333383658	0.1104215745708	0.0758545943350002	0.0430322702482631	0.020138808377215	0.00774653589277787	0.0185274411049568	0.0129051225950967	0.00740237265779649	0.00347575345723037	0.00130763687850159	0.000357148266049989	0.263768560139627	0.324623261211464	0.284275606594405	0.177124640423069	0.0784970948679685	0.0247044182066063	0.229966247406006	0.256290160387917	0.203230614777134	0.114650948409841	0.0459847856631331	0.0130699787597192	0.122253360988165	0.123377255752676	0.08857675763847	0.0452191213763238	0.0163811837978692	0.00416440403616963	0.0395889815068598	0.0361712265794098
0.25834337004885	0.41014423240816	0.398849423857357	0.237582474603011	0.0866867869651316	0.0193742314210049	0.20335194791411	0.564545763144577	0.960026099699694	1	0.638043122936316	0.249363644293975	0.00235366249060684	0.011426323861087	0.0339783233092136	0.0618914178170047	0.0690545009673705	0.0471939820179098	4.00574945512308e-07	3.40062396782954e-06	1.76833953788494e-05	5.63255821273831e-05	0.000109895214102714	0.000131336348963071	0	1.38793432436839e-11	1.34321353515287e-10	7.52744876161831e-10	2.57063893373181e-09	5.37337412919832e-09	0.152890953437505	0.15064220717261	0.142606599952614	0.129706175729597	0.113346929009865	0.0951671218695923	0.188132299229707	0.196827661608122	0.197850420042247	0.191080291135734	0.177305776968418	0.158073093176342	0.0256194421179416	0.0284610112262762	0.030377991675613	0.0311527123404906	0.0306945128434616	0.0290571957510994	0.000386100801882875	0.000455448473055595
0.675355039615126	0.494272270415483	0.258873993777627	0.0958819413042501	0.0235070812602905	0.00170937297430498	1	0.847166978070152	0.514904350983233	0.223587979237374	0.0679659476993484	0.0126068327659245	0.676969919618467	0.663353652004716	0.466305311983432	0.234421601110441	0.0830785341936559	0.0190926225513432	0.208127015977353	0.236268025261274	0.191770832798974	0.110803081405789	0.0445618453022814	0.0109760710709005	0.0266175087181206	0.0359759804327538	0.033664178514082	0.0216253513219945	0.0086760512557011	0.000694480192615475	0.429018093337013	0.331067287165363	0.178748263356911	0.0663789231234517	0.0153145895850486	0	0.545023105101648	0.452529826161643	0.26350559925236	0.106568184241535	0.0284037389465365	0.00294741904620568	0.47363586361816	0.422835290684575	0.264781994244443	0.115368658283559	0.0335436662538388	0.00456722323976639	0.281161584453522	0.269868397598169
0.000217901378890675	0.00420653988037861	0.0307381365038918	0.0850193051706075	0.0890112827805342	0.0352744345387509	0.130713356320734	0.587646612515112	1	0.644126630972585	0.157047129361228	0.0144935990157273	0.161398273622817	0.16897653277737	0.066964001322017	0.0100448600460665	0.000570340058896169	1.22577667854521e-05	0.000410201019217569	0.000100012776339495	9.23000048427436e-06	3.22430009727577e-07	4.26340589212271e-09	2.13385741497541e-11	2.14591994554762e-09	1.21843819089168e-10	2.61867118769158e-12	2.13031779457814e-14	6.55227202729327e-17	0	0.046627216080319	0.0440136547677937	0.0370188960326417	0.0277426266917041	0.0185250665582207	0.0110219912081957	0.0445403361918695	0.0419741977251751	0.0352451531007326	0.0263696571395922	0.0175791409764955	0.0104418848375694	0.038784558490648	0.0364895688618681	0.0305890997955195	0.0228482396264304	0.0152064163641585	0.00901756112095139	0.0307861633805574	0.0289165460206004
0.301682665321751	0.655627106379466	0.744940914785636	0.442532807721938	0.137444020205176	0.0223174271925377	0.324932150822952	0.788346473926027	1	0.663195855215648	0.229954285653604	0.0416859331299565	0.0466597064637139	0.126383999023588	0.178975759136525	0.132511308189161	0.0512937554800176	0.0103798839920985	0.000891855711217576	0.0026999183933116	0.0042693256913336	0.00352861788096451	0.00152403574228964	0.000343162448015473	7.54671898711449e-07	6.17277474802248e-06	1.20619726219276e-05	1.10126512900654e-05	4.52338313013748e-06	0	0.287693978186882	0.465890046047716	0.451503708057773	0.261857097392037	0.0908845028790443	0.0188763675887456	0.225069321204333	0.388807529286162	0.401955526070084	0.248683187400024	0.0920741008232255	0.0204001777036905	0.129789487313523	0.239179703884111	0.263774743929299	0.174087143706267	0.0687577740691009	0.0162509130484201	0.0551692646333995	0.108455333672174
0.0304147980818579	0.0810049888049546	0.129469792403586	0.124181084527967	0.0714780554903914	0.0246899194680753	0.250570721379195	0.646174689112226	1	0.928710912073516	0.517596798445383	0.173114325184718	0.0706066994576782	0.17630284559596	0.264181849463563	0.237562042945499	0.128198077382867	0.0415160439185133	0.000680414172796068	0.00164518866947445	0.00238704532224292	0.00207838365067899	0.00108593948338173	0.000340447882025689	1.28790206777406e-07	4.29619789522358e-07	6.42233226003904e-07	5.26450444978767e-07	2.19142949068023e-07	0	0.120749869561498	0.124964260021636	0.124254800998927	0.118704925267885	0.108956339008465	0.0960869623732501	0.216321043105046	0.214723545849663	0.204780586454291	0.187640293508023	0.16519299664797	0.139728617417793	0.10424860077885	0.0992505406380113	0.0907870128783429	0.079788953130357	0.0673736370064136	0.0546594665060223	0.0135144681998898	0.0123407938779161
0.774950597936203	0.650214544502331	0.40239742229369	0.183683247070111	0.0618443107886169	0.0153583941096353	0.826448070927354	0.868057298657801	0.672507393990564	0.384292211060334	0.161972747321757	0.0503544855045143	0.438297602902944	0.576304590162615	0.558921620822993	0.399820988756754	0.210958056508826	0.0820998740063698	0.115593813934042	0.190268869122168	0.231002525814232	0.206862404320956	0.136635092627313	0.0665669702677154	0.0151604489885744	0.0312388737345545	0.047478229988333	0.0532242462684307	0.0440088852398227	0.0268402813353729	0.358019187507407	0.581699830481482	0.355713890614137	0.0818675822912116	0.00709140612344388	0.000231186249004799	0.939606604416744	1	0.400555954467127	0.0603859130192578	0.00342623647834198	7.31658239549749e-05	0.257773417512655	0.179702191443293	0.0471495845166891	0.00465598550374859	0.0001730432306825	2.42050695442271e-06	0.00739234978691233	0.00337566279206085
0.73231564651756	0.757498387441735	0.673448381037451	0.514585958219764	0.337922189563782	0.190682560332427	0.943664948170779	1	0.910807350633294	0.713005036474962	0.479712980333723	0.277362634968338	0.505607099043557	0.548911281624068	0.512180278156199	0.410741791470924	0.283083397750543	0.167644380777843	0.112516827197979	0.125163141600356	0.11963857028072	0.0982616204017285	0.0693296529955936	0.0419964454495572	0.0102253414522433	0.0116820228990354	0.0114358657427314	0.00959051255056932	0.00687644404399911	0.00419093994721917	0.422921436889639	0.266504283792083	0.0994507079945845	0.0218569698409022	0.00267454894527627	0	0.463195456105606	0.343263518936746	0.150709519186144	0.0390937617432652	0.00584666253910099	0.000330150814328521	0.448250073703635	0.390644941573381	0.20173524523517	0.0616388146637448	0.011008768201071	0.000983682855521997	0.383287926506391	0.392809702445351
1	0.925990710156335	0.73523488708485	0.500560786680334	0.292209547083058	0.14626032962993	0.772857632570854	0.568230480274811	0.35822728936684	0.193639524651729	0.0897444150237399	0.0356553134173265	0.356772684494251	0.208268366644959	0.104241680647755	0.0447293955050976	0.0164474155577543	0.00517441007112743	0.098362356382767	0.0455809338651104	0.0181022610408213	0.00615381789666415	0.00178166581495177	0.000428816823863853	0.0161815329262009	0.00594061730981699	0.00185865776711977	0.000485801970468112	9.46636622594656e-05	0	0.487059930391151	0.42686283259929	0.258686620418818	0.108395861626313	0.0313955077752105	0.0062725741891855	0.629546029571085	0.528200258218864	0.306444006757544	0.122930652685861	0.0340874774522376	0.00652040354115878	0.565395554846144	0.454137676106184	0.252232697082281	0.0968635959383884	0.0257090129748293	0.00470245967898443	0.352821180287227	0.271300663979778
0.602172678561096	0.578452634251992	0.398804277616782	0.197330459668315	0.0700740860990568	0.0178557805544235	0.978420760849382	1	0.733534392136838	0.386176456198123	0.145911652973537	0.0395642163983127	0.624614270287584	0.679225328768451	0.530104574016001	0.296929606048163	0.119366643189035	0.0344363231277305	0.156664860034826	0.18126039563788	0.150513684404294	0.0896988741377232	0.0383633622549843	0.0117726201497101	0.0154336747533887	0.019000234044493	0.0167858532340495	0.0106414276612876	0.00483937587500515	0.00157639678162988	0.356555788271716	0.436508292237034	0.271804229991308	0.0860807209048906	0.0138616665523939	0.00112998896860794	0.504218389761754	0.527824465884827	0.281034390345302	0.076104728685141	0.0104777625524131	0.000728232052284708	0.40133319781856	0.359237670371102	0.163551393323996	0.0378690203695897	0.00445482973648083	0.000260953807830309	0.179797367579485	0.137614195806058
0.00456152766689762	0.0580664566465049	0.2569888872142	0.395437097911313	0.211550728956379	0.0393482741205654	0.00949361648740873	0.12895764290476	0.609026960759564	1	0.570870408278361	0.113305009576726	0.000847137977948064	0.0122792036233828	0.0618813902617291	0.108423634222826	0.0660483397982365	0.0139885883381862	3.24046451672744e-06	5.01291243828214e-05	0.000269577802692994	0.000504021240583841	0.00032763248382552	7.40452072816025e-05	0	8.24284084008076e-09	4.98197451251372e-08	9.99244052316974e-08	6.91494420167835e-08	1.62729546670428e-08	0.103298402844816	0.147140637079642	0.189023451372051	0.218999325158536	0.228830492793723	0.215639862657061	0.0762923916441001	0.126883224794626	0.190314210282078	0.257443693563222	0.314077864577462	0.345570318072302	0.00443224749431133	0.00860658689738774	0.0150723833224179	0.0238054792360611	0.0339090760090677	0.0435611175485174	2.02539940407268e-05	4.59206398919375e-05
1	0.893610435996307	0.70491359445414	0.490793565578705	0.301494916578222	0.163260282831662	0.965011170584044	0.971819448858978	0.863970574388651	0.678028310383389	0.469638697881221	0.286998469525597	0.597654882206226	0.67832675721784	0.679609747686585	0.601053232249805	0.46920430615205	0.3232253704918	0.237220872608376	0.303613606676164	0.342895170820222	0.34177934469179	0.300658030067696	0.233380796350057	0.0598367387002764	0.0866800913519405	0.110553723387074	0.124299090152185	0.123252258271164	0.107780842049214	0.424981943867036	0.403374577337563	0.314881004327488	0.202046615338839	0.106387920377256	0.0457149416557803	0.6903566122279	0.628620935766083	0.470854788035521	0.289990127185707	0.146656708059139	0.0606332002547484	0.495768712256131	0.43302207532911	0.311043538197229	0.183605252929127	0.0888535289232849	0.0349644090839702	0.157008897322391	0.131433256093045
0.153166202124453	0.194164084924846	0.0881078464329126	0.0143119892495756	0.000832195083648199	1.73216802346771e-05	0.882830646554412	1	0.405473362412531	0.0588524282204111	0.00305777956137474	5.68705841490681e-05	0.0980442548138491	0.0992342043301541	0.0359534328199838	0.0046629317991354	0.000216479857331265	3.59762290787429e-06	0.000209795993969061	0.000189737457011026	6.14254983850262e-05	7.11842684878962e-06	2.95296944823641e-07	4.38494052785691e-09	8.64962649191402e-09	6.98986283531116e-09	2.0219256845623e-09	2.09278993792585e-10	7.65825587302053e-12	0	0.197938502306587	0.0684466311872198	0.0110925818142666	0.000842503993281961	2.99895575738045e-05	5.00295766474544e-07	0.747695111644004	0.508628038630101	0.162156670398535	0.0242285879438536	0.0016966027019379	5.56789412773305e-05	0.207858216457627	0.278161430268211	0.17445579081052	0.0512781836711414	0.00706380402948975	0.000456040502297565	0.0042526363340301	0.0111954593626145
8.08466967629824e-09	3.868816239919e-05	0.00339091333907836	0.00544349772570277	0.000160052391373	8.61924162458862e-08	0.00107820403739611	0.184201813365083	0.576380945815758	0.0330330059760405	3.46744309937284e-05	6.66643051387226e-10	0.16395698630322	1	0.111710202632789	0.00022856432517209	8.56538361506083e-09	5.87906088014514e-15	0.0284281893725317	0.00619008194625651	2.46868889528596e-05	1.80326309700721e-09	2.41254039221068e-15	5.91170641279079e-23	5.6202906097781e-06	4.36901058028892e-08	6.22057007880452e-12	1.62218374110207e-17	7.74805451129305e-25	0	1.06449696163745e-13	9.20959398490767e-13	5.77524904361232e-12	2.62503515518298e-11	8.64835892772252e-11	2.06522066347641e-10	2.00459120038534e-08	1.07024377750937e-07	4.1416536513049e-07	1.16171345343215e-06	2.36188329347995e-06	3.48058323655816e-06	0.000138667899220794	0.000456871073525942	0.00109105228225297	0.00188856369540927	0.00236947366427259	0.002154796739882	0.0352366632426329	0.0716429294107078
0.351323824159527	0.684181329769724	0.868424797792508	0.718440162639844	0.387388184973139	0.136144304275455	0.280035836378057	0.655477999685792	1	0.994349980427231	0.644430264572596	0.272213687205534	0.0180090175179066	0.0506659255787936	0.0929049564103721	0.11103478669738	0.0864921248020847	0.0439128193564341	9.34023237877548e-05	0.000315930814489679	0.000696345846889415	0.00100030728258409	0.000936549423507617	0.000571498295727959	0	1.19865010709211e-07	3.82027900807738e-07	6.88014923612142e-07	7.7914518376305e-07	5.61046102562895e-07	0.326304644181969	0.298347208492984	0.228043735674305	0.145717511949548	0.0778399853059946	0.0347609015355433	0.290471433387185	0.230212307969337	0.152528529948244	0.0844833322492533	0.0391190500009801	0.0151426737766112	0.204900935394703	0.140765240702579	0.0808433532270231	0.0388141901819674	0.0155787917476696	0.00522724630831626	0.11453672778016	0.0682060018631721
0.839910035390168	0.801207896880446	0.633285790542453	0.413067134462902	0.219479094628895	0.0908273037947906	1	0.944769155278248	0.740100197221818	0.478975323396587	0.253186151763591	0.105105511628442	0.808465315780797	0.756136713851897	0.585715819974924	0.373953769799339	0.193797508966127	0.0771843874106333	0.441014424276069	0.407823171681638	0.310867327695666	0.193414432944633	0.0950765904476427	0.0322469178237402	0.156299244465331	0.14213035042391	0.104438010933382	0.0598822030382556	0.0231607118478838	0	0.699404835528211	0.702445635605287	0.569799955731243	0.371598097636638	0.191726828044536	0.0736175386424115	0.58249113981081	0.653441816443547	0.591958956343449	0.432161713902564	0.251865105511183	0.11334804226505	0.375791135800586	0.472291087062988	0.477919899753666	0.389512357764677	0.254017346544172	0.129443686882986	0.184261470141058	0.262455979425839
0.632057549366799	0.590870701423655	0.347799751209322	0.128780156930623	0.029808791492101	0.00407463098243421	1	0.993644145934792	0.621782586754324	0.244917632107354	0.0605473574213761	0.00916223653573193	0.872156327631803	0.921116260342113	0.612645770036495	0.256508992452688	0.0674363300719981	0.0109066519471721	0.419258502327016	0.47066536925159	0.33268452191862	0.147968220109223	0.0412481815347277	0.0069874920252826	0.110912412745667	0.132397495500145	0.0994079485368564	0.046864811442598	0.0137170691039811	0.00227877295792102	0.242117923871703	0.128389409536382	0.0486389380310861	0.0130030135857289	0.00224797234786709	0	0.446876127676996	0.283493216672944	0.128772683657844	0.0417455251041386	0.00947698123070943	0.00128276632880904	0.617235574254979	0.46817341263961	0.254420997447427	0.0989458710481967	0.0273809141227436	0.00519045587493822	0.638162319503288	0.578656249613866
0.265826219779437	0.440792688034448	0.603289584076475	0.681511680250827	0.635443761932804	0.489031808837893	0.703237694061185	0.923044945576376	1	0.89419807240959	0.659969468361896	0.402040315627197	0.319650963491374	0.332110950966574	0.284803888348849	0.20158738162716	0.117769453476901	0.0567865006725666	0.0249598290289091	0.0205264533819428	0.0139318039881634	0.0078032364792923	0.00360551967316813	0.00137267279774252	0.000329277921484555	0.00021235367206234	0.000111443510335958	4.6226332617979e-05	1.32774029101189e-05	0	0.150948138651769	0.225410279319496	0.303287383908498	0.367680724483109	0.401627835800418	0.395287759261077	0.19317379509857	0.246716074722034	0.283911179969728	0.294376963869801	0.275018260942074	0.231502360746658	0.103981415149741	0.113582159477778	0.111789092217786	0.0991342057851296	0.0792102606801921	0.0570257124077039	0.0235393272228308	0.021990995384119
0.00148575987387992	0.00888941356475294	0.0290574275498575	0.0518920445246087	0.0506295382758402	0.0269877524488372	0.102321610525492	0.33145787879591	0.586609230539493	0.567190573769379	0.299618539760975	0.0864704915685482	0.0692409441071136	0.121439635235178	0.116363692388242	0.0609163817190161	0.017422491911024	0.00272236285051082	0.000460400158424032	0.000437189206291044	0.000226810398715088	6.42859474902698e-05	9.95471018384909e-06	8.42169762856688e-07	3.0077924397629e-08	1.546263095503e-08	4.34139499126937e-09	6.64054772169534e-10	5.33287497047667e-11	0	0.00182077064216039	0.0566223288531329	0.18424219234471	0.0627276962544858	0.00223459314742006	8.32925839064958e-06	0.00130151695569025	0.111529684979039	1	0.938163223977207	0.0920928024968087	0.000945892654614686	5.97810445793898e-05	0.0141160218435662	0.348762679592969	0.901605536270322	0.243877657001581	0.00690233983908351	1.76437137050332e-07	0.000114803005249082
0.8473879406893	1	0.873738913619989	0.564956057779398	0.269633701410814	0.0939240482259204	0.57538095605452	0.821143042036778	0.867298069676841	0.67810619662666	0.39201961976878	0.166736286617722	0.197033579185226	0.341413576389189	0.43640578379477	0.412439034276536	0.28806870806357	0.148093424534141	0.032083567950098	0.0701173538251758	0.109763886958003	0.125818153149455	0.106023885639111	0.0653439926938774	0	0.00477096262814847	0.0116012270946403	0.0172058048242067	0.0176667387226052	0.0126262645767049	0.275454768274015	0.32384830006957	0.312725226072508	0.247979994412445	0.16117102724861	0.0853401157528961	0.192321173049728	0.273049088466949	0.318048884817151	0.304274813500444	0.239017962756566	0.153852224328287	0.104809847653014	0.18049862524386	0.253961941713279	0.29310722384575	0.277799734564529	0.216130992371431	0.043786884823815	0.0929751954998532
0.706138558001456	0.521121485670508	0.198149363697928	0.0388178822186017	0.00391571510159465	0.00020085316605782	1	0.715973629523875	0.26411892108162	0.0501986900465264	0.0049133586436307	0.000245112631836622	0.613412067491198	0.426085514054822	0.152491191534575	0.0281169979499727	0.00266872289563412	0.000127831607565461	0.162983351178392	0.109832949110277	0.0381339603100351	0.006819722417038	0.000625931752633135	2.69129440271451e-05	0.0187552562116463	0.0122610544725238	0.00412829600336659	0.000714077666269931	6.11670543672708e-05	0	0.645646295616844	0.432240004017012	0.134618345235971	0.0195024161832148	0.00131181380792223	3.82741679963608e-05	0.63683522969656	0.453969785206253	0.150548525978667	0.0232241387114203	0.00166413640394765	5.27100410400447e-05	0.587054547519945	0.445602733024739	0.157350174877677	0.0258466926899807	0.00197259738678658	6.72843056174115e-05	0.505764979856553	0.408778117457107
0.152948175415266	0.326086568653031	0.488507229301245	0.514231357011682	0.380360660364107	0.197688818027543	0.595257015448998	0.920401934570749	1	0.763434802602274	0.409537226476505	0.154370492132032	0.13872592014108	0.155566116005923	0.122580638053296	0.0678700574459679	0.0264048685130093	0.00721837042716284	0.00193598883760959	0.00157450651603446	0.00089977728840815	0.000361304467843679	0.000101942009163781	2.02085195770152e-05	1.61447676664938e-06	9.50875291064324e-07	3.92109052624944e-07	1.11789006559947e-07	2.01801848159956e-08	0	0.0102847915305128	0.0331261448295362	0.0687922098142211	0.0921086980961068	0.0795160971973682	0.0442590912419391	0.0287468121368548	0.106944897563242	0.256521312953281	0.396716140370332	0.395575440807906	0.254314900161492	0.0299269030022852	0.128595920161779	0.356275215121066	0.636410099119093	0.732962152439239	0.54427585974254	0.0116041079133376	0.0575933410107949
0.191316094153252	0.365598082834696	0.408780727980408	0.267436930202871	0.102363270130685	0.0229019854896137	0.263947911783849	0.671643467835722	1	0.871207175632597	0.444117408549233	0.132457030023277	0.0710812491961503	0.240920695123526	0.477675378411764	0.554157167675012	0.376170596190156	0.149401344336762	0.00370321468904859	0.016842194558943	0.0445256011833016	0.0688032006276643	0.0621899719521809	0.0328768043164101	0	0.000192498598713398	0.000773391824789154	0.00163151422644406	0.00197164080844429	0.00137733126701944	0.580390613853468	0.408721050160328	0.19273507269059	0.0608433867818754	0.0128377909777203	0.00178524712323478	0.465973615836668	0.551310684676468	0.436796164602553	0.231737412216078	0.0823146961696594	0.0195569035839997	0.131853213330331	0.262116281139567	0.34890807107021	0.311004855655497	0.185632371771616	0.074182633467685	0.013120156778275	0.0439016375773987
0.558806387587942	0.524582716188328	0.261737212136453	0.0694090093866714	0.00978284333952393	0.000732846851951882	1	0.737008257434163	0.288697874561519	0.060105428612902	0.00665093477951742	0.000391156499427344	0.615108708709102	0.355913095330114	0.109454831924177	0.0178905951569356	0.00155422365770244	7.1763081174577e-05	0.130051986176414	0.059078412789406	0.0142639407997064	0.00183041309478099	0.000124841090926647	4.52547485396503e-06	0.00945138250747813	0.00337075282404729	0.000638935986756025	6.43704620870839e-05	3.44678243376085e-06	9.80858344564913e-08	0.721120140930014	0.473495856038959	0.0308173663304034	0.000198813386809472	1.27127355864358e-07	0	0.554446415079944	0.475699910918299	0.0404554784721163	0.000341029843285451	2.84948220398765e-07	1.55426669290646e-11	0.298742909970292	0.334916104200286	0.0372173319562813	0.000409944642216471	4.47577424302894e-07	4.03806902247997e-11	0.112803274661143	0.165243758505139
0.497641765544452	0.43781973183081	0.321953398725965	0.197883631897071	0.101659017082489	0.0436516952865537	0.878865885111191	1	0.9510351491803	0.75598349105626	0.50228155491941	0.278933915694863	0.019658426785469	0.0289284415349953	0.0355811917831511	0.036579277120565	0.0314317760770636	0.0225746954485839	5.56921164999533e-06	1.05991155105652e-05	1.68602599808341e-05	2.24170214577533e-05	2.49121169640215e-05	2.31399529001974e-05	0	2.92023330160583e-11	8.12050317485713e-11	1.54013963199063e-10	2.30093736441492e-10	2.8043369276881e-10	0.193318049566686	0.151026432629617	0.0507449917823635	0.00733319225653346	0.000455777206409211	1.21834734401933e-05	0.0875971278476056	0.124091453389547	0.0756055259192129	0.0198118426107321	0.00223283103372898	0.000108229696483278	0.0104317608103095	0.0267966849742366	0.0296049398763048	0.0140671772270462	0.00287481164689571	0.000252680348133199	0.000326494328928038	0.00152079458580963
0.70992918773472	0.743917867760357	0.524563401946811	0.248885275628102	0.0794224820739324	0.0170003670008149	1	0.982088455299516	0.649036112496252	0.288616340037804	0.0863228973517281	0.0173175770547746	0.878350580918994	0.808461303679196	0.50074000822023	0.208677321715852	0.0584744611356128	0.0109679513606026	0.481070918283182	0.414987902881014	0.240876938301985	0.0940509015755149	0.0246623989078313	0.00429183197112661	0.164262379694936	0.132790276905593	0.0722099969595627	0.0263844197638217	0.00643566133242692	0.000994651366763856	0.758629878772396	0.480692754386153	0.154358071043782	0.0250645339145037	0.00198950877053006	0	0.778655925750726	0.577931087113127	0.217408435109828	0.0414008452304378	0.003925007683638	0.000109771475848251	0.715987263187043	0.62248024933189	0.274307785931579	0.0612224182908689	0.0068575607716907	0.000311859390456019	0.589803766671402	0.600644901817162
0.326172718851671	0.368896775404931	0.381550594737789	0.36090214335764	0.312188454936252	0.246964349916686	1	0.989104781620693	0.894694264652153	0.740111335573422	0.559898764440508	0.387357538999155	0.245346966412962	0.212230633307846	0.167890258632952	0.121459916114635	0.0803582566271187	0.048620350585262	0.00481714491344525	0.00364419967418238	0.00252118473646009	0.00159513419094745	0.000922953517857692	0.000488373944383488	7.56880045759153e-06	5.00754182229843e-06	3.02978746763235e-06	1.67644687056744e-06	8.4831563823925e-07	3.92568273764398e-07	0.0688287285163665	0.0920588311984908	0.115830454969138	0.137101328602604	0.152658911104974	0.15990581339322	0.0280931793209837	0.034283803304639	0.0393585140747219	0.0425059756103936	0.043184001188768	0.0412721758537869	0.000183038605622256	0.000203808923802056	0.000213483978844376	0.00021036281649356	0.000194999842644332	0.000170043932729629	1.90368418135134e-08	1.93405043866242e-08
0.0340333381762409	0.0636714799798037	0.0580826312502798	0.0258350057438379	0.00560314400879143	0.00059253764756589	1	0.903817001477829	0.398310683439608	0.0855902600774127	0.00896783644725153	0.000458154497724372	0.562715493094085	0.245702451698739	0.0523107623957177	0.00543042164194781	0.00027487610956753	6.78424278826113e-06	0.00606416719989304	0.00127918069157387	0.000131568997606019	6.5983626148933e-06	1.61353999051443e-07	1.92390769070375e-09	1.25154619238208e-06	1.27540384677277e-07	6.33737642563307e-09	1.53543779861693e-10	1.81391066175522e-12	1.04486576930101e-14	0	6.74593011175547e-43	7.34047669914294e-34	1.46295834365667e-26	5.34029102267071e-21	3.57045166668914e-17	8.54578332710193e-43	9.2569159039014e-33	1.83656383539481e-24	6.67376648969688e-18	4.44182306152053e-13	5.41472956727686e-10	5.710138133253e-34	1.12776428871057e-24	4.07957884591798e-17	2.70294739123517e-11	3.28008519186468e-07	7.29051022005113e-05	3.3874187767008e-27	1.21982603252252e-18
0.774950597936203	0.650214544502331	0.40239742229369	0.183683247070111	0.0618443107886169	0.0153583941096353	0.826448070927354	0.868057298657801	0.672507393990564	0.384292211060334	0.161972747321757	0.0503544855045143	0.438297602902944	0.576304590162615	0.558921620822993	0.399820988756754	0.210958056508826	0.0820998740063698	0.115593813934042	0.190268869122168	0.231002525814232	0.206862404320956	0.136635092627313	0.0665669702677154	0.0151604489885744	0.0312388737345545	0.047478229988333	0.0532242462684307	0.0440088852398227	0.0268402813353729	0.358019187507407	0.581699830481482	0.355713890614137	0.0818675822912116	0.00709140612344388	0.000231186249004799	0.939606604416744	1	0.400555954467127	0.0603859130192578	0.00342623647834198	7.31658239549749e-05	0.257773417512655	0.179702191443293	0.0471495845166891	0.00465598550374859	0.0001730432306825	2.42050695442271e-06	0.00739234978691233	0.00337566279206085
0.513960000704676	0.551956673264065	0.383102082827842	0.171732469497894	0.0495137280568847	0.00890668687101294	0.968607744038566	1	0.667373338971622	0.287778902598961	0.0799693228627749	0.0140400097401608	0.829927177556525	0.823722343021203	0.528457311008862	0.219004748204137	0.0584107516109529	0.00973949193713704	0.32320289278636	0.308378884681704	0.190079246869384	0.0755414572599152	0.0191318355255113	0.00279404343348738	0.0569140367491901	0.0521710262214123	0.0307514621953064	0.0115003004775741	0.00249373401708058	0	0.360774481182184	0.254597382332332	0.132220152311808	0.0503853019667922	0.0138871603156318	0.00251234304812878	0.432379619336903	0.334301775600826	0.19029253235375	0.0796167341032927	0.0242990417312434	0.0051702857790018	0.464155347187922	0.393145582269145	0.245213103959656	0.112511214903085	0.0378072074608523	0.00908093597566002	0.446315374357439	0.414126585343817
0.349031297206178	0.370380488128371	0.329838857430131	0.246504819354306	0.154603208368786	0.0813729286682872	0.997536104105217	1	0.841281885135798	0.593954492276912	0.351912506587451	0.174978841931335	0.271256140141265	0.256884900256951	0.204158467259229	0.13616505832651	0.076213579063376	0.0357984514388947	0.00701687073020726	0.0062774161737582	0.00471268490256014	0.00296883425186311	0.00156918918029139	0.000695592987108979	1.59857285350743e-05	1.33104982814248e-05	9.06532743223695e-06	4.8733751902499e-06	1.78831885753252e-06	0	0.0701043287094511	0.0399003621341198	0.0186469569867819	0.00715510358228341	0.00225377696792479	0.000582200054695132	0.250332988269772	0.17142228827257	0.0963882435093481	0.0445026320917141	0.0168710677606363	0.0052511647984805	0.475257225346832	0.391553302681335	0.264887650224937	0.147143339934224	0.0671159509373109	0.0251368335514293	0.479711816929047	0.475504906033548
2.46622532567329e-06	0.000620436489007797	0.0215524217447403	0.10337820550977	0.0684693284817506	0.00626177293036155	0.0142570940224938	0.321327890817922	1	0.429720174722983	0.025497972845528	0.000208910241879991	0.0798308269558822	0.161191029501272	0.0449412633780948	0.00173015037812046	9.19722040038742e-06	6.75092841550498e-09	0.000432963809753965	7.83203588567496e-05	1.95628402271907e-06	6.74719581466386e-09	3.21328234274146e-12	2.11304442490285e-16	2.27443703604227e-09	3.68595324665506e-11	8.24821348074811e-14	2.54861438682967e-17	1.08737658397374e-21	0	0.0605419284267632	0.0358554393901481	0.0164191481760395	0.00581357085766808	0.00159159326519211	0.000336913171611194	0.179503976192419	0.156360737128647	0.105312062872171	0.0548435179964185	0.0220835691446538	0.00687559045658363	0.16859729129587	0.2160026436256	0.213975630455522	0.163895238849916	0.0970655534265335	0.0444488682227836	0.0501632666127967	0.0945255299387896
0.371702510155309	0.34787009781926	0.284583901589681	0.203270844580309	0.126390029600066	0.0678709849809451	0.970914541007165	1	0.90137080153198	0.710905924824476	0.490325690105052	0.295329981581089	0.799265348818805	0.905626466075116	0.897974302149457	0.779163789970031	0.591449311168274	0.392449843843915	0.206205282440274	0.257714191685858	0.281349697027337	0.268447223418348	0.223797113617645	0.162802726191611	0.0136269591674582	0.0200650945487689	0.024815486160587	0.0262429194215405	0.0238177078311565	0.0184297727001015	0.351100921886357	0.209959287494282	0.101601533099471	0.0387461348595934	0.0102577093623976	0	0.588433566682459	0.474530367056138	0.312479924820651	0.167407236204534	0.0720705389611324	0.0237233910920042	0.55106120147743	0.59714465976995	0.529036532720127	0.382978745824826	0.226047166138492	0.108020138292806	0.288064045123643	0.420083687343805
0.0652696528627916	0.174232790302883	0.258209073560181	0.212439918357351	0.0970339634540895	0.0246056269212923	0.52815633341133	0.975370770380011	1	0.56918478466072	0.17985792674433	0.0315521459716861	0.406537965742915	0.519394097635927	0.368396867823855	0.145063404890023	0.0317119408993998	0.00384867109980583	0.029766457739325	0.0263094465300682	0.0129097932389831	0.00351681789200955	0.000531867547904065	4.46560312916609e-05	0.000207319728150978	0.000126769227090234	4.30338372370007e-05	8.11015813166814e-06	8.48538574525661e-07	4.92875098412016e-08	0.264912144346345	0.747502204136989	0.126536479382085	0.00128502529362163	7.82889133606276e-07	2.86141937858871e-11	0.296359057848471	0.0384084764061327	0.000298626685550138	1.39290920410908e-07	3.89771124510012e-12	6.54318464175169e-18	0.00196180335621295	1.16778424693258e-05	4.17025307780732e-09	8.93418354666128e-14	1.14825934693343e-19	8.85355659782307e-27	7.68446560844182e-08	2.10096624746603e-11
0.625588391540893	0.706003484277427	0.638636936729891	0.463023718484786	0.268986423957387	0.125088503994967	0.988191630145853	1	0.81116386890392	0.527378627611649	0.274717618458653	0.114514480675357	0.66935477783829	0.607375445948585	0.441728291794373	0.257407785544988	0.120066918899045	0.0446637157540599	0.19419206481882	0.157931197201857	0.102845747681445	0.0535294791073805	0.0221256644565646	0.00707178850995235	0.0237387052088186	0.0171753486994903	0.00981997836122893	0.00431323656510965	0.0012778226612657	0	0.539372693147726	0.463222276335349	0.308495372597016	0.159215581773849	0.0635244585788179	0.0193849627086964	0.549609387983599	0.487422780138877	0.335223930916584	0.178692933833794	0.0736798370836465	0.0232977097046931	0.523944627329769	0.479826738634777	0.340774308684544	0.187596544104104	0.0799075907651099	0.0261413896798622	0.467281129647797	0.441899690919885
0.123391937252999	0.239677909157695	0.272474924942426	0.181297543747576	0.0705967775246056	0.0160774990334617	0.318940908803064	0.738189100738721	1	0.792892816388651	0.367964541978867	0.0999386767664336	0.102438379979981	0.282549402211956	0.456111105769465	0.430944598506578	0.238311154988657	0.0771248050997203	0.00407033781374291	0.013422907370275	0.0258381443996529	0.0290928670933467	0.0191647999546727	0.00737960701315216	0	5.91912760088521e-05	0.000161900492636126	0.000224139193966796	0.000171646989348398	6.79231458870827e-05	0.0710598395491134	0.0666422800828207	0.0463828147128856	0.0239538555956222	0.00917298451357901	0.00259625205531445	0.279305320232732	0.296958399979571	0.234332958540446	0.13724092059381	0.0596496789571397	0.0192325529337025	0.445392074662016	0.536835306220579	0.480247943576406	0.318870076988407	0.157135394490552	0.0574640995619648	0.288185547510447	0.393782396809186
0.0798764127543686	0.250086402585207	0.380504920424561	0.281338623621272	0.10108743731297	0.0176507119391697	0.502014217379897	1	0.968016862237473	0.455370381734812	0.104098709921881	0.0115643667011206	0.559315098374733	0.708848272872856	0.436565042639762	0.13066022949335	0.0190035669020531	0.00134306630872862	0.110468957650641	0.089073737010208	0.0349025699251022	0.00664598790462794	0.000614895507071147	2.75543383791016e-05	0.00386773637417019	0.00198412214166533	0.000494564739137012	5.98273709006549e-05	3.42724314327696e-06	0	0.29279779503021	0.274177550525098	0.143670957751003	0.0421287555814933	0.00691284547311664	0.000634674109417812	0.430076957677059	0.338784873983662	0.14933955451537	0.0368381742945086	0.00508496479100824	0.000392695001610647	0.390397735029393	0.25870144851999	0.0959319650676284	0.0199067105932774	0.0023114994086638	0.000150108398521014	0.219003535460879	0.122083327834531
0.300382932479489	0.336125153039829	0.337303211928351	0.303552381212397	0.244985575735199	0.177313208409169	0.845607411418107	0.912515433965805	0.883090800480621	0.766415371155518	0.596508663874373	0.416354256538135	0.960910378136394	1	0.933277552165174	0.781115658491219	0.586291464470244	0.394643998452398	0.440775618355638	0.442364591939359	0.398140956509128	0.321356476485627	0.232611381987646	0.150997086761284	0.0816155303342453	0.0789916669396745	0.0685619959445889	0.0533678031717773	0.0372536557783291	0.0233212680155307	0.163213667971174	0.268048404230456	0.126296091891826	0.0170720831521916	0.000662065303604141	7.36237757240235e-06	0.119967743232366	0.277140190703939	0.183676890493798	0.0349244428206291	0.00190512587828847	2.98115612734275e-05	0.00981626664601248	0.0318977312050393	0.0297367237052266	0.00795328032488812	0.00061026313580275	1.34304782282756e-05	8.94096286183365e-05	0.000408686429880456
1	0.842939054613257	0.541116490257644	0.262538892629668	0.0932729987810579	0.0201480314738407	0.812904218516703	0.924724115906189	0.80230621267189	0.530113184460181	0.264853600296164	0.0971635810873307	0.381979357531613	0.58877544510107	0.689882035325559	0.615901321120021	0.418286649853034	0.214312298584802	0.0993415708929899	0.214345663453871	0.342560070946939	0.414029616003152	0.380235455876304	0.264825931981874	0.00811144310400554	0.0393781601304569	0.0940086059252249	0.158062902653538	0.197951870308039	0.186946368594779	0.0320983707754878	0.090517189536409	0.188246391483374	0.312194428083809	0.42118453515577	0.4650494490298	0.13394871748724	0.247755938275667	0.370152079287124	0.451608587772689	0.451426532554645	0.36970255227488	0.289939840731567	0.391392442983288	0.432223760426897	0.391075933841631	0.289467164933997	0.174128019177613	0.369266853200888	0.369117301129452
0.186842380778956	0.254299337698192	0.264589685119679	0.210454997469258	0.127967213638277	0.0594797814428631	0.923301180905437	0.944983543237333	0.739381121154994	0.442256312180853	0.202224915308277	0.0706843272809725	1	0.769658356592103	0.452853340758792	0.203691077137592	0.0700347244843152	0.0184011364515154	0.237383377931093	0.137388845941261	0.0607830993115313	0.0205517007867663	0.00530473792905345	0.00103812537838848	0.0123393646036148	0.0053632653764616	0.00177578573023675	0.000441899802522325	7.53353989044514e-05	0	0.250734784289431	0.210832113006334	0.103428891476076	0.029596756397441	0.00493204503789537	0.00046872321471871	0.256748491377495	0.273524039386579	0.170010514073854	0.0616476426940581	0.0130339948580844	0.0015975978091055	0.158358108194429	0.213744840127231	0.168322112563597	0.0773322680059621	0.0207216942587701	0.00323004621405807	0.0588273049923435	0.100606261977
0.897343826960256	0.895314821624535	0.735234016483552	0.496944732137593	0.276453753285386	0.12658035553718	1	0.852063224685854	0.597553016540014	0.344915960241481	0.163862873408067	0.0640725571189502	0.38746588866029	0.281941710466054	0.168855973802391	0.0832341326363078	0.0337678354224802	0.0112740163829772	0.0521963568759395	0.0324343976552749	0.0165874339265876	0.00698086108497434	0.00241658917486278	0.000686792259818355	0.00244177136301888	0.0012942610386988	0.000563454525567999	0.000200445277986534	5.69812092210978e-05	1.13744864287483e-05	0.539774731084424	0.451098400818972	0.26329753834452	0.107333471131977	0.0305573979197671	0.00607379649443686	0.472746891212062	0.301682120854065	0.134457423700834	0.0418524417199975	0.00909652219429674	0.00137844324411664	0.317597243747133	0.154759718903849	0.0526677087997834	0.0125164144664367	0.00207512559111837	0.000237680018583252	0.163664699052371	0.0608961058994371
0.00512915762890837	0.0246245149338203	0.0698319691951236	0.116978449286963	0.115750372484662	0.0676556235378719	0.235967367453405	0.632038437125456	1	0.934590744742611	0.515950358046105	0.16825164802909	0.104127582182095	0.155606320104927	0.13735790134162	0.0716217663593923	0.0220597900440996	0.00401349464726444	0.00044074516306828	0.000367467476873315	0.000180973599427162	5.2647347854234e-05	9.04696000079899e-06	9.18317863086915e-07	1.78923896526618e-08	8.32172486516995e-09	2.28508240230683e-09	3.69191356831916e-10	3.35732420687072e-11	0	0.016403743320101	0.026037442336611	0.0331747316963058	0.0339289374422397	0.0278539531425559	0.0183551172968163	0.0204763494576937	0.0383983976225532	0.0577999432531241	0.0698385902865154	0.0677356431266695	0.0527342525442515	0.0116400636562403	0.0257882063482882	0.0458606979268863	0.0654657163783664	0.0750137594396106	0.0689956451644807	0.00301336286903904	0.00788719224330997
0.510725396351	0.705130797883243	0.746542167003786	0.606096040025321	0.377338339740608	0.180145146250758	0.851099442422178	1	0.900994539396776	0.62251061643616	0.329817505381372	0.133999311204175	0.201862355249075	0.201842460776581	0.154764714213393	0.0909983019001136	0.0410294206631516	0.0141857886755253	0.00681374654428781	0.00579796500439226	0.00378315869989652	0.00189278720004581	0.000725997498881029	0.000213295513956732	3.2279978022901e-05	2.32493006159267e-05	1.27067023592341e-05	5.14770975077152e-06	1.37223424251167e-06	0	0.395125127635342	0.37631905435931	0.311437524107811	0.223964292662258	0.139952157708164	0.0759928977779847	0.468149147833219	0.430145143674232	0.343430598367646	0.238262703238905	0.143636926397405	0.0752434477614882	0.0984766592635706	0.0872917323263894	0.0672366010793683	0.0450019012109785	0.0261726385835934	0.0132267500568869	0.0036773334993185	0.00314465606344926
0.237272878515701	0.180987108852717	0.108469980028265	0.0509257697572792	0.0185141236764825	0.00492852149306409	1	0.887558520812034	0.619821039248844	0.340457938661964	0.146917208405299	0.0495694120408809	0.772999252613475	0.797748494899943	0.647789980086232	0.413816069254763	0.207826662733165	0.0818591743629988	0.109285122992732	0.131261542508703	0.123907197049734	0.091902204473347	0.0534605459175536	0.0242305573070689	0.00217555797483008	0.00331083721476918	0.00370312261185725	0.00310444968787454	0.0018872628795084	0.000685025893640111	0.28756430001771	0.177303153086199	0.0758986003010467	0.0222708768112386	0.00410113188777378	0	0.362786013105483	0.283259517070852	0.153889566289452	0.0579490790340941	0.014806418259837	0.00215768111834985	0.340043808827421	0.336066476498816	0.231244671573816	0.110625702820264	0.0365362594342873	0.0079800004768808	0.236771638268351	0.296223604365521
0.445963866501116	0.632473851739524	0.51196140943547	0.236528579944133	0.0623708654683205	0.00938710474879377	0.671564762531401	1	0.849892207516974	0.41226782515645	0.114142343459255	0.0180370651942784	0.252097705029213	0.394139706009847	0.351708797857386	0.179129875329635	0.0520720364769033	0.00863958435835403	0.0235907988430712	0.038725152811564	0.0362823476707606	0.0194021281436168	0.00592181866179534	0.00103160297893293	0.000550312232213084	0.000948481480711562	0.00093304006433085	0.000523869937675428	0.000167879786928081	3.07061303449606e-05	0.179497788569219	0.17920274045504	0.107373561489515	0.0386115501312561	0.00833305568162296	0.00107934055964905	0.346381460921851	0.238612112181018	0.098650092746041	0.0244776475959089	0.00364509645839619	0.000325773339612087	0.0186042061752107	0.00884303390990433	0.00252265932210905	0.000431899882017066	4.43787161113706e-05	2.73674005716303e-06	2.78117690886504e-05	9.12160081513752e-06
0.956670140072277	0.802402854746125	0.484769975352064	0.210955905152319	0.0661239947859778	0.0149289883575525	1	0.853687526844289	0.524941473670388	0.232506771195845	0.0741774590257835	0.0170456441940883	0.803611426895582	0.698254461096493	0.437012968493934	0.19700971373187	0.0639723587157392	0.0149623969765738	0.496478535220966	0.439073027270423	0.279695802902865	0.128335742968496	0.0424150390843151	0.0100969907911581	0.235810377057208	0.21225983951015	0.13762122689508	0.0642709738097057	0.0216198404439216	0.00523814897037668	0.493786807790356	0.392438625625809	0.0882136397577219	0.0056078717656529	0.000100335931185576	0	0.579095705276222	0.47513140489203	0.110257778070949	0.0072362089502296	0.000133827321500493	1.92442917055737e-07	0.63748354570915	0.539962365219413	0.129357117571999	0.00876452449277019	0.000167463803432579	3.97590030788187e-07	0.658711728953989	0.575998059143244
0.39355031418323	0.564609470655186	0.641898975826749	0.578323150478611	0.412903066558204	0.233584505004505	0.875402067727177	1	0.905293896496538	0.64948509400022	0.369236179987828	0.16629325851002	0.750460545057357	0.682645235785654	0.492088614985802	0.281078603520927	0.127172308986474	0.0455132941796344	0.247903204296481	0.179526014908926	0.102983614541899	0.046750172936556	0.0167321120312423	0.00464089608309653	0.0314153565835895	0.0180389199447571	0.00813998294459705	0.00282351474072201	0.000670074046398167	0	0.408613667481545	0.395014067678172	0.36333075551545	0.317964513104405	0.264750173409734	0.209732027684645	0.599888156454539	0.585521369509666	0.543762307359377	0.480471411852271	0.403937892171657	0.323105226427915	0.363570785244157	0.35828658177058	0.335939675928633	0.299694476853145	0.254376928629201	0.205422967433437	0.0908687938767284	0.0904115922730766
0.878184844937438	0.879282922948268	0.760804211572405	0.568761592870549	0.367151695571011	0.204333413360731	1	0.987456620384706	0.84266494071129	0.621330838156678	0.395616886811543	0.217195603161518	0.563628230758386	0.548864469859607	0.461765376520541	0.335495057962157	0.21026818756018	0.113337833922105	0.156182235992324	0.149925575144776	0.124104895721395	0.0884406144329976	0.0540093084075193	0.0279025380377687	0.0196942621020359	0.0185343766741252	0.0147585562642238	0.00977071634644424	0.00507881896528278	0.00159274509387552	0.406699167262784	0.318201743545891	0.172435619833139	0.0639706583105372	0.0151726270946684	0.000887618107185099	0.46617602214722	0.392850058363741	0.22959206913953	0.0923725973862207	0.0245781017766364	0.00299221541018029	0.361104530432167	0.3276361566462	0.206109491919992	0.08928427798009	0.0256884831824653	0.00363463386895081	0.188606519894021	0.184263068919693
0.810420229552743	0.828685075807112	0.677730473637424	0.443314592998036	0.231927343296381	0.0970437830500257	0.716179886596931	0.946274008498498	1	0.845223438727699	0.571387869518961	0.308941766819713	0.129119474182959	0.220450355685204	0.301031762280309	0.328775854575611	0.287193306383801	0.20064777775283	0.00474209144922244	0.0104709337400707	0.0184815469057965	0.0260851412967071	0.0294441134159994	0.0265806535342487	2.77977214895779e-05	9.37684234309329e-05	0.000223836050110198	0.000414639454901729	0.000608348852177224	0.000710961565746012	0.460368435899543	0.425735320434316	0.336698979240963	0.227724983678797	0.131717349490409	0.0651522240309922	0.351120220657289	0.256832866352908	0.160660999841573	0.0859467228691544	0.039317787968749	0.0153790826234167	0.155776334678219	0.0901254485204292	0.0445902803731154	0.0188641325820029	0.00682163379792594	0.0021057737249427	0.0401977353224518	0.0183918973962102
0.798803136560628	0.626031417091201	0.279611593464831	0.0711687059563372	0.010316651599807	0.000844402850939069	1	0.750812703598948	0.321267395122127	0.078339189079119	0.0108797538877886	0.000853166234098202	0.68511814177246	0.492800688117042	0.202011880215875	0.0471886769040009	0.00627500261583462	0.000467536377486176	0.25688044526202	0.177013854802471	0.0695127499603048	0.015551204181326	0.00197554872895415	0.000134957457437571	0.0527051976703587	0.0347914363841199	0.0130841909649222	0.00279825203237657	0.000333760397695699	1.45561992205499e-05	0.439258912784781	0.405540653297238	0.245650221454878	0.097623885793315	0.0254493646784056	0.00434627724290438	0.499039563644017	0.386424312861485	0.196318309265407	0.0654335826638027	0.014303262550147	0.00204441833054686	0.336064052259602	0.218255216250353	0.0929958098130332	0.0259925833899602	0.00476022407092614	0.000564679975848121	0.134144432214951	0.0730657282849959
0.730326256931726	0.675798981242021	0.336119790776252	0.0898558941023865	0.0129114490738325	0.000997193175244572	1	0.664266404068485	0.237170413121953	0.0455150123869871	0.00469488270365179	0.000260297863067311	0.289783976334027	0.138184179953115	0.0354175256342225	0.00487926083244223	0.000361298099278885	1.43797153388998e-05	0.0177721518294225	0.0060836698608194	0.0011193532569659	0.000110699150460016	5.88423882531435e-06	1.68016862945726e-07	0.000230672992386583	5.66843843510837e-05	7.4868876519687e-06	5.31422332707048e-07	2.01762325641082e-08	3.09719723120255e-10	0.638303613093607	0.162005750341711	0.00858863826589029	9.51061229402752e-05	2.19874313265451e-07	0	0.744025154177779	0.306808445634152	0.0264263851412295	0.00047544345744554	1.78659086147769e-06	1.29619054395127e-09	0.699282311176095	0.468499141214631	0.0655625466306137	0.00191643267204696	1.17008706989561e-05	1.48162144474074e-08	0.52993435471789	0.576839373009206
0.326476444482547	0.496325184373404	0.406477133161095	0.179333436568704	0.0426227796433531	0.00545729728392518	1	0.601643296563733	0.194999505571756	0.0340473475495943	0.00320249458073074	0.000162273972842098	0.0607515515113407	0.0144650879176342	0.0018554110010617	0.000128207822088764	4.77248161427004e-06	9.57038372063985e-08	7.3202172986995e-05	6.89782701357509e-06	3.50151483058336e-07	9.57535727424772e-09	1.41061776650648e-10	1.11948675110973e-12	1.74944300558158e-09	6.5239818472696e-11	1.31063255932237e-12	1.4183934763556e-14	8.24361123190709e-17	0	0.0564921664425797	0.102838878436558	0.118514459214702	0.0864629905677948	0.0399331962415694	0.011675696518793	0.0557321114443516	0.108654654504868	0.134102254605226	0.104777668386429	0.0518258324022147	0.0162281401102142	0.0393605942012052	0.0821822866833659	0.108627479391136	0.090896275724185	0.048150120957087	0.0161470645560196	0.0199001650119119	0.0444986657633714
0.551574784757236	0.371070027796339	0.185849512692809	0.0688799040137579	0.0183235289232975	0.00277627741927557	1	0.817122827058593	0.497897757700014	0.225914282951894	0.0758631251735877	0.0182389397150911	0.850377602107868	0.843490094870405	0.624024843789647	0.344113962289174	0.141072779460035	0.0424780047870167	0.33891404629023	0.408233633819372	0.366579492825425	0.245302039560629	0.122050835846591	0.0447316000149748	0.0625083858610078	0.0919241018889196	0.100328656684302	0.0813709910548201	0.0488774527184387	0.0214168915912648	0.205625459232749	0.15324570419779	0.0793073842181492	0.028051104986941	0.00614768515424918	0	0.34069596022892	0.269448097901005	0.148396205445875	0.0564948619145749	0.0142683273519712	0.00160956897439761	0.39643310363976	0.332456956039765	0.194303741449315	0.0787546882065662	0.0215679037495192	0.00324342807665185	0.324186418723132	0.288209793199508
0.0288049455843671	0.129805050353478	0.0107139075060071	1.61970516632627e-05	4.48493149767045e-10	2.27461255839731e-16	1.65201688608837e-05	0.0300324909663846	1	0.609874418189228	0.00681259553466436	1.39385169068697e-06	3.14715329811684e-14	2.30806009855184e-08	0.000310033126580282	0.0762782742724161	0.34373629360989	0.0283714604798847	1.99148622399513e-28	5.89194743652037e-20	3.19280351474237e-13	3.16896391498363e-08	5.76095080812814e-05	0.00191823942095744	0	4.99604805743454e-37	1.09217511872876e-27	4.37310315308709e-20	3.20714751980103e-14	4.30804195086486e-10	0.0560433031823832	0.0738182837836071	0.0803646583419039	0.072314801896866	0.0537836458161429	0.0330623877652626	0.0509569270910737	0.0713649701867141	0.0826090991771454	0.0790372140149536	0.0625023432757291	0.0408528082456777	0.0395962473488161	0.058962722181732	0.0725708086386858	0.0738256600109443	0.0620745605400237	0.0431400762437419	0.0262951782395835	0.0416333401863298
0.350392647792975	0.561665327638176	0.553368648706595	0.335048324356409	0.123764690361892	0.0264980369857479	0.390723917323205	0.797259131315248	1	0.772060890082923	0.366329440172704	0.105660966912075	0.178201793347957	0.465223678725721	0.74342554353233	0.730704823147172	0.441696696650667	0.163298526182294	0.0316344809872587	0.110255226537271	0.226418182290136	0.283799015498022	0.21814506135594	0.102245669930148	0	0.0085624544532604	0.0263434446293129	0.0434937026279361	0.0425981684231234	0.024687104986991	0.27589749264517	0.269099382450365	0.213752660200712	0.138009823179503	0.0719698603509936	0.0296494316218902	0.44735991556404	0.515071277970416	0.483535182864104	0.370031483452886	0.230532827184447	0.116433956512232	0.336929515199799	0.458053706290879	0.507539253574535	0.458532302412486	0.337635437660599	0.202293261349401	0.11702828669704	0.188833900623659
0.390673757489966	0.382177048958995	0.260102319434916	0.121506472824214	0.0362471368047248	0.00305481320155245	0.781678554542627	1	0.894882412749513	0.559558474336233	0.242573231397296	0.0699908393238979	0.501213840604751	0.839652632843958	0.982304552415667	0.803859342882938	0.459142687920493	0.180877729066006	0.0992758875377737	0.22422909384972	0.345603025163418	0.370067592497256	0.275792720362156	0.141694880786827	0	0.0133125477544194	0.0336466813264812	0.0498045924011152	0.0485853602977527	0.0310803687060927	0.585899914120382	0.439590530521404	0.253387666312927	0.110459987829439	0.0339086225322476	0.00388996359742898	0.702101846735704	0.613471366206732	0.413311407873094	0.213376575193157	0.0823636626868095	0.0209303041167018	0.600747652395902	0.61074290831088	0.479115839435625	0.289123647248013	0.132582820850112	0.0438306301586648	0.366244623072414	0.433723942907286
0.167160908194702	0.292387590383159	0.236873908690488	0.0888811351879506	0.0154467114668042	0.00124335898936914	0.248376804577359	0.732299065096946	1	0.632478251600874	0.18527860364895	0.025138480151362	0.00720325357683137	0.0357980507914442	0.0823994154038045	0.0878461954000162	0.0433766351439733	0.00992025502078706	4.07739640773421e-06	3.41563193692194e-05	0.000132522454545649	0.000238145068815802	0.000198210980226466	7.6409570896736e-05	0	5.91050484740025e-10	4.11498070751651e-09	1.2555856077807e-08	1.76332756761126e-08	1.14421604711772e-08	0.065302026084268	0.093055896107218	0.0636703535980148	0.0209173543718467	0.00329953218316624	0.000249904480627865	0.0303807411477868	0.0614481247799493	0.0596753575778542	0.0278264338695804	0.00623011695295202	0.000669747266138464	0.00370572641944479	0.0106384083444805	0.0146641225881087	0.00970535966768907	0.00308420551440132	0.000470599086793301	0.000118509038130812	0.000482889682890609
0.570081837508265	0.441468838421848	0.255108852045739	0.109960481302014	0.0352898584820846	0.00835036816004796	1	0.852734891063047	0.542673842464638	0.257697174484715	0.091254188793354	0.0240210894174747	0.723982085692458	0.679788768135686	0.476351903595281	0.249077067082884	0.0971319830703983	0.0281795565383527	0.216267844892989	0.223605291538205	0.172508318421746	0.0992809793214424	0.0425785104618097	0.0135436129597278	0.0265331616955146	0.0302298249552152	0.0256596849614426	0.0162095456758498	0.00758168358199687	0.0025671810322592	0.4595218091734	0.354645170793253	0.159334945795741	0.0415912559943958	0.00619677376446155	0.000393792855171177	0.453902495033441	0.339221975940543	0.147575508519491	0.0372887192645287	0.00535997316153932	0.000303931019911635	0.412535168346636	0.298545101018079	0.1257545240506	0.0307462218317727	0.00424942465987625	0.000196388611150632	0.344982364867185	0.241748407465707
0.46862378654658	0.573639076203946	0.464541231662189	0.248874813079661	0.0882081608529327	0.0206827235827694	0.263767927333345	0.431834159343422	0.467716983843889	0.335135495377878	0.158865230023969	0.0498205392961297	0.0836183747932862	0.18309535922195	0.26523088324282	0.254180357862733	0.161150264455495	0.067591362149208	0.0149301281630388	0.0437239871418591	0.0847124262358037	0.108578946490057	0.0920693902587301	0.0516483023323849	0.00150143808234292	0.00588090626009339	0.0152388511594297	0.0261234985071011	0.029626584671055	0.0222281327057668	0	1.53208679987471e-18	1.21919615069518e-14	1.77700606569996e-12	4.74384349045471e-12	2.31951886509394e-13	4.13633626267169e-21	7.18394262948388e-15	2.28331537410682e-10	1.3292144713691e-07	1.41726262895976e-06	2.76778100875321e-07	5.51104462251353e-20	3.81990426503743e-13	4.84919173899756e-08	0.000112748909293757	0.00480155001175914	0.00374521435130496	8.31695871665997e-21	2.30331448929235e-13
0.526655606955506	0.379362472148857	0.228347931142263	0.113532144413427	0.0447857193968933	0.0115174116232743	1	0.858056945226932	0.618435891045222	0.373521147754339	0.187734869207476	0.076710750297916	0.920138638974983	0.937850553333081	0.803442700312488	0.578059679196415	0.348407690427008	0.174592962170829	0.409436920864239	0.496518991687687	0.505370273226897	0.431790837230178	0.30922448634231	0.184720104898749	0.0839843969359879	0.123682109958971	0.150841116092933	0.153379484525454	0.130092653730923	0.0915558900192132	0.235423697042104	0.153512909152386	0.0850704165493719	0.0386659446435679	0.0124738121872412	0	0.363264508877911	0.296706291393931	0.208996501906213	0.126144119198078	0.0640607216112657	0.0257393813455603	0.378475614567732	0.384524430266926	0.337864278410862	0.256408556739862	0.167421632892017	0.093066507912061	0.266565479625213	0.337080326945666
0.53119032183887	0.608821153964651	0.610405388832149	0.53535031936244	0.410614264742959	0.275222295723766	0.902760459664409	1	0.969222191594231	0.821915871305522	0.609701508017015	0.395404876375002	0.628219769314451	0.672777137477824	0.6303087902903	0.516546732439329	0.370130814101286	0.23164031634844	0.177971214938182	0.184306085104833	0.166739588941809	0.131693998223372	0.0906237864292571	0.0540489218502682	0.0186548503293008	0.0186701063043567	0.0160342695802512	0.0116929433796091	0.00700055476296342	0.00305047857537143	0.423454881951398	0.488197271321102	0.530709130316253	0.544032967640864	0.525909071291614	0.479402211312721	0.463089805792758	0.514766803219416	0.539576163491055	0.533347343035523	0.497139538432669	0.436947168420852	0.223696394136553	0.239861398255342	0.242446837599832	0.231013012939981	0.207481024238645	0.175604878401172	0.0463038348060937	0.0479321339240662
0.931170264085576	0.669128545113253	0.36945305643343	0.15598084939452	0.0493032243174243	0.0103016867086419	0.973967393552162	1	0.790042252379335	0.479920716313714	0.223504373493853	0.078855155757084	0.473421317164848	0.694909748489699	0.784389943359295	0.681159549505327	0.454834462103328	0.232978898648816	0.105378863369143	0.223468698943064	0.361546825265576	0.44896516382533	0.428562873078048	0.314376077728565	0.00856529976060562	0.0313280571199713	0.0757499694921342	0.136259834036203	0.186714513470106	0.19606792621815	0.500166769612327	0.290065413775932	0.130658202892099	0.0447593819700362	0.0104065667706385	0	0.852373365119979	0.667177281585252	0.408079622811305	0.194426220780946	0.0712642067589835	0.0189143405327643	0.808642375939595	0.852474218720655	0.702894656609179	0.453007302208291	0.227639721371319	0.0883573202277475	0.426877338034331	0.606517422387437
0.792969649347312	0.570501885379237	0.273030914744493	0.0867066179542199	0.0179800902826991	0.00207350254819845	1	0.829711327417778	0.458100354762619	0.168122403070672	0.0407478973690726	0.00618499790903082	0.686524212028217	0.656862742054895	0.418208432115576	0.177025687241857	0.0495822649284155	0.00887541691914245	0.256403808626744	0.282946261195012	0.207674803096981	0.101265787642805	0.0325952399746023	0.00663644539698815	0.0517879981946884	0.0660324617157282	0.0558406302681769	0.031245655186401	0.0113872394828269	0.00243657162281735	0.454223302895392	0.264151607327806	0.102512052928514	0.0262947969778753	0.00413084732826876	0	0.552284307285831	0.390886318630989	0.184847050641656	0.0581901471213931	0.0119024080871922	0.00121963687704347	0.573269505138409	0.493700109677745	0.284218428219202	0.109203144658393	0.0277482128367069	0.0043341773473424	0.508002562408981	0.532309683166663
0.337316965234081	0.316772276991808	0.205828654494952	0.0925367376776713	0.0287853944968655	0.00619554701155914	1	0.822410919432483	0.46798014151883	0.184253465848798	0.0501942042009304	0.00946108660205703	0.215219470616994	0.155006642520756	0.0772447087538558	0.0266340261513257	0.00635410503617739	0.00104886646228631	0.003362654547494	0.00212095044365375	0.000925608954920398	0.000279492538626441	5.83900583751366e-05	8.43663324586503e-06	3.80927221146432e-06	2.10191232435551e-06	8.00280644094696e-07	2.07998632633099e-07	3.40275226992376e-08	0	0.251815013320573	0.199421753451389	0.0900344334249584	0.0231734070799169	0.0034002894018948	0.000284433479796504	0.27860201488413	0.213213930440115	0.0930233753267965	0.0231373576471476	0.00328080289947513	0.000265206926133879	0.275292097687147	0.203594236709859	0.0858385569855538	0.020632149547568	0.00282716513191717	0.000220848672132055	0.24294619166967	0.173628991146354
0.34321504924508	0.430983967701719	0.403448290755939	0.281464524956127	0.146014209410838	0.0558002623564719	0.585180728040126	0.885760016377276	1	0.842254254268724	0.529048662742148	0.247432862443248	0.288476742521925	0.527256304084864	0.718007329014224	0.729239479695118	0.55241087786869	0.311839886437779	0.0399641370429603	0.0898944574490034	0.148549855225407	0.182250844901975	0.166395523631529	0.112948283762533	0	0.00287146801766042	0.00737866187803887	0.0117175150402219	0.0130843067418869	0.0104489193492015	0.38626279602565	0.292510693871713	0.183877543857688	0.0956553189134469	0.0407679720775523	0.0136912301902391	0.44635957080185	0.446208524759591	0.370738440089947	0.255888192241549	0.146479084367901	0.0691901948854672	0.319488733071031	0.421550825723698	0.462222309135968	0.421265506801961	0.319055830370996	0.20062265546066	0.141199756025077	0.246544463299759
0.182510782846417	0.297964253007091	0.368962157624452	0.346530539801674	0.246855741467344	0.13337884989002	0.317801751343964	0.613991221076761	0.899725573068548	1	0.843008528601174	0.539021351114704	0.025856863411845	0.0591169627903131	0.102515683204905	0.134837442299654	0.134515620362964	0.101783398841474	9.8281299699598e-05	0.000265941356546912	0.00054576902663493	0.000849501742431312	0.00100290107265024	0.000898031777117908	0	3.8446196700271e-08	1.18309958073697e-07	2.32624043344811e-07	3.31929004847348e-07	3.52772080084845e-07	0.249009441832636	0.271619341815609	0.284664814093774	0.286638885357449	0.277309432865027	0.257764080664469	0.284117363507821	0.329079117325024	0.366210751842203	0.391552569015069	0.40223261688757	0.397002015022831	0.0223334483267442	0.027467305680079	0.0324567131300036	0.0368486192699134	0.0401944519678056	0.0421249323211121	0.000120928343585662	0.000157928560233677
4.29225925500959e-09	4.86224469060879e-05	0.0187854379309716	0.247536636302112	0.111247764968714	0.00170520560691508	0.00575922001098005	0.410927315235658	1	0.0829981930335489	0.000234947551224531	2.26833323760878e-08	0.070752075759354	0.0317973555615704	0.000487389836506947	2.54797746207783e-07	4.54305865303102e-12	2.76270652580945e-18	7.95815685539222e-06	2.25275928460251e-08	2.17495727381602e-12	7.1617691744785e-18	8.04310164695026e-25	3.08077827543975e-33	8.19565364175666e-15	1.46128984377746e-19	8.88633709056602e-26	1.84307432560958e-33	1.30375672992922e-42	0	0.058965720451626	0.325350257414986	0.0328794699755085	6.08584054368137e-05	2.06318626559522e-09	1.28108638262573e-15	0.0897576513325377	0.198085673840558	0.00800675910251568	5.92765016852895e-06	8.03767562870315e-11	1.99618365005255e-17	0.0578976955059064	0.0511061195795104	0.000826240812849419	2.44659727695698e-07	1.32690686309726e-12	1.31807614635821e-19	0.0158259213456462	0.00558741170873771
0.462145226714286	0.50317573892073	0.474582158806626	0.387479549307269	0.273028566568737	0.164652944704236	0.925398069202897	1	0.937827882565172	0.763008333773521	0.537694155402487	0.326824016152483	0.780357629304093	0.838013209817234	0.780734893223772	0.630708144195903	0.440927361181253	0.265350682341446	0.274159469611082	0.293074737893867	0.270676404112821	0.215621941583891	0.14722825618523	0.0846694046821791	0.0315961361437124	0.0342258979103217	0.0305032529250984	0.0218638339209387	0.011317903612304	0.00177934499820104	0.648345939501271	0.627535343574036	0.568951710261871	0.482977923768989	0.383527773841211	0.284391764581229	0.573335512483354	0.521437192483597	0.443961276661414	0.35352107737628	0.262780804594073	0.181666446418723	0.395610120493851	0.337512586129451	0.269058420116876	0.199924950224662	0.137795032175504	0.0871984804565178	0.210853788952519	0.167729916355913
0.156267210068587	0.210302383059238	0.177322127906384	0.093675081474117	0.0310047068534413	0.00642944645387966	0.364067746528253	0.762289434471114	1	0.821906669302654	0.42324069017384	0.136550950712613	0.0102293288142201	0.0333231611477744	0.0680123298359145	0.086970409738205	0.0696783382705293	0.0349757034740652	3.46625800288967e-06	1.75680161982328e-05	5.57860717782653e-05	0.000110986730827676	0.000138343480663012	0.000108041030669879	0	9.75339252138997e-11	5.37676559803094e-10	1.69396609509425e-09	3.29844443841923e-09	4.01079562644385e-09	0.179425345033977	0.16475426410614	0.127554353074246	0.0832644566673265	0.0458278800430757	0.0212669705623961	0.12943300752929	0.0987407219267693	0.0635116361447686	0.034444195913989	0.0157501446868741	0.00607237790686791	0.0485879751116737	0.0307948744463744	0.0164563616240072	0.00741472338406916	0.00281683774471897	0.000902265711222246	0.00949150460610522	0.00499784843640324
0.0195217242360315	0.0858081607515666	0.104841721220197	0.0356069726514332	0.00336146167716746	8.81798367670514e-05	0.267656024776372	0.981274942167493	1	0.283272815458619	0.0223051377424668	0.000488172902602952	0.312498918297602	0.955577613284883	0.812229999473772	0.191905612335547	0.0126034954036723	0.000230055443579299	0.0310694021944885	0.079241804173706	0.0561786264353148	0.0110708915860696	0.000606414187869536	9.20256604490697e-06	0.000263014260393958	0.000559540941897993	0.000330853355534729	5.43552049684286e-05	2.45331994611237e-06	0	0.234814387925125	0.191591704651135	0.114691221255901	0.0503715206146933	0.016230841596642	0.00383704042884364	0.409522306302885	0.432260627388425	0.33474592493739	0.190189444270945	0.07927914606237	0.0242455890249984	0.0523330359122663	0.0714595405885978	0.0715889435613779	0.0526178539534594	0.0283740721328665	0.0112256424067135	0.000489996050334551	0.000865575669939067
0.496401039974084	0.321244655865937	0.148548360277545	0.0490820517109205	0.0115869100186191	0.00195327802974235	1	0.803781258318298	0.461642627044926	0.189453621019601	0.0555549976744956	0.0116394157394887	0.774227210302082	0.77293055754686	0.551369579293111	0.28104434622558	0.102360904636687	0.0266383496931713	0.230375795219752	0.285656118937444	0.253092859375818	0.160230616636093	0.0724832580167848	0.0234284751344476	0.0263441174517	0.0405727089773194	0.0446484562036266	0.0351077578197908	0.0197250402246939	0.00791811735346476	0.299653958904716	0.252224590069665	0.13741923960882	0.0484612545119437	0.0110609583184168	0.00163280642028269	0.270636022202031	0.199113254342224	0.0948213811266782	0.0292275955959707	0.00583024052901833	0.000751419063065447	0.131514891080432	0.0845736276592079	0.035203041336332	0.00948360085741229	0.00165246837734665	0.000184955350300056	0.0343856404873756	0.0193272710933172
0.150145834604157	0.262426407030149	0.39781497581607	0.523095413405955	0.59665712324341	0.590362881059503	0.483677157204965	0.710323479776486	0.904901710336818	1	0.958638004315035	0.797194419578034	0.311498392324373	0.384485188431918	0.41166472569425	0.38234224451271	0.308035502082278	0.215264021197578	0.0400314993459223	0.0415305288169023	0.0373595466976866	0.0291363395291252	0.0196901321134805	0.0115150984679367	0.000909439802651587	0.000776766146352033	0.000556813198451816	0.000322038966575208	0.000129061919571617	0	0.143465207591431	0.163358417018483	0.140327760894802	0.0909279800243044	0.0444163691709536	0.0163161117236356	0.0930315076237391	0.153150411340582	0.190175119299334	0.178159426210511	0.125911228870803	0.0671082397256972	0.0349546179208361	0.0832868850870668	0.149534803267573	0.20249832992469	0.206880315014423	0.159456062737423	0.0075419612801975	0.0262221840392012
0.357170510052575	0.333656754306327	0.263883005376025	0.175795042435058	0.0971761800318125	0.0424208655913009	0.89553521619055	0.923134292217785	0.809028065457643	0.602266307788654	0.3797420858295	0.201132253287229	0.880313728277012	1	0.965934353820316	0.793219623186942	0.553012343381779	0.326003659567373	0.338939774456103	0.425901841092422	0.453716962726748	0.410115957758752	0.314111668189135	0.20285213220051	0.0439782997278351	0.0645000027774859	0.0773724085629329	0.0771492342030012	0.0639296451694249	0.0432884422734977	0.310848551058862	0.215647329158237	0.124540737306625	0.0578658776615328	0.0187684134439287	0	0.46052135572097	0.390130330481027	0.278738896499304	0.166710880137404	0.0815859023471611	0.0300127564579716	0.445580841693713	0.458273075114019	0.398500162425887	0.29240053275614	0.179877440413698	0.0909970063116437	0.281219208447787	0.351849876896834
0.480288265798878	0.481678372537512	0.354542479225612	0.191129026833618	0.0747782365650841	0.0202718336953466	0.867043177679561	1	0.847288812918355	0.527147450279008	0.240267319616733	0.0793964664902032	0.698277503234811	0.926282185388662	0.902575271905518	0.645977678851635	0.339154792130951	0.129917009592333	0.250259311901031	0.382550029031725	0.428840105294992	0.352796555133132	0.212716245261677	0.0934133535696936	0.0384183661156815	0.0690420770645167	0.0895863320649247	0.0847029972250944	0.0582606475740842	0.0286863737508973	0.290387966068483	0.192868460728039	0.0959301365712163	0.0350118313725577	0.008388497190834	0	0.596916056061148	0.511124876849511	0.329763073011124	0.15980795508091	0.0574292285021501	0.0143024009059968	0.600366073754827	0.661215660562611	0.549114712460927	0.34360420201338	0.161484597362933	0.0562310627971806	0.295472785618988	0.418953491950813
0.241656266717856	0.391786334967848	0.476551897434663	0.434891398779989	0.297756417169642	0.152950583534472	0.334376356074248	0.573158651945719	0.737095637616683	0.711184897810933	0.514814661746464	0.279594732203519	0.334436958483829	0.606096291259886	0.82409766655122	0.840669785582965	0.643401234075939	0.369443505823334	0.241787683962531	0.463286458412811	0.666000773617787	0.718306104885278	0.581238104560119	0.352864765169383	0.12635583180829	0.255975730811593	0.389055884593767	0.443644275420722	0.379548668165596	0.243618215771349	0	4.17976723534441e-13	2.95339649137146e-09	3.87988440747684e-06	0.000947664511863002	0.0430357372966486	3.8017646407541e-13	2.93472735638557e-09	4.21188526811169e-06	0.00112389076523065	0.0557584217838726	0.5143226407234	2.13800860575072e-09	3.35220030591105e-06	0.000977213079939711	0.0529648054173921	0.533733289022056	1	1.95604604431447e-06	0.000622945600968301
0.332897377208077	0.530033708032774	0.440578932349194	0.191192512302941	0.0433154306177038	0.00512286375246663	0.821074135409488	1	0.63583566076916	0.211065221527213	0.0365773487733845	0.00330893140880501	0.567677221656275	0.5288636431005	0.257224900139807	0.0653142482603985	0.00865792019222308	0.000598788457996855	0.110018780371503	0.0784030732831478	0.0291691243641713	0.00566524135198233	0.000574081439580615	2.99815352051901e-05	0.00597656107686414	0.00325774248928069	0.000926810068590799	0.000137332591019666	1.02532367921261e-05	0	0.246979614200325	0.221920197355596	0.160991865718673	0.094293584973089	0.0445892925399176	0.0170233892203477	0.224295389853212	0.20235681452498	0.147396333877911	0.0866815359770107	0.0411563285765348	0.0157765966316326	0.167995641816581	0.152179883272943	0.111298101580789	0.0657187304327308	0.0313299875118779	0.012058587721939	0.103775277761368	0.0943875779145369
0.0534752666950211	0.0571947157754358	0.00998974026451944	0.000284936332859434	1.32720132970975e-06	1.00953440642182e-09	0.0692185400062092	0.651048804237789	1	0.250831339812898	0.0102744584311246	6.87276389252007e-05	0.00018000274264902	0.0148887554699903	0.201109698798787	0.443611685242502	0.159796875323755	0.00940002333618222	9.40422513919426e-10	6.84054116931409e-07	8.12555891079609e-05	0.00157620016682494	0.00499303762253818	0.0025829360355805	0	6.31308792725017e-14	6.59569581384641e-11	1.12514105704378e-08	3.13435805110063e-07	1.42588855487221e-06	0.036468994795309	0.0942829365974141	0.153606620717936	0.157708207333469	0.102038997096511	0.0416050064653871	0.0812373490910865	0.229002791318948	0.406811606361606	0.455421385159485	0.321292827818764	0.142842080852343	0.0885823497899192	0.272275117442631	0.527395278823925	0.643771946352515	0.495216815855504	0.240063561803802	0.0472822519264358	0.158465467063578
1	0.947983267567749	0.542151245346182	0.187050710709721	0.0389329556153161	0.0048887117912458	0.338333296422619	0.346751776806382	0.214393574727508	0.0799694206604801	0.0179951402191557	0.00244289894956593	0.0139344985007307	0.0154396902825172	0.0103205994880235	0.00416188747042914	0.0010124989895787	0.000148598979973174	6.98608286206514e-05	8.36864744498643e-05	6.04773752524438e-05	2.63658922636768e-05	6.93385189246245e-06	1.09936528210034e-06	4.1645500510328e-08	5.4226577886884e-08	4.21498183208932e-08	1.9342432661368e-08	4.79016823254507e-09	0	0.224756561534796	0.187547755668588	0.0801582104774109	0.0175477238326963	0.00196756933624971	0.000112998467599171	0.212097871558033	0.186957041586901	0.0844080745715206	0.0195192352520449	0.00231194824589365	0.000140257905498271	0.182782476361424	0.170194726190538	0.0811697652137728	0.0198280095592498	0.0024808497713022	0.000158984974367928	0.143849090068256	0.141489654289805
0.236657421892332	0.313184259114597	0.350626638486407	0.332089466845061	0.266091188246365	0.180372790314838	0.859099542242188	1	0.984740423143084	0.820368137086531	0.578177302878224	0.344729526581004	0.221269737745036	0.226545456688094	0.196224786497774	0.143786295288418	0.0891345506923546	0.0467454295340093	0.00404319474764489	0.00364108797230351	0.00277392782288594	0.0017877605715256	0.000974659991657094	0.000449432648459031	4.93562499902802e-06	3.84575021321562e-06	2.47583940199422e-06	1.27063252722599e-06	4.49639642288704e-07	0	0.111422483147575	0.108939395207342	0.0974960252168419	0.0798690728016095	0.0598907925012392	0.0411084362476656	0.107342262403245	0.119838984013577	0.122465941792523	0.114557196221417	0.0980887600303126	0.0768786721475319	0.0796163433861678	0.101495064303841	0.118434269439618	0.126502664091408	0.123683510114872	0.1106913717814	0.0454639162970563	0.0661797597462822
0.671959105949086	0.61090018633088	0.496828497347769	0.360853308221116	0.233149697957376	0.132715780992511	0.931845121367973	1	0.961168455574822	0.827320881625488	0.637264428383326	0.43852576745065	0.518029741512381	0.657012950721365	0.745414757637335	0.757087848978706	0.688420223071658	0.560133913489912	0.109542354290091	0.168312710750211	0.228142967505921	0.274977635259049	0.295659882664935	0.283876005772335	0	0.00840647646763702	0.0195809131235401	0.0321368942205122	0.0435174497209346	0.0507561722717481	0.515981861398229	0.350973008256402	0.193351071984818	0.0837770725548011	0.0250553116284308	0.000178329286615751	0.670240785654643	0.616842286156728	0.464660005589187	0.285214399810275	0.140592332772783	0.0527047357086795	0.52133132045464	0.64723241728905	0.658078359470844	0.548083336727003	0.373025878729929	0.205805810057317	0.240400811886659	0.406133218870007
0.0634088866284002	0.0432166326354326	0.0249859765054965	0.0122542387161879	0.00509824792770207	0.00179928588331322	0.733741698333558	0.640066301949023	0.473643227533586	0.297318755753545	0.158320767876371	0.0715151534165944	0.283274017063047	0.31627835377221	0.299555159432431	0.240673761010964	0.164030757876734	0.0948345186821397	0.00364872178428252	0.00521416108201853	0.00632081011948436	0.00649988466493489	0.00567000136008072	0.00419570824987232	1.56799699345515e-06	2.86793884019609e-06	4.4497862707638e-06	5.85670061238621e-06	6.53900248399269e-06	6.19319260899021e-06	0.000297594096968247	0.0259050154865391	0.0413014665016257	0.00120606068661392	6.45052291332399e-07	6.31891852522338e-12	0.283068240258494	1	0.0647039698696508	7.66803218488659e-05	1.66440495172206e-09	6.61692395709481e-16	0.398380143179332	0.0571157454472251	0.000149980945722572	7.21337314327326e-09	6.35422782097147e-15	1.02520151025205e-22	0.000829552597056541	4.82671220263427e-06
1.22465737061089e-05	0.00375938666505343	0.0620026806623613	0.0549408039571652	0.00261559577940474	6.69017255673019e-06	0.00442299299121982	0.286921167035567	1	0.187252871066973	0.00188385748239459	1.01825998520416e-06	0.0128046156261797	0.17553221177473	0.129282034522708	0.00511576521750641	1.0876122875169e-05	1.24230627835213e-09	0.000297142987630866	0.000860794941407319	0.000133975380919295	1.12031814189137e-06	5.03325357838903e-10	1.21491891331829e-14	5.52730041508198e-08	3.38369517112167e-08	1.1129110832204e-09	1.96662147413348e-12	1.86711017492996e-16	0	0.120242837999918	0.116501924135238	0.0942726961794373	0.0637114820075027	0.0359607247995561	0.0169518895937132	0.111199809313349	0.11410159874404	0.0977818762603538	0.0699848365611587	0.0418339129826214	0.0208848795235325	0.0371226294624251	0.040340402259863	0.0366117651768222	0.0277510909960849	0.017567841496149	0.0092882885124115	0.00447366316759849	0.00514847469996456
0.580948330028095	0.701588559841028	0.721988138377349	0.633112916111926	0.473076039299539	0.301206265527071	0.90112643348685	1	0.945629362570295	0.761986325325714	0.523204992450139	0.306108874510527	0.367809221729964	0.375069851506505	0.32590801171723	0.241302102263363	0.152222566060972	0.081801581634564	0.0394254357534494	0.0369370704685348	0.0294730281608092	0.0200206680921122	0.0115638912501466	0.00565976448842287	0.00101115549981688	0.00085583986259312	0.000599536696263033	0.000334833802909286	0.000128487450257984	0	0.602495328587193	0.597787199184586	0.554947306136918	0.482023067297156	0.391734620788595	0.297864362598005	0.614150275947586	0.615998280786065	0.578091758499814	0.507604477767209	0.417025871193295	0.320556450150998	0.168629036693497	0.170982575887573	0.162207334266442	0.143974368057276	0.119560551838393	0.0928886522128311	0.0123842947376369	0.0126966600435627
0.28702689644087	0.455277612521663	0.606461346511983	0.678436543638387	0.637376922938187	0.502879018703773	0.698665766998894	0.912103185646264	1	0.920743126814457	0.71196491662487	0.462335085638266	0.370633567984962	0.398247933072531	0.359368615150063	0.272334046426441	0.173312155172894	0.092617408346682	0.0428232639695896	0.0378678874979297	0.0281155054319957	0.0175226656479702	0.00916073302850766	0.00400851047214501	0.00104174719067762	0.000747817530565053	0.000442176062238445	0.000208261833981276	6.78767633954111e-05	0	0.415200394496703	0.469390548014715	0.509844007801624	0.532067904188598	0.533486873348272	0.513934009219684	0.286765087948826	0.322485341690986	0.348433017816219	0.361705193805304	0.360758460382487	0.345704177146893	0.0909687088745458	0.101763979959117	0.1093745526416	0.112943205985792	0.112053685643901	0.106810573994286	0.0132284483918676	0.0147239687825734
0.103370724962862	0.173833479768103	0.131235348485629	0.0444717538751545	0.00675066739109972	0.000441797395482097	0.407733253669743	0.952965417103845	1	0.471136081741232	0.0996472155987397	0.00944538901560945	0.15608796665501	0.507091136059657	0.73960884907263	0.484328720442348	0.142388171598201	0.0187787564337692	0.00578100641297422	0.0261752198514603	0.0530841379478535	0.0483148356267001	0.0197321742752834	0.00360346899378033	0	0.000110434164612746	0.000349213547077884	0.000447334927503375	0.000245047084625906	4.68994160822183e-05	0.0139271641971405	0.0179397450607161	0.0149852972082046	0.00811414258627609	0.00284055996592844	0.000632144642597981	0.0638597705628945	0.104625149875991	0.11120789899681	0.0766892275637231	0.0343055667456463	0.00994567233174276	0.105629448463303	0.220155016720975	0.297700295205459	0.261189693279881	0.148679760442008	0.0549048506000785	0.063077577033517	0.167266546089141
0.883846774621479	0.870723830073722	0.823402151549654	0.747431988356159	0.65126760553956	0.544722581313682	0.632841375125245	0.613337968723698	0.570601552152489	0.50955862452773	0.436800843371578	0.359418868913351	0.0586513618647243	0.055922227737549	0.0511821801830192	0.0449656635799164	0.0379202383941089	0.0306964958811382	0.000703132018460363	0.000659515693301612	0.000593780553230147	0.000513138427748286	0.000425640167541234	0.000338872631590452	6.0698534352673e-07	5.22641540297161e-07	4.07503225727811e-07	2.73792822860558e-07	1.34210482611598e-07	0	1.67219491896532e-05	0.000310171820180398	0.00312174919216931	0.0174686238329572	0.0544118494654816	0.0943502639979558	0.00012010470729109	0.0019759005527365	0.0180318738930594	0.0915909154170697	0.258986678612091	0.407683048810144	0.000429129316925177	0.00639149816114232	0.0529431006402947	0.244124618180315	0.626660877467914	0.895518484512063	0.000777586922919555	0.0105088031358488
0.324583674427805	0.335285434628721	0.29177885712736	0.213916392935959	0.132125131162175	0.0687508247638557	0.553360802043695	0.522701658854262	0.415958957560875	0.27886769077645	0.157505976012724	0.0749457462877014	0.340535887067891	0.294147962103781	0.214052309456212	0.131227576508757	0.0677768554278205	0.0294909551741741	0.0756467292510051	0.0597517437385573	0.0397614422599312	0.0222907556339525	0.0105278228653392	0.00418893348114983	0.00606582949174536	0.00438135151832264	0.00266610417373959	0.00136677569667076	0.000590294174562023	0.000214778528881259	0.180595569547169	0.315044175792171	0.0468892267669162	0.000595404262021162	6.45042094033498e-07	5.9617098452591e-11	0.46152392715276	1	0.184860034988348	0.00291556893423824	3.92320361963419e-06	4.50392953606842e-10	0.062258465628468	0.167550453218102	0.0384706968378497	0.000753618847460203	1.25953633509349e-06	1.7959603651285e-10	0.000443322391288847	0.00148186375597816
0.0549206344527359	0.110876906530916	0.152816126336526	0.143787101029366	0.0923619949945067	0.0405031786523215	0.706889876964853	1	0.965763907981142	0.636743725663814	0.28660323005892	0.0880683871759003	0.599894220060192	0.594656085147765	0.402420206731043	0.185915831277367	0.0586374978671437	0.0126257040500745	0.0335663363003926	0.0233151210558224	0.0110558730417012	0.0035790403262582	0.000790928414627713	0.000119270328194096	0.00012376031125768	6.01981537315346e-05	1.99527778621325e-05	4.46861176213675e-06	6.29157714363659e-07	0	0.126406274743606	0.103921840780839	0.0620990954948403	0.0269714099133665	0.00851452657582915	0.0019536538451085	0.142736584582343	0.120163129466348	0.0735270990369138	0.0327011973203632	0.0105710653326062	0.00248374140563832	0.143284616212493	0.123518844293833	0.0773939752051645	0.0352469177233046	0.0116674025428468	0.00280711840776562	0.127867868334281	0.11287371031132
0.151458088254816	0.103161365097661	0.0357793358639284	0.00631885012193247	0.000568243423050041	2.60208419114714e-05	0.426312431970211	0.799128700371131	0.762774286384932	0.37073701172279	0.091754300938358	0.0115631857283052	0.0551657705550786	0.284591903798043	0.747594294018433	1	0.681121527758597	0.236232583132307	0.000328184104634816	0.00465944851838065	0.033685428487894	0.124005292002883	0.232449677271392	0.221874943958483	8.97562206446438e-08	3.50713496935035e-06	6.97789338455713e-05	0.000706946587107549	0.00364703097907545	0.00958038334039026	0.0400622725517805	0.014175011922218	0.000761596023627432	6.21354127375943e-06	7.6963637349541e-09	0	0.0275974861962245	0.0631125833591322	0.0219167308360328	0.00115571027479002	9.25412778258864e-06	1.1250702286151e-08	0.00263067605336722	0.0388841298828104	0.087275185928609	0.0297455884188657	0.00153945759289248	1.20983523463835e-05	3.46999703654977e-05	0.00331507009790379
0.143939934123041	0.172852021847358	0.158714862152201	0.111432197923655	0.0598210132953043	0.0245553879918035	1	0.891494969846297	0.607697937493538	0.316742686455895	0.12623372485917	0.0384675180497859	0.224677630681661	0.148697773322957	0.0752487106638212	0.0291167989678441	0.00861466030107406	0.00194886892432458	0.00163252846370966	0.000802104731833743	0.000301336165294037	8.65607382345898e-05	1.90124551877839e-05	3.1929292216688e-06	3.83452284661869e-07	1.39756997018959e-07	3.88560010298037e-08	8.15306341077969e-09	1.18782941571338e-09	0	0.15194944360506	0.145002241781051	0.126008988089188	0.0997193723356785	0.071863564258787	0.047161670006892	0.146789029723478	0.136639257344131	0.115826675406994	0.0894113997266188	0.0628533458750536	0.040236029120873	0.132335711508072	0.120161472155247	0.0993584090941073	0.0748161270286204	0.0513023218283544	0.0320353905946293	0.111339555952135	0.0986152225712666
1	0.873154801699343	0.633833242223832	0.382395986171005	0.191553177099711	0.0794200953517545	0.919826304439818	0.905080228708579	0.740434376104835	0.503540087442865	0.284518871280382	0.133365550996965	0.460009663054215	0.510132834794409	0.47027504458527	0.360353170944331	0.229412172715906	0.121178041607726	0.124610424022152	0.155922743896661	0.162027782188296	0.139848774158196	0.100195073086894	0.0594613102191235	0.0176240484516966	0.0252173525796672	0.0296906923113044	0.0288767073353919	0.0231861199341612	0.0152816949653531	0.224952516767102	0.188436319107	0.109339447406289	0.0436488578984972	0.0115502539684929	0.00144867422523921	0.239055593234641	0.198903954888019	0.114651858248013	0.0454832308214509	0.0119779003821722	0.00151511648033308	0.21486576426906	0.177548665215623	0.101600762094178	0.0399595485441044	0.0103583475918311	0.00118606086323636	0.163298133872552	0.133979691307674
1	0.895899080061558	0.639715522412035	0.363911937997412	0.164681651054171	0.0589489779767859	0.931423352639613	0.826155305231967	0.584022023698584	0.328880114780888	0.147284615186107	0.0521164839322355	0.546015279604095	0.479435584960537	0.335414459730959	0.186799955928973	0.0825642740054209	0.0286179298793979	0.201091100221777	0.174725404144067	0.120813293386221	0.0663075120674705	0.0286292372227758	0.00937078289095987	0.0459851868157723	0.039442670424217	0.0267412224502118	0.0141539922563661	0.00557708977858628	0.00124726289068373	0.617267644984156	0.516099053760701	0.301519870119709	0.122780746574743	0.0343952392245217	0.00603901946515157	0.58584063516	0.464361412803029	0.25712933775957	0.0991328428786912	0.0261370665352514	0.00410254163999682	0.500822776393995	0.376303841186267	0.197425095107211	0.0719697335225904	0.0177351733043065	0.00232191037205468	0.38560216436395	0.27459487434598
0.713279825841178	0.829862364696713	0.596369772439132	0.264720953446178	0.0725808932959853	0.0122914455215128	1	0.857619989168894	0.454310899014453	0.148653113672445	0.0300436017774148	0.00375001225124966	0.603552862092382	0.381556491654114	0.148992731061123	0.0359360155036551	0.00535325310761453	0.000492008711580444	0.156821280957448	0.0730794945525701	0.0210349689018953	0.00373935796709486	0.00041005449102777	2.71833384055224e-05	0.0175410958655112	0.0060251267863718	0.00127787920915537	0.000166888929811318	1.28867598974476e-05	0	0.755791560221141	0.551660718470489	0.276182626664767	0.0948361258634807	0.0223356127262477	0.00360759869696706	0.812481697875785	0.651635681481442	0.358468094566334	0.135253910997939	0.0350024896257516	0.00621255060450539	0.801410787986035	0.706265003694414	0.426908327860746	0.176992769902844	0.0503301090562498	0.00981600814245722	0.725315284061621	0.702361278425883
0.534676801224599	0.519322549884441	0.357288497995163	0.174076936747599	0.0600004263354223	0.0145462587496189	1	0.869619330760697	0.53569000369343	0.233704450820529	0.0721393796019047	0.0156645088698464	0.851422169376915	0.662904028294632	0.365583565592051	0.142754243028612	0.0393927350892742	0.00758442770654849	0.329972400269437	0.229984650463403	0.113495517332562	0.0395954714987463	0.0096821411728302	0.00155520986300367	0.0581014759765881	0.0361999148112654	0.0159092405208822	0.00486304212302529	0.000942440380418289	0	0.484286567388702	0.333719354087748	0.147069794595902	0.0413728176950944	0.00732577675826989	0.000690815419234549	0.711093652216484	0.517201260753877	0.240627432278858	0.0715374752878144	0.0134894855525174	0.00149036426388874	0.881025744367821	0.676329501389943	0.332138700312036	0.104274452529562	0.0208306027631365	0.00252737829030605	0.921086556615564	0.746276778376442
0.604071170079752	0.475936752640344	0.31672851981831	0.17789363955201	0.0841301564555187	0.033240741910292	0.985711308137154	1	0.857258136213737	0.620930607918969	0.379896447488461	0.196158411020864	0.522505969926218	0.682526450876141	0.753274205655759	0.702466165407928	0.553494635357868	0.368396115306674	0.0893691075665395	0.15085645400425	0.214671628507277	0.257878187856656	0.261626954331424	0.224177215408495	0.00408112114585019	0.00998192022390115	0.0190686568562032	0.0300001907924028	0.0394741768464013	0.0436627845047739	0.366874833434293	0.226300002856581	0.0979033651598804	0.0293090256181763	0.00554495868316208	0	0.715348703240946	0.571248642309947	0.320920633804176	0.12653320644786	0.0345829861442524	0.00599566397228198	0.870935935062396	0.899551283705696	0.653989762577747	0.334478282847131	0.120005750344115	0.0297398674140551	0.66240549635052	0.884863175240056
0.00845922615930062	0.414394728309904	1	0.118874299373029	0.00069611041691677	2.00803134367232e-07	0.00604199215761189	0.189270172711956	0.292069624181618	0.0222020357418607	8.31383488996175e-05	1.5336003011237e-08	0.000443144572590282	0.00887699328154059	0.00875968602476922	0.000425807572801492	1.01962485625646e-06	1.20273406200264e-10	3.33753991525909e-06	4.27528784648511e-05	2.69777946333815e-05	8.38590079902471e-07	1.28408917970162e-09	9.68516298613945e-14	2.58120951256846e-09	2.1143680390663e-08	8.53178896423511e-09	1.69590607572969e-10	1.66052252649758e-13	0	0.0451366216385713	0.0547104640612021	0.0636320280515916	0.0710141919672028	0.0760463812774544	0.0781404618256961	0.0511107566130198	0.0614965026576258	0.0709990510135493	0.07865361500255	0.0836081955204888	0.0852791829520955	0.0460726402898734	0.0550272701514542	0.0630633233696562	0.0693489288543398	0.073175665223753	0.0740896629494441	0.0330614139590633	0.0391970199643634
0.7045303325777	0.791949923009045	0.749051751868358	0.596131356039404	0.399197618289681	0.224930915671089	0.946934170989092	1	0.888579592171358	0.664368026131412	0.417962120345455	0.221248450406309	0.538356580137178	0.534112142705113	0.445872651038122	0.313187889832579	0.185103308699306	0.0920527138120654	0.129463303374004	0.120667653917293	0.0946345479905507	0.0624484739448382	0.0346739406299833	0.0161987581668589	0.0131672504684057	0.0115295354192601	0.00849425976002609	0.00526521677840071	0.0027455282000602	0.001203853242043	0.365627822986411	0.461197267981615	0.37157262226747	0.191209425762387	0.0628460009635696	0.0131919675186428	0.360632993033102	0.397094496558614	0.279274674983677	0.125451713615615	0.0359929510926078	0.00659431320030897	0.132450767233611	0.127310310279994	0.0781589621465577	0.0306471651600096	0.0076742880379774	0.00122584663036684	0.0181121456742956	0.015196739015391
0.174511425342992	0.287034075977496	0.374776531728351	0.388455231151354	0.319623903089359	0.208769480275138	0.854441629687396	1	0.929067934447883	0.685211725870324	0.401173087094305	0.186452387343038	0.589329350052753	0.490777206367565	0.324444459833872	0.170265060058399	0.0709313526451196	0.0234569626030365	0.0572593351170024	0.0339294092745078	0.0159597738424186	0.00595901818390408	0.0017657144971996	0.000414710859253121	0.000782696473812787	0.000329417753192255	0.000109570294673823	2.8351499639183e-05	5.16108218361269e-06	0	0.12838938598324	0.116138787154222	0.0636413165671152	0.0211254762010474	0.00424736777192448	0.000516498138611279	0.224991945444596	0.193019717784212	0.100311584650455	0.0315798032485107	0.00602189928214008	0.000694802225665841	0.3101372987602	0.252333671376166	0.124368800041618	0.0371327865041406	0.00671542813225639	0.000734878467989425	0.336272017283796	0.259476705066687
0.0254909750892931	0.164711388191777	0.41524385362022	0.408448424175264	0.156756506455559	0.0234722666300746	0.0552778066998098	0.371919462619827	0.97633028007286	1	0.399630551408303	0.0623114566788039	0.0133439263126562	0.0934918382518859	0.255560151476673	0.272562233703361	0.113420579562069	0.0184143077357607	0.000357586677704743	0.00261537441786557	0.00744620388271719	0.00826956723415839	0.00358267036372745	0.000604812778228632	0	7.07860945986856e-06	2.30873138532253e-05	2.68661835745825e-05	1.15330278948336e-05	1.14611952412605e-06	0.231985741152704	0.240242122817771	0.239037018491739	0.228512157343251	0.209885089651125	0.185217479505841	0.332860436511825	0.364696904233234	0.383910630247577	0.388290145776736	0.37732082243937	0.352284344576478	0.0502783330960246	0.0582819267247119	0.0649104611618782	0.0694581741715425	0.0714101532836287	0.070538224556484	0.000798472008706724	0.000979492630193759
0.305183753845661	0.423204219892807	0.294588860327219	0.102934359345116	0.0180543454831045	0.00158955314639805	0.379731976431544	0.869760550352581	1	0.577135857822541	0.167199067422975	0.0243145969225235	0.0298929478748376	0.113090334228949	0.214763156016834	0.204725429926694	0.0979628752053803	0.0235303685294802	0.000148854768394439	0.000930284328178588	0.00291804519401524	0.00459451175710086	0.0036313028321116	0.00144065284784774	2.13932210964111e-08	4.58660341700693e-07	2.48294599204994e-06	6.49808980462735e-06	8.49067594125444e-06	5.55508328290796e-06	0.176990589029543	0.252127299898097	0.226631272578471	0.128543481888419	0.0460055740651379	0.0103896392397335	0.433581532161567	0.517281030668245	0.389414939009214	0.184981769431952	0.0554466653218834	0.0104870057813191	0.122611972734405	0.122510904352034	0.0772408151742221	0.0307290459665001	0.00771401957714868	0.00122190130641	0.0040025242840204	0.003349356646467
0.829850429128158	0.894577966167392	0.775935269348749	0.541509306621494	0.304017491721743	0.137245873646401	1	0.998021377118081	0.801438798320766	0.517806873523737	0.269123106619955	0.112444911892226	0.490292178101521	0.453009057435409	0.336749201253507	0.201361160429333	0.0967951714640489	0.0373251347831667	0.0976429859924317	0.0834898744699462	0.0573844409097506	0.0316604190392342	0.0139553988200624	0.00482429471906563	0.00767372041033716	0.00601906086585973	0.00373371592316433	0.00177729731670527	0.000567674966862615	0	0.406983148548928	0.359264767613049	0.247112148526614	0.132389985449066	0.0551709117160538	0.0177823747493192	0.389396698312592	0.317238493725847	0.201365444320395	0.099526920378799	0.0382215655385956	0.0112946880283425	0.341063764761709	0.256430228090443	0.150189554102117	0.0684593018213034	0.0241937125953233	0.0065100577945947	0.27345959644631	0.189729440539946
0.11455892423779	0.135363633872327	0.074791004631664	0.0193221459763999	0.0023330763913418	0.000130443973363999	0.63709123946331	1	0.733967183259997	0.251901492582247	0.0404252169204015	0.00303232255554594	0.412524312132657	0.860149851065631	0.838642252961371	0.382346701811905	0.0815101469828471	0.00812422055613325	0.0310999470002052	0.0861434040163574	0.111571196765655	0.0675702795578622	0.0191345588195117	0.00253261755206553	0.000271578703232884	0.00100309472750127	0.00172685830507372	0.00138899883457053	0.000521636276204106	9.0576364889058e-05	0.213099672877524	0.0966557635389059	0.0268872517496742	0.00458623025213755	0.000478628688295587	2.93727931830377e-05	0.769176965179535	0.619221027380156	0.305739253035934	0.0925848555320237	0.0171945477656578	0.00195738159552497	0.162185838596891	0.231742041460306	0.203086991746427	0.109155100894633	0.0359818835885598	0.00727367385654264	0.00199637527192239	0.00506516300345802
0.124972283790681	0.188268346587281	0.221225921618574	0.203144872934698	0.145641023248415	0.081096963140664	0.623144797343313	0.864916837173272	0.940273972425729	0.800795653910761	0.53405486636467	0.278401428801971	0.771861849563202	0.992608109335363	1	0.789247976538846	0.487676044280813	0.235339856405232	0.23936154483668	0.285622851436665	0.266534424286112	0.194395130005747	0.110406270535716	0.0481699792834229	0.0163612352885409	0.018349487058014	0.0155129624479908	0.00964326548152949	0.0038434284147675	0	0.302141380167124	0.226688355128369	0.139414948115108	0.0697811035846125	0.0277191253922218	0.00778888776197863	0.74088090193184	0.671393581666581	0.5004645735192	0.306535662139093	0.153770761262148	0.062471245707017	0.619686316849395	0.677022975782751	0.608527917990626	0.449854996025771	0.273184329500748	0.135765275704814	0.176045832228444	0.232484223053379
0.47557341284804	0.741892219831747	0.689776636632794	0.38218297273992	0.125979775018373	0.0243955032069247	0.549420956384495	0.960099530966493	1	0.620835399451594	0.229559616698424	0.0502637930357705	0.211176216188066	0.413715566213543	0.482769343600551	0.335682106994303	0.138925545707773	0.0339516971061026	0.0266192663112536	0.0589925817880825	0.0772639945841837	0.0600887884240389	0.0276287774449969	0.00726075368268687	0.000616333289583982	0.00230656630653448	0.0036296054504234	0.00309900713168732	0.0013515631332354	4.3445747113322e-05	0.328719815544062	0.315773231399307	0.279908532856653	0.228940573231944	0.172758614012513	0.120241266719625	0.23765044265637	0.225778802380969	0.197920395766893	0.160074075310681	0.119423484915234	0.082152975396334	0.0896323480136436	0.0841996100482625	0.0729545059989773	0.0582871082034612	0.042916223789008	0.0290860348492778	0.0173212738976568	0.016061042275592
1	0.861135822468965	0.550229260332499	0.260084485780436	0.0897699140148541	0.0210454309961353	0.873888143367447	0.79277160314564	0.533629618224334	0.265810962268831	0.0968742052492714	0.0243201241878669	0.579262937087139	0.553576821298449	0.392311601942735	0.205536546142769	0.0785649341397284	0.0204601535432494	0.290552988776091	0.292574983410611	0.218081701870875	0.119764235427531	0.047476921395566	0.0121829263747073	0.109225828789238	0.116049604246923	0.0907425794711261	0.0517267022276013	0.0205644886901824	0.00430676674604366	0.619923448218352	0.458580352900415	0.233259319152204	0.080368579093477	0.0170523837176321	0	0.756796345771862	0.634586083974752	0.366689234598846	0.144970284237817	0.037676377864016	0.00441161277034716	0.577425383764734	0.548552521899898	0.359150503323243	0.161187763036411	0.0482114102977789	0.00774076102749828	0.274602145111646	0.295744358723623
1	0.988448289975117	0.921369878548017	0.809871117496092	0.671192584055925	0.524359424549082	0.77245012735119	0.78870925093128	0.75939111209251	0.689446189355112	0.590169041028037	0.476216490751078	0.362184589230233	0.382126291703974	0.380050738555493	0.356311118204891	0.314856596984361	0.262157849172268	0.101279225839852	0.110662062634424	0.113791148200886	0.110136069750032	0.100315476084042	0.0859258435927515	0.014401933464469	0.0167087960949806	0.0179767960856781	0.0179943210329035	0.0167583883182224	0.014475475142919	0.641410460489189	0.62046779470741	0.564983625634164	0.484207075841393	0.390476139160922	0.296155056577793	0.793724246424247	0.770915884525989	0.704880066728469	0.606669955534585	0.49139796327358	0.374453528795833	0.408707864100558	0.398504566612325	0.365668606121249	0.315717551274182	0.256393034147449	0.195707921780387	0.0853273668726242	0.0834648191079917
0.113366898167174	0.13328814611736	0.120717013723062	0.0840567774572618	0.0445217762507385	0.0171772494054255	0.689913758490391	0.86044395322252	0.830645334543009	0.620625611956698	0.358491067382477	0.159417992323655	0.733768577913697	0.973609200565492	1	0.795122126428793	0.489093507040018	0.232135509058004	0.13685521688613	0.194129143117282	0.212344574253433	0.179303090173619	0.116618854609538	0.0578744896204218	0.00192747184145613	0.00428807063320276	0.00543632125398545	0.00461642729519922	0.00237542409620937	0	0.0658695205997381	0.0581314762724957	0.0483621984112759	0.0378525970682726	0.0277676615846441	0.0189508799307802	0.085572111858944	0.0774372611471311	0.0661391101950134	0.0532512222007943	0.0403257203259723	0.0285995312273728	0.103019908320917	0.095513283107636	0.083634100447251	0.0691095998478255	0.0538133459250526	0.0393777505990478	0.115101436105419	0.109285201291823
1	0.904910676872262	0.661235008697034	0.389983779819584	0.185355575727676	0.0705990035014857	0.897495600208558	0.791429316826415	0.563509020714277	0.323769681596426	0.149812844819261	0.0554154753698551	0.506457586520908	0.43513052410024	0.301723019224057	0.168644944814563	0.0756687751847524	0.0268274535436356	0.179203164395872	0.149888543099723	0.100984059419174	0.0545799937188313	0.0233344922951949	0.00743895071296944	0.0390379139792655	0.0316152698058784	0.020380433078347	0.0102141968178492	0.00361155620708063	0.000357404911250734	0.66923535796131	0.581005121618034	0.380055314982881	0.187031251349109	0.0688097951901849	0.0183419738865477	0.638240257282716	0.503632668149342	0.29933598660124	0.133667741071867	0.0443609078274936	0.0103058465947219	0.553588562590727	0.396994805395913	0.214290216274586	0.0866777326993152	0.0257370590058987	0.00491966952872427	0.436658328745985	0.284497054467975
0.618001118610208	0.976905200000073	1	0.662875624881504	0.284542578122062	0.0790929937310778	0.172768383277489	0.423876133391494	0.673434542644028	0.692844665791468	0.461594390255453	0.199144111683491	0.0147936895551978	0.0563406410891394	0.13893095353096	0.221845583845319	0.22939518979578	0.153603072213027	0.000385100966777388	0.00229125692109245	0.00877770748057201	0.0217585026304161	0.0349215482352278	0.0362928571702448	0	2.55015764172696e-05	0.000166890809090754	0.00065082428062604	0.00162576190133679	0.0026242638891208	0.305390952502244	0.317667532662862	0.25883132634434	0.165191361825368	0.0825811785534417	0.0323359790490969	0.224863733733557	0.277788514827706	0.268804372400846	0.203744273251923	0.120965085483851	0.0562541819536993	0.112690191852559	0.165333513680393	0.19000340935758	0.171036390567266	0.120598419181323	0.0666066204035764	0.0384364657041032	0.0669740628516005
0.25834337004885	0.41014423240816	0.398849423857357	0.237582474603011	0.0866867869651316	0.0193742314210049	0.20335194791411	0.564545763144577	0.960026099699694	1	0.638043122936316	0.249363644293975	0.00235366249060684	0.011426323861087	0.0339783233092136	0.0618914178170047	0.0690545009673705	0.0471939820179098	4.00574945512308e-07	3.40062396782954e-06	1.76833953788494e-05	5.63255821273831e-05	0.000109895214102714	0.000131336348963071	0	1.38793432436839e-11	1.34321353515287e-10	7.52744876161831e-10	2.57063893373181e-09	5.37337412919832e-09	0.152890953437505	0.15064220717261	0.142606599952614	0.129706175729597	0.113346929009865	0.0951671218695923	0.188132299229707	0.196827661608122	0.197850420042247	0.191080291135734	0.177305776968418	0.158073093176342	0.0256194421179416	0.0284610112262762	0.030377991675613	0.0311527123404906	0.0306945128434616	0.0290571957510994	0.000386100801882875	0.000455448473055595
0.425464529376965	0.422452313543999	0.337687330843254	0.216835826250404	0.111011668513254	0.0440944335936102	0.988970920869563	1	0.815299580670345	0.535526673186223	0.282596024348849	0.118637413797624	0.832041967384507	0.856751975918757	0.711203285566002	0.475545422722255	0.255354351781121	0.1089785685176	0.252157203398445	0.264562406219091	0.223150206716588	0.150938860543682	0.0811223224479709	0.0335083669613504	0.0240611021943744	0.0259983359392982	0.0217533708797584	0.0137053383894386	0.00564312917045254	0	0.287450578580437	0.214779094660593	0.143963731357168	0.0860932151787816	0.045299383591546	0.0201316831960554	0.386943771374166	0.320325813049147	0.238500563104037	0.159372519791988	0.095102593314251	0.0500402598184018	0.443490776877468	0.406196762146496	0.334941331524098	0.248421060019391	0.165382767971572	0.0983449206780877	0.433144664096124	0.438739069595117
0.269978440401487	0.445563089875033	0.53847801944337	0.476546631478413	0.308831420035876	0.146560251674684	0.377293124089829	0.713029135886691	0.986766308442606	1	0.742103257720247	0.403280596424877	0.0179666116586161	0.0388814855695811	0.0616166603788676	0.071504291507827	0.0607637695011761	0.0378125488681132	2.91519127301327e-05	7.22447496035568e-05	0.000131103474942839	0.000174219891147223	0.000169534656909542	0.00012080818011365	0	2.96236380109426e-09	7.89361907897377e-09	1.28527259279338e-08	1.45062988776531e-08	1.15404677354367e-08	0.12828336203645	0.163059968874271	0.181475442216086	0.176840550567698	0.150882662822541	0.112717230133529	0.199159719123521	0.289224420088536	0.367757805736238	0.409432512970543	0.399113337712517	0.340646273958066	0.0179160003228782	0.0297256227651854	0.0431831522631587	0.0549276734903693	0.0611732497568795	0.0596520517793997	9.33859666419356e-05	0.000177023725949299
0.412292037445219	0.350232686852716	0.229992102412886	0.11673881461967	0.045776373872024	0.0138359547465804	0.854860714131261	0.865019355601877	0.676684736619595	0.409228787069063	0.191303959432967	0.0691029651681044	0.829659046293972	1	0.93182088558194	0.671266064408109	0.373827978034007	0.160919271459601	0.376889090786264	0.541125689858905	0.600624089756001	0.515386583064908	0.341885292217903	0.175309937466188	0.080092552489185	0.137023111022002	0.181183082241876	0.1851931983198	0.146325390795011	0.0893621425906004	0.000944719138294885	0.000635451856790501	0.00038351977517751	0.00019856601790001	7.51842205946163e-05	0	0.0273631481652999	0.0210659508514915	0.0150441641949835	0.0099606913571566	0.0061072556966409	0.00345884821468503	0.224589420935188	0.190899306397654	0.150609376343528	0.110285354999026	0.0749502432683401	0.0472670250860457	0.562655905833781	0.5276260477256
0.587059543600217	0.540621051162364	0.425430456489629	0.28607964615876	0.16438507980424	0.0807120986942863	0.982209055388148	1	0.870005957584333	0.646800049219839	0.410905271690139	0.223065518849289	0.856717079445529	0.964313804783553	0.927524683274976	0.762357276909718	0.53544723411446	0.321364019616918	0.389564751963034	0.484782993469377	0.515513130723806	0.468443453603533	0.363746629228589	0.241358484688357	0.0923401447568721	0.127045675484668	0.149363284081307	0.150053800750158	0.128815889835778	0.0944945900878787	0.298368748252261	0.274096967092166	0.155139337074142	0.0540951469989504	0.0116113499464558	0.00152308974887767	0.748926806899102	0.615843764821792	0.312016205379541	0.0973933431125437	0.0187201145391327	0.00220411265901499	0.691025395439691	0.508632084606515	0.230666721770967	0.0644447991003127	0.011082103258797	0.00116094109861314	0.234375974877817	0.154415531734536
0.704433343094524	0.907250321715902	0.724565236554224	0.357690116764603	0.106670938390421	0.0157236797122584	0.678747062354996	1	0.913747087052076	0.517289130984976	0.179276482493332	0.0348244647246413	0.34370900674928	0.581185401313387	0.607545788292007	0.392953094845394	0.155436663935716	0.0346539735359934	0.0886366837132897	0.175603628357123	0.210868618646452	0.155166203568379	0.0685349998515291	0.0154526643996004	0.00757219805986433	0.0237627136066764	0.0346196353074798	0.0284999351896463	0.0122359992774048	0	0.748841892119543	0.586739700543669	0.354272599226174	0.163495938080922	0.0557240887141209	0.0113999265920365	0.927963182079839	0.82022883828068	0.559756754647287	0.293860111900371	0.117018378246145	0.0330656954138003	0.716817238557565	0.714380215167112	0.54971720564474	0.325822018614805	0.147361987671765	0.0488654410637473	0.343907282038422	0.386869856333427
0.154968853605098	0.084759751277084	0.0271362849954705	0.00508541704807266	0.000557851008176116	3.58199796482125e-05	0.909383147031482	0.752045689649262	0.364046630916879	0.103153809392279	0.0171091719132437	0.00166107091643357	0.169020421378253	0.211343344942047	0.15468686513348	0.0662725626582237	0.0166199439740383	0.00243972463372551	0.000994995819859424	0.00188114695766016	0.00208180313228588	0.00134856553262057	0.000511351952125846	0.000113496702991007	1.85521022250102e-07	5.3033057903282e-07	8.87392337534074e-07	8.69160825879121e-07	4.98310545585906e-07	1.67230495442994e-07	0.184328995180177	0.227527454272177	0.181550794837469	0.0936454533520711	0.0312247833154037	0.00673033009306991	1	0.755403249279654	0.368877267425022	0.116441859028147	0.0237607729190839	0.00313426845733266	0.0582789494309747	0.0269419644930231	0.00805139251388467	0.00155538151919189	0.000194234809645601	1.56798314197634e-05	3.64862137989162e-05	1.03225035352966e-05
0.186842380778956	0.254299337698192	0.264589685119679	0.210454997469258	0.127967213638277	0.0594797814428631	0.923301180905437	0.944983543237333	0.739381121154994	0.442256312180853	0.202224915308277	0.0706843272809725	1	0.769658356592103	0.452853340758792	0.203691077137592	0.0700347244843152	0.0184011364515154	0.237383377931093	0.137388845941261	0.0607830993115313	0.0205517007867663	0.00530473792905345	0.00103812537838848	0.0123393646036148	0.0053632653764616	0.00177578573023675	0.000441899802522325	7.53353989044514e-05	0	0.250734784289431	0.210832113006334	0.103428891476076	0.029596756397441	0.00493204503789537	0.00046872321471871	0.256748491377495	0.273524039386579	0.170010514073854	0.0616476426940581	0.0130339948580844	0.0015975978091055	0.158358108194429	0.213744840127231	0.168322112563597	0.0773322680059621	0.0207216942587701	0.00323004621405807	0.0588273049923435	0.100606261977
0.966458586099151	0.792140884952688	0.472336361184559	0.204894347789863	0.0646602924167875	0.0148446944193552	1	0.880023223932386	0.563401564254597	0.262404730660645	0.088910814605087	0.0219161766549653	0.586994710060673	0.554629887192734	0.381243203950689	0.190647278975132	0.0693566837987061	0.0183557835764594	0.19547248055517	0.198303174210757	0.146353583369147	0.078578999490026	0.0306929148604421	0.00872155056960479	0.0369277466752076	0.0402227720089829	0.0318727978302193	0.0183737007891458	0.00770544918976758	0.00235075963777041	0.245808478006336	0.264414092081067	0.144252639902354	0.0399128997172713	0.00560069230224613	0.000398396418213599	0.320322846652226	0.248943052925815	0.0981213161876673	0.0196144075534899	0.001988381878138	0.000102032440124595	0.295759628408628	0.166063922011679	0.0472892323509058	0.00682952581005034	0.000500042313742121	1.83656794245991e-05	0.193486093829812	0.0784892458753527
0.573379099829096	0.667044994110137	0.508761940521381	0.254183801330138	0.0827692010802751	0.0169849651137432	0.823350176641721	1	0.796481104092349	0.415825470778318	0.141901071342569	0.0310874867045631	0.665174154187108	0.843560131422705	0.70147995253046	0.382338686561595	0.136207282300626	0.0311668214796533	0.302109565446505	0.400215776139595	0.347411425283944	0.197481088920435	0.073145182741722	0.0171189884901294	0.0766072269664597	0.106276498138171	0.0962551605222604	0.0568184911012009	0.0215122889143942	0.00469821681948978	0.407120915561196	0.289528995098263	0.134490733288686	0.0403582832659481	0.00721327891061577	0	0.547528407840126	0.411942112224628	0.202676066037031	0.0647840699346086	0.0128650591209223	0.000847238175286497	0.624435531959697	0.496913669944054	0.258719271910598	0.0877301176279766	0.0188076875813514	0.00183097729298255	0.603984164989686	0.50832317363756
0.0851158365157412	0.127287230509781	0.153367874486268	0.14888778059745	0.116455179576147	0.073389454326525	0.924619142477003	1	0.87138928524431	0.611785989297517	0.346068391295934	0.157724600959206	0.304469764433979	0.238146358331879	0.150078615378639	0.0762024228023887	0.0311740940232951	0.0102752878775857	0.00303916475494846	0.00171916147994733	0.000783527412207185	0.000287717855429411	8.51244913424358e-05	2.02916489827477e-05	9.19587584236922e-07	3.76199471078212e-07	1.23999050059122e-07	3.29301441253951e-08	7.04602209627641e-09	1.21470121529892e-09	0.000386011195040807	0.00935103902464324	0.0102619764425951	0.000510168138252897	1.1489650684761e-06	1.17222638688046e-10	0.173178186906047	0.690772765042269	0.124821213083932	0.00102176910353306	3.78903230631737e-07	6.365243540223e-12	0.765310072240568	0.502645149178851	0.0149553553620738	2.01578009747356e-05	1.23083756834141e-09	3.40462676420523e-15	0.0333144480347446	0.00360278824769434
0.161635966262559	0.172512891833223	0.029474842883441	0.000806172230126804	3.5298037600974e-06	2.47411385085237e-09	0.0224981574559061	0.374886913155232	1	0.427017930965918	0.0291903038543861	0.000319431331324796	9.29799398248139e-07	0.000241886909327274	0.0100735341250844	0.0671579994324966	0.0716737340494193	0.0122452795227473	1.14094558036507e-14	4.63401901578889e-11	3.01298579890649e-08	3.13604834978617e-06	5.22534303872533e-05	0.000139377687827073	0	2.63590509489239e-21	2.67575082201627e-17	4.34811588012239e-14	1.13110505510226e-11	4.71032820430125e-10	0.0986021572263191	0.153238963325053	0.114022411845422	0.0406208933288484	0.00692862324068202	0.000565825676734466	0.312288069724052	0.509902313736356	0.398617903901495	0.149198634620575	0.026736904542299	0.00229401171505377	0.0622011276881411	0.10670349590925	0.0876389705536543	0.0344630821893962	0.00648857297206874	0.000584901182970206	0.00077913912250778	0.00140424925623452
0.0398924653155997	0.136414992846114	0.213487436351439	0.152904944186808	0.0501198455616436	0.00751859875841364	0.236041643729275	0.718165967055223	1	0.637256345102082	0.185852037145087	0.0248061560971699	0.0308587167687661	0.083537026904802	0.103494949235422	0.0586811053865744	0.0152270721460399	0.00180831262232772	8.91371147339404e-05	0.000214696362515024	0.000236662686214678	0.000119391630087966	2.75649343812548e-05	2.91258784786952e-06	5.68893223070222e-09	1.21916317502866e-08	1.19572662941503e-08	5.36711567267989e-09	1.10252640247823e-09	1.03651604803611e-10	0.0203691361762885	0.0867353012081709	0.020496998097013	0.000268816375406444	1.9565559499171e-07	7.90314431691193e-12	0.0441461162488023	0.0527894262251492	0.00350326081240008	1.29023580860727e-05	2.6371619514477e-09	2.99140766256077e-14	0.0353444142914176	0.0118687884191787	0.000221188771752216	2.28765672352819e-07	1.31307558568069e-11	4.18272819619227e-17	0.0104533976505138	0.000985766896482385
[truncated: 1,571 more rows]
[truncated: 10 more columns]
