# Supplementary material for: Diversity of spatiotemporal coding reveals specialized visual processing streams in the mouse cortex
Source: Nat Commun. 2022 Jun 6;13:3249. doi: 10.1038/s41467-022-29656-z (PMC9170684; doi:10.1038/s41467-022-29656-z)
Supplement: Supplementary file 7 — Source Data [file 41467_2022_29656_MOESM7_ESM.zip › source data/Figure S5C left_RL.txt]

lcSF
0.0351101996805978
NaN
0.0644193824852092
0.122956131379349
NaN
0.0597571577084864
0.0219968713273164
0.0615543694701852
0.0611424565075329
NaN
NaN
0.0213505442484278
0.0243281556276041
0.0428904982566217
NaN
NaN
NaN
NaN
0.0547709254304291
0.0318581941740563
0.03574274520202
0.0667243805455025
NaN
0.0459615999764268
NaN
0.0201386213372658
NaN
0.0360921315411185
0.0219756212795435
0.0463439843243825
0.0242591810397655
NaN
0.0527492761393659
0.0685049398642155
0.0204813009635151
0.0662414794981092
NaN
NaN
0.0362166322742403
0.0235749447733247
0.0608086993511227
0.050331298669336
0.0378419632415974
0.0369290935546116
NaN
0.060439720029779
NaN
NaN
0.0310737534789101
0.0211923166076803
0.0221491861995607
0.0486746814690919
0.0254328003506347
NaN
0.0206547634364206
NaN
NaN
NaN
NaN
0.0584153536210548
0.0248551737035394
0.0981433954901821
0.0372779325506208
NaN
0.0587089032482112
NaN
NaN
NaN
0.114485709586417
0.0406681227457229
0.0212268814642706
NaN
NaN
NaN
0.034183931086272
0.180216385816992
NaN
0.0538895504618737
0.183522837884847
0.0226481684534061
NaN
0.0587307672314902
0.048255501211194
0.0579682284066355
NaN
0.211438589354262
0.0726112581756177
0.029054503909586
NaN
0.0568043945869102
NaN
NaN
0.0611644438355882
0.0268913053745506
NaN
NaN
NaN
0.0578448318827026
0.0647518437211403
NaN
0.0638206386080092
NaN
NaN
NaN
0.0264141677499907
NaN
0.0644112056522583
0.0459286113826189
0.0423307163014864
0.0500952470581828
0.0239496591079822
0.0208630307999313
0.0331738624998692
0.0362744335360121
NaN
0.0658464823734436
0.0263317467163856
0.0522958737096517
0.171973130757882
0.0458221508019496
0.0205714376680583
0.0281131855612382
0.0621398659643114
NaN
NaN
NaN
0.118601715773434
0.0570691346553999
0.196004535653003
NaN
0.0354682141702795
0.0278088954797231
0.0249310132198915
0.0362387275755514
NaN
0.0377396485015963
0.0757738339416394
0.0676630371311424
0.023645310143441
NaN
0.0203651569703837
0.0205105846646787
0.0622920826333465
NaN
0.0245891352202429
0.064852576062595
NaN
0.0532229383750764
NaN
0.0581311089816346
0.0466253375142758
NaN
0.0333357338410904
0.0208053141876534
0.0390801697566866
NaN
0.0277521932139031
NaN
NaN
NaN
NaN
0.0327964796535475
NaN
0.0402007213918639
0.199167173618634
NaN
0.179061107287709
0.0383657661956352
NaN
0.036479484784909
0.0240899916554603
0.0751138199974879
0.0646918925321493
0.0296055286958698
0.0425253727332358
0.0492132574107202
NaN
NaN
0.0497495550534625
NaN
0.0374615297506966
0.0603845671113533
0.051301987680721
NaN
0.0593631498417096
0.226274169979674
NaN
0.0364499276334646
0.0603620060150349
0.0357546680183949
0.0551093075024282
0.139788559559887
0.121403119863686
0.0320040842457366
0.11673972959187
0.0690271838322167
0.0381243043688837
0.0490704544820257
NaN
0.0257521990258433
NaN
0.0410839239312472
NaN
0.201853512556276
0.0575025630545507
0.0450811369860224
0.02151256191051
0.180007885177364
NaN
NaN
0.0357053011185885
0.0323129530381078
0.0656924681540929
0.0744809918277115
NaN
NaN
0.0456253564568253
0.0487374354444836
NaN
0.0364249577886483
NaN
0.0483097709835887
0.0315387075234272
NaN
0.075561107022615
NaN
0.0217734974702725
NaN
NaN
0.0207394173568094
NaN
0.0271503034099515
NaN
NaN
NaN
0.025261778069817
0.0354726806652372
NaN
NaN
0.0477989662393425
NaN
0.0225706260538685
NaN
0.0260690176103192
NaN
0.0305911631654125
0.021186488871415
0.0306973478546725
0.0248202926266724
NaN
NaN
0.0598756094552438
NaN
NaN
NaN
0.0453714946014122
NaN
NaN
0.0206803810713403
0.226263743072418
0.0291734772499188
0.0272011721844284
NaN
NaN
NaN
NaN
0.0235925110062693
NaN
NaN
NaN
0.0232332084901712
0.0269154563496796
NaN
NaN
0.0207314089617648
NaN
0.0208760923225933
NaN
NaN
NaN
0.0988732486014482
NaN
NaN
0.0236417796272105
NaN
0.0258660315775793
0.039696005654156
NaN
0.0263075680966206
NaN
0.0290364798703186
NaN
0.0249369695602368
NaN
NaN
NaN
NaN
0.0379527622345321
0.0999134655225429
NaN
0.0385899725101477
NaN
0.029167605407937
NaN
NaN
NaN
0.0337668003668163
NaN
0.0261878548481113
NaN
NaN
NaN
0.0206065631630884
0.0219992286471064
NaN
0.0520778231380281
0.0303952683630379
NaN
0.0524469451427542
0.0275908098455594
NaN
NaN
NaN
0.0252281142378642
NaN
NaN
NaN
NaN
NaN
0.0279647542275356
0.0271826910196437
NaN
NaN
NaN
NaN
NaN
NaN
0.0237441104606099
0.0222869657848682
NaN
NaN
NaN
0.124146873239576
NaN
0.0202299446561822
NaN
NaN
0.029278819885787
0.0335822871318431
NaN
NaN
0.0250938811955398
0.0615841249682489
0.0229135692682313
NaN
0.0582994788149381
0.0304459977866483
0.0246775016621784
NaN
0.0243408836925596
0.0335114687088804
NaN
0.0226148042754326
0.0273232297561907
0.0220538775918879
0.0205349881390313
NaN
NaN
0.0621744264103574
NaN
NaN
NaN
NaN
0.026347322771171
NaN
NaN
0.0217495531483721
0.04655868786939
NaN
0.0292861620555386
NaN
NaN
0.0639191940242389
0.047534814616038
0.0270030344257898
NaN
0.033664763345233
0.0442523709623422
NaN
0.0232994443285564
NaN
0.0586731346212036
0.0298353718723027
NaN
NaN
NaN
NaN
NaN
0.0448927693751826
NaN
NaN
NaN
NaN
NaN
NaN
0.0224842525631204
NaN
NaN
NaN
NaN
0.0242670641144886
NaN
0.0238872107633285
NaN
0.123792075306483
NaN
NaN
NaN
NaN
0.0349063288898938
0.033287834134377
0.0595757907175866
0.0264519129375935
NaN
NaN
0.0407615562153064
0.032731946167627
NaN
NaN
NaN
NaN
0.025873959374852
0.0236938009593534
0.0401130463874933
0.0255979195661142
0.0247816606611142
0.026567153521152
0.0267142286608575
NaN
NaN
0.022696023409379
0.0564414226426222
NaN
NaN
NaN
0.0546071650813286
0.0272164869572303
NaN
0.0242065941345265
NaN
NaN
NaN
NaN
0.0237656805654631
NaN
NaN
NaN
NaN
0.0305938201944577
NaN
NaN
NaN
NaN
NaN
0.0246753004602117
0.0217601069747227
0.0229753686541559
NaN
NaN
0.0246054944159253
NaN
0.028132029750165
0.0300232899600288
0.0266716510515715
NaN
0.0228133537594732
0.0632363528842
0.0250969737678282
0.0224693983408283
0.0291123442265934
0.0235138977253209
0.0249118905550746
0.0234632192659231
NaN
NaN
0.0254332212789688
0.0257281534148034
NaN
0.0266117046763371
0.0243961455335191
0.0274088807959074
0.0233111799582691
0.0591271686865361
NaN
0.0317805585465987
0.067798459544054
0.0588275287982058
0.0760661529730306
0.0203539779760782
0.0708907473385798
0.0372461865149307
0.0375630835097729
0.0503813701286698
0.217663988050705
0.0629587945337386
NaN
0.0896487604364511
0.0518045727127301
NaN
NaN
0.0519406964283177
0.0690716535799023
NaN
0.0410204216264589
0.0714974734288341
0.04683139635959
0.0644620460264209
0.0507238934347415
NaN
NaN
0.06383512477475
0.0393805902719897
0.0839647194029994
0.0544660352370144
0.0409309390701818
0.0595543747191648
0.0464659751869403
NaN
0.0352146440993214
NaN
NaN
0.0403579646086144
NaN
NaN
0.0246938262440458
0.0208714278076255
0.0596260909282669
0.0365934916204854
0.0424059387372106
0.0480978786219626
0.0518532280068614
0.0254382836908856
0.0543546326535673
NaN
0.0667149873513166
NaN
0.0530292044351415
NaN
NaN
0.0639178046003428
0.0427535991003971
NaN
NaN
0.0519273699387037
0.0752716313048181
0.0422924343123856
0.0462208431271951
NaN
0.0961990730151893
0.0545736415113702
0.0559147095401356
0.0599745668968441
NaN
0.071711904056243
0.223836305118177
0.0562153899016282
0.0414764015121648
0.115472816729166
0.115986524492453
NaN
0.0317878065838903
NaN
NaN
0.0294718944838608
NaN
0.204035767972103
NaN
0.185059763559194
NaN
0.0656121551952358
0.10082804492482
NaN
0.0309070453337977
0.0556197303498569
0.0484630344700949
NaN
0.0289418060384318
0.029895382522306
0.0466751077937869
NaN
0.0542766491706565
NaN
0.0660292670757748
0.064254893139898
0.0430769639027638
0.0303509663737002
NaN
NaN
0.0806166952664606
0.029719340968139
0.0554040191821427
NaN
0.0321221511161082
NaN
0.05517973446024
0.184838155399847
0.0253261678434885
NaN
0.027006083726216
0.113465566308539
NaN
0.121866096514996
0.212063730388636
0.0919518696339734
NaN
0.0440107908149146
0.0479564292953866
0.0447655670986471
0.0565784489874913
0.135322923639794
NaN
0.0900072772679589
0.0424262133441011
0.0592445033164222
0.0582047343086543
NaN
0.03114217926259
NaN
0.0250997772261494
0.0614894914830376
0.0500699837202128
0.0414057548925604
0.0362936431337572
NaN
0.0666203743987147
0.0290472955245148
NaN
0.0312654784580917
0.0261639134513063
NaN
0.0311124867073002
NaN
0.0267983354354363
0.0371438444641842
0.0342124421738426
NaN
NaN
0.046677451785846
NaN
0.077753126372269
0.0698756247649107
0.0597422557408435
0.0243445984486403
0.052412946387793
0.0483348921967157
NaN
0.0566596695542557
0.0752071588151354
0.0308669697506939
NaN
0.046945556236784
NaN
NaN
0.0565482245220151
NaN
0.121302809905271
0.0787548635899118
NaN
0.0295842584456186
0.048149200357449
0.0608499185279775
0.059778377347834
0.0499250717657587
0.0406547271498563
0.0280729348544795
0.0686699800041576
0.0951279880159825
0.0470507010853197
0.0360121908644988
0.053698849808751
0.0589604320599164
NaN
0.0575635390486779
0.0934005292179736
0.0572078951500462
NaN
0.0484493840974756
NaN
0.0473098256646361
0.0245089966854403
0.0466553398681187
NaN
0.0628999710195129
0.0285657211366538
0.226262123381274
0.065555614228453
0.128389115333666
0.0574899480167998
0.0453343856779149
0.0808962536711147
NaN
NaN
NaN
NaN
NaN
NaN
0.07539109839701
0.0475995664857515
0.0491598980335721
0.0717589247210976
0.0237517581385511
0.0446910524783377
0.036086740011645
0.0450215081318479
0.0765274631158723
0.0530268039433531
0.0452957472865142
NaN
0.0512160261757113
NaN
0.0286108342839201
0.0480973584018728
0.0309187171095816
NaN
0.210389897774882
0.0486002531104168
0.0548212155417326
NaN
0.0527634017046942
NaN
NaN
0.0401657211814165
NaN
0.0579966677081783
NaN
NaN
0.0255346569451261
0.0435029181026315
NaN
0.0375251155321712
0.0300389374307864
0.0556617074718616
0.0228177859918851
0.057471917090999
0.0651756599311952
0.109204014934955
0.0277513271193584
0.0948619260318503
NaN
0.0645572811003155
0.0555141784617444
0.0816031069882238
0.0324716230060629
0.0872775300031911
0.0683653406661813
NaN
0.0370874413706906
0.0868213714284318
0.0854374596466334
0.142431525826475
0.0751364585191226
0.0307071670966263
0.0633618037983868
0.05112520880981
0.0481923861500778
0.0528468661648001
NaN
0.0749806572034308
NaN
NaN
0.104524016562718
0.0218439278796567
NaN
0.0369549226627729
0.0311933973090639
0.0736273091057099
0.0430458971905171
0.0499529272104048
0.040880340385792
0.0345050338471311
0.0593958986844257
0.0413285270118314
0.224734922615349
NaN
NaN
0.020121141411746
0.100546532390768
0.0955618634373155
NaN
NaN
0.119918638466998
0.04019437367179
0.0327658441565958
0.0307679400487992
0.0302895903208153
NaN
0.0584322666990568
NaN
0.0506136409035096
0.0827209215300324
0.0374825401580306
0.161989388076253
0.0763864859564544
0.0424661100710781
0.0724270811880419
NaN
0.0265159196662007
0.222902600409463
0.0821022422263194
0.0333375833042035
0.0528002857525702
0.0979577855156385
0.0623810290013768
0.0487542150806854
NaN
0.0464168787296345
0.0695246941492731
NaN
NaN
0.0358642468671361
0.0657831510862837
0.21361616515466
0.0478875553475705
0.0924812887173334
0.020828478206848
0.0429568853617139
0.0398185356900371
0.0573956649244723
NaN
0.0427149837140886
0.0334052647847734
NaN
0.0335591295859948
0.0574150910802078
NaN
0.0215133419886141
0.0336358304995487
0.042753901885573
0.0628348068530298
0.0699082067209603
NaN
0.075392735141307
0.0622178857840406
0.0552151336297098
0.0891951686330561
0.0232886843070139
0.0518537017604701
NaN
NaN
0.0697596572461715
NaN
0.0613392828325892
0.0656296034139302
0.174996515003656
0.0533226416728376
0.0520233554589608
NaN
NaN
0.0315405033047473
0.0467143331460045
NaN
NaN
NaN
0.0278046454103325
NaN
0.020089157683584
NaN
0.0467467419832354
NaN
NaN
0.0313855646692467
0.057935038391582
0.0418611360621516
0.0664965495995031
0.0348605505360434
0.0355214817040245
NaN
0.0354769274184442
NaN
NaN
NaN
0.0719646333704907
NaN
0.0603090825327142
0.0534334002168979
NaN
NaN
0.0327188450096456
0.136623714198276
NaN
0.0249323938824415
NaN
0.0356326295271132
0.0639459575122021
0.0385940768582927
0.223758985309341
NaN
0.0523006890754751
NaN
0.181728430172959
NaN
NaN
0.0316685823949792
NaN
0.0608852817532931
NaN
NaN
0.0223394422100794
0.0408058207059966
0.043400503067409
0.100337473668229
0.0210667925923006
0.0309506943444173
NaN
NaN
NaN
0.0229342642525952
NaN
NaN
NaN
NaN
NaN
0.0618332709455984
NaN
NaN
0.0422885875348193
NaN
NaN
0.0278479728910384
0.064303809731591
0.0566064052054393
0.0209002731475039
0.0813244053394999
0.0318229846896127
0.0363092217359435
0.0313021852848902
0.0220232672222175
0.0549763471151021
NaN
0.0366962203161978
NaN
0.0258602274765451
0.0562131777137421
NaN
NaN
0.033349358022349
NaN
0.0459148384622309
NaN
NaN
0.0335498794545395
0.0200002857972187
0.0789233308220155
NaN
0.0241147896133832
NaN
0.0403737958903972
NaN
0.020000000000001
0.183971066478539
NaN
NaN
0.0257438107118633
NaN
NaN
NaN
NaN
NaN
NaN
0.0418065881141108
NaN
NaN
NaN
NaN
0.0444742074930135
0.0614311741598331
NaN
0.0592080253639134
0.0623919935433495
0.0519238356692211
0.0291330361432631
0.0307514375259005
0.0501272488167846
0.0765187893820251
NaN
0.0434333530460729
0.07500932959844
0.0574696536305576
NaN
0.0200000000038496
NaN
NaN
NaN
NaN
NaN
NaN
NaN
NaN
NaN
NaN
NaN
0.0639187134303136
0.0389037293727176
0.0206715746290948
0.0273075798585481
0.0492582846118281
0.0377062615328236
0.0262254140205042
0.056335733632453
0.0256839682304512
0.032006603778418
0.0258189395725337
0.0375457899280005
NaN
0.0329222582816254
0.0411848485730476
0.0423116935874958
NaN
0.0522936732525021
NaN
0.031957222817689
0.086008938442687
NaN
0.0443687522829539
NaN
0.0385660202040044
0.0317629125847719
NaN
0.0372164099224282
0.132139264590762
0.029249122953791
0.0224823667507834
NaN
NaN
NaN
NaN
NaN
NaN
NaN
NaN
NaN
NaN
0.0201391989036776
0.0220135832044933
NaN
NaN
0.0206376148386167
NaN
NaN
NaN
0.104382098329865
0.0260192217343674
NaN
NaN
NaN
NaN
0.0200133892454523
NaN
NaN
0.0248201687406124
0.0419409806675776
NaN
NaN
NaN
NaN
NaN
NaN
NaN
NaN
0.0587035729487352
NaN
NaN
0.029831596184416
NaN
NaN
0.0289018662806658
NaN
NaN
NaN
NaN
NaN
NaN
0.0231620521708158
0.106061330323427
NaN
NaN
NaN
NaN
NaN
0.0242264882463808
0.0393030198066736
NaN
0.0294634465727613
0.0359451856282446
NaN
NaN
0.0227267719282853
NaN
0.0300103979307599
NaN
0.0242074741370926
NaN
NaN
NaN
NaN
NaN
NaN
NaN
NaN
0.030096981795751
NaN
NaN
NaN
NaN
NaN
NaN
NaN
0.0215579206191101
0.142864545041106
NaN
NaN
NaN
NaN
0.0266285582980786
0.0273678678725527
NaN
NaN
NaN
NaN
0.0401395546451622
0.0239278413450069
NaN
NaN
NaN
NaN
NaN
NaN
0.0425193256820267
NaN
0.0206801443150126
0.0508961654413316
0.0231870369465171
0.0241137827945268
0.0507588994952588
0.0253247158669908
NaN
0.0233319974426671
NaN
0.0640525675695399
NaN
0.0724647702210994
0.0350958234730606
NaN
NaN
0.0513227101455335
0.0551835305380126
0.0458390203896737
0.0557321291103415
NaN
NaN
0.0319586480906933
0.0484607482139985
NaN
0.0238581524457765
0.0505798539522177
0.0465610524297313
0.0291851936130177
0.024265206176052
0.0244674063982414
NaN
NaN
0.0465125084483918
0.0488238881124832
0.0360647289181559
0.0267294720426654
0.0503023010315828
0.0221819908506964
NaN
NaN
NaN
NaN
0.0469484699123859
NaN
0.0458007685689299
0.0476023610627692
0.0540419348432177
0.0467153837800325
0.0292349107045723
0.0254818113766924
NaN
NaN
0.0561107197990055
0.0611997099405637
NaN
0.0292269604029946
0.050129004313932
0.038016327445184
0.0524128087179803
0.193803747698855
NaN
NaN
0.0614254689320178
0.0470662513112852
0.0485018318803271
NaN
NaN
0.0560722163778544
NaN
0.0486265625167214
0.052794539159297
0.0517673289868821
0.0274822366587347
0.0359556717933834
0.0666139557822812
0.0343741317591333
0.0413870056115066
0.0292502352061619
0.0433023155953409
0.0635170411562488
0.0207031954917022
0.121609567085392
0.0357990619448302
0.0543123192090582
0.0459035948472275
NaN
0.0486834722291364
0.0461426264663556
NaN
0.0507377213101315
0.0248208774166832
NaN
0.0249896967922411
0.0427056292550994
0.179132189051176
0.0215718920218349
NaN
0.0273265231819514
0.0224118177958736
NaN
NaN
NaN
NaN
0.0460945709405692
NaN
NaN
0.0535122865954715
0.0365912402468216
NaN
0.0455891176307977
NaN
0.0306183711529364
NaN
NaN
0.0285682136743608
0.101046872135247
NaN
NaN
0.0238637440477165
0.0452674454751761
NaN
NaN
NaN
NaN
NaN
0.053433958397733
0.0224456029423286
NaN
NaN
NaN
NaN
0.052541482972007
0.0391085211128419
0.0273053277634303
0.0448963635117817
NaN
NaN
0.0455538958158226
NaN
NaN
NaN
0.0206313824450031
NaN
0.0594226649944293
NaN
NaN
NaN
NaN
NaN
NaN
0.0252325253766682
0.0205565359607937
NaN
0.0317572398790183
0.0869488774418242
0.149010104189164
0.0581156650121619
NaN
0.0576094630895849
NaN
0.0659922665946396
0.0594647723277462
NaN
NaN
NaN
NaN
NaN
0.0269561169670534
0.0219829014058377
NaN
0.0288807440515818
NaN
0.0292434329821755
0.0576292212749297
0.0481733142204556
NaN
NaN
0.105406111647695
0.0657729552678496
0.025611997153374
0.0214727465299495
0.0256312116038115
NaN
0.027160313145371
0.0327195341697294
NaN
NaN
NaN
0.0661026390271019
NaN
NaN
0.0455646601316537
NaN
0.0319249053550784
NaN
NaN
NaN
0.025259718031541
0.0481263508213797
NaN
0.0874738115514021
NaN
NaN
0.0563403612758013
0.0285696617549317
0.0361462523909719
NaN
0.0606043933879677
NaN
0.0637628061759646
0.0435187379737835
NaN
0.108517404433862
0.0591504173495042
NaN
0.0641841300755505
0.0639713905303269
0.13268592060954
0.0628273129643767
NaN
0.0565693497681582
0.0402781127887206
0.0441754376007824
NaN
0.0571810009705146
0.0566986453753718
NaN
0.143724111561979
0.0961077755427396
0.0237595322382133
0.118951833518217
NaN
0.0538865880797795
NaN
NaN
NaN
NaN
NaN
0.0224606045667118
NaN
NaN
0.0204489763342423
NaN
NaN
0.0630222490738754
NaN
NaN
0.0277637619678448
NaN
NaN
NaN
NaN
NaN
0.0564530539286505
NaN
0.104395965381948
0.0708183704455279
NaN
0.0900737153933119
0.049470169762094
0.160916961218906
0.0553002444052267
NaN
0.223719338126955
0.0594104454956871
0.0381270957251173
0.0682614302675502
NaN
NaN
0.197676654402265
0.0475587013922133
0.109897255629084
NaN
0.12265268124692
NaN
0.0531316971840758
0.020274584140626
NaN
NaN
0.0385238108129936
0.0470803939465121
0.021742668510701
0.0485751687974049
0.0597969181288583
0.0855532966833277
0.192567774719139
NaN
NaN
0.0613203960311778
0.0601583180687638
0.0922476322656978
0.136643700568787
NaN
0.0812034718442394
0.0636425768635282
NaN
NaN
NaN
0.0276144460412795
0.0566723487471465
0.0224076899470506
0.0715751390685021
NaN
0.103800083835117
NaN
NaN
0.0569142931496777
NaN
0.0274700844809283
NaN
0.0645168622027686
0.0526354729196391
0.106342795082307
0.0725962800710743
0.111859513467345
0.038711403666519
0.0391382667831066
NaN
0.0606374423743732
0.0240428915179145
0.0403293820456734
0.0708197219283637
0.0715087095261724
0.0351711910436368
0.0343280222777579
0.0231951300231554
0.138698078466004
0.0652663506635489
0.0611555984154592
0.0557378988475046
0.0662586659967866
0.215495884543232
NaN
NaN
0.120483740763835
0.0512943877159207
0.0600390207059179
0.0686360940068294
0.0673566103410169
NaN
0.0605463650895604
NaN
NaN
0.0384567567106078
NaN
NaN
0.0250750663679533
NaN
0.0899700392921384
NaN
0.089760834721877
NaN
0.135213643656848
NaN
NaN
NaN
0.0716736690396128
0.0975633182812383
0.0504128583018475
NaN
0.0411204280869631
0.0614372723988676
NaN
0.0569520277888562
NaN
NaN
0.0200000030447076
NaN
NaN
NaN
NaN
0.0378984191032697
NaN
0.121503190980678
NaN
0.032454943214504
0.0327790802570584
0.109519511859822
0.0964688236985392
0.0484282621954906
NaN
NaN
0.0973362686186363
0.0590961319907088
0.0586676395483187
0.0211911949781583
0.0202832767445804
0.0259836752362281
0.055489464869636
0.0786146901253708
0.133400325376183
NaN
0.0794518787474775
0.0578529617065608
0.0314412861503142
0.107494707002971
0.0698404627774393
0.0208718420123096
NaN
NaN
0.114015585097238
0.176191560338392
0.0355334319234711
0.0279212262406012
0.2032453783609
0.0246377537635507
0.0579617659653636
0.0234699535738113
0.0707863275193519
NaN
NaN
0.0496908352835949
0.130321621949811
0.0898220564660378
NaN
NaN
NaN
NaN
NaN
NaN
0.171160350572527
NaN
0.0233278654878389
0.161876155447493
NaN
NaN
0.0401796951998207
NaN
NaN
0.131645115577743
NaN
0.0985724636105315
0.114414347984
0.0564221375073334
0.0708245838612774
0.0416527500710972
NaN
0.0586583622292847
NaN
0.0242071853147467
0.0662440961689653
0.0950004975572334
0.0500005288941168
0.0505690979021828
0.0573819758185856
0.0412942885451337
0.0701059440354065
NaN
0.0622263966999176
0.070476051689204
NaN
0.0412913653214861
0.0672464459094316
0.0609352007433991
0.0557870696702623
0.0495868237368494
0.0618293087533222
NaN
0.0648690864618483
0.0464273790323315
0.0846185342281245
0.070476586448207
0.062114166955293
0.0680495582591191
0.0694312282888331
0.0629356878020805
0.0814630521365724
0.0449794710098844
0.0672761642375044
0.0706449695394372
0.0628747676827182
0.0254433245532128
0.0210039997087414
0.0336779056397495
0.0500570861653969
0.0619029365762899
0.0529987419782741
0.0292694336724024
0.0249513738791217
0.0672987518008242
0.0617021898617229
NaN
NaN
NaN
NaN
0.16118706946949
0.119559420941298
0.226273927126869
0.0308106183610938
NaN
NaN
0.0249466146215923
0.0650932670919977
0.0265928015174652
NaN
0.0436761797421915
0.045296765430854
0.0617508059217626
NaN
NaN
0.116502854687945
0.162993233899467
NaN
NaN
NaN
NaN
0.0283509745944529
NaN
0.0441711576992106
NaN
NaN
NaN
0.0383192943055214
0.195369411212608
NaN
NaN
0.122366427078162
