# Supplementary material for: Diversity of spatiotemporal coding reveals specialized visual processing streams in the mouse cortex
Source: Nat Commun. 2022 Jun 6;13:3249. doi: 10.1038/s41467-022-29656-z (PMC9170684; doi:10.1038/s41467-022-29656-z)
Supplement: Supplementary file 7 — Source Data [file 41467_2022_29656_MOESM7_ESM.zip › source data/FigureS14A_PM.txt]

V1	LM	AL	RL	AM	PM	LI	POR/P
1.21380342238191	0.792234133330443	1.51783376884471	1.60339579451846	1.35745334262458	0	0.954540087528812	0.420329630938105
1.09206110772971	0.750297662526632	1.6120356883882	1.72190743449267	1.62516901043253	0	0.15399775595948	0.661365358700448
0.987082076502583	0.509765773243429	1.61740586883508	1.52287039912549	1.0784002217174	0	0.65162386628769	0.868439649612091
1.13000090346162	0.879189994206344	1.43022046308458	1.62045487259231	1.5595255756384	0	0.836556675527737	1.08719076724338
0.831139079123339	0.89581390969051	1.57116239636255	1.57399525227164	1.36900737455429	0	0.593441185372406	0.760065997565797
0.883333008798655	0.627169483423775	1.67446135623723	1.64990009745615	1.59901256622457	0	0.334521046779025	0.535641693044614
1.01048578255817	0.807045640618524	1.81567676276581	1.65338617310814	1.50028825004243	0	0.657747425687775	0.493274412774386
0.731080149162747	0.628182167591491	1.54923869833095	1.69703453008687	1.37161964562466	0	0.662522335358927	0.673492457342013
0.725636350606274	0.819270889891873	1.59291818923275	1.58210229019854	1.45843081489967	0	0.56697304585772	0.687582392480163
1.00729189168419	0.667192556317832	1.71645810088289	1.63257827962548	1.57282710867741	0	0.805222830341627	0.826324078814896
0.929925990716521	0.665757427319523	1.54137893220869	1.62520963279851	1.59948548159142	0	0.489464364162991	0.623419169518648
0.641132273188255	0.810998522123429	1.68711680926417	1.64625363798541	1.43034812409533	0	0.720054544688877	0.537264570829393
0.759021977086564	0.586000570129029	1.65407734443995	1.75148364769538	1.67024369279773	0	0.274319651707214	0.308537228658688
0.86862706450316	0.644822969241737	1.52733305072921	1.65177967176592	1.4982260492807	0	0.404364979515296	0.71913726940689
0.613157440259715	0.692376590430688	1.52873983440654	1.72234106289092	1.57610918072338	0	0.480771699658868	0.306910283007055
0.713444922742812	0.690138813132373	1.84238814335209	1.87259639275208	1.56014743306426	0	0.501931181228648	0.471676875155853
0.643941589765376	1.07389526114509	1.73917495047994	1.69762729751141	1.44481617461671	0	0.441843637156848	0.429430846678302
0.606394344347887	0.649585709896115	1.49406355960424	1.80573956667837	1.52354302189657	0	0.520969509554959	0.483799206800632
0.738504781212317	0.732342874661545	1.72877578098426	1.7620289076846	1.72331897139892	0	0.276949622979547	0.630437070028274
1.05615472946361	0.558374665384057	1.48545796613452	1.73007321385958	1.59661480397136	0	0.770942850842395	0.133526334441066
0.703200147536233	1.11569479789358	1.70262505200889	1.6382891133474	1.67751380520143	0	0.560700194191596	0.474822544289555
0.968205614723409	1.38445037857988	1.66246293893558	1.76130681814036	1.57562896250931	0	0.502552735315275	0.532070508703735
0.458139126444377	0.667785844481933	1.74500665467656	1.75270167881247	1.40708978256618	0	0.566619345653299	0.457834221360092
0.472633480936063	0.693011200376618	1.1605297873581	1.80020309795682	1.62096283013647	0	0.529111676653361	0.394161572616488
0.700935417893299	0.694464471557232	1.5760096557423	1.71764719564494	1.63176781166872	0	0.634045947670836	0.813773755572026
1.14762334904438	0.683560234606944	1.43745346704062	1.71979334190027	1.3107951224774	0	0.540221024076493	0.5999918073607
1.16527207587277	0.651926643623986	1.69364066658111	1.71854407019061	1.42285160236388	0	0.650994679838284	0.5386841111752
0.537899570175474	0.442636490674796	1.55239818531833	1.78931088717461	1.43324662980835	0	0.684583862609009	0.934792796669358
1.18497981421747	0.474928563882354	1.4243643085546	1.61433095347543	1.11651625139532	0	0.863187548226224	1.19411770973979
0.836393947100809	0.56741027327249	0.982013030040123	1.68985490279614	1.48105682766011	0	0.099745643276831	0.453666880433279
0.566177873169304	0.447893645678891	1.55427610454986	1.64384238582881	1.57772716154059	0	0.281009870740766	0.495008918390014
0.768850190705304	0.797937666660386	1.86350432513254	1.72262618555556	1.72835170963441	0	0.23061317027106	0.536762987444687
0.821245897083989	0.808748749589069	1.45243533409317	1.81001071341118	1.52836740323045	0	0.489603173281598	0.560440214031637
0.905627882530339	1.20950488553141	1.68826073225766	1.68284926611845	1.39569628485696	0	0.498748512628331	0.61568736573166
0.8476324361812	0.999030434120634	1.51351538792203	1.48882871349151	1.48146810794237	0	0.312671563154288	0.799000123075226
0.617440954444499	0.589550476506847	1.55576977898355	1.70158180786932	1.68783984153253	0	0.755323948502046	0.466463193584466
0.924286529039138	0.355732955396872	1.72937510580027	1.81728043189702	1.63824474040327	0	0.278979701100059	0.440593204420256
1.04459586146525	0.84742464289818	1.34049832372247	1.63380842532563	1.34398875484487	0	0.769676729514853	0.367101494698722
0.861908090586919	0.695054126806018	1.52791018161691	1.68400450940179	1.63363435934062	0	0.670402152266413	0.528052642074452
0.818349631559151	0.507825429751393	1.90909784603564	1.74639635917168	1.74498620268057	0	0.571579677846659	0.43011928348593
0.827106366244898	0.878335825266542	1.55984349472957	1.61472751261323	1.61705886571404	0	0.925745817274334	0.560139676833255
0.773915430698803	0.797878549152213	1.71686618105631	1.54967741839761	1.60091738797166	0	0.885157637544617	0.881246507612514
0.760982632448162	0.529343520273803	1.44304720612677	1.7452546813074	1.54891380517502	0	0.420705290037988	0.391915074676591
0.802530632218363	0.649567143480638	1.75689114747285	1.68509314667594	1.62775217781263	0	0.59692175045073	0.485946960490032
1.04993133955213	1.00010744738032	1.63728773314304	1.64923047455494	1.7250337189989	0	0.494507035625375	0.584151639889036
0.837225188251182	0.827564545506944	1.61919716957744	1.30025055898204	1.26438433027737	0	0.644702689422196	0.55020486259505
0.907390209458121	0.556350409778926	1.42833232078525	1.58914561483723	1.35551745151033	0	0.604883004760527	0.563639697086036
0.8380079127449	0.515160515618099	1.5134746617515	1.77587791394317	1.46053304253194	0	0.792818646323732	0.84013665825197
0.686676725795365	0.522931121222793	1.3444879995493	1.75987593554892	1.51759176336742	0	0.411801415896038	0.417369943125451
0.605960902302059	0.558416316267055	1.82463702391927	1.84713277522878	1.49416637501059	0	0.598440217937694	0.567471424502347
0.8239475007126	0.884507970541016	1.70268322532246	1.7493606377031	1.37998448389574	0	0.846652097503774	0.486869892951409
0.878876384616095	0.797573772953365	1.7140526343664	1.52053001326488	1.4505194628722	0	0.548340153456684	0.35881675364179
1.09457196519787	0.65885412798991	1.48320617193181	1.49357177984972	1.07251890492217	0	0.714106046995488	0.631818180988182
0.852809394470229	0.706957617434423	1.70352885502568	1.68045407276482	1.65561672669124	0	0.449061194977675	0.405013293021915
0.885325192987832	0.532547682411304	1.32616911569442	1.66672297642405	1.47165796004886	0	0.596808442597027	0.413308205301436
0.56104225744383	0.430382493156452	1.79370115419425	1.67823941038181	1.31030126433141	0	0.762752028017722	0.487284498993005
0.757451955827859	0.404466206640053	1.70945010945605	1.64005827882762	1.41315910493716	0	0.603334829946867	0.82399509897743
0.847319643739422	0.721333056382358	1.43324308090763	1.7235751788437	1.74903869012696	0	0.25778702970818	0.395874301876737
1.06052237613664	0.765128341766285	1.68761166247217	1.6259546535508	1.19876587297186	0	0.627124477378893	0.528153832232522
0.770048175927252	0.895905849374075	1.66739064448854	1.74796617057142	1.66919161165814	0	0.392931926354438	0.246956592936429
1.03367445044964	0.61417097797872	1.68541340382743	1.68660801929174	1.50124523652976	0	0.617093452170847	0.35121617153071
1.02584359605562	1.08691482909442	1.69206080186886	1.59747677315867	1.38228587662809	0	0.916520248943607	0.705948451069838
0.883298105799209	0.728889209941543	1.57977549413578	1.71315264590042	1.62800606124737	0	0.553222924835188	0.338914233672913
1.06889672600021	0.501385195135256	1.56238961644855	1.63322051264291	1.19700315123002	0	0.322109026894925	0.583939864756293
0.386663891410005	0.637400218623253	1.69329764152049	1.78355796573647	1.55496503354678	0	0.14475748903703	0.533553864340847
0.625367915464149	0.923037369542594	1.58810410375914	1.78779521703251	1.6817602868418	0	0.399021078251706	0.941795363471553
0.725320905350153	0.705855106496161	1.44052995373204	1.6952577931923	1.70943463896516	0	0.14071242322824	0.526588303048012
0.764640814840557	1.10100745023693	1.56953895712688	1.64821653224886	1.37123211256102	0	0.626554849285472	0.480586908781321
0.781695529353294	0.718139124584641	1.67883375651645	1.69259920961569	1.52466800411535	0	0.570053292162735	0.956017086659383
0.813874827011357	0.622887527172519	1.51912104052025	1.78642111795609	1.73311746977638	0	0.456621315291984	0.358367635856054
1.03550040235648	0.797042235052543	1.73728465607735	1.78551075596159	1.60654476433967	0	0.503153616538133	0.387652581662876
0.722010914867436	0.997947562927331	1.71461130522086	1.83089877454713	1.75795024680012	0	0.532711557189264	0.701605405402282
0.950446706749702	0.668195034057276	1.39146157467073	1.625301698002	1.53746141608067	0	0.594325677681759	0.62098138051963
0.722739773918007	0.912092240167883	1.46378670555701	1.8003088242258	1.51075096077658	0	0.621129245184407	0.505771694744207
1.05768689862551	1.00979400139514	1.86424251965037	1.69906468804051	1.68155973910058	0	0.482358756855359	0.159548278242229
0.533352947733454	0.987740338866389	1.06564164666889	1.67680703734559	1.49253827061519	0	0.731374380674825	1.03285160999287
0.724401292502437	0.677255036538202	1.33562534121408	1.65315723376239	1.57757207051462	0	0.582678875194736	0.549366329656078
0.814556493048249	0.985227710814903	1.81510357505769	1.75239002432285	1.71463270922054	0	0.433365583462727	0.541767957624256
0.836937921636906	0.696203165317669	1.2873433427644	1.80923478500994	1.73253937060834	0	0.434744405505018	0.301768214199763
0.513998903090261	0.623626992233774	1.54097686947681	1.78795172927569	1.36273521812443	0	0.242912754131853	0.359750267808791
1.07082305140473	0.600011884853618	1.64485451576615	1.5925744019742	1.53311739573698	0	0.728816557128218	0.317837598713426
0.597574818257525	0.912348455024062	1.56330979315523	1.78063141033861	1.38156454666809	0	0.624754956616644	0.617517319277264
0.637602770617465	0.849809815449239	1.75149588237051	1.64141253197649	1.55172265518406	0	0.734225157774043	0.350617076769354
0.982486417955205	0.790628412653326	1.65127402996349	1.59435761730184	1.4987508037561	0	0.652584924044139	0.216136806502163
0.590593058116891	0.61156908345436	1.70448322437429	1.61322563018234	1.64890513798862	0	0.68167559860238	0.402645049280592
0.381807727746551	0.547638463485265	1.75135681598992	1.79648228513947	1.65397820696432	0	0.667617704092729	0.494067748534585
0.951491520953857	0.755613810865121	1.59153683195646	1.60384023405761	1.40329409266014	0	0.519012108752035	0.434059422682295
0.81590051475789	0.4329913475113	1.77611867148461	1.63483587789551	1.50640369805493	0	0.332249042088923	0.678062333890645
0.812297425584086	0.678771844724442	1.7098238647659	1.69895550885728	1.60950671322116	0	0.727088378899232	0.347163362727514
1.02140267816883	0.738528909284624	1.60957203760388	1.7210257585545	1.55438103497571	0	0.229438892665229	0.441242959581713
0.603568365383718	0.921701902043124	1.40451310750242	1.64762149471991	1.43518389681087	0	0.491745865783611	0.370538179563676
1.00119032178081	0.374473973205999	1.82908120320794	1.9263677020996	1.73564930845723	0	0.196660591837053	0.382206740152653
0.574181821611277	0.65396545491444	1.49304027312401	1.65646186351421	1.57870934607886	0	0.343983116121887	0.538990887832548
1.12467951615515	0.482254602090672	1.72870168224879	1.67417168809325	1.34651265391205	0	0.613997712086454	0.750711900602239
0.697821105108357	0.724257684022192	1.8510913060374	1.6084018766854	1.53649316171833	0	0.502542334662089	0.325262601367254
1.01893641319536	0.654468357944725	1.82768410540097	1.76111270384924	1.53262290720623	0	0.731983708638221	0.505398441728501
0.810166448481115	0.655596186920839	1.67006606613742	1.69755191809648	1.43742052111284	0	0.969120462609278	0.568267650814956
1.00540754179834	0.929102363129127	1.79554484506226	1.74137726576028	1.58258135664247	0	0.337487247544083	0.391370185994323
1.19409080029226	1.07820256298933	1.61927902875005	1.60215785454009	1.36761750321647	0	0.640005929842206	0.906186321570599
0.711034859409965	0.643897405212641	1.82518856399219	1.68661337714231	1.52626546858819	0	0.603826891461874	0.390721756178486
0.69879251362465	0.908566174593554	1.58308173418456	1.66334997370084	1.58402728679331	0	0.489299062277046	0.623648540093666
0.912401161351067	0.594969513516634	1.54775316261353	1.6187157068761	1.45724815331916	0	0.955054435283475	0.313368667920491
0.851609220166421	0.639284291066363	1.74106663333265	1.66079941169837	1.32799557757716	0	0.535101125398997	0.876480744552139
0.584909841229194	0.942018928755119	1.42507447982547	1.81257988472003	1.59256895527869	0	0.572319303680528	0.288227318086131
0.828873415918925	1.18425116142915	1.43594282222439	1.86261827175118	1.63447739057481	0	0.408587661879148	0.18628305228151
0.826138320542342	0.590495692427644	1.5263501094442	1.61856843857771	1.27396258945176	0	0.597714202001568	0.624183644074469
0.677615468785293	1.01487028363274	1.56440934265136	1.49394462652287	1.48364474009701	0	0.794773509637956	1.14175244415332
0.505849159737551	1.27265667105112	1.73838864937399	1.63998073061428	1.50958546741178	0	0.280732248475117	0.684152980295903
0.508316028509015	0.572474805416026	1.76592803459626	1.78271555840864	1.55800708809571	0	0.461024585950991	0.251204261042151
0.641118712360067	0.495777921193541	1.61557452350622	1.67466769192822	1.58435326499902	0	0.893183980642147	0.397133095553982
0.550334479727852	0.773072195202193	1.83803102966768	1.67129572394334	1.63416186707089	0	0.471160679855215	0.579271909695836
0.983255079274698	0.458261434170697	1.47431693124207	1.63170706388582	1.42859748044288	0	0.686210247659973	0.763445385984588
1.01332995555925	0.741001832051664	1.5354788073452	1.66757109439812	1.45597641866808	0	0.487157786654771	0.629385008643523
0.989923251917323	0.786566788315084	1.61592462380327	1.79876050454001	1.54893488624129	0	0.482424179151867	0.516174389882547
1.04591298327951	1.07870918076874	1.58841562700174	1.53659601915308	1.41097705391202	0	0.781003080403316	1.05428966312057
0.939518637883182	0.725540139201503	1.39264699418436	1.58868502144362	1.57330214696542	0	0.916211051189593	0.822543265186503
0.699467089490093	0.58868958994528	1.42807381000107	1.77040309769984	1.42549442190606	0	0.323863493478066	0.449558947064905
1.05888304078526	0.630894645849555	1.69764209204597	1.6213651587965	1.63397486210295	0	0.808763102469705	0.37827988300299
0.825155485811557	0.923998736828677	1.60940968335802	1.62432435924369	1.70644417641351	0	0.648794069792574	0.7037026310292
0.865137512103903	0.60413534655165	1.75175578083317	1.692335520261	1.60088587502217	0	0.240892558886652	0.701862021579058
0.551729756849134	0.72674927306288	1.80611810573893	1.76280255045129	1.63376867299932	0	0.371523393713397	0.580192179175376
0.779431416170109	0.664046086539901	1.778630454427	1.71922579959025	1.47289858376884	0	0.230278690884177	0.561069065301552
0.43185214707918	0.660032050822261	1.51924728310584	1.68699269126459	1.62320854323129	0	0.248468641976125	0.447645213574666
1.02674073697395	0.508359983300537	1.49318403712579	1.7100328168706	1.20395001342976	0	0.48851261234275	0.732293316579142
0.768034622430949	0.794736548446822	1.63592336360877	1.6714790633271	1.73665023619902	0	0.407269832155979	0.297069360768609
0.885647435616259	1.0405985000814	1.71036235702118	1.67781474109001	1.60961127322849	0	0.500048912991027	0.562026288091901
1.2765565425125	0.515738313957075	1.38936181308737	1.63434573753875	1.25026892882409	0	0.486060939715874	0.847879390205671
0.672965538341019	0.530097349264984	1.68973928775558	1.56376539678619	1.39438169792352	0	0.640816326984893	0.762013122858388
0.91649201139509	0.496463145414292	1.46414266738932	1.54512591854229	1.45712604201198	0	0.752073042627109	0.870715730662327
1.31114598803811	0.977624518046813	1.45668325609448	1.49789823286291	1.4166888469773	0	0.565154911344426	0.430066704634211
0.933444263216	0.577576006749202	1.75211030723808	1.58808838018142	1.67658347812037	0	0.521340085685727	0.607997371508589
0.853247358582834	0.227829108530214	1.6335949050802	1.8202327166155	1.58704914349643	0	0.222166362432209	0.294365865997461
1.0859507966521	0.749477223438132	1.69596761892812	1.69896034745123	1.64650682644989	0	0.840543978205169	0.642679964677557
0.899562588604812	0.754679121352515	1.6690405213926	1.66192811050518	1.54878250603196	0	0.686787139326381	0.286869064947562
0.801905486411087	0.784948008496997	1.63951771935524	1.62022839803771	1.66981566914543	0	0.508741075456726	0.498509483008675
0.550825149540479	0.987921305510362	1.62538408934906	1.61362715117334	1.48883323444176	0	0.608698475869382	0.764524873326611
0.632670982282994	0.809254988693864	1.84443732682931	1.82810547100246	1.57866131483508	0	0.334141558981677	0.638667611626536
0.89462653277044	0.822325217421602	1.74584789659598	1.69038537996012	1.79192707328542	0	0.12648272253751	0.318150610225847
1.09316995551569	0.674867658812259	1.81609239538183	1.62850481977844	1.65976660005588	0	0.929556778807185	0.478566986191724
0.702177804253909	0.707667840715393	1.68909176208145	1.72694092574233	1.44475593327341	0	0.490646473814082	0.276910497602147
0.967389117671301	0.440178523309969	1.70905729868042	1.69373882916987	1.37257155757648	0	0.80481971186979	0.971020179008261
0.994667501227598	0.639522378098579	1.59539235431852	1.64808129724945	1.45534784424388	0	0.747358872119251	0.774152568730096
1.04847673434376	0.601010698602229	1.75072265563684	1.71275201783568	1.6152682287982	0	0.432106158403085	0.298625250095453
0.964223229824799	0.55467541937471	1.4158406593554	1.60071332678015	1.47744848610094	0	0.791290921723692	0.882658451240011
1.05442510930918	0.535267654811815	1.58867584530121	1.62848541638151	1.30117913720447	0	1.0960949071303	1.23204419598396
0.717690339322552	1.01587737701544	1.45770072695482	1.61937061776223	1.66674526790984	0	0.295647756816618	0.624568974988571
1.06637713781568	0.612255937201978	1.54521874135188	1.4801375383893	1.63832711978563	0	0.589925791502738	0.818441416839932
1.30245856437307	0.866063254335574	1.66289081218448	1.57522096526811	1.42473955683625	0	0.819447961747158	1.15178310876642
1.06890167742153	0.892185612601034	1.33562388509646	1.73097541908431	1.60283676650066	0	0.402690472277067	0.428496444018498
0.571255875101263	0.720570756882786	1.4772304615745	1.68002896402502	1.50307566676549	0	0.579990323349045	0.535064954243876
1.08785788548632	0.932963571631429	1.87150983717741	1.77228515365159	1.64230586304397	0	0.32064119418007	0.292670525254298
1.0390993647854	0.807473775763452	1.68366530166644	1.54042695563183	1.54099668293443	0	0.800940709455513	1.01166553441831
1.08236187147147	0.849863199928631	1.60319261969532	1.74267226176037	1.61297861133423	0	0.651480210283478	0.702839950801188
0.725255229815528	0.651635354001902	1.55017884342178	1.83463718028252	1.70170289347611	0	0.68834404608866	0.141223077194526
0.480245157942155	0.555215735637069	1.43711897810932	1.61016449372893	1.26554802578385	0	0.575197499141545	0.510254931427707
0.670996548151461	0.753775833733658	1.23582522280666	1.72251635545837	1.46654875074028	0	0.517642626766389	0.373165938845673
0.727540434650982	0.615724028819806	1.61186682735515	1.69809107452161	1.38095961368303	0	0.637791825690163	0.981562450651967
0.853816921890269	0.807957113494702	1.22033900494712	1.87939410324118	1.56353021162178	0	0.645031659206432	0.368433677418341
0.940873321429263	0.733526009398078	1.43655948232293	1.68115628602872	1.22096821668193	0	0.547093568316037	0.25044852618373
0.845128151365878	0.754717840971316	1.30576060720634	1.91494537491681	1.5902814428066	0	0.136893239156725	0.273892255985741
0.839538419144172	0.949438261595573	1.7392522094319	1.62678790687851	1.5379974708433	0	0.93964903644888	0.832051179687507
0.864832908661908	0.609633349894855	1.67809169789826	1.58477360876157	1.36569072319054	0	0.76270925420866	0.586195842888609
0.777243684452501	0.84634236925756	1.71554941653792	1.69194534238275	1.76913062771316	0	0.256277567432193	0.445714534364285
0.850852405633323	0.706903787615628	1.47937781007299	1.65356975399846	1.61088617982531	0	0.335135648151607	0.617996245991558
0.824630494286451	0.797781928986336	1.58630611225175	1.65373445161238	1.62552016420041	0	0.609311923650646	0.624375958251822
0.825527373682353	0.53411870676401	1.64182779167446	1.61648018751232	1.66177495189277	0	0.433341455901264	0.336037175620203
0.810010501250722	0.999292933394207	1.7225738465315	1.57552446179852	1.46084317999237	0	0.564494768681657	0.387760107412269
0.85840051670953	0.966051901119416	1.74731161134786	1.63696647711428	1.4897390097263	0	0.489259523686362	0.450860079365728
0.831086147987272	0.780847556519399	1.77931783048956	1.60589229752501	1.62689830584046	0	0.543093642388788	0.560784672420668
0.63647485803892	0.575684539033276	1.60054914260553	1.62114961448449	1.56271283369272	0	0.595475851516056	0.446038193331351
0.425533898667665	0.970159665702248	1.64781484057722	1.6945860167107	1.64457617642144	0	0.138281951634202	0.339553396007408
0.558040702574101	0.869411185570569	1.63902779431832	1.76020579167131	1.66879163673046	0	0.427666283554204	0.485522216906409
1.08661330118837	0.784365815787791	1.69561752257863	1.63577471612381	1.3195362193535	0	0.981997616895707	0.269000168911203
0.812823098065783	0.933769340146084	1.19877804298471	1.71938954436468	1.18836399354473	0	0.448971202875471	0.905505134271818
0.59407460798993	1.09279029597131	1.43320138278931	1.63334770446658	1.47215662141329	0	0.341727685579026	0.838414091470272
0.85574418799411	0.792621773989903	1.68074743905965	1.69775570207759	1.36511228965176	0	0.717944256448347	0.633288721349856
0.812832817627563	0.29263186494186	1.46768333385804	1.55976411680682	1.27105708946275	0	0.154643824415569	0.717803671448944
1.02411070997606	0.739235888866525	1.7219511855845	1.59610668636777	1.42101516686491	0	0.486419860651357	0.231284295486076
0.806779431732509	0.573251815697738	1.47266874134467	1.6298824037087	1.67661450546664	0	0.545676553514005	0.566834813865138
0.882520336194223	0.717173393156589	1.58468868668299	1.7183794504497	1.35254401555623	0	0.628118419557506	0.435666835721446
0.779312890170927	1.17862280108241	1.79708114985725	1.70300268604161	1.41814289797193	0	0.362381831115567	0.839487134596439
0.937365882903667	0.727752791132865	1.48734778636845	1.77718089084886	1.46241680911876	0	0.369100597916999	0.372291045927397
1.04090503180194	0.809631983477109	1.6272530888523	1.71611456985875	1.05147380814928	0	0.302143636693374	0.753152744032509
0.801322789824431	0.606842081604365	1.57829832594617	1.76138648009094	1.59168849929187	0	0.474716822820795	0.449505682016782
0.628264394528436	0.373743211182369	1.74889789004426	1.80428629204171	1.49258463041401	0	0.253096090168387	0.754244229023235
0.79166200086165	0.886592488051432	1.64705689166268	1.64357835672933	1.68249995265572	0	0.653164792683237	0.433561798736408
1.03403697634382	0.794801662973128	1.69417437957146	1.68023746459715	1.59970505401014	0	0.784121431678448	0.224595941664516
0.848866662086409	0.715420783976979	1.504273545355	1.57717668309446	1.46574480593025	0	0.928338715337078	0.604163048024832
1.08900548607878	0.899252163098246	1.68955674207586	1.70760390620224	1.49152008892837	0	0.998108123411076	0.540024744836351
0.941594808440802	0.708472797248783	1.31943817140923	1.63504928729296	0.975912829391825	0	0.958160320134026	1.21317676537543
0.454613474147873	0.240415843487763	1.55413960882528	1.83096130262736	1.62064204412732	0	0.147133808916276	0.264533215489979
0.916873487805582	0.942508309981406	1.60561049754484	1.54014613925229	1.60416513512678	0	0.899013720363259	0.703015210200929
0.991124425371166	1.17626826384572	1.53757021081198	1.58037086592018	1.37783499039568	0	0.661284591424124	0.847596979076689
0.615284480870968	0.313308695582609	1.05598933983202	1.64767565542032	1.35956803787842	0	0.386938641851125	0.626070628874099
0.778690932134042	0.626699126748774	1.32720449061647	1.68335134929536	1.51235164580603	0	0.534272027470837	0.802432475230897
1.22222090762628	0.610368098598252	1.86278394637999	1.7114666746039	1.57765628413519	0	0.85012890223462	0.306340072558384
0.894081317063294	0.852117197398217	1.60254656429745	1.61629527402138	1.47156416461284	0	0.476592550637186	0.555604062691783
0.99465959830529	0.503396571833655	1.60410879758824	1.80668726848503	1.44048506845034	0	0.54853944948752	0.51663980283806
0.831887961135606	0.656274906013192	1.67059412099931	1.76870542835324	1.45505623757231	0	0.650558360693997	0.39216362921275
0.88445658905009	0.917867251689162	1.73198815166282	1.69886165416076	1.49368259565089	0	0.540224180058083	0.433249684870956
0.601607510063687	0.781996352275341	1.36766368984325	1.78126872142129	1.72623875555528	0	0.482930045015988	0.968093242853824
0.593549830443267	0.705270746331264	1.78537634787215	1.82188368748262	1.59091379145673	0	0.38767581708572	0.454952078199141
0.745346554112139	0.869349727294228	1.44227431302464	1.66203334768915	1.58130739572969	0	0.569316691515161	0.663908535221037
0.651248394236079	1.08608508336952	1.6172845673939	1.64396711213105	1.53820299135241	0	0.390335871171351	0.439236609285396
0.661740632513014	0.690422847754012	0.852367941910191	1.71794853497295	1.39201243986496	0	0.270216855557403	0.877230929155943
1.07206819195325	0.578414699377121	1.87369199032	1.8284918939854	1.53130851046436	0	0.190308511130594	0.4299156163325
0.988986392661853	0.811348809480971	1.68028672687609	1.5201986528703	1.35981240734218	0	0.849488682314994	0.454982159062215
0.77836810789658	0.769166127467826	1.40565231940311	1.67686328418323	1.55720533807859	0	0.497543310709569	0.427659540293957
0.908313757498897	0.639435654779087	1.74638589893938	1.70847801414453	1.46645660030563	0	0.792313655438442	0.375784078848831
0.892058537026819	0.834963530992454	1.30498566020953	1.69472609293269	1.49842533653306	0	0.696781341610319	0.656455346700127
0.7312857960641	0.844710923130029	1.58749612431558	1.7263564199782	1.75185881133861	0	0.325365222985521	0.293641758009727
0.786640782771859	1.223429709298	1.81988364571049	1.66084438916437	1.67373161114798	0	0.301429520000309	0.303563844033484
0.521689718185427	0.563336791411426	1.6262205644614	1.72670339702798	1.63171760490778	0	0.450261026345338	0.469746351398935
0.706746515680211	0.673646805120698	1.78886825111651	1.77055702283537	1.50902078283666	0	0.887647083014506	0.692122162583181
0.73098061251462	0.363764113595032	1.20853930494211	1.77847504337339	1.61313535595307	0	0.539382325354846	0.459209155478688
0.609819461047187	0.519750796780477	1.71953492117694	1.75511979669722	1.58806733592724	0	0.39718802290191	0.290170325546154
0.714427488871057	0.536163380877782	1.42620096395245	1.54949284783619	1.54602739479985	0	0.322768807722099	0.479522689907987
0.583641579757637	1.10177864393681	1.72286803092626	1.68722525508779	1.61090309032191	0	0.465547151988259	0.452674666282959
0.525577862688657	0.739051299304881	1.40430442187094	1.69381506524868	1.47596172048386	0	0.444910851988406	0.813882343781062
0.512297492712856	0.687932213167538	1.68441525404547	1.74755267423511	1.50369212651163	0	0.497663979141888	0.526719657442095
0.691933215763232	0.747596437567438	1.65963453801247	1.70072550927088	1.48318173752053	0	0.586589692273208	0.612134102442342
0.764030217842056	0.87444424886107	1.53467810888735	1.63387113499655	1.54266663590182	0	0.477834839671089	0.588825699514091
0.948121713058891	0.944267253881492	1.48692572675759	1.56955122428992	1.55675691396644	0	0.423495358047052	0.715676288568004
1.2000834564885	0.889154372689441	1.2883699106675	1.57364981362741	1.08109413476427	0	0.768621675083275	0.899512935043253
0.668041546804405	0.698419773987546	1.62528439051786	1.57131425960871	1.52691484865012	0	0.385539607562339	0.819297337881626
0.906007345924974	0.855127733383873	1.71163931647671	1.67120179390434	1.7001005669233	0	0.378646751971091	0.586294765364647
0.638675611206947	0.882184149189938	1.56829127530877	1.56889894077825	1.41674909326601	0	0.484443133866374	0.836994048780635
1.03316889456531	0.623306595436441	1.75516294941607	1.75645513906296	1.57905932426073	0	0.424723550562543	0.695796619661212
0.69015625618966	0.663214842780133	1.42896184814793	1.72943060830422	1.60979615827849	0	0.445119054466352	0.533982621982867
0.818619248937164	0.758840342866079	1.47972875150934	1.7036765979608	1.52880029577971	0	0.65282279127761	0.766821579138322
0.897772598444287	0.641441985871728	1.45427333966117	1.70400021856327	1.64901968719485	0	0.895617058232041	0.489685685101284
0.673390299698215	0.675725176304962	1.60561019833973	1.58718707194492	1.54978241437858	0	0.594140953174039	0.804589216043677
0.713722277424845	0.538764697271998	1.616450892837	1.70467643665259	1.54459171306897	0	0.79547498351808	0.39872346324662
0.658456767320542	0.451417074227743	1.55142494295675	1.67221848115642	1.53729412868418	0	0.933371338094921	0.552500396464742
0.725954604176803	1.08039007808526	1.43016333485185	1.64213384564073	1.61159374356152	0	0.376121517544307	0.526190575164298
1.05048609912897	1.09877906988277	1.59419931567096	1.68364557920306	1.6472443233931	0	0.739793327054095	0.626785085377885
0.549347009002065	0.64005276599419	1.64319903549547	1.69215264179293	1.65699175890367	0	0.974189633889335	0.916416854292862
0.664788210144885	0.371019320078109	1.44884992198556	1.71829861044367	1.64208496047444	0	0.561489328517769	0.358249630714455
0.7455091046151	0.687362363795899	1.77735652601108	1.73098638926584	1.58548324507617	0	0.373249620390988	0.334605497359196
0.712496796335174	0.829287374891735	1.47337558358598	1.54016779434403	1.51285383009257	0	0.93598940690359	0.711053799777474
0.557168503658917	1.03295903571564	1.5103554525962	1.67024071665112	1.66026050708893	0	0.444345275278952	0.873188189604315
0.635342148736977	0.707985020982094	1.52021182339902	1.78699188358765	1.8086834215148	0	0.295037631192406	0.459413882290527
0.819158140264331	0.824979509631173	1.65815090363127	1.67622278207064	1.59168174798677	0	0.403096991475134	0.937689463965816
0.607735813302608	0.696237158377528	1.76795532704869	1.68742374100335	1.63512952281067	0	0.500740090226398	0.967520884890196
0.752013000382084	0.598930821433527	1.71850943038673	1.59331463200762	1.50783240615992	0	0.666108342494389	0.749204403948962
0.891901379346697	0.701989553631451	1.44188516877793	1.58297845349559	1.53488617902916	0	0.564278506335376	0.330691681291014
0.838755204524195	0.66692307690163	1.57326925296708	1.61598312833678	1.80463822570719	0	0.43440934180466	0.796206153241544
1.22933608990297	0.810056842708413	1.62995649875042	1.53636707503497	1.4983435337399	0	0.779761015517582	0.989378432264757
1.03347291063245	0.642046661057659	1.76716245337629	1.65499711165614	1.46311644667968	0	0.650352268430837	0.699525648950293
0.947343889902874	0.608191700577045	1.40016660690315	1.59413121842153	1.43719944717763	0	0.761961722289282	0.987895253009386
0.977795887714502	0.677283933002222	1.18307749940533	1.70608786297252	1.03035931352436	0	0.874780827683141	0.821210941913846
1.04403212910963	0.516315550343915	1.16027888370608	1.61637823489668	1.45329558949217	0	0.535952135149481	0.290209064530306
0.768240249379097	1.0488258074879	1.6122873596658	1.52361918555935	1.60459968934977	0	0.538969066575957	0.467953400273584
0.820779489845982	1.12417051436106	1.62548581517871	1.77485717439079	1.66483048929648	0	0.361184917005877	0.503995745673125
0.925759130121887	0.630112888864059	1.52911062072312	1.65056945730955	1.33924317553735	0	0.681144872009465	0.682390391063231
0.995853779257824	0.46572882457605	1.37915836863533	1.54200426436656	1.32405439192813	0	0.661821671243544	1.04052745601026
1.0526670653709	1.12717598534453	1.70057989617054	1.77243874403954	1.46951419390909	0	0.588459666745478	0.762814152535433
0.901157265251308	0.625385013304888	1.6007496044934	1.65722304673178	1.66287692132093	0	0.858774938751511	0.612309955493808
0.337613465123971	0.610069325451933	1.6768287370291	1.74061912426527	1.61998751289551	0	0.287161064353274	0.55748677526924
0.546610096310125	0.828600305048057	1.50334935308065	1.7445919880073	1.69572768059708	0	0.366485810995366	0.272607673604269
0.879495580719388	0.935870103620339	1.51590571659399	1.65721250492933	1.62873087733591	0	0.472291101504265	0.241339103177941
1.02949278371436	0.827709422896352	1.61031179572255	1.67956210699167	1.68067407611948	0	0.751917107757566	0.503064519435929
1.03800502732711	0.661926835669981	1.68457390215874	1.77429863327122	1.44436753862204	0	0.476733304734739	0.368729683561775
0.839549897898267	0.745295365959021	1.36810986264604	1.780181846652	1.60270547592557	0	0.231263075567934	0.486425716562768
1.05001301459356	0.961711622347882	1.67616415114245	1.6845447972459	1.57252630427023	0	0.333344050721412	0.506370120173431
1.02149481391762	0.855084128113726	1.37173018586883	1.70277189473071	1.61573141077107	0	0.57142883808321	0.617092319730325
0.660237877100613	0.83953008972604	1.64099746463149	1.75281261655269	1.53914299598944	0	0.828685942968308	0.622340709353159
0.661139569147583	0.609618896265745	1.57297990454389	1.7224826721895	1.52197383265666	0	0.360838251633363	0.469449655264842
0.860709134273408	0.802866274792695	1.43282789295927	1.60388271323807	1.55927979636232	0	1.10812240517818	0.833912811379239
0.562843452887705	0.66825679210084	1.63936134307928	1.64949384318536	1.64075053692464	0	0.269496964159784	0.726972368989069
1.07953208734982	0.620206530606801	1.57759445058385	1.65799049992266	1.55923554148123	0	0.475703863002351	0.566488278114427
0.825694557839386	0.585013366620687	1.37363989268657	1.83888670825277	1.68323723688712	0	0.671404117762721	0.391359209859814
0.965332033698997	0.863319205501827	1.68038886836001	1.66042831521422	1.70177191470763	0	0.115008216490276	0.373771660580712
0.698505741346056	0.733169378881397	1.59795138830332	1.55713252039225	1.34865051518641	0	0.741360866538377	0.777266801314134
1.03695979842029	0.619682631231854	1.56336377632082	1.84150977829439	1.52884147147667	0	0.399347800719473	0.442359438777757
0.740837329086579	1.26058656578326	1.57527834178045	1.61401586826177	1.59966711774701	0	0.487173865224615	0.859489191423667
0.8793972847897	0.615167065238212	1.77665007311426	1.74055641541134	1.70674907491761	0	0.198381659008762	0.703569040569243
0.618865481311644	0.787291080799658	1.52888807085115	1.71757286895881	1.33895885288852	0	0.852180023528697	0.485651201680338
0.943985549635881	0.669583035563776	1.7136651948179	1.59921970775289	1.46545210356481	0	0.544257530721936	0.798495520462865
0.623870058318324	0.817207991116225	1.80195586139334	1.82020305573493	1.38306221814696	0	0.393312358111035	0.493840185954989
0.671935708810016	0.831327253812218	1.66328581927407	1.71352555607502	1.47063874001649	0	0.574428638381802	0.296224409665867
0.598922371757526	0.948151159751036	1.14534499215885	1.58208849254609	1.42570142787133	0	0.814343390977579	1.14070451817023
0.619392443462803	0.525597995086496	1.45423581527015	1.74599053893407	1.57586001655473	0	0.438948310113913	0.692631669660689
1.07150053181412	0.949985374340813	1.32926892907336	1.62898631631207	1.44588482774417	0	0.235083391981581	0.575648522082334
0.628108323137908	0.945146393162356	1.72046660955156	1.71628581386147	1.45626032183124	0	0.433759962805022	0.486759330143829
0.861280996125812	0.688283654591631	1.45291282761006	1.63519036835453	1.53820531489332	0	0.499928957685924	0.554026822177893
0.802001015822898	0.94279498280116	1.51861451832519	1.73262358764151	1.39237336195751	0	0.677767423325304	0.670226215885911
0.897484156132921	0.694511694564084	1.62428879644187	1.63418029038094	1.50292437523016	0	0.212583137989426	0.57190206710798
0.639326125383669	0.538179625352698	1.52889833678601	1.77428039118833	1.3000094627362	0	0.364261315383666	0.551322191172217
0.62839969134668	0.881604098778413	1.65577453620962	1.62913091254665	1.69743444216409	0	0.326713045085549	0.372908027889014
0.638930305931952	0.923836139345179	1.18893283730316	1.63185699966025	1.43774343254888	0	0.336730165448956	0.416925781253159
0.935427483426109	0.784823294759212	1.66165676591603	1.72534166622207	1.62794622597427	0	0.470045151262022	0.495051708025055
0.667410983813208	0.477360898693984	1.61605718135759	1.68059818154686	1.75135377576209	0	0.24743021748424	0.640140431411734
0.53066760441991	0.781208894300174	1.48783350729092	1.66603552399657	1.62305835365581	0	0.360552673491444	0.696390346893637
1.01647379625956	0.529061586206039	1.70593685376546	1.57468851247308	1.52709729392688	0	0.524663536423237	0.804807418956521
0.790572309054056	0.795475163050074	1.6290698528824	1.71923847202464	1.7279036638669	0	0.531520564551526	0.625669050578985
0.993210158172253	0.763641612955396	1.23282881782441	1.4974488098098	1.41252591722815	0	0.674026301562219	0.584149351665371
0.478460349165759	0.713802588024826	1.7153414280783	1.68210085560438	1.46733924898245	0	0.687712923818422	0.706735138305
0.883491815123572	0.622509415552781	1.60788771383191	1.58980307705654	1.4937431398634	0	0.738076506542197	0.579723927335301
0.59199016606258	0.581697728072434	1.7189881623458	1.63237919797954	1.57869087127895	0	0.261008676640372	0.437843645693752
0.872425593106359	0.683445573483075	1.69387200595995	1.75412947680003	1.60721519007198	0	0.528289417750428	0.645098862279897
0.798441447695964	0.743826030453859	1.81115750926786	1.78950224546644	1.52952779812426	0	0.652927678319625	0.586551899268875
1.02808687395273	1.04156940178859	1.34984657071948	1.47312400217272	1.33498797799956	0	0.841686561158616	0.779870905299064
1.07971049475434	0.898270843051914	1.69976478050513	1.52974212328438	1.37473971443547	0	0.899723234795577	0.879269316065744
1.02194983856009	0.541766222483424	1.36809520660344	1.61404969019084	1.61063889274461	0	0.606645652822821	0.468806143838938
0.910849693544724	0.648015585533883	1.68681100319124	1.68534395746687	1.74780506220067	0	0.762753720757813	0.666088099566414
1.25346883231739	0.796897870700489	1.2215468309352	1.35065017467448	0.835343658467386	0	0.735185272990717	0.484509749225737
0.856729607223254	1.01369727728895	1.46391647915069	1.52891680352862	1.21436899896736	0	0.585672899998429	0.874742734594462
0.918189884169726	0.455071444768544	1.56112082734113	1.69195965928316	1.6905074773391	0	0.383075729552262	0.290059830311517
0.596553123787293	0.722905611090831	1.60250167771371	1.7752476938476	1.65952318751089	0	0.753423277216596	0.735620305335007
0.947935649992556	0.475345267678378	1.40155975895034	1.69954913596282	1.52597943105906	0	0.61103227489585	0.686422637170456
1.05433343562866	1.00726062733333	1.57607781199648	1.67743464915589	1.56240031179641	0	0.327356890103479	0.733000786695949
1.05918265878248	0.593159487148909	1.74617549505714	1.59433362893176	1.47134579390181	0	0.742861935358945	0.799003763108963
0.902335123043002	0.858302811476383	1.55990874161675	1.56020029708792	1.40672765608931	0	0.849738128937466	0.91121634750623
0.597057287175553	0.606361128783867	1.60314391130919	1.68119410865316	1.35165241925115	0	0.510316549189904	0.481388146437929
0.865643981485086	0.744917135270512	1.51939287514347	1.71258376715985	1.52242765224168	0	0.242567645618039	0.62010334739563
0.873040101229064	0.753236409028242	1.5001548583829	1.65741342980333	1.28854784937523	0	0.429658675922647	0.612335129075177
0.779948710268039	0.874246489753149	1.55488125098234	1.7024625909982	1.52925045695688	0	0.934790575674249	0.882791160304643
0.925399768848463	0.725555909330804	1.60620039185224	1.63037287119978	1.61161893992043	0	0.291707034827524	0.686178968809166
1.00612981168234	1.01568758382768	1.52861732873145	1.61669178579536	1.48263196550819	0	0.635618807647652	0.385857809919519
1.02395947899222	0.396000059278021	1.09132170221581	1.68922117806102	1.34874126622197	0	0.543922353630222	0.676216998349012
0.772881604283959	0.661166320429913	1.80416493872296	1.83693628244173	1.76132901810844	0	0.556387413929485	0.412895513477119
0.966180036861359	0.506167864963348	1.5555248265096	1.87390411716776	1.39561682774556	0	0.095973915256968	0.468379718801146
0.940915703373489	0.549278528652112	1.57206542483061	1.66676951741502	1.58906942178442	0	0.393141652585267	0.290034221445273
0.715232578492046	0.774994305458408	1.7968595542139	1.82355033319485	1.72758318757081	0	0.426509629379009	0.233703323343088
0.978408728573743	0.695919078631803	1.7060358631127	1.75372659187269	1.6022394640646	0	0.303187641571182	0.530131712436483
0.905447898136055	1.01921937211008	1.6430972794101	1.77640147313099	1.7203214981349	0	0.388891837050726	0.409615014558727
0.652561296524321	0.853839514575033	1.76835346529468	1.60519334118305	1.40365098738035	0	0.568387455280982	0.485743223483654
0.861786459036266	0.742857939942655	1.61023028318283	1.70788735140944	1.64253017174188	0	0.628381007032438	0.353412641340406
0.960725627072503	0.824720295775545	1.60733152314928	1.61010968118423	1.61050754210155	0	0.289524855220087	0.820588564841715
0.992361945721028	0.659345699681565	1.66391612479382	1.6981144608968	1.58248468249065	0	0.635556476970108	0.27183069421523
0.823498914474176	0.641815965523332	1.2534229211686	1.66709783067698	1.40438449391174	0	0.719123521367247	0.58370175697449
0.955837418467035	0.701707991447458	1.53119505188534	1.70851638928267	1.64893231989502	0	0.607025044613225	0.771623518368745
0.438843949660725	0.807062862721849	1.72464946286897	1.78161141537694	1.75119357639239	0	0.409278909269336	0.493290246404909
0.67484694591661	0.594211347456008	1.64797483497561	1.73779604213234	1.63237351719258	0	0.204056072115491	0.387238046181001
0.887796644716124	0.494772115437637	1.49978854453471	1.61100273747351	1.47730055943761	0	0.581728004702924	0.365814038741679
0.909050339439848	0.694881557435961	1.66772316563246	1.65411494383673	1.57783331842295	0	0.594368019916585	0.822405948285582
0.86059662782638	0.930039864867344	1.36265061293803	1.58578041206922	1.23266311808911	0	0.757074386493579	0.808011931537808
0.473609965468914	0.726703631289936	1.60851778023748	1.64102404172128	1.43765546492371	0	0.410146355686344	0.405091482065966
1.01051966816169	0.892640838798718	1.6469843843293	1.6579192334799	1.46008710457681	0	0.436994113779082	0.284084091843736
0.722454560799014	0.927471776347909	1.58158897211332	1.62918005532004	1.50896453515088	0	0.847789801601886	0.670270195443534
1.03929347530897	0.973667450134961	1.36709273671304	1.76285602029306	1.55612554577637	0	0.50645487637171	0.503671909510146
0.770996352748601	0.652625728736322	1.71269858437851	1.69661218134928	1.67676729749921	0	0.328618670021201	0.293670148953055
0.831492571559838	0.789761828625581	1.58173621083357	1.54717509896374	1.56621133416492	0	0.404636975813996	0.683231435354557
0.500004818730741	0.879156487610688	1.16193347711489	1.64324967894162	1.59745766106541	0	0.171146885775241	0.776255618735744
1.00285282374106	1.10769133741923	1.41510897178771	1.4796576564231	1.42741476725739	0	0.897593623319842	0.417996538996317
0.557341071795418	0.734762047406165	1.6744290796856	1.60167503438616	1.3663414540918	0	0.165869658366318	0.753904615846693
0.699012214088741	0.687024722813999	1.68548784610231	1.83302552597598	1.55390299214516	0	0.599115097323478	0.523954439390394
0.849813525343058	1.01845892794996	1.65128442079183	1.67778693401647	1.59477528471924	0	0.39462021161186	0.637291603096431
0.807205569063371	0.468668296382845	1.429269268882	1.66446516965757	1.56235879920509	0	0.349483680787421	0.727756943142491
0.782829079365526	0.357404671825496	1.44898293443269	1.68364811470487	1.58267477470243	0	0.685954044574008	0.721451508262364
0.762835705547797	0.658043730366875	1.63623876512163	1.72435825238646	1.74826876227656	0	0.602433968855722	0.501873285906689
0.884895876797169	0.642985000365445	1.670564217006	1.77866665222897	1.42911431049542	0	0.487089503813017	0.695188125431023
1.10060998220963	1.10759348750896	1.53891630427597	1.63719113667691	1.59512785282505	0	0.821213254883307	0.593479610055246
0.504706548893448	0.765062397818657	1.605586062512	1.68975198786464	1.55451008992202	0	0.346673959714167	0.760196618833905
0.979000650121339	0.551384249267144	1.15218475575589	1.66469549320723	1.55203341766419	0	0.865034789206012	0.661718920473338
0.523235776507298	0.728780397196374	1.52815122165154	1.68962049798089	1.67142353783204	0	0.593116932059569	0.545329495478128
0.833160529686028	0.612709821925098	1.39492540143736	1.47978272627263	1.25611543610976	0	0.814770490594828	1.19665555201026
1.21392794011522	0.997320259869558	1.54976917839784	1.56242370885037	1.28978532330099	0	0.780310977518588	0.821867527272557
0.946122417277619	0.302391996864429	1.20699036862426	1.72775720113783	1.54078961860355	0	0.638214477850238	0.858629566162941
0.395777281298146	0.666160150661619	1.37023303834612	1.60542783460021	1.54552566628753	0	0.498701099187422	0.533870063077889
1.02337199079429	0.840602737868329	1.67766654290364	1.65961443217649	1.31892238355297	0	0.632483621977333	0.615568080744876
1.2520591313597	0.955348594618036	1.4211589420901	1.64347921200465	1.3482404657925	0	0.72873770081549	0.452497866667135
1.04768019619718	0.97432956182212	1.79983945751309	1.68035557837559	1.64380360410913	0	0.496776344745604	0.526428614239614
0.907071796712845	0.799484409769305	1.5988260635742	1.67769331170333	1.57160312651355	0	0.9002530371989	0.782282975783925
0.868665909918809	0.9268178510213	1.69053252395466	1.81753838541682	1.72022348508129	0	0.263002865811272	0.282435878496487
0.853936662781892	0.685099354216284	1.76030340708975	1.62871860007079	1.62419123132841	0	0.26027265657153	0.727753039692286
0.931525139861675	0.813670790113579	1.52460158630695	1.63134460131664	1.5594338811651	0	0.337870465284711	0.648680278215682
0.970873042950022	0.989863889084708	1.42763848669997	1.64486949325254	1.55910082186961	0	0.393961589191688	0.477254633355036
0.980707095721403	0.487562308801745	1.42744613587033	1.63717967295124	1.45078162729131	0	0.49774862541028	0.928009031086021
0.807756449468685	0.921571635814482	1.70480772810341	1.70623577474053	1.58913494978459	0	0.684688254224169	0.988425870752591
0.390477616885659	0.623387887159665	1.5424579534281	1.71613741662828	1.39865960616963	0	0.442877221223352	0.680171356539795
0.892919192878662	0.935427177868806	1.70878661960952	1.74096977477473	1.421238181701	0	0.41410061948095	0.35797872324938
0.708786722869833	0.736977920218281	1.77006604140798	1.66747836004619	1.64908147825796	0	0.599785948132729	0.408401419951877
0.724732506042009	0.62908967558554	1.43816411504946	1.69581712067118	1.51816513463505	0	0.70541256255511	0.567862217170928
1.05362322763323	0.938357092890444	1.68583855186022	1.58529749301587	1.57401482083382	0	0.336284414244125	0.711723737256194
0.767544366947687	1.03283185964695	1.6210703268455	1.69462800541139	1.69086371562289	0	0.71712694489218	0.268833600207693
1.02327048912303	0.525839164922681	1.54132997225668	1.51297205463044	1.48519770610921	0	0.50703115617691	0.815450972332818
0.957934836077033	0.721176638395823	1.674611735109	1.60498074091897	1.66723656260651	0	0.445168227594518	0.555004506563357
0.765093513637991	0.662567448580366	1.81701843707775	1.74908984781584	1.72526831445282	0	0.50803777439558	0.162696625219839
0.890673062394674	0.762701228940977	1.40602181318605	1.69469598527549	1.4142787263391	0	0.974641948756246	0.4691338304728
0.787848519684331	0.830797069464309	1.26090836614702	1.65331258882313	1.35466872125235	0	0.55993010773673	0.525044563558382
0.784867236816986	0.699516436940704	1.64183196879358	1.62135029501279	1.51075292007598	0	1.04858540368187	0.966211072321937
0.837397853727738	0.729261830053126	1.47735394230915	1.76211206190521	1.52603283226774	0	0.455023211015375	0.334197822380149
0.865565588127307	0.98774378355265	1.6810900782938	1.59430850479313	1.40203634743281	0	0.947225985020933	0.457766093958632
0.922053578529273	0.940427431047743	1.78629245363388	1.55692509320249	1.65062319509904	0	0.49108586435281	0.710015088464112
1.00058379159703	0.989230645764832	1.19792107555437	1.60575874032641	1.35404203834259	0	0.89832935536616	0.831334127279875
0.683959880686539	0.373372396721715	1.6562811179016	1.81665909424565	1.58212139772292	0	0.455323833270418	0.31212800776973
0.556940174919572	0.720957347943818	1.62859149169606	1.64842386042706	1.58683107488757	0	0.496284804376361	0.694763910062146
1.24948212165535	0.584482041887673	1.69386122044659	1.61987047475018	1.47528561736863	0	0.771189624501189	0.7145411760432
0.750859588871329	0.846399450255712	1.23700577937975	1.6766811060684	1.51098189345627	0	0.694414585231029	1.05481616191578
0.81034467718476	0.818282993495645	1.19960210563944	1.68703971223408	1.30741267706858	0	0.651865882335802	0.553212998267489
0.925196316776366	0.733029044796303	1.35897162157063	1.72483355437965	1.51429166019233	0	0.58044629678889	0.23735717358912
0.944339178494924	0.655257874781277	1.49987872638596	1.64182327686141	1.50017395211216	0	0.356457181928077	0.352352084948483
0.752111580030582	0.767002605172231	1.67676522265146	1.76313575448058	1.73815637508614	0	0.196721971949581	0.615608593806208
0.638309201062634	0.786386979587287	1.81606227060788	1.83443939100572	1.58777665202704	0	0.165991740710878	0.21035889582383
0.383204445526598	0.444455655681379	1.84427512529654	1.65217391718374	1.36294710429707	0	0.829450798088366	0.622899254179839
0.942107421538817	1.08063554001204	1.79677621417799	1.75104881574439	1.60200111728628	0	0.492908386177864	0.478480849513599
0.791411880703658	0.556590502016621	1.24553182669717	1.60440016191657	1.28355357686553	0	0.647940984234796	0.696864723183586
0.524233822483376	0.364588376172378	1.57888979291101	1.81208459391996	1.67787287848908	0	0.455599464435485	0.460046747838901
0.968064170827524	0.453620837958391	1.54762823812611	1.66366939707204	1.53314020603243	0	0.149854424839919	0.326617438946056
1.0834934865589	0.945516911155435	1.46737143606597	1.52443283894603	1.56417382724001	0	0.900930250837299	0.416885110532037
0.9094610439775	0.5324003501604	1.57668547716658	1.77600871000624	1.68561382418968	0	0.381702847688869	0.528222380266311
0.781044076907935	0.597398833525814	1.81070210809602	1.77293118751468	1.28425495452533	0	0.434572691691257	0.355711088684476
0.425050328084371	0.426609342264832	1.45181459622677	1.81230378486102	1.6107841664289	0	0.550420963579931	0.580177750453975
0.805344406459761	0.634804355123879	1.56717512039959	1.6272900263281	1.52726798351091	0	0.317327569775137	0.734504847497957
0.88818293201858	0.492303647123875	1.16638853745393	1.57938284878245	1.26518547339368	0	0.202191925393279	0.901038169338981
1.21852844675125	0.628752911593998	1.62019908862228	1.75358839797074	1.59804047908242	0	0.488796071373885	0.314052753820764
0.576669883574772	0.98071412701726	1.24983802470451	1.65097059933071	1.54406917000543	0	0.646021473732619	0.395023673914982
0.75060724449322	0.584472203523867	1.5670224024311	1.67927162710075	1.53210356332088	0	0.381704008788919	0.224586064048612
0.662653551840252	0.688055624453185	1.6154990586078	1.69979407732401	1.42562783089753	0	0.348973119330727	0.79314275392392
0.663799905775745	0.597045460141119	1.17791435284983	1.58952620509256	1.46007636068372	0	0.314729491876002	0.638085251172836
1.17303093514823	0.758108419050164	1.3975777727923	1.62631326964708	1.51178958041322	0	0.919331266582407	0.889447836019165
1.05294686151846	0.715925301531112	1.62535188889822	1.68553637847746	1.51520617530075	0	0.7089375987955	0.611205308852444
0.454714686833108	0.88647715479295	1.42638184110333	1.57036020112206	1.46502536883108	0	0.77940429015747	0.89316918161502
0.492051354978623	0.818107888478584	1.55831095202448	1.61213497427945	1.42683427629344	0	0.778838242221105	0.657181442891761
0.83170434072405	0.511929103571961	1.58994109462516	1.65044867753584	1.37360492098089	0	0.6930685706843	0.68119266463649
0.90076651281956	0.591468409731067	1.59251164217558	1.6743702280964	1.29599941247006	0	0.643381486826721	0.843146565404938
0.741877593004284	0.845893330367779	1.64921659492254	1.62106032420255	1.43223688816297	0	0.809533014008324	0.583149438751292
0.929543568239445	0.431084658869073	1.63762020058879	1.69570481555413	1.53544689442249	0	0.880559488327253	0.886903262810263
0.9217532709612	0.861426193139496	1.61778333841578	1.54038757441308	1.65770321748087	0	0.49201576277778	0.73481925966613
0.534869161588317	0.657356894466435	1.73779094414859	1.74135559125113	1.74577724305997	0	0.416446467723299	0.374046838116485
1.07207947865708	0.578981676517856	1.32831478974272	1.68353183089001	1.34220367540046	0	0.684337612217227	0.204875768203466
0.738249276343686	0.898223156967928	1.31000480340658	1.60124312081442	1.47177875154973	0	0.550363479268968	0.50737345078022
0.848822992083318	0.998298953676351	1.45376137061638	1.61075918861856	1.57829839394862	0	0.488530896359625	0.569289092205253
0.898640842637621	0.460574484020533	1.67692323579064	1.75174719977009	1.67277898833535	0	0.652756762083003	0.539250628036078
0.935841300908578	0.835685084086943	1.70651687024044	1.68814269838251	1.61583935192585	0	0.406259678515216	0.683834090736029
1.01778731221711	0.504992229095583	1.35719361252228	1.70357758719546	1.41389654821455	0	0.951737853566207	0.707505040747327
0.900427465264815	0.544697854352042	1.5886887337307	1.50284931345889	1.5160221160655	0	0.581229650126803	0.263766648165262
0.556820079566152	0.997856971994265	1.68907894893415	1.79922392332611	1.58893732474486	0	0.76784621551849	0.326357904001896
1.06475563398368	1.08835401972109	1.76837126418774	1.65062248429128	1.57144216164345	0	0.40845283317105	0.531595101714663
0.898595883461274	0.722744837280685	1.76109506543672	1.70542332929543	1.52109798664825	0	0.408499125471415	0.865303756430668
0.980252126176256	0.8486128382226	1.46625183056207	1.61932812254345	1.381472233282	0	0.829737406178043	0.604248911701226
0.861113668594627	0.760859759907911	1.56533563926129	1.64518689666655	1.4738087468805	0	0.576699370373605	0.701984196254671
0.730205215819116	0.768988020722533	1.3398132775023	1.68010217119735	1.4024930588344	0	0.391388182967419	0.576708593370129
0.493112937782309	0.954978021209384	1.60192264487707	1.62042787441755	1.61914823101409	0	0.778888003812452	0.402467360921521
0.903954711693805	0.716404742867137	1.53919423039274	1.5312358797936	1.58205443379382	0	0.560289482399023	0.707204188508404
0.584973323189937	0.983348573193691	1.65122688894712	1.58724455259618	1.10857016574295	0	0.401804477679753	0.408509630336042
0.846935358108507	0.665520454475772	1.65471097763846	1.64977810887732	1.44271628650025	0	0.785441447651952	0.783718644330206
0.697540443826647	0.825623222681678	1.71605353592183	1.68954604780049	1.66353419123816	0	0.88554561789538	0.245608711371978
0.864352784028454	1.05949142118634	1.81326598466427	1.74297258396652	1.65796717201345	0	0.354634266457108	0.406470544244979
0.372981587574172	1.05043030365855	1.62720744540908	1.55957143544963	1.69003521074648	0	0.585268145444454	0.645493951432734
1.09597881248548	0.839624707510225	1.81324777805352	1.71398285688249	1.68286297752745	0	0.417035601094656	0.372352539961024
1.08062568744208	0.981915314549525	1.58776185592277	1.56508161076339	1.57490699512819	0	0.680098962670012	0.860856198321452
0.878693494790611	0.644241370107894	1.36903158163637	1.59737496601389	1.42504080549315	0	0.9306572646537	0.320206879000488
1.05673444016713	0.633203376797801	1.45436407577513	1.62832695516793	1.27994157085987	0	0.510049658502551	0.539683959864574
0.923167066091686	0.623474127992632	1.63651173794667	1.87259537987187	1.35740011713955	0	0.677349612281295	0.425601524300899
0.844505887682865	0.690577724587334	1.49075123632191	1.67273988177754	1.68366778878678	0	0.91591967953831	0.395902833816914
1.09813179786728	1.18608576098341	1.50373240402956	1.71812243944914	1.45014087794069	0	0.464519045435983	0.51427500661129
0.62857066816581	0.732778898504715	1.80933919569375	1.76423387040279	1.54716387021845	0	0.367815264189606	0.337294516814039
0.746009595930093	0.627555153174185	1.68184667293938	1.74228046648801	1.62261494162089	0	0.814041235041441	0.261102370038251
1.11200938113198	0.926246784656608	1.57041744725247	1.65392138287099	1.29735190943033	0	0.771436630024521	0.494014924067395
1.10530339353521	1.07141754313303	1.80672149698375	1.72512774387338	1.42034913294422	0	0.65796792968439	0.217524285936721
0.918235466572439	0.804694082013938	1.44773348636936	1.62510510136714	1.6096183669857	0	0.743640006199312	0.717229141244838
0.834775230246667	0.541780672696842	1.54824361818632	1.64362371031896	1.37515289625223	0	0.678526772086502	0.596957548630946
0.389199058233216	0.74347818026594	1.74366644884796	1.6079217620681	1.46772629816594	0	0.704214309997177	0.407571118586528
1.06003566661298	0.412726945314942	1.77417227428779	1.66182499671833	1.65917812958128	0	0.564274669895896	0.471397967064559
0.52200402340333	0.436212476197393	1.66594355614435	1.72721362068479	1.71921948340044	0	0.478214479651494	0.543782523928127
1.08366377570873	0.700726818316292	1.57479042488881	1.57067146375792	1.38526896323234	0	0.620908366534926	0.326031712298355
0.879081404671559	0.621056834593472	1.58803931764243	1.73812298666842	1.63177083209194	0	0.660095437428913	0.528917292109072
0.586566940527073	0.59068807572319	1.66748783037746	1.69426327755966	1.47472214341494	0	0.327659716012595	0.463200597402206
0.885401711440576	0.896146259074647	1.57937773370785	1.67596909193928	1.24763798319282	0	0.736064647671215	0.583515910378979
0.91745921973572	0.718416368285514	1.58659652215011	1.71973340324972	1.47885090966011	0	0.230244471413551	0.611890389833422
0.97926449925001	0.433161009477058	1.5883799193484	1.72513448159066	1.45191718702337	0	0.725912372759377	0.871825873013546
1.07387332322691	0.672494631173129	1.62645011463458	1.70620817567669	1.5308434484911	0	0.600294585534374	0.518110234385519
1.15977934013698	0.792320135269031	1.83711981180269	1.71896986202371	1.72421636518727	0	0.361839792420515	0.38301425640543
0.88241704763932	0.725201538967877	1.45292603727942	1.79904766150708	1.6570340019859	0	0.345445810848147	0.279372377954641
0.670168336765717	0.521062467668141	1.56443879268087	1.66970320757681	1.64757533655142	0	0.395005914555364	0.494325413750859
0.718099684256282	0.760022486796241	1.63770041829307	1.79991039344471	1.67917398300805	0	0.471749214060103	0.369662410828138
0.825683483571092	0.964824349463007	1.33658416921562	1.650176719275	1.56028796993894	0	0.521979521718575	0.698074936607135
0.989109761099152	0.732408691775821	1.50270728176204	1.79855531858976	1.58688300831166	0	0.0965146432025248	0.727404163051813
0.684803483350507	1.0883611616466	1.54395435137746	1.76205142881021	1.45234811198459	0	0.642924849853249	0.617745908306589
0.871121241305553	0.832275462854442	1.70594030465845	1.73150192374756	1.75179456261657	0	0.475495482402155	0.445973173200364
0.886304455818782	0.660434196614521	1.75365276056377	1.74068151390034	1.46141893489929	0	0.765587066461528	0.23507334728049
1.11013609688281	0.585295957289775	1.49749152741256	1.64144189896824	1.31236750246926	0	0.662530815553797	0.707321434640036
0.963259671610016	0.799904355436081	1.61512428622748	1.69931156976529	1.47590098500191	0	0.65761883805123	0.426433723913992
1.08822617341202	0.903465166751901	1.65765537902532	1.50182578462792	1.43142039581099	0	0.949936613174516	0.599665988263567
0.870993165997677	0.998244310699089	1.53602231000882	1.74383484135507	1.53609804598363	0	0.514726826582053	0.553599999963331
0.536658386676242	1.08794467066314	1.72800652394087	1.72906836662966	1.71236989516528	0	0.403028862732338	0.430148184193407
0.829704019018399	0.900255019038854	1.53168563752144	1.71475495846249	1.42264160245984	0	0.704204825899108	1.08420862757652
0.948495385395189	0.759778421636175	1.66608130735228	1.71910271424534	1.49239241219609	0	0.532836670565883	0.807959490712236
0.665021740185416	0.560188501969876	1.54586959091316	1.74208202250057	1.56340296742666	0	0.556689036579815	0.344378192450754
0.488348905908835	0.726563248343146	1.79153923293191	1.82251339188838	1.62313014107048	0	0.699024938638721	0.303813029240287
0.976230713747989	0.735319109819673	1.56331104508031	1.6155407245902	1.68498677554269	0	0.552920794461658	0.36426941807693
1.00407209109708	0.688676969729235	1.76670940537229	1.69175531240731	1.60057276682092	0	0.75858075486601	0.427426470779492
0.84684238218249	0.925942690614614	1.62636512197311	1.68233473000654	1.44916494294824	0	0.532998741788171	0.480835255174942
0.780602042871076	0.572221175502075	1.49919525060019	1.68486216086397	1.42482755725976	0	0.22225378125659	0.656444572024696
1.27564727718227	0.701563899245233	1.71396628247703	1.58383821878291	1.25486877437953	0	0.37179817599956	0.768812174838201
1.02643629730502	0.699911590580462	1.63299156580252	1.54264991604205	1.63658563660969	0	0.857259181974774	0.470016933335714
0.895753789496839	1.28881886005838	1.72528138564458	1.74052772621837	1.56029016134065	0	0.401351261509235	0.475393701234391
0.963621984837044	0.880297480833976	1.7225423131883	1.78199406933165	1.6093080498646	0	0.360131897235513	0.588949843724164
1.06433891036696	0.843942452330875	1.60539072007633	1.6122626264056	1.29076370118396	0	0.70899096089662	0.548250802745863
0.831749765564952	0.923636924368934	1.777512344926	1.64783216090829	1.2374794316326	0	0.410393235273441	0.635138714901757
0.791339861591504	0.628863453322848	1.61660341072394	1.63781697089615	1.62434160162249	0	0.510320515877429	0.294345145704822
0.752565228797446	0.627292181574649	1.7124917237992	1.77154893967029	1.47029068946	0	0.366045665461562	0.452662430619813
0.679970039650472	1.11920928938674	1.63767860129063	1.73306348228856	1.59443378047691	0	0.563670614460709	0.492307581597881
1.06262182694056	0.683062256712118	1.40975450754233	1.75772712199174	1.60825527856267	0	0.542093657922209	0.52725453315932
1.05240420662247	0.793046359499664	1.73624379576391	1.60833723657845	1.48366998771266	0	0.689261870624474	0.30230969955271
0.993292107082952	1.02556907432022	1.34760265943484	1.56144321775039	1.41529339618635	0	0.687340798203063	0.71907757634861
0.579826531883153	0.667803748231581	1.69094885206742	1.81841227480725	1.69798599789444	0	0.474756039489468	0.27052576137949
0.748200139895392	0.366022800949145	1.6600362963236	1.72508578267407	1.54414747287675	0	0.237354601170908	0.525469581295402
0.890312345735712	0.862560844248909	1.85632467807853	1.73708452969162	1.66608415244625	0	0.154527719169484	0.637284767239002
0.886877247134672	0.891015334244705	1.65457275711399	1.7493829699701	1.67078484951144	0	0.714707452268622	0.36018065044868
0.793380028994327	0.717542283552144	1.4450747122536	1.59190673784544	1.51048967305537	0	0.924897875472729	0.48268614860697
0.385431124518994	0.777648838482982	1.35577175875336	1.70874723265186	1.57038195324301	0	0.536442070779344	0.385134313925833
0.923081205964789	0.653525154024068	1.45742343873774	1.67019820443019	1.56820862043993	0	0.295972629037475	0.48158459278556
0.905713037712994	0.785715521568182	1.73110461850025	1.73785793400348	1.51975378966508	0	0.770338531118556	0.386715817828884
0.737984979886269	0.922850824834272	1.59194864535894	1.50622192162182	1.56453315536998	0	0.454879436688468	0.729336576879969
0.949213838176449	1.04205823768901	1.56316155549702	1.45579931844149	1.53951972264113	0	0.935399948447395	0.461593453349667
0.82729425153209	0.492705646562302	1.25973231667329	1.7767432163921	1.41149326594561	0	0.391907516512932	0.407389318098195
0.810176239395075	1.03696591870627	1.49858616056951	1.65128011931169	1.50583824039863	0	0.823324913893623	0.707818565747369
0.723883102502481	0.912298272662641	1.76517258170434	1.78483607484446	1.58245197275703	0	0.300124585346782	0.174192638283713
0.942273339310085	0.583199397603651	1.36814163365034	1.59809944040522	1.56311379473003	0	0.622636353272374	0.360339948516604
0.788294041331177	0.963138104038701	1.581305186525	1.57135361163666	1.50999099182354	0	0.628410172107996	0.608954563282064
1.02180269111053	0.801103643664667	1.76598677252764	1.59297283227584	1.65275113769035	0	0.387773865471849	0.447665602351109
0.946127859455208	0.765534482443512	1.67762655446181	1.50685336354751	1.33874485538708	0	0.346011794684236	0.649239968474659
0.942529899906715	0.815893162629829	1.35133572867935	1.59656540734563	1.6112625859719	0	0.972465263198259	0.605665188176193
0.731604640494681	0.521569563526352	1.83106420635116	1.88988748534192	1.57010077253476	0	0.303714032626661	0.39515311233329
0.6952993265192	0.616979982905854	1.75185257085988	1.75181047495436	1.49299287160107	0	0.35992075728385	0.749669293912385
0.711425960852834	0.801733455104702	1.56389899802698	1.66109006559777	1.60819766440631	0	0.311670974992899	0.596929368491939
1.03662004717214	0.726604124788805	1.49384873294587	1.68462870369452	1.56583509458161	0	0.250566819808468	0.503310561079308
0.706331907379135	0.624297407462935	1.88224723801364	1.79755565962482	1.54211323642102	0	0.589856741680906	0.535676828125316
0.923604313043192	0.866159719925734	1.56413860667998	1.67125000061119	1.47643188560197	0	0.47478281801738	0.426019533305501
0.937870610701699	0.980521875696689	1.59947268710964	1.68154613262764	1.5112702592432	0	0.610944050546282	0.575705282983634
0.766465795240641	0.790731351303276	1.58138560343353	1.4962527652216	1.52084951514171	0	0.725645599790378	0.998748863287766
1.03523636621882	0.96453940476943	1.66643105464147	1.6668367049665	1.63511241767244	0	0.667921421125223	0.326169416689326
1.14410314129921	0.673518586409776	1.56307548508163	1.72784143707198	1.3316288925403	0	0.61512285558596	0.490213947451294
0.424600304698113	0.690471923819861	1.46505185910483	1.79458929254337	1.61344422061261	0	0.491317373238422	0.492764394011412
0.746076977756243	0.841341853151404	1.80289587325037	1.69585297890873	1.52420774979048	0	0.425190046501805	0.533727856752846
1.00154174414495	1.06956385357754	1.6809950591679	1.61524666552752	1.41004901295019	0	0.412119769660293	0.32134224458499
0.971502655719235	0.773523137216317	1.75494482392356	1.65776117615848	1.66494534073566	0	0.47494547108964	0.384863011415192
0.951892392234914	0.930638056718739	1.70137850026783	1.60260834938263	1.42585657121309	0	0.594445483480237	0.175144536453456
0.778912536208261	0.830604221335706	1.56125835284631	1.67862304664246	1.55075532628579	0	0.428744941278631	0.494139513297478
0.729349168237245	0.611587849170613	1.36658733261602	1.75227034646595	1.43027733387473	0	0.270379401623308	0.379783474719017
0.399267801421942	0.776382323398304	1.28762233491265	1.77426466465136	1.71153330218169	0	0.230291654823479	0.588329428959387
0.787943166512595	0.238317766897615	1.78055811137543	1.81670146862955	1.72101223517612	0	0.387607822238765	0.756552774091395
0.4670536373993	0.935248548674459	1.48190484207597	1.75612837553742	1.61130955515564	0	0.634419582033671	0.527604583175007
1.02663539148144	0.49921801634691	1.74571144247473	1.69807113137543	1.65901594812893	0	0.528803929423673	0.75053933390762
0.650375443281571	0.673406930618615	1.50401756089685	1.67488237554644	1.45872760428046	0	0.714946337059132	0.517404625411415
0.969808543761549	0.586197667271339	1.3883535664291	1.69782717958971	1.64635903506662	0	0.461505693550106	0.695452973492377
0.936325577077159	0.628683037383511	1.71559759606559	1.74622130673672	1.70901508066189	0	0.46167206571883	0.528629230447836
1.03157498775603	0.970107427719513	1.70442348688876	1.63772849132515	1.63319461184638	0	0.466374540174038	0.495402765255153
0.725780055977748	1.03740972430526	1.58669615239833	1.7104199333188	1.46354592675951	0	0.373821925359847	0.758196689992904
1.14916586038956	0.841898272714089	1.57379275978143	1.65288568237407	1.45069227948916	0	0.685987420760549	0.548603670472315
0.954009875448162	0.755834234989395	1.79674661200666	1.66191164537547	1.76215854513753	0	0.632484195458647	0.819314727074195
0.962293494154964	0.55949843741591	1.22267522341896	1.78017097778813	1.45637477695763	0	0.0496077763390257	0.425145964203545
0.850264091943466	0.579310972218114	1.50837431485723	1.51221319057718	1.31301951450201	0	0.48374850550866	0.684850640441883
0.579328151703538	0.622043101279695	1.15162068547972	1.51872117669011	1.67257377729457	0	0.286597220022722	0.390954089709855
1.06218771737905	0.922790276147801	1.61231970137587	1.53164730406253	1.47921408951174	0	0.232738017377133	0.764396221828199
0.707966013531408	0.515510796730447	1.49573632786945	1.72361322181297	1.41352172623309	0	0.347315789833261	0.357186243963973
0.659202531403198	0.80871105093099	1.73045717200024	1.77074062302096	1.52557879802081	0	0.22875204379809	0.195135811392488
0.683633389058832	0.611061412458724	1.7421107777704	1.76836872344603	1.74198678581758	0	0.713390159380868	0.279168743678981
0.738106915106832	0.957821011482798	1.78779945411933	1.75654576140169	1.58213809460563	0	0.729581416809737	0.524616406230316
1.16916379433025	0.854818213016768	1.50692806086001	1.46537984869288	1.40171552156996	0	0.547446123971156	0.540061541997535
1.01169269339857	0.903379701637746	1.49223263276241	1.53782721180731	1.52754210997323	0	0.583795290413614	0.990261295053146
0.527945649924411	0.821420308537577	1.80922197837698	1.84228026198616	1.72749874821003	0	0.617895148855335	0.359973728201059
0.722599982106865	0.894140874429439	1.65173767069071	1.69153292761666	1.4682574197752	0	0.238956347952858	0.359974545305885
0.867889525215685	0.928674272703705	1.71174563071993	1.7892562737215	1.67996487123807	0	0.560602922565904	0.443547940392391
1.10792730857506	0.786019739011055	1.719737404652	1.75703355578914	1.58644132088104	0	0.41277170714328	0.542557874183179
0.487147359837528	0.480585436109935	1.56525699330084	1.67649423134884	1.52066531234729	0	0.468806677859069	0.975712554510396
1.13458543848547	0.683130623872583	1.71019537816039	1.61257786272262	1.43428871286096	0	0.895949338054792	0.349487741180161
0.948891822297295	0.937282129086238	1.62935168049722	1.57604489515493	1.50865648793199	0	0.950763942828778	0.47498731726823
0.764141398583531	0.700680130722584	1.59613727521257	1.62876325529161	1.65456952898046	0	0.5671821162843	0.59200065875896
0.752601831246498	1.05716075190605	1.3028778434611	1.61329628953003	1.55140040822501	0	0.561804560212379	0.677256116700301
0.788165472163798	0.531177877896771	1.54513168152549	1.74796617462862	1.31665658679354	0	0.230257504319794	0.707835888828015
0.893731705881311	0.989886773900163	1.62841775069142	1.79194503922242	1.49830193736531	0	0.464521633345368	0.530840803930416
0.963088932197097	0.564770513428673	1.27633039170344	1.62900896593447	1.42143341436779	0	0.843729032266257	0.391276411081008
0.842481320679635	0.88650909833573	1.31601758308653	1.74108426602819	1.55366141133125	0	0.510132876407119	0.837686443436032
0.691419296205874	0.981780553787564	1.66493670653351	1.7745138526902	1.77916807593433	0	0.610573214028474	0.632038193708082
0.978323976507277	0.632389355149474	1.58233845174052	1.66726393098524	1.36568908818521	0	0.427064419064427	0.713861752498038
0.73496960950615	0.612900733543517	1.8361149934489	1.67611464082234	1.54027495531707	0	0.493399188119412	0.61155310003875
0.626551474933301	0.682941241976654	1.64894029703864	1.66471833361307	1.68080816914156	0	0.409927361463873	0.654113948677592
0.920662877341077	0.93706732871304	1.21763459769089	1.69939931501175	1.63205742755398	0	0.580767780694654	0.540147477226998
1.10006223256044	0.459148794563328	1.67929554417381	1.72238430488126	1.60454447814198	0	0.323555943434873	0.142528550708351
0.662566172258031	0.963303678124806	1.70878886542377	1.80803548194826	1.6044230046787	0	0.188336789283608	0.307899662563266
0.525740296435427	0.635379756476494	1.41233369979597	1.64065737739955	1.72928700009141	0	0.712668791648294	0.546191263542096
1.13166775087562	1.02500074553418	1.52151571714262	1.57494021576704	1.33392854392659	0	0.747739250090719	0.356764519664732
0.827985507928614	1.02655238183765	1.6433389279652	1.67081516472888	1.43941020582876	0	1.03342670024094	0.276635454027354
0.740986967223961	0.559948715027179	1.46282906234764	1.69103377224236	1.31330318190497	0	0.459602925506908	0.6042206563158
0.904447075652497	0.968022777089103	1.40254772116393	1.66701766000499	1.61811282658831	0	0.775187290352793	0.526793662778028
0.845311363670061	1.06247414166638	1.6237134181857	1.68738514025706	1.55864604310248	0	0.679280697194023	0.435639795694522
1.04755707088996	0.69861277579373	1.23720904084111	1.61647841594002	1.54173012001817	0	0.589024272403887	0.541225600709519
0.752233769384	0.664079933065975	1.26752612640039	1.71638615068145	1.45587199293383	0	0.396974662418852	0.789159379784606
0.931792723310202	0.814282093214347	1.72901034963509	1.70262036471713	1.67221404056071	0	0.354906111185795	0.208405954023579
0.682786557275314	0.931578770551989	1.57246164434414	1.61958424169762	1.62201776499616	0	0.311753996956374	0.472245383899532
0.676767741971712	0.661411239035166	1.75917869465875	1.8422712469594	1.43142596735218	0	0.249198547373218	0.466353099148893
0.831591583960538	0.610858582346722	1.653623317858	1.79955264333425	1.7569217890505	0	0.717671280317283	0.646570711979965
1.05541360805033	1.04710062873245	1.78728454750619	1.52184111605938	1.31694831341581	0	0.853836188381286	0.83616528541633
0.309717805771695	0.417476512064485	1.81546781148416	1.70777748020268	1.64212578634505	0	0.343968453804694	0.589023886125822
1.02390769409025	0.499516880692718	1.65552483540877	1.78864922796141	1.26687985183652	0	1.01502289206951	0.84102781929287
0.886983296362142	0.749134375397132	1.31611827851561	1.58972711622905	1.59291652947957	0	0.32420266083348	0.852610043782177
1.04842062965329	0.577004530314274	1.76262289792966	1.72605796607789	1.74502981196466	0	0.654567395875518	0.379356276215201
0.607405358558549	0.890854330374066	1.59063923238795	1.65871210311905	1.47358289573328	0	0.131192923209923	0.46651044375086
0.468314964398798	0.570590615459841	1.77427212343355	1.74952670075703	1.44218775187667	0	0.581580629467488	0.466605317082324
0.962473404729417	0.787934603685575	1.684891481991	1.68462445850631	1.68333506727228	0	0.243641785045069	0.328118512850737
0.618430916831385	0.548411747572982	1.52182885816073	1.64074098179114	1.48907028034433	0	0.834159765816688	0.517197755985689
0.914173764542414	1.01836052697334	1.73665999865816	1.70059008925002	1.72285338038857	0	0.483497554056034	0.750254878504487
0.876561976388488	0.466666022431465	1.72412555903972	1.78496293380195	1.55935315206156	0	0.449962305414426	0.346366100284795
0.995546260787988	1.03892216881388	1.54547612107894	1.60675352832777	1.72637513049472	0	0.39682586515752	0.473902321242001
0.818473477253263	0.775890257443256	1.77956543976135	1.68540309089802	1.63118276037435	0	0.290831165924452	0.42093974346941
0.778136196104067	0.956356805727255	1.48322635510058	1.62702287182735	1.42428372803343	0	0.672165303802225	0.652955099180413
0.535658261425532	0.866074122850614	1.77723397467647	1.73485998316505	1.62814458675335	0	0.503421424051882	0.434216807264737
0.995310616272274	0.979775431576982	1.57892944082597	1.69958386251164	1.62842433338804	0	0.692555266456077	0.619705909380386
0.854186638812794	0.792298949227211	1.62124398781463	1.7260471431992	1.54001942998449	0	0.703678787766367	0.402265145792564
1.17357217674793	0.88422676774818	1.59169209754653	1.76793604758905	1.37880276944678	0	0.393390978027807	0.576384970282742
0.95819969856481	0.826205943567209	1.45065877703866	1.73886185121354	1.58378268940161	0	0.914173430333289	0.435868062316024
0.617756515192454	0.831638820875067	1.83877587160604	1.70893538709855	1.65077835000201	0	0.648755778526866	0.243038305852937
0.502805567439127	0.587058547398122	1.54760419769607	1.79202759079826	1.61185340389198	0	0.413590540634283	0.574897167228221
0.834303529352427	1.00922496354922	1.53202206477866	1.77961112295582	1.54641144044749	0	0.211493782691741	0.356011532001721
0.625961549371109	0.657176350667262	1.62451553408992	1.79497918759434	1.5353566013196	0	0.564663886259698	0.436638199295863
1.03840296636486	0.780757935680144	1.80863140760251	1.65849291526453	1.41227725832872	0	0.769323224625488	0.565467234327391
0.837381610630829	1.06148876746629	1.41495518656185	1.53550119413221	1.56322322241537	0	0.634218780805497	0.805362226151056
0.986389111624896	0.435962283893799	1.80276874772467	1.70449573044425	1.67379886791088	0	0.368981676127027	0.588417145042259
0.764766620794642	0.802077962912931	1.35901401615367	1.70577399926876	1.33251437004044	0	0.527922184388417	1.08120431130434
0.576837667343757	0.9053454329435	1.36690339657127	1.3686068087885	1.09780168479437	0	0.528426402274241	0.679659669827937
0.791437319234884	0.931763352057355	1.83038922762512	1.65659375331297	1.70789075329042	0	0.381727973942287	0.287781393348186
0.732786778717214	0.888851792661322	1.77559077926747	1.74771561927253	1.42210640694234	0	0.55998523855427	0.953983390638748
0.774067610748498	0.586627889848937	1.46163903820334	1.72316285483286	1.55898671235489	0	0.450346072711312	0.53907242307655
0.50040909761794	0.756827305244877	1.78806744214712	1.68090107051965	1.53471237882205	0	0.668988297122984	0.51193771750483
0.837466599191778	1.21290134313815	1.80217490468168	1.73922949718745	1.71143636049817	0	0.366679879663218	0.380455168924112
0.833884850841499	1.00219270199835	1.40065283863223	1.59053142692852	1.41512753566947	0	0.84697506113141	0.617125151729177
0.70485244913405	0.91720477460213	1.51430165412048	1.60222535692616	1.48867572276028	0	0.863084322309316	0.661907067171533
0.880655981320592	0.939230580170971	1.59764238600117	1.70907932846921	1.21400486393499	0	0.343740547369128	0.638521519910611
1.2345277486866	0.571250876041819	1.30416402341876	1.73771490492514	1.4470090322773	0	0.533416326857084	0.658415222706051
0.766161251624981	0.962918835216188	1.78520232025443	1.65726487288718	1.5768813262355	0	0.415563735579729	0.428024743948639
0.984343421863375	0.993886417970991	1.66169373639263	1.81136783635494	1.44246576642816	0	0.338006659856141	0.73163993718186
0.557823610970265	0.688288326092826	1.51025492157064	1.73427204986791	1.77544481692865	0	0.413051833359681	0.294336090628815
0.750751131809289	0.432769602597516	1.60605576729088	1.70012064070766	1.5322580508151	0	0.811375885048673	0.378579489825745
0.787552761588455	0.728724394757703	1.58666181567484	1.69241831950825	1.42450556052079	0	0.814658401977448	0.397911161300701
0.789030213787898	0.651306999059112	1.87942265264142	1.87551779895681	1.49192348230485	0	0.700260132175383	0.457957391632159
0.528315825851723	0.778593497557899	1.65635584462997	1.68503309661315	1.45623108807639	0	0.125410776182664	0.390879339160062
0.990809456510302	0.678930263499226	1.70629797225667	1.71322747674489	1.6163452980225	0	0.440394652324781	0.790638935434183
0.390399214459308	0.94030094303981	1.5055202323127	1.63303579465996	1.46754190076519	0	0.798314079522387	0.88064250881238
0.73604396427962	0.749322294625248	1.70992805417304	1.73478802371008	1.59018026283275	0	0.195338017379032	0.268397248815337
0.855998896117785	0.613401414673825	1.65059514808376	1.73020262503222	1.37578397282277	0	0.157646703248315	0.274392993463387
1.24007907702974	0.529309453651019	1.53390906738341	1.66548200166225	1.54806972783825	0	0.24998040010734	0.609524936610287
0.860371933688867	0.667483700820802	1.57078010507438	1.74689351777263	1.55654279313604	0	0.334574118830561	0.452094778840275
1.3374766873291	0.665523400341208	1.55534253589978	1.61992661708036	1.31934229542596	0	0.777272868299671	0.720382427461927
1.26430773496256	0.719717026073229	1.58318347456871	1.57003291616645	1.47654551217382	0	0.789667365040708	0.677120132235461
0.75725147604556	0.415348158737472	1.76477333723995	1.58753272636339	1.52954961981325	0	0.675006277569139	0.237146859065795
0.787438192340721	1.04209784245853	1.36278399392694	1.68440295761743	1.58344084469144	0	0.690696663856511	0.702210861034932
0.79211620765283	0.810210541636631	1.63994915778964	1.80079115882404	1.56862253254182	0	0.60198330040515	0.42795810468552
0.544126999467064	0.665001897639713	1.63999344867384	1.66923373204366	1.51234463313868	0	0.580408469467528	0.717431931492241
0.741541518234762	0.915306870030712	1.77641206575533	1.67075268423282	1.50851825752551	0	0.523936590675435	0.836607917903807
1.00131358281203	0.596896732957156	1.3866240789662	1.71760400235898	1.56511850939275	0	0.218415968392811	0.575469620444432
0.605530064709067	0.940735256372456	1.68554559405417	1.59866548999823	1.44519846835963	0	0.897995719154922	0.71967113615946
0.895334346442941	0.950643597937011	1.30194101079432	1.6864845447655	1.42545634205197	0	0.56251287422101	0.881549671022072
0.779734401571227	1.22189045442088	1.62569578620716	1.74928401424722	1.58367581985283	0	0.172061083739359	0.62589743375711
0.669965743655517	0.700310989724089	1.55477407288531	1.67897515346571	1.61528458780997	0	0.816189299614425	0.625176181458583
1.01621671222701	0.847241531733898	1.72290480194916	1.54959510163721	1.51234112546074	0	1.15655334888242	0.871056171226267
0.758800291890647	0.617992342502801	1.59572103760394	1.6533878682835	1.5262867974223	0	0.440718344279133	0.748795875077283
0.570649670859517	0.661354351235807	1.22803662645212	1.63147252253663	1.43699924888407	0	0.55170520055423	0.73282396162212
0.981670670056463	1.03913226070296	1.60489266800307	1.82741379564789	1.78057793201969	0	0.507077066869896	0.642094733484258
0.915296722069429	0.826505211555133	1.85363739230372	1.82875970598526	1.49297116083233	0	0.240430606977732	0.446954933319129
0.531886676778346	0.689205903901957	1.52078269606953	1.70010799393627	1.72079611832878	0	0.693151272797897	0.1462598891344
1.04814047883227	0.394773485339297	1.71698470566058	1.62754898161714	1.13751383749776	0	0.884070175031342	0.82687569170936
0.955147516983339	0.950516841124017	1.5969250395078	1.68542441500141	1.58665177928189	0	0.562621293188252	0.995527240928001
1.07441418799498	1.15569323266396	1.7235684557488	1.69255792505626	1.31585879374849	0	0.712198642538	0.504331831048813
0.891836293353089	0.680226793588743	1.63041174707614	1.63436915783798	1.51460890202636	0	0.460375708465679	0.467077578753789
0.91134401424107	0.718205974650297	1.52501221285689	1.56552545568446	1.64452827662075	0	0.896147340377589	0.500773692497315
0.972619416965676	0.453036883839218	1.64610334873224	1.61556761205335	1.41188869571575	0	0.282207200499754	0.447567800226389
0.490088745353312	0.997790151483434	1.28486841801801	1.55325530934812	1.47303230040877	0	0.525864193223947	0.626447730085147
0.996944819656441	0.547935549045294	1.50022029395011	1.61225350416452	1.55030497023139	0	0.819107687760523	0.714769994087306
0.627697075308118	0.715268471911046	1.58599874492653	1.67507154472007	1.56826137756179	0	0.590387151645219	0.550083030517794
0.819297774512165	1.03532147413005	1.70879018858251	1.63812490599776	1.55031494964607	0	0.781855823609953	0.817982629774562
0.991496665572398	0.758928322041663	1.63098866298711	1.67338806808311	1.51839797709415	0	0.456664289934947	0.634861538923503
0.861108276205725	1.15374510872803	1.39929482837479	1.71490167886221	1.51603248913668	0	0.397331725817779	0.291821030498847
0.818514863385997	0.635263863356901	1.56205553143967	1.68041687379659	1.46914269782903	0	0.630277407743152	0.761061012149859
0.886672833840082	0.620640790771438	1.57949923285744	1.69095616159453	1.48808015323377	0	0.735044759165355	0.623737067465099
0.621666313424304	0.607580857722722	1.66768877458994	1.70114825820038	1.65460256081617	0	0.750671067463749	0.712988941967738
0.761295771923723	0.455999391708128	1.59254043134354	1.77790306524508	1.67118845822557	0	0.470681734459745	0.608043228532956
0.907327158377268	1.01102442247216	1.88187848480575	1.69051818938611	1.57353508433499	0	0.301805110288932	0.529920550771903
0.969567494171014	0.740302137821276	1.72673949992924	1.78487350457491	1.73032930961829	0	0.355973112394552	0.176805818383544
0.77255786067021	1.15269476537879	1.76464699668485	1.75830381921142	1.40546743039968	0	0.668732449858197	0.381302520865694
0.773951820557467	0.888795055500757	1.58410905226407	1.76778237862474	1.61393319280076	0	0.694809913575299	0.305588704879765
0.850754116743587	1.0500102390956	1.68258232252842	1.71300906386956	1.55936378125844	0	0.435865859000239	0.346905060148906
0.506105839214857	0.618729540001414	1.62910452643395	1.70319405829936	1.62801917402761	0	0.201465028303822	0.159967435596304
0.860114802210001	0.563576214300124	1.44784251158325	1.7716742033195	1.63340677119006	0	0.405970296844294	0.314810223228595
0.396540500934029	0.422193299356684	1.66287433113357	1.86864296194609	1.6430022576152	0	0.57852443140177	0.538158223972132
0.896459249897876	0.847597525851516	1.51646386757849	1.74662029510575	1.35933702548666	0	0.0918851496782054	0.577705696286721
0.927368979777938	0.603903775449021	1.70935534437798	1.76804766463902	1.71814125963427	0	0.175661799363064	0.168213178428419
0.860313622941256	0.765821339280998	1.16990570860229	1.60046215044329	1.34692804257145	0	0.564449139102053	0.770812704807087
0.660421911116618	0.539844689971478	1.49419245305235	1.81890047465257	1.5289424138307	0	0.189703688047136	0.400621109992887
1.01597164742175	1.02970883811834	1.63752860906113	1.76825478536477	1.74916067813436	0	0.424089028591672	0.354524848352677
0.861517566061181	0.488579207481381	1.6771605967868	1.56076769892187	1.56364525964552	0	0.743102392381865	0.741377115514772
1.07542493610195	1.03110252169955	1.24097945466494	1.73366324083387	1.61877483636576	0	0.340183038530284	0.57889084579489
0.768290320078466	0.828770582549984	1.60006831255121	1.65144503668593	1.64623426191618	0	0.548786700775986	0.62196636204625
0.342839321991201	0.834498382291407	1.65633469910721	1.5564035122598	1.45262662649958	0	0.912888318701741	0.785706768750945
0.766703294234061	0.702698745769957	1.51297629201508	1.7169209420917	1.47402461702755	0	0.608220182527032	0.797386484662346
0.522833541934498	0.788214946759272	1.53074981625001	1.65866408076281	1.6172532290588	0	0.545376002664381	0.561445744504366
1.14038818936282	0.848500729799469	1.60592729709834	1.70609609876175	1.51168327979801	0	0.467990385983538	0.610864969542362
0.935477119303278	0.535915221509999	1.69142115467179	1.80024955524756	1.31834575339412	0	0.640031733655358	0.63398213694964
1.08183035630016	0.578795625931313	1.61765873189206	1.74123618492198	1.64472768514727	0	0.696910954375186	0.64689534194413
0.865372253189123	0.71259317259705	1.85685454190334	1.75686055969785	1.63659844719967	0	0.426871776532217	0.823654655383674
0.821455640061241	0.950198845760542	1.60668356110002	1.75255225672229	1.51574527160257	0	0.152454536218627	0.414556972899584
0.849806005148237	0.527917170826408	1.45657848977857	1.78669670141296	1.48928061642113	0	0.362524469306698	0.485435405670509
0.860729685910223	0.519813583019101	1.46849465314012	1.60989339246534	1.4028611391028	0	0.301891247854836	0.833385675171206
0.631275852908415	0.532903387620028	1.79891955183595	1.73107563927665	1.52876498728416	0	0.81330556613258	0.294256781230461
0.864115005327835	0.9725156967663	1.41036514151028	1.78140849932131	1.63497023736472	0	0.613336877823425	0.772696232968497
0.903502359306321	0.580757208109842	1.64876944351593	1.53859312406272	1.57185533258322	0	0.698182505920017	0.691062002010549
0.922285252054998	0.558658419317565	1.75478975850249	1.74633459201299	1.59601653065068	0	0.852218438893797	0.650457813694318
0.305427271176808	0.954286155497908	1.53360274559527	1.60146941862564	1.60158072319437	0	0.731729045671421	0.64255614133099
0.894328885809607	0.953213169159497	1.33361272045023	1.73393343740139	1.57613594084808	0	0.466298253007515	0.56322001354127
0.729168478986359	0.909427393908014	1.70983925549387	1.63231165191568	1.70292130324248	0	0.613061414216926	0.574678817355321
1.05427738285239	1.10076374463634	1.60292264318097	1.683257007304	1.40208209175649	0	0.629651104184012	0.470020447292398
1.05805211696886	0.749869764425628	1.77946029983525	1.7436349448756	1.56491099654324	0	0.548875817213383	0.307964734694257
0.553069076359595	0.898668526182814	1.37781980271347	1.67182183644681	1.36606673550601	0	0.289986774541611	0.47336999400466
0.775570877790154	0.922588364578577	1.5689574575643	1.5203199487627	1.46402844661691	0	0.719504550588061	0.465286234277122
0.998928158045041	0.931793693371179	1.45833974982173	1.57155949721565	1.65057935743445	0	0.796132072394531	0.99800415207862
0.866355460421852	0.703285004967898	1.57492146917962	1.7313364514213	1.43471903083782	0	0.483806336634286	0.802607306648173
0.807235092540621	1.06694190406999	1.70436766241061	1.82618096437919	1.41901919605108	0	0.388185194888434	0.741949873952324
1.0037256058416	0.719331180177522	1.64635825753795	1.68797900998154	1.59363118064374	0	0.756141552573057	0.618335360459959
0.756739350239575	0.528334647626098	1.7079683417123	1.69817092770787	1.60609439010504	0	0.75106404613037	0.375186008231491
0.923638258036408	0.729163272795041	1.46993970441334	1.58278783947026	1.37834947738197	0	0.200165895614443	0.527426803542352
0.871505606250783	0.960702627154934	1.644877179867	1.5894241650061	1.58892651069543	0	0.996438032499707	0.259200963576683
0.481887524931956	0.493176061104098	1.73600860869921	1.76965430667991	1.72262987979769	0	0.94401765274374	0.412713039222106
0.525426644360656	0.682727488848466	1.6890070091489	1.74323106565833	1.64101127428779	0	0.632610694800695	0.514539111344306
0.820350788926814	0.782320397503779	1.43024317148352	1.7211237140874	1.12943804468576	0	0.804033030180925	0.982460007831865
1.13772292856775	0.905750370094104	1.44007187362642	1.57186650989683	1.44330039228708	0	0.430688377028007	0.412854491212025
0.483975731063634	0.644400992539441	1.66084453526761	1.78683697293757	1.68335721480573	0	0.317045928771138	0.533155838137322
0.911982692879009	0.831650054392219	1.69079514000719	1.51653060193311	1.63005785649823	0	0.300830141796147	0.663106470182881
0.839949866329245	1.05375987846094	1.52520938396171	1.75653598328245	1.62395486062416	0	0.708981838159366	0.553736640954215
0.617895385917498	1.03212656526146	1.55236883584911	1.82033491194655	1.52144283806026	0	0.18212984959651	0.49953778687813
0.959620824406918	0.59004099503879	1.62941334241125	1.76037017686004	1.60936555002417	0	0.355313232088834	0.169866804645096
1.03143128651422	0.727550686918506	1.60257907635484	1.65087013366531	1.64423616559942	0	0.872429328096141	0.693469073775159
0.742838761224644	0.86016991874075	1.79235098443085	1.71019599560931	1.55284158687775	0	0.641008358102637	0.174622037162778
0.941366240827782	1.01067033161815	1.42416960947736	1.55335059276614	1.42496954606728	0	0.875631798243693	0.820850097522171
0.941113478397912	0.518978756384897	1.65066009209291	1.80899902538134	1.47645172350665	0	0.397505745699436	0.841192899049763
0.758056947747896	0.539566207356865	1.3107558041288	1.69147711911678	1.41499903917938	0	0.70130548929566	0.547785539499775
0.83046291706712	1.01663806805884	1.66447989580105	1.55173752284596	1.46799713703619	0	0.705758622726351	0.668843905217462
0.72171480317323	0.899575012255551	1.43022898270235	1.65806400524109	1.57233984224339	0	0.147834250051356	0.592499090821475
0.808595417582634	0.930890208042648	1.65062422829123	1.73356760873583	1.5599703013215	0	0.260572964986699	1.02841989092139
0.396032476961073	0.983279393475136	1.49124299847956	1.69030767748235	1.42170132905309	0	0.793463652299181	0.8846688187982
0.79270288202086	0.579735265326033	1.73610191632959	1.68986828210048	1.7216674393917	0	0.456428473904822	0.269247847090627
0.999346531174359	0.825675642514355	1.48955355940061	1.70129882425257	1.32380785807046	0	0.735672125305645	0.646507873745926
0.885053961563408	0.612078587488836	1.80893080341962	1.74267979188876	1.61758935483916	0	0.377852323060984	0.409452242651649
0.899568870323357	0.933048888906275	1.79064025065838	1.76145180725302	1.64344617902426	0	0.664872002839827	0.599875180935159
1.05563655751799	0.936904675669458	1.52876970424751	1.63349213918885	1.39401057990801	0	1.00479967470402	0.511945258186716
0.758380091393209	0.452124266063433	1.59946434157649	1.75434484617879	1.59763021938148	0	0.331124226795737	0.514136501990371
0.999611128822283	0.45840809585628	1.47992504136625	1.64047736601551	1.26368040325076	0	0.807694177130955	0.952631519425527
1.02191919913103	0.935548528596287	1.71088723694873	1.68486587954696	1.65646987407823	0	0.838314276389383	0.231030612898306
1.03303867805794	0.947672397865628	1.72616600115253	1.60814233814382	1.60622929602996	0	0.729013851836979	0.547730084754959
0.927655439123305	0.875171464229537	1.84024978047551	1.70066527284167	1.71488581104236	0	0.350087098522108	0.684697415035564
0.805796958118786	0.496509066090844	1.22312595167053	1.61274509140838	1.5392231695796	0	0.365629613829672	0.645806143420726
1.00246368709266	0.449277224968012	1.45016659221499	1.75019240243587	1.64490204565926	0	0.589660782055887	0.561155777259313
0.969233208300929	1.01544006755529	1.70291049413119	1.66822747559308	1.46830889186888	0	0.618743308318575	0.717040844530565
1.13768782254533	0.914680608503937	1.50102017608362	1.57778450455205	1.5007982295077	0	0.340047770433213	0.372000313011604
0.877104003965379	0.908789774034036	1.65771329450972	1.6936840401268	1.55254276538553	0	0.65388739717585	0.659826255819606
0.86544422523453	0.898858769869847	1.54200292950725	1.69200315836501	1.56071627323907	0	0.550405372845967	0.412935466273347
0.963194866739628	0.55439808989832	1.81891754605196	1.80401103556639	1.60509572594615	0	0.162378755175194	0.4509212928358
0.673059657942065	0.94566208756933	1.56972987441778	1.65854183464658	1.60054310462894	0	0.724564659753655	0.432621182146016
1.09699426709312	0.773709512608431	1.56822523441996	1.65706939894711	1.5027607858595	0	0.738105243716491	0.889589580172444
0.941191050387778	0.860967422620445	1.36286160091324	1.46850199008122	1.25247649565722	0	0.736495210300309	0.67048394120904
0.751353757230371	0.709879148252981	1.23679061048297	1.68872100780933	1.52691163002095	0	0.596831799853815	0.385204329379845
0.699406373584244	0.770209756694615	1.68065066291131	1.65031715400403	1.52308872285487	0	0.320496977136549	0.663021593815449
0.782775729970641	1.18225433655342	1.73692816688031	1.66312505387508	1.58083320905122	0	1.02799222653805	0.452601724264885
1.0970010553486	0.927907858050787	1.81744851775818	1.77924435194512	1.71090080403911	0	0.380048029190778	0.917091666125699
1.12040720035062	0.748130552080232	1.68909428314394	1.60828344624978	1.19029820285979	0	0.4620930130279	0.745800576120912
0.908051391446572	0.696460206319938	1.72406079228076	1.79534269512363	1.71505604055553	0	0.381305828273836	0.382124049707751
0.796110024440973	0.840807124339268	1.24240252916486	1.62467219316368	1.75244623613397	0	0.135032668592666	0.446440590966995
0.677838966945613	0.981887803309293	1.8606854293461	1.71248340527711	1.64342248364051	0	0.372769175253005	0.659283908926955
0.841974199220656	0.771563593423951	1.74292291495462	1.59397346782732	1.58140267830078	0	0.67980986849229	0.612711771106224
0.553588300868682	0.732832017312079	1.61437676513403	1.69890585412637	1.55801056863066	0	0.517118990774478	0.868014415726559
1.04561270877641	0.75855694253468	1.25275949148232	1.61935110589774	1.0710228147922	0	0.860323771780433	0.812094882061605
0.755689388669486	0.973874461248389	1.61334396748125	1.67128025087118	1.49624238137651	0	0.447163833548248	0.414890672495538
1.07207782425368	0.791559413303991	1.77279058336354	1.77586221059919	1.49355251570528	0	0.410498116606038	0.79408131032103
0.752462469929363	0.720089729708667	1.63625514158209	1.77968246680358	1.71740525698868	0	0.229482975744826	0.161289410301268
1.11194356109189	0.878304837439758	1.54242183998289	1.41301056167406	1.47388983228728	0	0.973198704803078	0.545179232129253
0.769609183442394	1.06852541220552	1.6185874082697	1.74110939470796	1.72595967547766	0	0.41605819923384	0.215678624037308
0.679144112110563	0.761854014985964	1.49619140373174	1.65676402775637	1.54085122494304	0	0.825907963405709	0.990904340451433
0.527454237442086	1.0823753509306	1.03664365051426	1.76209201087717	1.55855886981195	0	0.718451894335457	0.488372424791153
0.780224457178733	0.742284419797201	1.51036337995933	1.64874478867146	1.28420201501418	0	0.531970459089167	0.588092102394115
0.998338733729435	0.786743102292546	1.77682875466718	1.69864399194511	1.47339112983581	0	0.611457969569462	0.603097755659811
0.697035062374853	0.649948337624037	1.56240544600845	1.63052425732877	1.53638903432801	0	0.518182353218287	1.04761255316234
0.703039606660853	0.847551208965078	1.60770803742345	1.69168348456783	1.56490191222563	0	0.668622495945933	0.625498400245378
0.6187853842878	0.817793572916864	1.37643463919005	1.70321914270824	1.56646294748526	0	0.626288489256802	0.798177181230699
1.04645696784504	0.607461362672984	1.65053205653576	1.68889156999428	1.68571386874663	0	0.705755912526498	0.403805414212699
0.782886660675605	0.862846854949159	1.50879063900093	1.68999976251424	1.39976465519358	0	0.361825092092106	0.70431770088848
0.9985834453087	0.567442869754702	1.74494565949767	1.693417771043	1.57461615380449	0	0.505097243641316	0.408431817268993
0.75155336488381	0.691374633818224	1.64110196854599	1.64264799453917	1.58897532069441	0	0.640290090704119	0.655409412331309
1.06139396226701	0.589809150145331	1.32324199433488	1.55017907936772	1.46415550085283	0	0.881796679390625	0.817581971532206
0.930961110327681	0.935190200987113	1.77436087546045	1.71588033363756	1.64794172444325	0	0.850328551165754	0.433061812695735
1.05946876856099	0.903978863336672	1.66533660636755	1.61244084410868	1.55869539113265	0	0.963633779955795	0.312787115911511
0.834191272019314	0.83044030256251	1.62580364963581	1.84521963774666	1.59714866228609	0	0.382153087826027	0.488358227635064
1.25924006766998	0.94066617936018	1.66043263241467	1.64803224091309	1.52021507032492	0	0.445172251290442	0.593760594132606
1.06622260935811	0.753973561893037	1.56367964938167	1.60236247019588	1.56439820051579	0	0.708606677490176	0.906232690473302
0.989500580836301	0.756490600413611	1.64530541419485	1.53672386540295	1.46320747307175	0	0.724225914875522	0.389907633561533
0.835881472858801	0.805496549039024	1.63586786596933	1.71325742965581	1.53400883680052	0	0.678880311643018	0.484040611539843
0.885714468196237	0.532031105145699	1.39465070239215	1.51478820097697	1.4187080704083	0	0.441110079767757	0.652430448262704
0.89884782324962	0.845506129012241	1.566686968363	1.71040466551868	1.39782830300633	0	0.767865464312361	0.296188738084317
1.03568472852393	1.06933876666648	1.774667294287	1.73488357268141	1.52943247743705	0	0.326667091069153	0.0776604761424792
0.727967568373149	0.586381747556376	1.58278492491569	1.70715802148886	1.63895023611717	0	0.564961337285668	0.569140394720651
0.81340163611863	1.02480708461571	1.54421266769229	1.47091239817739	1.61526018353928	0	0.502014429371863	0.649020354037708
0.93460935657323	0.647332288845802	1.60767542910983	1.62169982776026	1.56925022960033	0	0.47537373409972	0.659452947411345
0.912178811766777	0.51814129251215	1.69435019062847	1.71443587817453	1.54671459985108	0	0.320791662930822	0.528595670179887
1.07385981889468	1.1840847492042	1.32521734828427	1.35868462218672	1.23212935472936	0	0.578501180174151	1.0958278084394
0.740719271395616	0.58707004332994	1.03138440666566	1.6159279982851	1.33814086487826	0	0.535674697761132	0.662789955388398
1.13521513106797	0.630335122485596	1.71371385338815	1.47565861016886	1.57036822698251	0	0.583773811953293	0.61214170355763
0.529918680756989	0.623561917209769	1.67247440123127	1.67332732055989	1.55180003846457	0	0.512711255673552	0.654513275147051
0.609247001135264	0.976458356051381	1.60574149145804	1.59954305230069	1.62059263273738	0	0.656036469772461	0.470266671636944
0.504882404295169	0.707523661041308	1.5832044981579	1.50490985584412	1.30616194805193	0	0.479500748881553	0.330086840335584
1.21351804059108	0.849290573053856	1.48931076478553	1.67259897343314	1.50435275240036	0	0.597611371047093	0.639830609975186
0.736954458459788	0.622963977894911	1.60212001690303	1.68983588183733	1.46199132311127	0	0.403055844079084	0.624290791739355
0.907547930469376	1.36889347311138	1.65116349085195	1.61177710946867	1.59799428791629	0	0.618350319670864	0.28335887995095
0.702971267396573	0.712520374540864	1.3437363083438	1.64076673142586	1.31954690679827	0	0.594424614588223	0.720138581750778
0.928728713141274	1.0269677678519	1.67472312516581	1.60462274517408	1.66053250137419	0	0.891180805607746	0.57200171542818
0.908947355636376	0.891953727282544	1.39381323113599	1.58803877401244	1.35109808475259	0	0.653912171895624	0.981847462459844
0.422542237019299	0.886283471918941	1.76725333268618	1.77584378884107	1.63311623814255	0	0.417524709095282	0.209355732672124
0.810687158220511	0.543710664383184	1.47655991765148	1.73321977693052	1.44458175642671	0	0.680151107892429	0.423230037542445
0.754313990515889	0.800319446766663	1.50224796746327	1.41849488907675	1.31611291247468	0	0.459375186047449	0.434417046903513
0.829190434208071	0.611133976599716	1.61553036116353	1.4897011902814	1.52618534567701	0	0.576290437221485	0.916321104302679
0.738615473731332	0.514812145893582	1.44696213096674	1.70862066714232	1.57703187218699	0	0.510735834518977	0.465419198909885
0.66027832661824	0.968781857027368	1.63381354711451	1.6828963944128	1.52226158355047	0	0.654819571305453	0.843622890869289
0.717200581681932	0.918622987956768	1.68297891305705	1.63806748944271	1.30578303082938	0	0.999451497675968	0.83239783717966
0.792524609235362	0.667683357806087	1.58877972007631	1.66562058794137	1.52106623142195	0	0.91387525893126	0.42953919990003
0.609109963689426	0.905388185369064	1.52211498625171	1.58665941649733	1.50121805650969	0	0.572197275165804	0.52411920550804
0.655423560822058	0.77678549588735	1.73756236043262	1.73445734532266	1.52602410855354	0	0.392874806456984	0.849916700151404
1.09528517583024	0.806458925311728	1.64052612733694	1.54670974192202	1.40894380488971	0	0.482325071592742	0.564888210151272
0.796468441052185	0.665674396971059	1.50057066224582	1.73175607526914	1.50604256563318	0	0.482547798075998	0.738345990325175
1.08090603567116	0.819747846048006	1.54420466214082	1.65354159153601	1.55702972917577	0	0.507391470238748	0.591668141413239
0.921130904829204	0.893938051199628	1.73129643530113	1.77765074553176	1.5387733858738	0	0.47068907621026	0.675616692145274
0.799922273483192	0.863426318747978	1.49528600913413	1.69849005037152	1.62758759196849	0	0.940109580505288	1.03065620706528
0.996094879911646	0.542701783861603	1.36213936015131	1.64720348823932	1.66908131650026	0	0.217508717937821	0.712626768928095
0.812954077078132	0.552831018776322	1.76300164903264	1.81757225267734	1.37426787263236	0	0.410165185544251	0.769734884406148
0.831841882750382	0.563534758189678	1.7155775463535	1.75175992544188	1.61212704241959	0	0.803967377044985	0.697804235524511
0.911176301818372	0.673237589104953	1.71140168666043	1.76285556545575	1.60568509549533	0	0.54225435281602	0.322488854731183
1.2021230708487	0.974999668195856	1.43352268354357	1.52334680895694	1.49771459903399	0	0.697540371049698	0.82609182706188
0.627508434917508	0.721950461075268	1.72650081022129	1.68836912495961	1.69173820348105	0	0.566720093378261	0.380668657049877
1.06481407781235	0.487931999747118	1.66138565159552	1.89301402564831	1.60194751127027	0	0.470143370513988	0.476477368057513
0.810676974544077	0.784840126366722	1.51543230355345	1.81687963125677	1.46141481612767	0	0.390661658721817	0.636061369139637
0.985026799573477	0.742631824360406	1.74725147985062	1.69704316973172	1.65561111109162	0	0.804312826786582	0.772934936375179
1.00367154527432	0.620771503928467	1.68666875420302	1.76840474013709	1.52256898429441	0	0.694368102528581	0.489566291361927
0.660435687517236	0.737061365514098	1.67713015945411	1.69781582196425	1.646966811964	0	0.2762984530557	0.707189150306573
0.510504709117659	0.790719974014459	1.62797041754616	1.86656216894112	1.66623517995852	0	0.213432164240516	0.28699925136316
0.63498003193787	0.780576230143569	1.60261079557831	1.53873316235896	1.56927149159433	0	0.498058907709512	0.420563505908279
0.805148992123255	0.578042051703743	1.64758714918127	1.77261510042581	1.58330340298521	0	0.613994973852852	0.506742811188799
1.01552063887182	0.762723110371346	1.59558370458373	1.62383935931921	1.38840061073811	0	0.642450715517802	0.297406174778139
0.90201770962014	0.495708297099298	1.64163125864222	1.56169792376846	1.41565230346013	0	0.482246258568173	0.843975579139022
0.699633141176531	1.2297066236834	1.82393829641483	1.70505194248449	1.73798603041674	0	0.563535320869857	0.43991403381924
0.805900853304095	0.947390778568253	1.5470717831155	1.45134307523738	1.54816900983907	0	0.92447126950485	0.879436014167775
1.16381209929446	0.541512766439684	1.58988464617416	1.61616896955594	1.39131836504344	0	0.665823010654412	0.442004506551399
1.05995117345556	0.84047937817274	1.64324473258721	1.6831853368	1.46951275678572	0	0.639188422313834	0.816806463054494
0.901602692077332	0.435111405958187	1.48567345353878	1.62407263472259	1.53858116169453	0	0.587043703807725	0.577092863280239
0.999475924063258	0.601543514824403	1.63973408211068	1.60110346065967	1.5197589625366	0	0.632335354148737	0.501089983306918
0.558525795729437	0.861036113704102	1.38517958087244	1.77610853637267	1.34872462003213	0	0.481754374309142	0.712291251456932
1.05770358143964	0.80523534034464	1.16247384251226	1.61666498948998	1.38235292112193	0	0.533687679393316	0.983732300902957
0.36559438970995	0.909466018536478	1.76479010753476	1.69088208745915	1.73564609587926	0	0.371693973571168	0.456087302987139
0.933858089362138	1.0679485986452	1.68944871004626	1.62435239479872	1.63525893609561	0	0.573396755301654	0.352513245545771
0.97767440002732	0.604363670521179	1.65759954726844	1.60852554067115	1.42178925897084	0	0.443038291934967	0.616100995658768
0.714352502037262	0.751513467519661	1.65860248110903	1.59108223344293	1.61748345743505	0	0.355392049749791	0.329894558341245
0.777567428776932	0.83069259153164	1.57489938452875	1.57178189608224	1.61137968562268	0	0.86983710044706	0.861204338524133
0.318245901056739	0.49204409361878	1.63968650207935	1.59288936385168	1.25005145243681	0	0.692281181178892	0.977660628850457
0.825359026531971	0.678046412282167	1.72253127318218	1.85763195608233	1.71533949032882	0	0.0752436346201417	0.472095838842494
0.688006703761819	0.854169401530782	1.32181686939846	1.53670154213654	1.49044191735879	0	0.525178086831348	0.662286549139656
0.459794797571575	0.753327269299884	1.38838874691157	1.66399759164926	1.58104156931655	0	0.306541320578289	0.499525609526444
0.44576777475701	0.833788573160703	1.6540971587883	1.68415613934428	1.58454753833917	0	0.468403823929974	0.623258835738645
0.95736409409103	0.501933079316694	1.50717031700177	1.76939591473117	1.64666559448952	0	0.358407915235848	0.547407992725543
0.995696773016467	0.371946437654619	1.71807214917148	1.82150998840993	1.51524822729846	0	0.450765875856017	0.327400425992171
0.660981864785781	0.824452518487601	1.33161449377499	1.74217839449661	1.24243296358691	0	0.301565221303232	0.689519875715704
0.944091310683445	1.05250788429928	1.65154084311383	1.35380048396541	1.69111411227875	0	0.76444846573273	0.774041775864101
1.18252811896819	0.774901315362414	1.33341695430055	1.51930781836433	1.46205509950526	0	0.807498681834631	0.813731204079373
0.905599474691224	0.939212435262074	1.6220638389451	1.62113044143398	1.61312248225546	0	0.503501729303185	0.760565497763131
0.949468326761693	0.929591415045123	1.67346637286681	1.70220754865735	1.63250348940275	0	0.108156987776599	0.296300208325907
0.6241886827776	0.781480127211573	1.52733352416595	1.64546186415752	1.24801935408334	0	0.614320643759141	0.730092159521913
0.813123272646639	1.062318719341	1.4926498594533	1.47250295601333	1.51176046920742	0	0.714088122738913	0.650342496560161
0.953685691641276	0.555662127268152	1.7652840986036	1.79725421114882	1.42547853434047	0	0.877723574631183	0.885409787280486
0.995921925902596	0.927548368609953	1.60815183054893	1.82733133323516	1.66649991977234	0	0.434039636069296	0.518993761746434
0.827868295888018	0.756898783270431	1.80444557401197	1.60315704647298	1.67700793122552	0	0.99021185214082	0.510417960112798
0.723643145800708	0.314005349839902	1.29048527219398	1.68999588699802	1.56601034030063	0	0.421417996819279	0.598344950150026
0.786575406190625	0.442306326123541	1.31920067755487	1.71633951792457	1.36189979721401	0	0.599212196765357	0.632686186245472
0.587190963281306	0.840851345949022	1.6317575155135	1.65947651288768	1.59813410010181	0	0.557274815944193	0.273368536467676
0.528035165172458	0.701370909818582	1.80466312574859	1.59084420941274	1.65066606793698	0	0.674657622852382	0.352499907152824
0.302087267657362	0.894865966091206	1.57975534534981	1.70459779516754	1.57039565745007	0	0.38522049473632	0.62851003836358
0.97593755856089	0.810793692205657	1.57194513912616	1.54263331646303	1.68216576451874	0	0.465617900140141	0.43593425047915
0.788306080963251	0.700294820112496	1.66400622135007	1.3835464551839	1.48228047471608	0	0.737758241317554	0.827027814633316
0.774619304602595	0.581182766861739	1.49114283852614	1.68110728815839	1.6498380385556	0	0.297447046141379	0.651994124870354
0.88178163605337	0.530911081584236	1.45400945884224	1.66507147146129	1.61947731743582	0	0.303706306285485	0.464550363601943
0.784460525263789	1.08794021778724	1.36691046357287	1.52768715787089	1.47695198249134	0	0.855290629382496	1.04217982915363
0.814965300937942	0.957438187256396	1.84791701998761	1.67731886393497	1.39333277698094	0	0.704283539068773	0.769119393370004
0.857999969825794	0.705646072938359	1.69791796132321	1.62236110755664	1.4116964762394	0	0.474495255235682	0.640712185770218
1.09310238381098	0.462293380568174	1.56334736391999	1.71808340163573	1.43901790728422	0	0.556042861934011	0.483248789715147
0.997133663170449	1.19191386219512	1.46491536253591	1.64489741944983	1.6030099286662	0	0.734150431166609	0.518286729399829
0.905250999291115	0.715080509054352	1.64532151805625	1.69949569669672	1.35014461865705	0	0.603250258309675	0.363729939960017
1.09411618955922	0.647863145633084	1.48909984757703	1.68879861536951	1.68991976253709	0	0.941269725169673	0.252927533091353
0.58531624606809	0.496991674315283	1.74574159128322	1.71785162089356	1.5885299519046	0	0.378600759042946	0.582117594133207
0.99762779510348	1.06486318088853	1.63495847555118	1.65443304590415	1.62535643574609	0	0.510261353382406	0.429551386348087
0.607859996654795	0.804033431345055	1.73421759407674	1.58315035101957	1.61310751753611	0	0.871931135274252	0.596084093136078
1.11237487948091	1.09115485665708	1.68687377740906	1.56627841453567	1.45303171977852	0	0.426281307890848	0.619334313184282
1.06172660393142	0.776203093337679	1.73861968126476	1.69407716364007	1.37625526477185	0	0.360396919043484	0.69411747933773
0.983263606674429	0.80637706508544	1.61289214951655	1.55863038950673	1.35632710482678	0	0.582309386552549	0.515843787286145
0.771547863016562	0.957186385820913	1.65780934698437	1.6258502417639	1.49837453885153	0	0.669619117061025	0.835046831710003
1.00246490341791	0.617993040207921	1.49408142910326	1.60767967899259	1.35614746318789	0	0.561467739818637	0.51197498911761
0.667176118264775	0.650353802998453	1.54069087249526	1.7100630277753	1.56627749233614	0	0.724115419256711	0.385123813105384
0.677459874257503	0.646096757221132	1.68651878891367	1.73689479167224	1.66330605359513	0	0.481650712655186	0.604942411927234
0.88245430700993	0.56342822808775	1.46020380148605	1.6089920461938	1.59124636575787	0	0.443157596276516	0.484376651219206
0.984415340158233	0.776639273176427	1.685454390675	1.6690466967985	1.55065400913935	0	0.645181158195954	0.643477060949031
0.672541334676034	0.22835763130502	1.84012266265024	1.75447907188058	1.64891834181677	0	0.321243241813836	0.472856418061897
0.686699476975461	0.62777791188959	1.51471089195101	1.68796617114895	1.63962873052801	0	0.599402849053526	0.610305947423466
0.974842818613218	1.04688619486463	1.62517679277745	1.68744739854655	1.6705820309836	0	0.270678027108849	0.531100507327477
0.935339352211158	0.677350567145842	1.7377539032215	1.7232112203964	1.56784337342579	0	0.373893300715592	0.443368899210752
0.820697792556295	0.73806381503412	1.73066426102141	1.57627681450066	1.36674669284021	0	0.599543426695761	0.532228418136774
1.04369471855233	0.734538354263186	1.30262203995705	1.71503564709742	1.35272346868084	0	0.498515044977114	0.686207657955795
0.969487056681077	0.731613480018505	1.42914811261487	1.63462619418443	1.4691766635285	0	0.729460745589033	0.706799482467254
0.796686426967212	0.723017201053709	1.47872575421668	1.57717190546731	1.3169702514133	0	0.499994420496511	0.776869827391359
0.662111608229066	0.879041465837333	1.06894953488646	1.63453862383323	1.40322682336219	0	0.538326264270367	0.571684753546759
0.846104090279183	0.667221034480228	1.68195725004445	1.76265223986772	1.68061239838611	0	0.393456756711446	0.335057395005
0.731865646360366	0.714398800601945	1.59960666140759	1.6030982680139	1.19547633953026	0	0.648339072973859	0.666529609999045
0.772940425911301	0.769575669329906	1.39478902882032	1.72657984242351	1.58970881259742	0	0.302495710288575	0.628734125505684
0.7208955192793	0.834152547973133	1.57478525051943	1.5000265139493	1.48484076947047	0	0.955132322060723	0.405545858260165
0.501555817986564	0.935694764102095	1.75770361212325	1.71574778611922	1.72107596890937	0	0.715917612401092	0.315069811040713
0.827842842645968	0.530991726730808	1.4012555060457	1.45484047785897	1.26994055614489	0	0.704780116533773	0.458854296122542
0.672407491359738	0.56970069695827	1.6129309687235	1.85690955694726	1.45480983677376	0	0.451870671850655	0.251786295392294
0.982671417197013	1.07956277166045	1.52279769180801	1.72197299324024	1.64233378368407	0	0.727036158327024	0.375179928655974
0.878707792931343	0.610000054505352	1.4634997660117	1.71804571721462	1.70611982615928	0	0.315295730484495	0.434043793622659
0.983828321239803	0.47475886167029	1.58381550739748	1.6496505607469	1.51100730408684	0	0.555993254624765	0.70371592983082
1.23993648901395	0.923140341787091	1.51708484615415	1.65080756527906	1.4011305988282	0	0.373396133073441	0.482203144764228
0.688306296048139	0.798063530658511	1.72409335699083	1.73215678522735	1.54832036390513	0	0.318655070951554	0.83984969394787
0.992946200724247	1.0358395158424	1.48862500814997	1.68659921177532	1.54317651036005	0	0.71567464924755	0.445450444437041
0.926346345334247	0.714402007651748	1.40911794617705	1.54175644395207	1.10462821870023	0	0.853716328533532	0.637782086407217
0.900838600348469	0.892957442674057	1.64276701141117	1.69739996511044	1.53409988710476	0	0.474477264221946	0.330708968838006
0.884023162188813	0.631367980832143	1.76478185164097	1.729396353472	1.46539452820151	0	0.505759980013765	0.594471011194046
1.02884848827874	1.16272089999089	1.63412236244496	1.72323838896827	1.57970534160975	0	0.461460847005587	0.861642284438143
0.906779971947645	0.62493041768715	1.41558743854574	1.63332444564487	1.48813387273041	0	0.282075199716931	0.309917326048529
1.01643565242667	0.64059422748848	1.70390557072559	1.77865016006265	1.76231732803121	0	0.468042792390666	0.675577816221489
0.625446625477772	0.666289604690945	1.67600994474766	1.80153658028419	1.35392996758893	0	0.516007254758165	0.429725210273533
0.801017430502202	0.736274849658361	1.60959339178876	1.65738587659669	1.34210319693972	0	0.316852488939578	0.321274702845183
0.824062397192254	0.791164269313434	1.66299327684983	1.69836476821831	1.65557540389814	0	0.218791779112829	0.754270013529184
0.952452973364952	0.63431454206358	1.6775616412883	1.73426576200938	1.6705717171737	0	0.649345745918688	0.744116096771144
1.02619410032337	1.33631303000169	1.73235323666068	1.66001949364066	1.63691193575595	0	0.59135542250449	0.472863854916273
0.755751849408983	0.843045079608608	1.84515090421326	1.80282176672284	1.55217303684965	0	0.388885162556496	0.73085949864736
0.894538063156059	0.590024649373028	1.6353213124261	1.65880442412986	1.39588371600116	0	0.552063867934793	0.878336340240127
1.07550035888034	1.116680711625	1.46825462275998	1.39773184047463	1.51181059868141	0	0.381230005260317	1.00280649441408
0.829629066758436	0.683928126566318	1.76207934437579	1.64374564774322	1.57658938969851	0	0.495269966392387	0.683077164361994
0.81995190575543	0.316137479349726	1.42362127714185	1.71772170498017	1.62523055387608	0	0.563823329736411	0.368344464774163
0.42314668047338	0.785608577121108	1.6057665379625	1.72534463857761	1.49458385439006	0	0.232979808115761	0.431705802311291
0.848145230060979	0.974556179790455	1.69489522508846	1.79016002554733	1.24857312312118	0	0.345031807059769	0.488641617541805
0.929624718187415	0.474796797193236	1.29131567912101	1.63408404875277	0.572761183124701	0	0.847553384729606	0.774769619190398
0.918221679823467	0.660710769987102	1.70459556781799	1.77282905903251	1.61843774255953	0	0.421688600975431	0.234297667774493
0.92948985579897	0.940446865037974	1.72815989525647	1.60154418598562	1.56828415537651	0	0.273823990821283	0.412430005272364
0.926095214908376	0.597332763321767	1.35933844497013	1.54923028912246	1.54956116015095	0	0.895071613580429	1.15956055522243
0.989698474865266	0.616869994628585	1.20617873694419	1.57311656491718	1.41303525539938	0	0.864504338348276	0.641825953572431
0.887910746297985	0.817154270630911	1.74861512928696	1.74373190166872	1.50141036149039	0	0.679453215597023	0.219866943251609
0.79766424222585	0.752228879938278	1.70887186018068	1.66119073711315	1.73684481246836	0	0.303705452022853	0.309750670811465
0.885620208433575	0.836480210361799	1.45801229139369	1.75605424406379	1.58031183238744	0	0.279288897889611	0.539352032360482
1.07477321290334	0.986421449800058	1.68836408294442	1.62559574536283	1.47307573922168	0	0.552960802166737	0.547993293841671
0.562621302546571	1.0202344461347	1.63373651481907	1.57419391612046	1.57404789562188	0	0.578284664566206	0.55216363544792
0.848665084366751	0.640517363268375	1.73952118474453	1.7171200736638	1.57925314835481	0	0.378681983359525	0.693305487751879
0.469201159817394	0.66107624754848	1.68187573205881	1.63895268708202	1.67088576829959	0	0.557006569135876	1.02292305836371
0.843778181233877	0.746073966737787	1.28731256541676	1.62866658583481	1.44300038008687	0	0.747422851687431	0.6901583406026
0.641623377785348	0.788823774739481	1.73545897597648	1.5474147093631	1.58047411127924	0	0.943101570970059	0.681618743091628
0.87973719392065	0.688566626967037	1.66526241187475	1.72623937524708	1.64588989042006	0	0.589415901964814	0.698125836720672
0.888697233664476	0.706369036406588	1.55755289782589	1.70487651465049	1.49694520796145	0	0.791667174681109	0.900088403686379
0.929514998973209	0.856790645329921	1.36979903955058	1.56602523916307	0.822542230994771	0	0.90505638664227	1.12936151955397
0.674934034460593	0.837045139363291	1.50341046706718	1.60553687412217	1.47977490966148	0	0.642543682528554	0.851218479803381
0.885307792485377	0.873484243893365	1.61444404085602	1.76512054230241	1.60104942808027	0	0.573987491318712	0.324590440905968
1.03176088878657	0.853045547402504	1.74284039325634	1.50756514784741	1.37944742373835	0	0.323224403067455	0.952487579763833
1.15224175108261	1.04746597152554	1.41799326735299	1.52192169114567	1.45138682880938	0	0.901890747705375	0.238850597842971
1.28153102205724	1.07590214055949	1.57884359327547	1.5652461655323	1.52707843753112	0	0.774067674839872	1.13728756868888
0.860624837109129	0.548717456114917	1.29757553852598	1.55054587084685	1.66006441660985	0	0.647026044151806	0.781392663082178
0.934344020237579	0.471195559677347	1.60966124404378	1.80357838705818	1.58686407265601	0	0.368404450812126	0.610734430334207
0.715060073906534	1.02159294470161	1.53040357152901	1.69720192965726	1.60932333289929	0	0.345134608593065	0.408779385963348
0.790135839408525	0.99433403969344	1.70258340945915	1.78919441536118	1.44769364810865	0	0.519470622057243	0.561009424738158
0.899110360382166	0.793827840111587	1.58179854945887	1.69618787345389	1.45428314044186	0	0.356712848072053	0.837833150361137
0.804577972938692	0.844284428134155	1.49613645150548	1.5883630095395	1.10507801407393	0	0.822996045189493	0.391954976301336
0.981824304086755	0.600877398591905	1.64392419642153	1.50965044129999	1.29642403125208	0	0.680035017202975	0.46473840276697
0.919039397037088	0.852153813881417	1.72609682868488	1.69222063507413	1.36866216193618	0	0.676550055656037	0.75845726446292
1.16835423509945	1.04276504644597	1.72295013681783	1.69015065742833	1.543606604609	0	0.739882883528862	0.386303171895989
1.14427123489804	0.722520709263051	1.73460926257752	1.77249370619981	1.76266203228566	0	0.644311214432678	0.19548875596459
0.563492384433142	0.80266045331001	1.73100927190945	1.62951992124054	1.45813624975111	0	0.721753843885865	0.743016726767645
1.04799262518164	0.846772485952265	1.60583037514389	1.65799461144443	1.46186292305438	0	0.607065246910325	0.408227143910115
0.551161026432078	0.768037190893391	1.69784727023649	1.67408548793712	1.5775812389277	0	0.420611267938833	0.585799767560385
0.982809318853106	1.23587619107988	1.62341258292697	1.73489992118135	1.61328189294591	0	0.695336296006039	0.392006906687781
0.836298662598059	1.14561098205365	1.77696818312927	1.80565386521415	1.70608892462291	0	0.628951406051829	0.773063009904693
0.663234373027707	1.10163244632289	1.4954142628752	1.60730156137683	1.63725808093256	0	0.781548387936636	0.788517527704547
0.782719912084326	0.806876659663824	1.66349584697855	1.67007030093921	1.6036809765496	0	0.614801341861741	0.56349074893379
0.721049784951345	0.569894327715004	1.60048983283969	1.52951335991201	1.60958219335913	0	0.509809279907212	0.583568519326499
1.0603853502288	0.398028367142945	1.79056708811056	1.79324303344978	1.66346007251638	0	0.807152149851325	0.409709736610307
0.755415421206377	1.02672412849889	1.67828302718589	1.62581752850284	1.59198078692089	0	0.391202500603633	0.340180792370973
0.930897485184619	1.05223866810931	1.69442833054968	1.46068110260978	1.52580431549235	0	0.591525829756123	0.722060187352318
0.666194210531491	0.846480012697953	1.46207733551985	1.54809005277452	1.53563291650624	0	0.75235595786516	0.804099190143365
0.771509978546694	1.01789910584795	1.83004436814571	1.70385155454258	1.58389612944805	0	0.530358281949193	0.498452282262529
0.914118119790465	0.851082755337729	1.5394305208578	1.63244115636262	1.51660584311939	0	0.504601911487786	0.481214986705317
0.756238494683871	0.987195729027003	1.472556307274	1.43797682238961	1.38046598222595	0	1.11122828184352	0.686125783829042
0.697800710780323	1.10862287935381	1.74165562507121	1.70917214809534	1.55783558723942	0	0.365206616669429	0.578636975010459
0.714049613449971	0.806020012900817	1.68237084046739	1.59039784454299	1.53849019677772	0	0.885784370342846	0.62407638981504
1.02340747292611	0.75818520067565	1.79675258291519	1.67732034040754	1.40559897538774	0	1.02373637871332	0.512452277241905
1.1182840854114	0.81228255817435	1.44507350989652	1.50966039336734	1.37197798832473	0	0.686940794404679	0.538370093170599
0.829517103299534	0.789179913031268	1.6743105543324	1.64481918016994	1.3965150734424	0	0.638792900683376	0.547669604846052
0.695355639120913	0.837621360859312	1.31696935522693	1.58290297295995	1.23756856402988	0	0.588634171259102	0.629754764386685
0.795263367252463	1.01136424645298	1.47774908796008	1.5859612978294	1.45987379271545	0	0.589079079788203	0.614701351225532
0.786186671612663	0.567189388999498	1.57091579450537	1.78306981277449	1.52353958248874	0	0.492995207894598	0.411254152638169
0.907873900156453	0.627833080613035	1.60745651549332	1.718947259642	1.67632754563903	0	0.540242432321328	0.560160623327883
0.868867441307915	0.577731467099857	1.71728634886913	1.78802536744273	1.54035386761913	0	0.893480901158034	0.956873131296498
0.823065691505387	0.466287923258186	1.53358529611829	1.63170827889919	1.67880970047059	0	0.466116827504917	0.654326003656405
0.801507017706924	0.863772482973101	1.55651052507998	1.74558304096354	1.7111744161674	0	0.474858931999878	0.374856122016931
0.53755880771515	1.13693468509632	1.69305915232374	1.71492935193105	1.54985775102264	0	0.503630162554946	0.540692297986977
1.22537821455016	0.721224623409421	1.65634362543293	1.53637523579079	1.38263591121575	0	0.589763772350516	0.563893634994493
0.500234801100232	0.871316822744646	1.71132136832364	1.6365809742977	1.7040329456354	0	0.724609512501632	0.314111493221175
0.95974062897192	1.08804461153837	1.73544677082102	1.58627496833003	1.4905711218872	0	0.381022781732363	0.703493676101514
1.05366719549641	0.920436929833095	1.81666600624347	1.84211164395622	1.66718299863987	0	0.215314615891241	0.303094842154385
