# Supplementary material for: Diversity of spatiotemporal coding reveals specialized visual processing streams in the mouse cortex
Source: Nat Commun. 2022 Jun 6;13:3249. doi: 10.1038/s41467-022-29656-z (PMC9170684; doi:10.1038/s41467-022-29656-z)
Supplement: Supplementary file 7 — Source Data [file 41467_2022_29656_MOESM7_ESM.zip › source data/FigureS13A_AL.txt]

resp1	resp2	resp3	resp4	resp5	resp6	resp7	resp8	resp9	resp10	resp11	resp12	resp13	resp14	resp15	resp16	resp17	resp18	resp19	resp20	resp21	resp22	resp23	resp24	resp25	resp26	resp27	resp28	resp29	resp30	resp31	resp32	resp33	resp34	resp35	resp36	resp37	resp38	resp39	resp40	resp41	resp42	resp43	resp44	resp45	resp46	resp47	resp48	resp49	resp50
0.036924343405826	0.128885809121587	0.334903677005319	0.647824434920582	0.93286188979046	1	0.0138623819433269	0.0495085078592056	0.131626725981955	0.260513879112218	0.383831183689985	0.420990467210758	0.000911244238443191	0.00332991363325041	0.00905833119310449	0.0183436103631335	0.0276530933751937	0.0310330968701443	1.04678116232909e-05	3.91956721364176e-05	0.000109131721327703	0.000226141356314399	0.000348820789479386	0.000400531314229424	0	5.97306561999476e-08	2.09164454926554e-07	4.67104010925962e-07	7.49398414629486e-07	8.84122121362786e-07	0.0401581341589695	0.105865166620114	0.224999507205547	0.385530763093872	0.532580813750267	0.593145185281848	0.0584176129530539	0.123564870022999	0.210714873937411	0.289697247050395	0.321101661911595	0.286939112276496	0.0198870894216607	0.0337515912343897	0.0461813028345969	0.0509432998135368	0.0453061274009028	0.0324844689939585	0.00158435001530934	0.002157482182816
0.165852493924564	0.309797607058819	0.506738480065111	0.725837635603406	0.910426425941455	1	0.0946688748327387	0.144906520322385	0.194230940544295	0.22798100918268	0.23433043756616	0.210915505575276	0.0007341782034715	0.000920888096052604	0.00101149095687982	0.000972897131236601	0.000819448405217624	0.000604402259242813	7.73579141140501e-08	7.95123857954887e-08	7.15672916623555e-08	5.64084466400525e-08	3.8933500145845e-08	2.35316555397305e-08	9.82955580656729e-14	8.08287487285904e-14	5.63504090394582e-14	3.19878755405542e-14	1.2684758414336e-14	0	0.0794714322651876	0.121818297224417	0.167555934895537	0.206801132216981	0.229029705755146	0.227602235967474	0.0641938779837932	0.0993911072248251	0.138085237466065	0.172144352596783	0.192567997597932	0.193295282688661	0.0369837458236353	0.0578385296196479	0.0811651130534808	0.102203874085805	0.115481156555473	0.117084848241432	0.0151971758881578	0.0240061032520551
0.726396562927664	0.895086394801158	0.995727180829208	1	0.906658773937841	0.74211629624769	0.250484423937583	0.359828496263267	0.466653592755158	0.546358752527961	0.57749127458737	0.551057832820241	0.00528002068862808	0.00884248076827273	0.0133689360517076	0.0182475177493294	0.0224851077194043	0.0250132647559857	6.80306151760719e-06	1.3282603889532e-05	2.34119273991894e-05	3.725387558455e-05	5.35165596741837e-05	6.94045978653575e-05	0	6.83855515997239e-10	1.97046383808439e-09	4.11352168858211e-09	7.25051752614966e-09	1.12363787191453e-08	0.458391661659203	0.648513623080958	0.813137718961448	0.903590631951782	0.889901505098386	0.776738392535763	0.101913809119763	0.172811052700227	0.259700392544594	0.345888645172205	0.4082842372789	0.427121595791027	0.00249435070222427	0.00506934827511271	0.00913081042265862	0.0145756899231078	0.0206210853515929	0.0258557134250548	6.72010087299913e-06	1.63699314422501e-05
0.00193226556808412	0.0140158166831283	0.0667004827593482	0.20825647874083	0.426606079027576	0.573343025206622	0.00745824289533544	0.0287559715753986	0.0727408787555529	0.120722443160847	0.131448750992376	0.0939039555862939	0.000204404447164329	0.000418911026530404	0.000563264290078858	0.000496891560384028	0.000287587494528024	0.000109203698977689	3.97766557172854e-08	4.33310933022546e-08	3.09692011222227e-08	1.45217625914834e-08	4.46753161718456e-09	9.01726629604766e-10	5.49075844338768e-14	3.17716332527228e-14	1.20372873375456e-14	2.96056188952703e-15	4.39907369915599e-16	0	0.000610549209114548	0.00876720639534143	0.0696401090133879	0.305995688778426	0.743753165109337	1	0.000340077289368953	0.00453956186173849	0.0335203003142845	0.136917675362343	0.309363296470354	0.386665754950776	2.83208320616578e-05	0.000351429381100159	0.00241228035733359	0.00915957128931232	0.0192388969149241	0.0223533615175878	3.52619079964176e-07	4.06755671950023e-06
0.0542332912941282	0.131234961380383	0.260917157883	0.426225086829802	0.572087905496162	0.630921364487353	0.0141844563973739	0.043387789194826	0.109022114686019	0.225073846174861	0.381783345541422	0.532103048281428	0.00263216607563005	0.0101909284177571	0.0323728351049225	0.0844690244027067	0.181078598563737	0.318944640131411	0.000342050512425102	0.00169649703169886	0.00682771910751531	0.0225267501205678	0.0610373894562083	0.13587140770972	2.60543575366173e-05	0.000195474096675194	0.0010185580198675	0.00426523883627367	0.0146186349534192	0.041134444993092	0.0145807476064842	0.0668196679887922	0.21828360653978	0.508432645876704	0.844420026068753	1	0.00324893369857847	0.019566810336371	0.0839044429731298	0.25649403846865	0.559075562324803	0.86891556772356	0.000541886993732156	0.00432187910154933	0.0243467682213028	0.0976931991209877	0.27946992517933	0.570045962272816	6.30897776100096e-05	0.000716030343148433
0.292023165385907	0.530534380769143	0.769565747717753	0.894106382398292	0.832722225227192	0.621471198422694	0.330066038477635	0.597233160635975	0.863391414102046	1	0.928606245827469	0.691123205246537	0.2406607010087	0.435417579184989	0.628277947038395	0.725756911005426	0.67180589166709	0.4980784592152	0.111854580985254	0.204247367698405	0.295189174374856	0.340437466041486	0.313944603690796	0.231244295750603	0.0306921598817465	0.0592167019344225	0.0871229346490589	0.100785861324976	0.0923312002967809	0.0667129392187994	0.0220998361948927	0.0786477811556652	0.171829419493169	0.254241681749862	0.259237437633605	0.182266908866474	0.019560403889644	0.0713757416142459	0.157375104198657	0.234308039926829	0.240173385745607	0.169630301986638	0.0131304260076107	0.0521628742287301	0.117412056560357	0.176444680185455	0.181852789040602	0.128712917346513	0.00579075352637706	0.0299631265306951
0.205437087024684	0.430471146545351	0.680678151230429	0.812345080803896	0.731738140762826	0.497483498883845	0.130821475403681	0.331847072197139	0.635088161131134	0.917295928268791	1	0.822832190394003	0.033539643073275	0.103195782885179	0.239154157930815	0.418116688882397	0.551671036632681	0.549370967999882	0.00335158566756381	0.0128412148592735	0.0362502822157535	0.0768428646699161	0.122777854398957	0.147997840475341	0	0.000512359497960748	0.00208842300244411	0.00557501687239206	0.0109091813466135	0.01597835208313	0.114552862915435	0.184668216635035	0.26657643269581	0.344625898844553	0.399018980729421	0.413778662980317	0.0973563934071291	0.162533496348221	0.242961378362716	0.325249510847795	0.389951535611514	0.418727751787671	0.0608355918875117	0.105209731326676	0.16288302074762	0.225807762335222	0.280347223520568	0.311723863951571	0.0279152528871924	0.0500547378701536
0.740843786718759	0.904128825493247	0.999150765334719	1	0.906437356002333	0.744002845220647	0.461151866321977	0.634942859473788	0.791086928940922	0.892382624458312	0.911620369076678	0.843389990129281	0.167237895475468	0.261257133701676	0.36801596907567	0.468559897915796	0.539789975222161	0.562915450206436	0.0327077505789482	0.0605582173763031	0.098371958002782	0.142757362469966	0.186414943325525	0.219720151912422	0	0.0046563436976282	0.0120415160744178	0.0223516031026388	0.0348459091081307	0.0476431883278234	0.511072048987121	0.592959398321216	0.628001847340011	0.607221185932931	0.535982076429821	0.431750071503098	0.318625245582695	0.424367924658809	0.515476517167347	0.571431801679545	0.578265373934271	0.534207010211568	0.137190559242559	0.210975729364598	0.294761222446414	0.375142555835265	0.435454761273671	0.46126444254767	0.0388348236882549	0.0711572771955539
0.627509939091986	0.867042415334378	1	0.963029484418103	0.774328676376758	0.519533898575497	0.337987682606382	0.553942362034868	0.756847600001427	0.86306136712554	0.821697314410837	0.653081859583748	0.113163014553021	0.221791744214312	0.36008838948311	0.486813410831366	0.548982408491295	0.516662408434654	0.0217049126326575	0.0540081558650112	0.106261488187489	0.171610507532607	0.229958577991235	0.256579977418716	0	0.00582395782737447	0.0174667815448603	0.036018008204169	0.0588021579305768	0.0786053366941657	0.282914776415504	0.478552175341611	0.632289024449871	0.653605928626319	0.528681261331667	0.334251395566851	0.225303942697891	0.412320111185167	0.588715851412866	0.657438783183325	0.574521121278688	0.392626766158778	0.141976809055632	0.281961682929666	0.435502681761777	0.525558909679144	0.49612716405736	0.366240127857311	0.0701343548931205	0.152476478240909
0.785819340428416	0.948540605958644	1	0.921286745106617	0.741068835555644	0.518896846847855	0.610244512957437	0.785688911117032	0.882265260963813	0.865334131997855	0.741151732595204	0.553175219094119	0.359992962323061	0.497092774759911	0.59600026769324	0.622764240120861	0.567528741854551	0.450334682079261	0.155745029403891	0.235263511277223	0.303898772806974	0.33960543759358	0.329513440204224	0.277347999001555	0.0410923827725911	0.0757613493585085	0.110094955642216	0.134054286724184	0.139348621215251	0.124025049663659	0.362913388648181	0.361868790487665	0.331231108854104	0.27787764976125	0.212813930543732	0.147496671040597	0.29197838572911	0.317903920362068	0.317505511730633	0.290875111103577	0.243996707845471	0.186561835969387	0.161718512512288	0.194024582287214	0.212272822498774	0.212360592422623	0.194267634979281	0.162063669050231	0.054595990760236	0.0760870262505
0.572083799632573	0.726730760277989	0.858991914985275	0.944752046484687	0.966863479918297	0.920729783990253	0.361918855854675	0.512289421901035	0.674655833737829	0.82669029197298	0.942568284636102	1	0.124807815479773	0.197014293871124	0.289205890187715	0.394915270428992	0.501711118687687	0.593047813243956	0.0231693121038846	0.0410599052282823	0.0674071321931044	0.102752363954898	0.145591396889125	0.191847923328675	0.00194555076111771	0.00428009102255062	0.00819802868201454	0.0142307903740446	0.0227170601026343	0.0335521370995812	0.2957561034244	0.437825337881027	0.573256091095847	0.663945016971006	0.680256220382388	0.616556586964192	0.138217996722591	0.241467444385297	0.372908704212116	0.509316311746712	0.615306350495418	0.657575141815665	0.0366198984403437	0.0758325992867836	0.138376256688943	0.223038380203767	0.317831168050697	0.400558679119041	0.00517926936915729	0.0132636534995756
5.11138553738261e-12	5.93539608697922e-08	8.6109561010707e-05	0.0156078702919759	0.353448808665497	1	8.67708449831324e-13	9.83148817737975e-09	1.39173099301691e-05	0.00246139854333072	0.0543875108022722	0.150143670532345	3.27644426849931e-15	3.6222847554071e-11	5.00325910087563e-08	8.63403893607532e-06	0.000186151103269693	0.000501427131265616	2.75185467138662e-19	2.96851799882887e-15	4.00077806808971e-12	6.7365856828428e-10	1.4171826213849e-08	3.72479521736224e-08	5.01077591129617e-25	5.41114923789137e-21	7.11589773907402e-18	1.16912095472845e-15	2.39982621490212e-14	6.15447121024388e-14	4.27414233381672e-05	0.00131332639461963	0.0182066171450328	0.113872470317538	0.321322487080696	0.409068833721481	1.73083910408153e-07	1.05242240369383e-05	0.000288706369875255	0.00357318533271487	0.019952054130049	0.0502634831922595	7.15587739782633e-12	8.61005590893371e-10	4.67392723711952e-08	1.1446977200988e-06	1.26483124026762e-05	6.30532163515469e-05	3.02042152635875e-18	7.191514048938e-16
0.0392430491207113	0.160958621312528	0.441981333896836	0.812517035419625	1	0.823960745640443	0.0163255052937242	0.0689066169504903	0.194711770837175	0.368351231948279	0.466520752344372	0.395565837469538	0.00147949888005042	0.00642652319126795	0.0186876079789063	0.0363802953691321	0.0474151006372034	0.0413719162418251	2.90895225891851e-05	0.000130456273238973	0.00039062208805747	0.000782670837177931	0.00104975583150102	0.000942568256616047	0	4.52366424734687e-07	1.65429456579424e-06	3.54381744612236e-06	4.93884898578515e-06	4.55394264341259e-06	0.145987513900496	0.212712202326568	0.285705411723175	0.353747943263789	0.403755810771972	0.424808363509327	0.115393483580946	0.157616153864692	0.198458422347512	0.230349743675583	0.246465044136785	0.243092934401942	0.0179357677292014	0.0229658589324796	0.0271078163188405	0.0294954888517064	0.0295846154330744	0.0273542949333723	0.00054807536953899	0.00065790274992068
0.6515272378702	0.870795598740183	1	0.986697279622095	0.836503986852211	0.609329515268033	0.289259213481886	0.485423636324993	0.699929913511726	0.867138102180924	0.923043404219303	0.844220958246069	0.0584332692077175	0.12312509474903	0.222910780056874	0.346748811484624	0.463445601053925	0.532209460851292	0.00537025209284978	0.0142093105259446	0.0323013985500004	0.0630899596067087	0.105875615778296	0.152661835671043	0.000223731848147688	0.000745322720130345	0.00212897957604857	0.00522232820953116	0.0110049178306366	0.0199244322107564	0.632941314031024	0.678304673940422	0.622165617967306	0.488435263297976	0.328191795561981	0.188741699291415	0.231428265971117	0.313219121949255	0.362827158417324	0.359725356910119	0.305254487358639	0.221703575178754	0.0175837616997143	0.0300554090462621	0.0439691684562461	0.0550543240487728	0.0590001632104947	0.0541170148571163	0.000276748473530127	0.000598444051450099
0.6515272378702	0.870795598740183	1	0.986697279622095	0.836503986852211	0.609329515268033	0.289259213481886	0.485423636324993	0.699929913511726	0.867138102180924	0.923043404219303	0.844220958246069	0.0584332692077175	0.12312509474903	0.222910780056874	0.346748811484624	0.463445601053925	0.532209460851292	0.00537025209284978	0.0142093105259446	0.0323013985500004	0.0630899596067087	0.105875615778296	0.152661835671043	0.000223731848147688	0.000745322720130345	0.00212897957604857	0.00522232820953116	0.0110049178306366	0.0199244322107564	0.632941314031024	0.678304673940422	0.622165617967306	0.488435263297976	0.328191795561981	0.188741699291415	0.231428265971117	0.313219121949255	0.362827158417324	0.359725356910119	0.305254487358639	0.221703575178754	0.0175837616997143	0.0300554090462621	0.0439691684562461	0.0550543240487728	0.0590001632104947	0.0541170148571163	0.000276748473530127	0.000598444051450099
0.766970395180494	0.871931418930009	0.929398856492335	0.928842275105601	0.870365787350231	0.764676267413881	0.736358103009109	0.869715904551933	0.963116702968906	1	0.973515281064724	0.888598843429456	0.221818671484368	0.272287722102852	0.313329262873907	0.33802265836838	0.341881608657594	0.324184732372715	0.0204780841361622	0.0262741891330141	0.0315237195130207	0.0354015159561439	0.0372294015770566	0.0366696544778148	0	0.000204111941292447	0.000405550975916098	0.000575516262119067	0.000685904709566501	0.000716862851738189	0.558961436832579	0.606255421976319	0.598624360368066	0.538116613363977	0.44035799342851	0.328023196498837	0.389021685160046	0.485787176000977	0.552223563262942	0.571480844635876	0.538407650131375	0.461779639398219	0.192520948171518	0.276910124994866	0.362467829775565	0.431874286999622	0.468427460078923	0.462529458779921	0.0675304878091989	0.112104731012272
0.0364622171486677	0.110909415857277	0.257771911952942	0.457768321778798	0.621153755011967	0.644014730064047	0.0202732098844913	0.0691574542016868	0.180258536726235	0.359000736245742	0.546308546005238	0.635219665546399	0.010084202768969	0.0385790673667763	0.112771340266266	0.25187653993611	0.429852725907376	0.560524874884983	0.00448740140743114	0.0192533191421067	0.0631166678416008	0.158096700440734	0.30258274853461	0.44249529636032	0.00178634949418955	0.00859602948845904	0.0316032106464473	0.0887769944236347	0.190551062006249	0.31251093368706	0.114428836493168	0.249725524567239	0.458218858585142	0.706912681185708	0.916941110779914	1	0.0191787689757856	0.0542909160391853	0.129215274503166	0.258572694887908	0.435044930876371	0.615415414796895	0.00121719128811734	0.0044699863524372	0.0138001811302891	0.0358206890990728	0.078174046161812	0.143440925540461	2.90031654738789e-05	0.000139136372457698
0.645035688764443	0.746700154584987	0.830494337162131	0.887472929339237	0.911174579900742	0.898827043537439	0.870167102071724	0.948652281093739	0.993663859842584	1	0.966915616693016	0.89826649828192	0.171092572298049	0.175662109904819	0.173281578280437	0.164230577593661	0.149548761911747	0.130839388653205	0.00489514460752302	0.00473290872372105	0.00439627405267513	0.00392308458577667	0.00336312450151674	0.00276953750967663	1.18873372470193e-05	1.00561452927259e-05	7.72261553090025e-06	5.12114122303081e-06	2.48218423725201e-06	0	0.139153919571752	0.197879084572031	0.260209951406756	0.316423655214301	0.355824415841746	0.370019529058876	0.0637992748678094	0.102023355881015	0.150867743090124	0.206305586183636	0.260882964425744	0.305071574734033	0.0198791109513579	0.0357526066043877	0.0594565534243452	0.0914313400593939	0.130018036266787	0.17097392540333	0.00420500655166963	0.00851153914347686
0.000362462990610069	0.00661860663342769	0.0624585149112526	0.304606326978863	0.767729747309437	1	0.000530230830752868	0.0071906160594253	0.0503952271170185	0.182530269850341	0.341666632759058	0.330515949601719	8.99047967486883e-05	0.000905486980724821	0.00471306836798915	0.0126779037914076	0.0176243596406427	0.0126619741838058	1.76692179505651e-06	1.32164525102018e-05	5.10898529146546e-05	0.000102064940656292	0.000105375756389206	5.62246816703035e-05	4.02501238869517e-09	2.23595964847636e-08	6.41921722834279e-08	9.52406288215228e-08	7.30271883263173e-08	2.8938032899036e-08	0.0409207433630996	0.0995522495510549	0.198772802509274	0.325732552804858	0.438090347200819	0.483575761656079	0.00220408381423127	0.00721037618564818	0.019359140030964	0.0426591814585826	0.077150242223347	0.114514475710373	6.65739651839062e-06	2.92857599477542e-05	0.000105732107926081	0.000313296542516815	0.000761908173921856	0.00152071553552966	1.12763448546665e-09	6.67031133117069e-09
0.512925734179501	0.628393366043985	0.717199228992224	0.762598448187909	0.755451391455691	0.697221332041322	0.432578533376911	0.58938693083831	0.748055405075261	0.884506078373331	0.974361357988049	1	0.171760119460656	0.260501502043691	0.367858427877551	0.483808146991288	0.59273084928923	0.67650272814294	0.0316178641716541	0.0537943941451552	0.0848539051851502	0.124401103865219	0.169707514808625	0.215551267950944	0.00205729557473922	0.00456709662044889	0.00857694679316965	0.0144519629703072	0.0223051938253566	0.0318058065081662	0.270776987972936	0.390631352180564	0.51250270842982	0.611619314945248	0.663987004134416	0.655760624514999	0.123507090814161	0.205660617563205	0.311178354509565	0.428108663258739	0.535689853758357	0.609742684501846	0.0356123573989673	0.0689010627068402	0.120574345178473	0.191485596087505	0.276349169107844	0.362640884498696	0.00601379789571924	0.0142502513414114
0.706421686861331	0.863277808996988	0.94617236142546	0.930280270632453	0.820475295069324	0.648923785672644	0.672202179286013	0.855595117459158	0.976616160741089	1	0.918580986886728	0.756828210538977	0.40773912455704	0.54124247083991	0.643797083925816	0.686649838118891	0.656804845499532	0.563370505542528	0.155793502026484	0.216777753861868	0.269397894183645	0.299637388253621	0.298509946403582	0.266361603490115	0.0346259913618205	0.0521944816400085	0.0688705873615745	0.0804955417837068	0.0837198168436981	0.0775576673880072	0.0770217072376865	0.0699456813513756	0.0497622928905113	0.0268821018062028	0.00960309537119284	0	0.410310179737995	0.440230774264955	0.377736524242393	0.258761827495856	0.140586139351722	0.0591585304881799	0.697935512278459	0.878257148578111	0.885128068287034	0.714471993996735	0.461328986819073	0.237221953942841	0.394983533028076	0.584271286616582
0.919264887762305	0.990774385001129	1	0.945184001695127	0.836611550111647	0.693461702275375	0.554968165551497	0.624601959946785	0.658308927773569	0.649751481701484	0.600559364845703	0.519823296917562	0.0614898843957859	0.0722670226701059	0.0795367349859026	0.0819759524568256	0.0791218258904938	0.0715150169636456	0.0012503526206369	0.00153452177138441	0.00176361374683219	0.00189812210916057	0.00191308928231791	0.00180566327252226	4.62094344304673e-06	5.93487101514061e-06	7.13178216384933e-06	8.02094462426714e-06	8.44424753174021e-06	8.32204326580548e-06	0.586854751126874	0.565022838111752	0.504280452592233	0.417204533414475	0.319960712248258	0.227465238860232	0.229387453100489	0.216574059851685	0.189545712634477	0.153777302769497	0.11564883226221	0.080623377906418	0.013698895718675	0.0126830478824994	0.0108850973980199	0.00865987362063278	0.00638647474422723	0.0043659723346046	0.000124946401544189	0.000113435044451213
0.000838244216279248	0.0159835736422003	0.139063524550868	0.552062952253988	1	0.826508685268538	3.82164155132782e-07	2.3590636653614e-05	0.000664454731266216	0.00853939612361604	0.050075459946453	0.133985795551959	7.99145246478407e-13	1.59698862385193e-10	1.4561762705291e-08	6.05845800706846e-07	1.15012827303919e-05	9.96245751751166e-05	7.66474792224496e-21	4.95861476139693e-18	1.46372296486646e-15	1.97148478465032e-13	1.21161320481609e-11	3.39758703923968e-10	0	7.05842633392999e-28	6.74838719005988e-25	2.94253164725684e-22	5.85434216412982e-20	5.31460614958963e-18	0.000197423830482056	0.00310810187731696	0.0265197641230616	0.122637364224997	0.307365202473901	0.417508506725771	1.35638631381691e-07	5.35192710465908e-06	0.000114449979622675	0.00132647781055191	0.00833226356160224	0.0283664343048016	4.30175886651932e-13	4.25406353518185e-11	2.28003031237765e-09	6.62301913010811e-08	1.04267782588957e-06	8.89657830384135e-06	6.297781146715e-21	1.56090543452551e-18
0.19180667009546	0.532537672204277	0.923412537895562	1	0.676336825215909	0.285683311059509	0.0182512156688421	0.0574594509524556	0.112976976560297	0.138732184902292	0.106395511190169	0.0509598553478991	3.07587741559538e-05	0.000109804905626025	0.00024481231700944	0.000340881621534189	0.000296437206133195	0.000160998057971297	9.18111409720947e-10	3.71647443038868e-09	9.39562587688617e-09	1.48347107599211e-08	1.46282122230654e-08	9.00870204466039e-09	4.85361664057747e-16	2.22786315817682e-15	6.38655843565743e-15	1.14341394457008e-14	1.27849408429174e-14	8.92796851222811e-15	0.303842129674212	0.272071515346979	0.195338715546358	0.112451110333542	0.0519050168550594	0.0192098995076313	0.032072881595327	0.0206195089367756	0.0106289122944669	0.00439308389266298	0.00145586242876288	0.000386848883770298	3.77231499163013e-05	1.74121957075814e-05	6.44420426881117e-06	1.91229647636812e-06	4.54999919115231e-07	8.68035690626066e-08	4.94376589516229e-10	1.63835775278504e-10
0.512925734179501	0.628393366043985	0.717199228992224	0.762598448187909	0.755451391455691	0.697221332041322	0.432578533376911	0.58938693083831	0.748055405075261	0.884506078373331	0.974361357988049	1	0.171760119460656	0.260501502043691	0.367858427877551	0.483808146991288	0.59273084928923	0.67650272814294	0.0316178641716541	0.0537943941451552	0.0848539051851502	0.124401103865219	0.169707514808625	0.215551267950944	0.00205729557473922	0.00456709662044889	0.00857694679316965	0.0144519629703072	0.0223051938253566	0.0318058065081662	0.270776987972936	0.390631352180564	0.51250270842982	0.611619314945248	0.663987004134416	0.655760624514999	0.123507090814161	0.205660617563205	0.311178354509565	0.428108663258739	0.535689853758357	0.609742684501846	0.0356123573989673	0.0689010627068402	0.120574345178473	0.191485596087505	0.276349169107844	0.362640884498696	0.00601379789571924	0.0142502513414114
0.205437087024684	0.430471146545351	0.680678151230429	0.812345080803896	0.731738140762826	0.497483498883845	0.130821475403681	0.331847072197139	0.635088161131134	0.917295928268791	1	0.822832190394003	0.033539643073275	0.103195782885179	0.239154157930815	0.418116688882397	0.551671036632681	0.549370967999882	0.00335158566756381	0.0128412148592735	0.0362502822157535	0.0768428646699161	0.122777854398957	0.147997840475341	0	0.000512359497960748	0.00208842300244411	0.00557501687239206	0.0109091813466135	0.01597835208313	0.114552862915435	0.184668216635035	0.26657643269581	0.344625898844553	0.399018980729421	0.413778662980317	0.0973563934071291	0.162533496348221	0.242961378362716	0.325249510847795	0.389951535611514	0.418727751787671	0.0608355918875117	0.105209731326676	0.16288302074762	0.225807762335222	0.280347223520568	0.311723863951571	0.0279152528871924	0.0500547378701536
0.967840756066044	1	0.99217527613133	0.945286568197399	0.864746731535199	0.759433557833445	0.721392253476988	0.792399962546795	0.835620824361468	0.846084085413615	0.822560442979794	0.7677996155802	0.347516647431279	0.406867954250155	0.456791051452621	0.492018391458898	0.508582872095152	0.50455253831976	0.102882599752496	0.130376276308659	0.157400806948371	0.181549525473824	0.200388162902246	0.211854835404889	0.0111791580960917	0.0188677032964415	0.0273013829159602	0.0359271681440878	0.0440376426828021	0.0508597335592383	0.550530353814391	0.535570619729727	0.493030698584003	0.42932936800616	0.353378791534626	0.274550620596298	0.432978376898182	0.441533155186072	0.425979080078957	0.388741185898347	0.335390990927498	0.273281551505054	0.207980491873929	0.222813139398673	0.225445203612179	0.215463606955782	0.19441878622269	0.165430257703445	0.0553947855310868	0.0634487624156976
1.6408286763017e-05	0.00296095466010304	0.10495542507124	0.730904838769344	1	0.268795743330866	3.64921710351074e-06	0.000933540102207502	0.0468807967504608	0.462528899144691	0.896532352504404	0.341410036317854	5.24350798942168e-07	0.000190968070826957	0.0135867648816827	0.189910047555853	0.521510393594417	0.281359261531249	4.6402661107731e-08	2.53443047860803e-05	0.00255486423257883	0.0505927205839924	0.196829869175534	0.150444799732931	0	2.17986305810852e-06	0.000311707584755613	0.00874498476942903	0.0482003353406061	0.0521944313038456	0.0633056875670462	0.086308692414122	0.109837997908265	0.130477895761297	0.144679682023732	0.149749166120196	0.0338630603852206	0.0511927688931658	0.0722399265771688	0.0951551361340621	0.11699665318646	0.134276776609167	0.0145640659820339	0.024413816529162	0.0382010204891558	0.0557956717499471	0.0760698076961989	0.0968078087304326	0.00503630407087045	0.0093612892784198
0.572083799632573	0.726730760277989	0.858991914985275	0.944752046484687	0.966863479918297	0.920729783990253	0.361918855854675	0.512289421901035	0.674655833737829	0.82669029197298	0.942568284636102	1	0.124807815479773	0.197014293871124	0.289205890187715	0.394915270428992	0.501711118687687	0.593047813243956	0.0231693121038846	0.0410599052282823	0.0674071321931044	0.102752363954898	0.145591396889125	0.191847923328675	0.00194555076111771	0.00428009102255062	0.00819802868201454	0.0142307903740446	0.0227170601026343	0.0335521370995812	0.2957561034244	0.437825337881027	0.573256091095847	0.663945016971006	0.680256220382388	0.616556586964192	0.138217996722591	0.241467444385297	0.372908704212116	0.509316311746712	0.615306350495418	0.657575141815665	0.0366198984403437	0.0758325992867836	0.138376256688943	0.223038380203767	0.317831168050697	0.400558679119041	0.00517926936915729	0.0132636534995756
1.84169635020033e-10	2.08663446962337e-06	0.00196480515712959	0.153757873362704	1	0.540514561741324	2.89733062463855e-12	7.03655491453462e-08	0.00014202567692139	0.0238242049569078	0.332135064276802	0.384818374320813	7.39179251464407e-15	3.84809228558057e-10	1.66489151464299e-06	0.000598647486075502	0.0178896213523839	0.0444299573198657	3.05804629703436e-18	3.41273502385734e-13	3.16502179736304e-09	2.43947068202669e-06	0.000156264117258857	0.000831893412002488	0	4.90828236073962e-17	9.75751357543997e-13	1.61209910361189e-09	2.21354864704621e-07	2.52598732758938e-06	0.0339685769372266	0.0839902929247148	0.162144080212473	0.244395585928287	0.287611254806304	0.264264395742316	0.0160787922075728	0.0444952126347239	0.0961376294480036	0.162178690908919	0.213606483579451	0.219662200337608	0.00435003987727719	0.0134729042428552	0.0325798789800751	0.0615117339085541	0.090674825904594	0.104360403691326	0.000672661853515597	0.00233170125044528
0.456315268019753	0.659413686533435	0.788258886358393	0.779467103693428	0.637594705573623	0.431429231058086	0.856571155098669	0.9312866078085	0.837570316507007	0.62312788799325	0.383487335112973	0.195228218563677	0.520623198796892	0.425863478238748	0.288160986146387	0.161293800249639	0.0746822272494324	0.0286043319523412	0.102457574519592	0.063054605358308	0.0321000441241202	0.0135178175181145	0.00470874345766943	0.00135655826899313	0.00652826046204832	0.00302245885300266	0.00115735060063056	0.000366354303523363	9.56534312984428e-05	2.03504695203523e-05	0.188786179265201	0.344050675214462	0.548720754701314	0.765873907880224	0.935492127147731	1	0.0842337855760977	0.153775243627122	0.245676113636847	0.343491666718332	0.42028740808485	0.450042478307027	0.00755857469326901	0.0138228947381163	0.0221221876213104	0.0309835460786339	0.0379760425580234	0.0407346914467648	0.000135934740820019	0.000249426052349375
0.710787380916936	0.870178765431272	0.974932022565602	1	0.939112831041392	0.807318936874392	0.473783846292257	0.637349254870117	0.783729881427477	0.881814986894757	0.908235473577403	0.856388528670272	0.233399464688004	0.346984859263768	0.469672423712052	0.580562878958239	0.656259226306587	0.678793426265251	0.0816272397723905	0.137458294106269	0.207252043315932	0.283178242395569	0.352473451298305	0.400625868762071	0.0155843585974556	0.0354185030562148	0.0635571815041317	0.0989428056596203	0.137710236524961	0.173430694554446	0.398442339316418	0.510450228860793	0.526509181701814	0.437439283494996	0.291845977798908	0.154628339487265	0.250278125507053	0.387011857726165	0.479814175622174	0.478884206288791	0.384754246833957	0.247814264182999	0.111467333180214	0.211980656450425	0.317870566391799	0.381674970589432	0.368505075329074	0.285886687856721	0.0313261265770875	0.080821725540876
0.0811750183948249	0.319937912373911	0.715345396659956	1	0.886636473094693	0.496508550391524	0.092895230337249	0.344104525174601	0.735541809955506	0.985223651088355	0.837019224551515	0.448344706468204	0.0690177705269034	0.254962672269984	0.527039529514968	0.678022205798341	0.550864130369586	0.279392853872346	0.029750477841965	0.126571990872059	0.25929808722181	0.321730922152848	0.248178767303217	0.11517026692647	0	0.0354611650871062	0.0808808532847152	0.0982930465188368	0.0692067549106966	0.0234699595821496	0.0255053569726737	0.0802557450916042	0.150713845658573	0.203531762690032	0.204771369621433	0.153565990148248	0.0851132387325585	0.200671848834933	0.336423958515162	0.422021678515024	0.400684966813284	0.287291736278431	0.114502089785133	0.247555073470445	0.389136102953735	0.460257010865588	0.412601903514027	0.279088973052621	0.074854313155448	0.158349052835777
0.8098496683438	0.949394935947859	1	0.946375914380499	0.804707306042387	0.61478432567237	0.500471482210797	0.67022369549801	0.806437637212618	0.871831148369385	0.846846235070452	0.739072982133099	0.0370119551670089	0.0566215423053652	0.0778271780810338	0.0961149893516315	0.106650121198097	0.106326625677959	0.000327222954555023	0.000572106447087331	0.000898502359448946	0.00126772603076093	0.00160700956872987	0.00183024180154745	0	3.45668582444126e-07	8.95376556063881e-07	1.65516758014061e-06	2.55209334251736e-06	3.42469489630596e-06	0.855291861988245	0.890357634043283	0.890518197936054	0.85575466621877	0.790103375613924	0.700884928074482	0.643315716396229	0.684777481168797	0.700330340210453	0.688152316643139	0.649672335243562	0.589294424954527	0.186684800596323	0.203193342666846	0.212489819820967	0.21349854743621	0.206100888597451	0.19115820510841	0.0209008246621625	0.0232616093001546
0.00620002711169777	0.0372785936287856	0.134063079726188	0.288365042102386	0.370987927049568	0.285470141502537	0.00555735818149169	0.0438861237021257	0.20728591673249	0.58559332398037	0.989478095998899	1	0.00028281042615537	0.00293323817752665	0.0181962887487099	0.0675152754764257	0.149832150848118	0.198880283757509	8.16966073754309e-07	1.11304997756084e-05	9.06875415942668e-05	0.00044193689762206	0.0012881196940834	0.00224561788280892	0	2.26394452802894e-09	2.552652897158e-08	1.6410302960457e-07	6.28589822684447e-07	1.43943487745347e-06	0.000499833460802022	0.00396896049868283	0.0213185086450523	0.0774578674921787	0.190371939112718	0.316496574197991	0.00483358764787343	0.0273063170955357	0.104348289569407	0.269734328551379	0.471645604471123	0.557858485769691	0.0120843377422222	0.048568931813426	0.132045294420106	0.242837631680343	0.302090960992261	0.254207380526004	0.00781061414223884	0.0223338222036306
0.746740216256492	0.852972199341315	0.936113262390798	0.987074894198033	1	0.973370276641654	0.18115095176405	0.21971700789855	0.256044185808549	0.286677987412644	0.308391189144431	0.318740876465647	0.00409267805123789	0.0052709434808007	0.00652224821386682	0.00775415488904129	0.00885726844106875	0.00972060574040725	8.61132076326315e-06	1.17762886664679e-05	1.54730255476977e-05	1.95330557400726e-05	2.36915402838307e-05	2.76086120043669e-05	1.67424758372116e-09	2.43713892305387e-09	3.40541617591367e-09	4.56930336438771e-09	5.88858625275883e-09	7.28964995288301e-09	0.477876158243096	0.472606230933924	0.449067622057796	0.409970176005749	0.359601095445364	0.303052567983358	0.10352167898827	0.10871089106428	0.109683935490672	0.106326425649624	0.0990301929310848	0.0886180636950935	0.00108090876804194	0.00120528140856487	0.00129126713025502	0.00132914375457414	0.00131448621010667	0.00124901695672555	5.43973874713353e-07	6.44075480265325e-07
0.161751357758194	0.371369049370385	0.663717929055424	0.923382484475778	1	0.843021518881446	0.0745940420621973	0.186156174160086	0.361635022144328	0.54686944812039	0.64374977522492	0.589889677037606	0.0138300696832694	0.0375160224363353	0.0792184065785282	0.130213123241653	0.166610887279952	0.165948043360864	0.00103067880845564	0.00303945210822906	0.00697651047399244	0.0124648840975198	0.0173362102903345	0.0187688837870558	3.06460261594448e-05	9.87680640021289e-05	0.000246780595574458	0.000479492768608951	0.000724998393501393	0.000853214702622641	0.123653571287814	0.280757689198162	0.498732319690584	0.693129589302358	0.753654847087437	0.641123500654703	0.0334397917586151	0.0899445003697616	0.189275952413852	0.311621231351825	0.401392886364925	0.404504547103424	0.00243047845146547	0.00774490111122936	0.0193076294838444	0.0376571608564371	0.0574613240027688	0.0685984303500512	4.72421225481468e-05	0.000179015046296145
0.40954774854738	0.630702308869042	0.845171098040067	0.985528819664414	1	0.882951349132779	0.177288106089206	0.301155177745689	0.445129640827685	0.572506959892527	0.640734335808536	0.623993135433963	0.0291281377987508	0.0546064650816117	0.0890464266224181	0.126335963857994	0.155959677239865	0.167527685310833	0.00178003505993901	0.00372426345229845	0.00673098335446371	0.010555945287397	0.0143876648329256	0.017053886561575	0	5.53868464904634e-05	0.000152418007633888	0.000294459839932553	0.000463915866872814	0.000619505257633212	0.162462484495106	0.324098358585449	0.53036391713142	0.711977285966592	0.784079760860337	0.708366326293794	0.112489511546724	0.225444325173848	0.370615917191902	0.49980180797992	0.552930606673784	0.501816468830029	0.0359719633830053	0.0724516350253021	0.119668587048099	0.162128537056739	0.180184651150839	0.164271773350617	0.00528380140608399	0.0107285336766302
3.23003342916131e-12	6.8397741098384e-07	0.00265276375349764	0.188441895793697	0.245176267204903	0.00584253693480621	1.30141531599121e-13	8.74135633170902e-08	0.00107538458974541	0.242309737640645	1	0.0755877132108593	1.64964142792838e-16	3.51463827290231e-10	1.37149360636054e-05	0.00980232312834936	0.128317625972493	0.0307656214055984	6.57850782554749e-21	4.44577202352255e-14	5.50286059200337e-09	1.24753261000418e-05	0.000518009085251687	0.000393953461597811	0	1.7692062609271e-19	6.94621111568861e-14	4.99504659127666e-10	6.57889844193924e-08	1.58704373531029e-07	0.000181877920055467	0.00872621452408018	0.117376652155785	0.442636759364176	0.467975550102579	0.138710320677109	0.000285682515275837	0.0108991959923467	0.116577621437112	0.349579409405964	0.293891093673759	0.0692686832750991	0.000218139827495134	0.00661775464595863	0.0562854683651059	0.134212149975835	0.0897216618519407	0.0168156132872091	8.09718183784982e-05	0.00195332488736721
0.00242642641504488	0.0212021039843527	0.114442718366122	0.381588027483337	0.785956816733877	1	5.15235146595528e-06	9.27302136536275e-05	0.00103094242095082	0.00708019028909644	0.0300367417035847	0.0787151051233925	6.77891199034186e-11	2.5129261183266e-09	5.75435717140017e-08	8.13975399670803e-07	7.11251367447919e-06	3.83912558666468e-05	5.52625180883943e-18	4.21943537516819e-16	1.99010219720767e-14	5.79820797299081e-13	1.04354112382614e-11	1.1601729034252e-10	2.79137062656452e-27	4.38980388545949e-25	4.26451948434884e-23	2.55913064540338e-21	9.48663479544883e-20	2.1723473900055e-18	1.98999251709765e-16	6.27111043347891e-11	1.18563256573645e-06	0.00134483330479144	0.0915165116419298	0.373631191537343	1.13190560546273e-27	2.34372055012646e-20	2.91148200917856e-14	2.1698767135662e-09	9.70216537340949e-06	0.00260264510569733	3.12401156113679e-43	4.2502146287881e-34	3.46913944131861e-26	1.69881198736872e-19	4.99093073405e-14	8.79691577404872e-10	4.18368240530517e-63	3.73989621155738e-52
0.343450784648969	0.629277837230653	0.898405147613546	1	0.867911685190681	0.587260733346114	0.258265586515947	0.501713532351295	0.759129637576128	0.8953993631825	0.823471706346725	0.590430766077365	0.15149121140562	0.312374860159506	0.501111463400903	0.626419021860119	0.610455203940967	0.463748842416904	0.069044824368993	0.151636474007641	0.258201539344591	0.34221448333053	0.353414362572369	0.28441756882249	0.0240700601184602	0.0570373279854831	0.103519243684749	0.14568693887946	0.159510576791164	0.135953015800677	0.222106553346747	0.316705295132205	0.391971271556537	0.421225859082212	0.393078518703388	0.318498358809924	0.104110579949461	0.183571178303295	0.280443005731452	0.371752936963022	0.427836969194498	0.427565042420202	0.0330114572779476	0.0727625134712509	0.137739383207201	0.225553824801585	0.320298617101184	0.39479633028562	0.0064676733712177	0.0192006472309924
0.932182748305619	0.992921586251827	1	0.952271874546661	0.857361387666953	0.729669352897146	0.672807989711761	0.75701168406175	0.805154476996292	0.80960825258863	0.769651785756587	0.691661893320876	0.299903004278133	0.357272830178844	0.401854040948172	0.426983213188293	0.428674151647458	0.406653009452496	0.0785468736282998	0.100548835722379	0.120684059776242	0.136235319737405	0.14487288416894	0.145225074068566	0.00654445117101738	0.0115177258438729	0.0166259964102683	0.0212825732562697	0.0248567002895239	0.026811730281514	0.472504058144251	0.496455221946795	0.467718260733909	0.394959618438811	0.298548474650286	0.20137507166602	0.33272839197286	0.400082093945048	0.430984954996273	0.416169513367025	0.360133789720459	0.278942050757195	0.14793649628881	0.20523264454751	0.253757072676539	0.280550656213267	0.277677728811412	0.246013293887778	0.0376534030187693	0.0636099397041177
0.689218742327371	0.86041217294074	0.974064060551055	1	0.930987793532552	0.785994451506566	0.172031149514125	0.248690559073951	0.326019075949205	0.38757720990806	0.417835137018448	0.4084916571637	0.00602709690445134	0.0100893493751835	0.0153161508200593	0.0210847086446434	0.0263218903432748	0.0297987502602609	2.96373743347772e-05	5.74523144744051e-05	0.000100995347756826	0.000160999435382259	0.000232743597989587	0.000305113965631578	1.90317128721981e-08	4.44960661252907e-08	9.20531922880114e-08	1.71133588738763e-07	2.87438636887918e-07	4.37085512657674e-07	0.462974789131799	0.669020319231947	0.848011744205847	0.942855239321326	0.919536057447073	0.786634703362391	0.083505374544797	0.14688434355922	0.226629884077871	0.306718123892127	0.36411812223842	0.379162818333791	0.00179974249787778	0.00385345898190264	0.00723721699045402	0.0119226556109074	0.0172287980502911	0.0218382355587213	4.63353574329656e-06	1.20785332203618e-05
0.0755559590872212	0.219899045742491	0.441560945716649	0.671633792047824	0.790649869135719	0.723965974318523	0.1202237509754	0.31630467327426	0.603046075740737	0.881013462688487	1	0.884479493615282	0.110193047763274	0.282065627330597	0.521038191713342	0.73618560073	0.80712789841807	0.688429007942736	0.0560763105060374	0.153272568852864	0.281533513178267	0.388010852251813	0.411296432751091	0.336386553437747	0.00609325294255785	0.0415497547941973	0.0858622958862627	0.119468118835668	0.122472516462517	0.0929335729935456	0.201452467835805	0.279543950398335	0.359070395307882	0.429269862528516	0.478950555613139	0.499381115677052	0.285002641683814	0.388537981313188	0.492361022882788	0.582069567033278	0.643143538971713	0.664759061805356	0.214179324787026	0.291605452395044	0.368020100382773	0.432572944032089	0.474666331778689	0.486783023151424	0.0788302806885944	0.111487695868387
0.517119373982682	0.742145223377485	0.924218327500041	1	0.94041418875381	0.768446838151225	0.355827769570207	0.569346917780072	0.78873493031372	0.948542609985747	0.991251942528933	0.900320382556011	0.172168810382439	0.310043703421461	0.479673529808174	0.642250580287495	0.746265146818111	0.753245523601041	0.0552541899436365	0.116945260037635	0.205385676917619	0.308328803740349	0.399632393026524	0.448874915355718	0.00703971495599367	0.0263617066442023	0.0581613025824183	0.101598244186825	0.149263010924702	0.187957439954142	0.247111975717473	0.319713153598564	0.364518467360363	0.366792136660792	0.325753635116456	0.255007233671906	0.14966627027013	0.225892142423058	0.298780636531819	0.34803279204669	0.357699123737477	0.32446706081353	0.0688725409177084	0.124114684038321	0.192220760440664	0.260186575342475	0.309788239291588	0.325251393622772	0.0211320776505049	0.0507070894706695
0.645035688764443	0.746700154584987	0.830494337162131	0.887472929339237	0.911174579900742	0.898827043537439	0.870167102071724	0.948652281093739	0.993663859842584	1	0.966915616693016	0.89826649828192	0.171092572298049	0.175662109904819	0.173281578280437	0.164230577593661	0.149548761911747	0.130839388653205	0.00489514460752302	0.00473290872372105	0.00439627405267513	0.00392308458577667	0.00336312450151674	0.00276953750967663	1.18873372470193e-05	1.00561452927259e-05	7.72261553090025e-06	5.12114122303081e-06	2.48218423725201e-06	0	0.139153919571752	0.197879084572031	0.260209951406756	0.316423655214301	0.355824415841746	0.370019529058876	0.0637992748678094	0.102023355881015	0.150867743090124	0.206305586183636	0.260882964425744	0.305071574734033	0.0198791109513579	0.0357526066043877	0.0594565534243452	0.0914313400593939	0.130018036266787	0.17097392540333	0.00420500655166963	0.00851153914347686
0.036924343405826	0.128885809121587	0.334903677005319	0.647824434920582	0.93286188979046	1	0.0138623819433269	0.0495085078592056	0.131626725981955	0.260513879112218	0.383831183689985	0.420990467210758	0.000911244238443191	0.00332991363325041	0.00905833119310449	0.0183436103631335	0.0276530933751937	0.0310330968701443	1.04678116232909e-05	3.91956721364176e-05	0.000109131721327703	0.000226141356314399	0.000348820789479386	0.000400531314229424	0	5.97306561999476e-08	2.09164454926554e-07	4.67104010925962e-07	7.49398414629486e-07	8.84122121362786e-07	0.0401581341589695	0.105865166620114	0.224999507205547	0.385530763093872	0.532580813750267	0.593145185281848	0.0584176129530539	0.123564870022999	0.210714873937411	0.289697247050395	0.321101661911595	0.286939112276496	0.0198870894216607	0.0337515912343897	0.0461813028345969	0.0509432998135368	0.0453061274009028	0.0324844689939585	0.00158435001530934	0.002157482182816
0.179639447113508	0.370806958695362	0.62781944147311	0.873689208691149	1	0.941548490230388	0.325193397544116	0.535705883850935	0.725260862923862	0.807509006941995	0.739539673470872	0.557026248660403	0.294503587956355	0.388096434791216	0.420390397828535	0.374399854740342	0.274050277924239	0.164635942787499	0.133187219986746	0.140390793775871	0.121444572944801	0.0860934389131257	0.0497642101585813	0.0230693912419293	0.0290751499479583	0.0242223961024131	0.016233236376653	0.00846380098479018	0.0029810863063906	0	0.748883518918804	0.844448858476555	0.878276223722728	0.84255262531919	0.74552305728551	0.608400315610627	0.489677071526239	0.575205264732152	0.623135300196808	0.622610647624724	0.573753227383327	0.48761740937012	0.160079599408269	0.196137133338782	0.221468724495075	0.230526791179378	0.221219594959036	0.195695631802879	0.0249735529273494	0.0323122575309703
0.120303334695066	0.283838709942048	0.529369366745096	0.78190398827711	0.91513630084885	0.848817695049146	0.120634984246372	0.290813028324928	0.554145727256809	0.836259431964365	1	0.947683167087054	0.0646049856379221	0.159730594289186	0.311360011967035	0.480289152379235	0.586887369821305	0.568251508080345	0.0180829224353267	0.0466460522780433	0.0935244215279711	0.147759103532404	0.184629733478516	0.182645647043368	0.00206601137990097	0.00667324280583051	0.0144553959164729	0.0237931151987115	0.0305832649723522	0.0309222619361369	0.3198671983013	0.443681256351742	0.556279708857553	0.630524511887869	0.646137113311328	0.598640449389781	0.193609126089696	0.311349835609584	0.452363064763993	0.594051695381664	0.705247098892125	0.756962180766392	0.0607914560565227	0.11380000391965	0.191943254365675	0.292281034563515	0.402144158756754	0.500117051145497	0.00934201436227072	0.0211435828594526
0.288481112161497	0.69771870001005	1	0.84932966826704	0.427473549679072	0.127496674731429	0.00788479570093767	0.041325688537081	0.128353113857503	0.23623779368214	0.257661187785527	0.166534910844633	4.74333708637821e-06	5.3874135725929e-05	0.000362604593069456	0.00144624857363104	0.00341829267305119	0.00478775812995409	6.28055306029895e-11	1.5458274373372e-09	2.25465800106001e-08	1.94875387575584e-07	9.98136566991153e-07	3.02956028265756e-06	0	9.57949159747564e-16	3.08383293756528e-14	5.7793336655751e-13	6.41490061213991e-12	4.21936687455701e-11	0.0742859613716684	0.104561202419529	0.135464268737717	0.161535995484723	0.177298162766001	0.179113997046413	0.00712982531450666	0.011356401982716	0.0166491854815159	0.0224665089884338	0.0279041349340718	0.0319000894092878	1.97731489496682e-05	3.5639840514796e-05	5.91270257546836e-05	9.02873034083367e-05	0.000126898853531113	0.000164164437189625	1.58451950040415e-09	3.23188241582503e-09
0.0361799250993451	0.190689672799414	0.539097225271815	0.904823632040654	0.913485529960555	0.554810174628101	0.0388980352543134	0.204629680820852	0.581836914388077	0.983325565516883	1	0.612086760782588	0.0306244713342313	0.16783723829911	0.483047323515685	0.823185519129302	0.843300289802576	0.519542018386052	0.0167700369589453	0.104454614264976	0.307759651968045	0.53014440548536	0.547159749090375	0.338635091206116	0.00454363515793182	0.0477941820453465	0.149004413283526	0.261212536323308	0.271723225348297	0.168079940642637	0.0169226489046394	0.0794531901748692	0.188380879003367	0.269874360529569	0.23913257729066	0.130243039567119	0.0128567238352377	0.0681286127663513	0.170617959205676	0.256276186843441	0.237800289724468	0.135776219302673	0.00821429470330804	0.0533116496696823	0.142184345135653	0.224305450022058	0.21795736598732	0.130231157861091	0.00375302454279959	0.0377205789663248
0.567423774803484	0.772614761513803	0.933241028217814	1	0.950564372125802	0.801564399110908	0.370170565039325	0.43192163260849	0.447078078563121	0.410522668020497	0.334399987533098	0.241641037437949	0.0397442613525099	0.0397397460890016	0.035249334819616	0.0277365136392789	0.0193609974387112	0.0119888637160142	0.000702178872527696	0.000601634075288167	0.000457273546500741	0.000308293740230666	0.000184359082609166	9.77664912641608e-05	1.91093243457959e-06	1.36814499799262e-06	8.45285971009126e-07	4.32883696304976e-07	1.57766324459398e-07	0	0.506717725982841	0.507833251735074	0.488994964827128	0.452392978798018	0.40211987525199	0.34341830040015	0.201195420893937	0.214106974694332	0.218913098115969	0.215050714447416	0.202972986448711	0.184061857900733	0.0134614985875858	0.015211227888914	0.0165144138798245	0.0172262253230158	0.0172641486849832	0.0166237231530513	0.000151644762845547	0.000181977718318897
0.676267078917094	0.769413939706459	0.840963417482352	0.883040504606522	0.890791588376118	0.863305462278616	0.478840218063693	0.578668964771668	0.671745250155012	0.749101959311021	0.802518894649271	0.825955007602184	0.265641508918345	0.341159495063528	0.420758234607172	0.498418240199482	0.56713334558729	0.619915907035495	0.115018150932731	0.157264796460677	0.206299184603838	0.259775843901439	0.314103830090736	0.36475704684673	0.0382599818596453	0.0561165213245663	0.078652227154012	0.105577011108196	0.135895139131432	0.167851563007098	0.363347866891683	0.738389942839315	1	0.903472148976296	0.544383347576454	0.218222149620257	0.176147417940326	0.457928588240777	0.791217833780466	0.911526928797237	0.700511940309007	0.358776317141845	0.0559102096697629	0.188203649804273	0.415914309488419	0.611349053771105	0.59911756848375	0.391411436856799	0.0106618880544676	0.0504602073681569
0.00620002711169777	0.0372785936287856	0.134063079726188	0.288365042102386	0.370987927049568	0.285470141502537	0.00555735818149169	0.0438861237021257	0.20728591673249	0.58559332398037	0.989478095998899	1	0.00028281042615537	0.00293323817752665	0.0181962887487099	0.0675152754764257	0.149832150848118	0.198880283757509	8.16966073754309e-07	1.11304997756084e-05	9.06875415942668e-05	0.00044193689762206	0.0012881196940834	0.00224561788280892	0	2.26394452802894e-09	2.552652897158e-08	1.6410302960457e-07	6.28589822684447e-07	1.43943487745347e-06	0.000499833460802022	0.00396896049868283	0.0213185086450523	0.0774578674921787	0.190371939112718	0.316496574197991	0.00483358764787343	0.0273063170955357	0.104348289569407	0.269734328551379	0.471645604471123	0.557858485769691	0.0120843377422222	0.048568931813426	0.132045294420106	0.242837631680343	0.302090960992261	0.254207380526004	0.00781061414223884	0.0223338222036306
0.619462840055095	0.716713815213437	0.796717785913673	0.850925364046569	0.873185762917004	0.860894717943792	0.870325857511863	0.94876729167279	0.993723915534901	1	0.966857517709679	0.898158898596423	0.0880364739718711	0.0904248426213568	0.0892362064419965	0.0846101867461896	0.0770783524473699	0.0674637388675419	0.000641124524205728	0.000620460725176788	0.000576917526514577	0.000515395409221899	0.000442378953630909	0.000364816943886768	3.13369998902533e-07	2.83733456636088e-07	2.45749627188089e-07	2.03247020711933e-07	1.60010142525028e-07	1.19245854640758e-07	0.0542935535064495	0.119937212922031	0.220641450884521	0.338024176496944	0.431256785789282	0.458196369569256	0.0338716944333168	0.066440069169001	0.108530217232586	0.147638207531823	0.167253173839707	0.157789278071578	0.00260858872331644	0.00454346998566635	0.00659016522598584	0.00796034798765253	0.00800746558877905	0.00670788163268812	2.4777956085511e-05	3.83331565960025e-05
0.740843786718759	0.904128825493247	0.999150765334719	1	0.906437356002333	0.744002845220647	0.461151866321977	0.634942859473788	0.791086928940922	0.892382624458312	0.911620369076678	0.843389990129281	0.167237895475468	0.261257133701676	0.36801596907567	0.468559897915796	0.539789975222161	0.562915450206436	0.0327077505789482	0.0605582173763031	0.098371958002782	0.142757362469966	0.186414943325525	0.219720151912422	0	0.0046563436976282	0.0120415160744178	0.0223516031026388	0.0348459091081307	0.0476431883278234	0.511072048987121	0.592959398321216	0.628001847340011	0.607221185932931	0.535982076429821	0.431750071503098	0.318625245582695	0.424367924658809	0.515476517167347	0.571431801679545	0.578265373934271	0.534207010211568	0.137190559242559	0.210975729364598	0.294761222446414	0.375142555835265	0.435454761273671	0.46126444254767	0.0388348236882549	0.0711572771955539
0.706430931377978	0.854278276738537	0.959196831377835	1	0.968005417404774	0.870041233538988	0.617470418552378	0.752159499319456	0.850705646347162	0.893368306895055	0.871095523845685	0.788649342448777	0.16802776458765	0.206236286086875	0.234997589504173	0.248599590291905	0.244165933759068	0.222645853327857	0.013933831510507	0.0173093330935061	0.0199186322933938	0.0212482465997523	0.021018082547145	0.01927746214676	0	9.28760451159421e-05	0.000166484035884475	0.000206479489758315	0.000204473300696838	0.00016089556763734	0.899134973310024	0.880741331542411	0.825719618878183	0.740927713633995	0.636318773893077	0.523026263244709	0.949754476692224	0.962354856238688	0.933299235987465	0.866298639270466	0.769614947893715	0.654387411120232	0.300928129886266	0.31543062630759	0.316439600745349	0.303825288440697	0.279190212416374	0.245534685396287	0.0283075627533117	0.0307230587343074
0.793134038997205	0.943601470311981	1	0.944098435649567	0.793970332027385	0.594605185943821	0.457436958327595	0.647879067946337	0.816825016110198	0.917194751232	0.91743626156445	0.817470757403528	0.174750390319489	0.296026137901524	0.444923453323352	0.594734459692469	0.707742555169146	0.750100478181375	0.0424300015002646	0.0884651051169847	0.160314699876503	0.256369833229657	0.363792814762532	0.45909041510964	0.00420478799472171	0.0151894931608075	0.0363458438951363	0.0718407298053234	0.123218508243115	0.186298003162464	0.237669769222505	0.252284474150165	0.225137802015745	0.168730277488299	0.105803869947526	0.0548944348002827	0.155675642143064	0.21238798603598	0.243248497465737	0.234183379991615	0.189452320108646	0.128486636998895	0.0657273183911947	0.116679170691266	0.172186714169366	0.212900967039444	0.221134164750516	0.193017489815227	0.0162091121674579	0.0405218612006818
0.676267078917094	0.769413939706459	0.840963417482352	0.883040504606522	0.890791588376118	0.863305462278616	0.478840218063693	0.578668964771668	0.671745250155012	0.749101959311021	0.802518894649271	0.825955007602184	0.265641508918345	0.341159495063528	0.420758234607172	0.498418240199482	0.56713334558729	0.619915907035495	0.115018150932731	0.157264796460677	0.206299184603838	0.259775843901439	0.314103830090736	0.36475704684673	0.0382599818596453	0.0561165213245663	0.078652227154012	0.105577011108196	0.135895139131432	0.167851563007098	0.363347866891683	0.738389942839315	1	0.903472148976296	0.544383347576454	0.218222149620257	0.176147417940326	0.457928588240777	0.791217833780466	0.911526928797237	0.700511940309007	0.358776317141845	0.0559102096697629	0.188203649804273	0.415914309488419	0.611349053771105	0.59911756848375	0.391411436856799	0.0106618880544676	0.0504602073681569
0.0139113094435876	0.0856605023004715	0.302118211408288	0.610319044039582	0.70618855067732	0.468024035480721	0.0012874648381947	0.0130442710656776	0.0756985120782651	0.251616172382679	0.479041885141712	0.522386755563051	4.32475791268958e-05	0.00072100578183897	0.00688459907045213	0.0376531363724827	0.117952539020672	0.211639706803619	5.2503573273896e-07	1.44634310189996e-05	0.000227272443780768	0.0020452401675045	0.0105419758080067	0.031123119224164	0	1.03013224455778e-07	2.72102351119236e-06	4.03222066532813e-05	0.000341991216955152	0.0016613055965668	0.000142156527127803	0.00344964993305067	0.0412096184032582	0.242350447756648	0.701634534647728	1	0.000178029339509116	0.00349664212504029	0.033808629077074	0.160925776963693	0.377090475552689	0.434998163498904	4.2186299750195e-05	0.000670657783183858	0.00524845188405817	0.0202200493199367	0.038349084141389	0.0358054941422896	1.88943658684611e-06	2.43381008597379e-05
0.692811175794949	0.806796753251589	0.882267252705207	0.906068997793499	0.873892123999959	0.791545073813467	0.454180641253168	0.58154002248928	0.698954799067823	0.788779835611766	0.835912276470804	0.831934270231068	0.193310747516883	0.272968644186988	0.361208415024098	0.448370009646437	0.522376357124303	0.571376369045906	0.0515962507715832	0.0817606115112795	0.120236615765692	0.165042204994212	0.212051549243508	0.255390257639383	0.00618017774712917	0.0133169627875418	0.0236103606123843	0.0373085643854208	0.0540239441276283	0.0725401394346642	0.834184959326607	0.952865180366252	1	0.964254293054091	0.854257083935033	0.695222950240836	0.489998268524626	0.636010126201037	0.758104381166117	0.830088535536901	0.835037825704744	0.77175167294965	0.166708758814796	0.247029696155141	0.335256263940993	0.417389584571839	0.477063414525853	0.500763363699155	0.0305209853342591	0.053675930357169
0.512925734179501	0.628393366043985	0.717199228992224	0.762598448187909	0.755451391455691	0.697221332041322	0.432578533376911	0.58938693083831	0.748055405075261	0.884506078373331	0.974361357988049	1	0.171760119460656	0.260501502043691	0.367858427877551	0.483808146991288	0.59273084928923	0.67650272814294	0.0316178641716541	0.0537943941451552	0.0848539051851502	0.124401103865219	0.169707514808625	0.215551267950944	0.00205729557473922	0.00456709662044889	0.00857694679316965	0.0144519629703072	0.0223051938253566	0.0318058065081662	0.270776987972936	0.390631352180564	0.51250270842982	0.611619314945248	0.663987004134416	0.655760624514999	0.123507090814161	0.205660617563205	0.311178354509565	0.428108663258739	0.535689853758357	0.609742684501846	0.0356123573989673	0.0689010627068402	0.120574345178473	0.191485596087505	0.276349169107844	0.362640884498696	0.00601379789571924	0.0142502513414114
0.645035688764443	0.746700154584987	0.830494337162131	0.887472929339237	0.911174579900742	0.898827043537439	0.870167102071724	0.948652281093739	0.993663859842584	1	0.966915616693016	0.89826649828192	0.171092572298049	0.175662109904819	0.173281578280437	0.164230577593661	0.149548761911747	0.130839388653205	0.00489514460752302	0.00473290872372105	0.00439627405267513	0.00392308458577667	0.00336312450151674	0.00276953750967663	1.18873372470193e-05	1.00561452927259e-05	7.72261553090025e-06	5.12114122303081e-06	2.48218423725201e-06	0	0.139153919571752	0.197879084572031	0.260209951406756	0.316423655214301	0.355824415841746	0.370019529058876	0.0637992748678094	0.102023355881015	0.150867743090124	0.206305586183636	0.260882964425744	0.305071574734033	0.0198791109513579	0.0357526066043877	0.0594565534243452	0.0914313400593939	0.130018036266787	0.17097392540333	0.00420500655166963	0.00851153914347686
0.514584112887787	0.765392011656898	0.955135780725664	1	0.878392443029642	0.647337636877664	0.226661920697784	0.359135357263169	0.47740966234885	0.532448795938397	0.498216542172021	0.391121833358541	0.0274631087245108	0.0463538316230165	0.0656405731625445	0.077985072574754	0.0777326556520112	0.0650052495236182	0.000914576566321098	0.00164502695639203	0.00248188256440088	0.00314123850712793	0.00333542488031977	0.00297122650648012	7.58348899018406e-06	1.52652901644684e-05	2.50208894268293e-05	3.4013939327037e-05	3.85787586467246e-05	3.65685053329419e-05	0.348979806627721	0.342069526224786	0.322148897249202	0.291492294208487	0.253411114484832	0.211666615075588	0.16120021790811	0.157090052699849	0.147082115816993	0.132311975903835	0.114357988796163	0.0949646276299437	0.015887120256023	0.0153920547103128	0.0143276593309947	0.0128138876316648	0.0110106561265156	0.00909015845227364	0.000333308668937838	0.000321016583237784
0.036924343405826	0.128885809121587	0.334903677005319	0.647824434920582	0.93286188979046	1	0.0138623819433269	0.0495085078592056	0.131626725981955	0.260513879112218	0.383831183689985	0.420990467210758	0.000911244238443191	0.00332991363325041	0.00905833119310449	0.0183436103631335	0.0276530933751937	0.0310330968701443	1.04678116232909e-05	3.91956721364176e-05	0.000109131721327703	0.000226141356314399	0.000348820789479386	0.000400531314229424	0	5.97306561999476e-08	2.09164454926554e-07	4.67104010925962e-07	7.49398414629486e-07	8.84122121362786e-07	0.0401581341589695	0.105865166620114	0.224999507205547	0.385530763093872	0.532580813750267	0.593145185281848	0.0584176129530539	0.123564870022999	0.210714873937411	0.289697247050395	0.321101661911595	0.286939112276496	0.0198870894216607	0.0337515912343897	0.0461813028345969	0.0509432998135368	0.0453061274009028	0.0324844689939585	0.00158435001530934	0.002157482182816
0.645501256088133	0.842263209474893	0.964131846042492	0.96859660571836	0.85402942870926	0.660634111210238	0.544013052998089	0.759774340750163	0.930491609196444	1	0.943265139575844	0.780808381638599	0.245133082880655	0.36796906117046	0.48308556795051	0.555818898080712	0.560874268121643	0.496408516550939	0.0558509523976166	0.0926373553435428	0.132039727083027	0.163613570283729	0.177020850920835	0.167440344132964	0.00199113095269444	0.00783143614785594	0.0148412555349972	0.0214735592288468	0.0257451486661251	0.0261750977710188	0.578367183855591	0.566131972522227	0.508205729082687	0.418228642184418	0.315267813149726	0.217306012108013	0.423724006942868	0.472364853281582	0.482826435606839	0.452540395039333	0.388841449883468	0.30608676755366	0.176255351662163	0.224728428513076	0.262099937203625	0.279951534890003	0.273960886618468	0.245598830526211	0.0384165679625134	0.0580477461355639
0.296389578507404	0.620249727563617	0.930276975957105	1	0.770423931744582	0.425403997832914	0.0932490172187235	0.184722376983036	0.262262858493495	0.266867759589228	0.19462448038016	0.101728082752067	0.00215528972766903	0.00404159243361026	0.00543177029099535	0.0052320550592827	0.00361197924150341	0.00178714670364306	3.65949613308986e-06	6.4960753381463e-06	8.26446313219552e-06	7.53556877012728e-06	4.92440648417965e-06	2.30631476152834e-06	2.37834291984225e-10	5.4841698229742e-10	7.05132419332044e-10	5.78684237523579e-10	2.74570758390201e-10	0	0.194927699957092	0.472831749621416	0.719259503162909	0.68613645162666	0.410469867730362	0.153991934940506	0.0670390317132842	0.219718759197234	0.451598455217677	0.582081321117773	0.470501252765099	0.238497488870228	0.0115560692188906	0.0511747673123531	0.142117486946128	0.247505621160778	0.270313987915534	0.185138984871393	0.000998437051511106	0.00597410478604852
0.24412878132019	0.43155440763722	0.654883381098408	0.85315910451019	0.954208497851342	0.916234557074141	0.0926373468670992	0.200759433253464	0.373387813926668	0.596130779607215	0.817062703394703	0.961423193557674	0.0184139986740711	0.0490488094095091	0.111898414586395	0.219001787035814	0.367884719528146	0.530501325423486	0.00183776712668831	0.00621893552581399	0.0175570920682724	0.0422380623503535	0.0870431646144875	0.153882190685636	0	0.000320751215115316	0.00135766765534845	0.00419643596546542	0.0107470152399467	0.0233950733426438	1	0.95690908145349	0.85931065656476	0.724164792110387	0.57270370293381	0.425033924674153	0.79389060507657	0.819216133889618	0.793313667911671	0.720940816937575	0.614838862195403	0.492070720997064	0.317851966039396	0.353703237318884	0.369365362427594	0.361974027086574	0.332891153947998	0.287295221139907	0.0641174535700732	0.0769591052291213
0.28955458656325	0.516614890994695	0.758813121850863	0.921062070022038	0.925006137532086	0.768619773479912	0.313617423702281	0.558987917194198	0.820655120340529	0.995866777775886	1	0.830932088462824	0.214086210739242	0.383393763924497	0.56390343204906	0.684717306530167	0.687480350143431	0.570773544475919	0.0900607453829976	0.164654626973563	0.244165128415744	0.297356762576677	0.298534949119635	0.247094604908302	0.0198318352750715	0.0408165445439493	0.0631790966938728	0.0781325865237604	0.0784530198851245	0.0639758310502164	0.63099946643985	0.73090176843155	0.766384649386603	0.727542553417538	0.625203011551138	0.486052156775434	0.381553716922988	0.514031714758776	0.626064895682535	0.690008524895881	0.688420105146132	0.621746229450377	0.150245579578754	0.237662025301112	0.337748806039627	0.433087922653124	0.50203238508531	0.526519789680177	0.0349834650208384	0.0691349461326346
0.01070291977803	0.089228349815934	0.385405653595792	0.862482690731446	1	0.600712866472804	0.0135009464456811	0.10306601583779	0.407644888352317	0.835344551661716	0.886883543482655	0.487848376780508	0.012662257056188	0.0885143868423579	0.320576553647551	0.601543100540265	0.584815724017886	0.294570074105728	0.00882963630776463	0.0565194503607036	0.187442176391435	0.322072529673804	0.286719550011015	0.132244659968277	0.00457780981865134	0.0268328851419082	0.0814870453604255	0.128211317632666	0.104515638368604	0.0441421137228904	0	4.49965235401349e-05	0.00486540322054589	0.107098434239148	0.480807731874926	0.440241031387101	2.58551107693181e-06	0.000677321012664734	0.0350430981832427	0.369733549366034	0.795619375425347	0.349182730876264	4.14902155808337e-05	0.0050545319410777	0.125334529386426	0.633847475059331	0.653776925016705	0.137532464691937	0.000321308691328985	0.0187290502101522
0.446365354656089	0.719926141483129	0.941180741395857	1	0.863903653707294	0.606118859906934	0.432734355535566	0.670600685457881	0.842435579207621	0.859964397624856	0.713462169364188	0.480191603934921	0.313858033223304	0.468566155281557	0.566122230399545	0.555108140416773	0.441634867803225	0.284039907668493	0.168539996037599	0.2436672758006	0.283541142028255	0.266717320506856	0.202487726777795	0.122852116967568	0.0640353314757106	0.091206121499792	0.102591956507136	0.0919766683337367	0.0651691204583178	0.0350278439295414	0.543057943051722	0.609615247545142	0.624021479666175	0.582541352096963	0.495776702247582	0.384279010005922	0.366494446776944	0.473281665697588	0.556557154109812	0.596611513168222	0.583210524576266	0.519829191022903	0.160853995746242	0.241398372279707	0.327729941314472	0.404319636818289	0.454196575725238	0.46499236680032	0.0414683057892733	0.0770279968357463
0.766970395180494	0.871931418930009	0.929398856492335	0.928842275105601	0.870365787350231	0.764676267413881	0.736358103009109	0.869715904551933	0.963116702968906	1	0.973515281064724	0.888598843429456	0.221818671484368	0.272287722102852	0.313329262873907	0.33802265836838	0.341881608657594	0.324184732372715	0.0204780841361622	0.0262741891330141	0.0315237195130207	0.0354015159561439	0.0372294015770566	0.0366696544778148	0	0.000204111941292447	0.000405550975916098	0.000575516262119067	0.000685904709566501	0.000716862851738189	0.558961436832579	0.606255421976319	0.598624360368066	0.538116613363977	0.44035799342851	0.328023196498837	0.389021685160046	0.485787176000977	0.552223563262942	0.571480844635876	0.538407650131375	0.461779639398219	0.192520948171518	0.276910124994866	0.362467829775565	0.431874286999622	0.468427460078923	0.462529458779921	0.0675304878091989	0.112104731012272
0.130939091255045	0.311745584765621	0.584160813619853	0.861520567549215	1	0.913556622719962	0.104041904082351	0.173024970865954	0.226469853046791	0.233299136929113	0.189154634481165	0.120704083008686	0.00270905363860028	0.00314693375972707	0.00287712492423343	0.00207028891822649	0.00117247695646413	0.000522611298637123	2.3115175493949e-06	1.87558470156158e-06	1.19778055574081e-06	6.02031031572665e-07	2.38155908392727e-07	7.41487703161797e-08	6.42872005603894e-11	3.62868823814027e-11	1.59957901250174e-11	5.39215535372239e-12	1.24047230804122e-12	0	0.753706362062011	0.927532882601069	0.974700653202165	0.874637326157406	0.670192503935261	0.438516493534377	0.103574852744352	0.161531210849689	0.21511633044864	0.244627412357683	0.237548159656596	0.196975869926932	0.000634833438036953	0.00125469136267112	0.00211752638696118	0.00305165589984846	0.00375540777121104	0.00394633044389636	1.73547246409978e-07	4.34680692329861e-07
0.512215000478856	0.673956912121005	0.819899870317963	0.922309115084507	0.959393813931177	0.922841810401753	0.308334148310416	0.45647568492827	0.624644101364531	0.790262516455348	0.924454321472592	1	0.113325032340963	0.189185598972795	0.291515118660493	0.415018038428894	0.546137717309322	0.664449623051287	0.0248227754397485	0.0474168205200441	0.0828260384068187	0.133125480613593	0.197403347625363	0.270370776954805	0.00245504715461747	0.00644362377440443	0.0136251370305629	0.0254238484289834	0.0430411748158033	0.0668054653678532	0.291216927677291	0.432167591203123	0.554802907459836	0.616333003982608	0.592551112261282	0.493008624492277	0.150026298981492	0.273688898081748	0.431383520602327	0.588119925641706	0.693816597874129	0.7083779945171	0.0471496918039229	0.106569991799788	0.206801620350909	0.346362005938981	0.5015723420107	0.62841545836018	0.0083766617081961	0.0249320394313721
0.740843786718759	0.904128825493247	0.999150765334719	1	0.906437356002333	0.744002845220647	0.461151866321977	0.634942859473788	0.791086928940922	0.892382624458312	0.911620369076678	0.843389990129281	0.167237895475468	0.261257133701676	0.36801596907567	0.468559897915796	0.539789975222161	0.562915450206436	0.0327077505789482	0.0605582173763031	0.098371958002782	0.142757362469966	0.186414943325525	0.219720151912422	0	0.0046563436976282	0.0120415160744178	0.0223516031026388	0.0348459091081307	0.0476431883278234	0.511072048987121	0.592959398321216	0.628001847340011	0.607221185932931	0.535982076429821	0.431750071503098	0.318625245582695	0.424367924658809	0.515476517167347	0.571431801679545	0.578265373934271	0.534207010211568	0.137190559242559	0.210975729364598	0.294761222446414	0.375142555835265	0.435454761273671	0.46126444254767	0.0388348236882549	0.0711572771955539
0.92002162704797	0.985984234671282	1	0.959834402609722	0.871835559423948	0.749291466981965	0.707835979766967	0.824229460049203	0.908081367722321	0.94674012580809	0.934097788904244	0.872170132905679	0.346457852249147	0.439286152470626	0.526412124618652	0.596550360829398	0.639517424836433	0.648647086438435	0.104728722652741	0.1463678384902	0.192167156233346	0.237764991920846	0.277710307067224	0.306487613747165	0.0151065049804981	0.0262866996151314	0.0402098970459713	0.0562110699795274	0.0729958993372912	0.0887496573145971	0.349884746153083	0.369516964475513	0.347064928744281	0.289756340489659	0.214643446189821	0.14045249338448	0.240901719223014	0.303847090335056	0.340372434196283	0.338997299894252	0.300168962343495	0.236028717976284	0.108763601308678	0.16572300541383	0.222490783277998	0.264681272713779	0.279637641795736	0.262533057415948	0.0290045555900375	0.0573133010289168
0.318312024726968	0.576547010205256	0.844225890355538	1	0.958375711294121	0.74310252177139	0.151976345268609	0.323200689653674	0.554710661319846	0.769736167671765	0.86404569989346	0.784709101131526	0.0466078680010993	0.11746365138181	0.236986751480963	0.385640510910332	0.50722590868133	0.539585723307274	0.00846192608960071	0.0270304322741988	0.0652565950857391	0.125254882123676	0.193459340847707	0.241273778614248	0	0.00310781276869788	0.0108187340335321	0.0256786465843337	0.0473145115114063	0.0696014481177553	0.394874767674328	0.469206654704478	0.535573267597603	0.587279000674781	0.618661436772669	0.626110085680518	0.256561798306166	0.323813497384504	0.392531376836344	0.457066393395149	0.511257101391408	0.549379244940258	0.124918579540406	0.167642397457853	0.215961221565029	0.267143852697295	0.317377999266786	0.362177795907316	0.0451632901873989	0.0647216065846743
0.955813641085701	0.997417387816468	1	0.96325769717777	0.891463113755107	0.792647958081893	0.746875392305925	0.768575553911313	0.75987441606668	0.721794425982127	0.658718396630781	0.577559682955914	0.340990889635588	0.346033556938975	0.33736236387271	0.315991967132746	0.284348508559765	0.245816577554503	0.0907277339960832	0.0907912317327018	0.0872727989996077	0.0805810920920323	0.0714628116064889	0.0608657122873566	0.0137505094098978	0.01356272731027	0.0128333760941604	0.011646261799083	0.0101310979735494	0.00844022323797872	0.66645405603037	0.735007861429866	0.689187794085729	0.549410019900389	0.372324833212862	0.214427901252598	0.347215477013944	0.488551157730614	0.584369087820401	0.594253419297411	0.513767540350336	0.37760752664995	0.0837806383515937	0.150679508815706	0.230087002765823	0.298555419680334	0.329294066352418	0.308748871358034	0.00899926988614162	0.0212288454559096
0.0972581074084109	0.223563270176492	0.414057166548576	0.617886339681953	0.742927221483682	0.719736634646475	0.065350080764224	0.173710239776381	0.372037224204285	0.641999855069707	0.892632378637197	1	0.021534074085802	0.0661962683343177	0.163946437877335	0.327154433667457	0.526006681633855	0.681426227543136	0.00347798904393806	0.0123697857802568	0.0354312860171269	0.0817625295290144	0.152019186932842	0.227734104892613	0.000272954874574684	0.00113117876254868	0.00375306249854636	0.0100195431216674	0.0215453524964384	0.0373255018168958	0.0173215618563855	0.0755155596014399	0.21150443383372	0.380604925438543	0.440055316299044	0.326902966509929	0.00865471141025611	0.0483177816428076	0.173275892752189	0.399240334721581	0.591027515696386	0.562160108384679	0.00161730879086682	0.0115758336740626	0.0531607879651	0.156833694136914	0.297272911936983	0.36203318533127	0.000110581314298892	0.00103608860754277
0.0594905939287675	0.164303537889988	0.362077376378117	0.636666104073292	0.893260093346872	1	0.00114875832684358	0.00445136786195151	0.0137630334014985	0.0339539813804773	0.0668379487297074	0.10498116402653	2.44473509976803e-07	1.32911581189998e-06	5.76566899141903e-06	1.99568710584264e-05	5.51176967791262e-05	0.000121463428489835	5.73400014860212e-13	4.37375981071272e-12	2.66199978028414e-11	1.29275719710353e-10	5.00935462377842e-10	1.54882537433343e-09	0	1.43802346270284e-19	1.33970946443494e-18	9.21438200311797e-18	5.01610884571941e-17	2.17646940912539e-16	0.0964119009902399	0.119990050086999	0.142249689687087	0.160638235566968	0.172797727767575	0.177059255590937	0.0178494116104667	0.0206526483239641	0.0227624549732702	0.0238975816483206	0.0238990321226643	0.0227665999568179	5.42556704648846e-05	5.83625470097374e-05	5.98018808547919e-05	5.83696319062224e-05	5.42688439523504e-05	4.80624262182513e-05	2.70766129136822e-09	2.70782563407422e-09
0.754813172047832	0.833694306393258	0.884708596054751	0.902028043043194	0.883621583098979	0.831646885636033	0.516068889800166	0.587906076881365	0.6434769174016	0.676680228945806	0.683690995569378	0.663685243587782	0.190974316250046	0.224400955796696	0.253333279278914	0.274776939808548	0.286345487947329	0.286696988371738	0.0382004295187876	0.0463118687811644	0.0539368912126209	0.0603484676769563	0.0648699503907258	0.066992091354498	0.00406565112456382	0.00510376564974784	0.00614684562264267	0.00710587240451735	0.00788692613368705	0.00840610885269298	0.936035256152174	0.987035562396978	1	0.973405661052581	0.910362320418141	0.818014255833403	0.483062579052963	0.540888855068887	0.581885314087077	0.601439747334184	0.59727245521451	0.569873449804437	0.0826114919442462	0.0982354193185107	0.112227376441395	0.123179787922763	0.129895476085099	0.131602625052293	0.00460622429878551	0.00583828691924229
0.554546555262472	0.757228029943641	0.88525169007762	0.886728839173891	0.761030365416577	0.559212169929739	0.639833638278445	0.864348509759476	1	0.991452043225548	0.842344667292922	0.612832803817745	0.33476548032446	0.448827082395405	0.514498243155599	0.504829396222528	0.423935588330484	0.304215582757179	0.0755123423163872	0.102086564455176	0.11660103326814	0.113066564540346	0.0929859556010232	0.0643393561978851	0.00164358930746018	0.00448260464416691	0.00594571586683367	0.00542614072135357	0.0031444859263208	0	0.551178753809527	0.693397778790687	0.768612722841235	0.751034976894244	0.646844503043818	0.490710058954579	0.355897621768165	0.500833519237208	0.620099909672382	0.676401601674639	0.650284912027331	0.550909070174234	0.158009606754932	0.250676366211526	0.3479177946921	0.424338217014401	0.455599391045546	0.430830836668532	0.0452336698811836	0.084281160851946
0.0449773487121297	0.221178001096666	0.621933539977858	1	0.919411631742545	0.483363619297149	0.0253432751396863	0.11578288303026	0.302468360644692	0.451824230579246	0.3859340127446	0.18849965712464	0.00276894743646081	0.011752489610829	0.0285232502684462	0.0395842226977024	0.0314122613518689	0.0142537866888218	5.86610416182194e-05	0.000231312167575541	0.000521556255217146	0.000672446613356274	0.000495756520585644	0.000208993621521205	2.40972728599824e-07	8.82775275708464e-07	1.84921065708567e-06	2.2150145524637e-06	1.51712285459531e-06	5.9418117194067e-07	0.333472191017935	0.584350795358706	0.803338288560093	0.866431243721182	0.733129260510646	0.486673627433234	0.0222348940917011	0.0560702964231868	0.11092806814872	0.172171339372048	0.209648170573393	0.200277474721629	5.10372362896584e-05	0.000185211822928004	0.00052730401026974	0.00117778021074595	0.00206385053542518	0.00283728552562789	4.03287436850214e-09	2.1061096398801e-08
0.670126740449183	0.725489439397953	0.754628908150841	0.754160843736222	0.724140305185605	0.668051060175004	0.637609254694652	0.692107601872931	0.721806554738769	0.723262955251333	0.696305490253164	0.644067837828783	0.556463099486527	0.605620048173621	0.633274947126672	0.636227688765018	0.614130998511736	0.569557617355801	0.445453316133694	0.486083571126171	0.509621653509223	0.513349319303519	0.496828267138699	0.461984909031496	0.32707852533591	0.35785382577465	0.376172867417084	0.379924627997437	0.36866813662099	0.343717729630153	0.72070555959996	0.866719718768847	0.966702219968814	1	0.959401808611773	0.853678434339651	0.264084177872376	0.34086271587841	0.4080465856673	0.453036485402346	0.466498033982185	0.445512269786922	0.0197189790950766	0.0273176265242921	0.0350988072830661	0.041824774275589	0.0462239655347244	0.0473798159172513	0.000299152466742679	0.000445249686931609
0.314480083319073	0.574492680751369	0.844285737098232	0.998922712225663	0.951701625767309	0.730084516507081	0.145721439370257	0.327351137993879	0.590242811402049	0.85623309211171	1	0.94044981432827	0.0451562638176904	0.126177525965773	0.280021456215384	0.498555276632968	0.714003255868345	0.823180238704695	0.00857244992979345	0.0322235227160692	0.0895854283369342	0.196744212666637	0.346095939969662	0.489453892719851	0	0.00457671292309327	0.018557256846403	0.0519571226149967	0.113336883425991	0.197252213990877	0.119347618309678	0.244373642192289	0.384242745565709	0.465131408119626	0.433746479333705	0.311528162706858	0.0968343465498804	0.22675462304561	0.407063882547577	0.562389118771502	0.598584065421412	0.490895309194182	0.0536574707147734	0.144552785786373	0.296757213137113	0.468154138217021	0.568734547151741	0.53234186240407	0.0198363884928697	0.0629219524747858
0.217813290351049	0.541373590158096	0.899778367377196	1	0.743173892616328	0.369323386587369	0.0922433414535214	0.230965070132197	0.386707876209036	0.432957823992302	0.324141085507731	0.162273769982304	0.00729696216057914	0.0184060807746861	0.0310455080549747	0.0350154638059807	0.0264085995509187	0.0133184382805167	0.000107536189517514	0.000273709398382455	0.000465282473486522	0.000528699306118256	0.000401620817829616	0.000203899084982997	0	4.64289787624441e-07	1.00657978930262e-06	1.19518370337429e-06	8.44947629336096e-07	2.8713762539668e-07	0.167149428866272	0.179937870873435	0.186109459268794	0.184944963866484	0.176581322141248	0.161985151561766	0.130793071745192	0.149491670071101	0.16416380976852	0.173207237594911	0.175583150851517	0.171012490575256	0.0244437534293506	0.0296630265479639	0.0345852514156685	0.0387431042699155	0.0416990297325668	0.0431206769869001	0.00109081107970494	0.00140552058511324
0.754813172047832	0.833694306393258	0.884708596054751	0.902028043043194	0.883621583098979	0.831646885636033	0.516068889800166	0.587906076881365	0.6434769174016	0.676680228945806	0.683690995569378	0.663685243587782	0.190974316250046	0.224400955796696	0.253333279278914	0.274776939808548	0.286345487947329	0.286696988371738	0.0382004295187876	0.0463118687811644	0.0539368912126209	0.0603484676769563	0.0648699503907258	0.066992091354498	0.00406565112456382	0.00510376564974784	0.00614684562264267	0.00710587240451735	0.00788692613368705	0.00840610885269298	0.936035256152174	0.987035562396978	1	0.973405661052581	0.910362320418141	0.818014255833403	0.483062579052963	0.540888855068887	0.581885314087077	0.601439747334184	0.59727245521451	0.569873449804437	0.0826114919442462	0.0982354193185107	0.112227376441395	0.123179787922763	0.129895476085099	0.131602625052293	0.00460622429878551	0.00583828691924229
0.0250308723727075	0.088771109299711	0.23762410463638	0.480100907081347	0.732146088167284	0.842725533897997	0.00570027375704978	0.0218756400597108	0.0633649366369629	0.138535292624236	0.22860990034085	0.284742850906415	0.000148200058979628	0.000615436349441416	0.00192903824071777	0.0045637481021761	0.00814940060786985	0.0109838059589038	4.39731993464791e-07	1.97654327460657e-06	6.70434619725442e-06	1.71637631580717e-05	3.31655891592613e-05	4.83709816080377e-05	0	5.75758896792469e-10	2.51120559267304e-09	7.22054761513388e-09	1.52603876861401e-08	2.41703486187512e-08	0.155402607007646	0.303761908100426	0.511593464862838	0.742392076537699	0.928235838116154	1	0.0325580196020761	0.0795025392686981	0.167271011457376	0.303233396041347	0.473641819220736	0.637440591309003	0.00277164160098406	0.00845489293010167	0.0222226479499447	0.0503268978387339	0.0982021913916146	0.165104481214316	9.58727008914276e-05	0.000365354526504845
0.0878827545792024	0.309939719722915	0.697122899621522	1	0.914848518154518	0.53377338581964	0.0193461960029825	0.0602606953301588	0.119710220743807	0.151665521468242	0.122546533750881	0.0631500557986943	9.08802851087424e-05	0.000250019116400061	0.000438667327806433	0.000490858030143333	0.000350295895991654	0.000159430987552268	9.11015835705629e-09	2.21357610055923e-08	3.43021636282039e-08	3.39005781861747e-08	2.13673778609812e-08	8.58922303446244e-09	1.89232034137895e-14	4.12566675566618e-14	5.66740542496494e-14	4.93974110039185e-14	2.72484457854528e-14	9.30988093263861e-15	0.0877119576470013	0.363029750111276	0.710774553558332	0.658305930737037	0.288423010848738	0.0597775741066472	0.0145654410108537	0.0560333401195091	0.101970752895876	0.087783113918323	0.0357480684587059	0.00688652964563446	4.6970246018898e-05	0.000167951995269831	0.000284088557955548	0.000227315242929805	8.60418257938274e-05	1.54062491851669e-05	2.94141504532105e-09	9.77593174219589e-09
0.133832749175294	0.286630837897806	0.504139370241163	0.728914778617885	0.866638121406877	0.847372839841889	0.117982750738783	0.267950985181949	0.499590165900885	0.765653537485678	0.964887744040122	1	0.0554763191208524	0.134026063266323	0.26518622647291	0.430967813859921	0.575763901683451	0.632513252082733	0.0136010699019489	0.0355714742561604	0.0751148145933421	0.129722884248949	0.183884450284992	0.214193809726304	0.0013053149450387	0.00458861905480704	0.010943543090477	0.0204810018772339	0.0310430663969129	0.0384551980521771	0.432417746110705	0.603942117739769	0.760566531937005	0.863704532333963	0.884492363001367	0.816819908328867	0.211269760105159	0.344782759834612	0.507158134976274	0.67259937265083	0.804340435262541	0.867396903696697	0.0555830429813727	0.106359577741477	0.18301601951938	0.28365742597231	0.396259891952818	0.499080821067962	0.00745429800278581	0.0173360155239425
0.619462840055095	0.716713815213437	0.796717785913673	0.850925364046569	0.873185762917004	0.860894717943792	0.870325857511863	0.94876729167279	0.993723915534901	1	0.966857517709679	0.898158898596423	0.0880364739718711	0.0904248426213568	0.0892362064419965	0.0846101867461896	0.0770783524473699	0.0674637388675419	0.000641124524205728	0.000620460725176788	0.000576917526514577	0.000515395409221899	0.000442378953630909	0.000364816943886768	3.13369998902533e-07	2.83733456636088e-07	2.45749627188089e-07	2.03247020711933e-07	1.60010142525028e-07	1.19245854640758e-07	0.0542935535064495	0.119937212922031	0.220641450884521	0.338024176496944	0.431256785789282	0.458196369569256	0.0338716944333168	0.066440069169001	0.108530217232586	0.147638207531823	0.167253173839707	0.157789278071578	0.00260858872331644	0.00454346998566635	0.00659016522598584	0.00796034798765253	0.00800746558877905	0.00670788163268812	2.4777956085511e-05	3.83331565960025e-05
0.0752520725926147	0.159696109242762	0.287081125438437	0.437169022077184	0.563934358471782	0.61622904725688	0.0324292188211338	0.0536554707577262	0.0752014071757641	0.0892837371177013	0.0897952136629343	0.0765012359203025	0.000176209395076218	0.000227304605657683	0.00024838298727022	0.000229916368745122	0.000180282002173081	0.000119748281268713	1.20724713889478e-08	1.21416305231888e-08	1.03440896586734e-08	7.46520906326167e-09	4.5637947901477e-09	2.36344051894835e-09	1.04241836099261e-14	8.1727950574852e-15	5.42701757117561e-15	3.0515471447906e-15	1.45201336446344e-15	5.83457846946145e-16	0.129011515228182	0.289336434485306	0.531774615645919	0.800943547797154	0.988612368739565	1	0.0043649280255061	0.0131955274120048	0.0326908525890721	0.06637057330899	0.110426858861185	0.15056488471684	2.5705137172749e-06	1.04747727350018e-05	3.4979944830611e-05	9.57289860650757e-05	0.000214692871940918	0.000394585952368513	2.63485618199109e-11	1.4472937240985e-10
0.028520581760556	0.126252223705948	0.355229060420608	0.637607989673562	0.73050190655535	0.534246357676441	0.0249094382477174	0.123465713925346	0.38862178642105	0.78028052552535	1	0.818124241218838	0.010309934517555	0.0577070245542818	0.203463663288952	0.457099606797365	0.655341798430616	0.599747775177537	0.00190483376965196	0.0127817183769799	0.050877826150337	0.128092963977294	0.205521179843258	0.21040405315016	0	0.00119168228784172	0.00593189576595728	0.0170317577560553	0.0307102209324399	0.0351971332324613	0.0675253544646483	0.195240670756221	0.416698480361361	0.657158527501375	0.765982184552191	0.65991527792367	0.0356331317403806	0.119476940197951	0.295247634541593	0.538945065154884	0.727057377841118	0.724951196171031	0.010906294148861	0.0427331657612749	0.122466299345288	0.258863091913907	0.404228190448388	0.46649663867315	0.00181520870414522	0.00882201380637805
0.785819340428416	0.948540605958644	1	0.921286745106617	0.741068835555644	0.518896846847855	0.610244512957437	0.785688911117032	0.882265260963813	0.865334131997855	0.741151732595204	0.553175219094119	0.359992962323061	0.497092774759911	0.59600026769324	0.622764240120861	0.567528741854551	0.450334682079261	0.155745029403891	0.235263511277223	0.303898772806974	0.33960543759358	0.329513440204224	0.277347999001555	0.0410923827725911	0.0757613493585085	0.110094955642216	0.134054286724184	0.139348621215251	0.124025049663659	0.362913388648181	0.361868790487665	0.331231108854104	0.27787764976125	0.212813930543732	0.147496671040597	0.29197838572911	0.317903920362068	0.317505511730633	0.290875111103577	0.243996707845471	0.186561835969387	0.161718512512288	0.194024582287214	0.212272822498774	0.212360592422623	0.194267634979281	0.162063669050231	0.054595990760236	0.0760870262505
0.144532543985048	0.409210953370532	0.764208569077429	0.962799643204973	0.821533121793863	0.473568740004213	0.138470673975231	0.403297494124199	0.773286035570293	1	0.875954529823488	0.518707667116364	0.0890020508772781	0.272631798915742	0.539597211706507	0.717217086351815	0.644627616704738	0.390924542222247	0.0358873449170616	0.124129304822789	0.257505970011871	0.353181211022503	0.325506913391638	0.200915428106806	0.00489486203072492	0.0342829098771959	0.0804264697697707	0.115908386581594	0.10937062601331	0.0670728425465844	0.577543970571387	0.684715036400846	0.779245078849378	0.851495276251706	0.893499690293025	0.900408612876515	0.376308322055955	0.468427163807036	0.559306126300141	0.64090510826803	0.705035140915863	0.744697120530087	0.159698539756269	0.210088694345274	0.264284840063702	0.318451131087489	0.367913822118852	0.407792538236562	0.0399272116169377	0.0577494318031746
0.710787380916936	0.870178765431272	0.974932022565602	1	0.939112831041392	0.807318936874392	0.473783846292257	0.637349254870117	0.783729881427477	0.881814986894757	0.908235473577403	0.856388528670272	0.233399464688004	0.346984859263768	0.469672423712052	0.580562878958239	0.656259226306587	0.678793426265251	0.0816272397723905	0.137458294106269	0.207252043315932	0.283178242395569	0.352473451298305	0.400625868762071	0.0155843585974556	0.0354185030562148	0.0635571815041317	0.0989428056596203	0.137710236524961	0.173430694554446	0.398442339316418	0.510450228860793	0.526509181701814	0.437439283494996	0.291845977798908	0.154628339487265	0.250278125507053	0.387011857726165	0.479814175622174	0.478884206288791	0.384754246833957	0.247814264182999	0.111467333180214	0.211980656450425	0.317870566391799	0.381674970589432	0.368505075329074	0.285886687856721	0.0313261265770875	0.080821725540876
5.46713511443034e-08	4.72523340856356e-05	0.00730608046409081	0.202089319876131	1	0.885226413598652	1.89787828727818e-14	1.99317971652012e-10	3.74474532230513e-07	0.000125862351450696	0.00756775601527288	0.081402197473299	3.21853755964065e-24	4.10725177767375e-19	9.37652243781212e-15	3.82939348878128e-11	2.79779518312043e-08	3.65678618932629e-06	2.66643180056295e-37	4.13464157986468e-31	1.14694602795054e-25	5.69175007519585e-21	5.05296614579305e-17	8.02499335447744e-14	0	2.03332153588559e-46	6.85371183345696e-40	4.13278986345576e-34	4.45818958713319e-29	8.60342682080566e-25	5.75161280376905e-08	2.17594777290977e-05	0.00220083704000188	0.0595124596446966	0.430237743763371	0.831552567383773	2.05812592080629e-09	1.0423943745907e-06	0.000141147363262455	0.00510968437068412	0.0494533792157784	0.127961247532814	1.71535357172924e-12	1.1630946525771e-09	2.10841967819709e-07	1.02183237107207e-05	0.000132398433485193	0.000458634404769516	3.32992742470788e-17	3.02271685248548e-14
2.69632172207843e-05	0.00208701941388113	0.051362891360578	0.401920940278975	1	0.791093037371667	2.4768653301489e-09	1.06928271269962e-06	0.000146774595737601	0.00640585989934232	0.0888939440176466	0.392224854294164	4.96472699414963e-15	1.19542104261917e-11	9.15197060439898e-09	2.22780170841391e-06	0.000172427544955785	0.00424331187460643	2.17145404967144e-22	2.91616129362407e-18	1.2452043648363e-14	1.69058855044761e-11	7.29799242631444e-09	1.00169865167898e-06	0	1.55223932635023e-26	3.69682545673618e-22	2.79937840658095e-18	6.74003987872986e-15	5.15978398119992e-12	0.00212183436681576	0.0281670445782066	0.163683385875493	0.416391097977873	0.463694334229334	0.226045392784814	0.0101889769281955	0.0391751489460226	0.0659362510909963	0.0485815495418927	0.0156693864558424	0.00221241267456794	0.000139684670500969	0.000155553254151065	7.58303344205718e-05	1.6182304120371e-05	1.51171966792915e-06	6.18209515119237e-08	5.46721289597351e-09	1.76338285853778e-09
0.590339867459449	0.79233952218686	0.944518805808937	1	0.940328275621316	0.785324400073147	0.353510120083255	0.491558207092881	0.607069063715936	0.665872890281964	0.648686199361708	0.56126514497707	0.0436748488093094	0.062917221407396	0.0805002271027652	0.0914775284226214	0.0923254851790709	0.0827596494114388	0.00111283088492124	0.00166106661199132	0.00220194434337631	0.00259239039242789	0.00271065743410306	0.00251727273268436	5.40981322841509e-06	8.60761329877059e-06	1.19865928472892e-05	1.47174930898299e-05	1.59799905517541e-05	1.53576602173304e-05	0.46831429040451	0.576058714157778	0.673474858527419	0.748344084989876	0.790326570813359	0.793299441625614	0.151549651541441	0.201185422749009	0.253841887117379	0.30440747876891	0.346954580297598	0.375850578076634	0.0103155472174233	0.0147792083320213	0.020124875952578	0.0260458951817992	0.0320383318291809	0.0374563377148667	0.00014726250589547	0.000227940043679953
0.0594905939287675	0.164303537889988	0.362077376378117	0.636666104073292	0.893260093346872	1	0.00114875832684358	0.00445136786195151	0.0137630334014985	0.0339539813804773	0.0668379487297074	0.10498116402653	2.44473509976803e-07	1.32911581189998e-06	5.76566899141903e-06	1.99568710584264e-05	5.51176967791262e-05	0.000121463428489835	5.73400014860212e-13	4.37375981071272e-12	2.66199978028414e-11	1.29275719710353e-10	5.00935462377842e-10	1.54882537433343e-09	0	1.43802346270284e-19	1.33970946443494e-18	9.21438200311797e-18	5.01610884571941e-17	2.17646940912539e-16	0.0964119009902399	0.119990050086999	0.142249689687087	0.160638235566968	0.172797727767575	0.177059255590937	0.0178494116104667	0.0206526483239641	0.0227624549732702	0.0238975816483206	0.0238990321226643	0.0227665999568179	5.42556704648846e-05	5.83625470097374e-05	5.98018808547919e-05	5.83696319062224e-05	5.42688439523504e-05	4.80624262182513e-05	2.70766129136822e-09	2.70782563407422e-09
0.0568539682178529	0.246229362083861	0.640323036334086	1	0.937888701412004	0.528265371662192	0.0173272089555289	0.0980253911933974	0.332836702455401	0.678641256068837	0.830989359563082	0.611083546122646	0.00295830734686642	0.0219332405526177	0.0972717611861869	0.258958667949705	0.413995124647357	0.397469885592669	0.000271191315306378	0.0027474259248403	0.0159735436661994	0.055552574070432	0.115964251112021	0.145360768823604	0	0.000180025615408877	0.00146204495158194	0.00668882071730387	0.0182535064074957	0.0298815468589313	0.173822920346079	0.386268256337754	0.660614146704492	0.869546663763005	0.880899852004756	0.686829422310697	0.152702440084456	0.348274428737482	0.611324345362512	0.825861647068785	0.858679953223825	0.68713813298005	0.0872046947075192	0.204138614888914	0.367766197274578	0.509917402727464	0.544144883724095	0.44690653955279	0.0323682056933179	0.0777806360678881
0.40954774854738	0.630702308869042	0.845171098040067	0.985528819664414	1	0.882951349132779	0.177288106089206	0.301155177745689	0.445129640827685	0.572506959892527	0.640734335808536	0.623993135433963	0.0291281377987508	0.0546064650816117	0.0890464266224181	0.126335963857994	0.155959677239865	0.167527685310833	0.00178003505993901	0.00372426345229845	0.00673098335446371	0.010555945287397	0.0143876648329256	0.017053886561575	0	5.53868464904634e-05	0.000152418007633888	0.000294459839932553	0.000463915866872814	0.000619505257633212	0.162462484495106	0.324098358585449	0.53036391713142	0.711977285966592	0.784079760860337	0.708366326293794	0.112489511546724	0.225444325173848	0.370615917191902	0.49980180797992	0.552930606673784	0.501816468830029	0.0359719633830053	0.0724516350253021	0.119668587048099	0.162128537056739	0.180184651150839	0.164271773350617	0.00528380140608399	0.0107285336766302
0.158729614363356	0.378846777664919	0.687965117163481	0.950757372603536	1	0.800498102013296	0.0954757088042244	0.252951695560021	0.509746253742896	0.781697776721362	0.912308229338929	0.810350847604617	0.0248805955845072	0.0733482577178306	0.164138137776098	0.27936409316029	0.361806490587304	0.356597424327077	0.00270611211566895	0.00913718678499057	0.0228724750554703	0.0433052887233038	0.0622860041011053	0.0681307604851864	0	0.000368460962443353	0.00126089053863439	0.00279546688189025	0.00454067408914715	0.00554009063707432	0.280108274155357	0.420431644985221	0.569747879307511	0.69711451847658	0.770134966197771	0.768198818845955	0.278483932184209	0.4283810220869	0.594943930950278	0.746028302934341	0.844648316706043	0.863457846268977	0.0994037314699945	0.15676080306168	0.223159814173497	0.286808410325478	0.332804384022781	0.348672495983935	0.0126393619271918	0.0205036577169172
0.712759021960261	0.871187941221183	0.975283200394504	1	0.939117094860521	0.80777362431455	0.293474285987217	0.409235558585534	0.522662361013121	0.611387803980844	0.655030389406728	0.642770280624547	0.0426506747135988	0.0678711104525287	0.0989066402058797	0.132002428644379	0.161350551250136	0.180633649558614	0.00215337617822239	0.00394038994819466	0.00657605901210924	0.0100323175622949	0.0140047363145346	0.0178970462953493	0	4.25988307764544e-05	0.000116449683917083	0.000231576761850128	0.000391897676635178	0.000589183900016082	0.747314192731732	0.73416276390487	0.692960871202945	0.628423084683272	0.547548089430962	0.458372493225733	0.475877185605268	0.496308391791885	0.497319111406831	0.478790455819719	0.44287631890112	0.393591484971531	0.123686407634778	0.136948236537533	0.145684440842928	0.148899457057404	0.146216568495814	0.137950516103683	0.0130918080421462	0.0153951255953457
0.0449773487121297	0.221178001096666	0.621933539977858	1	0.919411631742545	0.483363619297149	0.0253432751396863	0.11578288303026	0.302468360644692	0.451824230579246	0.3859340127446	0.18849965712464	0.00276894743646081	0.011752489610829	0.0285232502684462	0.0395842226977024	0.0314122613518689	0.0142537866888218	5.86610416182194e-05	0.000231312167575541	0.000521556255217146	0.000672446613356274	0.000495756520585644	0.000208993621521205	2.40972728599824e-07	8.82775275708464e-07	1.84921065708567e-06	2.2150145524637e-06	1.51712285459531e-06	5.9418117194067e-07	0.333472191017935	0.584350795358706	0.803338288560093	0.866431243721182	0.733129260510646	0.486673627433234	0.0222348940917011	0.0560702964231868	0.11092806814872	0.172171339372048	0.209648170573393	0.200277474721629	5.10372362896584e-05	0.000185211822928004	0.00052730401026974	0.00117778021074595	0.00206385053542518	0.00283728552562789	4.03287436850214e-09	2.1061096398801e-08
0.0197553721623713	0.0811406612164764	0.243470686805222	0.533715279299346	0.854726972255544	1	0.00758163704786367	0.0302998804461109	0.0884654398507656	0.188695343075853	0.29403805425625	0.334734685103989	0.000326017993242919	0.00126778193462356	0.0036016539051129	0.00747505054806588	0.0113339446245869	0.0125545990970417	1.57030113607029e-06	5.94309936322708e-06	1.64292783615522e-05	3.31788975453074e-05	4.89503288084096e-05	5.27596958473674e-05	3.41884180076382e-10	2.61603709003133e-09	7.89161994080422e-09	1.59954042842239e-08	2.31825285348922e-08	2.43372911353984e-08	2.43749292621146e-05	0.000954984596755624	0.0165588805455761	0.127073662910174	0.431588921564326	0.64874675901428	4.02190869225456e-05	0.00115196910851138	0.0146027461329323	0.0819253391952816	0.203419285654971	0.223540477608786	7.87874440572562e-06	0.000164985609836863	0.00152897335773404	0.00627108755138173	0.011383502090423	0.00914532351409099	1.82765012526479e-07	2.80502906173563e-06
0.012236393513658	0.059717352040631	0.20490703999582	0.494339513304313	0.838506310753661	1	0.00195831942152257	0.0129034291976573	0.0597743901795696	0.194685968710019	0.445826910449604	0.717811594421174	0.000161358449652785	0.00143646262539916	0.00898439877090329	0.0395060723809429	0.122136900030756	0.265486106256792	6.71246444478136e-06	8.22617196252784e-05	0.000695670391934499	0.00413048660054221	0.0172403323273232	0.0505933255734798	0	2.28566244338364e-06	2.76161330281203e-05	0.000222380233362038	0.00125377716543393	0.00496769408806479	0.246186648485381	0.294738959767518	0.339030525501748	0.374686692926423	0.397856033344451	0.405893261390967	0.164409622312265	0.209005633418107	0.255280090385974	0.299573987276632	0.337768746615577	0.365900527576101	0.0892261571100168	0.120442766600292	0.156205892329567	0.194644564573767	0.233031881962726	0.268050490682371	0.0393512903153378	0.0564034270127954
0.800504248151417	0.934093131486003	1	0.982184565185119	0.885053438493584	0.731693447812093	0.23517648126276	0.268496320633429	0.281232866071071	0.270257086498407	0.238271112114049	0.192729847032033	0.00539549080182167	0.00602689085179955	0.00617645063405432	0.00580721495226309	0.00500933534811573	0.0039643828257961	9.66582982481436e-06	1.05638559761186e-05	1.0592198697733e-05	9.74383925913618e-06	8.22344241881818e-06	6.36729204383131e-06	5.53643240034934e-10	6.47364453235439e-10	6.19927641256595e-10	4.78118142421232e-10	2.55610102823775e-10	0	0.461411913040854	0.525932046598422	0.557200439368682	0.548699103289436	0.502224662058759	0.427270397245085	0.349902640347609	0.367121365842763	0.358024779314835	0.324531977021396	0.273427939473333	0.214125932989134	0.104414094501559	0.100842400845561	0.0905249328349041	0.0755325644530281	0.0585789027546201	0.0422269018589232	0.0122609607837376	0.0109000919052215
0.171096989460987	0.354692365577134	0.586514633962169	0.774792272257779	0.818022773865296	0.690315517991751	0.178441150111627	0.384894902256192	0.66222053313253	0.910238790577639	1	0.878169081542983	0.0906929629445327	0.204346814472658	0.366323974427309	0.524193213247746	0.599323258617224	0.547616814364932	0.0218276144631112	0.052465494357515	0.0986883371957857	0.14740598751678	0.175548126815162	0.166872272902877	0.00157727062124537	0.00562250484798296	0.0120708905498944	0.0193769183944184	0.0242799040952478	0.0240105889041904	0.296868644880584	0.38824082046653	0.47431111320172	0.541397102330317	0.577420316236004	0.575447010661897	0.166081653525431	0.240735676734407	0.325788094359416	0.411804195095141	0.486297837294567	0.536561032893089	0.0543121991764586	0.0876963350205474	0.131812023973769	0.184774514029516	0.241792599679685	0.295502203171924	0.009652789943727	0.0180816937843951
0.17844730177313	0.385087864847443	0.608102900987837	0.702692958295522	0.594191104277922	0.367669698205664	0.0944811497038732	0.272246305378849	0.574034005382282	0.885692169933245	1	0.826208444195081	0.0140038283925162	0.0538956932308024	0.151745099112224	0.312624873716394	0.471301711586787	0.519930572599701	0.000575025764362517	0.00298188280930594	0.0112277874116262	0.0308969143909146	0.0622000584949855	0.0916235732489594	0	3.96400897891628e-05	0.000226155034032034	0.000848730269651762	0.0022925641950592	0.00451552057063819	0.419571569591714	0.480302692400322	0.521115045580121	0.535873040381965	0.522275838825761	0.482444843889088	0.268093715733126	0.332607317554414	0.391098535461342	0.435863055308465	0.460387522033608	0.460899998475073	0.113706312285093	0.152886519302364	0.194832478994324	0.235321715377504	0.26938391945148	0.292274303135709	0.0320080878769908	0.0466446119259374
0.0349298169909349	0.16090230850676	0.468257646851225	0.860922622542674	1	0.733825025659887	0.00275949419801168	0.0170090899056306	0.0662352693221105	0.162949928705797	0.253265294426675	0.248687425528254	1.25804648615206e-05	0.00010376094265443	0.000540664388500028	0.001779828923326	0.00370156511262035	0.00486350274000565	3.30972060056863e-09	3.65275188804851e-08	2.54683124176607e-07	1.12185404018086e-06	3.12197289788745e-06	5.48881419922561e-06	0	6.91814847251931e-13	6.87294867591015e-12	4.07561728426499e-11	1.51901920963919e-10	3.57421670493624e-10	0.135040130668735	0.231105666132677	0.33580436907284	0.41427630712837	0.433932177036729	0.385906078397854	0.0445838422165895	0.0788899788344918	0.118520695417514	0.151180071891612	0.16372798200176	0.150549485469328	0.00206542875252015	0.00377877616655458	0.00586975698856935	0.00774135672935838	0.00866846190038931	0.00824128653031376	1.34264445976784e-05	2.53979448901141e-05
0.62426594885076	0.763098417732648	0.882579860678206	0.965813508615898	1	0.979658619494624	0.382831377603026	0.508501163940825	0.639037919339943	0.759836538429992	0.854825288264416	0.909914871070175	0.175188209268622	0.252891499422115	0.345359271469128	0.44621387208458	0.545462627730177	0.630877694037003	0.0597460388181803	0.0937965468542658	0.139249223466825	0.195541286577238	0.259765519190268	0.326477042998928	0.0150853783907584	0.0258516435545772	0.0418018089285524	0.0638653653747208	0.0922538021766964	0.12603635498483	0.129183390196061	0.250707518976458	0.391063432097267	0.49043268636923	0.494541813009408	0.400976766849066	0.289661593319129	0.405135072128526	0.455596453931191	0.411956908454133	0.299500680166941	0.175042780217035	0.322080762340424	0.324783012092893	0.263323844677523	0.17163342746427	0.0898965798295308	0.0377811754302737	0.177635374835345	0.129111688434391
0.087049469259131	0.230477260228135	0.478720965199736	0.78006217925789	0.997168167554507	1	0.00996155036379992	0.0301052258986607	0.0713755150824733	0.13275443235618	0.193705170997506	0.221730690027717	4.90388537532099e-05	0.000169164124903302	0.000457792456225609	0.000971899607645399	0.00161870083752659	0.00211496987465439	1.03848995367218e-08	4.08908564572355e-08	1.26310731973246e-07	3.0608793967473e-07	5.81894787015089e-07	8.67830849509986e-07	0	3.30598028708133e-13	1.40461172059227e-12	4.05229557377249e-12	8.90399483342965e-12	1.52239775145945e-11	0.353453717697948	0.407063263007378	0.415926930726232	0.377049135298961	0.303252669892073	0.21638995337988	0.115920631179297	0.159753885024883	0.195329525899989	0.211889843197893	0.203928610152567	0.174129340558087	0.00747471587328873	0.0123266968667755	0.0180353476973985	0.0234114384621823	0.0269623321383793	0.0275494279898573	9.47620416848868e-05	0.000187002654872904
0.0349298169909349	0.16090230850676	0.468257646851225	0.860922622542674	1	0.733825025659887	0.00275949419801168	0.0170090899056306	0.0662352693221105	0.162949928705797	0.253265294426675	0.248687425528254	1.25804648615206e-05	0.00010376094265443	0.000540664388500028	0.001779828923326	0.00370156511262035	0.00486350274000565	3.30972060056863e-09	3.65275188804851e-08	2.54683124176607e-07	1.12185404018086e-06	3.12197289788745e-06	5.48881419922561e-06	0	6.91814847251931e-13	6.87294867591015e-12	4.07561728426499e-11	1.51901920963919e-10	3.57421670493624e-10	0.135040130668735	0.231105666132677	0.33580436907284	0.41427630712837	0.433932177036729	0.385906078397854	0.0445838422165895	0.0788899788344918	0.118520695417514	0.151180071891612	0.16372798200176	0.150549485469328	0.00206542875252015	0.00377877616655458	0.00586975698856935	0.00774135672935838	0.00866846190038931	0.00824128653031376	1.34264445976784e-05	2.53979448901141e-05
0.839061592592002	0.902234845753742	0.921826103888467	0.894915561480868	0.825503215887973	0.723534308893125	0.744951870322163	0.864865338995438	0.954052821642045	1	0.995935543318332	0.942466920701428	0.274666279231241	0.344286643882304	0.410051725337733	0.464045702958081	0.49898387828935	0.50981888800333	0.0420556333085905	0.0569159372455114	0.0731892181187644	0.0894260160766674	0.103820771649454	0.114527092024091	0.00267401449165593	0.00390728863190141	0.0054248504404204	0.00715651999745568	0.00897053959122915	0.010684106403816	0.676884255601325	0.652886505911317	0.585878460793118	0.489129580380847	0.379915379140275	0.274534140378438	0.26027135062345	0.279099517088744	0.278444314024252	0.258442641877915	0.223170370785943	0.179289738154632	0.0147964803976014	0.0176401094121894	0.0195654723207354	0.0201895062199077	0.019382392382835	0.017311526176997	0.000124217694229687	0.000164690162431677
0	2.15210773431465e-09	2.89643079196541e-05	0.0171328522629396	0.445415133559455	0.508942890515115	1.70043211116395e-12	1.44627246385892e-07	0.000538416642945627	0.0880958799117219	0.633521712911445	0.200233249481874	3.53917879884556e-11	8.29390188898357e-07	0.000854078604124446	0.0386549905959605	0.0768921644753462	0.00672244697339711	6.26184327173277e-11	4.05874433052254e-07	0.000115611558373978	0.00144737008683403	0.000796391680997961	1.92593941567563e-05	9.4474417091879e-12	1.69491675968682e-08	1.33545332110549e-06	4.62463710469814e-06	7.03874749081367e-07	4.70848570425417e-09	1.07180183173385e-12	2.13116770338315e-08	4.71145304405656e-05	0.0116563954215865	0.322734937728053	1	6.22227485348935e-12	7.49277879862989e-08	0.000100859952669272	0.0151938164051156	0.256145832937098	0.483259079424381	6.56065929690545e-12	4.81010569519357e-08	3.94247729074798e-05	0.00361622983169699	0.0371206143372787	0.0426428862720006	1.25733568630686e-12	5.63835504590899e-09
0.754813172047832	0.833694306393258	0.884708596054751	0.902028043043194	0.883621583098979	0.831646885636033	0.516068889800166	0.587906076881365	0.6434769174016	0.676680228945806	0.683690995569378	0.663685243587782	0.190974316250046	0.224400955796696	0.253333279278914	0.274776939808548	0.286345487947329	0.286696988371738	0.0382004295187876	0.0463118687811644	0.0539368912126209	0.0603484676769563	0.0648699503907258	0.066992091354498	0.00406565112456382	0.00510376564974784	0.00614684562264267	0.00710587240451735	0.00788692613368705	0.00840610885269298	0.936035256152174	0.987035562396978	1	0.973405661052581	0.910362320418141	0.818014255833403	0.483062579052963	0.540888855068887	0.581885314087077	0.601439747334184	0.59727245521451	0.569873449804437	0.0826114919442462	0.0982354193185107	0.112227376441395	0.123179787922763	0.129895476085099	0.131602625052293	0.00460622429878551	0.00583828691924229
0.24412878132019	0.43155440763722	0.654883381098408	0.85315910451019	0.954208497851342	0.916234557074141	0.0926373468670992	0.200759433253464	0.373387813926668	0.596130779607215	0.817062703394703	0.961423193557674	0.0184139986740711	0.0490488094095091	0.111898414586395	0.219001787035814	0.367884719528146	0.530501325423486	0.00183776712668831	0.00621893552581399	0.0175570920682724	0.0422380623503535	0.0870431646144875	0.153882190685636	0	0.000320751215115316	0.00135766765534845	0.00419643596546542	0.0107470152399467	0.0233950733426438	1	0.95690908145349	0.85931065656476	0.724164792110387	0.57270370293381	0.425033924674153	0.79389060507657	0.819216133889618	0.793313667911671	0.720940816937575	0.614838862195403	0.492070720997064	0.317851966039396	0.353703237318884	0.369365362427594	0.361974027086574	0.332891153947998	0.287295221139907	0.0641174535700732	0.0769591052291213
0.651793644260807	0.839717212014189	0.968482588465118	1	0.924400635028938	0.765007689340883	0.360984121169006	0.498650739395756	0.616588868809787	0.682529011769565	0.676372314442568	0.600051773224984	0.0901547905480718	0.133701583913492	0.177360982739016	0.210542578032397	0.223697167119208	0.212736746777486	0.00976714738961702	0.0158085666552809	0.0226811086098841	0.0289929279870766	0.0330904223844993	0.0337488728030276	0	0.000370920866189143	0.000841585064043605	0.00133984842205802	0.00175246732570256	0.00196461243309127	0.50865117682749	0.679225362313661	0.71294691561695	0.588251521053396	0.38148065131493	0.194339642999736	0.35375464632936	0.538375841494138	0.643966438367316	0.605473491943924	0.447468681829734	0.25986074927331	0.185530464372858	0.321943929124789	0.438892691648514	0.470249372578498	0.396021320482423	0.262090442993628	0.0732229009240346	0.145115949509201
0.106178506953537	0.308974210107533	0.64102947690463	0.948208673421229	1	0.751910638867592	0.00474739609866515	0.0229337308493243	0.0789885437906291	0.193965127727174	0.339588800879563	0.423890043146613	1.72923311135889e-05	0.000138677631143354	0.000792920118444768	0.00323238150269071	0.00939476544654559	0.0194679142238531	5.13121659631045e-09	6.83150755359947e-08	6.48446136382415e-07	4.38834516487356e-06	2.11737482222914e-05	7.2839147609634e-05	0	2.61757414515411e-12	4.30773471949926e-11	4.85229484110033e-10	3.88754042112718e-09	2.22017436384466e-08	0.437035258903002	0.498276625243549	0.521941870615403	0.502309447168902	0.444138211992787	0.360796668427317	0.243221711118284	0.314890820102839	0.374554695302714	0.40932481706385	0.410977922378152	0.379111093942786	0.070554644108859	0.10372582274543	0.140102458474803	0.173861014427625	0.198224005421795	0.207638494260134	0.0106680802567474	0.0178094775461989
0.482807333068438	0.714735759829577	0.911061417086017	1	0.945166349696212	0.769252758649734	0.289572196106713	0.468475141106063	0.652538047510077	0.782633377412251	0.808276351986806	0.718807643848311	0.0699960798436062	0.123897426397167	0.188677131824325	0.247327146676434	0.279128735687987	0.271234450266707	0.0066109851566627	0.0130180839878733	0.021825592821076	0.0313677667850583	0.0387396545878934	0.0411497928310941	0	0.000302343934539543	0.000771807991803077	0.00136126469600349	0.00192854106009194	0.00228104095041423	0.430816145673555	0.496258011022169	0.515993862831323	0.484290502450073	0.41028615041346	0.313741273901049	0.382383783514177	0.494212320646127	0.576554544754039	0.607144296058676	0.577127143340942	0.495194527848695	0.188532663291041	0.273457707961055	0.357972494533726	0.422966882078446	0.451105664686018	0.434281302286176	0.051509855260554	0.0839552732635731
2.69632172207843e-05	0.00208701941388113	0.051362891360578	0.401920940278975	1	0.791093037371667	2.4768653301489e-09	1.06928271269962e-06	0.000146774595737601	0.00640585989934232	0.0888939440176466	0.392224854294164	4.96472699414963e-15	1.19542104261917e-11	9.15197060439898e-09	2.22780170841391e-06	0.000172427544955785	0.00424331187460643	2.17145404967144e-22	2.91616129362407e-18	1.2452043648363e-14	1.69058855044761e-11	7.29799242631444e-09	1.00169865167898e-06	0	1.55223932635023e-26	3.69682545673618e-22	2.79937840658095e-18	6.74003987872986e-15	5.15978398119992e-12	0.00212183436681576	0.0281670445782066	0.163683385875493	0.416391097977873	0.463694334229334	0.226045392784814	0.0101889769281955	0.0391751489460226	0.0659362510909963	0.0485815495418927	0.0156693864558424	0.00221241267456794	0.000139684670500969	0.000155553254151065	7.58303344205718e-05	1.6182304120371e-05	1.51171966792915e-06	6.18209515119237e-08	5.46721289597351e-09	1.76338285853778e-09
0.00242642641504488	0.0212021039843527	0.114442718366122	0.381588027483337	0.785956816733877	1	5.15235146595528e-06	9.27302136536275e-05	0.00103094242095082	0.00708019028909644	0.0300367417035847	0.0787151051233925	6.77891199034186e-11	2.5129261183266e-09	5.75435717140017e-08	8.13975399670803e-07	7.11251367447919e-06	3.83912558666468e-05	5.52625180883943e-18	4.21943537516819e-16	1.99010219720767e-14	5.79820797299081e-13	1.04354112382614e-11	1.1601729034252e-10	2.79137062656452e-27	4.38980388545949e-25	4.26451948434884e-23	2.55913064540338e-21	9.48663479544883e-20	2.1723473900055e-18	1.98999251709765e-16	6.27111043347891e-11	1.18563256573645e-06	0.00134483330479144	0.0915165116419298	0.373631191537343	1.13190560546273e-27	2.34372055012646e-20	2.91148200917856e-14	2.1698767135662e-09	9.70216537340949e-06	0.00260264510569733	3.12401156113679e-43	4.2502146287881e-34	3.46913944131861e-26	1.69881198736872e-19	4.99093073405e-14	8.79691577404872e-10	4.18368240530517e-63	3.73989621155738e-52
0.400991751846559	0.59314588726631	0.750009412922599	0.811537471984402	0.751631425921401	0.595718925146988	0.438665849324014	0.675081943085431	0.888147397459028	1	0.963941673009388	0.795415807832406	0.301683488580992	0.484173538016832	0.663443029882128	0.777590577553488	0.780031837781949	0.669718474051051	0.129025452947708	0.217526866002419	0.311441023690643	0.380496364712679	0.397347714542382	0.354784952909875	0.0319071424938639	0.0589022432989097	0.089641922109816	0.115011716321597	0.12534253285784	0.116258115107805	0.266997010268986	0.345847022372051	0.409436817608706	0.443333862162415	0.439174390072212	0.398007908117836	0.202882590959824	0.290351952849937	0.379254267208213	0.452812048679562	0.494528964755328	0.494166220671118	0.0933585117912472	0.148991216291828	0.215704581288383	0.284637793676283	0.343075171849577	0.378077106616461	0.0236930435243929	0.04461905588387
0.0349298169909349	0.16090230850676	0.468257646851225	0.860922622542674	1	0.733825025659887	0.00275949419801168	0.0170090899056306	0.0662352693221105	0.162949928705797	0.253265294426675	0.248687425528254	1.25804648615206e-05	0.00010376094265443	0.000540664388500028	0.001779828923326	0.00370156511262035	0.00486350274000565	3.30972060056863e-09	3.65275188804851e-08	2.54683124176607e-07	1.12185404018086e-06	3.12197289788745e-06	5.48881419922561e-06	0	6.91814847251931e-13	6.87294867591015e-12	4.07561728426499e-11	1.51901920963919e-10	3.57421670493624e-10	0.135040130668735	0.231105666132677	0.33580436907284	0.41427630712837	0.433932177036729	0.385906078397854	0.0445838422165895	0.0788899788344918	0.118520695417514	0.151180071891612	0.16372798200176	0.150549485469328	0.00206542875252015	0.00377877616655458	0.00586975698856935	0.00774135672935838	0.00866846190038931	0.00824128653031376	1.34264445976784e-05	2.53979448901141e-05
0.108411543122451	0.361515111450731	0.699720598117102	0.969574775421996	1	0.769690449158366	0.118082521758837	0.366829536950388	0.680667254955144	0.907279672545824	0.899482621150721	0.662740563093255	0.0952137601516597	0.302020918772091	0.547726212402688	0.705878210189635	0.671629415984793	0.468933283817987	0.0499904872230628	0.195412995025032	0.357589689722868	0.448668555734142	0.407230489040669	0.262113982132846	0	0.0864673991671282	0.176629948658828	0.219406459217352	0.185550514780167	0.0984386961957981	0.143246852694076	0.184118154018358	0.213136728556313	0.225407184315297	0.218759659401644	0.194376756474315	0.255643913583716	0.297263491608974	0.318214040182372	0.314814536772532	0.287670997019745	0.241499987881247	0.367962931038856	0.39905603164025	0.401312545377549	0.374330108437038	0.322839044298742	0.255347309682367	0.452261618939123	0.46187916784437
0.0634359621936215	0.205120826119865	0.454805874506958	0.70129897250204	0.754155556263277	0.565757238176118	0.0729142500360419	0.243892630195852	0.560519371668596	0.896386424165035	1	0.778497517322507	0.0427209613992546	0.150580625779899	0.360264289780209	0.598261549262993	0.692530489095787	0.559200987678667	0.0117930516537031	0.0473644930496718	0.119893984714915	0.207673736101943	0.249711497569455	0.208961904098813	0	0.006133250153607	0.0192389506550829	0.0361020127099533	0.045514742923405	0.039279791319161	0.27604322418124	0.330939564742263	0.381018434569862	0.421333572167976	0.447530306547341	0.456617709316785	0.182153420333437	0.232188228195766	0.284105740860113	0.333800652778629	0.376652113184406	0.408212964393326	0.0955058529876007	0.129726816058384	0.168931314573393	0.211068158112357	0.253147925010254	0.291534032160274	0.0391939896859928	0.0571786169777907
0.0761945049580594	0.293683174063274	0.692741461251739	1	0.883416529830095	0.477603768537158	0.00393145838867	0.020656267304759	0.0664181399847786	0.130694790194991	0.157386162129149	0.115987587953046	4.0394034058348e-06	2.89306463872005e-05	0.000126804816328248	0.000340134013880649	0.00055834300750908	0.000560904341455389	8.26445617168434e-11	8.06859545285632e-10	4.82079098027733e-09	1.7626876623025e-08	3.94429264944014e-08	5.40131615151509e-08	3.31462207769013e-17	4.47572283284452e-16	3.64898447807654e-15	1.81895380161154e-14	5.54838501843715e-14	1.03571844483858e-13	0.0341520303583217	0.147370153058963	0.35998631262165	0.497789680539599	0.389663060351011	0.17266965927325	0.0280565054651226	0.0629274415510402	0.0798969166933714	0.0574253183680123	0.0233647022287907	0.00538146520380942	0.000280028085370043	0.000326453688411062	0.000215439342833142	8.04844347941788e-05	1.70208885679884e-05	2.03768010628529e-06	3.39563162231593e-08	2.05756729964626e-08
0.184681573756598	0.363918486943343	0.590969649925638	0.791053413956161	0.872887141409277	0.794017034795422	0.123218573398445	0.253758559037923	0.430576774992076	0.60218086888178	0.69422721981175	0.659765185591646	0.045578451830038	0.0982376199566219	0.174262513432686	0.254687926631302	0.306789295452077	0.304610831182289	0.00921675660226036	0.0209873100038258	0.0390528769098692	0.0597278519088397	0.0752142757984074	0.0780311833888898	0.000850998811155733	0.00230935000364862	0.00468380883699948	0.00760684240427453	0.010072934396412	0.0109360689695807	0.11799945542078	0.254794715752909	0.463480272895724	0.710526439829679	0.918113425668862	1	0.0381211465886943	0.100444026947799	0.222539826849998	0.415300167614212	0.653138508886464	0.865782179845478	0.00909427860090251	0.0295608797171873	0.0799948406373722	0.181878729072899	0.348234809416414	0.561847509412114	0.0014678351541567	0.00637697211717744
0.0542489430109043	0.160203173527048	0.3607730126235	0.619555512404475	0.811352727889875	0.810256415886084	0.0223460532100981	0.0821853927851091	0.230500108441615	0.492981710161509	0.804032778319964	1	0.00167959421174669	0.00769347373973351	0.026872901694376	0.0715794277967869	0.145393432330049	0.225208382640033	2.29802845145779e-05	0.000131362999860904	0.0005716405995238	0.00189644479296204	0.00479753376639427	0.00925494233698924	0	3.51985874515796e-07	2.16168771288165e-06	9.11141158738347e-06	2.88297548962534e-05	6.93448703623448e-05	0.0172986810225224	0.0463252496310263	0.0996676919861413	0.17227542273737	0.239234965883647	0.266906056946615	0.00524925516290933	0.017373026438593	0.0461937607327658	0.098678609858621	0.169353827207508	0.233506737774146	0.00121913537183961	0.00498669164907144	0.0163867770714054	0.0432617920619463	0.0917587091572895	0.156358813142259	0.000216675064338933	0.0010955123903538
0.609825894269578	0.854951044106931	1	0.976145712037301	0.795182832445509	0.540342009776462	0.371986999992134	0.590093277833917	0.78035031483159	0.86097607844258	0.792713297057238	0.608960785972477	0.150096979861251	0.270519392393808	0.405120985006765	0.50553780253097	0.526146435546496	0.456774231878963	0.0387548568171221	0.081195690530174	0.138880212984293	0.196704191420987	0.231754344095578	0.227451050148839	0.00467217531154683	0.0143597850006825	0.0299680548337388	0.0493744653545936	0.0665281454625494	0.0741009645948238	0.34221447809278	0.484270792040887	0.560884179201449	0.531981013766789	0.413120222947372	0.262369038991144	0.200120677817201	0.326155285951004	0.434333866191032	0.473390901165422	0.422447361006893	0.308507440526572	0.0737594134573301	0.139755864978219	0.214741689012079	0.269315343723359	0.276224506426961	0.231737757394188	0.0156851909593686	0.0368006570561204
0.977447924087163	1	0.982282557770082	0.926374476985557	0.838674223616384	0.728695266962731	0.769790147841041	0.79366045835139	0.785504697072402	0.746281441112303	0.680509944498167	0.595413556817826	0.378884209567134	0.393950159482962	0.392863248056911	0.375751323504439	0.344597386342102	0.302861557211137	0.109686721819486	0.115492599372446	0.116131990838751	0.111529697577262	0.10222162163434	0.0892521126481926	0.00879249448952856	0.010175907564464	0.0105114402001881	0.00975967162882189	0.00800847875227538	0.00545613836167285	0.442274463742489	0.409267949335053	0.350537773532417	0.277395281893402	0.202063779186375	0.134434122831944	0.408504145199094	0.423333955024409	0.40632043366886	0.361063810852377	0.296668039722346	0.224760700459665	0.222437126782666	0.259271641520042	0.279135707383564	0.277886242002248	0.255789426483578	0.217428432270481	0.0648401551414202	0.0882849309112824
0.101509736411386	0.312997911425341	0.667013672326326	0.982398271267598	1	0.703512741396231	0.0012692454725998	0.00681144679284953	0.0252634507624124	0.0647598047238731	0.114730251860126	0.14047851911588	1.26595014176147e-07	1.18241615116447e-06	7.63279611617356e-06	3.40530900903926e-05	0.000104999915562717	0.000223759214740722	1.00721140241194e-13	1.63732311805985e-12	1.8395335310387e-11	1.42836953938328e-10	7.66536798628219e-10	2.84305324989804e-09	0	1.74463095705499e-20	3.53003561590837e-19	4.77858809863046e-18	4.46379153243914e-17	2.88151676873912e-16	0.0225878666558509	0.131800395998638	0.396321591450114	0.614141251235628	0.490431462996396	0.201826364239844	0.0217338879312033	0.0861914143363968	0.176148970515116	0.185517861594673	0.100688731202849	0.0281621316966605	0.0016855172965422	0.00454302243471139	0.0063102427664208	0.00451686147936507	0.00166616111516071	0.00031672820212658	1.05356803541153e-05	1.93000901650351e-05
0.330708263907766	0.551061975279736	0.77475682211748	0.919051826581135	0.91986531867279	0.776815955060248	0.287173330596037	0.506166855830957	0.752753598680121	0.944542701162667	1	0.89328091782865	0.0529244717683249	0.0986737219401519	0.155222728498692	0.206024298294549	0.230723099036248	0.21800841720354	0.0020697070845658	0.0040821301503008	0.00679282964804417	0.00953706859886502	0.0112975525038041	0.0112917366287234	1.67947451134371e-05	3.54585820171722e-05	6.27075222297416e-05	9.33150446594452e-05	0.000117025008059918	0.000123744957122262	0.112425368575828	0.245496220916961	0.443401035775141	0.662399999327136	0.81849451866743	0.836533028174096	0.0578322262593682	0.121945390010844	0.212682533943804	0.306810222969329	0.366083016389089	0.361294333452681	0.00570038530467956	0.0116072014702134	0.0195485052874218	0.0272312776097347	0.0313756525211249	0.0299011807288816	0.000107293688882643	0.000211334905707222
0.151918968648401	0.326418617893825	0.549231209592533	0.724177406311265	0.748385239326836	0.606182365767604	0.278468044086556	0.544199337537248	0.833274247946198	1	0.940651508127936	0.69352765569455	0.302574050324225	0.538174769665519	0.750068358333728	0.819342444604204	0.701513342255359	0.470735868017419	0.194938995521382	0.315691202312251	0.400533559227232	0.398243037721886	0.310304419760261	0.189421705329443	0.0743204687032379	0.109675887209078	0.126697196558291	0.114626308398184	0.0811940121758375	0.0449556165916148	0.305291403208284	0.399066806901371	0.494855828235596	0.582149050980477	0.649716012617616	0.687943911285306	0.400263251263876	0.483573052367764	0.55424773501222	0.602671644979692	0.621723774014813	0.608493192527242	0.167951609853327	0.187582107703981	0.19874353428003	0.199755537177226	0.190462590779199	0.172273151591971	0.0222372999579717	0.0229666105573688
0.550373248329991	0.85996991427207	1	0.865381372334616	0.557321613420294	0.267113002626291	0.13704329065433	0.174752952371619	0.165837241654439	0.117119823702705	0.0615558814905893	0.0240768407490924	0.000934433577531367	0.000972424698710233	0.000753102911667366	0.000434053710225769	0.000186175881801204	5.94284176220409e-05	1.74473418478269e-07	1.48175913739778e-07	9.36519336608937e-08	4.40500755854324e-08	1.54193927403843e-08	4.01678165401927e-09	8.84638342020482e-13	6.10851564744441e-13	3.11476413322412e-13	1.14982024175709e-13	2.753595171037e-14	0	0.166539541113396	0.275510240250285	0.360871355680916	0.37424961355425	0.307301438932044	0.199784647137224	0.115200138070786	0.211610863630693	0.307763564646258	0.354397566563561	0.323116058634885	0.233249455170066	0.0664903276675052	0.135615088418263	0.219003892311311	0.280020572664326	0.283479938031412	0.22722128035226	0.0320209184385889	0.0725183477950585
1	0.971112774940911	0.903874646252648	0.806334005157475	0.689427814079409	0.564972970598684	0.873849240971619	0.88984603152383	0.868484374651781	0.812414592702095	0.72838556517341	0.625909599843871	0.507076848031158	0.54145722825209	0.554142151221987	0.543557149654679	0.511017712188027	0.460460568456747	0.195349147239837	0.218742604029316	0.234753747282063	0.241463545761757	0.238040826252663	0.224911511181089	0.049896607286137	0.0586066869273373	0.0659673975260332	0.0711597569427827	0.0735650810838658	0.0728861206451253	0.524269245069963	0.726873424723216	0.793064511021886	0.680940782436907	0.460098225962403	0.244618039732161	0.669525114660547	0.709730171509677	0.592063353709004	0.388666349474703	0.200753497883703	0.081549572614973	0.512688000729256	0.415523692970584	0.265004630398045	0.132964628481757	0.0524459946351567	0.0162093713296174	0.235371419261618	0.145818891477243
0.147796909073795	0.394643686507439	0.742186193349535	1	0.968854990753086	0.674770650047798	0.137813708105371	0.359810973329694	0.660846875217686	0.869136771407389	0.821625766065922	0.557933482954424	0.0791969307361009	0.20677714045024	0.3732435707997	0.479987378558774	0.442467160910991	0.291881916965736	0.0252574781655885	0.0721084004470473	0.130866925438694	0.165508854844444	0.148310206325701	0.0935164743429819	0	0.0109934588871223	0.0242301774509806	0.0313335670734005	0.0265660282288972	0.0138569746748689	0.148478199306971	0.18415713600588	0.198861702186143	0.187225788159528	0.153516918058067	0.10913405210681	0.161095981019338	0.214774613812186	0.249287401154662	0.252503234770613	0.223233691943269	0.17193495581124	0.117292964139408	0.169109660087737	0.211454560336916	0.230382817479288	0.219010345163402	0.181517624415309	0.0556188537652004	0.0885277842206213
0.392180649704003	0.663250126268199	0.906112150510373	1	0.891520797677862	0.642061148180508	0.0316896343195857	0.0738138959498871	0.138890474622481	0.211115552807372	0.259227713203971	0.257131960862691	0.000111381496343894	0.000357325220103496	0.000926035689170881	0.00193867590355541	0.00327865811949962	0.00447920033650036	1.70282781663229e-08	7.52407841216337e-08	2.6856385298344e-07	7.74381353927289e-07	1.80374676490855e-06	3.39398292289274e-06	0	5.75902710489231e-13	3.27467530284112e-12	1.33413185028395e-11	4.30505736426359e-11	1.11749023559013e-10	0.0784293218031859	0.103223549943769	0.123197097075745	0.133334799145321	0.130860296559934	0.116464520231028	0.0611999660474928	0.0880133784650595	0.114780352870397	0.135739977147187	0.145569148145568	0.141563816350236	0.0413991667939684	0.0650558403338448	0.0927048241150587	0.119795286395788	0.140377815122973	0.149169000523358	0.0242772626876581	0.0416861308852327
0.446365354656089	0.719926141483129	0.941180741395857	1	0.863903653707294	0.606118859906934	0.432734355535566	0.670600685457881	0.842435579207621	0.859964397624856	0.713462169364188	0.480191603934921	0.313858033223304	0.468566155281557	0.566122230399545	0.555108140416773	0.441634867803225	0.284039907668493	0.168539996037599	0.2436672758006	0.283541142028255	0.266717320506856	0.202487726777795	0.122852116967568	0.0640353314757106	0.091206121499792	0.102591956507136	0.0919766683337367	0.0651691204583178	0.0350278439295414	0.543057943051722	0.609615247545142	0.624021479666175	0.582541352096963	0.495776702247582	0.384279010005922	0.366494446776944	0.473281665697588	0.556557154109812	0.596611513168222	0.583210524576266	0.519829191022903	0.160853995746242	0.241398372279707	0.327729941314472	0.404319636818289	0.454196575725238	0.46499236680032	0.0414683057892733	0.0770279968357463
0.01070291977803	0.089228349815934	0.385405653595792	0.862482690731446	1	0.600712866472804	0.0135009464456811	0.10306601583779	0.407644888352317	0.835344551661716	0.886883543482655	0.487848376780508	0.012662257056188	0.0885143868423579	0.320576553647551	0.601543100540265	0.584815724017886	0.294570074105728	0.00882963630776463	0.0565194503607036	0.187442176391435	0.322072529673804	0.286719550011015	0.132244659968277	0.00457780981865134	0.0268328851419082	0.0814870453604255	0.128211317632666	0.104515638368604	0.0441421137228904	0	4.49965235401349e-05	0.00486540322054589	0.107098434239148	0.480807731874926	0.440241031387101	2.58551107693181e-06	0.000677321012664734	0.0350430981832427	0.369733549366034	0.795619375425347	0.349182730876264	4.14902155808337e-05	0.0050545319410777	0.125334529386426	0.633847475059331	0.653776925016705	0.137532464691937	0.000321308691328985	0.0187290502101522
0.106178506953537	0.308974210107533	0.64102947690463	0.948208673421229	1	0.751910638867592	0.00474739609866515	0.0229337308493243	0.0789885437906291	0.193965127727174	0.339588800879563	0.423890043146613	1.72923311135889e-05	0.000138677631143354	0.000792920118444768	0.00323238150269071	0.00939476544654559	0.0194679142238531	5.13121659631045e-09	6.83150755359947e-08	6.48446136382415e-07	4.38834516487356e-06	2.11737482222914e-05	7.2839147609634e-05	0	2.61757414515411e-12	4.30773471949926e-11	4.85229484110033e-10	3.88754042112718e-09	2.22017436384466e-08	0.437035258903002	0.498276625243549	0.521941870615403	0.502309447168902	0.444138211992787	0.360796668427317	0.243221711118284	0.314890820102839	0.374554695302714	0.40932481706385	0.410977922378152	0.379111093942786	0.070554644108859	0.10372582274543	0.140102458474803	0.173861014427625	0.198224005421795	0.207638494260134	0.0106680802567474	0.0178094775461989
0.8098496683438	0.949394935947859	1	0.946375914380499	0.804707306042387	0.61478432567237	0.500471482210797	0.67022369549801	0.806437637212618	0.871831148369385	0.846846235070452	0.739072982133099	0.0370119551670089	0.0566215423053652	0.0778271780810338	0.0961149893516315	0.106650121198097	0.106326625677959	0.000327222954555023	0.000572106447087331	0.000898502359448946	0.00126772603076093	0.00160700956872987	0.00183024180154745	0	3.45668582444126e-07	8.95376556063881e-07	1.65516758014061e-06	2.55209334251736e-06	3.42469489630596e-06	0.855291861988245	0.890357634043283	0.890518197936054	0.85575466621877	0.790103375613924	0.700884928074482	0.643315716396229	0.684777481168797	0.700330340210453	0.688152316643139	0.649672335243562	0.589294424954527	0.186684800596323	0.203193342666846	0.212489819820967	0.21349854743621	0.206100888597451	0.19115820510841	0.0209008246621625	0.0232616093001546
0.400991751846559	0.59314588726631	0.750009412922599	0.811537471984402	0.751631425921401	0.595718925146988	0.438665849324014	0.675081943085431	0.888147397459028	1	0.963941673009388	0.795415807832406	0.301683488580992	0.484173538016832	0.663443029882128	0.777590577553488	0.780031837781949	0.669718474051051	0.129025452947708	0.217526866002419	0.311441023690643	0.380496364712679	0.397347714542382	0.354784952909875	0.0319071424938639	0.0589022432989097	0.089641922109816	0.115011716321597	0.12534253285784	0.116258115107805	0.266997010268986	0.345847022372051	0.409436817608706	0.443333862162415	0.439174390072212	0.398007908117836	0.202882590959824	0.290351952849937	0.379254267208213	0.452812048679562	0.494528964755328	0.494166220671118	0.0933585117912472	0.148991216291828	0.215704581288383	0.284637793676283	0.343075171849577	0.378077106616461	0.0236930435243929	0.04461905588387
0.0967346801491149	0.276638774691511	0.579552744966837	0.889450839442784	1	0.823620446194239	0.0253832272413779	0.0793971539228202	0.181933248544176	0.305399467812458	0.375554996685417	0.338320162774475	0.000918837119728676	0.0031435825314184	0.00787878911153637	0.0144658171528557	0.019456982163428	0.0191715414976258	4.58524273730589e-06	1.71669899532487e-05	4.70659153317769e-05	9.45217568843767e-05	0.000139058051258972	0.000149866864951631	0	9.77662355121557e-09	3.56309134260577e-08	8.20466294001206e-08	1.33947766031962e-07	1.58461256606404e-07	0.0884630162341626	0.274651335421206	0.514371042136976	0.58109365946861	0.395995812248095	0.162783311020806	0.0570475949284703	0.180872491795685	0.345925456607626	0.39908679030349	0.277732697978441	0.116590053027012	0.0171648087095656	0.0555762696061847	0.108546195520599	0.127883537683065	0.0908844331883344	0.0389618150583386	0.00240971810709736	0.00796768602616084
0.638426151562277	0.858019159839449	0.996408013889818	1	0.867334855094462	0.650029484716943	0.384419652626809	0.557812061972275	0.69911465769901	0.757096337332691	0.708501605289107	0.57290244439027	0.122519313975423	0.1925986668187	0.260919339487552	0.305095787201983	0.308091586532795	0.268689055095112	0.0194490715339211	0.0341437970719565	0.0506698546258105	0.0643613816373658	0.0702876624197956	0.0660769419759855	0	0.00161141140177725	0.00366042965126865	0.0056832779945258	0.00702376729013308	0.00716719977303967	0.385663228613344	0.400558549984451	0.361670484158672	0.283820475206199	0.193429608842696	0.1142554297477	0.307140138605518	0.363016054912809	0.372950519587216	0.333074142203072	0.258504308038202	0.174198517366646	0.189093690441758	0.254554011609385	0.297655101538117	0.302488692149156	0.267170184708216	0.205010258289165	0.0895715703291672	0.137780470619254
0.697508325698691	0.913468616495792	1	0.915107355872092	0.700013316587709	0.447598473722413	0.273858196241862	0.469329355078464	0.672283214484536	0.804969343289482	0.805691081882624	0.674093214980664	0.0486315865273795	0.109199491289446	0.204765002409224	0.320857181947793	0.420224008963296	0.460038499405472	0.00379142979288781	0.011398782841541	0.0281575832606063	0.057864228950438	0.0992468245986952	0.142213559592251	0	0.000408362475071411	0.00162779082741102	0.00460729886326697	0.0105072051150139	0.0198162204731451	0.0833073543205394	0.105378013160201	0.126506283390888	0.144141493961562	0.155880419571193	0.160001919603591	0.0587732839395155	0.0787345319910454	0.100093070429944	0.12076296864562	0.138285199917739	0.15029397753157	0.0365618626566543	0.0518864862840552	0.0698617699218275	0.089261295200398	0.108235233136461	0.12456055532103	0.0200355650268527	0.0301418951855096
8.37739607415956e-06	0.00127502382116245	0.0477679430298576	0.44051811680851	1	0.55878561616348	6.74524458069578e-06	0.000727804579702617	0.0193304007577789	0.126379293747631	0.20338549765603	0.0805699386832898	2.11511889367405e-07	1.61792998382328e-05	0.000304644702170096	0.00141200595586281	0.00161097358490642	0.000452427820378363	2.58285316112063e-10	1.40072453964305e-08	1.86979859100461e-07	6.14392037912818e-07	4.96941538285208e-07	9.89404707254661e-08	0	4.5999059861634e-13	4.45706735473234e-12	1.03989710049068e-11	5.95766507616165e-12	8.303655474038e-13	0.0693257038942505	0.149987190559576	0.273359441789699	0.419695211009128	0.542817667450519	0.591417214450143	0.0123115476102006	0.0344502590552854	0.0812067932764462	0.161254653575164	0.269744238966683	0.380112477259636	0.000903165497287192	0.00326864038379883	0.00996522185806384	0.0255933318518157	0.0553715537292516	0.100917531344695	2.73689638505019e-05	0.000128108551430027
7.25970397081408e-07	0.00118306084475065	0.131633807575386	1	0.518686267466749	0.0183688384006023	3.69680874276848e-11	5.20379231856597e-07	0.000500132552151599	0.0328187837863207	0.147038829428167	0.0449794130789507	6.10046164354257e-18	7.41754992260656e-13	6.15786904226468e-09	3.49037920819847e-06	0.000135078730643517	0.000356922168053078	3.26231630412304e-27	3.42632573057764e-21	2.45699018928744e-16	1.20295779492934e-12	4.0213285065913e-10	9.17827166327652e-09	0	5.12890219024636e-32	3.17690364945035e-26	1.34355613330518e-21	3.87953595938061e-18	7.64849419090922e-16	0.00738004753371255	0.0823456180409489	0.368110859917621	0.65928556786745	0.473069893261182	0.135998416945104	0.0240593831573802	0.072001230550003	0.0863280937980138	0.0414687730670526	0.00798081094452358	0.000615360566180494	0.000216301803980491	0.000173615968663313	5.58310757866818e-05	7.19315016544579e-06	3.71294964718231e-07	7.67848949842555e-09	5.36273229746089e-09	1.15448884254352e-09
0.147796909073795	0.394643686507439	0.742186193349535	1	0.968854990753086	0.674770650047798	0.137813708105371	0.359810973329694	0.660846875217686	0.869136771407389	0.821625766065922	0.557933482954424	0.0791969307361009	0.20677714045024	0.3732435707997	0.479987378558774	0.442467160910991	0.291881916965736	0.0252574781655885	0.0721084004470473	0.130866925438694	0.165508854844444	0.148310206325701	0.0935164743429819	0	0.0109934588871223	0.0242301774509806	0.0313335670734005	0.0265660282288972	0.0138569746748689	0.148478199306971	0.18415713600588	0.198861702186143	0.187225788159528	0.153516918058067	0.10913405210681	0.161095981019338	0.214774613812186	0.249287401154662	0.252503234770613	0.223233691943269	0.17193495581124	0.117292964139408	0.169109660087737	0.211454560336916	0.230382817479288	0.219010345163402	0.181517624415309	0.0556188537652004	0.0885277842206213
0.000389676944285977	0.00775419229710247	0.0671338711228746	0.252883260155949	0.414449615129521	0.295526661193707	3.36799289086972e-07	2.12330732255307e-05	0.000582408649949551	0.00695049992814582	0.036089223474204	0.0815290345463816	2.73920834822036e-12	5.47112444652645e-10	4.75446207852274e-08	1.79762645136379e-06	2.95713246820996e-05	0.000211648588808117	2.09636264328346e-19	1.32656267819459e-16	3.6522660348295e-14	4.37492187473926e-12	2.28008725592049e-10	5.17018281791152e-09	0	3.02516954655883e-25	2.64004067510546e-22	1.00190974037316e-19	1.65432030402785e-17	1.18845808179334e-15	0.0155495587986099	0.069614477107302	0.223366739861698	0.513658987467411	0.846581400692177	1	0.000583253467202562	0.00430360747967885	0.0227585937619948	0.0862572562534739	0.2343059412734	0.456150765754696	4.55211687477566e-06	5.53582762331978e-05	0.000482490935347122	0.00301393029844527	0.0134931918675262	0.0432945901821499	7.39241424567226e-09	1.48166246746573e-07
0.848478549114414	0.946596662937222	0.999854746061996	1	0.947009512698092	0.849096176467366	0.792701341197943	0.899729097593652	0.966786246019818	0.983616521141468	0.947569799708118	0.86428541972389	0.441057216071651	0.509961546065264	0.557843529266598	0.577502049871944	0.565857756116375	0.524742980101674	0.142156169530997	0.168447515143823	0.188242530362811	0.198625557194192	0.197984330276259	0.186419989685166	0.0205680746428716	0.0265309572624574	0.0313229775715881	0.0342557819626674	0.0348795608952459	0.0330960343034437	0.415884381387752	0.441694083021748	0.45026427322432	0.440589707305513	0.413804258879648	0.372962319161933	0.468489983533974	0.521829790783761	0.557914790642667	0.572649381558918	0.564309545073056	0.533874668837638	0.257844858033553	0.302015689673902	0.339190024425369	0.365446706898897	0.377829389938436	0.374893944901506	0.064500808185777	0.0810221990828079
0.101318645453975	0.274942240758112	0.546607286415724	0.797171556231836	0.853101736157308	0.669943806365872	0.110155979728661	0.291561804800315	0.565472996635482	0.804549118805655	0.839980846487035	0.64353535186691	0.0592113040264495	0.153188116916883	0.29002050517664	0.402642572871252	0.4101174880429	0.306480735164986	0.0155427061921023	0.0396807670272538	0.0735435998674542	0.0997161199370046	0.0990849781645227	0.072153924172419	0.00171071226405107	0.00478454471786209	0.00893560587661874	0.0119332573718789	0.0115563279375925	0.00810541086706014	0	0.00990626467947142	0.0952417867835087	0.32356887156353	0.400335205557684	0.18061667561177	0.00135823108300408	0.0376876611075531	0.299967052167381	0.864532741670484	0.909142901298225	0.348881529925039	0.00291512359609608	0.0605571896198827	0.408255643906001	1	0.893938878665316	0.291571967581102	0.00230249538398396	0.0418608035066638
0.682032962467473	0.885339241513545	1	0.983340404798716	0.841768515083673	0.626842790317493	0.594242450511469	0.770229431094089	0.868458320346741	0.852330854710147	0.728049469605654	0.540811546823741	0.275472479873515	0.357736114597251	0.403169356208315	0.394826825197858	0.335916421939556	0.247831307596213	0.0635594552780187	0.0843244819926301	0.0956697463947646	0.093359397693806	0.07828165547965	0.055903990936489	0.00113672371506536	0.00396716383053064	0.00549669411128914	0.00515367177872732	0.00306994613443323	0	0.269480197783536	0.382109168569531	0.450430625826662	0.442378710562067	0.361905469365634	0.24592425315094	0.227480803231873	0.375279689841229	0.513324483455255	0.584793759355615	0.555575224142598	0.439955317269292	0.132468818697604	0.256932562351082	0.409220277276273	0.54113397061813	0.596243471910689	0.547906133788985	0.0506715634905892	0.12066029036581
0.605788748745708	0.854398268879943	1	0.971555805592391	0.783506630354145	0.524242503859632	0.434674121559747	0.668033847986159	0.851600849484088	0.901019051113175	0.791294973129458	0.576681258379866	0.239300146362473	0.401343516932305	0.557583050210902	0.642582911824149	0.614541565248176	0.487668740631286	0.100375954769232	0.184658188752698	0.280156192399145	0.351971540770055	0.366661260632806	0.316777463950336	0.0311026292080503	0.0641832005475965	0.107226825391448	0.147363088491974	0.167443567215419	0.157523149428694	0.365260381912115	0.483483779150405	0.557161982807284	0.559177629443912	0.488753844162178	0.371931910662653	0.18516968576442	0.302390724442692	0.429104467394417	0.529932024821115	0.569895543226247	0.533774144393098	0.0634369986836794	0.129296259523405	0.226907823719615	0.345398406597662	0.457239999523008	0.526940986571738	0.0133609050589524	0.0366794371440676
0.00620002711169777	0.0372785936287856	0.134063079726188	0.288365042102386	0.370987927049568	0.285470141502537	0.00555735818149169	0.0438861237021257	0.20728591673249	0.58559332398037	0.989478095998899	1	0.00028281042615537	0.00293323817752665	0.0181962887487099	0.0675152754764257	0.149832150848118	0.198880283757509	8.16966073754309e-07	1.11304997756084e-05	9.06875415942668e-05	0.00044193689762206	0.0012881196940834	0.00224561788280892	0	2.26394452802894e-09	2.552652897158e-08	1.6410302960457e-07	6.28589822684447e-07	1.43943487745347e-06	0.000499833460802022	0.00396896049868283	0.0213185086450523	0.0774578674921787	0.190371939112718	0.316496574197991	0.00483358764787343	0.0273063170955357	0.104348289569407	0.269734328551379	0.471645604471123	0.557858485769691	0.0120843377422222	0.048568931813426	0.132045294420106	0.242837631680343	0.302090960992261	0.254207380526004	0.00781061414223884	0.0223338222036306
0.0138340903760132	0.0863925954286787	0.319325280529539	0.698720933461123	0.905102253107574	0.694090773061488	0.00923529785642884	0.0654213696085187	0.274262435177345	0.680646707456345	1	0.869767277707348	0.00208836470576551	0.0168016546513686	0.0799000727472596	0.224904122095071	0.374767696487386	0.369700059723678	0.000156567338162373	0.00146013165496541	0.00789222557031278	0.025204462092872	0.0476383840413261	0.0533006636767388	0	3.90896694711822e-05	0.000260510285564222	0.00095423279062397	0.00205021764127416	0.00260281714940084	0.00479535900008294	0.033250346179041	0.140196989992192	0.359664555304416	0.561436626135294	0.5332760783494	0.0102443179782787	0.0638025716736512	0.241721629272979	0.557219576262197	0.781599268607628	0.66709983942041	0.0105976038583446	0.0593075925114281	0.201903505406576	0.418225654851603	0.527137568051344	0.404283083865728	0.00530901486841773	0.0267057992582537
0.0528103615170825	0.174332434432822	0.420516097806186	0.741764423749952	0.956972612925263	0.903023829145317	0.037496475533622	0.135349158103306	0.356821368437184	0.687835691074037	0.969750097658365	1	0.0117421233278013	0.0465273887106766	0.134171407058204	0.282711998546254	0.435604219508651	0.490883752303308	0.0015517876276475	0.00701416924181593	0.0222918025500531	0.0514420983940896	0.086675937135049	0.106759460123272	0	0.000379092686462148	0.00155338442046647	0.00406235995462292	0.00755984852856843	0.0102086818845114	0.227947961925947	0.375468273772015	0.53157880320901	0.646905630247773	0.676707600742753	0.608484495261349	0.255627910359832	0.444219432608291	0.663505928429552	0.851868444802175	0.940132507701561	0.891860400094268	0.141515438788961	0.259487604474881	0.408929036526084	0.553915933514288	0.64494305119547	0.645485273793378	0.0386267462879333	0.0747942779678205
0.00409997524240393	0.0296123983612505	0.126924402696537	0.322846341878391	0.487332985291415	0.436550954354971	0.00443997617854844	0.0290156256135773	0.112528475231714	0.258983517889459	0.353721138136894	0.286700927568254	0.00239073541822357	0.0141364956710471	0.0496056574375843	0.103299888199051	0.127657898109838	0.0936213121801305	0.000640079415558469	0.00342454643881813	0.0108730517544312	0.0204870320538326	0.0229079293469425	0.0152009881125335	8.52094330899394e-05	0.000412492280035714	0.00118501315181882	0.00202027138299638	0.00204397439111479	0.00122721423635939	1.36979016897053e-07	8.68112362132265e-05	0.0103858225491244	0.234557280542207	1	0.804811446756109	1.49158086300068e-08	1.27147395748045e-05	0.00204602619497889	0.0621524098602431	0.356408306819084	0.385816436342764	2.56884516620818e-10	2.94535643295968e-07	6.37500224843478e-05	0.00260474904837433	0.0200906735185174	0.0292527141210788	6.99426021221881e-13	1.07911315879e-09
0.456315268019753	0.659413686533435	0.788258886358393	0.779467103693428	0.637594705573623	0.431429231058086	0.856571155098669	0.9312866078085	0.837570316507007	0.62312788799325	0.383487335112973	0.195228218563677	0.520623198796892	0.425863478238748	0.288160986146387	0.161293800249639	0.0746822272494324	0.0286043319523412	0.102457574519592	0.063054605358308	0.0321000441241202	0.0135178175181145	0.00470874345766943	0.00135655826899313	0.00652826046204832	0.00302245885300266	0.00115735060063056	0.000366354303523363	9.56534312984428e-05	2.03504695203523e-05	0.188786179265201	0.344050675214462	0.548720754701314	0.765873907880224	0.935492127147731	1	0.0842337855760977	0.153775243627122	0.245676113636847	0.343491666718332	0.42028740808485	0.450042478307027	0.00755857469326901	0.0138228947381163	0.0221221876213104	0.0309835460786339	0.0379760425580234	0.0407346914467648	0.000135934740820019	0.000249426052349375
0.606524794544451	0.726144954973094	0.835267755903314	0.923115200338691	0.980198378143825	1	0.2698712842123	0.335962289100782	0.40183804147509	0.461783826769984	0.509863402356677	0.540874600993351	0.0351173675741093	0.0454620643491403	0.0565445226333938	0.0675695345436112	0.0775770416406613	0.0855734735728819	0.00132303179964036	0.001785943199686	0.00231397331077032	0.00287873622678757	0.0034394802891222	0.00394719176187728	0	5.95625106659105e-06	1.31475957773689e-05	2.13386212551622e-05	3.0085084619903e-05	3.87523541308984e-05	0.344353248485426	0.330457553688251	0.292045135133535	0.237687507101114	0.178148956155858	0.122963886883789	0.238367890459666	0.202166709515257	0.157903588141302	0.113577397102078	0.0752321295776829	0.0458895097544511	0.0790585445310309	0.0592574110652695	0.0409015206400517	0.0259967541066196	0.0152138006255166	0.00819583864466877	0.0125537927634623	0.0083116611691351
0.036924343405826	0.128885809121587	0.334903677005319	0.647824434920582	0.93286188979046	1	0.0138623819433269	0.0495085078592056	0.131626725981955	0.260513879112218	0.383831183689985	0.420990467210758	0.000911244238443191	0.00332991363325041	0.00905833119310449	0.0183436103631335	0.0276530933751937	0.0310330968701443	1.04678116232909e-05	3.91956721364176e-05	0.000109131721327703	0.000226141356314399	0.000348820789479386	0.000400531314229424	0	5.97306561999476e-08	2.09164454926554e-07	4.67104010925962e-07	7.49398414629486e-07	8.84122121362786e-07	0.0401581341589695	0.105865166620114	0.224999507205547	0.385530763093872	0.532580813750267	0.593145185281848	0.0584176129530539	0.123564870022999	0.210714873937411	0.289697247050395	0.321101661911595	0.286939112276496	0.0198870894216607	0.0337515912343897	0.0461813028345969	0.0509432998135368	0.0453061274009028	0.0324844689939585	0.00158435001530934	0.002157482182816
0.00242642641504488	0.0212021039843527	0.114442718366122	0.381588027483337	0.785956816733877	1	5.15235146595528e-06	9.27302136536275e-05	0.00103094242095082	0.00708019028909644	0.0300367417035847	0.0787151051233925	6.77891199034186e-11	2.5129261183266e-09	5.75435717140017e-08	8.13975399670803e-07	7.11251367447919e-06	3.83912558666468e-05	5.52625180883943e-18	4.21943537516819e-16	1.99010219720767e-14	5.79820797299081e-13	1.04354112382614e-11	1.1601729034252e-10	2.79137062656452e-27	4.38980388545949e-25	4.26451948434884e-23	2.55913064540338e-21	9.48663479544883e-20	2.1723473900055e-18	1.98999251709765e-16	6.27111043347891e-11	1.18563256573645e-06	0.00134483330479144	0.0915165116419298	0.373631191537343	1.13190560546273e-27	2.34372055012646e-20	2.91148200917856e-14	2.1698767135662e-09	9.70216537340949e-06	0.00260264510569733	3.12401156113679e-43	4.2502146287881e-34	3.46913944131861e-26	1.69881198736872e-19	4.99093073405e-14	8.79691577404872e-10	4.18368240530517e-63	3.73989621155738e-52
0.0413965291178369	0.206312464372634	0.596249150506895	1	0.973386482860894	0.549898169204921	0.0241575434476746	0.132990861574088	0.424256719866901	0.785357348005196	0.843746431263025	0.52609875684469	0.00947917401254858	0.0577698434862562	0.203488166792054	0.415784874748304	0.493033958563946	0.339299945183759	0.00247559117397185	0.0168873675327644	0.0657684772671046	0.148370492976026	0.19419655257757	0.147498582598795	0.000397399589492404	0.00329108805013348	0.0142948871343655	0.0356592295242122	0.0515338251429248	0.0431960736083005	0.182603005724463	0.46578743714017	0.801533183565782	0.930572589178874	0.728920556167834	0.385212448038353	0.0576920409666207	0.198526570585581	0.460687487284145	0.721201256279013	0.761731527668611	0.542806914078487	0.0101474799718385	0.0472533928808358	0.147946816698659	0.312341132860715	0.444838567924819	0.427428032967464	0.000951872021711482	0.0062430896163937
0.907076774846487	0.970951030390304	0.995789954720447	0.978487516259465	0.921212817082223	0.830963194796467	0.814174909377536	0.883410498955286	0.918384472322598	0.914752578474359	0.872971140499376	0.798202833029054	0.0523382655935863	0.057564639131393	0.0606609702993055	0.061246324321496	0.0592471983102691	0.0549126895630072	0.000240883775144609	0.000268565529678783	0.000286882177273526	0.000293608453760677	0.000287902606094494	0.000270479517190449	0	1.03373783308177e-08	1.77694245638418e-08	2.14072955139312e-08	2.07985664398404e-08	1.60197078485425e-08	0.963897339773769	1	0.996775690096188	0.954603658751164	0.878368940663963	0.776531478177429	0.725322970280828	0.751691402244731	0.748472680744216	0.716045372459191	0.658162827641196	0.581238503469291	0.0491666779664013	0.0509000222214439	0.050628291464538	0.0483834423613026	0.0444251031987529	0.0391911770532668	0.000300148470406093	0.000310403026353971
0.141974665861528	0.325157739913789	0.593407959563315	0.862956031652435	1	0.923394666039726	0.0068766134465912	0.0221408254313027	0.0568053229872991	0.116134241933502	0.189194094168361	0.245601430283902	1.31962811342985e-05	5.97319522901396e-05	0.000215445729450495	0.000619220178869663	0.00141817015385929	0.00258813908888154	1.00332239773181e-09	6.3845841396036e-09	3.23742636942732e-08	1.30810646698316e-07	4.21174718558573e-07	1.08058148393939e-06	2.74645650987613e-16	2.42901393995258e-14	1.89993766751367e-13	1.09210146372317e-12	4.95300290727519e-12	1.78720289279865e-11	0.107166062536893	0.157975291585892	0.213695697486501	0.265263265749819	0.302157352917196	0.315837681888281	0.0224678538073287	0.0304963855612715	0.0379848023814349	0.043415628671958	0.0455362264553351	0.0438270968484426	7.97011259117274e-05	9.96107307028398e-05	0.000114241136911617	0.000120230216267255	0.000116112629796509	0.000102901099601236	4.78371862135987e-09	5.50506203798767e-09
0.000362462990610069	0.00661860663342769	0.0624585149112526	0.304606326978863	0.767729747309437	1	0.000530230830752868	0.0071906160594253	0.0503952271170185	0.182530269850341	0.341666632759058	0.330515949601719	8.99047967486883e-05	0.000905486980724821	0.00471306836798915	0.0126779037914076	0.0176243596406427	0.0126619741838058	1.76692179505651e-06	1.32164525102018e-05	5.10898529146546e-05	0.000102064940656292	0.000105375756389206	5.62246816703035e-05	4.02501238869517e-09	2.23595964847636e-08	6.41921722834279e-08	9.52406288215228e-08	7.30271883263173e-08	2.8938032899036e-08	0.0409207433630996	0.0995522495510549	0.198772802509274	0.325732552804858	0.438090347200819	0.483575761656079	0.00220408381423127	0.00721037618564818	0.019359140030964	0.0426591814585826	0.077150242223347	0.114514475710373	6.65739651839062e-06	2.92857599477542e-05	0.000105732107926081	0.000313296542516815	0.000761908173921856	0.00152071553552966	1.12763448546665e-09	6.67031133117069e-09
0.943620717035809	0.991129546154196	1	0.969189301932945	0.902293067326621	0.806855040398272	0.730500097395399	0.804660446587981	0.851346800561204	0.8652083509501	0.844617973654283	0.791986406947968	0.39828860865011	0.460411315911199	0.511039169438187	0.544735719629723	0.557666735144365	0.548317833420224	0.15136335997927	0.184179164461674	0.21490196634151	0.240587095512506	0.258514460390835	0.266660729764233	0.0378394847089073	0.0493485627423683	0.0612388466570846	0.0725593095445844	0.0822491164727203	0.0892974049462993	0.276318202106123	0.376378365884407	0.449158519438189	0.470069924652867	0.431523309888388	0.34733427743246	0.149275747977127	0.241362906415573	0.34056092660752	0.420759178945638	0.455787636941369	0.433063638947226	0.0596152613412397	0.116570611719768	0.195869710813009	0.286513852608206	0.366611008094984	0.411114543076349	0.0156440111093545	0.0408059789563228
0.645035688764443	0.746700154584987	0.830494337162131	0.887472929339237	0.911174579900742	0.898827043537439	0.870167102071724	0.948652281093739	0.993663859842584	1	0.966915616693016	0.89826649828192	0.171092572298049	0.175662109904819	0.173281578280437	0.164230577593661	0.149548761911747	0.130839388653205	0.00489514460752302	0.00473290872372105	0.00439627405267513	0.00392308458577667	0.00336312450151674	0.00276953750967663	1.18873372470193e-05	1.00561452927259e-05	7.72261553090025e-06	5.12114122303081e-06	2.48218423725201e-06	0	0.139153919571752	0.197879084572031	0.260209951406756	0.316423655214301	0.355824415841746	0.370019529058876	0.0637992748678094	0.102023355881015	0.150867743090124	0.206305586183636	0.260882964425744	0.305071574734033	0.0198791109513579	0.0357526066043877	0.0594565534243452	0.0914313400593939	0.130018036266787	0.17097392540333	0.00420500655166963	0.00851153914347686
0.609436826222585	0.841570543436206	0.99246415696099	1	0.860902319806867	0.63299587978144	0.482506545912316	0.693017321113781	0.849697959852055	0.889950952361618	0.796349754691266	0.608607858777402	0.256211031050698	0.383607793655895	0.48947168254719	0.533067124413616	0.495708146680775	0.393470421594657	0.089628377946373	0.141189254891306	0.188246597271216	0.213509160148829	0.20632186532315	0.169802407477745	0.018335122610064	0.0323133904528029	0.046166913841894	0.0550819687865508	0.0553822619305756	0.0469372508574087	0.343177773183166	0.398982581827975	0.420659611290057	0.402281794021545	0.348887217126612	0.274247374554177	0.219956315068422	0.286206864053694	0.337354009909293	0.360506867182443	0.349367527651323	0.306999753943518	0.0899983848011971	0.132130336965368	0.174830629566116	0.20919656181421	0.226706141795291	0.222626779716414	0.0213665801630626	0.0373175030751
0.00230349470809709	0.0205232954638843	0.112444525196017	0.378844399298944	0.784900789989664	1	6.38340567274904e-05	0.000846198250469945	0.00689799920121185	0.0345784478761467	0.106590669348748	0.202052497255013	7.11526304274885e-08	1.40336434138993e-06	1.70208503387766e-05	0.000126947282251342	0.000582233112999653	0.00164210806251823	3.19008298221056e-12	9.36142609646508e-11	1.68932283834575e-09	1.87462588132919e-08	1.27922783704948e-07	5.36800031845508e-07	0	2.45428170707035e-16	6.73824372701056e-15	1.11341395269921e-13	1.13049847344503e-12	7.05823748871766e-12	0.000696838574721652	0.00890660758306078	0.065098746156476	0.272090326013759	0.650329941471563	0.888862469929352	0.00210354447158647	0.0140704083485898	0.0538197748598787	0.1177218892302	0.147249131197018	0.10532426335561	5.49230105211164e-05	0.000192257905794421	0.000384852446530026	0.000440539107413653	0.000288373172123168	0.000107945716498541	1.24033812442336e-08	2.27219099968793e-08
0.92002162704797	0.985984234671282	1	0.959834402609722	0.871835559423948	0.749291466981965	0.707835979766967	0.824229460049203	0.908081367722321	0.94674012580809	0.934097788904244	0.872170132905679	0.346457852249147	0.439286152470626	0.526412124618652	0.596550360829398	0.639517424836433	0.648647086438435	0.104728722652741	0.1463678384902	0.192167156233346	0.237764991920846	0.277710307067224	0.306487613747165	0.0151065049804981	0.0262866996151314	0.0402098970459713	0.0562110699795274	0.0729958993372912	0.0887496573145971	0.349884746153083	0.369516964475513	0.347064928744281	0.289756340489659	0.214643446189821	0.14045249338448	0.240901719223014	0.303847090335056	0.340372434196283	0.338997299894252	0.300168962343495	0.236028717976284	0.108763601308678	0.16572300541383	0.222490783277998	0.264681272713779	0.279637641795736	0.262533057415948	0.0290045555900375	0.0573133010289168
0.697849574392693	0.858122781337207	0.967450643545393	1	0.94768276831264	0.823413077393577	0.234242211893295	0.326883620166524	0.418227587466007	0.490595832519336	0.527626693351553	0.520261171411609	0.0183622108569802	0.0290806790334916	0.0422250452863011	0.0562114201650311	0.0686071180240327	0.0767723108546287	0.000334791964149102	0.00060284884189572	0.000994292421130468	0.0015028545252607	0.00208216363637802	0.00264455655708754	0	1.49475098489437e-06	4.04603358645269e-06	7.96408019913316e-06	1.33409249967263e-05	1.98607999656711e-05	0.725606296012823	0.795556430416652	0.825280318901431	0.810014029073656	0.75221873407795	0.660931257869037	0.301145988432778	0.358734075710479	0.404323181316609	0.431166637309652	0.435032967440619	0.415297872858486	0.0308186315160709	0.0398876561620811	0.0488452735540679	0.0565934345706321	0.0620396547365993	0.0643476487635049	0.000776357415628693	0.00109229483983759
1.40093150786949e-14	1.25885465970048e-08	0.00024274887019188	0.100452738180126	0.892050165649266	0.169996395765749	5.61191559764016e-19	3.93972969828852e-12	5.93532710338963e-07	0.00191887121186539	0.133128161015915	0.198206081202968	6.6348603948173e-25	3.63901370784579e-17	4.28310311897429e-11	1.08182323818067e-06	0.000586377123027254	0.00682056994955044	2.31514863372691e-32	9.92035897455866e-24	9.12218411293136e-17	1.80008584026888e-11	7.62272995651834e-08	6.92708936363929e-06	0	7.98173885457533e-32	5.73410402015786e-24	8.84008734543075e-18	2.92462697842527e-13	2.07638242494286e-10	0.000117374470539068	0.0103066557770951	0.207031711526618	0.951329465955638	1	0.240460655563683	1.91032867744333e-07	5.21076068113351e-05	0.00325139051839761	0.0464100587035535	0.151540974577896	0.113193896350733	2.48172862281844e-12	2.10279157594508e-09	4.07580260667017e-07	1.80719506631355e-05	0.000183303981036652	0.000425317974924829	2.57342922871316e-19	6.77334309696361e-16
0.156425236159825	0.309914112818822	0.519678669054306	0.748343118847654	0.930205891876748	1	0.113881255250069	0.237763183430203	0.415620762821719	0.6215966374637	0.801297952251599	0.892782198710845	0.0626989341600422	0.142455146082808	0.26255208684218	0.409761507417466	0.548969925684434	0.634472492879733	0.0227339784314058	0.063703270511658	0.12831842840295	0.211899463471337	0.29683947977484	0.356830177878669	0	0.0167952407884184	0.0445070906640457	0.0822437059596835	0.12319637281279	0.155533889564603	0.199845940904462	0.221307049127856	0.22869511370903	0.220628733348236	0.198614728202909	0.166588753169979	0.198156531466492	0.243245986566281	0.278367072001348	0.297460787474384	0.297011532816567	0.277103709571565	0.131043487359984	0.179814273084065	0.228737287540465	0.270950719311753	0.299541972661506	0.309384488529634	0.0542932248129004	0.0866028026049849
0.00409997524240393	0.0296123983612505	0.126924402696537	0.322846341878391	0.487332985291415	0.436550954354971	0.00443997617854844	0.0290156256135773	0.112528475231714	0.258983517889459	0.353721138136894	0.286700927568254	0.00239073541822357	0.0141364956710471	0.0496056574375843	0.103299888199051	0.127657898109838	0.0936213121801305	0.000640079415558469	0.00342454643881813	0.0108730517544312	0.0204870320538326	0.0229079293469425	0.0152009881125335	8.52094330899394e-05	0.000412492280035714	0.00118501315181882	0.00202027138299638	0.00204397439111479	0.00122721423635939	1.36979016897053e-07	8.68112362132265e-05	0.0103858225491244	0.234557280542207	1	0.804811446756109	1.49158086300068e-08	1.27147395748045e-05	0.00204602619497889	0.0621524098602431	0.356408306819084	0.385816436342764	2.56884516620818e-10	2.94535643295968e-07	6.37500224843478e-05	0.00260474904837433	0.0200906735185174	0.0292527141210788	6.99426021221881e-13	1.07911315879e-09
0.0659746088983102	0.310554979495101	0.768563146563447	1	0.684068874095541	0.2460248896555	0.0401458000264216	0.147858260261131	0.286306002004347	0.291470562325959	0.156004932855124	0.0438996794100588	0.0021696768095555	0.00625236501115459	0.00947268262340342	0.00754537858612672	0.00315986456958684	0.00069572128305481	1.04145765071416e-05	2.34819789166902e-05	2.78360211991785e-05	1.73483833028975e-05	5.6844734880505e-06	9.79266431002795e-07	4.43996779375406e-09	7.83279393036024e-09	7.26495565777072e-09	3.54265303962896e-09	9.08246344912825e-10	1.22421608900417e-10	0	3.5046672589439e-18	1.18060383344641e-13	2.45992142199136e-10	3.17028806059144e-08	2.52718282209085e-07	1.15999206207148e-13	2.74636138250635e-09	4.02180301373491e-06	0.000364287569264888	0.00204093114764254	0.000707249746869141	1.11898998958172e-06	0.00115168942461658	0.0733170532751114	0.288692212940579	0.0703113736377015	0.00105919650924312	0.00577650276717714	0.258452462555814
0.499102840616243	0.718142414385016	0.905344476499889	1	0.967763076355448	0.820580114954194	0.151842546671532	0.266404408136689	0.40951615077665	0.551547717541076	0.65084544042805	0.672907655502524	0.0155292626526221	0.0332239780704167	0.0622755836420868	0.10227282306584	0.147157646421966	0.185518435395475	0.000532084377993187	0.00139118689146293	0.00318212326935822	0.00637406479486971	0.0111846062578749	0.017193979118217	4.16856127498733e-06	1.76339191318092e-05	5.27268430621424e-05	0.000131634173286923	0.000283890182555314	0.000533867718798016	0.632959749398315	0.687883043715333	0.718259335229609	0.720569914380949	0.694543006755894	0.643206354444127	0.255422777504676	0.294751584173523	0.326799006941058	0.348123549137696	0.356298662228451	0.35036692601585	0.0228746527183123	0.028029493653999	0.0329990846040565	0.0373263164343103	0.0405653659254892	0.0423567790733051	0.000452736900893579	0.000589661057079716
0.405342367970348	0.683019942223818	0.898464665536209	0.923260910605872	0.741184978398746	0.464610382177017	0.311727584865556	0.589075718442449	0.86844225791848	1	0.899637714007885	0.632203852745029	0.117466607414869	0.250225432344155	0.414155011455167	0.534691590748851	0.539027785390169	0.424324226366828	0.0204328454622428	0.0511717947269204	0.0963515253408162	0.140130993952906	0.158525132458804	0.139701355081786	0	0.00346278729945516	0.00941763602744343	0.0165409268920426	0.0214838261845204	0.0212241681144528	0.753638809164588	0.819344784693268	0.833368218124335	0.793008501301151	0.70595625462145	0.587902734898135	0.45839984661004	0.550891951905738	0.619273914456818	0.651229277827485	0.640670778686293	0.589631962497998	0.145710316892841	0.19399973040104	0.241341157775906	0.280684652585192	0.305270739028783	0.310518069642871	0.0228914434860641	0.034531012834276
0.542669942454531	0.751599547575055	0.883532678849346	0.881988598882525	0.747662346942068	0.537929386226201	0.633244453597883	0.863663413496093	1	0.983354251045036	0.821215037532758	0.582125401480634	0.313157380771103	0.42150641811383	0.481084345901187	0.465941921746307	0.382882351699081	0.266621348349105	0.0631056974727347	0.0848233675151181	0.0958046616362005	0.0912320905056004	0.0731554660532767	0.0490366956976415	0.00163135457080934	0.00348641323459766	0.00433702522797663	0.0038076756102047	0.00213493396572787	0	0.587845472349151	0.702388261323323	0.760545267632404	0.746404098772269	0.663909671739567	0.535086898049358	0.402727791448368	0.528970710007854	0.629287000024399	0.678367717112042	0.662753210728341	0.586796762319605	0.196172912794889	0.28407931212874	0.371854655805928	0.440631087457539	0.472961518447684	0.459960813646031	0.0663736117473923	0.107389488366421
0.267850673566941	0.647997276314761	1	0.984403618753445	0.618148450645072	0.247604623818039	0.0444856135497859	0.12322786203099	0.217743211730462	0.245429474409359	0.176463623236953	0.0809338218123951	0.000397312481363968	0.00126017374929367	0.00254961749612035	0.00329053121359995	0.00270896491856378	0.00142261416593935	1.90822947634259e-07	6.93007159619857e-07	1.60542941887083e-06	2.37241735790389e-06	2.2363375200135e-06	1.34471419311723e-06	4.9225054358778e-12	2.04881971210139e-11	5.43557248441716e-11	9.19758157456626e-11	9.92729385764413e-11	6.83471708283095e-11	0.200435248779179	0.349843320878759	0.199137379338095	0.0369667866689192	0.0022379497362887	4.41843701212021e-05	0.0144076674669327	0.0629710186077784	0.0897568233469141	0.0417228476647614	0.00632499408688073	0.00031269865888274	3.3376150857631e-05	0.000365284165513761	0.00130378252771048	0.00151760650644599	0.000576093421760718	7.13191840172822e-05	2.49172881839668e-09	6.82879276745619e-08
0.120303334695066	0.283838709942048	0.529369366745096	0.78190398827711	0.91513630084885	0.848817695049146	0.120634984246372	0.290813028324928	0.554145727256809	0.836259431964365	1	0.947683167087054	0.0646049856379221	0.159730594289186	0.311360011967035	0.480289152379235	0.586887369821305	0.568251508080345	0.0180829224353267	0.0466460522780433	0.0935244215279711	0.147759103532404	0.184629733478516	0.182645647043368	0.00206601137990097	0.00667324280583051	0.0144553959164729	0.0237931151987115	0.0305832649723522	0.0309222619361369	0.3198671983013	0.443681256351742	0.556279708857553	0.630524511887869	0.646137113311328	0.598640449389781	0.193609126089696	0.311349835609584	0.452363064763993	0.594051695381664	0.705247098892125	0.756962180766392	0.0607914560565227	0.11380000391965	0.191943254365675	0.292281034563515	0.402144158756754	0.500117051145497	0.00934201436227072	0.0211435828594526
0.476541709703378	0.670063328573932	0.824099118460913	0.886536178889964	0.834196216978553	0.686583900345949	0.649240883308452	0.857203289050486	0.989952526506895	1	0.883569830978094	0.68286508822892	0.473864753374389	0.587495973256431	0.637097466080354	0.604309492821713	0.501376760475571	0.363843446537727	0.185263604448982	0.215687230829615	0.219631668631479	0.195615363745097	0.152384078542252	0.103819518283913	0.0387527015775088	0.0423700223099557	0.0405097079237514	0.0338677694759113	0.0247548813300826	0.0158114599110398	0.721814899877705	0.771653346668146	0.76070312398033	0.691519675959754	0.579680965293368	0.448090614521451	0.362546232272328	0.43769571677132	0.487273762157736	0.500227752314317	0.473540407013068	0.41337078699738	0.0633340484527559	0.0863729363357888	0.108605836654613	0.125918587779846	0.134617086136009	0.132705492363263	0.00377903587291241	0.00586211198993346
0.328853409533659	0.512643407667938	0.711808701063668	0.881643586455226	0.974716189352424	0.96209366691513	0.275540518855678	0.432093023707159	0.603161138736562	0.750824891164779	0.834112793695477	0.827205230771972	0.168407715356363	0.266596597609478	0.374777213186117	0.469276949036138	0.524051031467535	0.522168465318344	0.0736806616403721	0.119025700994141	0.169393996527422	0.213908907891254	0.240386325819682	0.240666761904293	0.0209621411046706	0.0363813969032649	0.0536475205266839	0.0690825214131546	0.0784916344874148	0.0789844744151258	0.830111729930438	0.934973110069488	0.994819202261559	1	0.949661612626948	0.851976531220917	0.513181852019728	0.629942431467208	0.730192493290656	0.799442141549027	0.826805735853411	0.80780145265614	0.18694999506647	0.251174311501189	0.317992624122643	0.379781575294639	0.428142575277576	0.455742846292745	0.0370885409484506	0.056392445655148
0.158729614363356	0.378846777664919	0.687965117163481	0.950757372603536	1	0.800498102013296	0.0954757088042244	0.252951695560021	0.509746253742896	0.781697776721362	0.912308229338929	0.810350847604617	0.0248805955845072	0.0733482577178306	0.164138137776098	0.27936409316029	0.361806490587304	0.356597424327077	0.00270611211566895	0.00913718678499057	0.0228724750554703	0.0433052887233038	0.0622860041011053	0.0681307604851864	0	0.000368460962443353	0.00126089053863439	0.00279546688189025	0.00454067408914715	0.00554009063707432	0.280108274155357	0.420431644985221	0.569747879307511	0.69711451847658	0.770134966197771	0.768198818845955	0.278483932184209	0.4283810220869	0.594943930950278	0.746028302934341	0.844648316706043	0.863457846268977	0.0994037314699945	0.15676080306168	0.223159814173497	0.286808410325478	0.332804384022781	0.348672495983935	0.0126393619271918	0.0205036577169172
0.517119373982682	0.742145223377485	0.924218327500041	1	0.94041418875381	0.768446838151225	0.355827769570207	0.569346917780072	0.78873493031372	0.948542609985747	0.991251942528933	0.900320382556011	0.172168810382439	0.310043703421461	0.479673529808174	0.642250580287495	0.746265146818111	0.753245523601041	0.0552541899436365	0.116945260037635	0.205385676917619	0.308328803740349	0.399632393026524	0.448874915355718	0.00703971495599367	0.0263617066442023	0.0581613025824183	0.101598244186825	0.149263010924702	0.187957439954142	0.247111975717473	0.319713153598564	0.364518467360363	0.366792136660792	0.325753635116456	0.255007233671906	0.14966627027013	0.225892142423058	0.298780636531819	0.34803279204669	0.357699123737477	0.32446706081353	0.0688725409177084	0.124114684038321	0.192220760440664	0.260186575342475	0.309788239291588	0.325251393622772	0.0211320776505049	0.0507070894706695
0.438457753157705	0.683389345257616	0.899433673935489	1	0.939308407153166	0.745361200496383	0.258598304731928	0.435609088201839	0.619172849757126	0.743239129028837	0.753644704109133	0.645555909657526	0.085106740333917	0.155731357879056	0.239565564454933	0.310757375676258	0.340268681130224	0.314589138090783	0.0146051222690674	0.0302444392050055	0.0511587315599089	0.0722000993289506	0.085604069427344	0.0854571456350819	0	0.00192903851979103	0.00480552481473951	0.00813246869129321	0.0108462027305991	0.011821755034964	0.618959315711244	0.76000152019712	0.847890072688677	0.859547010957949	0.791786950324611	0.662723770581842	0.346993311598535	0.492201108909766	0.634108125820008	0.742182448075272	0.789298791358413	0.762735696877421	0.118352361386816	0.194572370575384	0.289921776035213	0.392090055480329	0.481579987495997	0.537344426217969	0.0236114796910962	0.046084707179889
0.141974665861528	0.325157739913789	0.593407959563315	0.862956031652435	1	0.923394666039726	0.0068766134465912	0.0221408254313027	0.0568053229872991	0.116134241933502	0.189194094168361	0.245601430283902	1.31962811342985e-05	5.97319522901396e-05	0.000215445729450495	0.000619220178869663	0.00141817015385929	0.00258813908888154	1.00332239773181e-09	6.3845841396036e-09	3.23742636942732e-08	1.30810646698316e-07	4.21174718558573e-07	1.08058148393939e-06	2.74645650987613e-16	2.42901393995258e-14	1.89993766751367e-13	1.09210146372317e-12	4.95300290727519e-12	1.78720289279865e-11	0.107166062536893	0.157975291585892	0.213695697486501	0.265263265749819	0.302157352917196	0.315837681888281	0.0224678538073287	0.0304963855612715	0.0379848023814349	0.043415628671958	0.0455362264553351	0.0438270968484426	7.97011259117274e-05	9.96107307028398e-05	0.000114241136911617	0.000120230216267255	0.000116112629796509	0.000102901099601236	4.78371862135987e-09	5.50506203798767e-09
0.726396562927664	0.895086394801158	0.995727180829208	1	0.906658773937841	0.74211629624769	0.250484423937583	0.359828496263267	0.466653592755158	0.546358752527961	0.57749127458737	0.551057832820241	0.00528002068862808	0.00884248076827273	0.0133689360517076	0.0182475177493294	0.0224851077194043	0.0250132647559857	6.80306151760719e-06	1.3282603889532e-05	2.34119273991894e-05	3.725387558455e-05	5.35165596741837e-05	6.94045978653575e-05	0	6.83855515997239e-10	1.97046383808439e-09	4.11352168858211e-09	7.25051752614966e-09	1.12363787191453e-08	0.458391661659203	0.648513623080958	0.813137718961448	0.903590631951782	0.889901505098386	0.776738392535763	0.101913809119763	0.172811052700227	0.259700392544594	0.345888645172205	0.4082842372789	0.427121595791027	0.00249435070222427	0.00506934827511271	0.00913081042265862	0.0145756899231078	0.0206210853515929	0.0258557134250548	6.72010087299913e-06	1.63699314422501e-05
0.785819340428416	0.948540605958644	1	0.921286745106617	0.741068835555644	0.518896846847855	0.610244512957437	0.785688911117032	0.882265260963813	0.865334131997855	0.741151732595204	0.553175219094119	0.359992962323061	0.497092774759911	0.59600026769324	0.622764240120861	0.567528741854551	0.450334682079261	0.155745029403891	0.235263511277223	0.303898772806974	0.33960543759358	0.329513440204224	0.277347999001555	0.0410923827725911	0.0757613493585085	0.110094955642216	0.134054286724184	0.139348621215251	0.124025049663659	0.362913388648181	0.361868790487665	0.331231108854104	0.27787764976125	0.212813930543732	0.147496671040597	0.29197838572911	0.317903920362068	0.317505511730633	0.290875111103577	0.243996707845471	0.186561835969387	0.161718512512288	0.194024582287214	0.212272822498774	0.212360592422623	0.194267634979281	0.162063669050231	0.054595990760236	0.0760870262505
0.524187973154217	0.727650279281919	0.902455903913576	1	0.990024302884671	0.875716345089021	0.431027249809605	0.618670336004082	0.793376313329409	0.909010353489328	0.930528766472784	0.851064368922343	0.183792075898281	0.272788259874156	0.361722153948322	0.428535157711059	0.453591038691398	0.428953727466597	0.0406047572526342	0.0623421504920134	0.085495318637944	0.104740882227358	0.114637829061216	0.11209494856347	0.00460102571288957	0.00733825221560182	0.0104297950885598	0.0132273256195117	0.014976924144734	0.0151433172366796	0.244371199398853	0.357428640641132	0.465746463480455	0.540678205322325	0.559191467004457	0.51524669984759	0.11436039764483	0.189279736019538	0.279075670816987	0.366568426291208	0.428957477566675	0.447202232185934	0.0224625183744999	0.042111627671304	0.0702858945096953	0.104480787131592	0.13834980263283	0.163201696191009	0.00180029334285824	0.00388619286716871
0.188445986809626	0.308670437210899	0.416774416964588	0.463879242959127	0.425604977462313	0.321889143016641	0.0470427911462016	0.0943152518456664	0.155872193518849	0.21235047499235	0.238471068689241	0.220757786433577	0.00121592314309823	0.00298384130064433	0.00603591559157105	0.0100648766383903	0.013834759774733	0.0156759062871464	3.25384057694234e-06	9.77386926504409e-06	2.42002916374042e-05	4.93933691490499e-05	8.31023524687322e-05	0.000115253834477732	6.77004197048698e-10	3.09032758490933e-09	9.82178163271511e-09	2.48733573595105e-08	5.14602946320142e-08	8.75131196860938e-08	0.00520431203217389	0.0558836379013078	0.296163287492077	0.774645493211569	1	0.637121449879534	0.000818266371818206	0.0115426347267002	0.0803600730926216	0.276121937901721	0.468259640040472	0.391920306658103	2.61577839931945e-05	0.000484733939777246	0.00443330677281903	0.0200113875543034	0.0445812080080679	0.0490175594799171	1.69792544796907e-07	4.13863478490747e-06
0.459298962297565	0.617986552651384	0.725681628994373	0.743789769281513	0.665423661034992	0.519584500433871	0.389696445566053	0.604978671469729	0.819521680809397	0.968946344710863	1	0.900882093182431	0.134174613159772	0.240866578538963	0.376759628739498	0.514059005075099	0.612079546621653	0.63609085888193	0.0179960468790285	0.0382945394142879	0.0698527623413763	0.110468115343532	0.15206065835533	0.182465151598006	0	0.0015162418932519	0.00433387384450662	0.00875407093731481	0.014501720505705	0.0204660877440955	0.210671705907883	0.289950556938172	0.371617700401393	0.443636334457412	0.493365710938147	0.51114851142347	0.112806773634023	0.172374968120381	0.245070171645648	0.324395646779229	0.399919954396234	0.459260202374618	0.0483843239253739	0.0824103866039132	0.130218392785411	0.191307582204641	0.261581843935596	0.333055818927247	0.0162631484819207	0.0313700095042144
0.183371725736931	0.352751086425271	0.553740687791007	0.709346160051156	0.741527628839857	0.632578293919631	0.192535748995439	0.394294742026343	0.658919072778822	0.898580755584909	1	0.908158569248415	0.0700442995353936	0.152727464046038	0.271721395324813	0.394485469186731	0.46735885091092	0.451841000412452	0.00880920687143106	0.0204806921529419	0.0388123142457888	0.0599993326516356	0.0756791352485837	0.0778914736390218	0.000358281598092228	0.00092629998044117	0.00189596705028418	0.00313744724780177	0.00422206133030784	0.00462869003245047	0.0230879629862125	0.0673590507086752	0.148526897743864	0.247624897504168	0.312181223437363	0.297613793216637	0.0174096597975538	0.0583700673229924	0.147867484081822	0.283213759134618	0.410181328526487	0.449233960997886	0.00515396840486063	0.0199085458360732	0.0579752139960717	0.127586581782569	0.212293740928636	0.267109287180069	0.000578658099455755	0.00265322609642094
2.13458250609521e-06	0.000481161382522242	0.0258066250855229	0.329332272658313	1	0.722484175241158	1.65449876196256e-11	3.17354353910819e-08	1.44838862563438e-05	0.00157285388878786	0.0406400548588155	0.249851994588036	6.83153024703778e-19	1.11505478620991e-14	4.33049006961541e-11	4.00166305876029e-08	8.79845909706179e-06	0.000460294039271058	1.5026837601872e-28	2.08711317592457e-23	6.89742579459122e-19	5.42363811537686e-15	1.01474519056507e-11	4.51737276655758e-09	1.74564536497797e-40	2.08110426170644e-34	5.85241446458202e-29	3.91596623529536e-24	6.23455459348404e-20	2.36175343759781e-16	1.4241398871029e-05	0.0011856914320299	0.0278146274542502	0.183847338764692	0.342392294617264	0.179669000480803	2.35974550820803e-10	1.31359155561586e-07	2.06033605359465e-05	0.000910538494630286	0.0113381211810035	0.0397801496125551	4.14224341881633e-18	1.54172510710518e-14	1.61681678003647e-11	4.77746160183803e-09	3.97755448132577e-07	9.33077255465385e-06	7.70307268570188e-29	1.91695303441013e-24
0.572083799632573	0.726730760277989	0.858991914985275	0.944752046484687	0.966863479918297	0.920729783990253	0.361918855854675	0.512289421901035	0.674655833737829	0.82669029197298	0.942568284636102	1	0.124807815479773	0.197014293871124	0.289205890187715	0.394915270428992	0.501711118687687	0.593047813243956	0.0231693121038846	0.0410599052282823	0.0674071321931044	0.102752363954898	0.145591396889125	0.191847923328675	0.00194555076111771	0.00428009102255062	0.00819802868201454	0.0142307903740446	0.0227170601026343	0.0335521370995812	0.2957561034244	0.437825337881027	0.573256091095847	0.663945016971006	0.680256220382388	0.616556586964192	0.138217996722591	0.241467444385297	0.372908704212116	0.509316311746712	0.615306350495418	0.657575141815665	0.0366198984403437	0.0758325992867836	0.138376256688943	0.223038380203767	0.317831168050697	0.400558679119041	0.00517926936915729	0.0132636534995756
0.0392430491207113	0.160958621312528	0.441981333896836	0.812517035419625	1	0.823960745640443	0.0163255052937242	0.0689066169504903	0.194711770837175	0.368351231948279	0.466520752344372	0.395565837469538	0.00147949888005042	0.00642652319126795	0.0186876079789063	0.0363802953691321	0.0474151006372034	0.0413719162418251	2.90895225891851e-05	0.000130456273238973	0.00039062208805747	0.000782670837177931	0.00104975583150102	0.000942568256616047	0	4.52366424734687e-07	1.65429456579424e-06	3.54381744612236e-06	4.93884898578515e-06	4.55394264341259e-06	0.145987513900496	0.212712202326568	0.285705411723175	0.353747943263789	0.403755810771972	0.424808363509327	0.115393483580946	0.157616153864692	0.198458422347512	0.230349743675583	0.246465044136785	0.243092934401942	0.0179357677292014	0.0229658589324796	0.0271078163188405	0.0294954888517064	0.0295846154330744	0.0273542949333723	0.00054807536953899	0.00065790274992068
0.682032962467473	0.885339241513545	1	0.983340404798716	0.841768515083673	0.626842790317493	0.594242450511469	0.770229431094089	0.868458320346741	0.852330854710147	0.728049469605654	0.540811546823741	0.275472479873515	0.357736114597251	0.403169356208315	0.394826825197858	0.335916421939556	0.247831307596213	0.0635594552780187	0.0843244819926301	0.0956697463947646	0.093359397693806	0.07828165547965	0.055903990936489	0.00113672371506536	0.00396716383053064	0.00549669411128914	0.00515367177872732	0.00306994613443323	0	0.269480197783536	0.382109168569531	0.450430625826662	0.442378710562067	0.361905469365634	0.24592425315094	0.227480803231873	0.375279689841229	0.513324483455255	0.584793759355615	0.555575224142598	0.439955317269292	0.132468818697604	0.256932562351082	0.409220277276273	0.54113397061813	0.596243471910689	0.547906133788985	0.0506715634905892	0.12066029036581
0.0186773318906767	0.0954166919394448	0.290736577658564	0.58157649017444	0.774506333539847	0.6883918136517	0.0302231783941664	0.140726595369318	0.408284928185721	0.782564480061955	1	0.853275863509881	0.0261022780474424	0.118079928478754	0.329783608060054	0.607309900826794	0.745120414554021	0.610122582062034	0.0114863025193713	0.055736799940054	0.152480393653533	0.270985447957124	0.319484006152938	0.250651055072242	0.000831232163274273	0.0131356645799913	0.0386649622919418	0.0677854583867139	0.0770387336020988	0.0573233854557975	0.00975710237556476	0.0623898601197589	0.208727784645009	0.441369401943556	0.603767389414734	0.53637236897443	0.0197350574211716	0.105744153576566	0.330104599105299	0.65972268817946	0.855188099963573	0.720579291881133	0.0189885349429593	0.096795721441052	0.287017736285898	0.544329760557858	0.669262116364077	0.534578168968404	0.00851566953838336	0.047478099508766
0.000838244216279248	0.0159835736422003	0.139063524550868	0.552062952253988	1	0.826508685268538	3.82164155132782e-07	2.3590636653614e-05	0.000664454731266216	0.00853939612361604	0.050075459946453	0.133985795551959	7.99145246478407e-13	1.59698862385193e-10	1.4561762705291e-08	6.05845800706846e-07	1.15012827303919e-05	9.96245751751166e-05	7.66474792224496e-21	4.95861476139693e-18	1.46372296486646e-15	1.97148478465032e-13	1.21161320481609e-11	3.39758703923968e-10	0	7.05842633392999e-28	6.74838719005988e-25	2.94253164725684e-22	5.85434216412982e-20	5.31460614958963e-18	0.000197423830482056	0.00310810187731696	0.0265197641230616	0.122637364224997	0.307365202473901	0.417508506725771	1.35638631381691e-07	5.35192710465908e-06	0.000114449979622675	0.00132647781055191	0.00833226356160224	0.0283664343048016	4.30175886651932e-13	4.25406353518185e-11	2.28003031237765e-09	6.62301913010811e-08	1.04267782588957e-06	8.89657830384135e-06	6.297781146715e-21	1.56090543452551e-18
0.24724048145906	0.425796203733436	0.642585507051545	0.849780983420743	0.984759167525718	1	0.146469617686617	0.222749936290553	0.296848297874524	0.34665580445612	0.354739321247765	0.318102531986979	0.00965958149811183	0.012972282150451	0.0152658601615016	0.0157424758821215	0.0142256350719775	0.0112646353036204	7.08981656592024e-05	8.40812952484494e-05	8.73767355442791e-05	7.95656983344333e-05	6.34870959153534e-05	4.43875914025398e-05	3.84725050305121e-08	4.1208789062261e-08	3.62108324441106e-08	2.53011942269898e-08	1.20727324754669e-08	0	0.87307049932657	0.954303247432726	0.966297299238854	0.906405236491564	0.787628317832644	0.63402665142986	0.392058599433862	0.48062588835448	0.545821464775542	0.574223995629746	0.559627875285661	0.505248015387174	0.0519979515864448	0.0714926731992667	0.0910592554458886	0.107441959253281	0.117438639941774	0.118914654343138	0.0020368138777016	0.00314084964709461
0.117142217469977	0.286868193091816	0.522139730058859	0.71182566196041	0.728216750607388	0.559104039080449	0.147395873936669	0.368190284742729	0.68502160940198	0.955262113977352	1	0.785964813720351	0.0863814778477068	0.222903015139507	0.425549805157797	0.607783907250886	0.651154889197448	0.523494315662413	0.0220924082798451	0.0622161420094894	0.123782953441553	0.181984642721807	0.199741368432055	0.163931990299641	0.000131537121519987	0.00573686907582635	0.0146224739823914	0.0234306190455496	0.0266707921764733	0.0219602384205629	0.218548715532022	0.348756146358998	0.483654054806374	0.583759374023843	0.613568918751217	0.56166340613678	0.182364444455337	0.32223251375878	0.494189146795685	0.659361424724912	0.766037239699359	0.775199129324951	0.0834079026981887	0.16466425711206	0.280303622150285	0.414078999314607	0.53208788401856	0.595282119341186	0.0193044329356742	0.0450662943503767
0.529958042526176	0.604069141036228	0.635671589435322	0.617561112962104	0.553895796281966	0.458645551308496	0.346689442992536	0.445486243557699	0.52848049920005	0.578794804065336	0.585222842453871	0.546284531098775	0.162039917301387	0.234727628454373	0.313911623715287	0.387571266391213	0.441770523687457	0.46488216642923	0.0541110142414402	0.0883642081314957	0.133219590340488	0.185421797160909	0.238261826428547	0.282650094794486	0.0129101593116959	0.0237668067365032	0.040393460074851	0.0633800045286415	0.0918109463531681	0.122782833168489	0	1.39294082043847e-09	2.43046898728248e-05	0.00776728281585617	0.0454642703689688	0.00487408844070879	1.60787820730525e-10	8.76696090950582e-06	0.00875514038951117	0.160139781300273	0.0536484797893541	0.000329183214239396	1.55208849122959e-06	0.00484356946682394	0.27684498385863	0.289821004599626	0.00555706054396941	1.95156253162006e-06	0.00131515328393093	0.234899725574955
0.706421686861331	0.863277808996988	0.94617236142546	0.930280270632453	0.820475295069324	0.648923785672644	0.672202179286013	0.855595117459158	0.976616160741089	1	0.918580986886728	0.756828210538977	0.40773912455704	0.54124247083991	0.643797083925816	0.686649838118891	0.656804845499532	0.563370505542528	0.155793502026484	0.216777753861868	0.269397894183645	0.299637388253621	0.298509946403582	0.266361603490115	0.0346259913618205	0.0521944816400085	0.0688705873615745	0.0804955417837068	0.0837198168436981	0.0775576673880072	0.0770217072376865	0.0699456813513756	0.0497622928905113	0.0268821018062028	0.00960309537119284	0	0.410310179737995	0.440230774264955	0.377736524242393	0.258761827495856	0.140586139351722	0.0591585304881799	0.697935512278459	0.878257148578111	0.885128068287034	0.714471993996735	0.461328986819073	0.237221953942841	0.394983533028076	0.584271286616582
0.609825894269578	0.854951044106931	1	0.976145712037301	0.795182832445509	0.540342009776462	0.371986999992134	0.590093277833917	0.78035031483159	0.86097607844258	0.792713297057238	0.608960785972477	0.150096979861251	0.270519392393808	0.405120985006765	0.50553780253097	0.526146435546496	0.456774231878963	0.0387548568171221	0.081195690530174	0.138880212984293	0.196704191420987	0.231754344095578	0.227451050148839	0.00467217531154683	0.0143597850006825	0.0299680548337388	0.0493744653545936	0.0665281454625494	0.0741009645948238	0.34221447809278	0.484270792040887	0.560884179201449	0.531981013766789	0.413120222947372	0.262369038991144	0.200120677817201	0.326155285951004	0.434333866191032	0.473390901165422	0.422447361006893	0.308507440526572	0.0737594134573301	0.139755864978219	0.214741689012079	0.269315343723359	0.276224506426961	0.231737757394188	0.0156851909593686	0.0368006570561204
0.21094371956813	0.399198478267381	0.620398032107565	0.796594646389741	0.846711445128855	0.745285145073043	0.198247566132895	0.397741789876469	0.654332339853414	0.889053425917333	1	0.931719509216441	0.111390132453685	0.240382352212871	0.420852345185095	0.606377521486193	0.722251627270057	0.712128362660622	0.0345153706261476	0.08545889640811	0.162620943928826	0.250517307448791	0.317011960942285	0.331024516617145	0.0013829697293087	0.0136816497581374	0.0337754091371062	0.0588935096522546	0.080926537961084	0.0901100307036379	0.0924883330646914	0.18601139664993	0.308823330748654	0.42951275488182	0.502875222018767	0.496404346103737	0.122218671216614	0.251596256433188	0.429694755640237	0.616042554347486	0.744315617084696	0.758866650236352	0.0849277129507222	0.183219665712856	0.324833402123323	0.481905720770032	0.60174715970952	0.633689613491957	0.0285590127641434	0.0695771316572294
0.076229803994104	0.275075857452132	0.647161729964276	0.993644469382001	0.995820371178664	0.651422932323355	0.03062718309063	0.13536037145457	0.389190105841736	0.730027677692737	0.893755277868433	0.714216746658196	0.00803474228134786	0.0439296339795398	0.154587143986479	0.354356475437838	0.53000591978621	0.51739288828324	0.0012758527151727	0.00931344731057638	0.0404775999070986	0.113575201310577	0.207614351606301	0.247610084097845	0	0.00117917454786927	0.00688635436518493	0.0239464656127668	0.053643043751354	0.0782176669192835	0.211774189439398	0.447740786795013	0.744260363638364	0.972842154552979	1	0.808349936971127	0.167075258444078	0.368355889606878	0.638453966524789	0.870160480165709	0.932621527419077	0.786054103591405	0.0851681296626526	0.19589459451291	0.354088478111402	0.503219022335957	0.562364167556316	0.494203966772851	0.0279879909316551	0.0672812389540846
0.619462840055095	0.716713815213437	0.796717785913673	0.850925364046569	0.873185762917004	0.860894717943792	0.870325857511863	0.94876729167279	0.993723915534901	1	0.966857517709679	0.898158898596423	0.0880364739718711	0.0904248426213568	0.0892362064419965	0.0846101867461896	0.0770783524473699	0.0674637388675419	0.000641124524205728	0.000620460725176788	0.000576917526514577	0.000515395409221899	0.000442378953630909	0.000364816943886768	3.13369998902533e-07	2.83733456636088e-07	2.45749627188089e-07	2.03247020711933e-07	1.60010142525028e-07	1.19245854640758e-07	0.0542935535064495	0.119937212922031	0.220641450884521	0.338024176496944	0.431256785789282	0.458196369569256	0.0338716944333168	0.066440069169001	0.108530217232586	0.147638207531823	0.167253173839707	0.157789278071578	0.00260858872331644	0.00454346998566635	0.00659016522598584	0.00796034798765253	0.00800746558877905	0.00670788163268812	2.4777956085511e-05	3.83331565960025e-05
0.0634359621936215	0.205120826119865	0.454805874506958	0.70129897250204	0.754155556263277	0.565757238176118	0.0729142500360419	0.243892630195852	0.560519371668596	0.896386424165035	1	0.778497517322507	0.0427209613992546	0.150580625779899	0.360264289780209	0.598261549262993	0.692530489095787	0.559200987678667	0.0117930516537031	0.0473644930496718	0.119893984714915	0.207673736101943	0.249711497569455	0.208961904098813	0	0.006133250153607	0.0192389506550829	0.0361020127099533	0.045514742923405	0.039279791319161	0.27604322418124	0.330939564742263	0.381018434569862	0.421333572167976	0.447530306547341	0.456617709316785	0.182153420333437	0.232188228195766	0.284105740860113	0.333800652778629	0.376652113184406	0.408212964393326	0.0955058529876007	0.129726816058384	0.168931314573393	0.211068158112357	0.253147925010254	0.291534032160274	0.0391939896859928	0.0571786169777907
0.44047378188007	0.618778007267733	0.770636944688747	0.85155494352633	0.835111613672538	0.726814019461781	0.512860789265513	0.722356656481419	0.902230991958413	1	0.983796021746464	0.859047560799958	0.334689064492894	0.473715718527461	0.594040946922001	0.660705882983559	0.652019668343069	0.570892984113093	0.120454098281473	0.172565185724937	0.218022653877704	0.243676801907961	0.241195759223886	0.211411062506011	0.0206357005003445	0.0316681591060046	0.0413669402354334	0.0469388396578846	0.0465776441318365	0.0404044274558689	0.545185540632775	0.574296135463583	0.580996508078919	0.5644993298387	0.526732305580815	0.471967631952461	0.597064563785281	0.668165596057631	0.718108155773654	0.741262707100514	0.734927589519464	0.699847573612223	0.285123801128517	0.339548074350723	0.388078208838538	0.425812770500775	0.448616612814673	0.453865363018551	0.0561109278610259	0.0722402732326799
0.161751357758194	0.371369049370385	0.663717929055424	0.923382484475778	1	0.843021518881446	0.0745940420621973	0.186156174160086	0.361635022144328	0.54686944812039	0.64374977522492	0.589889677037606	0.0138300696832694	0.0375160224363353	0.0792184065785282	0.130213123241653	0.166610887279952	0.165948043360864	0.00103067880845564	0.00303945210822906	0.00697651047399244	0.0124648840975198	0.0173362102903345	0.0187688837870558	3.06460261594448e-05	9.87680640021289e-05	0.000246780595574458	0.000479492768608951	0.000724998393501393	0.000853214702622641	0.123653571287814	0.280757689198162	0.498732319690584	0.693129589302358	0.753654847087437	0.641123500654703	0.0334397917586151	0.0899445003697616	0.189275952413852	0.311621231351825	0.401392886364925	0.404504547103424	0.00243047845146547	0.00774490111122936	0.0193076294838444	0.0376571608564371	0.0574613240027688	0.0685984303500512	4.72421225481468e-05	0.000179015046296145
0.250737917730308	0.507136193768613	0.80097286470497	1	0.990193655653208	0.777543819775661	0.201245829047868	0.420222800799492	0.681453197323918	0.871995011626048	0.884338704728527	0.710945353744755	0.111020167170027	0.245162572814184	0.41151502900084	0.541267269104434	0.562452296458296	0.462151600894248	0.0372872898152312	0.0962326650907026	0.172129594116007	0.235078646396075	0.250825639353127	0.209797072252181	0	0.0185813867906115	0.0433953857533647	0.0651800554127782	0.0723296448055516	0.0605169430452951	0.491820707333615	0.590232927195976	0.630677956481042	0.60039290328139	0.508985195153901	0.383532043968066	0.45701443985121	0.537429110780293	0.562586768455608	0.524499273838786	0.435169716568595	0.320509039080297	0.291661289524329	0.336796428214573	0.345484143329225	0.314955137159578	0.25474457576646	0.181901671437799	0.123710437655674	0.141020128795282
0.550373248329991	0.85996991427207	1	0.865381372334616	0.557321613420294	0.267113002626291	0.13704329065433	0.174752952371619	0.165837241654439	0.117119823702705	0.0615558814905893	0.0240768407490924	0.000934433577531367	0.000972424698710233	0.000753102911667366	0.000434053710225769	0.000186175881801204	5.94284176220409e-05	1.74473418478269e-07	1.48175913739778e-07	9.36519336608937e-08	4.40500755854324e-08	1.54193927403843e-08	4.01678165401927e-09	8.84638342020482e-13	6.10851564744441e-13	3.11476413322412e-13	1.14982024175709e-13	2.753595171037e-14	0	0.166539541113396	0.275510240250285	0.360871355680916	0.37424961355425	0.307301438932044	0.199784647137224	0.115200138070786	0.211610863630693	0.307763564646258	0.354397566563561	0.323116058634885	0.233249455170066	0.0664903276675052	0.135615088418263	0.219003892311311	0.280020572664326	0.283479938031412	0.22722128035226	0.0320209184385889	0.0725183477950585
0.144532543985048	0.409210953370532	0.764208569077429	0.962799643204973	0.821533121793863	0.473568740004213	0.138470673975231	0.403297494124199	0.773286035570293	1	0.875954529823488	0.518707667116364	0.0890020508772781	0.272631798915742	0.539597211706507	0.717217086351815	0.644627616704738	0.390924542222247	0.0358873449170616	0.124129304822789	0.257505970011871	0.353181211022503	0.325506913391638	0.200915428106806	0.00489486203072492	0.0342829098771959	0.0804264697697707	0.115908386581594	0.10937062601331	0.0670728425465844	0.577543970571387	0.684715036400846	0.779245078849378	0.851495276251706	0.893499690293025	0.900408612876515	0.376308322055955	0.468427163807036	0.559306126300141	0.64090510826803	0.705035140915863	0.744697120530087	0.159698539756269	0.210088694345274	0.264284840063702	0.318451131087489	0.367913822118852	0.407792538236562	0.0399272116169377	0.0577494318031746
0.219174114560416	0.436464353085098	0.688719607025965	0.880630121294268	0.918514301152671	0.782172958070965	0.208313434918529	0.429428195751031	0.699069976936878	0.921430265596308	0.990713782332973	0.870167077038238	0.136119460083829	0.299432181434214	0.508197481123256	0.693269963485399	0.769159950089365	0.69592390808389	0.0546631594054879	0.142226148210685	0.259354163003425	0.37026579974457	0.425431573031374	0.396124118169475	0.00197818800806738	0.0360648149487838	0.0837043478064507	0.131646757652806	0.159291440816419	0.152437088308068	0.142140457531451	0.288166282639337	0.457522862868976	0.588540868293379	0.619530331819868	0.534494840124924	0.164480610597551	0.356970244091493	0.608304069265195	0.841716906117703	0.955235753363515	0.891451190545323	0.120782278586125	0.292512863226548	0.542357020560803	0.811200932204185	0.993255224291938	1	0.0504594917163795	0.154370196432249
0.492271337058445	0.708980273554412	0.897902308951131	1	0.979378418616503	0.84349016515292	0.206657729800144	0.345206249544414	0.50701255248801	0.654805638148665	0.743662836198784	0.74270378193116	0.0410008964514215	0.0795537597706664	0.1355876510875	0.203124767150396	0.267546916065937	0.309867420976485	0.00371130982061431	0.0085494070988571	0.0170504691508917	0.029734789496313	0.0454972653191015	0.0611566670434502	0	0.000278621701595665	0.000862007201191787	0.00191175378202838	0.00351903517898749	0.00557650355516313	0.423910788507831	0.58151196697173	0.705592975286472	0.757305560916333	0.718972449483028	0.603775465648894	0.175790871678705	0.289929118438453	0.422899439332697	0.545603971498698	0.622632441254511	0.628502213704304	0.0388134230364278	0.0770834745390833	0.135249515769721	0.20980932129595	0.287839258182653	0.349269568505866	0.00443880692128259	0.0108125054692957
8.37739607415956e-06	0.00127502382116245	0.0477679430298576	0.44051811680851	1	0.55878561616348	6.74524458069578e-06	0.000727804579702617	0.0193304007577789	0.126379293747631	0.20338549765603	0.0805699386832898	2.11511889367405e-07	1.61792998382328e-05	0.000304644702170096	0.00141200595586281	0.00161097358490642	0.000452427820378363	2.58285316112063e-10	1.40072453964305e-08	1.86979859100461e-07	6.14392037912818e-07	4.96941538285208e-07	9.89404707254661e-08	0	4.5999059861634e-13	4.45706735473234e-12	1.03989710049068e-11	5.95766507616165e-12	8.303655474038e-13	0.0693257038942505	0.149987190559576	0.273359441789699	0.419695211009128	0.542817667450519	0.591417214450143	0.0123115476102006	0.0344502590552854	0.0812067932764462	0.161254653575164	0.269744238966683	0.380112477259636	0.000903165497287192	0.00326864038379883	0.00996522185806384	0.0255933318518157	0.0553715537292516	0.100917531344695	2.73689638505019e-05	0.000128108551430027
0.8098496683438	0.949394935947859	1	0.946375914380499	0.804707306042387	0.61478432567237	0.500471482210797	0.67022369549801	0.806437637212618	0.871831148369385	0.846846235070452	0.739072982133099	0.0370119551670089	0.0566215423053652	0.0778271780810338	0.0961149893516315	0.106650121198097	0.106326625677959	0.000327222954555023	0.000572106447087331	0.000898502359448946	0.00126772603076093	0.00160700956872987	0.00183024180154745	0	3.45668582444126e-07	8.95376556063881e-07	1.65516758014061e-06	2.55209334251736e-06	3.42469489630596e-06	0.855291861988245	0.890357634043283	0.890518197936054	0.85575466621877	0.790103375613924	0.700884928074482	0.643315716396229	0.684777481168797	0.700330340210453	0.688152316643139	0.649672335243562	0.589294424954527	0.186684800596323	0.203193342666846	0.212489819820967	0.21349854743621	0.206100888597451	0.19115820510841	0.0209008246621625	0.0232616093001546
0.0109058908456003	0.0954734814569573	0.330705831350637	0.686494812214263	0.88957095734385	0.723872145585541	0.0262413090999952	0.154874762009143	0.46726356791704	0.863545549121579	1	0.727589000133729	0.0284396446015216	0.146665217601935	0.395950129521059	0.655096922955603	0.678377732511483	0.440071734881559	0.0149130781018457	0.0805135128105991	0.199729088993549	0.297506195737332	0.274931156381047	0.156878791975433	0	0.0219517600387893	0.0559881797758754	0.0765281937749172	0.0618330981677924	0.0278232034802167	0.167283443786032	0.270837455643851	0.386761327501287	0.489797703801339	0.551317642908405	0.552026932947237	0.230668335434097	0.339866861693723	0.443523918789627	0.514152315602945	0.530073986607154	0.486116437791184	0.184353213504336	0.249195971127627	0.29823637961609	0.316823380955071	0.298960706852599	0.250415256909905	0.0834495839288022	0.104298403901529
0.955813641085701	0.997417387816468	1	0.96325769717777	0.891463113755107	0.792647958081893	0.746875392305925	0.768575553911313	0.75987441606668	0.721794425982127	0.658718396630781	0.577559682955914	0.340990889635588	0.346033556938975	0.33736236387271	0.315991967132746	0.284348508559765	0.245816577554503	0.0907277339960832	0.0907912317327018	0.0872727989996077	0.0805810920920323	0.0714628116064889	0.0608657122873566	0.0137505094098978	0.01356272731027	0.0128333760941604	0.011646261799083	0.0101310979735494	0.00844022323797872	0.66645405603037	0.735007861429866	0.689187794085729	0.549410019900389	0.372324833212862	0.214427901252598	0.347215477013944	0.488551157730614	0.584369087820401	0.594253419297411	0.513767540350336	0.37760752664995	0.0837806383515937	0.150679508815706	0.230087002765823	0.298555419680334	0.329294066352418	0.308748871358034	0.00899926988614162	0.0212288454559096
0	0.000206622206061914	0.0084790644481894	0.11980187557148	0.587474939929423	1	7.66052153705702e-05	0.00366833032624653	0.0596503696212667	0.336558483229828	0.65915557978338	0.448129117707	0.000685270927441518	0.0128466753059695	0.0834054620646679	0.187949885545998	0.147018795520271	0.0399190525172739	0.00119536067473798	0.00893978449785546	0.0231813474967406	0.0208633033003202	0.00651687263647053	0.000705166015006401	0.000412882013363769	0.00123521330622693	0.0012791682110596	0.000458674538400694	5.5677352037751e-05	7.1098529545078e-07	0.237626686302227	0.294248863572182	0.328279900287921	0.32997709967366	0.298836280781462	0.243833164393974	0.310172530517566	0.396347871481425	0.456309711116153	0.473317941384664	0.442340105166041	0.372451495911788	0.209897009437654	0.276779228335113	0.328829339098595	0.351979692346644	0.339449121576388	0.294945502491376	0.0736377138672648	0.100203555010972
0.565312899565609	0.81296500005807	0.983019501250992	1	0.855861663626596	0.616009156524423	0.341047198978373	0.543269031429997	0.726730269315024	0.817457137613013	0.773490629176026	0.615559509065041	0.125094681975491	0.222419319631496	0.330189283494332	0.411218962395172	0.430322487057684	0.378477030554606	0.0256687267627812	0.0537180975568433	0.0902861620705171	0.125544977864388	0.145787279174424	0.141776371030077	0	0.00488528801062178	0.0122386048775206	0.020783535893421	0.0277378290105632	0.0301577987592309	0.642365548126397	0.687947065504048	0.694579830838344	0.661132272913126	0.593237635340512	0.501742422292797	0.446108935433534	0.522138625931984	0.575995004645692	0.598967657713677	0.587168068943041	0.542605955814775	0.199544729353242	0.255833523054879	0.308779883784452	0.351065388567937	0.376113342219411	0.37975797724167	0.0556516904038629	0.0792287898739375
0.609825894269578	0.854951044106931	1	0.976145712037301	0.795182832445509	0.540342009776462	0.371986999992134	0.590093277833917	0.78035031483159	0.86097607844258	0.792713297057238	0.608960785972477	0.150096979861251	0.270519392393808	0.405120985006765	0.50553780253097	0.526146435546496	0.456774231878963	0.0387548568171221	0.081195690530174	0.138880212984293	0.196704191420987	0.231754344095578	0.227451050148839	0.00467217531154683	0.0143597850006825	0.0299680548337388	0.0493744653545936	0.0665281454625494	0.0741009645948238	0.34221447809278	0.484270792040887	0.560884179201449	0.531981013766789	0.413120222947372	0.262369038991144	0.200120677817201	0.326155285951004	0.434333866191032	0.473390901165422	0.422447361006893	0.308507440526572	0.0737594134573301	0.139755864978219	0.214741689012079	0.269315343723359	0.276224506426961	0.231737757394188	0.0156851909593686	0.0368006570561204
0.56904722618921	0.771551033572625	0.9310615420098	1	0.955944551382759	0.813344464832092	0.266420851945434	0.407150475184509	0.553722437305999	0.670217116346453	0.722004677274473	0.692261621831941	0.05740337082204	0.0990123296959524	0.151855231369063	0.20720179085383	0.251580979112695	0.271846135734272	0.00549136444390471	0.0109021884327155	0.0190173026498942	0.0293694302976714	0.0402726098581713	0.0490914681162144	0	0.000314622442084198	0.000863049307969974	0.00168880687763166	0.00274687761758624	0.00386744834955824	0.650498767479854	0.775014134616759	0.84534745555835	0.844164107396767	0.771763915503768	0.645958106483027	0.31419928742861	0.42738481505274	0.532191045019735	0.606691783241035	0.633182051108009	0.604994217743926	0.0682208304298798	0.106051421272619	0.15083979697744	0.196358113101205	0.233979477774385	0.255230150672407	0.0064569973184334	0.0116470659459532
0.433236460362827	0.614535999650268	0.793780829171926	0.933651565145386	1	0.975317725471532	0.0291171030044564	0.0475306849401719	0.0706530524227438	0.0956354119299525	0.11787928230626	0.132308327622819	2.90327533250872e-05	5.45403240362211e-05	9.3299249503098e-05	0.000145334771957936	0.000206154046362384	0.00026628404176522	4.29482119418001e-10	9.28492090108397e-10	1.82785712610525e-09	3.2767040589985e-09	5.34888343540261e-09	7.95096776487784e-09	0	1.40248756176276e-16	4.37021598625309e-16	1.0017702715722e-15	1.96471797531668e-15	3.42792349507301e-15	0.712530568397084	0.707550117361068	0.675054963051203	0.618798543119555	0.544988892850204	0.461162771594459	0.125639522552794	0.132476136127083	0.134207642898054	0.13063064334516	0.122163397741953	0.109765374022282	0.0007161654992672	0.00080183025582228	0.000862540913966051	0.000891466834010137	0.000885235652917967	0.000844580060444638	1.31966851275753e-07	1.56888665097772e-07
0.480882130291414	0.758807377639371	0.968542341507168	1	0.83517161813055	0.564216374894702	0.131985146341891	0.286270538101533	0.502251095608094	0.712785696678027	0.818259903325329	0.759832508511839	0.0147359353196495	0.0439354604633734	0.105955679614679	0.20669097444323	0.326145393283051	0.416288764441135	0.000667805030953561	0.00274174305970861	0.00909214150763066	0.0243818233297534	0.0528843141579469	0.0927837664086308	1.07109078984328e-05	6.80263239658501e-05	0.00031585510131057	0.00116857183629364	0.00348711689660965	0.00841168735302548	0.260145517670559	0.415318298862141	0.565257586168554	0.655862254573346	0.648753743044437	0.547076563522437	0.372327405185618	0.467886879061024	0.501253739353285	0.457799521679027	0.356446144507547	0.236599117681903	0.112125199754996	0.110909924678615	0.0935271373809663	0.0672363695971476	0.0412067438419642	0.0215290222550566	0.0071033914374298	0.00553039188025842
0.0755559590872212	0.219899045742491	0.441560945716649	0.671633792047824	0.790649869135719	0.723965974318523	0.1202237509754	0.31630467327426	0.603046075740737	0.881013462688487	1	0.884479493615282	0.110193047763274	0.282065627330597	0.521038191713342	0.73618560073	0.80712789841807	0.688429007942736	0.0560763105060374	0.153272568852864	0.281533513178267	0.388010852251813	0.411296432751091	0.336386553437747	0.00609325294255785	0.0415497547941973	0.0858622958862627	0.119468118835668	0.122472516462517	0.0929335729935456	0.201452467835805	0.279543950398335	0.359070395307882	0.429269862528516	0.478950555613139	0.499381115677052	0.285002641683814	0.388537981313188	0.492361022882788	0.582069567033278	0.643143538971713	0.664759061805356	0.214179324787026	0.291605452395044	0.368020100382773	0.432572944032089	0.474666331778689	0.486783023151424	0.0788302806885944	0.111487695868387
0.62511015575223	0.869006633745066	1	0.952560825414827	0.751103013375043	0.490240859216612	0.243688704379312	0.435334174564715	0.643691757541773	0.787833678921018	0.798184341188609	0.669398143282744	0.0443725411120282	0.10198909880773	0.193852440531189	0.304903124105839	0.39693301410094	0.427727641882434	0.00367331336307562	0.0110799361551859	0.0272268560412211	0.0551391821471938	0.0923048288462034	0.127843063945303	2.38019434356653e-05	0.000447581023680407	0.00167732482310795	0.00455862858235213	0.00994302560388125	0.0177866329348319	0.305529828349202	0.44089190779807	0.519921993088612	0.501054901432516	0.394612460313695	0.253964153003514	0.130174752582292	0.249447542986934	0.390546044121361	0.499666304225062	0.522427342721553	0.446388521624405	0.0267024983050404	0.0680908356022112	0.141628470867022	0.240610402077652	0.333999325012306	0.378875160554547	0.00254031599341769	0.00887855251217681
0.00409997524240393	0.0296123983612505	0.126924402696537	0.322846341878391	0.487332985291415	0.436550954354971	0.00443997617854844	0.0290156256135773	0.112528475231714	0.258983517889459	0.353721138136894	0.286700927568254	0.00239073541822357	0.0141364956710471	0.0496056574375843	0.103299888199051	0.127657898109838	0.0936213121801305	0.000640079415558469	0.00342454643881813	0.0108730517544312	0.0204870320538326	0.0229079293469425	0.0152009881125335	8.52094330899394e-05	0.000412492280035714	0.00118501315181882	0.00202027138299638	0.00204397439111479	0.00122721423635939	1.36979016897053e-07	8.68112362132265e-05	0.0103858225491244	0.234557280542207	1	0.804811446756109	1.49158086300068e-08	1.27147395748045e-05	0.00204602619497889	0.0621524098602431	0.356408306819084	0.385816436342764	2.56884516620818e-10	2.94535643295968e-07	6.37500224843478e-05	0.00260474904837433	0.0200906735185174	0.0292527141210788	6.99426021221881e-13	1.07911315879e-09
0.967840756066044	1	0.99217527613133	0.945286568197399	0.864746731535199	0.759433557833445	0.721392253476988	0.792399962546795	0.835620824361468	0.846084085413615	0.822560442979794	0.7677996155802	0.347516647431279	0.406867954250155	0.456791051452621	0.492018391458898	0.508582872095152	0.50455253831976	0.102882599752496	0.130376276308659	0.157400806948371	0.181549525473824	0.200388162902246	0.211854835404889	0.0111791580960917	0.0188677032964415	0.0273013829159602	0.0359271681440878	0.0440376426828021	0.0508597335592383	0.550530353814391	0.535570619729727	0.493030698584003	0.42932936800616	0.353378791534626	0.274550620596298	0.432978376898182	0.441533155186072	0.425979080078957	0.388741185898347	0.335390990927498	0.273281551505054	0.207980491873929	0.222813139398673	0.225445203612179	0.215463606955782	0.19441878622269	0.165430257703445	0.0553947855310868	0.0634487624156976
0.554521260125976	0.744423800297971	0.906011642066581	0.999678103548485	1	0.906887134871036	0.256955470251965	0.368008060694497	0.477818360714315	0.562442777931517	0.600213312734792	0.580691209480759	0.0401992184479627	0.0614363265078089	0.0851100409151172	0.106884874629496	0.121687535247902	0.125596196462308	0.00209042603985656	0.00343106941592607	0.00508802848424149	0.00682894246367652	0.00830189369518192	0.00914474426825533	0	2.81017883109976e-05	6.62222832440152e-05	0.000110962654170716	0.000155012788695753	0.000188723618254894	0.548849089596932	0.66526417800308	0.721284570800037	0.699505533711882	0.606802585799333	0.470840799637384	0.302322918402557	0.433172608790053	0.555159054409532	0.6364201750435	0.652592299126359	0.598565488718414	0.10635105512784	0.180142552821712	0.272918534248841	0.369835920139204	0.448282468643738	0.486031164037616	0.0238729333752251	0.0478299990326037
0.676267078917094	0.769413939706459	0.840963417482352	0.883040504606522	0.890791588376118	0.863305462278616	0.478840218063693	0.578668964771668	0.671745250155012	0.749101959311021	0.802518894649271	0.825955007602184	0.265641508918345	0.341159495063528	0.420758234607172	0.498418240199482	0.56713334558729	0.619915907035495	0.115018150932731	0.157264796460677	0.206299184603838	0.259775843901439	0.314103830090736	0.36475704684673	0.0382599818596453	0.0561165213245663	0.078652227154012	0.105577011108196	0.135895139131432	0.167851563007098	0.363347866891683	0.738389942839315	1	0.903472148976296	0.544383347576454	0.218222149620257	0.176147417940326	0.457928588240777	0.791217833780466	0.911526928797237	0.700511940309007	0.358776317141845	0.0559102096697629	0.188203649804273	0.415914309488419	0.611349053771105	0.59911756848375	0.391411436856799	0.0106618880544676	0.0504602073681569
0.0552260598166759	0.173516226250374	0.378800714195128	0.574677065154468	0.605888908587896	0.443934959795813	0.0481698585641418	0.177514674789104	0.454510464658728	0.808711298748661	1	0.859342951102005	0.0124947422363151	0.0540593496384136	0.162368794858845	0.338851836566184	0.491426806818902	0.495293958239591	0.000945750872274005	0.00488316045130125	0.0172530774580339	0.0422581485876671	0.0718920588903754	0.0849848721778215	0	0.000110195617188196	0.000524926014745057	0.0015484637619925	0.00311114308009535	0.00432177593759718	0.164052204479541	0.277296261877991	0.417100497901591	0.55831425390123	0.665059927837084	0.704998240152048	0.0921856483697034	0.169236343256282	0.276468385753336	0.401914069183735	0.519951248955244	0.598599246419707	0.0373368340613162	0.0744550020753109	0.132106728220717	0.208580292344156	0.293059136419513	0.366418708049705	0.0108902577019303	0.0236041371364361
0.000238338173121298	0.00601489759941105	0.0695866923040065	0.369051922675247	0.89724712293197	1	4.02168808737991e-07	2.57477177472942e-05	0.000755670412111797	0.0101669203148411	0.0627060933769457	0.177293736673466	1.08760364144609e-11	1.76643121601601e-09	1.31518283528813e-07	4.48888890117597e-06	7.02352131815464e-05	0.000503772291161099	4.71390046377396e-18	1.94223694877084e-15	3.66848997041399e-13	3.17640436172601e-11	1.2608039325793e-09	2.29415443168014e-08	0	3.41931796154209e-23	1.63996720164462e-20	3.60230263942655e-18	3.62733523234413e-16	1.67439728705187e-14	3.07185124636426e-21	1.07690135618376e-13	6.91463260562042e-08	0.00081317565499566	0.175154661187335	0.691004861415193	3.64815476844824e-18	2.92550244066432e-11	4.29684555494349e-06	0.0115590221335324	0.569527264441202	0.513960823396537	1.47528135625661e-15	2.70618918223245e-09	9.09208580784694e-05	0.0559488250391218	0.630580429208247	0.13017035152385	2.03146618606354e-13	8.5241089221537e-08
0.0250308723727075	0.088771109299711	0.23762410463638	0.480100907081347	0.732146088167284	0.842725533897997	0.00570027375704978	0.0218756400597108	0.0633649366369629	0.138535292624236	0.22860990034085	0.284742850906415	0.000148200058979628	0.000615436349441416	0.00192903824071777	0.0045637481021761	0.00814940060786985	0.0109838059589038	4.39731993464791e-07	1.97654327460657e-06	6.70434619725442e-06	1.71637631580717e-05	3.31655891592613e-05	4.83709816080377e-05	0	5.75758896792469e-10	2.51120559267304e-09	7.22054761513388e-09	1.52603876861401e-08	2.41703486187512e-08	0.155402607007646	0.303761908100426	0.511593464862838	0.742392076537699	0.928235838116154	1	0.0325580196020761	0.0795025392686981	0.167271011457376	0.303233396041347	0.473641819220736	0.637440591309003	0.00277164160098406	0.00845489293010167	0.0222226479499447	0.0503268978387339	0.0982021913916146	0.165104481214316	9.58727008914276e-05	0.000365354526504845
0.167159880918391	0.343255968686207	0.557081300818335	0.718232076596247	0.73670456791934	0.601248717282241	0.104015075929384	0.256799007048273	0.497233313887446	0.763348237450046	0.931945390445103	0.9055740428184	0.0459683249707787	0.139793035329529	0.324849549382265	0.594824910099402	0.864676710681828	1	0.0128422086223437	0.0541196629984883	0.15438808142815	0.339198085002678	0.588183970067107	0.810020120390858	0	0.0131041227805576	0.0519054715408158	0.140374215026529	0.292455001113968	0.480739960342764	0.14251543652576	0.252472766472356	0.392324491787817	0.536777931739128	0.647611106356765	0.689388698454877	0.108626837400742	0.201427586319896	0.32671207527757	0.466076821167509	0.586032508765201	0.650027777508108	0.0729844399677437	0.142356418329528	0.241493968351021	0.359526403462937	0.471327346994329	0.544845857000388	0.0427614994065925	0.088720525578734
0.0250308723727075	0.088771109299711	0.23762410463638	0.480100907081347	0.732146088167284	0.842725533897997	0.00570027375704978	0.0218756400597108	0.0633649366369629	0.138535292624236	0.22860990034085	0.284742850906415	0.000148200058979628	0.000615436349441416	0.00192903824071777	0.0045637481021761	0.00814940060786985	0.0109838059589038	4.39731993464791e-07	1.97654327460657e-06	6.70434619725442e-06	1.71637631580717e-05	3.31655891592613e-05	4.83709816080377e-05	0	5.75758896792469e-10	2.51120559267304e-09	7.22054761513388e-09	1.52603876861401e-08	2.41703486187512e-08	0.155402607007646	0.303761908100426	0.511593464862838	0.742392076537699	0.928235838116154	1	0.0325580196020761	0.0795025392686981	0.167271011457376	0.303233396041347	0.473641819220736	0.637440591309003	0.00277164160098406	0.00845489293010167	0.0222226479499447	0.0503268978387339	0.0982021913916146	0.165104481214316	9.58727008914276e-05	0.000365354526504845
0.498662819014309	0.811837568539946	1	0.931964894089131	0.657154982267064	0.350594222155577	0.147584704440116	0.33825027788604	0.586548154090217	0.769551839890302	0.763907523897475	0.573736384562168	0.0109788120416574	0.0354231206462904	0.0864742858319349	0.159718729784463	0.223199598725416	0.23599329793602	0.000205281073111971	0.00093242754907999	0.00320442366228204	0.00833208040030454	0.0163917631406616	0.0243986942851108	9.64727332513662e-07	6.16907831948483e-06	2.9846399932825e-05	0.000109252288666736	0.000302578116661075	0.000634034828604011	0.455956791762556	0.541757908337865	0.520332168175486	0.403970765886085	0.253520478119104	0.128608596376553	0.0782834623002729	0.127984785714335	0.169137735461027	0.180682679851311	0.156022193979609	0.108905567798785	0.00091444261061639	0.00205708167445973	0.00374059298263299	0.00549823398241135	0.00653280696100911	0.00627437220432331	7.26707345039386e-07	2.24945477640176e-06
0.682032962467473	0.885339241513545	1	0.983340404798716	0.841768515083673	0.626842790317493	0.594242450511469	0.770229431094089	0.868458320346741	0.852330854710147	0.728049469605654	0.540811546823741	0.275472479873515	0.357736114597251	0.403169356208315	0.394826825197858	0.335916421939556	0.247831307596213	0.0635594552780187	0.0843244819926301	0.0956697463947646	0.093359397693806	0.07828165547965	0.055903990936489	0.00113672371506536	0.00396716383053064	0.00549669411128914	0.00515367177872732	0.00306994613443323	0	0.269480197783536	0.382109168569531	0.450430625826662	0.442378710562067	0.361905469365634	0.24592425315094	0.227480803231873	0.375279689841229	0.513324483455255	0.584793759355615	0.555575224142598	0.439955317269292	0.132468818697604	0.256932562351082	0.409220277276273	0.54113397061813	0.596243471910689	0.547906133788985	0.0506715634905892	0.12066029036581
1.40093150786949e-14	1.25885465970048e-08	0.00024274887019188	0.100452738180126	0.892050165649266	0.169996395765749	5.61191559764016e-19	3.93972969828852e-12	5.93532710338963e-07	0.00191887121186539	0.133128161015915	0.198206081202968	6.6348603948173e-25	3.63901370784579e-17	4.28310311897429e-11	1.08182323818067e-06	0.000586377123027254	0.00682056994955044	2.31514863372691e-32	9.92035897455866e-24	9.12218411293136e-17	1.80008584026888e-11	7.62272995651834e-08	6.92708936363929e-06	0	7.98173885457533e-32	5.73410402015786e-24	8.84008734543075e-18	2.92462697842527e-13	2.07638242494286e-10	0.000117374470539068	0.0103066557770951	0.207031711526618	0.951329465955638	1	0.240460655563683	1.91032867744333e-07	5.21076068113351e-05	0.00325139051839761	0.0464100587035535	0.151540974577896	0.113193896350733	2.48172862281844e-12	2.10279157594508e-09	4.07580260667017e-07	1.80719506631355e-05	0.000183303981036652	0.000425317974924829	2.57342922871316e-19	6.77334309696361e-16
0.147796909073795	0.394643686507439	0.742186193349535	1	0.968854990753086	0.674770650047798	0.137813708105371	0.359810973329694	0.660846875217686	0.869136771407389	0.821625766065922	0.557933482954424	0.0791969307361009	0.20677714045024	0.3732435707997	0.479987378558774	0.442467160910991	0.291881916965736	0.0252574781655885	0.0721084004470473	0.130866925438694	0.165508854844444	0.148310206325701	0.0935164743429819	0	0.0109934588871223	0.0242301774509806	0.0313335670734005	0.0265660282288972	0.0138569746748689	0.148478199306971	0.18415713600588	0.198861702186143	0.187225788159528	0.153516918058067	0.10913405210681	0.161095981019338	0.214774613812186	0.249287401154662	0.252503234770613	0.223233691943269	0.17193495581124	0.117292964139408	0.169109660087737	0.211454560336916	0.230382817479288	0.219010345163402	0.181517624415309	0.0556188537652004	0.0885277842206213
0.000256628910324279	0.00526061633428509	0.0537076207467881	0.273088513256323	0.691574844590324	0.872254417781655	0.000131882097554784	0.00317403861742396	0.0380458071347534	0.227127454081434	0.675306140641097	1	3.69665156354744e-05	0.00104455229791009	0.0147000934535778	0.103033448977955	0.359670331376293	0.625315548361467	5.65162832953487e-06	0.000187495382396141	0.0030979599190986	0.0254934873296536	0.104484275699428	0.21327544665064	4.71282240479671e-07	1.83566475425808e-05	0.000356101578465255	0.00344050872337474	0.01655539941905	0.0396757274306844	0.765479547410776	0.888946824015821	0.874526316895361	0.728827738036609	0.514555010847936	0.307746866794225	0.0682370172423039	0.101492920134765	0.12788110217255	0.136499764621751	0.123427616808866	0.0945469870917213	9.65912754220201e-05	0.000184003945756931	0.000296941761642304	0.000405947933169576	0.000470136854959974	0.000461246591776211	2.17113602731078e-09	5.29724284378036e-09
0.036924343405826	0.128885809121587	0.334903677005319	0.647824434920582	0.93286188979046	1	0.0138623819433269	0.0495085078592056	0.131626725981955	0.260513879112218	0.383831183689985	0.420990467210758	0.000911244238443191	0.00332991363325041	0.00905833119310449	0.0183436103631335	0.0276530933751937	0.0310330968701443	1.04678116232909e-05	3.91956721364176e-05	0.000109131721327703	0.000226141356314399	0.000348820789479386	0.000400531314229424	0	5.97306561999476e-08	2.09164454926554e-07	4.67104010925962e-07	7.49398414629486e-07	8.84122121362786e-07	0.0401581341589695	0.105865166620114	0.224999507205547	0.385530763093872	0.532580813750267	0.593145185281848	0.0584176129530539	0.123564870022999	0.210714873937411	0.289697247050395	0.321101661911595	0.286939112276496	0.0198870894216607	0.0337515912343897	0.0461813028345969	0.0509432998135368	0.0453061274009028	0.0324844689939585	0.00158435001530934	0.002157482182816
0.0634359621936215	0.205120826119865	0.454805874506958	0.70129897250204	0.754155556263277	0.565757238176118	0.0729142500360419	0.243892630195852	0.560519371668596	0.896386424165035	1	0.778497517322507	0.0427209613992546	0.150580625779899	0.360264289780209	0.598261549262993	0.692530489095787	0.559200987678667	0.0117930516537031	0.0473644930496718	0.119893984714915	0.207673736101943	0.249711497569455	0.208961904098813	0	0.006133250153607	0.0192389506550829	0.0361020127099533	0.045514742923405	0.039279791319161	0.27604322418124	0.330939564742263	0.381018434569862	0.421333572167976	0.447530306547341	0.456617709316785	0.182153420333437	0.232188228195766	0.284105740860113	0.333800652778629	0.376652113184406	0.408212964393326	0.0955058529876007	0.129726816058384	0.168931314573393	0.211068158112357	0.253147925010254	0.291534032160274	0.0391939896859928	0.0571786169777907
0.00242642641504488	0.0212021039843527	0.114442718366122	0.381588027483337	0.785956816733877	1	5.15235146595528e-06	9.27302136536275e-05	0.00103094242095082	0.00708019028909644	0.0300367417035847	0.0787151051233925	6.77891199034186e-11	2.5129261183266e-09	5.75435717140017e-08	8.13975399670803e-07	7.11251367447919e-06	3.83912558666468e-05	5.52625180883943e-18	4.21943537516819e-16	1.99010219720767e-14	5.79820797299081e-13	1.04354112382614e-11	1.1601729034252e-10	2.79137062656452e-27	4.38980388545949e-25	4.26451948434884e-23	2.55913064540338e-21	9.48663479544883e-20	2.1723473900055e-18	1.98999251709765e-16	6.27111043347891e-11	1.18563256573645e-06	0.00134483330479144	0.0915165116419298	0.373631191537343	1.13190560546273e-27	2.34372055012646e-20	2.91148200917856e-14	2.1698767135662e-09	9.70216537340949e-06	0.00260264510569733	3.12401156113679e-43	4.2502146287881e-34	3.46913944131861e-26	1.69881198736872e-19	4.99093073405e-14	8.79691577404872e-10	4.18368240530517e-63	3.73989621155738e-52
0.967840756066044	1	0.99217527613133	0.945286568197399	0.864746731535199	0.759433557833445	0.721392253476988	0.792399962546795	0.835620824361468	0.846084085413615	0.822560442979794	0.7677996155802	0.347516647431279	0.406867954250155	0.456791051452621	0.492018391458898	0.508582872095152	0.50455253831976	0.102882599752496	0.130376276308659	0.157400806948371	0.181549525473824	0.200388162902246	0.211854835404889	0.0111791580960917	0.0188677032964415	0.0273013829159602	0.0359271681440878	0.0440376426828021	0.0508597335592383	0.550530353814391	0.535570619729727	0.493030698584003	0.42932936800616	0.353378791534626	0.274550620596298	0.432978376898182	0.441533155186072	0.425979080078957	0.388741185898347	0.335390990927498	0.273281551505054	0.207980491873929	0.222813139398673	0.225445203612179	0.215463606955782	0.19441878622269	0.165430257703445	0.0553947855310868	0.0634487624156976
0.106178506953537	0.308974210107533	0.64102947690463	0.948208673421229	1	0.751910638867592	0.00474739609866515	0.0229337308493243	0.0789885437906291	0.193965127727174	0.339588800879563	0.423890043146613	1.72923311135889e-05	0.000138677631143354	0.000792920118444768	0.00323238150269071	0.00939476544654559	0.0194679142238531	5.13121659631045e-09	6.83150755359947e-08	6.48446136382415e-07	4.38834516487356e-06	2.11737482222914e-05	7.2839147609634e-05	0	2.61757414515411e-12	4.30773471949926e-11	4.85229484110033e-10	3.88754042112718e-09	2.22017436384466e-08	0.437035258903002	0.498276625243549	0.521941870615403	0.502309447168902	0.444138211992787	0.360796668427317	0.243221711118284	0.314890820102839	0.374554695302714	0.40932481706385	0.410977922378152	0.379111093942786	0.070554644108859	0.10372582274543	0.140102458474803	0.173861014427625	0.198224005421795	0.207638494260134	0.0106680802567474	0.0178094775461989
0.28955458656325	0.516614890994695	0.758813121850863	0.921062070022038	0.925006137532086	0.768619773479912	0.313617423702281	0.558987917194198	0.820655120340529	0.995866777775886	1	0.830932088462824	0.214086210739242	0.383393763924497	0.56390343204906	0.684717306530167	0.687480350143431	0.570773544475919	0.0900607453829976	0.164654626973563	0.244165128415744	0.297356762576677	0.298534949119635	0.247094604908302	0.0198318352750715	0.0408165445439493	0.0631790966938728	0.0781325865237604	0.0784530198851245	0.0639758310502164	0.63099946643985	0.73090176843155	0.766384649386603	0.727542553417538	0.625203011551138	0.486052156775434	0.381553716922988	0.514031714758776	0.626064895682535	0.690008524895881	0.688420105146132	0.621746229450377	0.150245579578754	0.237662025301112	0.337748806039627	0.433087922653124	0.50203238508531	0.526519789680177	0.0349834650208384	0.0691349461326346
0.241047207179164	0.478313153311471	0.761798084472764	0.974073866197507	1	0.824265026450154	0.296027415475449	0.51714603891427	0.725211800428844	0.816494770450074	0.738065089345404	0.535642903822119	0.218073548118575	0.335475255980218	0.414255479031396	0.410664759999846	0.326825476303406	0.208778352604425	0.0962854199662999	0.130473947281521	0.141870656137048	0.123802482402899	0.0866817524728971	0.0486479919012668	0.0253329490648639	0.0302621452496186	0.0289559928361712	0.0221846034321063	0.0135721914284801	0.0065679370151073	0.315782613781426	0.41907847743197	0.478722477843729	0.470732371619837	0.398440752021859	0.290285758511898	0.13986798184503	0.229756243799259	0.324755377348599	0.395088005114504	0.413732218295587	0.372941240654346	0.0334462825219139	0.0682253341205561	0.119476505551874	0.179926599895368	0.233155527051939	0.260034453810428	0.00410160890028362	0.0107744179206801
0.188009812783098	0.469741150597035	0.802705625169237	0.939243882467927	0.752672023651689	0.412969076040683	0.117738165063742	0.351443844774679	0.716508316084643	1	0.955839757396651	0.625685857130516	0.0394328588857241	0.141651536377982	0.345086487182325	0.574692956927278	0.65522733042217	0.511553697425591	0.00662587421901946	0.0303617126201568	0.0893242991246455	0.177972029737537	0.242213512928931	0.22554110649417	0	0.00293921914869619	0.011937942241925	0.0292457376196693	0.0478682392252678	0.0532496892644404	0.0903998874696322	0.218480734420909	0.381378947011877	0.481920942250169	0.441042666255904	0.292281409869427	0.126952191698905	0.324824046534466	0.600774491936346	0.80460152229174	0.780591733855892	0.548563612999969	0.101342862230587	0.275131446206725	0.539521578592963	0.7659628735401	0.787705655581177	0.586800588830956	0.0458293067063615	0.132642763199329
1.33628232727895e-06	0.000244520246920088	0.0118921132735198	0.153720176650933	0.528117232312198	0.482233557364996	7.24165312947456e-07	0.000140303090699016	0.00722477547818991	0.0988801458504333	0.359684288439641	0.347745455357924	1.91235433907273e-07	3.92293281681006e-05	0.00213885278504428	0.0309940651925739	0.119372370156373	0.122195923465176	2.46087511224791e-08	5.34497551963708e-06	0.000308552203516716	0.00473411939223335	0.0193053369761009	0.0209239268484683	1.54308575023937e-09	3.5487200411088e-07	2.16904034682242e-05	0.000352363642678854	0.00152139567312142	0.00174590612526878	6.06888826831233e-05	0.00253624544321701	0.0421620410324974	0.278804759094769	0.73337643031296	0.767364887282564	3.49918126590351e-06	0.000272820335368364	0.00846126388680561	0.104385926580489	0.512267579020299	1	4.11198387609162e-08	5.98122794657961e-06	0.000346080407255907	0.00796547865986124	0.0729281090720666	0.265598878550652	9.84358935789949e-11	2.67258394387571e-08
0.749077851615955	0.92428855178759	1	0.948647101041903	0.789080536768735	0.575504450251093	0.758906796379474	0.924997924973831	0.988564328506771	0.926363323185171	0.761148924588338	0.548363319581195	0.152995486159455	0.184210334966414	0.194470107672805	0.180010054224378	0.146097724472406	0.103964517037688	0.00611117903133717	0.00727363416979361	0.00758631413155658	0.00693415982855482	0.00555356854681429	0.00389534688942358	1.95613935454902e-05	2.81339838701527e-05	2.98681159526001e-05	2.41243332203079e-05	1.29728419578754e-05	0	0.643053617641858	0.72129252479748	0.731851489811415	0.671710066109789	0.557683260695904	0.418831016344121	0.498239703125402	0.518764778183847	0.488595292935109	0.416269158171183	0.320806958352106	0.223642494023922	0.181393095014843	0.175314761109758	0.153270068058462	0.121208706086808	0.0867040801564461	0.0560991063436739	0.0310124697358417	0.0278200723133484
8.37785528641122e-07	0.00025709091888194	0.017860045247754	0.280879672009478	1	0.805975103809809	8.49498867885113e-09	5.27649902322447e-06	0.000741943536708223	0.0236177100161314	0.170194943145608	0.277649857238704	4.11514300062744e-12	5.17365142388571e-09	1.47248654143158e-06	9.48740498539125e-05	0.0013838387302062	0.00456946609400171	9.52354756933564e-17	2.42348671892008e-13	1.39612398793586e-10	1.82074560443381e-08	5.37547055648193e-07	3.59273877210082e-06	0	5.42240529948554e-19	6.32395467980541e-16	1.66933414841031e-13	9.97561479253315e-12	1.34951588044042e-10	0.30128387281446	0.35912449267681	0.411284541444078	0.452551457622805	0.47843370820552	0.485963659164071	0.178262080206945	0.225623815168639	0.274371582272396	0.320569011264371	0.359858833916414	0.388124465726272	0.0624082487404723	0.0838735050777552	0.108301833733191	0.134361563290602	0.160155739500081	0.183416409127109	0.0129278100519177	0.0184486498169404
0.618279682302557	0.825609259617351	0.96910643520828	1	0.907118782730734	0.72335366464539	0.334147569488346	0.489741668047458	0.630843374351873	0.714282020533205	0.710944921236407	0.62204159892747	0.0874715454924987	0.140993197480092	0.199489469087067	0.247961020035489	0.270849796428676	0.260015507790734	0.0105974323845512	0.0192228016470945	0.0301852556327455	0.0413928003581064	0.049734823418164	0.0524279761429683	0	0.000659003466011804	0.00161495412140146	0.00276399572558904	0.00385534102382918	0.00456564269706975	0.376986503219856	0.578780958144787	0.707783737031485	0.689546473423798	0.535173199133327	0.330814558267509	0.192099167771753	0.353364946159114	0.51743361044117	0.603503983006107	0.560747154179321	0.415035821739399	0.0597533542374829	0.132186268332353	0.232061445274303	0.324179124825241	0.360639049914856	0.319551277263075	0.0109403326397947	0.0299332067463876
0.498189717320349	0.62265200083665	0.732388144801623	0.810884304452378	0.845155777861739	0.829256420866194	0.350215620998613	0.47231518349117	0.599218461562439	0.715417016293658	0.803974661445058	0.85051159948257	0.178420133526364	0.260242381381602	0.356569649022271	0.459402511041276	0.556880653580371	0.635298872727772	0.0647792764108855	0.103161132457009	0.153424247653156	0.213921039070927	0.280174836347134	0.345027676921317	0.0152390343444222	0.028006559932449	0.0464240373184982	0.0710231975831589	0.101274969128935	0.135227590672481	0.583672340577423	0.708763560830142	0.824164618042442	0.917809269291856	0.978911002275089	1	0.33086871944993	0.429098053013691	0.532650665467073	0.633045567893442	0.720453574926594	0.785231972094613	0.114077646672973	0.158725609821976	0.210927368309811	0.26801583520806	0.325849702013577	0.379203481427899	0.0220767928918114	0.0341059657134018
0.0814343853505698	0.251305675418635	0.555732510981862	0.880639923676836	1	0.813711950750418	0.01923028814157	0.0793694191041545	0.234741303104966	0.497502026688215	0.755560517905016	0.822266733720505	0.000868654061727445	0.00479503631086473	0.0189671366409661	0.0537625743811943	0.10920116548703	0.15894377438728	7.4935983220538e-06	5.540185886095e-05	0.000293146695355594	0.00111134628649158	0.00301906456681878	0.00587708903996608	0	1.10094185732651e-07	8.54342704235193e-07	4.38217108533933e-06	1.59540980191268e-05	4.15567890731885e-05	0.212475745493842	0.333501542193281	0.459681509576718	0.556399753606293	0.591408456126924	0.552025116159483	0.0834664889163188	0.15920055923261	0.266653767519056	0.392212617103856	0.506601068544517	0.574620808633217	0.0183482091188011	0.0425275338754314	0.0865600149649915	0.154715960452058	0.242841890969374	0.334720873314973	0.00225710777139158	0.00635732075919972
0.812442864705133	0.933028382466864	0.974350949878712	0.925240229853507	0.798936261865917	0.627318747513305	0.866194551939071	0.862571836979107	0.78107660755824	0.643147378389068	0.481554952224554	0.327868427317065	0.600973036841267	0.518934537374732	0.407463428147956	0.290926368754387	0.188884256393364	0.111513199231035	0.271338282508593	0.203163708459471	0.138324571869412	0.0856387355971396	0.048212301290251	0.0246808269482744	0.0797226156357543	0.0517597555935481	0.0305575676366558	0.0164043076112991	0.00800757692341766	0.00355406482632458	0.557436192907878	0.745464896511391	0.90532670223544	0.998457521635072	1	0.909529000424428	0.413015617737727	0.477988817705382	0.502360046158378	0.479466812810856	0.415573748773327	0.327102385203626	0.0607853891701815	0.0608792955204296	0.0553714053829825	0.0457347993847729	0.0343046334144538	0.0233669694458439	0.00177616236648876	0.00153934940109894
0.152453108787431	0.412873678970562	0.772865494720069	1	0.894347159413349	0.552868761695807	0.0606845302937847	0.183016788930382	0.381505888672177	0.549691410380398	0.54745201247582	0.376862172603873	0.00761303226331916	0.0255754937017605	0.0593727050552003	0.0952652227508129	0.105653523260504	0.0809912146029138	0.000297643367043082	0.00112339868553963	0.00290985668842448	0.0052020753019155	0.00642547255646149	0.00548454904410201	0	1.18995999891022e-05	4.13171069022471e-05	8.59284972824825e-05	0.000119586485533883	0.00011349380013044	0.329885740878255	0.45059468896129	0.536538013970771	0.556938328362853	0.503971464327979	0.397554686115289	0.130881620611413	0.219642273294003	0.321323993895812	0.409790396965663	0.45558807788746	0.441545089841952	0.0255899766444437	0.0527650073349733	0.0948408924653918	0.148603969450538	0.202980609676885	0.241696126071478	0.00246282513233202	0.00624437531832476
0.156425236159825	0.309914112818822	0.519678669054306	0.748343118847654	0.930205891876748	1	0.113881255250069	0.237763183430203	0.415620762821719	0.6215966374637	0.801297952251599	0.892782198710845	0.0626989341600422	0.142455146082808	0.26255208684218	0.409761507417466	0.548969925684434	0.634472492879733	0.0227339784314058	0.063703270511658	0.12831842840295	0.211899463471337	0.29683947977484	0.356830177878669	0	0.0167952407884184	0.0445070906640457	0.0822437059596835	0.12319637281279	0.155533889564603	0.199845940904462	0.221307049127856	0.22869511370903	0.220628733348236	0.198614728202909	0.166588753169979	0.198156531466492	0.243245986566281	0.278367072001348	0.297460787474384	0.297011532816567	0.277103709571565	0.131043487359984	0.179814273084065	0.228737287540465	0.270950719311753	0.299541972661506	0.309384488529634	0.0542932248129004	0.0866028026049849
0.083740495461576	0.26509838465676	0.588493485002882	0.916092433987611	1	0.765462238795709	0.0187086799597975	0.0807201763723021	0.244221486511604	0.518141837411715	0.770861773753709	0.804206215414317	0.000880167179300191	0.00517581081037107	0.021342652511492	0.0617135529614393	0.125134078696073	0.177923648337407	8.70202533415074e-06	6.98694302277238e-05	0.000392749950372422	0.00154785475968765	0.004277554887223	0.00828937299719817	0	1.80527813045384e-07	1.50391823723904e-06	8.157274157436e-06	3.0774086774758e-05	8.1308700212251e-05	0.237675590904276	0.380545730010399	0.531250702458413	0.64664001812942	0.686271615201781	0.63503826220464	0.0904507532637407	0.177880724497055	0.305011326244428	0.45600902035025	0.594430788655916	0.67561542311077	0.01773896394085	0.0428488895020324	0.0902445797049934	0.165719275190363	0.265335464618352	0.370414490767893	0.00179279020772376	0.00531909629225615
0.411602255586557	0.616579214089249	0.772905033724668	0.81526641787719	0.724360332264494	0.540811504564937	0.433291239873124	0.683042880373349	0.900763831824785	1	0.936175958463123	0.738296163482956	0.288473178174859	0.484791224547376	0.676118806466145	0.791284990957441	0.779796413950569	0.646912066958572	0.113983307253244	0.213801905971456	0.321006191790806	0.39888581102908	0.414465754349799	0.360628514707593	0.0137061667532351	0.0465990894111311	0.0851470556046555	0.117463426625717	0.130490440772891	0.118344053043326	0.169089250083905	0.372381395601788	0.580036298336811	0.66219994182077	0.557598154104225	0.343379413255286	0.144306512527709	0.351176189689807	0.59580110124753	0.739087671430417	0.677052012914455	0.456373791655323	0.0909748676815897	0.255573217735173	0.477362085873602	0.645209649081347	0.642316178605637	0.47087426306458	0.0369013849362554	0.139489589688463
0.00105271002562583	0.0113662294749133	0.0728379687759894	0.277033939583755	0.625376957507132	0.837885197613909	0.00213881977470004	0.013381426616342	0.049689472719901	0.109511595218907	0.143248330022983	0.111212287990594	4.50325194266748e-05	0.000163258212149828	0.000351283355751672	0.000448615066460049	0.000340035204440855	0.000152970489270662	9.82573216757783e-09	2.06411684543899e-08	2.57357826436468e-08	1.90447040098404e-08	8.3645931149262e-09	2.18046519310708e-09	2.22172457783645e-14	2.70445737708231e-14	1.95390663510664e-14	8.37840245003064e-15	2.13231990971393e-15	3.22089942344377e-16	7.35785270094891e-15	9.00991513850012e-10	8.16639521765938e-06	0.00547873349250335	0.272063351518598	1	4.42903690461856e-14	2.4799031677698e-09	1.02778017054949e-05	0.00315286832155493	0.0715898609896615	0.120319853052715	3.8595980730831e-15	9.8815103956827e-11	1.87259845355971e-07	2.62667340257362e-05	0.000272714092156973	0.000209579679251243	4.86901974635064e-18	5.70015316399923e-14
0.400991751846559	0.59314588726631	0.750009412922599	0.811537471984402	0.751631425921401	0.595718925146988	0.438665849324014	0.675081943085431	0.888147397459028	1	0.963941673009388	0.795415807832406	0.301683488580992	0.484173538016832	0.663443029882128	0.777590577553488	0.780031837781949	0.669718474051051	0.129025452947708	0.217526866002419	0.311441023690643	0.380496364712679	0.397347714542382	0.354784952909875	0.0319071424938639	0.0589022432989097	0.089641922109816	0.115011716321597	0.12534253285784	0.116258115107805	0.266997010268986	0.345847022372051	0.409436817608706	0.443333862162415	0.439174390072212	0.398007908117836	0.202882590959824	0.290351952849937	0.379254267208213	0.452812048679562	0.494528964755328	0.494166220671118	0.0933585117912472	0.148991216291828	0.215704581288383	0.284637793676283	0.343075171849577	0.378077106616461	0.0236930435243929	0.04461905588387
0.673219499875867	0.905168698048474	1	0.907919234074332	0.677321213243708	0.41487682675797	0.360902108442428	0.582844018940899	0.772695324105657	0.841621579508372	0.75328224916319	0.553892142935721	0.114627243177806	0.223798166627928	0.356897594418688	0.466772506039672	0.501299867627737	0.442212569473016	0.0200495344643023	0.049881626563726	0.0973433616815344	0.153873250305208	0.198822893909859	0.210593472563478	0	0.00467228767643483	0.0140398058172914	0.0286596766713281	0.045662412316511	0.0586567501082242	0.265376884298219	0.279685383473955	0.223509348678417	0.135113304860856	0.0611694137650809	0.0198404022599026	0.179031682897816	0.264113557021919	0.295206188867736	0.250249727208925	0.160638886587612	0.0775276614588748	0.0746950511787779	0.15563820916911	0.243701133658448	0.288909749787885	0.259749114841025	0.176931683311706	0.0180385867972718	0.0563401605286505
0.205437087024684	0.430471146545351	0.680678151230429	0.812345080803896	0.731738140762826	0.497483498883845	0.130821475403681	0.331847072197139	0.635088161131134	0.917295928268791	1	0.822832190394003	0.033539643073275	0.103195782885179	0.239154157930815	0.418116688882397	0.551671036632681	0.549370967999882	0.00335158566756381	0.0128412148592735	0.0362502822157535	0.0768428646699161	0.122777854398957	0.147997840475341	0	0.000512359497960748	0.00208842300244411	0.00557501687239206	0.0109091813466135	0.01597835208313	0.114552862915435	0.184668216635035	0.26657643269581	0.344625898844553	0.399018980729421	0.413778662980317	0.0973563934071291	0.162533496348221	0.242961378362716	0.325249510847795	0.389951535611514	0.418727751787671	0.0608355918875117	0.105209731326676	0.16288302074762	0.225807762335222	0.280347223520568	0.311723863951571	0.0279152528871924	0.0500547378701536
0.371355108447034	0.647470495991407	0.900789439298523	1	0.885829779200739	0.626143586639277	0.0930811706292532	0.21938836922363	0.412602814177186	0.619187830083441	0.7414564775485	0.708471391823596	0.00874378302096409	0.0278670633872431	0.0708527621068957	0.143737640808696	0.232675294516442	0.300539134040096	0.000304145389337003	0.0013233893440716	0.00455798925886799	0.0125064210905471	0.0273714085262516	0.0477953963945841	0	1.96326495276019e-05	0.000106050670946897	0.000404154009839656	0.00120346339690671	0.00284611493442407	0.283619424927094	0.457794969407986	0.636058708959717	0.760703118583994	0.783114443368242	0.693948669591709	0.122805350384539	0.234465440366701	0.385326533746883	0.545092013607782	0.663746723344878	0.695707902817145	0.0344627476225587	0.0778314639567871	0.15129876263165	0.253163830035224	0.364634539530888	0.452069478709241	0.00626568629915637	0.0167434095119546
5.46713511443034e-08	4.72523340856356e-05	0.00730608046409081	0.202089319876131	1	0.885226413598652	1.89787828727818e-14	1.99317971652012e-10	3.74474532230513e-07	0.000125862351450696	0.00756775601527288	0.081402197473299	3.21853755964065e-24	4.10725177767375e-19	9.37652243781212e-15	3.82939348878128e-11	2.79779518312043e-08	3.65678618932629e-06	2.66643180056295e-37	4.13464157986468e-31	1.14694602795054e-25	5.69175007519585e-21	5.05296614579305e-17	8.02499335447744e-14	0	2.03332153588559e-46	6.85371183345696e-40	4.13278986345576e-34	4.45818958713319e-29	8.60342682080566e-25	5.75161280376905e-08	2.17594777290977e-05	0.00220083704000188	0.0595124596446966	0.430237743763371	0.831552567383773	2.05812592080629e-09	1.0423943745907e-06	0.000141147363262455	0.00510968437068412	0.0494533792157784	0.127961247532814	1.71535357172924e-12	1.1630946525771e-09	2.10841967819709e-07	1.02183237107207e-05	0.000132398433485193	0.000458634404769516	3.32992742470788e-17	3.02271685248548e-14
0.00361097361131116	0.0232989366884134	0.0965893475364368	0.257278626250857	0.440310993069998	0.484168681173175	0.0056417863168207	0.0226204717841977	0.0582730874247349	0.0964530006328822	0.102575773859725	0.0700898621367763	0.000240529488987471	0.000599275596468237	0.000959325970266275	0.000986704604503707	0.000652062842294203	0.000276868211360972	2.79820330458872e-07	4.33222312545613e-07	4.30946803093047e-07	2.75434162498296e-07	1.13107953192491e-07	2.98434538995772e-08	8.7950210602485e-12	8.45805849087605e-12	5.19473600325687e-12	2.01023441802412e-12	4.47595250450234e-13	0	0.0594136499317818	0.175089402513792	0.398619051346745	0.701101352080608	0.952638481932695	1	0.0416592859776623	0.0930567474926107	0.160586295225083	0.214088653952027	0.220497356504463	0.175443662756288	0.00106880822817971	0.00180966528297396	0.00236712550064559	0.00239204241433184	0.00186741580816887	0.00112625763625822	1.00334454674914e-06	1.28768900836786e-06
0.24412878132019	0.43155440763722	0.654883381098408	0.85315910451019	0.954208497851342	0.916234557074141	0.0926373468670992	0.200759433253464	0.373387813926668	0.596130779607215	0.817062703394703	0.961423193557674	0.0184139986740711	0.0490488094095091	0.111898414586395	0.219001787035814	0.367884719528146	0.530501325423486	0.00183776712668831	0.00621893552581399	0.0175570920682724	0.0422380623503535	0.0870431646144875	0.153882190685636	0	0.000320751215115316	0.00135766765534845	0.00419643596546542	0.0107470152399467	0.0233950733426438	1	0.95690908145349	0.85931065656476	0.724164792110387	0.57270370293381	0.425033924674153	0.79389060507657	0.819216133889618	0.793313667911671	0.720940816937575	0.614838862195403	0.492070720997064	0.317851966039396	0.353703237318884	0.369365362427594	0.361974027086574	0.332891153947998	0.287295221139907	0.0641174535700732	0.0769591052291213
0.250737917730308	0.507136193768613	0.80097286470497	1	0.990193655653208	0.777543819775661	0.201245829047868	0.420222800799492	0.681453197323918	0.871995011626048	0.884338704728527	0.710945353744755	0.111020167170027	0.245162572814184	0.41151502900084	0.541267269104434	0.562452296458296	0.462151600894248	0.0372872898152312	0.0962326650907026	0.172129594116007	0.235078646396075	0.250825639353127	0.209797072252181	0	0.0185813867906115	0.0433953857533647	0.0651800554127782	0.0723296448055516	0.0605169430452951	0.491820707333615	0.590232927195976	0.630677956481042	0.60039290328139	0.508985195153901	0.383532043968066	0.45701443985121	0.537429110780293	0.562586768455608	0.524499273838786	0.435169716568595	0.320509039080297	0.291661289524329	0.336796428214573	0.345484143329225	0.314955137159578	0.25474457576646	0.181901671437799	0.123710437655674	0.141020128795282
0.187812668447769	0.549154943506837	0.958862106193996	1	0.622917339850627	0.231729096212941	0.0963479271273281	0.312376885276344	0.604607330916114	0.698913581217065	0.482558746810657	0.198969778689988	0.0220835779687575	0.0795741977754876	0.170805414582638	0.218876140123713	0.167489738405816	0.0765126048246159	0.00218220497805633	0.00900068677203098	0.0215447267530169	0.0306412751879956	0.025977109667496	0.0131109746613413	0	0.000360732904963259	0.00112351287713951	0.00182923048704112	0.00171364421597854	0.000916120452823104	0.0675724576857032	0.13484801450668	0.208678629628929	0.25049815271556	0.233269329533888	0.168509927432399	0.143749356101797	0.283696580601504	0.434287894614457	0.51574942129806	0.47517358660831	0.339634418167998	0.117892377296717	0.23020822074944	0.348666789003589	0.409665141843766	0.373416731829125	0.264055559619854	0.0372449198290895	0.0720212725270149
0.0878827545792024	0.309939719722915	0.697122899621522	1	0.914848518154518	0.53377338581964	0.0193461960029825	0.0602606953301588	0.119710220743807	0.151665521468242	0.122546533750881	0.0631500557986943	9.08802851087424e-05	0.000250019116400061	0.000438667327806433	0.000490858030143333	0.000350295895991654	0.000159430987552268	9.11015835705629e-09	2.21357610055923e-08	3.43021636282039e-08	3.39005781861747e-08	2.13673778609812e-08	8.58922303446244e-09	1.89232034137895e-14	4.12566675566618e-14	5.66740542496494e-14	4.93974110039185e-14	2.72484457854528e-14	9.30988093263861e-15	0.0877119576470013	0.363029750111276	0.710774553558332	0.658305930737037	0.288423010848738	0.0597775741066472	0.0145654410108537	0.0560333401195091	0.101970752895876	0.087783113918323	0.0357480684587059	0.00688652964563446	4.6970246018898e-05	0.000167951995269831	0.000284088557955548	0.000227315242929805	8.60418257938274e-05	1.54062491851669e-05	2.94141504532105e-09	9.77593174219589e-09
0.536477076367923	0.825881914554976	1	0.952353077310443	0.713364953480755	0.420281343284285	0.161504539909204	0.334559306074387	0.545093077290327	0.698525563614435	0.704059546899632	0.558151329306207	0.0172218387661194	0.0480185200808475	0.105282647870598	0.181549041938707	0.246228557511533	0.262660819011579	0.000642650794763457	0.00243432369208939	0.00719818767368237	0.0167130841465974	0.0305077369389425	0.0437940904751459	0	3.53112297550846e-05	0.000166076492995771	0.00053702334291045	0.0013314319159362	0.00257969981003163	0.582121420675046	0.625750590970918	0.613663591800255	0.549035989920091	0.4481386664894	0.33370648770215	0.425157194280439	0.524475846231961	0.590258900178124	0.606039502037725	0.567676225109987	0.485111689876801	0.179895949460283	0.25467650442396	0.328923970332985	0.387563193977219	0.416610721174348	0.408563411602091	0.0440946773889024	0.0716419764165135
0.113833278173643	0.271518557383301	0.521112393383751	0.80475724663044	1	0.99985428845255	0.00278219705277481	0.00919423809765115	0.0244481057802868	0.0523089852876562	0.0900552393286299	0.124750784028921	7.63716591123048e-07	3.49669434147592e-06	1.28820424465464e-05	3.81868109067049e-05	9.10843294100582e-05	0.000174813734093791	2.35451924923624e-12	1.4935689921581e-11	7.62342147177844e-11	3.13095035611103e-10	1.03467520456422e-09	2.75127189207376e-09	0	6.34977631557993e-19	4.98535614858578e-18	2.87498030848368e-17	1.31923392288079e-16	4.86232917730659e-16	0.0911495538074577	0.131354786871992	0.174530969246681	0.213813112825086	0.241507938836406	0.251514904470192	0.00612360436174063	0.00996771522166442	0.0149595785662887	0.0207003808438257	0.0264102523961792	0.0310671924021861	6.27676783370712e-06	1.15404223723413e-05	1.95633210549741e-05	3.05772694126398e-05	4.40646227855075e-05	5.8548618630701e-05	9.81615417855755e-11	2.03856306338952e-10
0.659549574661012	0.776889197335277	0.878944517617296	0.955191764420599	0.997164714534363	1	0.388515651539383	0.486491639915011	0.584889621866937	0.675303779465328	0.7488736686902	0.797693193883928	0.136606806436698	0.182570409503694	0.233851239933629	0.287336580024841	0.338856181445485	0.383664984813731	0.0264974069233745	0.0389717300863188	0.0541727429093151	0.0716619359600764	0.0905494787581204	0.109518369120933	0	0.00198800018928129	0.00461043494342396	0.00789416886088987	0.0117846010387653	0.016125091179362	0.358195035025391	0.446367558618518	0.459556367568665	0.390956239589434	0.274551541718965	0.158618364728145	0.270452462149134	0.378905042157625	0.438206583126163	0.418736982954734	0.330523003707285	0.215124531986058	0.170705244969936	0.269483453735623	0.350376160235596	0.376109069253693	0.333491358946143	0.244043052036963	0.0894228823469787	0.160090920204777
0.130939091255045	0.311745584765621	0.584160813619853	0.861520567549215	1	0.913556622719962	0.104041904082351	0.173024970865954	0.226469853046791	0.233299136929113	0.189154634481165	0.120704083008686	0.00270905363860028	0.00314693375972707	0.00287712492423343	0.00207028891822649	0.00117247695646413	0.000522611298637123	2.3115175493949e-06	1.87558470156158e-06	1.19778055574081e-06	6.02031031572665e-07	2.38155908392727e-07	7.41487703161797e-08	6.42872005603894e-11	3.62868823814027e-11	1.59957901250174e-11	5.39215535372239e-12	1.24047230804122e-12	0	0.753706362062011	0.927532882601069	0.974700653202165	0.874637326157406	0.670192503935261	0.438516493534377	0.103574852744352	0.161531210849689	0.21511633044864	0.244627412357683	0.237548159656596	0.196975869926932	0.000634833438036953	0.00125469136267112	0.00211752638696118	0.00305165589984846	0.00375540777121104	0.00394633044389636	1.73547246409978e-07	4.34680692329861e-07
0.152453108787431	0.412873678970562	0.772865494720069	1	0.894347159413349	0.552868761695807	0.0606845302937847	0.183016788930382	0.381505888672177	0.549691410380398	0.54745201247582	0.376862172603873	0.00761303226331916	0.0255754937017605	0.0593727050552003	0.0952652227508129	0.105653523260504	0.0809912146029138	0.000297643367043082	0.00112339868553963	0.00290985668842448	0.0052020753019155	0.00642547255646149	0.00548454904410201	0	1.18995999891022e-05	4.13171069022471e-05	8.59284972824825e-05	0.000119586485533883	0.00011349380013044	0.329885740878255	0.45059468896129	0.536538013970771	0.556938328362853	0.503971464327979	0.397554686115289	0.130881620611413	0.219642273294003	0.321323993895812	0.409790396965663	0.45558807788746	0.441545089841952	0.0255899766444437	0.0527650073349733	0.0948408924653918	0.148603969450538	0.202980609676885	0.241696126071478	0.00246282513233202	0.00624437531832476
0.565312899565609	0.81296500005807	0.983019501250992	1	0.855861663626596	0.616009156524423	0.341047198978373	0.543269031429997	0.726730269315024	0.817457137613013	0.773490629176026	0.615559509065041	0.125094681975491	0.222419319631496	0.330189283494332	0.411218962395172	0.430322487057684	0.378477030554606	0.0256687267627812	0.0537180975568433	0.0902861620705171	0.125544977864388	0.145787279174424	0.141776371030077	0	0.00488528801062178	0.0122386048775206	0.020783535893421	0.0277378290105632	0.0301577987592309	0.642365548126397	0.687947065504048	0.694579830838344	0.661132272913126	0.593237635340512	0.501742422292797	0.446108935433534	0.522138625931984	0.575995004645692	0.598967657713677	0.587168068943041	0.542605955814775	0.199544729353242	0.255833523054879	0.308779883784452	0.351065388567937	0.376113342219411	0.37975797724167	0.0556516904038629	0.0792287898739375
0.0136724508889314	0.0608112050396919	0.197000619114288	0.464834460084577	0.798869400114736	1	0.0338975337160836	0.0937185271879208	0.188725051495456	0.276809119724797	0.295718149596181	0.230103015354134	0.00143560690452163	0.00246724915022503	0.00308842615562029	0.0028158413334608	0.00186993229177448	0.00090446200472038	1.03860080309148e-06	1.10954837500229e-06	8.63357296626632e-07	4.89307205186779e-07	2.01985103392364e-07	6.07300382527558e-08	1.27656878863219e-11	8.45398592985479e-12	4.05311867714213e-12	1.38279214417065e-12	3.03042703291956e-13	0	0.366289860692364	0.46146519491926	0.542852298462381	0.596283905913433	0.61157985367516	0.585709044182231	0.201307393211123	0.228832022703386	0.242886037790233	0.240722662108392	0.222771731924605	0.192500499796687	0.0150787419424289	0.0154655441025178	0.0148113271699128	0.0132449835474286	0.0110595523205673	0.00862288011979351	0.000153936301512269	0.000142457121136925
0.829069191950066	0.971252079818983	1	0.904897757316769	0.719637324381526	0.502911730496753	0.469772270189765	0.668035153655848	0.834772731548877	0.916742046537876	0.884816251484726	0.75055050837753	0.123246143778483	0.213172013698592	0.323584274003022	0.431435607191972	0.50543335754926	0.520340541226446	0.0143529060958447	0.0309823725548942	0.0577148075306841	0.0938446169362654	0.13372659055427	0.167255931299608	0	0.00133599995471015	0.00405095945079006	0.00878168055740386	0.0157712322665282	0.0243514261161896	0.525899455335982	0.657988567478436	0.732726727368384	0.726266754525612	0.640735883924229	0.503111003321311	0.359371971669934	0.50655485358192	0.635402107198244	0.70937407185111	0.70490436420778	0.62346498811703	0.204102691714317	0.324276255801726	0.458281128577496	0.576329996294357	0.645067632025278	0.642629774262739	0.096164780922382	0.172476090705184
0.670126740449183	0.725489439397953	0.754628908150841	0.754160843736222	0.724140305185605	0.668051060175004	0.637609254694652	0.692107601872931	0.721806554738769	0.723262955251333	0.696305490253164	0.644067837828783	0.556463099486527	0.605620048173621	0.633274947126672	0.636227688765018	0.614130998511736	0.569557617355801	0.445453316133694	0.486083571126171	0.509621653509223	0.513349319303519	0.496828267138699	0.461984909031496	0.32707852533591	0.35785382577465	0.376172867417084	0.379924627997437	0.36866813662099	0.343717729630153	0.72070555959996	0.866719718768847	0.966702219968814	1	0.959401808611773	0.853678434339651	0.264084177872376	0.34086271587841	0.4080465856673	0.453036485402346	0.466498033982185	0.445512269786922	0.0197189790950766	0.0273176265242921	0.0350988072830661	0.041824774275589	0.0462239655347244	0.0473798159172513	0.000299152466742679	0.000445249686931609
0.0313066919178083	0.159046384627663	0.453125957225529	0.723973382796198	0.648686374336222	0.325953365833781	0.0251980146455953	0.145847201712889	0.473411055840989	0.861761741159588	0.879720151778577	0.503628605871031	0.00420812282936456	0.0277501503086875	0.102624437559612	0.2128358382316	0.247541058986322	0.161457509432898	0.000145815412506834	0.00109553313582168	0.00461589714635529	0.0109067471839974	0.0144524969971269	0.0107398705642749	1.04836229193592e-06	8.97384646897867e-06	4.30778872710703e-05	0.000115968135251011	0.000175077957066439	0.000148228865580763	0.00279446597909092	0.0492377386524213	0.341387843108727	0.931426705003571	1	0.422475954028949	0.000120934787564844	0.00362651832715762	0.0427936359623099	0.198709751399393	0.363086292112262	0.261066535996508	4.39606229470975e-07	2.24358139650168e-05	0.000450578536435611	0.00356081860590414	0.0110733717957132	0.0135506645399936	1.34222546563353e-10	1.16587994490353e-08
0.40954774854738	0.630702308869042	0.845171098040067	0.985528819664414	1	0.882951349132779	0.177288106089206	0.301155177745689	0.445129640827685	0.572506959892527	0.640734335808536	0.623993135433963	0.0291281377987508	0.0546064650816117	0.0890464266224181	0.126335963857994	0.155959677239865	0.167527685310833	0.00178003505993901	0.00372426345229845	0.00673098335446371	0.010555945287397	0.0143876648329256	0.017053886561575	0	5.53868464904634e-05	0.000152418007633888	0.000294459839932553	0.000463915866872814	0.000619505257633212	0.162462484495106	0.324098358585449	0.53036391713142	0.711977285966592	0.784079760860337	0.708366326293794	0.112489511546724	0.225444325173848	0.370615917191902	0.49980180797992	0.552930606673784	0.501816468830029	0.0359719633830053	0.0724516350253021	0.119668587048099	0.162128537056739	0.180184651150839	0.164271773350617	0.00528380140608399	0.0107285336766302
0.171096989460987	0.354692365577134	0.586514633962169	0.774792272257779	0.818022773865296	0.690315517991751	0.178441150111627	0.384894902256192	0.66222053313253	0.910238790577639	1	0.878169081542983	0.0906929629445327	0.204346814472658	0.366323974427309	0.524193213247746	0.599323258617224	0.547616814364932	0.0218276144631112	0.052465494357515	0.0986883371957857	0.14740598751678	0.175548126815162	0.166872272902877	0.00157727062124537	0.00562250484798296	0.0120708905498944	0.0193769183944184	0.0242799040952478	0.0240105889041904	0.296868644880584	0.38824082046653	0.47431111320172	0.541397102330317	0.577420316236004	0.575447010661897	0.166081653525431	0.240735676734407	0.325788094359416	0.411804195095141	0.486297837294567	0.536561032893089	0.0543121991764586	0.0876963350205474	0.131812023973769	0.184774514029516	0.241792599679685	0.295502203171924	0.009652789943727	0.0180816937843951
0.777435892654723	0.919834565671773	1	0.998930819129671	0.916887310464481	0.773288672297496	0.404951029470038	0.438939837236757	0.437172283016313	0.400078645564024	0.336421117768718	0.25993588831848	0.0370137764114546	0.0367555745975933	0.0335372942666946	0.0281175687602077	0.0216606925267721	0.0153324480680052	0.000593529666959613	0.000539944013545587	0.000451322914122755	0.000346618138669921	0.000244582603467739	0.000158554645744799	1.52100356742179e-06	1.24269067207466e-06	9.16545531886438e-07	6.00504517819401e-07	3.35266195104901e-07	1.38315204174893e-07	0.700966819761011	0.734361819861887	0.736762587381819	0.707864098133497	0.651293965128772	0.573864113563246	0.262853778748676	0.280316123252841	0.286277207239525	0.279982125419398	0.262227769141225	0.235197061980081	0.0146584837460755	0.0159127211381665	0.0165426282639206	0.0164690764835602	0.0157014101069611	0.0143354957594246	0.000121422347497097	0.000134191765346939
0.0565982887845553	0.150577058008997	0.322314435990177	0.555093510433181	0.769162293344579	0.857502241982251	0.0107005874374429	0.0287226093391361	0.0620305462337286	0.107783619252732	0.150683383221603	0.169489736922864	7.90365947857e-05	0.000214045083796084	0.000466388395825447	0.000817627815892083	0.00115326476185584	0.00130878355580482	2.28065824359792e-08	6.23162219368018e-08	1.36995195077005e-07	2.423116948543e-07	3.44832857603585e-07	3.94828281793617e-07	0	4.5167919902694e-13	1.31499286848578e-12	2.54839056547006e-12	3.77103629097041e-12	4.39623834653062e-12	0.00355682809195277	0.0339117164060221	0.184029282238142	0.568426553225544	0.999337182127268	1	0.0071312667774363	0.0398795878942193	0.126936027951077	0.229969060662674	0.237139654375346	0.139183969447488	0.000471632354752321	0.00154697982972526	0.00288812493333696	0.00306900477959344	0.00185621987329718	0.000639015710432021	1.02890076317446e-06	1.97948257805145e-06
0.932182748305619	0.992921586251827	1	0.952271874546661	0.857361387666953	0.729669352897146	0.672807989711761	0.75701168406175	0.805154476996292	0.80960825258863	0.769651785756587	0.691661893320876	0.299903004278133	0.357272830178844	0.401854040948172	0.426983213188293	0.428674151647458	0.406653009452496	0.0785468736282998	0.100548835722379	0.120684059776242	0.136235319737405	0.14487288416894	0.145225074068566	0.00654445117101738	0.0115177258438729	0.0166259964102683	0.0212825732562697	0.0248567002895239	0.026811730281514	0.472504058144251	0.496455221946795	0.467718260733909	0.394959618438811	0.298548474650286	0.20137507166602	0.33272839197286	0.400082093945048	0.430984954996273	0.416169513367025	0.360133789720459	0.278942050757195	0.14793649628881	0.20523264454751	0.253757072676539	0.280550656213267	0.277677728811412	0.246013293887778	0.0376534030187693	0.0636099397041177
0.390735684384675	0.724979773198117	0.988691767304709	0.995044546548332	0.739091204717287	0.403629810972666	0.266241291044237	0.56431710935379	0.874948421361785	1	0.843713120982906	0.524509487127807	0.12058184719865	0.297322924104109	0.526778480846842	0.684701236111234	0.655952188897546	0.462880951601537	0.0326224750956525	0.102874791979607	0.213095642388086	0.317230090563932	0.345705016531522	0.276493689387825	0	0.0188176542609501	0.0538631248059438	0.0958511775984663	0.120350713644593	0.10908280043217	0.117315756229114	0.295706072745997	0.458282496203766	0.446811878008066	0.273806960422997	0.102534474219956	0.128017571315514	0.367647041762525	0.64921252828141	0.722689816063367	0.508420961168533	0.22370599586142	0.0868292495957765	0.291358344506408	0.589216031615405	0.748832024876337	0.601729554462649	0.304060472687847	0.0341551763081357	0.145482068708599
0.00111498754243339	0.0168607620311792	0.129405814103884	0.504080371024312	0.996586936041546	1	2.47659920893371e-05	0.00056131469019741	0.00645693617208075	0.0376977981738321	0.111705583948359	0.167997642764417	1.03020062650793e-08	3.49958045828311e-07	6.03364233715428e-06	5.2797401512669e-05	0.000234484932771186	0.000528550808018239	8.02542778366595e-14	4.08607111558799e-12	1.05587618972171e-10	1.38480772494793e-09	9.21797158520177e-09	3.11422982182904e-08	0	8.81753956253306e-19	3.45923309017498e-17	6.80204179187819e-16	6.78633671809139e-15	3.43632945181362e-14	0.000134508527438078	0.00312752301269399	0.0364502463235288	0.212936287956853	0.623516783427097	0.915157566832456	0.00182693797109297	0.0150747307345099	0.0623482951305181	0.129255448603948	0.134314343560285	0.0699592566488244	9.60802722593233e-05	0.000281342311772306	0.000412938272074997	0.000303797697776624	0.000112029675601495	2.0707655734653e-05	1.95650556038459e-08	2.03309175257827e-08
0.471874837231805	0.723569821974962	0.929385795068369	1	0.90135988673437	0.68058466466305	0.375667804057367	0.596614164354534	0.793646114654034	0.884384559902836	0.825555838076691	0.645559948330637	0.232447482066332	0.382392891682762	0.526848775951563	0.608022751698334	0.587802687586446	0.476010848774028	0.111722022203953	0.190454441789071	0.271820861738606	0.324911892136151	0.325303360157108	0.27280472875022	0.0416176114676071	0.0736230005749525	0.108912825319357	0.134870832442103	0.139855149630472	0.121445257389629	0.6048206796106	0.841234921733459	0.914600893580658	0.777284912018205	0.516346208936215	0.268054843456482	0.257532719850989	0.47133259540174	0.674135451326706	0.753660486192604	0.658613748190128	0.449873710555242	0.0543690804751035	0.131238532015638	0.247115722878199	0.36350689237915	0.417901497664186	0.375512892116299	0.00546618075563283	0.0179545862308097
0.0168315538714352	0.0447673837972122	0.0958006334604988	0.164946919337632	0.228501575591177	0.254684990676608	0.0165277208523251	0.0434536432218341	0.0919196964659518	0.156444439315248	0.214230273832529	0.236031907918429	0.0139394949517097	0.0362273015052447	0.0757519984120082	0.12744457857639	0.172511399690392	0.187881229886937	0.0100977920034943	0.0259412613412656	0.0536197666185322	0.0891718777638696	0.119316379533123	0.128452151848801	0.00628276932484803	0.0159548051393903	0.0325987581828866	0.0535895080892122	0.0708806427331456	0.0754301003807869	6.64069208111758e-16	1.01088113264367e-09	3.52376792467004e-05	0.0281277481469909	0.514142009961112	0.215204662754972	4.17465185596501e-20	5.98212235681486e-13	1.96295697000824e-07	0.00147498202182141	0.253795041976983	1	1.26985028947673e-26	1.71291507362389e-18	5.29102239247941e-12	3.74251739357419e-07	0.000606189646957375	0.0224840044068918	1.86900352160172e-35	2.37324027072247e-26
0.0841121288203718	0.28099844307774	0.634613401477992	0.968890284854524	1	0.697726849304598	0.00371161518862981	0.0164749611166561	0.049436292130757	0.100283023248764	0.137520987802794	0.127488374790611	2.44069234029313e-06	1.43943036307161e-05	5.73889550653877e-05	0.000154677096687369	0.000281827743139424	0.00034713748337234	2.3917117996754e-11	1.87414284332834e-10	9.92788000699724e-10	3.55525193293399e-09	8.60685088466187e-09	1.40856928122559e-08	0	3.2870453670049e-17	2.52442869474506e-16	1.21426408720817e-15	3.91348050913283e-15	8.5137828186708e-15	0.0159393192507016	0.0916138103039805	0.273604757992911	0.424578371633035	0.342344701749231	0.143430290205707	0.00109022684095537	0.00769246371512173	0.0282023673429755	0.0537250954923922	0.0531790224053883	0.0273511143356993	1.28082993048954e-06	1.1094237619234e-05	4.99315423837111e-05	0.000116768048491068	0.000141887646393987	8.95852829670192e-05	2.58460097341337e-11	2.74825459000079e-10
0.507224204479283	0.806310997464489	1	0.967591890489833	0.730431077518501	0.430190750896033	0.106052482219374	0.211643374898832	0.329521170561884	0.400273435075269	0.379336836395006	0.280471069597974	0.0010818782447364	0.00271046284257413	0.00529789478634477	0.00807900734238074	0.00961186094757233	0.00892178511409437	5.38470713896953e-07	1.69361844688197e-06	4.15583847041744e-06	7.95600801131475e-06	1.18830014687524e-05	1.38468735055019e-05	0	3.85565801451097e-11	1.45980364678271e-10	3.69193417140448e-10	7.03697501781106e-10	1.03547326462749e-09	0.595558129502709	0.723119632553256	0.808305965748449	0.83180409018876	0.788035813232408	0.687306568387226	0.302761296551407	0.416166288387546	0.526639068594975	0.613534355848047	0.658027941930625	0.649724764292516	0.0806060208159517	0.125433796874863	0.179697191971484	0.236999619522704	0.287762132281139	0.321661640802765	0.0112389447124394	0.0197994518305212
0.765991471753446	0.70649730300067	0.605130727568871	0.481325379933921	0.355530312239067	0.243869657679301	0.970270119577446	1	0.957107113139229	0.850695374948928	0.702166191972345	0.538216087375183	0.555881139886524	0.640193734754907	0.684688214116474	0.680027905551484	0.627210065264576	0.537218664441275	0.144019858534796	0.18535188484895	0.221519778790698	0.245851999644204	0.253386205675796	0.242516204028741	0.0168392098781114	0.0242358646222386	0.0323809298299947	0.0401683157917903	0.0462675439750293	0.0494863036709009	0.575059835170355	0.412196098643397	0.151786328893788	0.0286860099286327	0.00274607550892913	9.16392924692498e-05	0.494531116969125	0.379136912898196	0.149326576466037	0.0301872128042602	0.00309659234393658	0.000120082597367713	0.31450602860369	0.257893155061966	0.108633697643393	0.0234809742426446	0.00256937179903258	0.00010163942965042	0.14790635160796	0.129718696504805
0.239603807028348	0.143108810427039	0.0510794432061534	0.0108951462089839	0.00138875966841724	0.000105786011579227	1	0.920023198254439	0.505830114791038	0.166194906892081	0.0326315621294861	0.00382882171180859	0.616626456659853	0.873870448628026	0.740080697689903	0.374557266474786	0.113282937422546	0.0204747167271024	0.0561772114144466	0.122634085513344	0.159981344263624	0.124719572005831	0.0581041306027229	0.0161765732316189	0.000756160639810618	0.00254267708242498	0.00510946553908109	0.00613573882719163	0.00440316927042785	0.00188830012736028	0.105332414071258	0.133829974996071	0.038035228725965	0.00241802030540854	3.43854803327097e-05	1.09375494046288e-07	0.230627971259337	0.213268792522425	0.0441147596883181	0.00204118233547869	2.11261764317132e-05	4.89075071369425e-08	0.149233412608393	0.100439692404818	0.015121189427302	0.000509222761703543	3.8359294689003e-06	6.46069945614096e-09	0.0285380511933969	0.0139793696401764
0.336516706347468	0.263650980509896	0.177768395724042	0.101588769569272	0.0469391137335984	0.0142797601328117	0.898047006373125	0.873770388864795	0.739014389026431	0.542623943986164	0.34465379733467	0.187557479497352	0.798633042256569	0.958431117247641	1	0.907349862445022	0.715518026650864	0.489417020858135	0.23410760918292	0.350716378491794	0.453399951089957	0.508060819364047	0.494174844415774	0.417095801847989	0.0126252434023827	0.0334635651829384	0.0603225040402221	0.0877649998483495	0.107623688045561	0.112789604345765	0.108518231946855	0.0924122193046001	0.0655515128809474	0.0372732787755062	0.0146173222025555	0	0.243312241039325	0.265350744811606	0.246716482104036	0.195201757439754	0.130390774432645	0.0718280921979643	0.231576459569299	0.319484996259273	0.375337648701047	0.376706894946325	0.323014524534649	0.235919492466701	0.0925707852137709	0.166695347999989
0.937069337019441	0.846724011278685	0.703161736977689	0.536674326221271	0.376449407491413	0.242682447049282	1	0.994388629662619	0.908774254023627	0.763307008544933	0.589230234434493	0.41803398579869	0.615287988688163	0.673319338887241	0.677184310885624	0.625944554051798	0.531750104348842	0.415165193451883	0.218265539767672	0.262857808989459	0.290935036874916	0.295945642591782	0.276674326433189	0.237720105690078	0.0446224014302654	0.0591474781554802	0.0720495738075633	0.0806586375789632	0.0829851010999086	0.0784657955037175	0.363472855186597	0.35932085348987	0.253162920074632	0.127116950049995	0.045477135129708	0.0115780589020885	0.423920032096165	0.346805012294855	0.202203494977431	0.0840134897902581	0.0248626258048848	0.00522437674870422	0.311894022230919	0.211150748882592	0.101871620048111	0.035014988407246	0.00855956706412892	0.0014700057417331	0.144750397907972	0.0810869476643901
0.329435252603161	0.332059667490271	0.308194187303464	0.263387412066555	0.207265893861586	0.15018374480237	0.281650218845374	0.272585770932876	0.242917345917488	0.199331589543436	0.150610756336266	0.104784755855419	0.167680387729767	0.155819709080961	0.133329044183272	0.105048389638537	0.0762107594672513	0.0509102742802807	0.0695162922500762	0.0620259965825927	0.050959265341642	0.0385509267402944	0.0268539851201788	0.0172244325060224	0.0200688776584482	0.0171932218437836	0.0135629357754477	0.00985172772218881	0.00658921005737939	0.00405804222523324	5.10629908883505e-09	1.38234640313631e-05	0.000685408676724364	0.000622449872572114	1.03533582077133e-05	3.15413422562291e-09	5.07427953045225e-10	1.1078231178226e-05	0.00442984501567472	0.032443575758345	0.00435202086476171	1.06924024595193e-05	5.5039226207746e-12	9.69067030765826e-07	0.0031250525458098	0.184579261117363	0.199678155120271	0.0039564008005779	6.51544547306184e-15	9.25266995446737e-09
0.0312232268899265	0.130296835589404	0.297058270068122	0.370017730390459	0.251813359097366	0.0936280031090247	0.0975523624985941	0.387870412972366	0.84256842299337	1	0.648442895585881	0.229730351946022	0.0305291028071541	0.115664189962588	0.239406546468325	0.270735861771906	0.167274524508127	0.056465002705606	0.000954267837347402	0.00345244210262055	0.00681174889952814	0.0073400008536444	0.00431989671207018	0.00138744195503712	0	7.33454264515793e-06	1.64259992863027e-05	1.69446081794174e-05	8.18477865476611e-06	4.23199139692588e-07	0.138375133777186	0.173017951993438	0.190034346739941	0.183350098230698	0.155395413594465	0.115691827020386	0.226654529308181	0.293869596451278	0.334698041498668	0.33485761607735	0.294290123591475	0.227195359485635	0.156918114055749	0.210970562865811	0.249160099502694	0.258489797244544	0.235568204168213	0.188581064327064	0.0459169219228159	0.0640155040467465
0.426697532086299	0.395832215298723	0.316085969361875	0.217271225570266	0.128558763734885	0.065479059895671	1	0.927816188808374	0.741015153373723	0.509442720277736	0.301485600797328	0.153581964460204	0.211596655057146	0.196354790073181	0.156847305850426	0.107848761318884	0.0638344200407348	0.0325232478993005	0.00404145249722865	0.00375087255358119	0.00299645716966496	0.00206038202857543	0.00121928543995061	0.000620803474114982	5.89952661575892e-06	5.39935116261422e-06	4.09866427983716e-06	2.48404752291507e-06	1.03284244925432e-06	0	0.14571300570401	0.142683504747097	0.124180127031293	0.0960579065331942	0.0660414084731157	0.0403552969699192	0.195413289153456	0.20871256249474	0.198128117413755	0.16716548696401	0.125357385843771	0.0835517602511141	0.0490205578170413	0.0571074493151557	0.0591302218131555	0.054416247467202	0.0445091956197083	0.0323572924057166	0.00229928402789611	0.00292191653352259
0.338802248615099	0.266634309501538	0.177547331061936	0.100031470374648	0.0476839045907169	0.0192300937424365	0.854772536334261	0.864321406620118	0.739487494809172	0.53532427270958	0.327893336456116	0.169931931156997	0.700184808063639	0.909684813301624	1	0.930122193820721	0.731999607879729	0.487429730872883	0.186220711521323	0.310859455974111	0.439064354035602	0.524713346322452	0.53057464505832	0.453943034694536	0.0160752059250138	0.0344852664583373	0.062587079244318	0.0961050162379678	0.12486187295101	0.137258839956256	0.215343445959785	0.217116991894455	0.148776196249678	0.0692852492540675	0.0219262831717942	0.00471181318432967	0.225025646588566	0.404924700302231	0.495217283457375	0.411621904453438	0.232530868731065	0.0892754515179681	0.0403366132737992	0.129556498634931	0.282791224863414	0.419515147330782	0.422970178712284	0.289835991256167	0.00123430613787955	0.00710569355969682
0.0306526816801247	0.0841426235215993	0.173706022713703	0.269690071153483	0.314895382971655	0.276515118859979	0.409706518722419	0.733495288951943	0.987581708426247	1	0.761514568616428	0.436121690034545	0.0528280606059359	0.0616830732346346	0.0541649807640079	0.0357702880027969	0.0177655040619675	0.00663565633342809	6.57118730546059e-05	5.00405484337742e-05	2.86583724694186e-05	1.23433265876139e-05	3.99819615584799e-06	9.73972880540557e-07	7.87136761490275e-10	3.9024149899815e-10	1.44896491661835e-10	3.9710262564893e-11	7.301263738966e-12	0	0.0246053900376857	0.0444275580694892	0.0682105568119533	0.0890487255719446	0.0988509355991428	0.0933062686119126	0.0256365199753095	0.0383068957390742	0.0486711726302809	0.052582789555177	0.0483050344695708	0.0377327217297368	0.0060399700123257	0.00746875767704025	0.00785306003842887	0.00702112053016677	0.00533765993765287	0.00345042297053223	0.000321778767948684	0.000329280998266885
0.794214791890873	0.701912339754559	0.570636519892809	0.425350866820968	0.288678391187229	0.175583283256737	1	0.963564030682679	0.855914885136047	0.700078287694303	0.52591208708055	0.360889400520477	0.762931055167771	0.800789921598141	0.774575738614504	0.690187299366602	0.565744584987433	0.425265499455005	0.345159023930819	0.397241637340739	0.419526608577202	0.407030636274009	0.362568345209675	0.295722112203704	0.0773194141993975	0.103485624516724	0.123001183578013	0.131774283457385	0.127846481345529	0.112103233535916	0.257589429182518	0.246366244302646	0.215474375125513	0.171431952677515	0.122546137192377	0.0763900267454994	0.41320275002706	0.44898415890639	0.448739653714044	0.412523909784336	0.34823150846713	0.268798915760542	0.326578182576416	0.40342446494685	0.457083777898593	0.476222387687785	0.456586468793	0.402538954344522	0.118826212470797	0.174263533501615
0.711281630858371	0.75448822782441	0.735967722620794	0.660177118049297	0.544574676892263	0.413094498470964	1	0.935414545182005	0.804643836352479	0.636500232110668	0.463007946497405	0.309722451391566	0.270779089065455	0.223362801991984	0.169433965189769	0.118190500844553	0.0758148265212812	0.0447207026909663	0.0141159277531112	0.0102665438154863	0.0068654996655835	0.00422076832510007	0.00238475446114319	0.00123736418892128	0.00013519858034608	8.43383758241593e-05	4.70185228025182e-05	2.24571076740818e-05	7.86301430493217e-06	0	0.224016422663104	0.271805637532748	0.289574594139842	0.270885726120126	0.22250263784979	0.160474678477096	0.17849696213466	0.219011391677458	0.235953020724993	0.223206964274248	0.185401399581614	0.135219752988295	0.094401469524268	0.117131613456697	0.127611727546713	0.122075638479675	0.102538968448885	0.075625519009125	0.0331354251956766	0.0415772964673598
0.970498953433165	0.947298563079787	0.655891340883888	0.322129225075348	0.112222921365746	0.0277323213376564	1	0.980702774986926	0.682225612678527	0.336644751183543	0.117833529576527	0.0292562822709906	0.0732894520556596	0.0722145111926561	0.050473182442269	0.0250236186705189	0.0088002041960286	0.00219527330839404	0.000382049374626162	0.000378223136096652	0.000265601118842501	0.000132301545692401	4.67469346713073e-05	1.1716408964066e-05	1.41653517647485e-07	1.40896927606863e-07	9.94090947965225e-08	4.97504725301592e-08	1.76602311824037e-08	4.4455321079533e-09	0.628323039237934	0.827997545160308	0.339804578880875	0.0434293687772032	0.00172858969683614	2.14266557819176e-05	0.308646859940945	0.410798909227322	0.170274970424113	0.0219799377545233	0.00088360103285204	1.10621616580949e-05	0.0161027273009525	0.0216465261942954	0.00906214688491302	0.00118148468231838	4.79710460150712e-05	6.0657271192938e-07	8.92268784990563e-05	0.000121145093658236
0.486662241689773	0.579381572552041	0.400596169156364	0.160862196069698	0.0375151150407159	0.00508116923085424	1	0.669909236379744	0.26063757070679	0.0588929298281847	0.00772848537223161	0.000589020901395271	0.150914848549689	0.0568888137126623	0.0124545164561483	0.00158355062402868	0.000116934353914691	5.01484340632014e-06	0.00167272122984504	0.000354811276565026	4.37095511648088e-05	3.12723390948933e-06	1.29941971226882e-07	3.13575858956598e-09	1.36167915023268e-06	1.62527761822624e-07	1.12663997055821e-08	4.53566673580323e-10	1.05975470830647e-11	1.36414842958011e-13	0.515821741816165	0.560275905759557	0.0384176245188593	0.000166297349466144	4.54429307865967e-08	7.76329462609035e-13	0.135176964332095	0.277610921994938	0.0359912281167977	0.000294566288266832	1.52193342572246e-07	4.9564378318511e-12	0.00477858542416186	0.0185551628272765	0.00454837688711414	7.03840700090969e-05	6.87572533975167e-08	4.23263198221618e-12	2.2787130413947e-05	0.000167296405617395
0.0103287155142047	0.078092179041236	0.236515014669875	0.286952952238211	0.139464614662496	0.0271528398515363	0.070563131510824	0.419699765492934	1	0.954471813959969	0.364945502654288	0.0558975569510804	0.046033143556585	0.215398967818245	0.403753473021548	0.303172991285433	0.0911938836517678	0.0109883214297975	0.00286739721114149	0.0105562616634661	0.0155667733805239	0.00919553662712012	0.00217574714379263	0.000205917252982685	1.66905997653521e-05	4.90364679774573e-05	5.69463314630559e-05	2.62664876963124e-05	4.58895012276653e-06	0	0.312999539013715	0.336889273827916	0.297796440618337	0.216192494399442	0.128899239373836	0.0631172739505331	0.232763505414003	0.319291784615992	0.359707423742356	0.332812705093534	0.252894397737114	0.157821883545441	0.120615122348863	0.210864863286299	0.302757749861324	0.357005659093688	0.345735335708104	0.274980099014785	0.0435514948321299	0.0970367415008699
0.0623399072210484	0.0470885705537704	0.0201202786420377	0.00486319385442635	0.000664933274743756	5.14280670753272e-05	0.54507630846633	0.868986387840147	0.78367821515582	0.399789798830335	0.115370499971876	0.0188333235066632	0.145012908593354	0.487942495327312	0.928751984619654	1	0.609073043018808	0.209849476363134	0.00117385391379966	0.00833647581870965	0.033490369282273	0.0761073316948554	0.0978367879573283	0.0711454299508658	2.88639302460805e-07	4.33317574504534e-06	3.6744525295182e-05	0.000176242245172621	0.00047818149676816	0.000733912109367488	0.000120347151806442	3.44165198828219e-05	5.3107641839889e-06	4.41808682712958e-07	1.93930502782687e-08	0	0.107549037135832	0.0775907831077873	0.0302065867025691	0.00634572230711238	0.000719363095820216	4.40046885023596e-05	0.439334570792167	0.799589566270273	0.78528404016959	0.416173417469887	0.119017223524769	0.0183667873357924	0.00820359255704895	0.0376655203751566
1	0.991463186709041	0.862546212192712	0.656723148892446	0.434429693902357	0.244885965118976	0.787844569386804	0.874745655861944	0.851749583213989	0.726959713317982	0.541918598218001	0.349441048369021	0.418492334903706	0.524513746590368	0.573146420627002	0.547517811669322	0.456632447504577	0.330304960030211	0.136426759893016	0.202206902427881	0.253200641927539	0.273047325269809	0.254816794876911	0.204885917232513	0.00680853323840071	0.0319218523443623	0.057213129437755	0.0757583762567236	0.0815046347546212	0.0724354994578039	0.409152804613192	0.365886810454778	0.295662196244917	0.21399767501926	0.135819033876886	0.0712629651005723	0.632693299092476	0.630498243473851	0.571664416159345	0.470680775104235	0.350185660273199	0.232774314521365	0.475583233796292	0.526801390731857	0.530281218444845	0.485139045419866	0.402559524509426	0.301305235004943	0.162007018132236	0.205034928955215
0.336516706347468	0.263650980509896	0.177768395724042	0.101588769569272	0.0469391137335984	0.0142797601328117	0.898047006373125	0.873770388864795	0.739014389026431	0.542623943986164	0.34465379733467	0.187557479497352	0.798633042256569	0.958431117247641	1	0.907349862445022	0.715518026650864	0.489417020858135	0.23410760918292	0.350716378491794	0.453399951089957	0.508060819364047	0.494174844415774	0.417095801847989	0.0126252434023827	0.0334635651829384	0.0603225040402221	0.0877649998483495	0.107623688045561	0.112789604345765	0.108518231946855	0.0924122193046001	0.0655515128809474	0.0372732787755062	0.0146173222025555	0	0.243312241039325	0.265350744811606	0.246716482104036	0.195201757439754	0.130390774432645	0.0718280921979643	0.231576459569299	0.319484996259273	0.375337648701047	0.376706894946325	0.323014524534649	0.235919492466701	0.0925707852137709	0.166695347999989
0.234579990240391	1	0.280220778617185	0.00516169061881906	6.24992641939071e-06	4.97449659460045e-10	2.19026866438164e-05	0.00554012260468991	0.0921154888685336	0.100678618140643	0.00723324424388299	3.41601928263652e-05	8.19514455305216e-14	1.22996160465692e-09	1.21343855475146e-06	7.86928590689072e-05	0.000335462638414235	9.40035579841075e-05	1.22876448258988e-26	1.09424995014379e-20	6.40553960489641e-16	2.46482565308827e-12	6.23459130111094e-10	1.03662355383733e-08	0	3.90116492583948e-36	1.35502233670054e-29	3.09378328586128e-24	4.64327732006158e-20	4.58089836057746e-17	0.0619522615535879	0.0637776125841347	0.0630818647269907	0.0599467936253354	0.0547334175838116	0.0480136083583223	0.0543498863592537	0.0570986808500603	0.0576339892054308	0.0558928761544846	0.0520786127508212	0.046621637955887	0.0385689360244017	0.0413505636891391	0.0425941917287807	0.0421545541324565	0.0400833296386022	0.0366191493780914	0.0221398268007623	0.0242233573532902
0.964224789356556	0.758687203137857	0.478274783268294	0.241326673690349	0.0971329735329248	0.0307491155819804	1	0.958997483714456	0.737024974208737	0.453790570986541	0.223597549589509	0.0878267874531976	0.816301486989157	0.954094114331938	0.893699707887754	0.67084714934721	0.403384899176841	0.19405050333722	0.524356454527626	0.747105086070809	0.852931983026762	0.780355233656279	0.572099866425881	0.335921860535198	0.264814369295126	0.460311394670498	0.640659678168525	0.714422826283554	0.638411235363612	0.45708364536572	0.0596093061197511	0.036589498369906	0.0189514254438816	0.00801547971572158	0.00240721230600439	0	0.340609188080959	0.265956061563931	0.178032877092876	0.102011334404564	0.049809846449922	0.0204308527590097	0.776790257349965	0.763410228268223	0.643839751186404	0.465902108581307	0.289143428096807	0.153708652514025	0.716026872153303	0.885142103983702
0.16434749478901	0.0882013577508519	0.0316106840863038	0.00756552291102701	0.00120917836152309	0.00012905871767981	1	0.857424610229882	0.490951208096693	0.187727183675858	0.0479360714073482	0.00817417900522468	0.0647041845747635	0.0886363932137811	0.0810845714119848	0.0495348461374951	0.0202083033220139	0.00550548158980177	4.45201914235298e-05	9.74366214981491e-05	0.000142407409808758	0.000138991716568493	9.05922767069831e-05	3.94310544739261e-05	0	8.13269048969215e-10	2.33390011824902e-09	3.82154171861506e-09	3.99293116649107e-09	2.67744946922401e-09	0.0143529741875658	0.0184871552124796	0.0207459423982448	0.0202829511675669	0.0172768283876638	0.0128212919680235	0.0197708859012732	0.0259954986837565	0.0297786546721253	0.0297198690258047	0.0258418502931999	0.0195765076406007	0.0192314074867035	0.0258123136570648	0.0301840627077902	0.0307512909583727	0.0272950508559002	0.0211076245347695	0.013209814663239	0.0180990770693266
1	0.978674910881997	0.919296833211511	0.828637848562241	0.71647222743621	0.593846750392797	0.795692309838939	0.803979154068074	0.779555636043301	0.725273697169657	0.647263386285266	0.553794331280234	0.383171764883818	0.400282171359415	0.400775745253296	0.384594427278851	0.353618200184992	0.311305775377861	0.101506429584965	0.110912846844407	0.11533732168625	0.114263821867915	0.107818563292038	0.0967456002207577	0	0.00261474146287771	0.00435656846521709	0.00502730974349317	0.00454841686062851	0.00297609554429046	0.286980635920547	0.281557325429648	0.250837185858374	0.20229828532041	0.14657246401767	0.0936944996505656	0.26361695560922	0.278549775106921	0.267341712007965	0.232821767433576	0.183244840552024	0.129093595841119	0.213074457453629	0.242987192074973	0.251244915773518	0.235759557178501	0.200412400222122	0.153477970908818	0.150157773803803	0.185977490554495
0.775481977007604	1	0.939365199090226	0.642575677246606	0.319093522279503	0.113442772092597	0.465845428290911	0.737069915957818	0.848498513523527	0.711367040313291	0.433798104976077	0.191198683601104	0.170081229362028	0.332634050946082	0.470282207279516	0.483275642228151	0.361084709631501	0.19534133911784	0.0352265489068796	0.089746225306905	0.158145449305672	0.200112900663724	0.183231806518085	0.121100174019889	0.000836908923787236	0.0115134488221037	0.0296237769004473	0.0481937979806175	0.0547252146785633	0.0439860454516377	0.439913412812232	0.36634915953967	0.210812485403588	0.0823852446978977	0.0197349820043241	0	0.330815066057354	0.400802646093502	0.336408112387368	0.194999614244035	0.0766352360146657	0.0182992905157532	0.139544787258057	0.24781403317693	0.302928679976848	0.256137482462819	0.149213865839383	0.0584732020357576	0.0305755105853417	0.0848608192658518
0.317529315811597	0.387768674595884	0.343757377458779	0.221218652821464	0.103343191516304	0.0350455117820523	0.923101777210321	1	0.786395144781737	0.448923207841539	0.186034590322495	0.0559636146435738	0.046997068799367	0.0451629917216717	0.0315054034043909	0.0159543015779672	0.00586490470219661	0.00156507275746722	4.19032119895433e-05	3.57207650405034e-05	2.21046968133184e-05	9.92975823873801e-06	3.23804411886998e-06	7.66505032191149e-07	6.47729328760566e-10	4.88208128633801e-10	2.65031818904618e-10	1.01657533466233e-10	2.47340294450113e-11	0	0.211599652927661	0.16123820434634	0.109316879749925	0.0659436183601775	0.0353935880683909	0.0169021784571124	0.298071596853626	0.247175157845989	0.182370806356251	0.119721483254353	0.069928647957584	0.0363416336674327	0.371013251253924	0.334814972853911	0.26883548535574	0.19205896670925	0.12208121831535	0.0690445484401473	0.408057563728951	0.400744994354269
0.49026259255011	0.776071669763826	0.932126215151192	0.852773100913311	0.593233972990613	0.310511231481368	0.456873897513455	0.776505907285918	1	0.981085334544792	0.733029630911457	0.414336988625165	0.259042477667964	0.478560428779466	0.663403509948698	0.698132757135664	0.558443588452925	0.337309867926476	0.08271440707617	0.175667031174398	0.266766000390314	0.302532558419416	0.258251057100207	0.164246562845616	0.00450130639911939	0.0288363435808071	0.0560169608619128	0.0713154588874263	0.064405360932946	0.0401017607100125	0.50094430913181	0.471825871861973	0.393901590944863	0.29055696839254	0.187858534762253	0.1042528406001	0.403335908326766	0.427368447881594	0.401413513916689	0.333871309969987	0.244963509980817	0.157009046110716	0.207404295276464	0.248874174700371	0.26346424488053	0.246442417520747	0.203313499697074	0.146958866987331	0.061240653924795	0.0872036200588801
0.281081375503289	0.332568709055813	0.305712222106677	0.218336225600731	0.12114831264489	0.0522247620338257	1	0.940899071601128	0.687811274246839	0.390641042990789	0.172371534863593	0.0590907158930823	0.706276462291025	0.528459797089521	0.307207005013955	0.138748513771052	0.0486842153548993	0.013268981023883	0.0990248568749887	0.058919900945117	0.0272354442326404	0.00977882538341303	0.00272502383169834	0.00058669459975098	0.00275133609143826	0.00129912305516546	0.000474284553880591	0.000131724096807259	2.51537533072015e-05	0	0.295616930591406	0.287678400329747	0.265119135237073	0.231382571740462	0.191238676056236	0.14968417994652	0.278063332439169	0.255572908652552	0.222454723082634	0.183368156858571	0.143140071373438	0.105816342860231	0.231412487615124	0.200886502505315	0.165146774348843	0.12857137639412	0.094792162716051	0.0661839722838678	0.170395373421093	0.139705651292691
0.976307491267388	0.932678064645953	0.639340424165258	0.31447623232295	0.110993807929833	0.0281102647204498	1	0.987766237526079	0.70010570409008	0.356064204122769	0.129941619561681	0.0340269870762882	0.0687120965217186	0.0701772610113414	0.051429806311824	0.0270451020372341	0.0102051083546476	0.00276313354339171	0.000316727804257908	0.000334470979656763	0.0002534462933517	0.000137806176518748	5.37658607753155e-05	1.50521805770328e-05	9.79167970426231e-08	1.0691707278331e-07	8.37640803722896e-08	4.7082214842642e-08	1.89797508204595e-08	5.47773232570819e-09	0.68460713726559	0.90992486857554	0.393997527331277	0.0555783062261816	0.00255411803881699	3.82384445322269e-05	0.275025749885544	0.433184726842638	0.222278145060407	0.0371573078974495	0.00202355756552604	3.59013241728378e-05	0.0105845838070894	0.0197564646216095	0.012013471572691	0.00237986140251869	0.000153588464344425	3.22913659766158e-06	3.902495895221e-05	8.63204520473947e-05
0.938889586300415	0.94682383165973	0.872382286025284	0.734224446604155	0.564128798610364	0.395181939306903	0.82082013420162	0.947872094063487	1	0.963957983762422	0.848953612072202	0.682838808932077	0.416122611525869	0.55153815672922	0.66689801462915	0.736300322531543	0.742538287504011	0.684011156358414	0.11856248383663	0.18324224075103	0.25601209655885	0.325126272328217	0.376260032916153	0.397239584413606	0.0135743078316401	0.0297450429572041	0.0519540150167577	0.0787886840329086	0.106687138962628	0.130453694664149	0.470506114735638	0.451855901827423	0.400148082560412	0.326543106631154	0.245206105337359	0.168921678678487	0.364402878751062	0.395232925062988	0.395232925059935	0.364402878742604	0.309621761150246	0.242153461265012	0.167386011903254	0.206051361591741	0.233213939776375	0.24301106279035	0.233213939769154	0.20605136157892	0.0416557693670323	0.060492095598222
0.389624788339926	0.382738869409312	0.299711628646714	0.187089602118761	0.0930980839388592	0.0369297925428674	1	0.867500317010661	0.599907536685661	0.330707487361402	0.145327824019284	0.0509094667398743	0.076600200866801	0.0586831208964476	0.0358378155794329	0.0174467642116122	0.00677069556702586	0.00209457885903039	0.000175120224283109	0.000118476782294603	6.38962293534909e-05	2.74702267103852e-05	9.41443563699073e-06	2.57200241087951e-06	1.19486587942107e-08	7.1388743424167e-09	3.40005008989915e-09	1.29087982111883e-09	3.90688731863968e-10	9.42581253650283e-11	0.83426423700617	0.633534975482017	0.158005136755188	0.0129421210451136	0.000348155571617768	3.07591891639365e-06	0.983682476607248	0.458353177610322	0.0701421702567371	0.00352526519252458	5.81886159915501e-05	3.15440826812228e-07	0.133936946039916	0.0382934104023642	0.00359568254114893	0.000110884866402101	1.12304421354142e-06	3.73555366032132e-09	0.00210591092944925	0.000369438366305759
1	0.88689269197846	0.666809476243339	0.42357369209404	0.225125608240931	0.0970154377663437	0.942775382153695	0.944412901126926	0.80262580926715	0.57783579018381	0.350776423732493	0.177130629430869	0.649356904040221	0.735215061076907	0.705754989269651	0.574133678501601	0.394737939031166	0.227540276431749	0.323856999486953	0.416295599335826	0.452094579371562	0.41541121315644	0.322469226084801	0.210188514535004	0.112260282950617	0.167441029596341	0.207660639862991	0.216271672977795	0.18942722948264	0.138803045163652	0.491016608553313	0.489048030745624	0.448407824464232	0.378232720476706	0.293003815961281	0.207707514059956	0.593335905227234	0.567424398047924	0.499655743126307	0.404748771503769	0.301000605111467	0.204621298349909	0.453392786015056	0.416028726510705	0.351100799223432	0.272025578966556	0.192740741809347	0.123841027278879	0.216085003521561	0.189423457139006
1	0.943694004062616	0.759049356902102	0.520375046731009	0.304067871773235	0.151437081473446	0.951599631885291	0.89632089198176	0.719582178028708	0.492385100893258	0.287168654228566	0.142750220587264	0.273005642901685	0.256660440949338	0.205661914157928	0.140461220058132	0.081764846263665	0.0405680784981953	0.0236130493796311	0.0221573310179564	0.0177210904264442	0.0120801148357626	0.00701874249414187	0.00347580321694375	0.000615737522472683	0.000576685522504583	0.0004603520726708	0.000313219492990314	0.000181641503029695	8.97819465096902e-05	0.483173034901696	0.600988098909705	0.33110071694392	0.0807951769800735	0.00873256482627418	0.000418050999670938	0.81284497620766	0.421757305904725	0.0969278476772456	0.00986655611350019	0.000444850084539619	8.88367845720308e-06	0.122055397858155	0.026418221962841	0.00253268538969425	0.000107544937528945	2.02269203572153e-06	1.68500278274377e-08	0.0016358763860061	0.00014770281859688
0.389624788339926	0.382738869409312	0.299711628646714	0.187089602118761	0.0930980839388592	0.0369297925428674	1	0.867500317010661	0.599907536685661	0.330707487361402	0.145327824019284	0.0509094667398743	0.076600200866801	0.0586831208964476	0.0358378155794329	0.0174467642116122	0.00677069556702586	0.00209457885903039	0.000175120224283109	0.000118476782294603	6.38962293534909e-05	2.74702267103852e-05	9.41443563699073e-06	2.57200241087951e-06	1.19486587942107e-08	7.1388743424167e-09	3.40005008989915e-09	1.29087982111883e-09	3.90688731863968e-10	9.42581253650283e-11	0.83426423700617	0.633534975482017	0.158005136755188	0.0129421210451136	0.000348155571617768	3.07591891639365e-06	0.983682476607248	0.458353177610322	0.0701421702567371	0.00352526519252458	5.81886159915501e-05	3.15440826812228e-07	0.133936946039916	0.0382934104023642	0.00359568254114893	0.000110884866402101	1.12304421354142e-06	3.73555366032132e-09	0.00210591092944925	0.000369438366305759
0.736610243854419	0.708008536539791	0.59905484938252	0.445660441436154	0.290607654647927	0.164792980499067	0.83969461789095	0.97636557054999	1	0.902254886489382	0.716789999274477	0.50069327137306	0.434789054876525	0.613375258687189	0.760535583684022	0.830090382249876	0.797910033480532	0.675326945115713	0.0967326283404112	0.170942982890115	0.260223228732777	0.3457693917844	0.403059454124704	0.412966179167484	0.00122155360383279	0.0136335557443067	0.0331082296127964	0.0588708752146747	0.0867624553944993	0.109745872200168	0.436822868912427	0.400832297869099	0.300914891667315	0.18359263507261	0.0890500138990113	0.0314667771540791	0.361689539061078	0.447597251100882	0.453732868219171	0.376847209202308	0.255587863202347	0.139960823317765	0.177314463652304	0.298974039447323	0.409292896533128	0.458334329759392	0.420613796247299	0.315893649836702	0.0468936809009509	0.116260793131499
0.90851871131659	1	0.914697886388572	0.694400162613817	0.43514650437047	0.221281208452169	0.815975502187503	0.958980736140214	0.936316248788012	0.759218179624511	0.509382648238096	0.279495401130352	0.552871664353773	0.69534845568232	0.724934218043776	0.626988314177965	0.44849827762253	0.262528408439667	0.278308864522892	0.37752666690133	0.421439186181016	0.388654018079652	0.295278646381515	0.182451435324069	0.0972713170325333	0.147302550921373	0.17836549231745	0.175778406206139	0.140824681552093	0.0897502228466007	0.333728002832122	0.355645979314095	0.293661713274051	0.185683952152896	0.0854337362293715	0.0215167566959978	0.25234926565908	0.318082286844292	0.30990037434044	0.233010595363091	0.132170910295622	0.0511990904815808	0.13669798429582	0.207807896652693	0.239890845344784	0.212943831606597	0.143879620391579	0.0700700999327941	0.0466835649713132	0.0943971791558002
0.650116688141881	0.920315056010144	1	0.834316797220767	0.53404072614828	0.26136101700405	0.460767769439524	0.674412551697825	0.757161695819596	0.652458890191912	0.43116712490252	0.217661437917491	0.183409783471416	0.278668893230731	0.323618520856564	0.28783149520296	0.195763836237401	0.101017250729371	0.038703483185803	0.0626813939927129	0.075882951209201	0.0694797666277421	0.0478793454835745	0.0240555312328332	0.00125787527963547	0.0046681522790192	0.00679929387548474	0.00624704318306998	0.00339337370584942	0	0.414961674559594	0.502032138051237	0.516859468128497	0.452884197423081	0.337517349263532	0.21350579885251	0.276359657730669	0.392965168910459	0.474947838969113	0.488447269659044	0.427490736509813	0.318180981958202	0.139240474726659	0.233848832525898	0.332430003130405	0.401481276665317	0.412459145131723	0.360505977974224	0.0517732178829352	0.104766931723947
0.343595901157856	0.244662021604625	0.125549779232353	0.0455935207520734	0.0105491059676124	0	0.950752964154158	0.955088863615113	0.695511850350307	0.366678772093884	0.139144948339487	0.0368785018938236	0.689532549114531	0.97529801126339	1	0.74331913628447	0.400102895957316	0.155162022811538	0.12987101786274	0.260648068767196	0.377007256722184	0.394621020239201	0.299018960023269	0.163592552718692	0.00407973804049563	0.0160784722154657	0.0352879355753261	0.0531634734438448	0.0569543081126884	0.0435523614914766	0.284753351616026	0.250328715901468	0.185318848702602	0.115250350196471	0.0597841135739813	0.0252729003121617	0.260031702921931	0.276248216514738	0.247307618206846	0.18645209690268	0.118118000162668	0.0624647557810062	0.1697235816119	0.218101391865752	0.235991890694729	0.215119313147581	0.165098199477499	0.106430519180817	0.0785713230767227	0.122802764400541
1	0.967868944170068	0.877538582013545	0.745330673426261	0.593013908370518	0.441991455676768	0.580645900881144	0.509539180572908	0.418867740565987	0.322559140956899	0.232688491126979	0.157243811726305	0.11366989472783	0.090440164287161	0.0674078285691993	0.0470643908375043	0.030782767095784	0.0188606206865266	0.00750243566601857	0.005412125138124	0.0036573497138796	0.00231525195110212	0.00137297660878278	0.000762712962833797	0.000166948234422604	0.000109193564880418	6.69029655371606e-05	3.83996089764508e-05	2.06462577068859e-05	1.03989380987756e-05	0.458814128471174	0.431493474543885	0.358907618344819	0.264035375084922	0.171795803951609	0.098863044987588	0.0872303439692492	0.0815928064486024	0.0675005253373447	0.0493893635423157	0.0319617611517023	0.0182935911672623	0.000596161648466854	0.000554619528423395	0.000456349181157735	0.000332101157422771	0.000213754121800652	0.000121682914092115	1.46462144617576e-07	1.35519967635415e-07
0.0099286439891241	0.0705411162571513	0.128767611639761	0.0603924817708602	0.00727731270307962	0.000225305150681317	0.00311470922771117	0.08301051013655	0.56840852077081	1	0.452013435589195	0.0524945976501169	4.94531261615653e-06	0.000494393221798749	0.0126988147785711	0.0838042016417015	0.142095498870239	0.0619022981340354	3.97391564464452e-11	1.49025505259636e-08	1.43586783809185e-06	3.55451422270553e-05	0.000226077826005608	0.000369443137477963	0	2.27189642472334e-15	8.21700521961577e-13	7.6303310434433e-11	1.82047318014925e-09	1.11593039046455e-08	0.125607126381468	0.0935554612922466	0.0600811206496862	0.0332675578320284	0.0158824622623941	0.00653775677417379	0.195612430364056	0.181645261603716	0.145433921093374	0.100397146458265	0.0597573101963037	0.0306672425390454	0.125559204623757	0.145361347502449	0.145098639467899	0.124879673896831	0.092668938301428	0.0592912538365327	0.0332177797295929	0.0479450466087439
0.389624788339926	0.382738869409312	0.299711628646714	0.187089602118761	0.0930980839388592	0.0369297925428674	1	0.867500317010661	0.599907536685661	0.330707487361402	0.145327824019284	0.0509094667398743	0.076600200866801	0.0586831208964476	0.0358378155794329	0.0174467642116122	0.00677069556702586	0.00209457885903039	0.000175120224283109	0.000118476782294603	6.38962293534909e-05	2.74702267103852e-05	9.41443563699073e-06	2.57200241087951e-06	1.19486587942107e-08	7.1388743424167e-09	3.40005008989915e-09	1.29087982111883e-09	3.90688731863968e-10	9.42581253650283e-11	0.83426423700617	0.633534975482017	0.158005136755188	0.0129421210451136	0.000348155571617768	3.07591891639365e-06	0.983682476607248	0.458353177610322	0.0701421702567371	0.00352526519252458	5.81886159915501e-05	3.15440826812228e-07	0.133936946039916	0.0382934104023642	0.00359568254114893	0.000110884866402101	1.12304421354142e-06	3.73555366032132e-09	0.00210591092944925	0.000369438366305759
0.0766977378767522	0.164116154322246	0.151304387057685	0.0601011969683168	0.0102859908692723	0.000758473758220831	1	0.605153981302745	0.157784087233381	0.0177252317004469	0.000857930390419728	1.78913699266124e-05	0.0359157713249097	0.00614678766057948	0.000453255033682056	1.44001983166922e-05	1.97117745122733e-07	1.1625573439975e-09	3.55335131985781e-06	1.71988052774922e-07	3.58665680749293e-09	3.22264730823678e-11	1.24757638561362e-13	2.08090821721685e-16	9.68409077439571e-13	1.32561100549949e-14	7.81816374145971e-17	1.98666486786798e-19	2.17405941471451e-22	0	0.00216444267183458	0.00552373933491048	0.0119936638935708	0.0221565522692272	0.0348244365839134	0.0465690764716046	0.00744712671089035	0.0172381054474219	0.0339486049246926	0.0568834516035146	0.081092662361989	0.0983577955810858	0.0162897788593493	0.0342002813962756	0.061090795399968	0.0928439244316014	0.120050178091384	0.132069866055315	0.0226529842661826	0.0431373652035995
0.92155166688363	0.999656948920512	1	0.922502388633167	0.784436048035674	0.614168060881245	0.72899988741731	0.79649013637913	0.802141750657275	0.744662853475613	0.636916498379257	0.50124314608965	0.3643718738144	0.401814951420747	0.40753765859754	0.380232572121447	0.32603309018512	0.256274822980671	0.106845680098812	0.12019368563373	0.123046479502646	0.114752883153296	0.0971821286893067	0.0740393425500293	0.00635166458832471	0.00941118857410314	0.0102309391953625	0.00862403121870209	0.00495372374298454	0	0.33695721823832	0.469092903339035	0.492491400585453	0.390715850430887	0.231615280484144	0.0975963045082319	0.318585582786033	0.502758375625261	0.597184435503295	0.537364220943781	0.36494499861013	0.183135817362466	0.194715045741689	0.353811686806157	0.477352771660444	0.486071205992137	0.373830002091855	0.214258971697476	0.070737668908758	0.158594515554579
0.354443317428249	0.357231399456877	0.314701935591342	0.242323847396644	0.163094695918799	0.0959467851003512	1	0.949538913425639	0.788083977319629	0.571714475839124	0.362520719378552	0.2009247393492	0.71846348582934	0.642728270391558	0.502570583358667	0.343489670446801	0.205199944196279	0.107148895397821	0.13145006431384	0.110788175280129	0.081615554695458	0.0525532210512503	0.0295782519317704	0.0145509757373088	0.00612441494025611	0.00486302046202977	0.00337515179964085	0.00204750456301948	0.00108566845548424	0.00050315317015195	0.879204772784627	0.584639803830393	0.171902957010203	0.0223498253413616	0.00128482432298995	3.26031810211765e-05	0.401159061964182	0.364484875092419	0.146433024316973	0.0260132466902359	0.00204331820813561	7.09145644379431e-05	0.0381062147547287	0.0473067818899763	0.0259685163058637	0.00630325588703623	0.000676470047037701	3.20478030615623e-05	0.000753520968466222	0.00127820756678523
0.689026006132146	0.6972211599222	0.584368670980637	0.402631483646183	0.222223215088447	0.0891620595495837	0.934914344414356	1	0.889422858611813	0.655668060374359	0.395734171576834	0.187801270550607	0.705744291402941	0.799313712748207	0.751235666340442	0.584697362982666	0.372744380540773	0.187690196692543	0.285437365889909	0.346768743865173	0.344644078472555	0.280094151827649	0.182642302476128	0.088971010689892	0.0392746883228591	0.0600896344180419	0.0651650932703493	0.0520483074234556	0.0269211456734645	0	0.214747937078606	0.192867158669827	0.15691763821352	0.113927298394397	0.0710546974262031	0.0337184959546232	0.584146593673191	0.548550002690081	0.473873460657216	0.375343186184831	0.270621913904914	0.174743002943396	0.670171856107386	0.650295413963333	0.581337793937244	0.477821377323986	0.359444071603641	0.245024180670066	0.336162394806956	0.336881960595813
0.529560146912059	0.45910163349604	0.223908640989079	0.0614329459616588	0.00948200766418387	0.000823318234349429	0.899144163870394	1	0.625661083256399	0.220214928405623	0.0436036497800788	0.00485699214402221	0.315079252564929	0.449539235932438	0.360814408162639	0.162917828236188	0.0413829860511655	0.00591348513066136	0.0227869775512317	0.0417072588372605	0.0429442519415949	0.0248752187634131	0.00810582545208233	0.00148592215590201	0.000340118365631724	0.000798605197833511	0.00105487901666959	0.000783865673572384	0.000327679378761593	7.70592980473476e-05	0.740795769440646	0.404855028477499	0.115875354451403	0.0173689316857349	0.00136347014215188	5.60542634800279e-05	0.234826791884401	0.338620267843072	0.255722385088029	0.101138157477557	0.0209484465045007	0.00227237027844755	0.000318106453168297	0.00121032510853424	0.00241169342894519	0.00251670696355384	0.00137541480584123	0.000393663575682833	1.84150535440504e-09	1.84870160744936e-08
0.468758275652201	0.567522338024325	0.560927362036115	0.452605616445286	0.298141752890848	0.160330033340167	0.458627460605402	0.72847903476623	0.94463423373403	1	0.864223415366943	0.609735852030758	0.0491183314069012	0.102359132735422	0.174139487705507	0.241856035483903	0.274224350154093	0.253830982220096	0.000575122126003872	0.00157367963660177	0.00351334751738528	0.00640242245933531	0.00952428840175984	0.01156644896089	0	1.91184065463337e-06	7.02351104584706e-06	1.78180163103762e-05	3.54772228492443e-05	5.69625805217171e-05	0.324889250764094	0.311795148888294	0.28172820688293	0.239672525757179	0.191969872157063	0.144768715380154	0.246242736810695	0.258676510223651	0.255845342400283	0.238245656902573	0.208881225729256	0.172425193093218	0.069420649947592	0.0798256066620813	0.0864216430259233	0.0880906080065804	0.084540246005499	0.0763878328587814	0.0072791042208634	0.00916219218696341
0.0469908389018119	0.0715132897191375	0.0382643792611481	0.00719841607276007	0.000476116876668556	1.10719614179186e-05	0.565014429227487	1	0.622264203604714	0.136139450796	0.0104719492161973	0.000283207935371538	0.469870462288766	0.967131454816534	0.699885876440673	0.178075145620843	0.0159299254750523	0.000501024008522086	0.0270252061493421	0.0646909132262112	0.0544442357578761	0.0161099757686552	0.00167599309797545	6.13033096315285e-05	0.00010750586340111	0.000299276985498996	0.000292919879879224	0.000100799582044824	1.21955944136342e-05	5.18778024909124e-07	0.12608983464224	0.0112953456127072	2.79691080450796e-05	1.91433241544364e-09	3.62172700418172e-15	0	0.249020363040762	0.0348702588543119	0.000134969340147852	1.44402503286849e-08	4.27045314697667e-14	3.30146606039801e-21	0.227811049435927	0.0498650150781256	0.000301701013221061	5.04565122005288e-08	2.33247677610611e-13	2.96147756386262e-20	0.0965383437056071	0.0330310115682048
0.650729749483963	0.937698754848966	1	0.789242827742422	0.460993998045479	0.199275488073717	0.552007535477635	0.738245674666668	0.730686021659285	0.535222879816463	0.290143285781615	0.116403050772048	0.0348081179692179	0.0432045687281035	0.0396874129195511	0.0269804934554098	0.0135744102442201	0.00505435841474099	0.000163157585319657	0.000187953158713484	0.000160238168189892	0.000101101196998808	4.72085440442033e-05	1.63139414206875e-05	5.68492776245547e-08	6.077997999057e-08	4.80916928059418e-08	2.81613466864921e-08	1.22042284674418e-08	3.91416840744167e-09	0.489555322842338	0.417135512559398	0.297984104836997	0.178463570575094	0.0896079625946713	0.0377210847953441	0.179718961253574	0.199484163251022	0.185636551794089	0.144830192501848	0.0947316864434319	0.0519483760237781	0.000812735929976819	0.00117517655646582	0.00142461438168822	0.0014478783533439	0.0012336937706949	0.000881298872007776	4.52760112223893e-08	8.52827299356608e-08
0.462735650473508	0.784360053138364	1	0.960149074948615	0.694151377641673	0.377135566746547	0.32140301142433	0.615936915116318	0.886369348318624	0.960228321035635	0.783390349683779	0.480799800868851	0.128233305185499	0.280352539464208	0.456675521264299	0.558642764321135	0.514125135066076	0.355730159770855	0.0271329610814659	0.071904802606625	0.134906140961092	0.187421024753874	0.194804277039775	0.151618081869062	0	0.00755739164396442	0.0201871232359031	0.0337623553019874	0.0402853359130456	0.0350677607829063	0.21782497708539	0.434834303264122	0.619280020771227	0.63177521029958	0.461765850327884	0.240993825116341	0.158343804740624	0.368409865380439	0.609142595125906	0.720960044598993	0.6116412595415	0.37145249558351	0.0872809455501898	0.238995097214393	0.459851672411723	0.631743090061954	0.621788354674537	0.438396736465194	0.0353381078061707	0.117834158455835
0.280480431741807	0.254847896811851	0.036069526222927	0.000795207961177088	2.73087548141439e-06	1.46084444895156e-09	1	0.377415793498861	0.0221881471389076	0.000203190267457073	2.89844900745841e-07	6.44034783801425e-11	0.210262750628862	0.0329627923548228	0.000804945626935079	3.06189288362914e-06	1.81423833311457e-09	1.67447852183389e-13	0.00260729151764855	0.000169782462499893	1.72217373771797e-06	2.72108428121654e-09	6.69711755569229e-13	2.56750218262255e-17	1.90669729635587e-06	5.15734958486452e-08	2.17296278148979e-10	1.42612929727166e-13	1.45793948702812e-17	0	0.028412231788127	0.056253523093719	0.0881340756043958	0.109266675419021	0.107196684597157	0.0832194280565949	0.0405519361430125	0.0698660720966849	0.0952512776625504	0.102760223636402	0.0877261399699698	0.0592628794263882	0.0455328642053205	0.0682637369065614	0.0809850577715387	0.0760272851547124	0.0564785863252366	0.033200750537203	0.0402203158011512	0.0524711908033316
0.617684848822191	0.932698690261451	1	0.761277246209999	0.411500065176777	0.157936003826096	0.871310114028107	0.787178994231337	0.504961713310182	0.229999875463041	0.0743842289394147	0.0170811762918495	0.425004216185004	0.229731359795047	0.0881721580440217	0.0240284914834167	0.00464947019290442	0.000638771850807433	0.0716849948290385	0.0231836173786767	0.00532373601324084	0.000868006341857115	0.000100458753367406	8.22415581484543e-06	0.00418094595856123	0.000808980967226712	0.000111116291936026	1.08065782604588e-05	7.14166636667505e-07	0	0.186112585150276	0.254345472743237	0.317209405563865	0.361028825808211	0.374982916043606	0.355430641989837	0.157634873279019	0.228162427840765	0.30137673764094	0.363286368418052	0.399633840546726	0.401189162003524	0.120982826738523	0.185463784956538	0.259458721174154	0.331246426136391	0.38592943859931	0.410334841597424	0.0841375780058662	0.13660574795504
0.0962378408513905	0.6670397621437	0.673112144961655	0.0988901377630333	0.00211518470828333	6.58631849315016e-06	0.00903367153721609	0.249096274179109	1	0.584470533699099	0.0497341948641566	0.000616136720904075	0.000169052335547146	0.0185448082683488	0.296177586356942	0.688671126692945	0.233131744235342	0.011490020088154	6.3022688325414e-07	0.000275243049748865	0.0174881546647685	0.161771027893328	0.217864940481889	0.0427173005004972	0	8.13956592365751e-07	0.000205861167377866	0.00757581231918761	0.0405894246628591	0.0316611302134374	0.0263101615573922	0.0940198167534888	0.165136783039244	0.142559701478405	0.0604892599937427	0.0126150301745106	0.0317235569880703	0.164484271632258	0.4191750356415	0.525043132015434	0.323238507142357	0.0978092075507854	0.00785220155318399	0.0590718497083814	0.218422925787174	0.396957861220662	0.354583997653371	0.1556762620372	0.000398980580058398	0.0043549978462203
0.468758275652201	0.567522338024325	0.560927362036115	0.452605616445286	0.298141752890848	0.160330033340167	0.458627460605402	0.72847903476623	0.94463423373403	1	0.864223415366943	0.609735852030758	0.0491183314069012	0.102359132735422	0.174139487705507	0.241856035483903	0.274224350154093	0.253830982220096	0.000575122126003872	0.00157367963660177	0.00351334751738528	0.00640242245933531	0.00952428840175984	0.01156644896089	0	1.91184065463337e-06	7.02351104584706e-06	1.78180163103762e-05	3.54772228492443e-05	5.69625805217171e-05	0.324889250764094	0.311795148888294	0.28172820688293	0.239672525757179	0.191969872157063	0.144768715380154	0.246242736810695	0.258676510223651	0.255845342400283	0.238245656902573	0.208881225729256	0.172425193093218	0.069420649947592	0.0798256066620813	0.0864216430259233	0.0880906080065804	0.084540246005499	0.0763878328587814	0.0072791042208634	0.00916219218696341
0.791543442974252	0.719754147551322	0.580684145282703	0.414890794988546	0.26132888167021	0.143431617416109	0.920229888466506	1	0.965190198068934	0.827290474346345	0.629131330468919	0.423512432968591	0.552571725685057	0.718690015702158	0.82908027768852	0.849126525407791	0.77219997615533	0.623178102620772	0.166024443452252	0.263086156310702	0.365720285360918	0.449128313306547	0.488635789137649	0.471395654485134	0.0165115910948269	0.0413410352240537	0.0759137725759865	0.116358166568812	0.154384029016424	0.179653280821306	0.203363160104513	0.156543811224386	0.101808060029274	0.0541654188035913	0.0209236574454546	0.00176192773721131	0.251371625279478	0.244845095915612	0.20434459428596	0.145329915459311	0.086664644399672	0.0411904551247464	0.164121982954525	0.202008955255745	0.212568066267849	0.191522842127414	0.147264022620536	0.0955217454209997	0.0520202358886603	0.0852784494206559
0.979068889574858	0.972216304838298	0.916625937792191	0.820528183628307	0.697349993349514	0.562644918332532	1	0.958099458980699	0.87156007104593	0.752744053513715	0.617214879339303	0.480420339861771	0.48322840505664	0.446641174205295	0.391904615358118	0.326419834811728	0.258032244168727	0.193527471615533	0.109576350367141	0.0975715411849561	0.0823948167625785	0.0659452705712512	0.0499691676867423	0.0357761532849557	0.0104093709042487	0.00872493101912018	0.00682260782885811	0.00491659181538216	0.00317848508985105	0.00171642534284394	0.809080519932443	0.778006157269088	0.691748127243984	0.568664509863931	0.432157202600107	0.303509147513853	0.67678673596397	0.578599471543594	0.457306328190487	0.334069565708004	0.225454372796752	0.140421569266574	0.395909382897092	0.300748727734726	0.211066838517529	0.136725138745094	0.0815892021399596	0.044648298953114	0.161475576335206	0.108692630467422
0.274084885524583	0.412524125989457	0.442161408231411	0.337504839655293	0.183461383552383	0.0710173454856023	0.409321457681993	0.697209731656432	0.8457272252751	0.730576813127369	0.449437812308913	0.196896645791804	0.281096100673095	0.541864377597382	0.743863488353607	0.727217568796288	0.506295272653863	0.25102083639417	0.0887658326861938	0.193654345485696	0.300862634638306	0.332870558972927	0.262270578506266	0.147159508916675	0.0128858653185312	0.0318218660141892	0.0559538187257705	0.0700615677692679	0.0624722304651334	0.0396685318156809	0.00146744482896118	0.0018663337685515	0.00120070533615975	0.000388643242824497	5.98164126206814e-05	0	0.0763726324287057	0.168209345835085	0.187852737454923	0.106376166293077	0.0305418853010296	0.00444237815313555	0.13536181176688	0.516675849429418	1	0.981409279533929	0.488391965335823	0.123238230220149	0.00819457127489353	0.0542370024951785
0.389624788339926	0.382738869409312	0.299711628646714	0.187089602118761	0.0930980839388592	0.0369297925428674	1	0.867500317010661	0.599907536685661	0.330707487361402	0.145327824019284	0.0509094667398743	0.076600200866801	0.0586831208964476	0.0358378155794329	0.0174467642116122	0.00677069556702586	0.00209457885903039	0.000175120224283109	0.000118476782294603	6.38962293534909e-05	2.74702267103852e-05	9.41443563699073e-06	2.57200241087951e-06	1.19486587942107e-08	7.1388743424167e-09	3.40005008989915e-09	1.29087982111883e-09	3.90688731863968e-10	9.42581253650283e-11	0.83426423700617	0.633534975482017	0.158005136755188	0.0129421210451136	0.000348155571617768	3.07591891639365e-06	0.983682476607248	0.458353177610322	0.0701421702567371	0.00352526519252458	5.81886159915501e-05	3.15440826812228e-07	0.133936946039916	0.0382934104023642	0.00359568254114893	0.000110884866402101	1.12304421354142e-06	3.73555366032132e-09	0.00210591092944925	0.000369438366305759
0.992839302179343	0.878612364846157	0.668833333281472	0.433350552277253	0.231747858403577	0.0915851454782849	1	0.972005383670256	0.814936156434767	0.586220473263167	0.356303369631886	0.17463005265807	0.675899705308847	0.722363652523711	0.664431865231373	0.524375619172786	0.351029646284511	0.192650432797089	0.293494254269259	0.349930885704225	0.35443929234162	0.305263186106006	0.220862194862073	0.128850504305192	0.059470374828574	0.0902612148116078	0.105449091292011	0.0992471209284041	0.0740635774639967	0.0390105580666745	0.676304475238707	0.585001827126496	0.409485863114121	0.224594733489388	0.0846443475835973	0.00294601386448428	0.693806191417542	0.645531044847307	0.488480450260675	0.29468442812748	0.131645588316183	0.0277117793240774	0.543981146204161	0.544028523658308	0.441802120715444	0.286704257329637	0.139958341853228	0.037330573059728	0.319342042804456	0.34519247793404
0.650729749483963	0.937698754848966	1	0.789242827742422	0.460993998045479	0.199275488073717	0.552007535477635	0.738245674666668	0.730686021659285	0.535222879816463	0.290143285781615	0.116403050772048	0.0348081179692179	0.0432045687281035	0.0396874129195511	0.0269804934554098	0.0135744102442201	0.00505435841474099	0.000163157585319657	0.000187953158713484	0.000160238168189892	0.000101101196998808	4.72085440442033e-05	1.63139414206875e-05	5.68492776245547e-08	6.077997999057e-08	4.80916928059418e-08	2.81613466864921e-08	1.22042284674418e-08	3.91416840744167e-09	0.489555322842338	0.417135512559398	0.297984104836997	0.178463570575094	0.0896079625946713	0.0377210847953441	0.179718961253574	0.199484163251022	0.185636551794089	0.144830192501848	0.0947316864434319	0.0519483760237781	0.000812735929976819	0.00117517655646582	0.00142461438168822	0.0014478783533439	0.0012336937706949	0.000881298872007776	4.52760112223893e-08	8.52827299356608e-08
0.55582783304382	0.634728534194549	0.570364586226637	0.40257650822043	0.221241199798067	0.0915819828149574	0.618383759490731	0.886265591032011	1	0.889477552023644	0.622901083853448	0.341455849951295	0.341582641095765	0.618519939705943	0.876763551144047	0.978490342229069	0.86079389238192	0.596059213937446	0.0879704694775813	0.211495215082912	0.382385928204077	0.537991939164346	0.594348942483653	0.516506934260194	0.00190380841673963	0.0276924368434651	0.0761508271748386	0.142104830658871	0.200705797954855	0.219998596951372	0.418963363637108	0.291888437744303	0.166932857585672	0.0758797620462337	0.0238696897147079	0	0.733907582938178	0.676896795626979	0.519556770748806	0.330615619800393	0.172389301138688	0.0707446327488282	0.56742949126337	0.688753055627921	0.696049242753634	0.58572018161599	0.409533451355679	0.236285149685539	0.189863751870717	0.307865102300279
0.775481977007604	1	0.939365199090226	0.642575677246606	0.319093522279503	0.113442772092597	0.465845428290911	0.737069915957818	0.848498513523527	0.711367040313291	0.433798104976077	0.191198683601104	0.170081229362028	0.332634050946082	0.470282207279516	0.483275642228151	0.361084709631501	0.19534133911784	0.0352265489068796	0.089746225306905	0.158145449305672	0.200112900663724	0.183231806518085	0.121100174019889	0.000836908923787236	0.0115134488221037	0.0296237769004473	0.0481937979806175	0.0547252146785633	0.0439860454516377	0.439913412812232	0.36634915953967	0.210812485403588	0.0823852446978977	0.0197349820043241	0	0.330815066057354	0.400802646093502	0.336408112387368	0.194999614244035	0.0766352360146657	0.0182992905157532	0.139544787258057	0.24781403317693	0.302928679976848	0.256137482462819	0.149213865839383	0.0584732020357576	0.0305755105853417	0.0848608192658518
1	0.978674910881997	0.919296833211511	0.828637848562241	0.71647222743621	0.593846750392797	0.795692309838939	0.803979154068074	0.779555636043301	0.725273697169657	0.647263386285266	0.553794331280234	0.383171764883818	0.400282171359415	0.400775745253296	0.384594427278851	0.353618200184992	0.311305775377861	0.101506429584965	0.110912846844407	0.11533732168625	0.114263821867915	0.107818563292038	0.0967456002207577	0	0.00261474146287771	0.00435656846521709	0.00502730974349317	0.00454841686062851	0.00297609554429046	0.286980635920547	0.281557325429648	0.250837185858374	0.20229828532041	0.14657246401767	0.0936944996505656	0.26361695560922	0.278549775106921	0.267341712007965	0.232821767433576	0.183244840552024	0.129093595841119	0.213074457453629	0.242987192074973	0.251244915773518	0.235759557178501	0.200412400222122	0.153477970908818	0.150157773803803	0.185977490554495
0.0178445284970531	0.0689522651034943	0.171096698020013	0.272636720723195	0.278982332567866	0.183323729221065	0.393835224130348	0.783127478667546	1	0.820006259422455	0.431801319898019	0.146015982135764	0.0587702824953744	0.0601381593107861	0.039517741372865	0.0166756867539181	0.0045188192773394	0.000786349921111506	5.92972759795331e-05	3.12249349480542e-05	1.05588828587638e-05	2.29289428026382e-06	3.19742019265716e-07	2.86328736656776e-08	4.04518029086219e-10	1.09612167850147e-10	1.90685227916139e-11	2.1246113697798e-12	1.45921354252267e-13	0	0.0194992225471503	0.0347959471684917	0.0527763902431826	0.0680378144931983	0.0745522371107824	0.0694337558491993	0.0110180454283488	0.0190602929539741	0.0280255559731636	0.0350250331693138	0.0372051042997352	0.0335912488510663	0.00154450964741659	0.00259017605382124	0.00369205018338104	0.00447306861053953	0.00460620409117253	0.00403162794255138	5.371251599064e-05	8.73228296937275e-05
0.678515890463884	0.942408428473929	0.930522556326989	0.652939910614131	0.321237208634246	0.103488766692154	0.731610729133687	1	0.972301619788812	0.671997488821567	0.325645925476408	0.103202254522958	0.583121930511242	0.786307864518789	0.752640981141249	0.510637579756127	0.240904744168395	0.0713751633277828	0.340747806402055	0.455219660783671	0.428516589804368	0.283227479028327	0.126549592483206	0.0301591307264277	0.140502714804343	0.18848127606211	0.173758538093433	0.10876809568499	0.0408872927696546	0	0.302400059673361	0.407808127615935	0.371526054859129	0.227034336986845	0.0870977909924149	0.0113488146419145	0.326892355172235	0.54049958112179	0.604671621123341	0.4603644411839	0.2346384296553	0.0725958527458853	0.225732972718964	0.463841140724343	0.636630686624177	0.594882372633097	0.37722201869377	0.156682187194619	0.0942855591309072	0.255022787063257
0.861553846123304	1	0.938469702418351	0.712024719092504	0.436459818928811	0.215697131489247	0.664847732894198	0.885959599773531	0.954418025548698	0.831296435145972	0.585260057325746	0.332712095020619	0.355856038187925	0.544919704169497	0.674044292280025	0.673936208694353	0.54465739362223	0.355569927545299	0.13133468480152	0.232030569957363	0.330065516417498	0.379039754503639	0.351636729810261	0.26343719294634	0.0323235963665925	0.0674217678388197	0.111210254429464	0.147163895626296	0.156892278480085	0.134851567412986	0.565301947035555	0.713866964572477	0.635732030185316	0.399048918829722	0.175942302653584	0.0535603492373934	0.313596259437857	0.523988799547345	0.616782470279926	0.511895639241452	0.299244357058473	0.122538906116833	0.10190957376203	0.226990818405142	0.353848493815186	0.388280663225861	0.300136858321483	0.16303835622146	0.0180380322213625	0.0568920796530244
0.454215442960736	0.414596572649146	0.33029470388522	0.229225442075063	0.137898871962609	0.0709442111605034	0.990878050643977	1	0.882255775263662	0.680205403752601	0.457792010527717	0.268212489242222	0.807114471567545	0.900036662157294	0.877328193481224	0.747492579345679	0.556346731043244	0.361168161743959	0.243650292646047	0.30120894876684	0.324725667221125	0.305492805983811	0.250662916566864	0.178998747160888	0.0226214474479295	0.0329920970143283	0.040404423179701	0.0422726295654141	0.0378986000440109	0.0288886338669216	0.346446230657994	0.231339266723736	0.124144005251286	0.0520381217479776	0.0149520884087968	0	0.440704424831405	0.403129081381938	0.299266640581665	0.179518509377566	0.0857689188749042	0.0308644294915503	0.32936355958365	0.411703055187815	0.417846234956893	0.344381489781482	0.229948254153832	0.123380413295393	0.143057827028537	0.246583934200114
0.00153186737681036	0.0291627281903853	0.0971408847242462	0.0566164821223421	0.0057736523362378	0.000103020890376807	0.0611988808299177	0.514548325656598	0.756964966976025	0.194846367335968	0.00877557875482462	6.91554074808556e-05	0.0305271745891085	0.113356128883067	0.0736495883831434	0.00837264280116397	0.00016654121348787	5.79625932930826e-07	0.000190129960758074	0.000311806138585658	8.94716991785857e-05	4.49214360424574e-06	3.94628547543318e-08	6.06582952687349e-11	1.4785476452956e-08	1.07089066498737e-08	1.35713127904954e-09	3.00929898879975e-11	1.16742857239055e-13	6.69550207108994e-17	0.0188490661357984	0.000701431234630007	4.10026124042962e-06	3.76503586245421e-09	5.43060272515213e-13	0	1	0.308070965775457	0.0149084572433159	0.000113330238365245	1.35328748104025e-07	2.53843051525551e-11	0.0869558204202891	0.221771091663537	0.0888469197188453	0.00559127664708686	5.52727089720936e-05	8.58305081323435e-08	1.23932670843282e-05	0.000261666179669636
0.91279546876571	0.860671413299901	0.755955222866884	0.618250975571157	0.470401378529779	0.33240485757322	0.953799366158556	1	0.976887739364398	0.889131257234536	0.753792713888668	0.594921874994914	0.600612563296488	0.700761547468189	0.761378518853271	0.770566218080737	0.726465348477929	0.637867579036677	0.224267376476953	0.293100231402367	0.355506875038267	0.400880841935599	0.420610370598278	0.410740505675376	0.0438014999198978	0.0677434745081705	0.0944537210106374	0.12065291470477	0.142239062761642	0.155304466548764	0.481419808393949	0.427760826319037	0.323703762776515	0.207571447179214	0.111156384865358	0.0473863565461787	0.402787956456953	0.454417589079657	0.43718643868166	0.358506068407635	0.249799218931708	0.14655870795651	0.196793000882795	0.284073384474908	0.347702742664837	0.362316090614073	0.321629986533866	0.242730306704719	0.0512639526236618	0.100739216395105
0.935321634842553	0.947864502687918	0.866292462084861	0.714026117702766	0.530750357360476	0.355780861642646	0.791945058803762	0.937090234626929	1	0.962391898207648	0.835288743481646	0.653809430883825	0.322088195284649	0.445027563807548	0.554519204085364	0.623121178543026	0.631477898942378	0.577130300954882	0.0628525258855499	0.101459545228014	0.147655535439726	0.193762577761691	0.229291129190193	0.24469014483306	0.00579432731433599	0.0110176913990541	0.0187971998065838	0.0288582272947259	0.0399143217665215	0.049761044855694	0.299291184053826	0.323012799203473	0.310225578156219	0.265133799248806	0.20163735070484	0.136448092515367	0.346084688679102	0.430857634783207	0.477330104680013	0.470589167161919	0.412859726667337	0.322325493493277	0.0983013677716971	0.141204754421083	0.180472409251384	0.205247930733195	0.207714405088905	0.18705762027949	0.00676067459810065	0.0112753170084406
0.574925821046518	0.763292963139965	0.810873090036987	0.689593599056055	0.468852793114503	0.253570881835248	0.584897362004332	0.855026347204074	1	0.936676770596917	0.702385966769293	0.420654151781437	0.324866515432498	0.525004891703057	0.676856955280288	0.698091478895815	0.576134752448485	0.379763055714554	0.0951964102479489	0.173732425936704	0.248856861416233	0.28332449425888	0.257139437400908	0.185639742157246	0.00973025997136675	0.0262684125630389	0.0452357129794828	0.0584027986230431	0.0584830748890359	0.0454289473863705	0.673272995955547	0.676192017893031	0.652185075141329	0.604046705446019	0.537174172473097	0.458572401805451	0.653218586641714	0.683953669899558	0.687728586306831	0.664099393484607	0.615818516744781	0.548307328711587	0.30350528614763	0.331677168766932	0.347878221953072	0.35023650647506	0.338474712256448	0.313963796322407	0.0632878657034787	0.0729899704290703
0.937069337019441	0.846724011278685	0.703161736977689	0.536674326221271	0.376449407491413	0.242682447049282	1	0.994388629662619	0.908774254023627	0.763307008544933	0.589230234434493	0.41803398579869	0.615287988688163	0.673319338887241	0.677184310885624	0.625944554051798	0.531750104348842	0.415165193451883	0.218265539767672	0.262857808989459	0.290935036874916	0.295945642591782	0.276674326433189	0.237720105690078	0.0446224014302654	0.0591474781554802	0.0720495738075633	0.0806586375789632	0.0829851010999086	0.0784657955037175	0.363472855186597	0.35932085348987	0.253162920074632	0.127116950049995	0.045477135129708	0.0115780589020885	0.423920032096165	0.346805012294855	0.202203494977431	0.0840134897902581	0.0248626258048848	0.00522437674870422	0.311894022230919	0.211150748882592	0.101871620048111	0.035014988407246	0.00855956706412892	0.0014700057417331	0.144750397907972	0.0810869476643901
0.317529315811597	0.387768674595884	0.343757377458779	0.221218652821464	0.103343191516304	0.0350455117820523	0.923101777210321	1	0.786395144781737	0.448923207841539	0.186034590322495	0.0559636146435738	0.046997068799367	0.0451629917216717	0.0315054034043909	0.0159543015779672	0.00586490470219661	0.00156507275746722	4.19032119895433e-05	3.57207650405034e-05	2.21046968133184e-05	9.92975823873801e-06	3.23804411886998e-06	7.66505032191149e-07	6.47729328760566e-10	4.88208128633801e-10	2.65031818904618e-10	1.01657533466233e-10	2.47340294450113e-11	0	0.211599652927661	0.16123820434634	0.109316879749925	0.0659436183601775	0.0353935880683909	0.0169021784571124	0.298071596853626	0.247175157845989	0.182370806356251	0.119721483254353	0.069928647957584	0.0363416336674327	0.371013251253924	0.334814972853911	0.26883548535574	0.19205896670925	0.12208121831535	0.0690445484401473	0.408057563728951	0.400744994354269
0.572457962500952	0.897078542737141	1	0.793781805234344	0.447576964844857	0.17709945584774	0.41362559661648	0.708774522951609	0.862479047473736	0.747040421817366	0.459818027890415	0.199212753811164	0.207481068939778	0.391196036528809	0.520566794839764	0.491955429833536	0.329843805973662	0.155239092650976	0.0696976822514269	0.148542052096306	0.217847054076655	0.224925749114804	0.163710260939317	0.0825950974398045	0.012058755014944	0.0354970148580601	0.0601593711891253	0.0685878852351579	0.0536351906644301	0.0276138990468511	0.353295540327974	0.53805425281816	0.576947745249139	0.436084200069472	0.231044364915248	0.0834318473901619	0.240186067153598	0.464979171886623	0.631094461548716	0.603987767686074	0.407334879376438	0.19191111264387	0.106817265126706	0.267527272798291	0.46144742450515	0.559027598265783	0.477387044962028	0.286537958456208	0.0280231819741863	0.100140731743233
0.894925017724872	0.74503804690238	0.50168137482064	0.26440998378462	0.0952207453335501	0.00167973684361641	1	0.928482878319118	0.702835996671449	0.427241383087266	0.197672295034227	0.0529568323719862	0.720431008755195	0.7450423383003	0.627237556146559	0.425549455192064	0.223996991475222	0.0776263160189368	0.321236240894773	0.374966114858277	0.35074468269655	0.261044187514336	0.14775494324104	0.0514014890650097	0.0637815451209281	0.0961097630566448	0.103039597489642	0.0809947134273747	0.0409981102294582	0	0.411649116087371	0.506352373496827	0.497095468025404	0.388903021921016	0.236368681868497	0.100404605349469	0.316970759324193	0.446973352850916	0.498555145344464	0.4441039725989	0.312717318596895	0.165828187201774	0.20544889863998	0.339764140258578	0.433290597026479	0.43864792526146	0.352927501343387	0.220165587623905	0.104736299717055	0.217718149649897
0.37067913725878	0.714897336255855	0.981283443969104	0.959327883853747	0.667950167191259	0.33092837960342	0.287924969463005	0.612736580058535	0.927573540677976	1	0.76786941613405	0.419726694372221	0.137095177446814	0.322752342363724	0.539241991009994	0.641187740011608	0.542877200069695	0.327126217849976	0.0394033454414848	0.103921139877465	0.192294840560963	0.252442860401626	0.235666037484558	0.15637146290249	0.00598785438222776	0.019654610541807	0.0413097655653657	0.0603219347555289	0.0621574792580819	0.0452351314225942	0.566522111021478	0.509902335079796	0.36845199654565	0.213548330258774	0.0989641206516989	0.0362440754672245	0.449759785358615	0.562596013138608	0.565079026922461	0.455744850442052	0.295003482129274	0.153005531711466	0.152502288360259	0.265753588244541	0.371187973482432	0.416099609586266	0.374475916356521	0.270489537031166	0.0211315127240597	0.0529308934395021
0.422579233511583	0.533048018340991	0.425227552078877	0.214522742551801	0.0684419170847681	0.0138091794121153	1	0.634387895506714	0.254511058189092	0.064573645703823	0.0103609800498922	0.00105134014830358	0.0154582759596086	0.00493188168599267	0.000995087163672415	0.000126971567050724	1.02458670500797e-05	5.22862907844338e-07	1.56095836383093e-06	2.50460716258976e-07	2.54146889311349e-08	1.63089822350817e-09	6.61859492141073e-11	1.69864105348449e-12	1.02965272686586e-12	8.30874835118577e-14	4.24007938374508e-15	1.36805017119665e-16	2.75683054816131e-18	0	0.234775397575604	0.231403087260681	0.0663565286723735	0.00553600041542529	0.000134371298861993	9.48887798012993e-07	0.177823987794317	0.250768258909381	0.102885158190233	0.0122809182479442	0.00042648807922893	4.30904370239298e-06	0.109628461139828	0.221192905060265	0.129842543025361	0.0221748544885185	0.00110179929527042	1.59272995298866e-05	0.0550112486347025	0.158805314564695
0.136981288690623	0.429308202540898	0.0246433190393625	2.59090379568252e-05	4.98913722658188e-10	1.75963133042892e-16	1	0.223424981158441	0.00091429329410297	6.85269516917547e-08	9.40717811008513e-14	2.3652627632565e-21	0.409071590850538	0.00651560639610122	1.90078255158492e-06	1.01562201647054e-11	9.93925542542701e-19	1.78154858532309e-27	0.00937689832250473	1.06472761776997e-05	2.21431757100904e-10	8.43457817332793e-17	5.88449100913574e-25	7.51928442861722e-35	1.20442472198861e-05	9.74950945963228e-10	1.44546620800142e-15	3.92514040091338e-23	1.95220096490953e-32	0	0.341400727015167	0.297658541595899	0.197278643672552	0.0993915842646837	0.0380650994505139	0.0110818467571998	0.329937735571291	0.276412075783216	0.176031281763639	0.0852178368658354	0.031360211046934	0.00877274010180538	0.297806815655793	0.239734628823681	0.146701557533533	0.0682411747689298	0.0241304866323704	0.00648624698577885	0.251057021390324	0.194195707023084
0.957869034360918	0.916431005772941	0.817318092357699	0.679485374419432	0.526582840167973	0.38040896041872	0.997733624691644	0.970030568740217	0.879131696197737	0.742711475419817	0.584903132773252	0.429383410008433	0.564860164278421	0.558070309513673	0.513966166124193	0.441242916807634	0.353116877486677	0.263424727077078	0.173813044014581	0.174504863910502	0.16331648434998	0.142478627297301	0.11586876783568	0.0878374113026967	0.029067923689502	0.029656308873983	0.0282042902878892	0.0250039030287509	0.0206630181301154	0.0159173410923916	1	0.755919896992862	0.326514305662466	0.0805883271625132	0.0113636443950789	0.000913352354641362	0.809596630401506	0.541177436400499	0.206709395922487	0.0451145309003665	0.00562425225508926	0.000398339113919802	0.429609938265065	0.25394502021651	0.0857729416679235	0.0165525792994432	0.00182316020251221	0.000112395560789355	0.149421841636181	0.0781033748179497
0.765991471753446	0.70649730300067	0.605130727568871	0.481325379933921	0.355530312239067	0.243869657679301	0.970270119577446	1	0.957107113139229	0.850695374948928	0.702166191972345	0.538216087375183	0.555881139886524	0.640193734754907	0.684688214116474	0.680027905551484	0.627210065264576	0.537218664441275	0.144019858534796	0.18535188484895	0.221519778790698	0.245851999644204	0.253386205675796	0.242516204028741	0.0168392098781114	0.0242358646222386	0.0323809298299947	0.0401683157917903	0.0462675439750293	0.0494863036709009	0.575059835170355	0.412196098643397	0.151786328893788	0.0286860099286327	0.00274607550892913	9.16392924692498e-05	0.494531116969125	0.379136912898196	0.149326576466037	0.0301872128042602	0.00309659234393658	0.000120082597367713	0.31450602860369	0.257893155061966	0.108633697643393	0.0234809742426446	0.00256937179903258	0.00010163942965042	0.14790635160796	0.129718696504805
0.55719181573308	0.698862685117916	0.693554657480996	0.54459167167018	0.338339562204157	0.16629937469832	0.463777152774283	0.757251348673635	0.978290259369768	1	0.808792994856575	0.517575856672805	0.0969374031556803	0.206104303959319	0.346651659682073	0.461291708264179	0.485683012475029	0.404601612159205	0.0050297536766302	0.0140348239988684	0.0308045676079752	0.0534081015599509	0.0732249258655762	0.0794157370187655	0	0.000175061209903565	0.000623352468931443	0.00149001691414103	0.00271119373937928	0.00385513087012746	0.187647325794112	0.273747007390204	0.266532946320724	0.173197898329481	0.0750964664138648	0.021697376474063	0.235178485957923	0.419822923651863	0.500193019579851	0.39776746309132	0.211114159123613	0.0747591682824793	0.110862668842233	0.242213318876195	0.353144211870709	0.343646846530847	0.223190349068885	0.0967296520502428	0.0196151594746435	0.0525350220756775
0.00153186737681036	0.0291627281903853	0.0971408847242462	0.0566164821223421	0.0057736523362378	0.000103020890376807	0.0611988808299177	0.514548325656598	0.756964966976025	0.194846367335968	0.00877557875482462	6.91554074808556e-05	0.0305271745891085	0.113356128883067	0.0736495883831434	0.00837264280116397	0.00016654121348787	5.79625932930826e-07	0.000190129960758074	0.000311806138585658	8.94716991785857e-05	4.49214360424574e-06	3.94628547543318e-08	6.06582952687349e-11	1.4785476452956e-08	1.07089066498737e-08	1.35713127904954e-09	3.00929898879975e-11	1.16742857239055e-13	6.69550207108994e-17	0.0188490661357984	0.000701431234630007	4.10026124042962e-06	3.76503586245421e-09	5.43060272515213e-13	0	1	0.308070965775457	0.0149084572433159	0.000113330238365245	1.35328748104025e-07	2.53843051525551e-11	0.0869558204202891	0.221771091663537	0.0888469197188453	0.00559127664708686	5.52727089720936e-05	8.58305081323435e-08	1.23932670843282e-05	0.000261666179669636
0.782911738070991	0.965850553048351	1	0.869422675432631	0.633150818937161	0.382959045597806	0.635011181390911	0.827412513783152	0.9033973252766	0.827894598940644	0.635758929871621	0.406330818205367	0.403345793800174	0.557936885256242	0.64361666556123	0.62166157212933	0.50231865324673	0.337247974887338	0.195133648776488	0.291259745987341	0.357304159744766	0.364347221949722	0.309097132922397	0.216321010715107	0.0635361142835986	0.11014985941293	0.147658677481131	0.160335426735749	0.142303189842338	0.101842131219438	0.0771431480474014	0.157326928972453	0.219508903410282	0.222789136560899	0.164802263234947	0.0843324820901231	0.212227461136374	0.401728842622227	0.555261076936165	0.573020006393223	0.442209503611128	0.251178174431832	0.226420220920044	0.434813944572217	0.61081778354252	0.641453005616427	0.504675575267644	0.293699302364107	0.0969932942955124	0.203634155003584
0.136981288690623	0.429308202540898	0.0246433190393625	2.59090379568252e-05	4.98913722658188e-10	1.75963133042892e-16	1	0.223424981158441	0.00091429329410297	6.85269516917547e-08	9.40717811008513e-14	2.3652627632565e-21	0.409071590850538	0.00651560639610122	1.90078255158492e-06	1.01562201647054e-11	9.93925542542701e-19	1.78154858532309e-27	0.00937689832250473	1.06472761776997e-05	2.21431757100904e-10	8.43457817332793e-17	5.88449100913574e-25	7.51928442861722e-35	1.20442472198861e-05	9.74950945963228e-10	1.44546620800142e-15	3.92514040091338e-23	1.95220096490953e-32	0	0.341400727015167	0.297658541595899	0.197278643672552	0.0993915842646837	0.0380650994505139	0.0110818467571998	0.329937735571291	0.276412075783216	0.176031281763639	0.0852178368658354	0.031360211046934	0.00877274010180538	0.297806815655793	0.239734628823681	0.146701557533533	0.0682411747689298	0.0241304866323704	0.00648624698577885	0.251057021390324	0.194195707023084
0.964224789356556	0.758687203137857	0.478274783268294	0.241326673690349	0.0971329735329248	0.0307491155819804	1	0.958997483714456	0.737024974208737	0.453790570986541	0.223597549589509	0.0878267874531976	0.816301486989157	0.954094114331938	0.893699707887754	0.67084714934721	0.403384899176841	0.19405050333722	0.524356454527626	0.747105086070809	0.852931983026762	0.780355233656279	0.572099866425881	0.335921860535198	0.264814369295126	0.460311394670498	0.640659678168525	0.714422826283554	0.638411235363612	0.45708364536572	0.0596093061197511	0.036589498369906	0.0189514254438816	0.00801547971572158	0.00240721230600439	0	0.340609188080959	0.265956061563931	0.178032877092876	0.102011334404564	0.049809846449922	0.0204308527590097	0.776790257349965	0.763410228268223	0.643839751186404	0.465902108581307	0.289143428096807	0.153708652514025	0.716026872153303	0.885142103983702
0.396781721382058	0.648755017815826	0.271444381282578	0.0290637759448226	0.000796332189202128	5.58351335297493e-06	1	0.5520035014702	0.0779748806952123	0.00281863382359405	2.60731590073742e-05	6.17191165708148e-08	0.512565677322537	0.0955221554627364	0.00455543401177101	5.55938127618094e-05	1.73617786082471e-07	1.38750009538755e-10	0.0534318512423195	0.00336176672031702	5.41260057892895e-05	2.23005430851097e-07	2.35123454167382e-10	6.34377134431039e-14	0.00113279702537263	2.40620271231671e-05	1.30792661675391e-07	1.81930535420139e-10	6.47588117287917e-14	5.8987935757846e-18	0.417481391065213	0.432152415527265	0.00820392574520617	2.85621864558447e-06	1.82366948850232e-11	2.13543210224215e-18	0.559665964442553	0.0605580623344223	0.000120171089303329	4.37333733978704e-09	2.9188441823804e-15	3.5726773603921e-23	0.11792459260463	0.00133379999034882	2.76669947946159e-07	1.05249058574499e-12	7.34276120063493e-20	9.394756798653e-29	0.00390538259171918	4.61735390053229e-06
0.636550813868999	0.869048722629962	0.973940396128379	0.896052112540151	0.676739548632952	0.419451121436371	0.577699322559219	0.838924945629833	1	0.97856395575361	0.786112376627764	0.518334548529292	0.344030490199465	0.531599854062114	0.674076117842958	0.701603778661425	0.599446026278846	0.42035139788518	0.134127990493588	0.220837402476829	0.298047689185229	0.330021231179368	0.299870349879537	0.223549736453348	0.0337708779250249	0.0597010008408369	0.0860228177596778	0.101446666372782	0.098033293675847	0.0776112917486558	0.29500405047126	0.554112901054627	0.717434038266273	0.640667524241345	0.394505443057224	0.167238795421937	0.161035041272559	0.408405158577437	0.712889061799952	0.858067724624293	0.712412825067642	0.407859120477221	0.0502106059250785	0.17330386077359	0.408491019733593	0.662914883553566	0.741847165877415	0.572593179773802	0.00835440560085464	0.0418477311693063
0.874085754409883	0.934723997897781	0.900496862742182	0.781522253472709	0.610970859025895	0.430153490626558	0.69918535885761	0.874469366041262	0.985228860047908	1	0.914400757153578	0.753226129309751	0.25845081087083	0.378480139325631	0.498951965668407	0.592385396652951	0.633515987639459	0.610299907888487	0.043171679220099	0.0748827588123219	0.116147041323318	0.161750713256953	0.202601367576736	0.228414320366776	0.00200716550690153	0.00556831727936413	0.0112739493539776	0.0192592499281173	0.0288705577635702	0.0385172984675615	0.384657202294094	0.362395024068761	0.313602672020498	0.249219896880866	0.181807104995814	0.121642816394753	0.293318117340773	0.31390575042282	0.308562182325852	0.278585974149872	0.230984907012259	0.175818126724716	0.106006546478723	0.129081442199683	0.144239278736407	0.147960438174271	0.139341801134312	0.120452204241618	0.0171864753745136	0.0242877688213322
0.0319033883056261	0.179941198340366	0.4314687787827	0.439838368102652	0.19061708129814	0.0351200793274466	0.0933132807924143	0.468499622436952	1	0.907435412103187	0.350071225757596	0.057414564593655	0.0338085746593069	0.151100059564708	0.287096156207521	0.231907657425769	0.0796393613282057	0.0116269396067571	0.001517354363049	0.00603666088065653	0.0102101355875928	0.00734160827292225	0.00224427398513823	0.0002916658021807	8.43575440539129e-06	2.98748460933829e-05	4.49792691372571e-05	2.87901601470159e-05	7.83430969636288e-06	9.06321659482733e-07	0.000332008283992703	0.0390072515805514	0.555049840866447	0.956552505003355	0.199653001703251	0.00504699732378978	0.0399254981160742	0.199411231382098	0.120625489081238	0.00883728292041734	7.84131012018437e-05	8.42652864681698e-08	0.00188225635762546	0.000399650983119772	1.02771619038008e-05	3.20077916062612e-08	1.20733675767717e-11	5.5155818656254e-16	3.4788380267532e-08	3.14006879022075e-10
1	0.957936892885471	0.842061499353256	0.679215531448305	0.502688949693649	0.341317356051431	0.799886515353447	0.673530501080715	0.520383572695205	0.368875456138776	0.239842139884204	0.142968581781216	0.409235133329225	0.302800246134127	0.205502903169227	0.127862045541676	0.0728515129111207	0.0379082745825887	0.133633345162698	0.0867250505324677	0.0515079954523192	0.0279039137901422	0.0136730839543249	0.00591782368111296	0.0274541204805019	0.0153963357040962	0.00773711069688383	0.00334902520747005	0.00107249179837308	0	0.499980340355354	0.491856442156138	0.405998866463113	0.281143265850789	0.163226342386846	0.0793133597613516	0.470446043925497	0.48801537488608	0.424779034056125	0.31019910002998	0.18996518929513	0.0974316626925299	0.409172228488782	0.44758506225383	0.410810911309593	0.316350257363767	0.204316025357642	0.110560452672445	0.328938687341764	0.379445749343307
0.720959075419962	0.783755852069707	0.680728425040175	0.471894106380942	0.260020735386853	0.112248338031407	0.719124841116906	0.948655727148862	1	0.842557702541691	0.56685269581972	0.303373292260776	0.326529402385251	0.524795650826664	0.671921381525699	0.686965636905511	0.560935185195132	0.365149422065885	0.0636245600626362	0.12932909453553	0.20381381312876	0.254055187584343	0.251847454571757	0.198511085801518	0	0.00920058574206936	0.0232426630137811	0.0383115112113953	0.0474079431403432	0.0453365663218366	0.605490239316256	0.568122079852482	0.490685781343299	0.389907497009571	0.284723795618823	0.190616240837673	0.582412314982675	0.576205896799576	0.524811730533575	0.439920090250904	0.339133818551779	0.240066156423139	0.337268677932118	0.351954237642066	0.337920560658187	0.298449396367024	0.242290542372011	0.180513302079513	0.115098922835727	0.127141515545377
0.748048931534837	0.744861202667199	0.633911692439217	0.461024434031202	0.286395624588601	0.151780720375704	1	0.92176381686747	0.726204312569175	0.488910692142665	0.281118215023609	0.137829854938562	0.712361042354587	0.607790280541807	0.443141330284809	0.2759721612133	0.146611245410638	0.0661884768856762	0.270040968694802	0.213113257851229	0.143566664222482	0.0824010147509867	0.040073507923511	0.0162191725450359	0.0537892518577087	0.0390233879064727	0.0239532916481266	0.0122464953417056	0.00494427203819719	0.00119889457210398	0.445749473616222	0.378508461607751	0.288666111721136	0.197638017534917	0.121361772360505	0.0666830632984715	0.624472555252445	0.610744184971652	0.536614106963889	0.423525285464522	0.300197257509204	0.190987460044086	0.259856367144756	0.292749018881384	0.296216535914044	0.269204302944924	0.219710979406801	0.160971951164778	0.0312628899050093	0.0408830438516257
0.953799937615973	1	0.952673329406361	0.824341909608573	0.64691865091272	0.458871444089044	0.695559517891095	0.843190263874083	0.927662433449961	0.92711396079759	0.841691073251216	0.693485240394777	0.354215852224466	0.5012730914321	0.639669086738241	0.739329666162155	0.775442472253806	0.738449039475155	0.116566363711489	0.202385030004609	0.306322296599477	0.413903033752669	0.504104618534079	0.555716655705253	0.010939109768213	0.0436638105828043	0.0918195614429587	0.154290461557992	0.224523658849389	0.290620324935304	0.529234143347172	0.483531130774725	0.378990361189506	0.252620215561295	0.139622417417996	0.0586628828604498	0.44346071799268	0.508343774980385	0.500848148746585	0.423966441210868	0.30676174677851	0.18684634430848	0.243418110964723	0.354721813019746	0.439683404257256	0.467331082075753	0.426700794888233	0.333763375077292	0.0781707810105945	0.157756708748605
1	0.978674910881997	0.919296833211511	0.828637848562241	0.71647222743621	0.593846750392797	0.795692309838939	0.803979154068074	0.779555636043301	0.725273697169657	0.647263386285266	0.553794331280234	0.383171764883818	0.400282171359415	0.400775745253296	0.384594427278851	0.353618200184992	0.311305775377861	0.101506429584965	0.110912846844407	0.11533732168625	0.114263821867915	0.107818563292038	0.0967456002207577	0	0.00261474146287771	0.00435656846521709	0.00502730974349317	0.00454841686062851	0.00297609554429046	0.286980635920547	0.281557325429648	0.250837185858374	0.20229828532041	0.14657246401767	0.0936944996505656	0.26361695560922	0.278549775106921	0.267341712007965	0.232821767433576	0.183244840552024	0.129093595841119	0.213074457453629	0.242987192074973	0.251244915773518	0.235759557178501	0.200412400222122	0.153477970908818	0.150157773803803	0.185977490554495
0.749056931198917	0.845837589476835	0.835949488873902	0.723075939871627	0.547212991324655	0.362000957506153	0.74274491347794	0.921226900405812	1	0.950172778221438	0.790198700600165	0.574954621795536	0.305770173364147	0.41736806246443	0.498003210124253	0.519801112580953	0.474673961203175	0.379115867939885	0.0498203504731913	0.0763351623603371	0.101053266527299	0.116334984798954	0.116733745905996	0.102100967599619	0	0.00249379680253505	0.00528149029092836	0.00764774664471753	0.00882034801476047	0.00837197753314128	0.245361315953913	0.403966280451864	0.461756520555608	0.367035240251438	0.202265436469843	0.0760508904403131	0.231075195784837	0.447424023075054	0.600939429905149	0.561656586977431	0.365074647082034	0.164058936529244	0.154518075206207	0.353268847410677	0.55796082631388	0.612792213144119	0.468372301438081	0.248448982044616	0.0724846779268865	0.1982501146281
0.0608264431085565	0.185817125406826	0.106649555420857	0.0115003844240873	0.000232994496308997	8.86867955882537e-07	1	0.672792838234603	0.0850438114431631	0.00201968699141821	9.01167284284612e-06	7.55451802381248e-09	0.0765715513540759	0.0113458450949243	0.000315853904475338	1.65202131381611e-06	1.62339811995119e-09	2.99719105278241e-13	2.73083059334321e-05	8.91152864236421e-07	5.4637353026743e-09	6.29371527144992e-12	1.36208599634726e-15	5.53836992576841e-20	4.53609290138535e-11	3.26007380493042e-13	4.40202921075212e-16	1.11675628179821e-19	5.32279812909475e-24	0	0.00590768887742603	0.0456715957549357	0.0840629251268501	0.0368377038011985	0.00384335363486989	9.54680129254977e-05	0.000780410347593495	0.0177681371189194	0.0963142432084314	0.124299355696371	0.0381924026233293	0.00279392551665197	3.76715917324913e-05	0.00252594073179786	0.0403238585866738	0.153260681171316	0.138684894802079	0.0298783983349607	6.6449309203215e-07	0.000131216957381034
0.176727275456692	0.29227857063149	0.365089926083951	0.344441893888128	0.245439512474771	0.132092567262503	0.355927022928901	0.664956596960107	0.938293629906605	1	0.804965628569019	0.489406176965107	0.0910674105424851	0.192204244152759	0.306379925603262	0.368865483339214	0.335420110245044	0.230367989234103	0.00294898231682241	0.007047416567792	0.0126997721409848	0.0172764823081733	0.0177472013752127	0.0137666267661496	0	2.07115054198744e-05	5.4779479730157e-05	9.07220208295318e-05	0.000107236664756221	9.24764423959711e-05	0.00408790604220317	0.0162660275753854	0.0453197854708561	0.088538008795736	0.121316056921605	0.116594071394603	0.0395389050836397	0.113820973111949	0.229796528517691	0.325413451188768	0.323227471229233	0.225196488215715	0.104566165430737	0.218186648420619	0.319325827519343	0.327808544884295	0.23604097092226	0.119213761133697	0.0757839899310741	0.114633698303572
0.0939054475845075	0.217558167364358	0.205382114513946	0.0790046173702835	0.012383543998961	0.000790933650726475	1	0.602613062136531	0.147972055430988	0.0148055142309458	0.000603628740889747	1.00281067387484e-05	0.0603264489817901	0.0094558427106325	0.000603942150683494	1.571784736763e-05	1.66683809396064e-07	7.20271766817696e-10	2.06164589255273e-05	8.4054406680522e-07	1.39639898658906e-08	9.45281562637836e-11	2.60744690494966e-13	2.93070687715167e-16	3.99134191856505e-11	4.232717496403e-13	1.82903601705502e-15	3.22053308644046e-18	2.3099846414869e-21	0	0.229720576524021	0.243543914557222	0.22570879867374	0.18285781179513	0.129500775669524	0.0801724292813106	0.178384615926954	0.203386523152383	0.202712611670659	0.176617278285799	0.134517698742531	0.0895611151253798	0.0956900148272602	0.117332624809679	0.125766441456941	0.117843214758075	0.0965246448704274	0.0691139422185817	0.0354590887163741	0.0467592056149082
0.462735650473508	0.784360053138364	1	0.960149074948615	0.694151377641673	0.377135566746547	0.32140301142433	0.615936915116318	0.886369348318624	0.960228321035635	0.783390349683779	0.480799800868851	0.128233305185499	0.280352539464208	0.456675521264299	0.558642764321135	0.514125135066076	0.355730159770855	0.0271329610814659	0.071904802606625	0.134906140961092	0.187421024753874	0.194804277039775	0.151618081869062	0	0.00755739164396442	0.0201871232359031	0.0337623553019874	0.0402853359130456	0.0350677607829063	0.21782497708539	0.434834303264122	0.619280020771227	0.63177521029958	0.461765850327884	0.240993825116341	0.158343804740624	0.368409865380439	0.609142595125906	0.720960044598993	0.6116412595415	0.37145249558351	0.0872809455501898	0.238995097214393	0.459851672411723	0.631743090061954	0.621788354674537	0.438396736465194	0.0353381078061707	0.117834158455835
1	0.991463186709041	0.862546212192712	0.656723148892446	0.434429693902357	0.244885965118976	0.787844569386804	0.874745655861944	0.851749583213989	0.726959713317982	0.541918598218001	0.349441048369021	0.418492334903706	0.524513746590368	0.573146420627002	0.547517811669322	0.456632447504577	0.330304960030211	0.136426759893016	0.202206902427881	0.253200641927539	0.273047325269809	0.254816794876911	0.204885917232513	0.00680853323840071	0.0319218523443623	0.057213129437755	0.0757583762567236	0.0815046347546212	0.0724354994578039	0.409152804613192	0.365886810454778	0.295662196244917	0.21399767501926	0.135819033876886	0.0712629651005723	0.632693299092476	0.630498243473851	0.571664416159345	0.470680775104235	0.350185660273199	0.232774314521365	0.475583233796292	0.526801390731857	0.530281218444845	0.485139045419866	0.402559524509426	0.301305235004943	0.162007018132236	0.205034928955215
0.711564796514262	0.683525916848165	0.615094045255377	0.518494809513419	0.409358186289675	0.30262442153106	0.950400317815922	1	0.985762000980181	0.910374961807756	0.78764362267326	0.638363027576404	0.579511478342985	0.667982026630416	0.721277959782686	0.729617628218262	0.691425632179452	0.613818410742077	0.160440306214988	0.20294686574228	0.240288348966408	0.266389023190641	0.276571425215601	0.268924035089669	0.0187858950887889	0.0267066618548709	0.035155075855574	0.043065102660927	0.0492189889849783	0.0525482316328523	0.480801246889156	0.446723429877559	0.358255815449301	0.247844499983729	0.147681295420984	0.075470778633012	0.408152014274313	0.359427531652587	0.273119835686473	0.178906705959312	0.100763804299945	0.0484354634597131	0.249467151736518	0.20810104350382	0.14963787272597	0.0925447206454735	0.0489288755423875	0.0217095545801859	0.109279347044564	0.0861556345666157
1	0.951981186890696	0.821322002282108	0.642177745643143	0.455044317873394	0.2922191514891	0.518950773862349	0.443564541044682	0.343592849556353	0.241205913297296	0.153457491529606	0.0884797789784067	0.0725272081820876	0.0556586225253781	0.0387096477715277	0.0243983126856636	0.0139364058315799	0.00721412830032279	0.00272891600791853	0.0018800026179295	0.00117360137850403	0.000663748690899923	0.000339959222245795	0.000157510262905892	2.67339202162791e-05	1.61813027163399e-05	8.66040061048642e-06	3.93941980545615e-06	1.30843081178595e-06	0	0.168581187197634	0.143652384217028	0.106925810574841	0.0695212745773793	0.039483626141775	0.0195874029044387	0.16209097362027	0.169185555226463	0.154253110146496	0.122848730384325	0.0854620246560095	0.0519326630578525	0.0645068096191317	0.0824729401789518	0.0921049709953475	0.0898505153165261	0.0765638803066288	0.0569892308729097	0.0106248990149174	0.0166396195034778
0.861553846123304	1	0.938469702418351	0.712024719092504	0.436459818928811	0.215697131489247	0.664847732894198	0.885959599773531	0.954418025548698	0.831296435145972	0.585260057325746	0.332712095020619	0.355856038187925	0.544919704169497	0.674044292280025	0.673936208694353	0.54465739362223	0.355569927545299	0.13133468480152	0.232030569957363	0.330065516417498	0.379039754503639	0.351636729810261	0.26343719294634	0.0323235963665925	0.0674217678388197	0.111210254429464	0.147163895626296	0.156892278480085	0.134851567412986	0.565301947035555	0.713866964572477	0.635732030185316	0.399048918829722	0.175942302653584	0.0535603492373934	0.313596259437857	0.523988799547345	0.616782470279926	0.511895639241452	0.299244357058473	0.122538906116833	0.10190957376203	0.226990818405142	0.353848493815186	0.388280663225861	0.300136858321483	0.16303835622146	0.0180380322213625	0.0568920796530244
0.876894658209007	0.84553550525801	0.741737921203285	0.591756556647709	0.428982012243657	0.282050223287931	1	0.951136695395468	0.82310177803409	0.647845406927153	0.463375428032292	0.300636359378545	0.722221937029636	0.677451082988009	0.577963535918177	0.448213642069696	0.315547632492554	0.201088098680488	0.328628790670624	0.303757525498066	0.254986384323081	0.19410441524424	0.13355004212371	0.0824261895415298	0.091136709708846	0.082628814951691	0.0675275011555576	0.0494162788027829	0.0318720631439201	0.0173699410082041	0.0852617403795977	0.0796512231217005	0.0579516932528842	0.0318435915910572	0.0115118881662478	0	0.291170241334344	0.34153917906401	0.318246195781228	0.235292016877797	0.1370758514847	0.061364209573116	0.305252509362611	0.447252582778225	0.520547971823184	0.482114347002626	0.355024210460791	0.206902299387547	0.0989715180998343	0.184913906307301
0.370612768609578	0.112045636198645	0.00108291831660403	3.34597456779952e-07	3.30503265892985e-12	1.04365043541918e-18	1	0.148578643564376	0.000705730621711747	1.07163704516957e-07	5.20214745454397e-13	8.07316412242718e-20	0.0426820708491701	0.00311661884025984	7.27525273000859e-06	5.42923526105025e-10	1.29525542825345e-15	9.87866742222496e-23	2.88175347121044e-05	1.03413408915769e-06	1.18637795316155e-09	4.35106392646624e-14	5.10145481353827e-20	1.91213554596649e-27	3.0777548742671e-10	5.42795048652585e-12	3.06029935374337e-15	5.51592214064232e-20	3.17832657813961e-26	0	0.0797847731599421	0.0601990379976469	0.0327303040461381	0.0128233495338216	0.00362029426954882	0.000736507574279294	0.0693423420101219	0.0785317905655456	0.0640889927009914	0.037688802946878	0.0159710030980895	0.00487689040457965	0.0308863828715573	0.0525038925211646	0.0643142050220181	0.0567692636852856	0.0361085932330545	0.0165500316466334	0.00705059306824175	0.0179898506827476
0.81535170044233	0.579438498233459	0.305990106002211	0.117576892959538	0.0293651528990355	0	1	0.864143871969943	0.55747774483947	0.266637355956096	0.0917380843100194	0.0188514867696282	0.817260736591956	0.857846420639206	0.672789585923204	0.393077121818606	0.168910427673677	0.0502297575258304	0.443749663595416	0.566801246100413	0.540044664970445	0.383536807882154	0.201503031384171	0.0758043966667822	0.157158294947184	0.247023558752755	0.286913736896458	0.247489216907127	0.157762676294893	0.0724291447952289	0.202083919395079	0.145863994826716	0.0898575086128365	0.0459711439597256	0.0177121338625363	0.00245080911538389	0.400590250623808	0.328408496771348	0.232694668535183	0.14159793172663	0.072689967457969	0.0296648999237432	0.51154630712738	0.472663453427239	0.378500320901352	0.262078783225443	0.155947972940007	0.0783731460687072	0.42412211177289	0.44119181330996
0.804116211520726	0.712166644112863	0.512933082157889	0.30020500778669	0.142415518371494	0.0542672189444758	1	0.904139120417925	0.664900365356822	0.39748638125506	0.192820015279889	0.0754207263604486	0.701777136428068	0.647673500874503	0.486096301904231	0.296477598822203	0.146614035543329	0.0583184923779791	0.277396765182083	0.261283839211887	0.199947787517257	0.124115128397806	0.0621702289337806	0.0246708538392514	0.060832855684209	0.058446020495186	0.0453699981329145	0.0282682003595064	0.0138154081821804	0.00482228265150344	0.236816117611739	0.132173448672251	0.0595958137122571	0.0211827260643045	0.00525044880334468	0	0.606956589566046	0.461869791310696	0.286370084033322	0.144349506562594	0.0587016392695089	0.0186641071794511	0.65584713036693	0.677814251175965	0.571252415263788	0.392469977925653	0.219549424222383	0.0996158928425037	0.299039088918054	0.419992829898147
0.55013092621168	0.554200155942498	0.351693921494016	0.140592034546134	0.0354041526188239	0.00561623572310073	1	0.711922500016371	0.319273646620588	0.090196785753422	0.0160515392456276	0.00179945066199311	0.0741963969375415	0.0373291129543821	0.0118306922953146	0.00236194773208208	0.000297048963699307	2.35333327358573e-05	0.000224705916652231	7.98935091496862e-05	1.7893945946964e-05	2.52463372782206e-06	2.24382132015718e-07	1.25624900992465e-08	2.77776207202554e-08	6.97949616415037e-09	1.10471475906872e-09	1.10145637061233e-10	6.91622523953169e-12	2.71683851130281e-13	0.428018548688991	0.51816769190206	0.182708165298306	0.0187640018446036	0.000561271334272638	4.88990184791713e-06	0.487731439911142	0.262903899300276	0.0412755803111329	0.00188742295697998	2.51376782442095e-05	9.75126521992641e-08	0.206638769536457	0.0495948541715596	0.00346689998339258	7.05871899117003e-05	4.18591452169783e-07	7.22991980722956e-10	0.0325503569952239	0.00347847672176698
0.0469908389018119	0.0715132897191375	0.0382643792611481	0.00719841607276007	0.000476116876668556	1.10719614179186e-05	0.565014429227487	1	0.622264203604714	0.136139450796	0.0104719492161973	0.000283207935371538	0.469870462288766	0.967131454816534	0.699885876440673	0.178075145620843	0.0159299254750523	0.000501024008522086	0.0270252061493421	0.0646909132262112	0.0544442357578761	0.0161099757686552	0.00167599309797545	6.13033096315285e-05	0.00010750586340111	0.000299276985498996	0.000292919879879224	0.000100799582044824	1.21955944136342e-05	5.18778024909124e-07	0.12608983464224	0.0112953456127072	2.79691080450796e-05	1.91433241544364e-09	3.62172700418172e-15	0	0.249020363040762	0.0348702588543119	0.000134969340147852	1.44402503286849e-08	4.27045314697667e-14	3.30146606039801e-21	0.227811049435927	0.0498650150781256	0.000301701013221061	5.04565122005288e-08	2.33247677610611e-13	2.96147756386262e-20	0.0965383437056071	0.0330310115682048
0.884430469048152	0.803351372649796	0.661560327182043	0.493918192099646	0.334319210840436	0.205157000414865	1	0.982570034395422	0.87528462742547	0.706898693696642	0.517591001717298	0.343587190240434	0.330663908463287	0.351457182944193	0.338672186492211	0.295874795907036	0.234345771944361	0.168277301283128	0.0319681736230214	0.0367571553264442	0.0383155976411809	0.036209328867171	0.0310223299826902	0.0240952024899157	0.000894259690778557	0.00111469787384501	0.00125821557794701	0.0012864838728855	0.00119159567896891	0.000999637418787698	0.432244829235908	0.445334288077427	0.371914395606312	0.251767066407711	0.138149360609241	0.0614435299736291	0.843123720111586	0.755566043814135	0.548851361341795	0.323174010137392	0.154245161781214	0.0596704158435298	0.392885921904558	0.306246210142274	0.19349624527752	0.0990977547285175	0.0411355064910556	0.0138364225481527	0.0437303116009145	0.0296461137968508
0.736001953066632	0.773410902463557	0.763085283969492	0.706885703619036	0.614649106415534	0.501375888515153	0.879896236479592	0.967979862585901	1	0.970212660522353	0.883965247456449	0.756128544901226	0.465395787044294	0.536926427124323	0.581195721089585	0.590469423154943	0.563077045111125	0.503903331703195	0.102497997972873	0.125832005526414	0.143905540916195	0.153715678379888	0.153527255375064	0.143374255197901	0	0.00321332080413339	0.00607601798497681	0.00814811412028467	0.00907789020199649	0.00869936392455606	0.0179056374012132	0.0327130422832415	0.0463645267191436	0.0545847399939473	0.0544172631901972	0.0459248437849895	0.0691502397174594	0.09567906919275	0.112946459574467	0.114815360885491	0.100585911592338	0.0754140677776812	0.152969372297566	0.182736135460423	0.189101975848277	0.169687549990423	0.1315923329749	0.087244444898285	0.240334656836802	0.253134194794566
0.280480431741807	0.254847896811851	0.036069526222927	0.000795207961177088	2.73087548141439e-06	1.46084444895156e-09	1	0.377415793498861	0.0221881471389076	0.000203190267457073	2.89844900745841e-07	6.44034783801425e-11	0.210262750628862	0.0329627923548228	0.000804945626935079	3.06189288362914e-06	1.81423833311457e-09	1.67447852183389e-13	0.00260729151764855	0.000169782462499893	1.72217373771797e-06	2.72108428121654e-09	6.69711755569229e-13	2.56750218262255e-17	1.90669729635587e-06	5.15734958486452e-08	2.17296278148979e-10	1.42612929727166e-13	1.45793948702812e-17	0	0.028412231788127	0.056253523093719	0.0881340756043958	0.109266675419021	0.107196684597157	0.0832194280565949	0.0405519361430125	0.0698660720966849	0.0952512776625504	0.102760223636402	0.0877261399699698	0.0592628794263882	0.0455328642053205	0.0682637369065614	0.0809850577715387	0.0760272851547124	0.0564785863252366	0.033200750537203	0.0402203158011512	0.0524711908033316
0.370612768609578	0.112045636198645	0.00108291831660403	3.34597456779952e-07	3.30503265892985e-12	1.04365043541918e-18	1	0.148578643564376	0.000705730621711747	1.07163704516957e-07	5.20214745454397e-13	8.07316412242718e-20	0.0426820708491701	0.00311661884025984	7.27525273000859e-06	5.42923526105025e-10	1.29525542825345e-15	9.87866742222496e-23	2.88175347121044e-05	1.03413408915769e-06	1.18637795316155e-09	4.35106392646624e-14	5.10145481353827e-20	1.91213554596649e-27	3.0777548742671e-10	5.42795048652585e-12	3.06029935374337e-15	5.51592214064232e-20	3.17832657813961e-26	0	0.0797847731599421	0.0601990379976469	0.0327303040461381	0.0128233495338216	0.00362029426954882	0.000736507574279294	0.0693423420101219	0.0785317905655456	0.0640889927009914	0.037688802946878	0.0159710030980895	0.00487689040457965	0.0308863828715573	0.0525038925211646	0.0643142050220181	0.0567692636852856	0.0361085932330545	0.0165500316466334	0.00705059306824175	0.0179898506827476
0.196939189581103	0.653417731322204	0.348614616164995	0.0299086062223476	0.000412612770365087	9.15345519650879e-07	0.481414600339931	1	0.334023213376897	0.017941105771312	0.000154959308809259	2.15219704263311e-07	0.132349950094044	0.172118082065473	0.0359935863533728	0.00121037418317038	6.54500660225079e-06	5.69109718651467e-09	0.00409209511573473	0.00333173468092847	0.000436205368662097	9.18348477184409e-06	3.10899370380264e-08	1.69193221565231e-11	1.42293503000677e-05	7.25323476013743e-06	5.94530721204946e-07	7.83632553122837e-09	1.66034800269797e-11	0	0.296145382809122	0.316533493952462	0.287753068225056	0.222487614922556	0.146311109465787	0.0818341079266955	0.152809841767937	0.13158916218255	0.0963772440829637	0.0600363762832963	0.0318082681723534	0.0143334641115432	0.0141599537081836	0.00982391779059505	0.00579686506480978	0.00290929157257505	0.00124184356833279	0.000450850049491458	0.000235633203999994	0.000131708397183718
0.0469908389018119	0.0715132897191375	0.0382643792611481	0.00719841607276007	0.000476116876668556	1.10719614179186e-05	0.565014429227487	1	0.622264203604714	0.136139450796	0.0104719492161973	0.000283207935371538	0.469870462288766	0.967131454816534	0.699885876440673	0.178075145620843	0.0159299254750523	0.000501024008522086	0.0270252061493421	0.0646909132262112	0.0544442357578761	0.0161099757686552	0.00167599309797545	6.13033096315285e-05	0.00010750586340111	0.000299276985498996	0.000292919879879224	0.000100799582044824	1.21955944136342e-05	5.18778024909124e-07	0.12608983464224	0.0112953456127072	2.79691080450796e-05	1.91433241544364e-09	3.62172700418172e-15	0	0.249020363040762	0.0348702588543119	0.000134969340147852	1.44402503286849e-08	4.27045314697667e-14	3.30146606039801e-21	0.227811049435927	0.0498650150781256	0.000301701013221061	5.04565122005288e-08	2.33247677610611e-13	2.96147756386262e-20	0.0965383437056071	0.0330310115682048
0.956261488432386	0.802543394524737	0.488178324418697	0.215142145616988	0.0685603062656786	0.0156255107203573	1	0.856492258279817	0.531708439759772	0.239162168526035	0.0778139786566104	0.0181427861973078	0.841742284764707	0.735747266520222	0.46611632371364	0.213946563596381	0.0710208807643392	0.016882328467733	0.570285464852814	0.508700537367905	0.328859735027973	0.153995651243234	0.0521099139295861	0.0125764786924406	0.310928627990481	0.283035798523502	0.186682306730336	0.0891381434418425	0.0306903884896686	0.0074557508700918	0.271172761603011	0.131329826110722	0.0467848079106567	0.0121032179882452	0.00207878266232971	0	0.535347651325715	0.383898935052268	0.20307920905989	0.0791418282533634	0.0225768377624124	0.00453092134485641	0.520776229855259	0.552511443324178	0.432559552344932	0.249849049873147	0.106378969088301	0.0332538961425882	0.249613069943135	0.391869833626202
0.196939189581103	0.653417731322204	0.348614616164995	0.0299086062223476	0.000412612770365087	9.15345519650879e-07	0.481414600339931	1	0.334023213376897	0.017941105771312	0.000154959308809259	2.15219704263311e-07	0.132349950094044	0.172118082065473	0.0359935863533728	0.00121037418317038	6.54500660225079e-06	5.69109718651467e-09	0.00409209511573473	0.00333173468092847	0.000436205368662097	9.18348477184409e-06	3.10899370380264e-08	1.69193221565231e-11	1.42293503000677e-05	7.25323476013743e-06	5.94530721204946e-07	7.83632553122837e-09	1.66034800269797e-11	0	0.296145382809122	0.316533493952462	0.287753068225056	0.222487614922556	0.146311109465787	0.0818341079266955	0.152809841767937	0.13158916218255	0.0963772440829637	0.0600363762832963	0.0318082681723534	0.0143334641115432	0.0141599537081836	0.00982391779059505	0.00579686506480978	0.00290929157257505	0.00124184356833279	0.000450850049491458	0.000235633203999994	0.000131708397183718
0.0312232268899265	0.130296835589404	0.297058270068122	0.370017730390459	0.251813359097366	0.0936280031090247	0.0975523624985941	0.387870412972366	0.84256842299337	1	0.648442895585881	0.229730351946022	0.0305291028071541	0.115664189962588	0.239406546468325	0.270735861771906	0.167274524508127	0.056465002705606	0.000954267837347402	0.00345244210262055	0.00681174889952814	0.0073400008536444	0.00431989671207018	0.00138744195503712	0	7.33454264515793e-06	1.64259992863027e-05	1.69446081794174e-05	8.18477865476611e-06	4.23199139692588e-07	0.138375133777186	0.173017951993438	0.190034346739941	0.183350098230698	0.155395413594465	0.115691827020386	0.226654529308181	0.293869596451278	0.334698041498668	0.33485761607735	0.294290123591475	0.227195359485635	0.156918114055749	0.210970562865811	0.249160099502694	0.258489797244544	0.235568204168213	0.188581064327064	0.0459169219228159	0.0640155040467465
0.775481977007604	1	0.939365199090226	0.642575677246606	0.319093522279503	0.113442772092597	0.465845428290911	0.737069915957818	0.848498513523527	0.711367040313291	0.433798104976077	0.191198683601104	0.170081229362028	0.332634050946082	0.470282207279516	0.483275642228151	0.361084709631501	0.19534133911784	0.0352265489068796	0.089746225306905	0.158145449305672	0.200112900663724	0.183231806518085	0.121100174019889	0.000836908923787236	0.0115134488221037	0.0296237769004473	0.0481937979806175	0.0547252146785633	0.0439860454516377	0.439913412812232	0.36634915953967	0.210812485403588	0.0823852446978977	0.0197349820043241	0	0.330815066057354	0.400802646093502	0.336408112387368	0.194999614244035	0.0766352360146657	0.0182992905157532	0.139544787258057	0.24781403317693	0.302928679976848	0.256137482462819	0.149213865839383	0.0584732020357576	0.0305755105853417	0.0848608192658518
0.976307491267388	0.932678064645953	0.639340424165258	0.31447623232295	0.110993807929833	0.0281102647204498	1	0.987766237526079	0.70010570409008	0.356064204122769	0.129941619561681	0.0340269870762882	0.0687120965217186	0.0701772610113414	0.051429806311824	0.0270451020372341	0.0102051083546476	0.00276313354339171	0.000316727804257908	0.000334470979656763	0.0002534462933517	0.000137806176518748	5.37658607753155e-05	1.50521805770328e-05	9.79167970426231e-08	1.0691707278331e-07	8.37640803722896e-08	4.7082214842642e-08	1.89797508204595e-08	5.47773232570819e-09	0.68460713726559	0.90992486857554	0.393997527331277	0.0555783062261816	0.00255411803881699	3.82384445322269e-05	0.275025749885544	0.433184726842638	0.222278145060407	0.0371573078974495	0.00202355756552604	3.59013241728378e-05	0.0105845838070894	0.0197564646216095	0.012013471572691	0.00237986140251869	0.000153588464344425	3.22913659766158e-06	3.902495895221e-05	8.63204520473947e-05
0.338802248615099	0.266634309501538	0.177547331061936	0.100031470374648	0.0476839045907169	0.0192300937424365	0.854772536334261	0.864321406620118	0.739487494809172	0.53532427270958	0.327893336456116	0.169931931156997	0.700184808063639	0.909684813301624	1	0.930122193820721	0.731999607879729	0.487429730872883	0.186220711521323	0.310859455974111	0.439064354035602	0.524713346322452	0.53057464505832	0.453943034694536	0.0160752059250138	0.0344852664583373	0.062587079244318	0.0961050162379678	0.12486187295101	0.137258839956256	0.215343445959785	0.217116991894455	0.148776196249678	0.0692852492540675	0.0219262831717942	0.00471181318432967	0.225025646588566	0.404924700302231	0.495217283457375	0.411621904453438	0.232530868731065	0.0892754515179681	0.0403366132737992	0.129556498634931	0.282791224863414	0.419515147330782	0.422970178712284	0.289835991256167	0.00123430613787955	0.00710569355969682
0.54463485135905	0.499395446954674	0.365472024341593	0.213468652779077	0.0995140701942617	0.0370258705677115	1	0.990404807879387	0.782881247058956	0.493911855479332	0.248698646375262	0.0999465487285831	0.165741173061871	0.177303267099996	0.151381734979583	0.103157457236857	0.0561045635636718	0.0243537675468404	0.00247968548725174	0.00286521045731672	0.00264232877145339	0.00194485655738655	0.0011425064923745	0.0005356734249314	3.3485562936761e-06	4.17925903790029e-06	4.1629680854042e-06	3.30954949127498e-06	2.09985663897849e-06	1.06326337893124e-06	0.128222429381167	0.160322420973046	0.0994870877581103	0.0306394783171183	0.00468315129316801	0.000355252278256067	0.177976939980895	0.303363580522099	0.256628769967967	0.107743092738454	0.022449967886711	0.00232158269214953	0.00730110299425393	0.0169651473478621	0.0195645103262094	0.0111975373045773	0.00318066714504631	0.000448389970647707	8.85161900478967e-06	2.80396092259808e-05
0.610344210567442	0.790687743441577	0.858295509269132	0.781222928440186	0.595753168547442	0.379420352329697	0.618798551953772	0.859433145270634	1	0.975955239596704	0.798780499779315	0.547330069918012	0.317284249915247	0.475279050799025	0.594127955471243	0.621796679706732	0.545105986363481	0.399640523909211	0.0764428624202617	0.128260418722189	0.174916904610267	0.197360202339632	0.185104904594436	0.143971572775528	0.000103276088594798	0.00866662437896724	0.0175648550809534	0.0235001113319214	0.0238010133284372	0.0183237487002003	0.438101356329196	0.407182937204358	0.337225919270606	0.248258328189755	0.161485945441113	0.0914203432757571	0.364988784429149	0.382153678025545	0.356649876821556	0.29643889617211	0.21884206172911	0.142530464512014	0.18260829247935	0.216439066856786	0.227867150014355	0.213303647898828	0.177302058661721	0.130267947994263	0.049846247153235	0.0695426883234703
0.650729749483963	0.937698754848966	1	0.789242827742422	0.460993998045479	0.199275488073717	0.552007535477635	0.738245674666668	0.730686021659285	0.535222879816463	0.290143285781615	0.116403050772048	0.0348081179692179	0.0432045687281035	0.0396874129195511	0.0269804934554098	0.0135744102442201	0.00505435841474099	0.000163157585319657	0.000187953158713484	0.000160238168189892	0.000101101196998808	4.72085440442033e-05	1.63139414206875e-05	5.68492776245547e-08	6.077997999057e-08	4.80916928059418e-08	2.81613466864921e-08	1.22042284674418e-08	3.91416840744167e-09	0.489555322842338	0.417135512559398	0.297984104836997	0.178463570575094	0.0896079625946713	0.0377210847953441	0.179718961253574	0.199484163251022	0.185636551794089	0.144830192501848	0.0947316864434319	0.0519483760237781	0.000812735929976819	0.00117517655646582	0.00142461438168822	0.0014478783533439	0.0012336937706949	0.000881298872007776	4.52760112223893e-08	8.52827299356608e-08
0.747424559379918	0.767670891872288	0.757548738867047	0.718247072926613	0.654281825007463	0.572642280069761	1	0.967273962014133	0.898932029054593	0.802660685071985	0.688596421713934	0.567577173515361	0.240258296116928	0.218860421009997	0.191550072211451	0.161073064942385	0.13013311184772	0.101012466882331	0.0103493337181319	0.0088760136178224	0.00731285868256258	0.00578746944538977	0.00439916651153469	0.00321102629885535	6.18018643104454e-05	4.63710780483309e-05	3.18476398868522e-05	1.90400646058132e-05	8.3889484050192e-06	0	0.3993493046784	0.449815793753666	0.485367286213908	0.501718964390478	0.496826576028725	0.471306452786702	0.298741652835804	0.358878403305924	0.413002116481332	0.455314086590766	0.480865931380892	0.486509326970508	0.190605503695632	0.244207647101907	0.299733236223548	0.352422347349768	0.396958867764795	0.428332949802931	0.103719475375456	0.141730461808588
0.486218721763368	0.309234638570101	0.159429551027179	0.0663895320877477	0.022011549897436	0.00540947490488486	1	0.86996071541846	0.614398098904698	0.352114913650615	0.1635539456441	0.0612931915584085	0.667469276749175	0.793801487209961	0.766410882963657	0.60071386154692	0.382134423825118	0.197121711113979	0.144125212679389	0.234768825751028	0.310066103898759	0.332290711490795	0.288997664952179	0.203915088431945	0.00928630044871905	0.0217749856274104	0.0400223852558872	0.0590400025895201	0.0703777098805206	0.0679195254920805	0.707828308862581	0.678601561963616	0.549157589038224	0.375048694627196	0.216039770900899	0.104782521408108	0.445856856697291	0.551206154655102	0.575175781695824	0.506608326986917	0.376594389615749	0.236167738418975	0.126200578301111	0.201579398350909	0.271428423535288	0.308343800586477	0.295590016507519	0.239104069348485	0.015386467056794	0.0325869792408874
0.876894658209007	0.84553550525801	0.741737921203285	0.591756556647709	0.428982012243657	0.282050223287931	1	0.951136695395468	0.82310177803409	0.647845406927153	0.463375428032292	0.300636359378545	0.722221937029636	0.677451082988009	0.577963535918177	0.448213642069696	0.315547632492554	0.201088098680488	0.328628790670624	0.303757525498066	0.254986384323081	0.19410441524424	0.13355004212371	0.0824261895415298	0.091136709708846	0.082628814951691	0.0675275011555576	0.0494162788027829	0.0318720631439201	0.0173699410082041	0.0852617403795977	0.0796512231217005	0.0579516932528842	0.0318435915910572	0.0115118881662478	0	0.291170241334344	0.34153917906401	0.318246195781228	0.235292016877797	0.1370758514847	0.061364209573116	0.305252509362611	0.447252582778225	0.520547971823184	0.482114347002626	0.355024210460791	0.206902299387547	0.0989715180998343	0.184913906307301
0.37067913725878	0.714897336255855	0.981283443969104	0.959327883853747	0.667950167191259	0.33092837960342	0.287924969463005	0.612736580058535	0.927573540677976	1	0.76786941613405	0.419726694372221	0.137095177446814	0.322752342363724	0.539241991009994	0.641187740011608	0.542877200069695	0.327126217849976	0.0394033454414848	0.103921139877465	0.192294840560963	0.252442860401626	0.235666037484558	0.15637146290249	0.00598785438222776	0.019654610541807	0.0413097655653657	0.0603219347555289	0.0621574792580819	0.0452351314225942	0.566522111021478	0.509902335079796	0.36845199654565	0.213548330258774	0.0989641206516989	0.0362440754672245	0.449759785358615	0.562596013138608	0.565079026922461	0.455744850442052	0.295003482129274	0.153005531711466	0.152502288360259	0.265753588244541	0.371187973482432	0.416099609586266	0.374475916356521	0.270489537031166	0.0211315127240597	0.0529308934395021
0.0819077500353701	0.136652433999049	0.0757213670699054	0.0139356817507633	0.000851817763928563	1.72931402916459e-05	0.160426248379622	0.694997694887073	1	0.477887130384095	0.0758506609009429	0.00399854605552262	0.00522910447751232	0.0588234939902996	0.219777391377913	0.272724347031169	0.112401862136017	0.0153862151447068	2.83648617459554e-06	8.285519245324e-05	0.000803836067792881	0.0025901442210813	0.00277197368716034	0.000985287469133396	2.56055791152995e-11	1.94218274988612e-09	4.89275448201568e-08	4.09378888817401e-07	1.13764342476227e-06	1.05001518181636e-06	3.06850716683371e-08	2.46415873522369e-05	0.00162242654261987	0.00875822763926165	0.00387634336210939	0.000140664035925541	0.000213381606180082	0.0259331651841234	0.258409750652897	0.211114027893836	0.0141409996279379	7.76601015372013e-05	0.0186747293813316	0.34348665773461	0.517988659130867	0.0640450331517936	0.00064924031886691	5.39610428311849e-07	0.0205692830482856	0.0572574124970688
0.780398379789203	1	0.862004449554414	0.499855968193585	0.194987208948426	0.0511673859769258	0.52766000966741	0.496189576382348	0.3138823958628	0.133570990909948	0.038236946503795	0.00736342937482905	0.00743045532013332	0.00512765382064807	0.00238038844933006	0.000743366246981377	0.000156165000900425	2.20693958728496e-05	2.17921508767062e-06	1.10360378662596e-06	3.75969083309669e-07	8.6162234191769e-08	1.32833506328524e-08	1.37760334354378e-09	1.33109235734972e-11	4.94687671951034e-12	1.23674409252079e-12	2.07995729003976e-13	2.35317566875194e-14	1.79090664150269e-15	0.332431484161663	0.288889754411687	0.189592919035557	0.0939662875499283	0.0351707805715893	0.00994150024289912	0.03876760324372	0.0251891286604671	0.0123599672367888	0.00458016872296906	0.00128175675884124	0.000270887982061678	6.14850262775545e-05	2.98694865271461e-05	1.09583743707843e-05	3.03615886299626e-06	6.35276561813778e-07	1.00383227693719e-07	1.32618276950505e-09	4.81699256863052e-10
0.625919382215755	0.60093331002676	0.544262175999825	0.465010649255383	0.37479026613536	0.28495763773472	1	0.970865355261196	0.88918770646026	0.768250282090192	0.62616042015578	0.481437408547328	0.667520633968084	0.655350529498322	0.606955787448652	0.530290841025397	0.437062190571934	0.33981407906783	0.186137784874401	0.184796184577553	0.173068452544564	0.152899813826329	0.12742511072885	0.100173412357806	0.0216253325311736	0.021710942610463	0.0205578644221823	0.0183588111958287	0.0154610773104391	0.012276928777063	0.723540756489981	0.710436627972587	0.488913491455928	0.235803756150312	0.0796756801105544	0.0188220176426687	0.362272339889928	0.51013039746312	0.503459169884434	0.348243642313694	0.168808121616161	0.0573164701596556	0.0627909020374203	0.126866110317347	0.179582535177519	0.178142369449811	0.123837744271612	0.0603111605885005	0.00370085721846728	0.0108652165067576
0.884131176235142	1	0.898444472968454	0.641177932376571	0.363418800151952	0.163526790160059	0.47465254226032	0.75837806925967	0.962428769420472	0.970187716973552	0.776869636464564	0.494102639106524	0.10195574892615	0.230398998161434	0.413161962635842	0.588357761441854	0.665477719906881	0.597884403206976	0.00852192239587221	0.0278211947479704	0.0708885298568957	0.142850222675869	0.228367112814996	0.289869443827071	0	0.00106932026886769	0.00460937455359641	0.0136523207867695	0.031183780136885	0.0561294390078637	0.252262837186141	0.241131711418706	0.193523057339127	0.130377643657074	0.073690735824627	0.0348819587810285	0.191893563397273	0.215753511469317	0.20367176203647	0.161420329040511	0.107381992762997	0.0599143107605001	0.091297893419063	0.120790138655259	0.134136106397776	0.125045307930603	0.0978486878472534	0.0642419034294618	0.0270383539473422	0.0422026811214634
0.942962745802024	1	0.933324921299648	0.766264608476758	0.552419504483768	0.348131399521246	0.654780516257003	0.811762932016326	0.884818409758896	0.848551360563278	0.715743504985419	0.530140079137331	0.291219034357189	0.42577995067532	0.544060376391607	0.610074946352994	0.601181145865479	0.520525066609746	0.0757365176522549	0.138112054701821	0.211861464953734	0.280855348385283	0.324926569548162	0.329219013298544	0.00132673515491601	0.0186552266678486	0.0442315913731435	0.075778605907467	0.107012511572944	0.129217142595649	0.360611064207772	0.406657612118814	0.386386443317881	0.308960513779539	0.206539287861973	0.113109823837838	0.27593439920874	0.391060397112245	0.465412455786098	0.467002675616338	0.395109015706948	0.280794133299885	0.143482253932206	0.260550926940681	0.390397520800046	0.490499754674144	0.519523348083365	0.464366057987062	0.0451050244172185	0.116323722114851
0.835337611778865	0.859221203463187	0.798681193009589	0.67055573964895	0.507694517040959	0.345375781987706	0.92107775917086	1	0.98143881329238	0.870636789014945	0.697539521126928	0.503722539534944	0.615518859654232	0.706257055818924	0.731835078533806	0.685048441338271	0.578950844707031	0.440972672464009	0.243696660556253	0.297624325490057	0.326649166263037	0.322766581480517	0.287073943305471	0.229269896819798	0.047693010911418	0.0657705967658253	0.0785869698709109	0.0827485486818652	0.0770851951037214	0.063181435348243	0.737533352300171	0.689509203164201	0.568867322431993	0.413143133972182	0.262439880929155	0.143383455827675	0.70138228600076	0.728948383852095	0.669013796110211	0.541710722705807	0.385850357669404	0.239975502450579	0.364628493517543	0.422583666807426	0.431329103519564	0.38787608507421	0.306692658050265	0.21197404378635	0.0952384619637127	0.126790026889004
0.109311125695757	0.0908357312142172	0.0451073415687006	0.0133855389124752	0.00237368005853453	0.000251536689690874	0.933299112605527	1	0.640290897113017	0.244992524837248	0.0560178584900075	0.00765417147529384	0.128737213356612	0.177856625773586	0.146836549131101	0.0724430058280741	0.0213578185520744	0.00376283517531077	0.000286885345341571	0.000511050297703675	0.000544019866789575	0.00034606852900769	0.000131553237286383	2.98816057190793e-05	6.49413531497775e-09	1.98894515216815e-08	2.87285961859867e-08	2.28747088167478e-08	9.25707361640045e-09	0	0.0295210669048625	0.0206989150075736	0.013080947106274	0.00745086762070813	0.00382516777468632	0.00176998642117893	0.0451572598169249	0.036786753548424	0.0270104261231366	0.0178750593521941	0.0106620230374942	0.00573202093888887	0.0522537657594643	0.049457233222147	0.0421908363832845	0.0324401269756764	0.0224813840127258	0.0140423443817499	0.0457406249789725	0.0502993828589857
0.711281630858371	0.75448822782441	0.735967722620794	0.660177118049297	0.544574676892263	0.413094498470964	1	0.935414545182005	0.804643836352479	0.636500232110668	0.463007946497405	0.309722451391566	0.270779089065455	0.223362801991984	0.169433965189769	0.118190500844553	0.0758148265212812	0.0447207026909663	0.0141159277531112	0.0102665438154863	0.0068654996655835	0.00422076832510007	0.00238475446114319	0.00123736418892128	0.00013519858034608	8.43383758241593e-05	4.70185228025182e-05	2.24571076740818e-05	7.86301430493217e-06	0	0.224016422663104	0.271805637532748	0.289574594139842	0.270885726120126	0.22250263784979	0.160474678477096	0.17849696213466	0.219011391677458	0.235953020724993	0.223206964274248	0.185401399581614	0.135219752988295	0.094401469524268	0.117131613456697	0.127611727546713	0.122075638479675	0.102538968448885	0.075625519009125	0.0331354251956766	0.0415772964673598
0.90626680719443	1	0.912819183667775	0.688799453612029	0.428325783050833	0.217374877865808	0.689066022160876	0.866819287764279	0.901484849965726	0.775346851503404	0.55071167168689	0.321452585067257	0.393584983769002	0.566322025389847	0.671758969372402	0.658338118681325	0.532930489326537	0.355306446405	0.165761915622642	0.276364434519547	0.375823748316676	0.420475831953832	0.387885614330845	0.294582939513825	0.0469668456950053	0.0968975688041971	0.15464286422915	0.199397656685106	0.210340944259822	0.181889660535013	0.211386865753998	0.349096428050949	0.347117270743983	0.20773282219695	0.0706643556456891	0.00703822748142477	0.154859301497675	0.341988150485215	0.449976394193353	0.358967142115314	0.171258121624382	0.0436261051005237	0.0811289073333454	0.247389650413726	0.432242785312363	0.456114319394243	0.291502549045753	0.109024907425682	0.0267943612688044	0.130047194759313
0.965502770926048	0.956824601418645	0.828815717845258	0.626723822471524	0.412239637570164	0.233694229453393	0.968792284936413	1	0.902406449972627	0.711337380809358	0.488542505353885	0.290387258816411	0.622964487377403	0.670210829444745	0.629632679994329	0.516148273886569	0.368139897953229	0.226702579390476	0.251628269709313	0.283290889421739	0.277098726791205	0.235346004818933	0.172662619867828	0.107813369145262	0.0556181212846405	0.0675746149391596	0.0692283987227754	0.059966647557131	0.0431211085407367	0.0240510597012725	0.795181617858433	0.749153427087305	0.677367940591857	0.587602489680564	0.488764228492757	0.389452904589618	0.878164287876697	0.879693546129243	0.845980440212975	0.780943193468022	0.691849004997012	0.587978918483551	0.471048875142953	0.502153482283757	0.513559264749091	0.503929704333191	0.474394445869483	0.428331312111086	0.114323813259077	0.131402645665016
0.287647226917316	0.297967100887646	0.131289044587177	0.0246059823929176	0.00196157527374106	6.65152605405775e-05	0.429066661532278	0.368429072904685	0.134565913477377	0.0209058718085632	0.00138150846634106	3.88320990740969e-05	0.13829551588615	0.0984369658717357	0.0298030277890175	0.00383808514570806	0.000210242673716401	4.89868129422854e-06	0.00963186028157677	0.00568304758606477	0.00142627890687944	0.000152257843720793	6.91364282415399e-06	1.33532276070848e-07	0.000144954264772483	7.08962254998179e-05	1.47491597373597e-05	1.30515921142254e-06	4.91260397226539e-08	7.86524156825009e-10	0.230576167665931	0.123910990894631	0.00121962780225795	2.19870454560433e-07	7.25986433711646e-13	4.39048207867721e-20	1	0.116694148493453	0.000249413657593484	9.76367816767958e-09	7.00049504694053e-15	9.19318759144354e-23	0.113741726637685	0.00288218970162047	1.33766504948163e-06	1.13708850818406e-11	1.77036670553386e-18	5.048405938911e-27	0.000339292192964317	1.86693964477219e-06
0.0939054475845075	0.217558167364358	0.205382114513946	0.0790046173702835	0.012383543998961	0.000790933650726475	1	0.602613062136531	0.147972055430988	0.0148055142309458	0.000603628740889747	1.00281067387484e-05	0.0603264489817901	0.0094558427106325	0.000603942150683494	1.571784736763e-05	1.66683809396064e-07	7.20271766817696e-10	2.06164589255273e-05	8.4054406680522e-07	1.39639898658906e-08	9.45281562637836e-11	2.60744690494966e-13	2.93070687715167e-16	3.99134191856505e-11	4.232717496403e-13	1.82903601705502e-15	3.22053308644046e-18	2.3099846414869e-21	0	0.229720576524021	0.243543914557222	0.22570879867374	0.18285781179513	0.129500775669524	0.0801724292813106	0.178384615926954	0.203386523152383	0.202712611670659	0.176617278285799	0.134517698742531	0.0895611151253798	0.0956900148272602	0.117332624809679	0.125766441456941	0.117843214758075	0.0965246448704274	0.0691139422185817	0.0354590887163741	0.0467592056149082
0.835337611778865	0.859221203463187	0.798681193009589	0.67055573964895	0.507694517040959	0.345375781987706	0.92107775917086	1	0.98143881329238	0.870636789014945	0.697539521126928	0.503722539534944	0.615518859654232	0.706257055818924	0.731835078533806	0.685048441338271	0.578950844707031	0.440972672464009	0.243696660556253	0.297624325490057	0.326649166263037	0.322766581480517	0.287073943305471	0.229269896819798	0.047693010911418	0.0657705967658253	0.0785869698709109	0.0827485486818652	0.0770851951037214	0.063181435348243	0.737533352300171	0.689509203164201	0.568867322431993	0.413143133972182	0.262439880929155	0.143383455827675	0.70138228600076	0.728948383852095	0.669013796110211	0.541710722705807	0.385850357669404	0.239975502450579	0.364628493517543	0.422583666807426	0.431329103519564	0.38787608507421	0.306692658050265	0.21197404378635	0.0952384619637127	0.126790026889004
0.81535170044233	0.579438498233459	0.305990106002211	0.117576892959538	0.0293651528990355	0	1	0.864143871969943	0.55747774483947	0.266637355956096	0.0917380843100194	0.0188514867696282	0.817260736591956	0.857846420639206	0.672789585923204	0.393077121818606	0.168910427673677	0.0502297575258304	0.443749663595416	0.566801246100413	0.540044664970445	0.383536807882154	0.201503031384171	0.0758043966667822	0.157158294947184	0.247023558752755	0.286913736896458	0.247489216907127	0.157762676294893	0.0724291447952289	0.202083919395079	0.145863994826716	0.0898575086128365	0.0459711439597256	0.0177121338625363	0.00245080911538389	0.400590250623808	0.328408496771348	0.232694668535183	0.14159793172663	0.072689967457969	0.0296648999237432	0.51154630712738	0.472663453427239	0.378500320901352	0.262078783225443	0.155947972940007	0.0783731460687072	0.42412211177289	0.44119181330996
0.0099286439891241	0.0705411162571513	0.128767611639761	0.0603924817708602	0.00727731270307962	0.000225305150681317	0.00311470922771117	0.08301051013655	0.56840852077081	1	0.452013435589195	0.0524945976501169	4.94531261615653e-06	0.000494393221798749	0.0126988147785711	0.0838042016417015	0.142095498870239	0.0619022981340354	3.97391564464452e-11	1.49025505259636e-08	1.43586783809185e-06	3.55451422270553e-05	0.000226077826005608	0.000369443137477963	0	2.27189642472334e-15	8.21700521961577e-13	7.6303310434433e-11	1.82047318014925e-09	1.11593039046455e-08	0.125607126381468	0.0935554612922466	0.0600811206496862	0.0332675578320284	0.0158824622623941	0.00653775677417379	0.195612430364056	0.181645261603716	0.145433921093374	0.100397146458265	0.0597573101963037	0.0306672425390454	0.125559204623757	0.145361347502449	0.145098639467899	0.124879673896831	0.092668938301428	0.0592912538365327	0.0332177797295929	0.0479450466087439
0.0178445284970531	0.0689522651034943	0.171096698020013	0.272636720723195	0.278982332567866	0.183323729221065	0.393835224130348	0.783127478667546	1	0.820006259422455	0.431801319898019	0.146015982135764	0.0587702824953744	0.0601381593107861	0.039517741372865	0.0166756867539181	0.0045188192773394	0.000786349921111506	5.92972759795331e-05	3.12249349480542e-05	1.05588828587638e-05	2.29289428026382e-06	3.19742019265716e-07	2.86328736656776e-08	4.04518029086219e-10	1.09612167850147e-10	1.90685227916139e-11	2.1246113697798e-12	1.45921354252267e-13	0	0.0194992225471503	0.0347959471684917	0.0527763902431826	0.0680378144931983	0.0745522371107824	0.0694337558491993	0.0110180454283488	0.0190602929539741	0.0280255559731636	0.0350250331693138	0.0372051042997352	0.0335912488510663	0.00154450964741659	0.00259017605382124	0.00369205018338104	0.00447306861053953	0.00460620409117253	0.00403162794255138	5.371251599064e-05	8.73228296937275e-05
[truncated: 1,566 more rows]
[truncated: 10 more columns]
