# Supplementary material for: Diversity of spatiotemporal coding reveals specialized visual processing streams in the mouse cortex
Source: Nat Commun. 2022 Jun 6;13:3249. doi: 10.1038/s41467-022-29656-z (PMC9170684; doi:10.1038/s41467-022-29656-z)
Supplement: Supplementary file 7 — Source Data [file 41467_2022_29656_MOESM7_ESM.zip › source data/Figure7D right_C8.txt]

OSI
0.271225204954939
0.0160207883613663
0.453408513013643
0.597071765947959
0.560683307166716
0.320661847169558
0.677865914653011
0.436572146583173
0.595777709753148
0.546451925014875
0.0664873990397958
0.407856389988412
0.381439713252269
0.590260656446575
0.203385418599491
0.405160618118781
0.542510245626242
0.575084197011384
0.438718095024792
0.344442392061092
0.418353821348557
0.292126935114058
0.646481233929458
0.280463359651733
0.461638421977245
0.267511552388337
0.533521620919816
0.357547740299971
0.399437363934728
0.202253978406531
0.233308007023281
0.125197746988053
0.274553515274688
0.551579761858037
0.368625809825014
0.321064585552711
0.578735233271242
0.38560071153349
0.224029251112072
0.295195815873053
0.0710537411969858
0.219080526249921
0.226955271654752
0.346718904964924
0.444027380354048
0.239173332554107
0.651237654995822
0.60813932983706
0.454003690876383
0.659470921033084
0.217233156741645
0.220194095189217
0.280234348013852
0.374821890526667
0.387471010608553
0.570042225744677
0.357570893919015
0.595951113925273
0.102270889898031
0.60503272656273
0.470852149194902
0.101863819256972
0.200739089900114
0.58961633266343
0.361124688866548
0.353384176746656
0.385289635845038
0.195954921843416
0.378120125406237
0.126584482351915
0.131007102948287
0.535801951591198
0.649053186316605
0.426765541408606
0.69659775932502
0.657082186969699
0.583121994019524
0.29131512276187
0.173034975667786
0.524703122993265
0.101954513745806
0.0899804628744945
0.289869897911527
0.63504983593835
0.658972739914147
0.343116674804235
0.270016165259874
0.396725419907148
0.213225201388878
0.23388256477674
0.268840279572281
0.535925948103247
0.604176576030452
0.234192024011838
0.181140859944135
0.337532907979983
0.180901860154198
0.516708257935017
0.231254083496726
0.188118382117815
0.233316447712004
0.08575720988697
0.24960990583805
0.199191906558744
0.120807885286676
0.522570202292053
0.374783691829606
0.658323010527729
0.556541659787325
0.215289585946103
0.474806271466072
0.44856411560503
0.650198652919769
0.274422267770214
0.507362872905586
0.527189685895485
0.233407910620167
0.583960857324144
0.370560706093693
0.566305092239042
0.582158194139015
0.287269027566633
0.121377505723152
0.401572242838151
0.051017696574305
0.420876003630008
0.266518002988922
0.35437635954773
0.263031348441003
0.15875402301032
0.282703973939878
0.214714505177723
0.37632113943785
0.0594909160987225
0.34967955327168
0.683247472145092
0.505453343236986
0.47211139214283
0.139557239843431
0.127003803020272
0.223277934278904
0.29379521343582
0.457752597190765
0.260098562758918
0.32650806686033
0.268980269529346
0.190118951865014
0.0683750215628294
0.0358033425889979
0.179513078117569
0.125638681244253
0.298393686272991
0.473227879471074
0.250467847860662
0.164108684819583
0.262478090998076
0.326565788032643
0.424720506480186
0.136278918147306
0.208074352191036
0.405961857041645
0.545372077231343
0.219447293523122
0.388607689278843
0.310515439308497
0.179935342872587
0.31267996243888
0.228969027246569
0.321039131793892
0.187854236284952
0.181622580897102
0.110694464384791
0.539299219489121
0.63757995888393
0.517698571805062
0.439673331270285
0.123809788363304
0.723760075189827
0.158892937463761
0.157417252661014
0.319570827221286
0.411597652002984
0.484717842586074
0.703192730525109
0.652291469037556
0.350470013869512
0.609701507939831
0.469528911279686
0.278546703375686
0.147552329662801
0.696230002017668
0.241692470472975
0.432289336217327
0.571324964789722
0.402710353864359
0.40432897527805
0.129498413884629
0.583769538282529
0.403484002364865
0.273801130489535
0.224003541629629
0.167922092071737
0.270298859490501
0.234447897970133
0.0665608827445312
0.180928773157768
0.344843072194344
0.317414184672978
0.330481783658724
0.717200251178869
0.451096962560898
0.0142214491670628
0.401549399585751
0.229130458661082
0.313681070464376
0.243170114177985
0.239494890263517
0.701753785287174
0.423374778751669
0.381208810133671
0.334231283411456
0.169083575393844
0.197346754345458
0.203059044323247
0.108902353981568
0.299315233864055
0.635364159478957
0.560517130857149
0.686436576566772
0.34942696050241
0.679448063130859
0.134304615240742
0.166293183391493
0.339504783567756
0.580354256786121
0.149007713724301
0.142524501715874
0.0894238635537712
0.40375636607858
0.313364106957827
0.499615865878533
0.393825107875872
0.534794692845744
0.0673146262467346
0.64235578813764
0.102201530468129
0.574922080702946
0.332698166476662
0.41096955362989
0.0925798808643965
0.264102687782769
0.604265482860367
0.274560658089113
0.118127072662519
0.148890484521654
0.688077394268459
0.568763035310723
0.589830697026435
0.355871966692593
0.0347675496582556
0.713051945268475
0.560052575944185
0.193790343115121
0.122082858277737
0.551393791030517
0.084151937370283
0.095296776210295
0.305106755428831
0.635859266532987
0.662460634072486
0.48187968085138
0.18609235582638
0.810054883607314
0.474234989969361
0.188260499039785
0.321082005268121
0.605455866230756
0.589850313380545
0.0936204348495359
0.241488443943492
0.164914342661566
0.747394268972356
0.356894045105125
0.149931972480114
0.0921173372668403
0.663180179527843
0.121513347604359
0.201952677903963
0.0753214892644281
0.28232724439963
0.651853436637559
0.0628228159000074
0.462090969378095
0.477264559276253
0.229133304892079
0.637311521817485
0.182102125346124
0.107387447638564
0.503456373929476
0.480679859193671
0.0645768875560719
0.639608468428615
0.686386022226931
0.272951248571382
0.422503234497142
0.369139315217279
0.39695883166228
0.583092465195906
0.221669983388533
0.546775659243866
0.485925116730457
0.543567983352876
0.657039585034896
0.457618336190813
0.0736607761993551
0.497868727654727
0.555106337215411
0.642147862241791
0.155443497205588
0.112109155059834
0.226822011849676
0.299276697971244
0.268216833939465
0.388117512762891
0.560880035643122
0.164314943565994
0.198214650431196
0.0935323483407887
0.209188071261905
0.158253047126184
0.683784268544644
0.193652180904782
0.112777613392536
0.242775972334546
0.185471693839734
0.177969529533922
0.210601936494939
0.429207049242355
0.33025802063021
0.622804939188157
0.542672230693854
0.0639947343359712
0.49754155065141
0.743465543680848
0.252583441986038
0.220234410370081
0.220234410370081
0.281383177214402
0.127669188269599
0.132210373571982
0.70391731617161
0.245574174871058
0.185940234448202
0.572090012223992
0.46068311501117
0.147519401344615
0.35529861397458
0.697303729212682
0.0480143834427901
0.233226235790007
0.44768420136841
0.260830047680311
0.260830047680311
0.552350143857301
0.641256883857641
0.137586965100585
0.300895446309895
0.153133364303738
0.279389679688279
0.396315900967371
0.132790026036419
0.0972093150951194
0.614299956849029
0.395224857026981
0.521292461305831
0.3776031539942
0.509753882964484
0.281522957781438
0.281522957781438
0.257918736411414
0.257918736411414
0.38497123823674
0.273762762908052
0.287279358767317
0.389749758099932
0.353963199205316
0.310109155873384
0.449948606172254
0.186999639003561
0.417539013702347
0.334008467508541
0.628833081652132
0.179009964392038
0.547554927794958
0.586350044479617
0.153360286661276
0.209331593100598
0.41472900228049
0.467899263791137
0.680583210961984
0.327058874193814
0.727557131638671
0.385672602852561
0.263077570487611
0.320556626044057
0.0967253758669181
0.349106509008002
0.313211917527063
0.213253865170418
0.108090216969354
0.0648273674144687
0.619017532858029
0.447392267318817
0.121580177146735
0.32914118323301
0.306185346307861
0.314317934892088
0.127856026737959
0.116707086668681
0.344948982430173
0.422083240922301
0.623246971571643
0.27576123891124
0.238257947442477
0.574444278458419
0.0553074030059735
0.351695121939603
0.438808475135215
0.269483754993913
0.566171281218945
0.561860801969858
0.486863726100655
0.398651876274687
0.553393772417156
0.650458152516188
0.290758058294931
0.263037901942823
0.292828036599915
0.407982522678295
0.191893991844834
0.16816346900372
0.589090102034124
0.144317413846035
0.267671462717178
0.394638749751058
0.450602839366419
0.655991472915647
0.684536337772245
0.325951369268595
0.619878891536677
0.445694857655558
0.372786842076131
0.553656758835805
0.204697664769339
0.199696611346777
0.570412329175176
0.497582212809197
0.151774510021242
0.451263245809179
0.564278928221881
0.672591208505057
0.484173109082558
0.352338817559947
0.629125127513123
0.326636514193889
0.346150272210002
0.469316025310277
0.369640317944568
0.227165870232483
0.355348834251345
0.708995431708637
0.219708313957835
0.585376231007291
0.170449400256742
0.285445173865205
0.202067707560739
0.080880975505618
0.561245665017311
0.687723713884662
0.279633238088549
0.394481538332781
0.475307799817083
0.557851530405929
0.406116022468656
0.170643215897464
0.558308731855268
0.142221502807392
0.198030269364639
0.56427368446373
0.464634297152592
0.496257879041561
0.242445757273394
0.418263231754946
0.554958261382805
0.390912675817635
0.549045982554584
0.280566051189851
0.166263913127304
0.267468121524238
0.15178258517252
0.182959147819266
0.219967911997119
0.510344635191937
0.580656575489903
0.308462619891142
0.579955120089861
0.489994083591145
0.278229148320318
0.104444115306092
0.17470554027282
0.315372937742817
0.610784142709382
0.466143789733319
0.136856537799199
0.561417127105532
0.522646739025013
0.231181342731799
0.38220958757924
0.165265957003402
0.280972386591027
0.288689153096794
0.309563100473079
0.47359782252547
0.287206752867424
0.115929521731185
0.248801774449832
0.377534030122602
0.179047991068092
0.145078980167617
0.230981158680546
0.409081294993484
0.322232666333417
0.465295993471684
0.4888536242883
0.508024056394223
0.12655513442074
0.256871779339662
0.101808862498192
0.406284914784672
0.154545585141602
0.123641435581665
0.166223729587272
0.550252998132407
0.570670240815289
0.615660603140469
0.572799198261412
0.60511210545599
0.644105396165751
0.459458979604034
0.255744635101773
0.24706332769907
0.534653144264323
0.202587203297908
0.249911988092458
0.492334748984124
0.174714367866073
0.198497560767133
0.524521481666293
0.545372663543042
0.213139368582562
0.317428547957091
0.17472976657869
0.10049475009133
0.566731259595846
0.203924057423466
0.357104831143445
0.547443204801463
0.557415376255756
0.127626332931142
0.453340636362585
0.191536818620516
0.0775250944832354
0.24125282089285
0.631309945159707
0.607732003146795
0.551785555307158
0.0569992322280799
0.52648049526022
0.374525960632771
0.205060073612884
0.287059703307013
0.179759154858895
0.590735127114582
0.0943740348970807
0.113804417898352
0.404892587423578
0.502234544438095
0.615513760413768
0.513726951179545
0.641287023172414
0.546816327992383
0.499934435050817
0.33333780415085
0.565702221577396
0.633377446659226
0.415402861257716
0.446881680110047
0.215155965592082
0.0452758875588715
0.136070869428143
0.543968048498408
0.303646024408422
0.0900390342332896
0.329651880257233
0.28888824257911
0.291973050194577
0.324950884240166
0.217754136542987
0.187808971702721
0.160343655107159
0.215674857841995
0.081185591168398
0.576358125707291
0.226593631230761
0.296056165849045
0.644089034215954
0.149469707507434
0.548108540581884
0.315714205910966
0.597506676816462
0.619199316576541
0.156903679858035
0.406068314915857
0.388834006735143
0.323318864155697
0.3754897547075
0.637324085794755
0.137071521709187
0.231119695610877
0.502802903624163
0.279007211895453
0.279108424702649
0.189110981919951
0.425086132128403
0.515080568109596
0.589172291317048
0.379126359152854
0.527597023178638
0.196795110828962
0.26544221912489
0.551285486946921
0.208038942383809
0.235548199108608
0.244868179988331
0.268342309480051
0.205179641785915
0.320852340556991
0.228793055330532
0.299143570136423
0.268453400174777
0.0935433756468846
0.573534432014864
0.227556103392266
0.229646281130385
0.261253596614974
0.590536286957486
0.511336315048796
0.395768591020769
0.449063924308148
0.650324071275451
0.534163380887165
0.596846177827366
0.613938613860594
0.597115820960838
0.714797199752787
0.198571265779486
0.663592166777951
0.219887307881078
0.493989034205728
0.562227546048559
0.544590647157665
0.589361243264675
0.218592215331063
0.286290230656773
0.22933698546206
0.122277329430307
0.413219822411489
0.194587240253934
0.417168047624266
0.279436045508282
0.561995067482938
0.268191688526607
0.46008816700284
0.256128355912339
0.158125578279323
0.520043475595809
0.072894031993854
0.0795648547550986
0.112505817673386
0.0988539951630998
0.589357170503231
0.0768115177350077
0.562396778776766
0.368174892497914
0.516496660358334
0.246989264016684
0.679370087893157
0.240878239302737
0.602352188622904
0.39535312286544
0.555864380941413
0.317878573391041
0.476505490076707
0.572171691217992
0.583828489292752
0.705588656293893
0.693519614116292
0.129076274340672
0.445798659574297
0.11867845358569
0.539671570820665
0.24273695756298
0.0608605574468611
0.615783852634295
0.361908063668365
0.282371849488203
0.305726282677381
0.509631935753626
0.520392787109873
0.339681649547663
0.0880248098076485
0.621425539404079
0.128376425145531
0.25718871444544
0.317419618469417
0.0772031023471055
0.202812505238532
0.103229294835303
0.192529210293746
0.646821503197733
0.31400411720631
0.516268570915919
0.141307287608116
0.45239164728889
0.169973183566317
0.550200257870561
0.691978876689084
0.604676222397557
0.429888805739024
0.285879077293452
0.602084248552918
0.473291522112465
0.441517508780214
0.0892986690673006
0.62596411131365
0.697641551568289
0.643013830302484
0.550654916886164
0.44189808207013
0.121693476781648
0.0261235200050696
0.158361473370526
0.457774205604161
0.216626728524956
0.362023366265734
0.113705558095847
0.555583785406123
0.20211049887558
0.52968236740134
0.147264722125483
0.0407169993338882
0.522032401147152
0.318573201034977
0.337741550965736
0.53838407706229
0.645203404402298
0.507350261863335
0.17446706047809
0.17498960884773
0.703649689266126
0.640721842448955
0.534820802942657
0.446071774216144
0.551552602964886
0.452719115835969
0.0536017668572832
0.577136345043912
0.184569297825619
0.302728573824592
0.0578611422495309
0.421136180529003
0.300013320869365
0.264337808690732
0.162178639363659
0.312392743288904
0.444946951865431
0.336260752021853
0.288663474190801
0.14180252987313
0.735613668443522
0.569941692077037
0.257841518969058
0.426075834726274
0.539023794939713
0.352297927327414
0.552583627268482
0.582413601887121
0.428324455566918
0.604854818158428
0.604311509864577
0.510079085814824
0.0941595472323967
0.433957715369171
0.238988594680873
0.204419428375088
0.23211835588537
0.385346540693528
0.397787266248867
0.156803491831455
0.0667159417468047
0.0292821335418165
0.221914879235346
0.183679616272316
0.035734026823528
0.0443876405529676
0.123662719098525
0.345669329918769
0.208711100345558
0.153433682717765
0.345356443014026
0.199921882819976
0.242497031253654
0.362357809504291
0.145062921826185
0.163978032772537
0.238278534431201
0.248554807020918
0.503019577821795
0.279795548114916
0.421700687503836
0.44716173761832
0.258114857547276
0.269822393759657
0.18296503585865
0.270245719510625
0.19207311847444
0.548541679931633
0.36895974693436
0.37186175375547
0.283216436345623
0.402075041887315
0.208007409047911
0.383096475801837
0.288530840583265
0.502080424767256
0.488015530640574
0.111070236748446
0.379274661433192
0.119688176891805
0.459963606779646
0.270214604151982
