# Supplementary material for: Diversity of spatiotemporal coding reveals specialized visual processing streams in the mouse cortex
Source: Nat Commun. 2022 Jun 6;13:3249. doi: 10.1038/s41467-022-29656-z (PMC9170684; doi:10.1038/s41467-022-29656-z)
Supplement: Supplementary file 7 — Source Data [file 41467_2022_29656_MOESM7_ESM.zip › source data/FigureS8A and C_PM.txt]

Row	s1t1	s2t1	s3t1	s4t1	s5t1	s1t2	s2t2	s3t2	s4t2	s5t2	s1t3	s2t3	s3t3	s4t3	s5t3	s1t4	s2t4	s3t4	s4t4	s5t4	s1t5	s2t5	s3t5	s4t5	s5t5	s1t6	s2t6	s3t6	s4t6	s5t6
s1t1	0.5	0.703375	0.881	0.914375	0.951375	0.515	0.741125	0.8825	0.9185	0.955125	0.634875	0.744125	0.91825	0.932625	0.93625	0.603625	0.824375	0.883625	0.9605	0.945375	0.803	0.850375	0.88175	0.889875	0.925375	0.84375	0.817875	0.876125	0.908875	0.92175
s2t1	0.703375	0.5	0.795	0.898875	0.963125	0.7935	0.51925	0.853125	0.9375	0.926625	0.83075	0.68275	0.883125	0.94525	0.9575	0.759625	0.83475	0.871375	0.934625	0.9415	0.879375	0.887	0.837625	0.9145	0.94275	0.884	0.8515	0.854	0.928625	0.928375
s3t1	0.881	0.795	0.5	0.84675	0.917875	0.960625	0.879375	0.666875	0.800625	0.96075	0.94325	0.899375	0.8285	0.825625	0.950875	0.93575	0.92775	0.844625	0.900375	0.950875	0.964625	0.922	0.850375	0.90025	0.975875	0.94225	0.930375	0.918625	0.933	0.92325
s4t1	0.914375	0.898875	0.84675	0.5	0.823875	0.932125	0.93175	0.830625	0.525625	0.819625	0.949125	0.94225	0.891	0.717625	0.815875	0.899375	0.9445	0.881625	0.84325	0.805625	0.939875	0.939125	0.847375	0.8405	0.8915	0.93075	0.943	0.874375	0.903875	0.848125
s5t1	0.951375	0.963125	0.917875	0.823875	0.5	0.943625	0.935625	0.968875	0.8695	0.618375	0.95225	0.9115	0.9475	0.902875	0.672875	0.962125	0.95725	0.94875	0.91225	0.70375	0.95575	0.95325	0.91	0.8965	0.859625	0.899125	0.96825	0.930375	0.91775	0.824625
s1t2	0.515	0.7935	0.960625	0.932125	0.943625	0.5	0.740625	0.917625	0.92725	0.955875	0.57775	0.689125	0.905	0.966375	0.91625	0.57925	0.78275	0.911125	0.936375	0.951	0.758875	0.72625	0.8745	0.927125	0.931	0.783125	0.810125	0.877	0.881875	0.915625
s2t2	0.741125	0.51925	0.879375	0.93175	0.935625	0.740625	0.5	0.868375	0.92675	0.9525	0.76	0.599125	0.8885	0.94375	0.916	0.71025	0.74125	0.882375	0.96875	0.917125	0.8585	0.8235	0.8705	0.920375	0.902625	0.856625	0.83875	0.852375	0.929	0.913875
s3t2	0.8825	0.853125	0.666875	0.830625	0.968875	0.917625	0.868375	0.5	0.84875	0.945625	0.94575	0.894	0.64925	0.8435	0.927625	0.904625	0.90325	0.801	0.865875	0.93575	0.945375	0.923	0.7855	0.841375	0.920625	0.913875	0.9405	0.894875	0.91375	0.91375
s4t2	0.9185	0.9375	0.800625	0.525625	0.8695	0.92725	0.92675	0.84875	0.5	0.862125	0.925125	0.932	0.862375	0.53725	0.840625	0.920875	0.948375	0.8445	0.723875	0.829	0.958875	0.915375	0.854	0.812	0.855375	0.95125	0.915625	0.849	0.864875	0.881875
s5t2	0.955125	0.926625	0.96075	0.819625	0.618375	0.955875	0.9525	0.945625	0.862125	0.5	0.979375	0.94175	0.943625	0.89825	0.5	0.95325	0.923375	0.8915	0.89575	0.692375	0.952375	0.907125	0.927875	0.8925	0.8095	0.949125	0.942375	0.95925	0.909125	0.864625
s1t3	0.634875	0.83075	0.94325	0.949125	0.95225	0.57775	0.76	0.94575	0.925125	0.979375	0.5	0.721875	0.9125	0.944	0.96725	0.525125	0.763	0.901	0.9735	0.911125	0.679625	0.7875	0.866375	0.919125	0.915	0.7685	0.7445	0.846875	0.89925	0.923375
s2t3	0.744125	0.68275	0.899375	0.94225	0.9115	0.689125	0.599125	0.894	0.932	0.94175	0.721875	0.5	0.8625	0.9325	0.927375	0.68975	0.564625	0.86875	0.93975	0.922125	0.741375	0.684125	0.827625	0.88575	0.935	0.759125	0.775875	0.785375	0.875125	0.921
s3t3	0.91825	0.883125	0.8285	0.891	0.9475	0.905	0.8885	0.64925	0.862375	0.943625	0.9125	0.8625	0.5	0.8375	0.927625	0.89575	0.8885	0.593	0.8705	0.9085	0.9205	0.9125	0.7035	0.80375	0.912625	0.89875	0.91575	0.8485	0.91	0.901125
s4t3	0.932625	0.94525	0.825625	0.717625	0.902875	0.966375	0.94375	0.8435	0.53725	0.89825	0.944	0.9325	0.8375	0.5	0.889875	0.941375	0.9465	0.807	0.674	0.831	0.942375	0.948	0.839625	0.763875	0.8665	0.924625	0.9335	0.9025	0.85375	0.883875
s5t3	0.93625	0.9575	0.950875	0.815875	0.672875	0.91625	0.916	0.927625	0.840625	0.5	0.96725	0.927375	0.927625	0.889875	0.5	0.917375	0.903	0.909125	0.8895	0.50775	0.9015	0.91775	0.884875	0.82025	0.715125	0.896375	0.9135	0.916875	0.88025	0.719
s1t4	0.603625	0.759625	0.93575	0.899375	0.962125	0.57925	0.71025	0.904625	0.920875	0.95325	0.525125	0.68975	0.89575	0.941375	0.917375	0.5	0.646	0.865375	0.949	0.90525	0.56675	0.695875	0.817125	0.919125	0.91725	0.687625	0.719125	0.83375	0.8845	0.851625
s2t4	0.824375	0.83475	0.92775	0.9445	0.95725	0.78275	0.74125	0.90325	0.948375	0.923375	0.763	0.564625	0.8885	0.9465	0.903	0.646	0.5	0.82525	0.959	0.9115	0.654875	0.597625	0.831125	0.893375	0.90075	0.711625	0.652625	0.79175	0.907125	0.86975
s3t4	0.883625	0.871375	0.844625	0.881625	0.94875	0.911125	0.882375	0.801	0.8445	0.8915	0.901	0.86875	0.593	0.807	0.909125	0.865375	0.82525	0.5	0.856625	0.912	0.880125	0.8775	0.565125	0.787625	0.885125	0.884625	0.84875	0.71275	0.892	0.904125
s4t4	0.9605	0.934625	0.900375	0.84325	0.91225	0.936375	0.96875	0.865875	0.723875	0.89575	0.9735	0.93975	0.8705	0.674	0.8895	0.949	0.959	0.856625	0.5	0.8445	0.949625	0.960375	0.8215	0.63275	0.842	0.94975	0.9495	0.91775	0.818625	0.860375
s5t4	0.945375	0.9415	0.950875	0.805625	0.70375	0.951	0.917125	0.93575	0.829	0.692375	0.911125	0.922125	0.9085	0.831	0.50775	0.90525	0.9115	0.912	0.8445	0.5	0.93925	0.920375	0.893625	0.7485	0.681	0.895625	0.92975	0.860125	0.854875	0.744125
s1t5	0.803	0.879375	0.964625	0.939875	0.95575	0.758875	0.8585	0.945375	0.958875	0.952375	0.679625	0.741375	0.9205	0.942375	0.9015	0.56675	0.654875	0.880125	0.949625	0.93925	0.5	0.680125	0.910625	0.923	0.900375	0.532375	0.665625	0.827625	0.89325	0.834875
s2t5	0.850375	0.887	0.922	0.939125	0.95325	0.72625	0.8235	0.923	0.915375	0.907125	0.7875	0.684125	0.9125	0.948	0.91775	0.695875	0.597625	0.8775	0.960375	0.920375	0.680125	0.5	0.76675	0.926125	0.928	0.656625	0.59925	0.748625	0.9235	0.903375
s3t5	0.88175	0.837625	0.850375	0.847375	0.91	0.8745	0.8705	0.7855	0.854	0.927875	0.866375	0.827625	0.7035	0.839625	0.884875	0.817125	0.831125	0.565125	0.8215	0.893625	0.910625	0.76675	0.5	0.74175	0.9185	0.850875	0.803625	0.63725	0.788	0.831875
s4t5	0.889875	0.9145	0.90025	0.8405	0.8965	0.927125	0.920375	0.841375	0.812	0.8925	0.919125	0.88575	0.80375	0.763875	0.82025	0.919125	0.893375	0.787625	0.63275	0.7485	0.923	0.926125	0.74175	0.5	0.78875	0.915125	0.88275	0.813625	0.68475	0.8365
s5t5	0.925375	0.94275	0.975875	0.8915	0.859625	0.931	0.902625	0.920625	0.855375	0.8095	0.915	0.935	0.912625	0.8665	0.715125	0.91725	0.90075	0.885125	0.842	0.681	0.900375	0.928	0.9185	0.78875	0.5	0.912	0.901625	0.87375	0.721	0.6055
s1t6	0.84375	0.884	0.94225	0.93075	0.899125	0.783125	0.856625	0.913875	0.95125	0.949125	0.7685	0.759125	0.89875	0.924625	0.896375	0.687625	0.711625	0.884625	0.94975	0.895625	0.532375	0.656625	0.850875	0.915125	0.912	0.5	0.59525	0.794625	0.890375	0.8695
s2t6	0.817875	0.8515	0.930375	0.943	0.96825	0.810125	0.83875	0.9405	0.915625	0.942375	0.7445	0.775875	0.91575	0.9335	0.9135	0.719125	0.652625	0.84875	0.9495	0.92975	0.665625	0.59925	0.803625	0.88275	0.901625	0.59525	0.5	0.78775	0.8755	0.882375
s3t6	0.876125	0.854	0.918625	0.874375	0.930375	0.877	0.852375	0.894875	0.849	0.95925	0.846875	0.785375	0.8485	0.9025	0.916875	0.83375	0.79175	0.71275	0.91775	0.860125	0.827625	0.748625	0.63725	0.813625	0.87375	0.794625	0.78775	0.5	0.806875	0.826375
s4t6	0.908875	0.928625	0.933	0.903875	0.91775	0.881875	0.929	0.91375	0.864875	0.909125	0.89925	0.875125	0.91	0.85375	0.88025	0.8845	0.907125	0.892	0.818625	0.854875	0.89325	0.9235	0.788	0.68475	0.721	0.890375	0.8755	0.806875	0.5	0.67575
s5t6	0.92175	0.928375	0.92325	0.848125	0.824625	0.915625	0.913875	0.91375	0.881875	0.864625	0.923375	0.921	0.901125	0.883875	0.719	0.851625	0.86975	0.904125	0.860375	0.744125	0.834875	0.903375	0.831875	0.8365	0.6055	0.8695	0.882375	0.826375	0.67575	0.5
