# Supplementary material for: Diversity of spatiotemporal coding reveals specialized visual processing streams in the mouse cortex
Source: Nat Commun. 2022 Jun 6;13:3249. doi: 10.1038/s41467-022-29656-z (PMC9170684; doi:10.1038/s41467-022-29656-z)
Supplement: Supplementary file 7 — Source Data [file 41467_2022_29656_MOESM7_ESM.zip › source data/Figure3F_PORP.txt]

q
0.242683642925483
0.0400928179584225
0.480193513041988
0.776119106461606
0.734552809262009
0.234658577565581
1.49999986577305
1.02334986590657
-0.587316804911658
0.757698635299592
-0.876331810528271
1.18308622953478
1.49999999065449
1.49999759236665
-0.413666562139307
0.10255442399005
1.49999999999996
-0.434052714642199
0.272317662126121
0.607709191134471
0.104839778840176
0.209197628249459
1.2059887175225
1.49999999999971
0.97585870230512
0.136139946796052
0.767909480495607
-0.16376637389946
0.69423505539738
-0.159875882561541
0.0738295606693869
-0.672349139510267
-0.312707636585957
0.890058718871858
-0.794523938652866
-0.494699259578495
-0.556267431093099
-0.208479867927762
-1.49999786297204
-0.526322756899433
-0.0689117218294812
1.4999997793159
-0.00957923802738978
-0.564585084307022
0.66364319994641
-0.223306934803167
0.20151816971487
-0.0463996658752433
-0.275202494491362
0.280279490548997
-0.193857044199106
0.633213142888533
1.21733698721208
1.0324516611639
0.268933198481203
1.19422658560416
-0.0583350471216949
0.737193514721925
-1.49999999999847
0.0322925430452882
0.585029658370476
0.246015009363597
0.74832084979756
0.60503801707492
-0.310477171510414
-0.483173781854103
0.22739535275621
1.49999996825046
1.49999999999998
-0.292491079789454
-0.663605793617063
0.970097219328559
-0.516329573585781
1.49999668446367
0.604952096142882
0.947702881463364
-0.0325629919211924
-0.425352452546412
-0.344521916841661
0.137491069300584
-1.12553447927456
1.49919693008155
0.28052504512901
-0.849435048927062
-0.462778173312627
-0.782669900639837
0.195097519249262
0.235168564977402
0.175290960416278
0.0153735324229837
-0.0378011924418168
-0.383218030941958
-0.0971750477222378
-0.0678704852272939
-0.239033739100912
-0.0891654154496465
0.550209670045482
1.49999999838283
0.924603739418779
1.49999997820573
0.21845783364946
-0.704892338433553
-0.106418604653407
-0.797761889289979
0.501333414798665
0.539002531641806
1.49999999859243
0.634265455619046
-0.71029177222133
-0.0539076603045899
0.640377591557132
-0.129339974255155
-0.227913117761002
1.49999987145988
0.326715550323509
1.23094423232914
-0.91766802106429
-0.522851751223877
1.06000278240612
0.0447708426789902
-0.216501220417259
-0.0873039604069863
-1.13926262702392
-0.780675540082107
0.552438717552661
0.953451486658239
0.33577718775116
-0.0809027093656806
-0.568674976908348
-0.502134711527629
-0.512501019062061
-0.712875371239367
0.181810949784406
0.54714772543654
0.846843818086568
-0.277435250720917
0.483870366498179
1.01217242822208
0.340658705347192
0.17068314206452
1.41128591257534
0.308453486183748
-1.4999999985009
0.390806290925855
0.965908759069376
1.31447649515123
-0.193388216201116
0.113047347701271
1.46598517452835
-0.0325474693769013
-1.19623098730112
-0.833876760843789
1.49999999999998
0.877501678036147
-0.068634921647355
0.292673456818471
0.541202522763862
0.514832229776214
-0.428809321890614
0.272046163661978
-0.0675126728237508
-0.242032344661127
-1.09295470209139
0.488058488464589
0.666455267105169
-1.49997730253312
0.593374131182385
0.0764131095808378
0.343875351380767
-0.577088829889832
0.571932558242311
-1.1604243429322
-0.157788106533547
-0.733268661544169
-0.181524712319985
-0.0369926654248466
-0.911408263326015
1.49999997338001
-0.477539702424258
1.16127684322617
0.181545653913121
0.408766444206891
0.355668893545185
-0.206716107506861
-1.22553469422447
0.0283029376461802
1.49999999999998
-0.714321158546726
1.49999962666146
-0.509883384587482
1.07522903087919
0.481045240893337
1.31939208256804
0.225185018314276
0.863052057689638
0.717485455992448
0.130240412220827
-1.2438078907233
1.09359349427126
-0.502121890298827
-0.195326432237097
0.0503230443588599
-0.353689333235774
0.871376208535543
-0.041243371230589
0.173027952394431
-0.663793675319121
1.11401101244234
-0.660356535262142
0.506506233917719
1.49999998624113
0.686334745256814
-0.325816167128103
0.939900438401979
-0.311967109703303
0.147865480263375
1.4999999586106
-0.177627409655971
-0.119889774411139
0.422488624840997
0.910535021665127
0.880145308919456
0.461409165272962
0.815224381416355
-0.661293745697754
1.37043621817626
1.41102246437861
1.19357301747764
0.329706815760011
1.35535776267878
0.600412651562881
0.603439997579351
0.346075061160382
0.149084546725711
1.49999996495558
0.575256204763077
-1.49999999999998
-0.0959068057438811
0.677154900629762
0.662128558549018
1.40589816884934
0.509656078918397
1.0068529393154
0.78923997727364
0.653864428020523
1.49999999999998
-0.0168502937765843
0.226302644853126
0.842720760489261
0.894860842604155
1.49999999999672
0.8609573766894
-0.924789004235966
1.28061334119004
0.06408875676531
0.779620172183569
1.28785881026687
1.40616832926167
0.703998401571669
0.0953183287026141
0.180213457939096
-1.14507536320338
-0.549452932231424
-0.57185186778061
0.894813343753565
0.285967661501555
0.434557853557479
-0.491312177718952
1.13103471535218
0.58683718419932
0.59013647706375
-0.0155972947269786
0.621514099937231
-0.127155133829842
1.15599369357838
0.885372940642886
0.289289910603475
-0.189817357280806
0.296705752800149
0.510204000983276
1.05799732476324
1.13518003699215
-0.104165236349023
0.251705203561035
0.175433704092776
-0.324899448244725
0.272971039589108
0.594647790619572
1.49999999999865
-0.903373557517729
0.124915544078212
1.15921923996459
0.114683063011217
-0.334621072967367
-0.193625446026866
-1.02894515805809
0.163197423076245
0.280951362392365
0.602727635505238
1.34296580839358
0.999965193045163
-0.775906382243989
0.816056702920224
1.49999999999888
0.222436510738328
1.01187319079126
-0.0590775443859103
-0.434303125201524
0.309819460366043
0.304175836230537
-0.336126107917732
0.0514480834570157
-0.202521164579934
0.286798320567401
0.432358777411046
0.292684394467122
0.658805662597155
0.0165612887165687
0.0773764054368759
0.24534637202788
0.344699267423547
-0.157175614701995
0.299488148008989
0.157399811896939
-0.304810042889774
1.00898752634322
0.187358621254911
0.749145499101936
0.316768513955167
0.878307623054569
-1.30737930118425
0.0889270811513594
-0.121767053278159
-0.0719118239621237
1.49999999999997
0.339027841916412
-0.254070428330876
1.49999999999998
0.401689660225291
0.577742106847702
-0.197648970378569
-0.419455862610348
-0.312219417438237
-0.471784423442084
0.501786846721513
-1.10799580299897
0.383760109861773
0.375074677717541
-0.107302797131323
1.49999993311421
-0.0290276513234034
-0.712521374817627
-1.49999979229271
0.0474377484204321
1.29320915920613
0.445003952037872
0.385815327870469
0.340797264201073
0.254509723328092
0.45416794962244
0.543358252576899
1.49999999529061
1.14530052302415
-0.0731622683009084
0.599326493055593
-0.628384861555561
-0.181042351122602
0.662727213862372
-0.104655613290817
-0.41034833100859
0.717385268047667
0.530913989837331
0.197143411086421
0.344826805533658
-0.322902731835987
-0.0825756195823442
-1.08088848124558
0.698291092098663
0.632606984682987
0.423983819158726
0.295718585205567
0.787307705961026
-0.193631125928837
-1.1542089094724
1.04203505228884
-0.276465091560463
-1.3162044956365
-0.974535087556264
-0.410136277398006
0.299730941833226
-0.247201776754986
-0.143620532457902
0.575346252697593
1.49999999999987
0.219395613066229
1.49999998024621
0.471845115643318
-0.582989037555637
-0.500660912368633
0.507973888608983
1.49999999970158
0.874791305001104
1.03963179547808
-0.15638647995048
-0.687180692172147
-0.125807013859182
-0.261124714330705
0.367795327555803
0.468908957381522
1.49999944997294
-0.0524060462638731
1.15611926904131
0.0670646182120442
0.98031409362765
1.49999999999998
1.29580983852312
1.48807984450974
1.12339689995865
0.596829099491853
1.40615370920597
-0.639957831712774
0.77244912170126
0.613373772421554
1.48178852874116
-0.326063984917145
0.226342448152191
0.43044729973146
0.797508011546045
0.753144563256438
-0.631742815327218
-0.411063277258654
1.49999999995253
0.931128159127126
0.0682235729324873
-0.850676243500554
0.617004313705723
-1.49999999999998
0.0425509382218142
0.688486612006304
-0.191038189717812
0.743868516154285
0.0952330665553498
-0.517331630630257
-0.475802563838388
0.328305527283812
-0.545417717736455
0.122571096883929
0.35070188022875
1.49999996444326
1.04316608082721
1.16497220733182
0.759676288377898
-0.66039090896595
-0.546981806472509
-0.620510161498057
-0.578027482873425
-0.618476885421504
1.31246668422512
1.0161225441575
1.41402829758118
0.969614384578079
-0.918313232271884
1.49999999999998
1.20679986583781
0.458140342946425
1.06340062218483
-1.30255070402987
-0.332812769653712
0.279162459649781
-0.705597697878648
0.180381867658252
-1.49999994780405
0.2162694348217
1.49999997578058
0.451171426290609
0.0680389543888087
-0.580037664174736
-0.991477241740975
1.4999999994298
-0.0525114909452162
-1.49999739273026
0.460968767626457
1.06554209049541
-0.269288928153326
1.017297842244
1.49999999557218
0.0540794445909811
1.01891806558138
1.26887100994103
-0.134832324782501
0.52028766168085
1.04958937523045
0.854168210847122
0.54947317566214
0.778524551273393
0.255684331600098
-0.722746131742896
-0.297534512851322
-1.49445874233041
0.530366884915231
0.273231745649995
0.871780016220332
0.442415301090392
-0.100687564527212
-0.314451267369606
-0.442266920500531
0.174942989358712
0.949499825381142
-1.40841075802949
0.205913854512182
-0.15740798846486
0.550477357412751
-0.83828035366504
-0.0187904192867352
0.0045897221978236
-0.834275294235234
0.00816025195155647
-0.0910153529620651
0.436669294038943
-1.49999885148887
-0.171206813137466
-1.0335776335496
-0.0702042762776193
1.43447564500492
1.49999999846232
1.25153618873895
0.843616850902618
0.992753382992847
-1.49891852513483
1.00075995764106
-0.364706922566664
0.149511899369388
-0.258061450241731
0.644865690006371
-0.690231954664716
-0.306012399517328
-0.648601404447236
0.390305033628991
1.37118021106378
1.44615535558373
-0.455898895551855
-0.71851539980212
0.542906600202726
0.767764162930637
0.614793524216019
0.30316779133862
0.406955875611279
0.563135699594008
-0.20053636398815
0.023600104311985
0.133942084372543
0.594386618787805
-0.0495914262924158
-0.236161142709195
0.573386389388268
0.778407872469061
0.203787570878683
0.226797700731924
0.320781731511649
0.607263053308178
-1.04411409523199
0.491011624936222
1.49999931575579
0.229560389707708
1.35094244508043
1.03877152662336
1.31368716917744
0.512113417885011
1.42415627195065
-0.0298466558929214
0.836673839781492
-0.441784803370469
-0.155303681785723
0.369809851000721
0.338923558560881
1.04423076416453
-0.423640165253715
-0.30150209945765
0.072727234127177
-0.20582541887745
-0.45346092318802
1.10589133916549
0.6341125036369
0.133235360260682
1.1189195277881
0.442322493522554
0.864752358471603
-0.214409535601877
-0.238335475870062
-0.743903346249262
0.789616874583757
0.496459665894049
-0.264572390618028
-0.0907750289359114
0.131843940695659
0.615243742122547
0.292201768525808
0.185170570954776
-0.219831763738425
0.313493202021364
-0.236444026706636
1.49999999949328
1.0195672379402
-0.671858628619219
0.511445507653001
0.0482338048418465
-0.663104968427971
-0.414209272354099
1.27343900455998
-1.19255960469485
0.513497142259712
0.447830439585782
1.31896256828068
0.772726709165677
-0.734238623084567
-0.134454164992193
-0.136581804606602
-0.0838880228517869
-0.00180844333045671
-0.409619030898364
0.493891856509104
-0.49162086078646
-0.259297633802397
0.905816293517149
0.244168865795367
-0.594484080438185
1.49999999999998
-0.641877990493902
0.341473102010055
0.439006278704113
1.49999812127171
-0.576670750629634
-0.305541949944524
0.104508280531327
-1.49999999999998
0.168889202873897
-0.568869743949858
0.305110786939001
0.407234426489458
0.77690697090957
0.571560025329936
0.371724596162497
1.05716381648462
0.960672508593197
-0.257504761241122
1.16340650799472
0.36354208982317
1.49999998586327
1.49997808266431
0.0409349989505995
0.524819616929136
0.671418170243671
1.24221737341121
0.915598590715458
0.939227973803316
-0.106610317803618
0.200023537949511
-0.416732841034798
-0.394917699228645
-0.0823210233502483
1.49999999935532
0.524166241938098
0.214912769303096
0.223051095133433
0.253576192842667
0.00208640775220276
0.312159345679643
-0.296345047226447
-0.0856120993302483
-0.269720532245781
0.650936786139468
-0.0515354480106954
0.322800048753766
-0.0641018589925861
1.08813612236293
0.0582450742507536
1.30040437873477
0.625564710579623
-0.0249296433235007
0.576470562809917
1.27310840227249
0.849348859583022
-0.391778018749583
1.30099081480867
0.458499126667476
-0.457791322389042
1.00264242603485
0.385601239074613
-0.333605019102469
0.693605359582953
0.27769533504254
1.1007804897808
-0.25637242169119
-0.0337932911097288
0.927440495260689
-0.248794344556752
0.121570102760836
-1.39408899482724
-0.378063640991262
0.875132210989548
-0.530073842872954
-0.809782967774708
0.146106573994416
-0.222567011697184
0.366028535841673
1.49999997847715
-0.896509474327558
-1.49999652150941
0.339584218964533
-0.833805704862281
1.15330139436921
-0.296017942125774
1.13198164884959
0.150908297615334
0.51790387151287
0.534411942011565
-1.42019311153594
0.656037500604639
0.630765035338586
0.998714462639156
0.330230109021254
0.287219816384095
-0.103976663800586
0.0124172323804452
-0.581540569069549
1.49999999999998
0.260000977360583
-0.297492664800142
0.191098662743182
-0.805066698607422
1.30723357490123
0.156245783954254
0.764134018744263
0.627248331727342
0.710519178302207
-0.479947568583126
0.189711400244538
-0.130065602743758
0.971829154405294
1.25638230367111
0.0999956130311592
0.679268463867621
1.49999999999965
0.912319465205017
0.372385086282569
-1.33621697874799
-0.541793886544273
1.20351127001635
-0.317616452414528
-0.588145624806861
-0.458186895327508
0.115949698187147
-0.175747477444553
0.18040733067558
-0.366312964187444
0.675209396752765
0.18717746504053
1.28882409046909
0.742206272872133
0.67784162341009
0.402174029947037
0.0384701583415324
1.49999999999979
-0.0866553305185121
0.318541696836248
-1.05883449375407
0.333316422474868
0.916609919867134
1.31099419791795
-0.0320885124868826
1.4999991046973
1.31716451570623
-0.112947353051237
0.422505976794562
-0.385606436354219
1.49999988799834
-0.504008233454158
0.794258381582942
-0.480745476624473
0.328539219588641
-1.15258002896148
0.0460602303834329
-0.0748997943993156
-0.0960221805700627
0.190771818446159
0.231643156184025
0.446337261140317
-1.08828585370974
1.10917039887244
1.4819592228499
-0.836353991039479
0.94382966473864
-1.40874611854807
-0.0642988668806316
0.710964421924977
0.731368843195111
-0.538525488955664
0.541042231228473
0.405198195441255
0.730644676439835
0.694891216122512
0.547563423887318
-0.887143474845637
0.527640986314953
-0.190370623686274
0.277488820364187
-0.347946250439282
0.617593265779753
0.543282453050038
0.88381432811044
0.798888446054561
0.686187987010327
0.868063177537671
-0.236090287258517
0.480395839318552
0.772546741270327
1.49999971621529
1.49999999999284
0.427534578019421
0.0799802383759651
1.29984615098311
0.305777882094223
1.49999999999988
1.03087597292441
0.237689684504772
1.30041521974566
0.742909172702201
1.49999991016991
0.850240805374397
1.44636786787014
0.752214063800485
0.644153941805871
0.145085340832944
1.49999999999998
0.956805192951219
1.28591257133692
1.49998155289905
0.345148168102088
0.631360649136506
0.671146134428045
0.909313754223351
-0.682508857140632
-0.941410671364108
-0.29576577475392
-0.438796761973746
-0.368907364109309
1.49999999998331
0.334755492232947
0.460849092357009
0.409855118836277
0.358894430150113
0.618462707799163
0.980443118730267
0.494214106983377
0.578362724865388
0.974521866023346
0.20187510171453
-1.49999999999993
-0.22146211978722
-0.548276762037365
-0.936245546629416
-0.177606435843927
-0.667790955743566
-1.2286046325508
0.184260824891798
0.0882026702841654
-1.08923392682677
0.854149380165232
-0.156285099733243
1.1063876181835
-1.49999999999998
-0.959824715461581
-0.0660861423961514
-1.49999999999998
0.111632098224991
-0.170248891779947
0.0432149176419104
0.827886448297678
-0.257996268743105
-0.513606992589213
-1.23319044358913
-0.648005889370723
-0.0309927357570879
-0.576494412078225
-0.0302656848229937
-0.277946970319706
-0.184842423207383
0.521226334029699
-0.254797317516338
-1.49999999999861
-0.59936680231518
0.224204109534325
0.0301753967203532
-0.320575915295356
-0.473905136607205
-0.525547685053496
0.932471245925537
-0.709083901924754
-0.461871772292503
1.20498934739346
1.49999999962809
1.49999976073555
0.589837322796788
-1.07699785751153
1.49999999791287
0.757868057832078
-0.474455852281601
0.562308873837172
1.48696082604475
0.0562009749819984
0.543811545475954
-1.49999999990041
-0.540318804945635
1.49999999733316
-1.23856544065112
-0.125319165830869
0.110789556020599
0.463877825803616
0.369400939586451
0.263052134648041
-0.525523225207422
0.709326543525046
0.364407570061678
-1.04853416744349
-1.49999999999998
0.138601520779479
-0.814852858804127
0.619495028660841
-0.887313189001733
-0.117058540459442
0.36113817780719
0.361279762016107
0.306680778766155
-0.407189574614619
-0.732770763379294
-0.480960724648848
-1.06286863195295
-0.352989564788441
1.07373153013293
-1.49999999999994
0.373598467158228
0.367511362600367
0.0539525360601164
-1.49999997939754
-0.725082621739305
0.464946557016367
-1.49999999999998
-1.49999999999998
1.06344531775439
0.295368961414071
-0.814041967032775
-0.56584337850923
-0.54425839710059
1.11163076237315
1.49999999768566
-1.29147619352904
-0.180786274222078
1.49999970009756
0.710364670610308
0.788319339319187
1.49999999999992
0.43251817997268
-0.517119664470518
-0.42668950886189
-0.7432260625545
0.59288239427162
-1.24514708631462
0.581273975598592
-1.11357543889503
-0.586861296687512
-0.937699524401366
-0.359614970767803
-1.49999999999998
-0.3149003828459
0.0377945768097238
-1.1776320344802
-0.578545716447942
-0.803583002024985
-0.017663691531712
-0.358800619655671
1.35224318416516
1.49999998231925
0.640581779608417
0.351277485261431
-0.28201970420373
-1.49999999999998
-1.49999999984074
1.02772956821992
0.402596260994305
0.893728302058408
0.440256545294434
-0.022105164248472
-0.241639827875686
-0.460747358867405
0.20111410825116
0.819122475216771
-0.0188765159852475
0.64758088008198
0.0457704343809173
0.49092560802765
1.22172384223905
0.329029141752965
1.37226147583415
1.4999999982327
-0.66017215266871
1.41796447607759
-1.20077665264707
-0.649345476420741
1.49999999999941
-1.49999999595553
0.18118825190974
0.551446797372424
-0.673412650817879
0.683387192432727
-0.0280832745706964
0.101791057747713
1.49999999999929
0.261489626687407
-1.14751435176605
-0.883665862270915
0.0333017719154575
-1.49999999999998
-1.3259390081274
-0.432487247382517
-1.49999999999996
0.0256321296805591
-0.103961818358388
-0.222463004829693
-1.19178797416431
0.536064939459766
1.11945140429375
0.156405947691498
-0.881912692482771
-0.575178768393049
-0.0343758155063725
-0.227472694876111
0.286651223935017
0.089551262539525
0.0680931967319116
-0.117400828735209
0.26586217890274
-0.317387012703345
-0.927458728166083
-1.49999999999369
-1.49999998328651
-0.778814856530934
0.12458146418718
-0.873553899550339
0.876391377059786
-1.1210768671202
-0.167143909284321
0.104931704269901
-0.446250297848686
0.868267963792952
0.216511661503244
0.247947641461923
-0.0241758674867587
1.49999999999997
-0.215348967686327
-1.49999996787727
-0.959454848652423
-0.496902487702189
1.49999999402068
-0.883113708480355
-0.30823066118177
-1.00973892615658
-0.109635548373931
-0.345813074567398
1.49999999999314
0.090202693416266
0.108229631337879
0.123768917573812
1.49999999999998
0.446668880411637
0.338982802534015
-0.173257603569991
-0.194994748481517
1.49999999999998
0.386350332393714
1.49999999999998
-1.49999923049641
1.06183099797696
0.636758909041533
0.342581076628333
1.29504472174445
0.0177395997647882
0.0197512843854247
-1.49999995468512
-0.162808922371188
1.49999999954013
-0.132241840455487
0.689420163740045
0.483398072272384
0.822130584331127
0.771265598930297
-0.108893619666976
0.13180495524386
0.418596644852152
0.435699265963404
0.864861768019465
-1.34919990775004
0.109505130333853
1.49999953854626
-0.0152516625900044
-0.686299354823364
0.658808889872573
-0.718776373896341
0.270571209005059
-0.216313335964933
-0.0325811022196748
-0.563347885316729
-0.326768681785577
1.21342444005425
0.643235244964974
0.288618255460986
-0.188061782366739
0.0755466247730067
0.218364215364591
0.645781337755086
0.0419842704332747
-0.784245812267274
0.765754458280678
-0.000117747954624904
1.49999999867242
0.842319516051283
-0.546576390074297
0.414343944970135
0.00646811662441405
-1.49999976991237
-1.49999999818787
0.4544646882058
1.49999984727749
-0.153714087171782
1.44451226101044
-0.408769562128543
-0.0247372800087891
0.436135719052954
0.0899195963256851
0.348338916959688
-0.155907655788004
-0.393379720110861
0.393814357449294
-0.838462406332563
-1.49999996266597
0.678583685571384
0.115695646034133
-0.117740011333271
0.193890520256267
-0.611125487962091
0.209572205513579
-0.436610749728048
-0.542865728646551
0.3479636562241
0.505720366751129
-0.242801744459184
-0.553353131389062
-0.801948243627477
-0.541559834514095
-0.0516235667502788
-0.707303574586864
1.49999998878462
1.15652769522762
0.100564154368922
0.994214720269593
-0.170480613454099
0.301784284161348
-1.44459789610687
-0.400219884302291
-0.469152625204073
-0.293307543137663
-0.41416725687422
-0.967567840175878
1.21119830889608
0.0632683185316988
-1.22969048705041
-0.862671675255043
-0.486849555270495
1.49999999533234
0.379862696317768
-0.77046064754929
0.91376520270489
0.819073881696559
-0.0796887835922327
0.673868919894383
0.655985415638704
0.89208989238332
0.485213954369473
0.267967561926092
0.973325626569977
0.530767708137687
0.728513512175667
0.82816204456572
0.811849439380226
-0.265100402543711
-0.43956335351516
-0.142490198119342
0.522861706209218
0.591426445081652
-1.49999999999777
0.607102542771995
0.89477421530493
-1.49999999999993
0.68048363883546
1.30427215032664
0.272885008064469
