# Supplementary material for: Diversity of spatiotemporal coding reveals specialized visual processing streams in the mouse cortex
Source: Nat Commun. 2022 Jun 6;13:3249. doi: 10.1038/s41467-022-29656-z (PMC9170684; doi:10.1038/s41467-022-29656-z)
Supplement: Supplementary file 7 — Source Data [file 41467_2022_29656_MOESM7_ESM.zip › source data/Figure7C_C10.txt]

speedIdx
0.493255780982097
0.512885550451485
-0.749534196965225
1.35715808884581
0.717721153798267
-1.49999945298982
0.0943234574118949
-0.758063712912139
0.937686730888647
-1.37784233065004
-0.148217808941019
1.49999988172049
1.49997675148547
0.307345022691837
0.0355480752338702
-1.49999999999998
-0.507315931177614
-0.464783727285666
0.23708376085736
0.212492657407359
-0.1865231071155
0.0484364581055977
-0.342027405490727
-0.0667936554508459
-0.0432323985756437
0.379781335400902
-0.289921776826219
1.25737587573669
-0.804588176504622
-0.481890162236817
-1.49999905489884
0.841887316042211
-0.388095260302883
0.939973769693239
1.49999999828536
1.44543389483826
1.15022790646112
1.49999999993681
0.807695121266404
1.4429459638068
1.49999999417486
1.34470225368586
-0.866057333666214
1.16317634992052
0.443258956662648
-0.421752254010491
0.798842772221177
1.24080268922143
1.37204279245387
1.28426332061892
-0.087031584433514
1.49999496662831
-1.37776723966996
1.49999996021558
1.4999977532498
1.21035268089511
0.248462978023724
0.924639522818306
-0.352732870437411
1.49999998781204
1.49999968782875
1.49999999970584
1.49999990850112
1.4999981311442
1.49844119760346
0.366650377336134
1.06597078310119
1.01436677544264
1.21990328012085
-0.649771679408543
0.494939237123381
-0.052125916098932
-0.724292834388204
-0.025002220865481
0.941138885215281
1.49152782347547
0.0553364732181458
0.119472264624091
0.610997729060099
0.228700732245109
0.416291411152318
-0.0907634481360132
0.216580580672173
0.224113303237856
-0.314222536631062
0.792711266078545
-1.21621852533245
0.16106609025677
1.17294366806071
0.733875935663108
0.175290960416278
1.49999991698226
-0.657718720542266
0.482315085246795
0.744293497559305
1.49999999999998
1.34036063707032
0.689741095102165
0.331072495586129
-0.299931351931312
0.62219753742674
-0.311967109703303
0.995693615793163
-0.138095391060427
0.190402142282399
-0.423608410831521
-0.0758966575661451
0.394567143179559
-0.177918512267123
1.49999999999986
0.957464701530916
0.239842476861027
0.143032735908811
-0.218720059992388
0.420044714916818
0.0678941889955706
0.950702576816225
0.377169469077875
1.49999999999998
1.08864730099831
0.566865279623922
1.49999999999874
-0.244492397094983
-0.341454149649111
0.0957908557304087
-0.636070272097962
-0.545368023469026
0.197689361100977
0.11225075492925
-1.10860941229522
1.49999999797243
0.0379347890761518
0.241296591023204
-0.939003965254123
-0.0108075159763618
-0.0307838195813751
0.512864771951831
-0.123222236956359
1.49999990108879
0.440991914986595
0.523679870768732
1.49999719005755
-0.574924603505564
0.840995650735707
-1.49999528769539
-0.754617951753815
0.628425162316001
-0.100043803422219
0.806226664497762
-0.15740798846486
0.173003868937725
1.03272902326743
0.977607701194869
1.47025265580111
-1.23051851652826
1.07492185904139
0.900102775011791
1.1063876181835
-1.49999999999861
-0.488828542964697
1.49999998408618
-1.00973892615658
0.647985487820215
