# Supplementary material for: Diversity of spatiotemporal coding reveals specialized visual processing streams in the mouse cortex
Source: Nat Commun. 2022 Jun 6;13:3249. doi: 10.1038/s41467-022-29656-z (PMC9170684; doi:10.1038/s41467-022-29656-z)
Supplement: Supplementary file 7 — Source Data [file 41467_2022_29656_MOESM7_ESM.zip › source data/FigureS6A_top_AM.txt]

Han 2022	Marshel 2011	Andermann 2011
0.0200000000000222	0.02	NaN
0.0200000000000222	0.02	NaN
0.0200000000000222	0.02	NaN
0.0200000000000222	0.02	NaN
0.0200000000000222	0.02	NaN
0.0200000000000222	0.02	NaN
0.0200000000000222	0.02	NaN
0.0200000000000222	0.02	NaN
0.0200000000000222	0.02	NaN
0.0200000000000222	0.02	NaN
0.0200000000000222	0.02	NaN
0.0200000000000222	0.02	NaN
0.0200000000000222	0.02	NaN
0.0200000000000222	0.02	NaN
0.0200000000000222	0.02	NaN
0.0200000000000222	0.02	NaN
0.0200000000000222	0.02	NaN
0.0200000000000222	0.02	NaN
0.0200000000000222	0.02	NaN
0.0200000000000222	0.02	NaN
0.0200000000000222	0.02	NaN
0.0200000000000222	0.02	NaN
0.0200000000000222	0.02	NaN
0.0200000000000222	0.02	NaN
0.0200000000000222	0.02	NaN
0.0200000000000222	0.0208643490185737	NaN
0.0200000000000222	0.0228969806539378	NaN
0.0200000000000222	0.0243535923936859	NaN
0.0200000000000222	0.0258385309296675	NaN
0.0200000000000222	0.0270672065964724	NaN
0.0200000000000222	0.0282082270050168	NaN
0.0200000000000222	0.0293548437305955	NaN
0.0200000000000222	0.0304369742051266	NaN
0.0200000000000222	0.0326454995802904	NaN
0.0200000000000222	0.0358878981014074	NaN
0.0200000000000222	0.0379821057131798	NaN
0.0200000000000223	0.0393606346241881	NaN
0.0200000000000223	0.0406728019809213	NaN
0.0200000000000223	0.0412679385149316	NaN
0.0200000000000223	0.0418717832636914	NaN
0.0200000000000223	0.0424844636483886	NaN
0.0200000000000223	0.0431844819843161	NaN
0.0200000000000223	0.0440382718797313	NaN
0.0200000000000223	0.0449089418476175	NaN
0.0200000000000223	0.0455554580028447	NaN
0.0200000000000223	0.0478337469026967	NaN
0.0200000000000223	0.050663010262522	NaN
0.0200000000000223	0.0536596184714875	NaN
0.0200000000000224	0.0787970198650412	NaN
0.0200000000000224	0.0853296425156767	NaN
0.0200000000000224	0.0902946860828289	NaN
0.0200000000000224	0.0955486287581567	NaN
0.0200000000000224	0.101108280604568	NaN
0.0200000000000224	0.10401663372713	NaN
0.0200000000000225	0.106594906502633	NaN
0.0200000000000225	0.112583274828993	NaN
0.0200000000000225	0.119198653000912	NaN
0.0200000000000225	0.12485561214403	NaN
0.0200000000000225	0.130321307689778	NaN
0.0200000000000225	0.135919936818467	NaN
0.0200000000000225	0.141727786069136	NaN
0.0200000000000225	0.148063342634432	NaN
0.0200000000000226	0.16	NaN
0.0200000000000226	NaN	NaN
0.0200000000000227	NaN	NaN
0.0200000000000227	NaN	NaN
0.0200000000000227	NaN	NaN
0.0200000000000227	NaN	NaN
0.0200000000000227	NaN	NaN
0.0200000000000227	NaN	NaN
0.0200000000000227	NaN	NaN
0.0200000000000228	NaN	NaN
0.0200000000000228	NaN	NaN
0.0200000000000228	NaN	NaN
0.0200000000000228	NaN	NaN
0.0200000000000228	NaN	NaN
0.020000000000023	NaN	NaN
0.0200000000000231	NaN	NaN
0.0200000000000231	NaN	NaN
0.0200000000000234	NaN	NaN
0.0200000000000235	NaN	NaN
0.0200000000000235	NaN	NaN
0.0200000000000236	NaN	NaN
0.0200000000000237	NaN	NaN
0.0200000000000238	NaN	NaN
0.0200000000000239	NaN	NaN
0.0200000000000239	NaN	NaN
0.0200000000000241	NaN	NaN
0.0200000000000245	NaN	NaN
0.0200000000000248	NaN	NaN
0.0200000000000248	NaN	NaN
0.0200000000000256	NaN	NaN
0.0200000000000256	NaN	NaN
0.0200000000000257	NaN	NaN
0.020000000000029	NaN	NaN
0.0200000000000297	NaN	NaN
0.0200000000000326	NaN	NaN
0.0200000000000345	NaN	NaN
0.0200000000000348	NaN	NaN
0.0200000000000372	NaN	NaN
0.0200000000000406	NaN	NaN
0.0200000000000419	NaN	NaN
0.0200000000001204	NaN	NaN
0.0200000000006333	NaN	NaN
0.0200000000030844	NaN	NaN
0.0200000000066338	NaN	NaN
0.0200000000177402	NaN	NaN
0.0200000000889614	NaN	NaN
0.020000000107755	NaN	NaN
0.0200000001120213	NaN	NaN
0.0200000001808983	NaN	NaN
0.0200000032549073	NaN	NaN
0.0200000145930347	NaN	NaN
0.0200000735918521	NaN	NaN
0.0200001444452321	NaN	NaN
0.0200003537152332	NaN	NaN
0.0200054427611108	NaN	NaN
0.0200085780679172	NaN	NaN
0.0200149225601257	NaN	NaN
0.0200168701247946	NaN	NaN
0.0200315779334277	NaN	NaN
0.0200575486531243	NaN	NaN
0.0200580011154591	NaN	NaN
0.0200583668551551	NaN	NaN
0.0200924393810832	NaN	NaN
0.0201243484506389	NaN	NaN
0.0201340948271481	NaN	NaN
0.0203393283995278	NaN	NaN
0.0203703533440412	NaN	NaN
0.0204896583167674	NaN	NaN
0.0205110522428801	NaN	NaN
0.0205137477922511	NaN	NaN
0.0206298776055265	NaN	NaN
0.0207090033048691	NaN	NaN
0.0208896180488582	NaN	NaN
0.0209375497797749	NaN	NaN
0.0209631920566542	NaN	NaN
0.0209737379768489	NaN	NaN
0.0209979364471586	NaN	NaN
0.0210202509962663	NaN	NaN
0.0211450831370246	NaN	NaN
0.0211870330542698	NaN	NaN
0.0215166577744794	NaN	NaN
0.0216329494370946	NaN	NaN
0.0216829738238151	NaN	NaN
0.0218807801964899	NaN	NaN
0.0220232777019701	NaN	NaN
0.0222245981668193	NaN	NaN
0.0223608760727131	NaN	NaN
0.0224552451059625	NaN	NaN
0.0225925375436668	NaN	NaN
0.0227027034307485	NaN	NaN
0.0228489313297929	NaN	NaN
0.022889996308547	NaN	NaN
0.0230570037582484	NaN	NaN
0.0230964787724491	NaN	NaN
0.0232280794462	NaN	NaN
0.0232591074780681	NaN	NaN
0.023270774926743	NaN	NaN
0.0233709798521457	NaN	NaN
0.0235072612177205	NaN	NaN
0.0236839130704964	NaN	NaN
0.0236979727057759	NaN	NaN
0.0237249163797394	NaN	NaN
0.0237363338205812	NaN	NaN
0.0238651551354815	NaN	NaN
0.0241055269975754	NaN	NaN
0.024121282639795	NaN	NaN
0.0241443493025736	NaN	NaN
0.0241734942392173	NaN	NaN
0.0242346119222342	NaN	NaN
0.0242886233633687	NaN	NaN
0.0243945937664167	NaN	NaN
0.0246127483122696	NaN	NaN
0.0246169938295164	NaN	NaN
0.024692391411787	NaN	NaN
0.0247664659576294	NaN	NaN
0.0248174926911442	NaN	NaN
0.0250027073668863	NaN	NaN
0.0250132441957485	NaN	NaN
0.0250356004676196	NaN	NaN
0.0250697704859654	NaN	NaN
0.025195043344003	NaN	NaN
0.0253962328721976	NaN	NaN
0.025413018889023	NaN	NaN
0.0254929058500866	NaN	NaN
0.0255207999494602	NaN	NaN
0.0255694422953204	NaN	NaN
0.0256357610626254	NaN	NaN
0.0257312715289234	NaN	NaN
0.0257550134045056	NaN	NaN
0.0257847082225386	NaN	NaN
0.0258516401199544	NaN	NaN
0.0259207330381279	NaN	NaN
0.0259284553882965	NaN	NaN
0.0259341161887892	NaN	NaN
0.0259626533707264	NaN	NaN
0.0262278261728155	NaN	NaN
0.0262985951683929	NaN	NaN
0.0264172513508491	NaN	NaN
0.0264380661744107	NaN	NaN
0.0264661387847269	NaN	NaN
0.026748354429154	NaN	NaN
0.026776630096424	NaN	NaN
0.026876396495298	NaN	NaN
0.0271157202947759	NaN	NaN
0.0271654516119231	NaN	NaN
0.0272416127744938	NaN	NaN
0.0273354992553682	NaN	NaN
0.0274131605863372	NaN	NaN
0.027443772508424	NaN	NaN
0.0274675735730807	NaN	NaN
0.0275360179512688	NaN	NaN
0.0276529114411238	NaN	NaN
0.0276745419047827	NaN	NaN
0.0276764072727701	NaN	NaN
0.0276829891526905	NaN	NaN
0.0277039878511326	NaN	NaN
0.0277521432024668	NaN	NaN
0.0277924589486929	NaN	NaN
0.0278100293112472	NaN	NaN
0.0279552169939246	NaN	NaN
0.027976661128375	NaN	NaN
0.0279833214990722	NaN	NaN
0.0280638608241231	NaN	NaN
0.0281594525877719	NaN	NaN
0.0281957391944196	NaN	NaN
0.0283088421855833	NaN	NaN
0.0283344991518094	NaN	NaN
0.0283848006914431	NaN	NaN
0.028398171011076	NaN	NaN
0.0284064060902064	NaN	NaN
0.0284536480653662	NaN	NaN
0.0286206960768719	NaN	NaN
0.0288132146151884	NaN	NaN
0.0289181746293322	NaN	NaN
0.028944045733817	NaN	NaN
0.0291035012203709	NaN	NaN
0.0291545628275352	NaN	NaN
0.029179993422171	NaN	NaN
0.0293348490963036	NaN	NaN
0.0293348490963036	NaN	NaN
0.0294453381636669	NaN	NaN
0.0296001421953277	NaN	NaN
0.0296891081264069	NaN	NaN
0.0297408792524905	NaN	NaN
0.0298141164586163	NaN	NaN
0.0298465764451804	NaN	NaN
0.0299235591081755	NaN	NaN
0.0299270111467953	NaN	NaN
0.0300442099937506	NaN	NaN
0.0300447059545483	NaN	NaN
0.0301496018678888	NaN	NaN
0.0301914728574254	NaN	NaN
0.0301946894662508	NaN	NaN
0.0302378657463145	NaN	NaN
0.0302467690951173	NaN	NaN
0.0303610839498567	NaN	NaN
0.0303729012860658	NaN	NaN
0.0304082375110055	NaN	NaN
0.0305231366093278	NaN	NaN
0.0305344346664175	NaN	NaN
0.0307959288529971	NaN	NaN
0.0309043596382332	NaN	NaN
0.0309265108070715	NaN	NaN
0.0309827922690535	NaN	NaN
0.0310038476077274	NaN	NaN
0.0310212578207124	NaN	NaN
0.0311271506375319	NaN	NaN
0.0311452642198448	NaN	NaN
0.0312548394510771	NaN	NaN
0.0313617040903995	NaN	NaN
0.0313739274021386	NaN	NaN
0.0313795418336311	NaN	NaN
0.0313953184030064	NaN	NaN
0.0315640217946468	NaN	NaN
0.0316647905413424	NaN	NaN
0.0316713011600933	NaN	NaN
0.0317446273608025	NaN	NaN
0.0317787214912137	NaN	NaN
0.031779879438627	NaN	NaN
0.0318236070390408	NaN	NaN
0.0318637721792906	NaN	NaN
0.0320949577980695	NaN	NaN
0.0322895512490975	NaN	NaN
0.0323008560068099	NaN	NaN
0.0323038626883596	NaN	NaN
0.0324883883146616	NaN	NaN
0.0325225386766747	NaN	NaN
0.0325284535832321	NaN	NaN
0.0325772159671173	NaN	NaN
0.032887215324862	NaN	NaN
0.0329734549494009	NaN	NaN
0.0329869218089918	NaN	NaN
0.0330386872413164	NaN	NaN
0.0331007082993945	NaN	NaN
0.0331030788191091	NaN	NaN
0.0331390930104028	NaN	NaN
0.0331625700033733	NaN	NaN
0.0332357906312143	NaN	NaN
0.0332993137416626	NaN	NaN
0.0333662471277344	NaN	NaN
0.0333874855827512	NaN	NaN
0.0334093911851588	NaN	NaN
0.0334288944767466	NaN	NaN
0.0335444257640703	NaN	NaN
0.0335860507754382	NaN	NaN
0.0336842299978126	NaN	NaN
0.0336954128778504	NaN	NaN
0.0336972845546761	NaN	NaN
0.0337173453763038	NaN	NaN
0.033747132801715	NaN	NaN
0.0337773149901817	NaN	NaN
0.0340294715859998	NaN	NaN
0.0341723049024957	NaN	NaN
0.0342173986229701	NaN	NaN
0.03423598164628	NaN	NaN
0.0344279682570862	NaN	NaN
0.0344998595238004	NaN	NaN
0.0345096564521832	NaN	NaN
0.0346614767123768	NaN	NaN
0.0346903319713737	NaN	NaN
0.0347516431749209	NaN	NaN
0.0347537846201486	NaN	NaN
0.0348108577244664	NaN	NaN
0.0348298335116864	NaN	NaN
0.0348699633660085	NaN	NaN
0.0349077748557416	NaN	NaN
0.0350635458843989	NaN	NaN
0.0350975354411744	NaN	NaN
0.0351329581013919	NaN	NaN
0.0352655097329181	NaN	NaN
0.0352837639989552	NaN	NaN
0.0353554838074734	NaN	NaN
0.0355128993551526	NaN	NaN
0.0355249866933913	NaN	NaN
0.0355649733312992	NaN	NaN
0.0357911589155421	NaN	NaN
0.0358138239905586	NaN	NaN
0.0358435705010603	NaN	NaN
0.0359088712706924	NaN	NaN
0.0359285569014826	NaN	NaN
0.0359488882197637	NaN	NaN
0.0360527136702543	NaN	NaN
0.0362000406033245	NaN	NaN
0.0364539529147576	NaN	NaN
0.0365091539884491	NaN	NaN
0.0366142385947851	NaN	NaN
0.0366646126446322	NaN	NaN
0.0366925797090437	NaN	NaN
0.0367592972385606	NaN	NaN
0.036837045889244	NaN	NaN
0.0369163441623475	NaN	NaN
0.03701297768286	NaN	NaN
0.0370300460681103	NaN	NaN
0.0370381991022612	NaN	NaN
0.0370517465565254	NaN	NaN
0.0370543332556686	NaN	NaN
0.0370807863024786	NaN	NaN
0.0371357921900276	NaN	NaN
0.0373817721330854	NaN	NaN
0.0374202206830927	NaN	NaN
0.0374415405519026	NaN	NaN
0.0375583028729621	NaN	NaN
0.0375589984896391	NaN	NaN
0.037587506817237	NaN	NaN
0.0375946505273679	NaN	NaN
0.0377080499350321	NaN	NaN
0.0377080836577158	NaN	NaN
0.037974561278935	NaN	NaN
0.0380571488238941	NaN	NaN
0.0380759978081282	NaN	NaN
0.03815151315435	NaN	NaN
0.0383950609343114	NaN	NaN
0.0385621602256415	NaN	NaN
0.0386271186348844	NaN	NaN
0.0386428147229534	NaN	NaN
0.0386867800276415	NaN	NaN
0.0388408418260881	NaN	NaN
0.0388936533695808	NaN	NaN
0.0389198362557244	NaN	NaN
0.0389490924078845	NaN	NaN
0.0389585021469787	NaN	NaN
0.0391255319804251	NaN	NaN
0.0392512703210191	NaN	NaN
0.0392668035296985	NaN	NaN
0.039283937628474	NaN	NaN
0.039287676346829	NaN	NaN
0.0393505038839204	NaN	NaN
0.0393645060732966	NaN	NaN
0.0394169298071296	NaN	NaN
0.039731275092546	NaN	NaN
0.0400990404666455	NaN	NaN
0.0401508196578216	NaN	NaN
0.0401509060054166	NaN	NaN
0.0401528263429943	NaN	NaN
0.0401713575596915	NaN	NaN
0.0402437427684198	NaN	NaN
0.0403071922991193	NaN	NaN
0.040455976713128	NaN	NaN
0.0404848813367162	NaN	NaN
0.040536473723069	NaN	NaN
0.04054839849906	NaN	NaN
0.0405964319019534	NaN	NaN
0.0407193452634817	NaN	NaN
0.0407575841631594	NaN	NaN
0.0407781751547169	NaN	NaN
0.0408596037321944	NaN	NaN
0.0408892745107798	NaN	NaN
0.0408898865692688	NaN	NaN
0.0409109268813717	NaN	NaN
0.0410593888173499	NaN	NaN
0.0411673208146001	NaN	NaN
0.0412824355785315	NaN	NaN
0.0414137885478074	NaN	NaN
0.0414893248910351	NaN	NaN
0.0415033199884193	NaN	NaN
0.0417088347714104	NaN	NaN
0.0417546419001373	NaN	NaN
0.0418119458655262	NaN	NaN
0.0418286613510094	NaN	NaN
0.0422501252553297	NaN	NaN
0.0422966107099793	NaN	NaN
0.0424146013655267	NaN	NaN
0.0425305683419675	NaN	NaN
0.0425979489722208	NaN	NaN
0.0426705223143662	NaN	NaN
0.0427470190538808	NaN	NaN
0.0427474106718133	NaN	NaN
0.0429050709825743	NaN	NaN
0.0429688296827827	NaN	NaN
0.0431002263354582	NaN	NaN
0.0431288957011413	NaN	NaN
0.0431752205488978	NaN	NaN
0.0432342373838139	NaN	NaN
0.0434237041562345	NaN	NaN
0.0434370988903705	NaN	NaN
0.0435326667415679	NaN	NaN
0.0435926242078122	NaN	NaN
0.0436575519279227	NaN	NaN
0.0436629822600728	NaN	NaN
0.0436938976455867	NaN	NaN
0.043741799490552	NaN	NaN
0.0438287516630496	NaN	NaN
0.0438682769609813	NaN	NaN
0.043986789259561	NaN	NaN
0.0440794308772564	NaN	NaN
0.0442086987608293	NaN	NaN
0.0443030938007324	NaN	NaN
0.0443458948884787	NaN	NaN
0.044438258239366	NaN	NaN
0.0447245367411208	NaN	NaN
0.0447460411353245	NaN	NaN
0.0448678268840361	NaN	NaN
0.0449266450431689	NaN	NaN
0.0449629619675986	NaN	NaN
0.0449944899629403	NaN	NaN
0.0451332264544004	NaN	NaN
0.0453006497365023	NaN	NaN
0.0453345705545876	NaN	NaN
0.0454298235581786	NaN	NaN
0.0454309665045122	NaN	NaN
0.045683101812392	NaN	NaN
0.0457150064526187	NaN	NaN
0.0457247241403913	NaN	NaN
0.0457328628260268	NaN	NaN
0.0457551206154944	NaN	NaN
0.0457891850178513	NaN	NaN
0.045854548634694	NaN	NaN
0.0458696641951377	NaN	NaN
0.045946143387494	NaN	NaN
0.0460000076818741	NaN	NaN
0.0460460487107528	NaN	NaN
0.0462676393861664	NaN	NaN
0.0463422509761666	NaN	NaN
0.046345750215728	NaN	NaN
0.046667670280566	NaN	NaN
0.0466844281319271	NaN	NaN
0.0467674425435496	NaN	NaN
0.0468308660644851	NaN	NaN
0.0470088818737197	NaN	NaN
0.0470745401322592	NaN	NaN
0.0473004346046613	NaN	NaN
0.047414243937572	NaN	NaN
0.0474758715656525	NaN	NaN
0.0475402762582527	NaN	NaN
0.0476272212804494	NaN	NaN
0.0477174716449316	NaN	NaN
0.047812822332794	NaN	NaN
0.0480437124056169	NaN	NaN
0.0481684772075798	NaN	NaN
0.0483749058321497	NaN	NaN
0.0484068911377914	NaN	NaN
0.0484666668390082	NaN	NaN
0.0485147964945373	NaN	NaN
0.0485715668363399	NaN	NaN
0.0487117315470096	NaN	NaN
0.0488516577101705	NaN	NaN
0.0489195934323147	NaN	NaN
0.0491134857921127	NaN	NaN
0.0494256652947007	NaN	NaN
0.0498636694761156	NaN	NaN
0.0499316855559947	NaN	NaN
0.0500112158750439	NaN	NaN
0.0503315360073474	NaN	NaN
0.0504268719416173	NaN	NaN
0.0504411115225309	NaN	NaN
0.0504467580407789	NaN	NaN
0.0507152411672509	NaN	NaN
0.0508552970541739	NaN	NaN
0.0510149208816363	NaN	NaN
0.0513227611547283	NaN	NaN
0.0517851577765288	NaN	NaN
0.0518637040693426	NaN	NaN
0.0518647949945192	NaN	NaN
0.0519123576650017	NaN	NaN
0.052026267699567	NaN	NaN
0.052221433112442	NaN	NaN
0.0523175482379801	NaN	NaN
0.0524506561416068	NaN	NaN
0.0524679805573956	NaN	NaN
0.0524825039024971	NaN	NaN
0.0525186419692499	NaN	NaN
0.0525982776187889	NaN	NaN
0.0526515781461713	NaN	NaN
0.0527543736470674	NaN	NaN
0.0527741310440792	NaN	NaN
0.052841103496967	NaN	NaN
0.0528489351277901	NaN	NaN
0.05288452934721	NaN	NaN
0.0528946397630791	NaN	NaN
0.0529430721747825	NaN	NaN
0.052988932238481	NaN	NaN
0.0530784419510679	NaN	NaN
0.0531833816304014	NaN	NaN
0.0532259730506716	NaN	NaN
0.0534750206467382	NaN	NaN
0.0538971875135248	NaN	NaN
0.0539383875764046	NaN	NaN
0.0540005086028544	NaN	NaN
0.0541971434968012	NaN	NaN
0.0542383413416136	NaN	NaN
0.054274258280273	NaN	NaN
0.0545537044960323	NaN	NaN
0.0546129395046984	NaN	NaN
0.0546796855341613	NaN	NaN
0.0547928604946643	NaN	NaN
0.0548286740471437	NaN	NaN
0.0548336912804562	NaN	NaN
0.054887165121098	NaN	NaN
0.054935194804476	NaN	NaN
0.0549802582885189	NaN	NaN
0.0551570020230731	NaN	NaN
0.0554259794355481	NaN	NaN
0.0554775214408328	NaN	NaN
0.0555268375844583	NaN	NaN
0.0555502316806169	NaN	NaN
0.0555658157651521	NaN	NaN
0.0556179319727711	NaN	NaN
0.0559976286122617	NaN	NaN
0.056056269886	NaN	NaN
0.0561799896729696	NaN	NaN
0.0564642382691476	NaN	NaN
0.0566421635324841	NaN	NaN
0.0567438715512257	NaN	NaN
0.0567729733826438	NaN	NaN
0.0568630404241979	NaN	NaN
0.0572912724885858	NaN	NaN
0.0572939951527565	NaN	NaN
0.0573418987941164	NaN	NaN
0.0573746603383243	NaN	NaN
0.0574145812370729	NaN	NaN
0.0574604377852496	NaN	NaN
0.0575042084759763	NaN	NaN
0.0575533271881563	NaN	NaN
0.0576263203965445	NaN	NaN
0.0576812357508039	NaN	NaN
0.0577408833020862	NaN	NaN
0.0579384222200963	NaN	NaN
0.0580761638861466	NaN	NaN
0.0581045746087324	NaN	NaN
0.0582817913938549	NaN	NaN
0.0583129586080907	NaN	NaN
0.0585537622271552	NaN	NaN
0.0588745913780737	NaN	NaN
0.059014742385443	NaN	NaN
0.0590265031427553	NaN	NaN
0.0590318866355086	NaN	NaN
0.0590814187702348	NaN	NaN
0.0591287325104778	NaN	NaN
0.0591309926347997	NaN	NaN
0.0591386917725723	NaN	NaN
0.0591846066821919	NaN	NaN
0.0592896793915164	NaN	NaN
0.0593803562506916	NaN	NaN
0.0594632562609233	NaN	NaN
0.0595476498660097	NaN	NaN
0.059605734360249	NaN	NaN
0.0596744005086505	NaN	NaN
0.05975121366344	NaN	NaN
0.0599999844336213	NaN	NaN
0.0600734131241372	NaN	NaN
0.0601550617949279	NaN	NaN
0.0601781733929708	NaN	NaN
0.0602030909145072	NaN	NaN
0.0602140978871533	NaN	NaN
0.0602278066355809	NaN	NaN
0.0603259271620588	NaN	NaN
0.0604201193410216	NaN	NaN
0.0604690350286643	NaN	NaN
0.0605071566830523	NaN	NaN
0.060733578530709	NaN	NaN
0.0607480972995178	NaN	NaN
0.0607600837728954	NaN	NaN
0.0607667602719033	NaN	NaN
0.0608815790957879	NaN	NaN
0.0609779551736049	NaN	NaN
0.0610328124173733	NaN	NaN
0.0611296128784056	NaN	NaN
0.0611680980650858	NaN	NaN
0.0613301194071747	NaN	NaN
0.0613334831064561	NaN	NaN
0.0614456865585532	NaN	NaN
0.0614525240999973	NaN	NaN
0.0616618510838009	NaN	NaN
0.0618262877558352	NaN	NaN
0.0618647507388483	NaN	NaN
0.0618804320991164	NaN	NaN
0.0619054906009219	NaN	NaN
0.0619252148170108	NaN	NaN
0.0620162049030873	NaN	NaN
0.0620960491930299	NaN	NaN
0.0621756523682437	NaN	NaN
0.0621841286790449	NaN	NaN
0.0621958173530306	NaN	NaN
0.0622013908590742	NaN	NaN
0.0622399789081624	NaN	NaN
0.0622488424073265	NaN	NaN
0.0622986516636413	NaN	NaN
0.0625604517262252	NaN	NaN
0.0626279143162403	NaN	NaN
0.0626363021602096	NaN	NaN
0.0627274675802943	NaN	NaN
0.0627340594787638	NaN	NaN
0.0627897822230827	NaN	NaN
0.062795286521495	NaN	NaN
0.0628000172867749	NaN	NaN
0.0628464656627921	NaN	NaN
0.0628647158470211	NaN	NaN
0.0628883108321507	NaN	NaN
0.0629005677255972	NaN	NaN
0.0630264211057448	NaN	NaN
0.0630399497543261	NaN	NaN
0.0631273570797869	NaN	NaN
0.0633884979961579	NaN	NaN
0.0634079156131283	NaN	NaN
0.0634769709839066	NaN	NaN
0.0636833303132962	NaN	NaN
0.0639026959339551	NaN	NaN
0.0639908494410605	NaN	NaN
0.0640269649278187	NaN	NaN
0.064103188835768	NaN	NaN
0.0641554913166806	NaN	NaN
0.0642152953064516	NaN	NaN
0.0642268704913142	NaN	NaN
0.0643044056600198	NaN	NaN
0.064331873062847	NaN	NaN
0.0644771982197598	NaN	NaN
0.0644772797189808	NaN	NaN
0.064479620462663	NaN	NaN
0.0645207381627941	NaN	NaN
0.0647110751023168	NaN	NaN
0.0647758978979224	NaN	NaN
0.0647937794076876	NaN	NaN
0.0648866910851816	NaN	NaN
0.064915385499202	NaN	NaN
0.0649168580028359	NaN	NaN
0.0649773154059595	NaN	NaN
0.0650104234042832	NaN	NaN
0.0650716022142943	NaN	NaN
0.0651773905668495	NaN	NaN
0.0652926969199311	NaN	NaN
0.0653384548433804	NaN	NaN
0.0654478834757092	NaN	NaN
0.0654558098231489	NaN	NaN
0.0656648185874918	NaN	NaN
0.0656763855236492	NaN	NaN
0.0657051500134022	NaN	NaN
0.065821024502583	NaN	NaN
0.0660749042940777	NaN	NaN
0.0661394615876123	NaN	NaN
0.0661620324066336	NaN	NaN
0.0662168916056082	NaN	NaN
0.0662259573243137	NaN	NaN
0.0662454431189727	NaN	NaN
0.0662822490027352	NaN	NaN
0.0663587008420404	NaN	NaN
0.0663762794866087	NaN	NaN
0.066435851989468	NaN	NaN
0.0668612196766627	NaN	NaN
0.0668900452930659	NaN	NaN
0.0671206283190075	NaN	NaN
0.0672323496193303	NaN	NaN
0.0672764883157587	NaN	NaN
0.06737740920675	NaN	NaN
0.0675066382350154	NaN	NaN
0.0675457087577963	NaN	NaN
0.0676089446098033	NaN	NaN
0.0676128094216638	NaN	NaN
0.0678138137344633	NaN	NaN
0.0678288064340276	NaN	NaN
0.0679510420622516	NaN	NaN
0.0680069512298868	NaN	NaN
0.0680481730338798	NaN	NaN
0.0682939865131275	NaN	NaN
0.0683040761686002	NaN	NaN
0.0684665658694278	NaN	NaN
0.068505114254642	NaN	NaN
0.0685275116219648	NaN	NaN
0.0685498493144453	NaN	NaN
0.0686302358437609	NaN	NaN
0.0686512264336613	NaN	NaN
0.0687454655034602	NaN	NaN
0.0687940685116786	NaN	NaN
0.0689643389723654	NaN	NaN
0.0689765395882926	NaN	NaN
0.0690699960153182	NaN	NaN
0.0691387306023705	NaN	NaN
0.0692428012651548	NaN	NaN
0.0692547518132108	NaN	NaN
0.0693695420164458	NaN	NaN
0.0694509046487461	NaN	NaN
0.0694870920895756	NaN	NaN
0.0695730925983256	NaN	NaN
0.0696436529095536	NaN	NaN
0.069674985535202	NaN	NaN
0.0696879180607699	NaN	NaN
0.069893727886084	NaN	NaN
0.0699594619264604	NaN	NaN
0.0700441047347396	NaN	NaN
0.0701851563452753	NaN	NaN
0.0702853685012793	NaN	NaN
0.0702932527914231	NaN	NaN
0.070308676498585	NaN	NaN
0.070343450888542	NaN	NaN
0.0704077060632663	NaN	NaN
0.0704656280425569	NaN	NaN
0.070468422744506	NaN	NaN
0.0705565364214128	NaN	NaN
0.0705864688535725	NaN	NaN
0.0705896825273583	NaN	NaN
0.0706525690265613	NaN	NaN
0.070698845370229	NaN	NaN
0.0707321973465413	NaN	NaN
0.070748115858458	NaN	NaN
0.0708112121408687	NaN	NaN
0.0708972080624743	NaN	NaN
0.0710153730478852	NaN	NaN
0.0710612021512255	NaN	NaN
0.07109088173765	NaN	NaN
0.0711052675006943	NaN	NaN
0.0711231673497779	NaN	NaN
0.071238648833406	NaN	NaN
0.0713184218019175	NaN	NaN
0.0714077099792211	NaN	NaN
0.0716429832892206	NaN	NaN
0.07167503094988	NaN	NaN
0.0719183907905525	NaN	NaN
0.0719264437981186	NaN	NaN
0.0719874265009111	NaN	NaN
0.0722917470903022	NaN	NaN
0.0723384858051672	NaN	NaN
0.07244254927723	NaN	NaN
0.0724546236837126	NaN	NaN
0.0725759502806018	NaN	NaN
0.072595317092076	NaN	NaN
0.0726019745685507	NaN	NaN
0.0728048717378002	NaN	NaN
0.0729183406928522	NaN	NaN
0.0729604461105986	NaN	NaN
0.0733484191536001	NaN	NaN
0.0733602653481065	NaN	NaN
0.0734544386509547	NaN	NaN
0.0734947116114132	NaN	NaN
0.0734969908633001	NaN	NaN
0.0735599753380759	NaN	NaN
0.0736775626167885	NaN	NaN
0.0736927041768794	NaN	NaN
0.0739559261760908	NaN	NaN
0.0741587973818147	NaN	NaN
0.0741599339451997	NaN	NaN
0.0742105116766712	NaN	NaN
0.0742251436526609	NaN	NaN
0.0742553780482768	NaN	NaN
0.0743550860830357	NaN	NaN
0.0744368265414332	NaN	NaN
0.074480777549727	NaN	NaN
0.0747111096188328	NaN	NaN
0.0747311851292631	NaN	NaN
0.0748383598254111	NaN	NaN
0.0748657320288202	NaN	NaN
0.0749623747669446	NaN	NaN
0.0749991715816688	NaN	NaN
0.0750649237926217	NaN	NaN
0.0750824366581584	NaN	NaN
0.0751609449241694	NaN	NaN
0.0752357163210666	NaN	NaN
0.0752587038242143	NaN	NaN
0.0753584317981176	NaN	NaN
0.0753677934148014	NaN	NaN
0.0753728293170306	NaN	NaN
0.0753791564545505	NaN	NaN
0.0755172714565204	NaN	NaN
0.0755486780461076	NaN	NaN
0.0756425159513866	NaN	NaN
0.0757282871031408	NaN	NaN
0.0757464803014017	NaN	NaN
0.0757948692839724	NaN	NaN
0.0758129136386957	NaN	NaN
0.076059834883871	NaN	NaN
0.0762881805117908	NaN	NaN
0.0762912072024455	NaN	NaN
0.0763412935460196	NaN	NaN
0.0763855934750323	NaN	NaN
0.076416090795834	NaN	NaN
0.0764482349984637	NaN	NaN
0.0764639181611384	NaN	NaN
0.0765457257689558	NaN	NaN
0.0767312629843248	NaN	NaN
0.0768717462216673	NaN	NaN
0.0769932076928901	NaN	NaN
0.0770981987553509	NaN	NaN
0.0771497004921556	NaN	NaN
0.0772021793361983	NaN	NaN
0.0772564669607929	NaN	NaN
0.0774040315954888	NaN	NaN
0.0774364351267255	NaN	NaN
0.0775103121817232	NaN	NaN
0.0777163002280653	NaN	NaN
0.0778148913651812	NaN	NaN
0.0779396704163306	NaN	NaN
0.0780212151448596	NaN	NaN
0.0780576050127635	NaN	NaN
0.0781375086477288	NaN	NaN
0.078195593473821	NaN	NaN
0.0782340022523406	NaN	NaN
0.0782375029699039	NaN	NaN
0.0782591147143114	NaN	NaN
0.0783980585631564	NaN	NaN
0.0784270045745271	NaN	NaN
0.0785335668546027	NaN	NaN
0.0789360454968163	NaN	NaN
0.0792973681852584	NaN	NaN
0.0795389779099449	NaN	NaN
0.0797279681385941	NaN	NaN
0.0797527655760185	NaN	NaN
0.0797930467464681	NaN	NaN
0.0799225431446947	NaN	NaN
0.080112654474885	NaN	NaN
0.0802064316456797	NaN	NaN
0.0802319296015219	NaN	NaN
0.0802388822407686	NaN	NaN
0.0803480809179576	NaN	NaN
0.080436587277169	NaN	NaN
0.0805655373119742	NaN	NaN
0.0806300276438257	NaN	NaN
0.0808252843462929	NaN	NaN
0.080844030648373	NaN	NaN
0.0808748735954699	NaN	NaN
0.0808840474189356	NaN	NaN
0.0809510072712561	NaN	NaN
0.080990455536567	NaN	NaN
0.0813079789150531	NaN	NaN
0.0814248314590916	NaN	NaN
0.0814695313878781	NaN	NaN
0.0816145340476244	NaN	NaN
0.0816551840573816	NaN	NaN
0.081938913507825	NaN	NaN
0.0819613915000033	NaN	NaN
0.0821096307128219	NaN	NaN
0.0821257423061046	NaN	NaN
0.0821531234792889	NaN	NaN
0.0823490990802386	NaN	NaN
0.082491393465924	NaN	NaN
0.082552853351619	NaN	NaN
0.0825601654755787	NaN	NaN
0.0826186427671144	NaN	NaN
0.0826693061321526	NaN	NaN
0.0826738206965361	NaN	NaN
0.0828539153559079	NaN	NaN
0.0830151991418126	NaN	NaN
0.0830343438633266	NaN	NaN
0.0830690096529622	NaN	NaN
0.0830995183409133	NaN	NaN
0.083183553401059	NaN	NaN
0.0832198168286421	NaN	NaN
0.0833408826887466	NaN	NaN
0.0833541429386005	NaN	NaN
0.0834412423336452	NaN	NaN
0.0835054703247029	NaN	NaN
0.0836352362265336	NaN	NaN
0.0837626669800929	NaN	NaN
0.0838193927024683	NaN	NaN
0.0842037257684944	NaN	NaN
0.084257776339161	NaN	NaN
0.0842820709046145	NaN	NaN
0.0843130821217152	NaN	NaN
0.0843339568779376	NaN	NaN
0.084352119379128	NaN	NaN
0.0843726562842558	NaN	NaN
0.0843740187215501	NaN	NaN
0.0845603569097377	NaN	NaN
0.0846112619552547	NaN	NaN
0.0846362794341821	NaN	NaN
0.08472261759241	NaN	NaN
0.084806057945974	NaN	NaN
0.0848712717874655	NaN	NaN
0.0849238175452214	NaN	NaN
0.0850004727359102	NaN	NaN
0.0850985086367931	NaN	NaN
0.0851089746749954	NaN	NaN
0.0851968210245088	NaN	NaN
0.0852549232690441	NaN	NaN
0.085265509967545	NaN	NaN
0.085275021140077	NaN	NaN
0.0856117691598794	NaN	NaN
0.085682532855484	NaN	NaN
0.0857669454121065	NaN	NaN
0.0860093593072433	NaN	NaN
0.0860214344566149	NaN	NaN
0.0861083349404023	NaN	NaN
0.0862084013265653	NaN	NaN
0.0862694664942228	NaN	NaN
0.0863741108985334	NaN	NaN
0.086521887146468	NaN	NaN
0.0865256879915736	NaN	NaN
0.0866624376640003	NaN	NaN
0.0866887856907569	NaN	NaN
0.0867117462634586	NaN	NaN
0.0867357638389219	NaN	NaN
0.0867714894755648	NaN	NaN
0.0868282670560584	NaN	NaN
0.0869227796526465	NaN	NaN
0.0869593701951573	NaN	NaN
0.0870258955361954	NaN	NaN
0.0872258770101022	NaN	NaN
0.08742824574501	NaN	NaN
0.087468105046419	NaN	NaN
0.0875213541178375	NaN	NaN
0.0876128757285761	NaN	NaN
0.0876298432690594	NaN	NaN
0.0876635152123694	NaN	NaN
0.0876746743732822	NaN	NaN
0.0877941622068586	NaN	NaN
0.0878448688469851	NaN	NaN
0.0878964081075751	NaN	NaN
0.0879396362558354	NaN	NaN
0.0879485331008412	NaN	NaN
0.0879522215840756	NaN	NaN
0.0879924582267453	NaN	NaN
0.0880313142637674	NaN	NaN
0.088062355813447	NaN	NaN
0.0881483044351668	NaN	NaN
0.0883098319927436	NaN	NaN
0.0883188783020991	NaN	NaN
0.0883712807279226	NaN	NaN
0.0883778079733479	NaN	NaN
0.0884809903030623	NaN	NaN
0.0885219573365399	NaN	NaN
0.088643317243875	NaN	NaN
0.0886798236586881	NaN	NaN
0.0887850878181739	NaN	NaN
0.0888860442441829	NaN	NaN
0.0889613744082722	NaN	NaN
0.0890466494556357	NaN	NaN
0.0893471679175512	NaN	NaN
0.0895814220104721	NaN	NaN
0.0896757097818634	NaN	NaN
0.0897444808285472	NaN	NaN
0.0899585506109213	NaN	NaN
0.0900620769839089	NaN	NaN
0.090186898383241	NaN	NaN
0.0902807521833182	NaN	NaN
0.0903928629192108	NaN	NaN
0.0904291751563663	NaN	NaN
0.0907500242172062	NaN	NaN
0.0910434118367355	NaN	NaN
0.0910502331869169	NaN	NaN
0.09128971194126	NaN	NaN
0.0912915133118608	NaN	NaN
0.0913372577844916	NaN	NaN
0.091799104236587	NaN	NaN
0.0919102887824615	NaN	NaN
0.0919423576064169	NaN	NaN
0.0919803107596052	NaN	NaN
0.0920276071167571	NaN	NaN
0.0922348421320325	NaN	NaN
0.0923533062705315	NaN	NaN
0.0923706633027613	NaN	NaN
0.0924160802070057	NaN	NaN
0.0924294350867555	NaN	NaN
0.0925011910314956	NaN	NaN
0.0925501078471931	NaN	NaN
0.0925893206981521	NaN	NaN
0.0927049286681016	NaN	NaN
0.0930655943956731	NaN	NaN
0.0931252284469155	NaN	NaN
0.0931661158933896	NaN	NaN
0.0933063751095626	NaN	NaN
0.0935625115510164	NaN	NaN
0.0937861974107611	NaN	NaN
0.0938339415327158	NaN	NaN
0.0938767485548469	NaN	NaN
0.0940754448577771	NaN	NaN
0.094223389849844	NaN	NaN
0.0943274260789454	NaN	NaN
0.0944532256728875	NaN	NaN
0.0944957855903065	NaN	NaN
0.0947483803678663	NaN	NaN
0.094822483061577	NaN	NaN
0.0949345286657849	NaN	NaN
0.0951246225681682	NaN	NaN
0.0951831560202218	NaN	NaN
0.095275388984889	NaN	NaN
0.0953892291641104	NaN	NaN
0.0954437098214737	NaN	NaN
0.0958417249850327	NaN	NaN
0.0958544073583341	NaN	NaN
0.0958736845819752	NaN	NaN
0.0959285536237029	NaN	NaN
0.0959562607579756	NaN	NaN
0.0960098454874197	NaN	NaN
0.0960467694556804	NaN	NaN
0.0961487930092211	NaN	NaN
0.0961721494654047	NaN	NaN
0.0961763220793868	NaN	NaN
0.0962544163409655	NaN	NaN
0.0962782800658073	NaN	NaN
0.0963053873415738	NaN	NaN
0.096563859444176	NaN	NaN
0.0968438734960915	NaN	NaN
0.0972508464918299	NaN	NaN
0.0973805667638022	NaN	NaN
0.0973830093886258	NaN	NaN
0.0977296698631167	NaN	NaN
0.0977627140447884	NaN	NaN
0.0981997749806707	NaN	NaN
0.0982100801770567	NaN	NaN
0.0982637731931485	NaN	NaN
0.0983645442804005	NaN	NaN
0.0983833892681412	NaN	NaN
0.0984664766641196	NaN	NaN
0.0988985278259945	NaN	NaN
0.098943240280706	NaN	NaN
0.0989574554078355	NaN	NaN
0.0990767318305767	NaN	NaN
0.0990866901934515	NaN	NaN
0.0996642149094896	NaN	NaN
0.100058680615744	NaN	NaN
0.100601315859902	NaN	NaN
0.100648727051941	NaN	NaN
0.10067128742315	NaN	NaN
0.100688439974386	NaN	NaN
0.100720367304631	NaN	NaN
0.100737424931158	NaN	NaN
0.100904374525209	NaN	NaN
0.101030288213083	NaN	NaN
0.101129528550152	NaN	NaN
0.101150510391863	NaN	NaN
0.101477789533142	NaN	NaN
0.101523655015436	NaN	NaN
0.102488043932006	NaN	NaN
0.102650823477419	NaN	NaN
0.102751953748812	NaN	NaN
0.102841957577116	NaN	NaN
0.102851594511638	NaN	NaN
0.103182506223232	NaN	NaN
0.103249233982571	NaN	NaN
0.103609556102196	NaN	NaN
0.103682230299406	NaN	NaN
0.103906869979014	NaN	NaN
0.103975548166377	NaN	NaN
0.104127581851754	NaN	NaN
0.104151299934591	NaN	NaN
0.104286982545918	NaN	NaN
0.104416063399664	NaN	NaN
0.104448836395229	NaN	NaN
0.104733857338333	NaN	NaN
0.104972928613926	NaN	NaN
0.105260562459459	NaN	NaN
0.105320903766753	NaN	NaN
0.10549934400284	NaN	NaN
0.105585025508375	NaN	NaN
0.105629520500502	NaN	NaN
0.105850034322816	NaN	NaN
0.105900942832268	NaN	NaN
0.106215142959843	NaN	NaN
0.106396865481642	NaN	NaN
0.106664361767659	NaN	NaN
0.106681899640281	NaN	NaN
0.106750480054108	NaN	NaN
0.106943980707908	NaN	NaN
0.107047384873309	NaN	NaN
0.107050537640122	NaN	NaN
0.10730315733697	NaN	NaN
0.107353570470457	NaN	NaN
0.107438926314676	NaN	NaN
0.107450552648605	NaN	NaN
0.107697458038183	NaN	NaN
0.107718657048629	NaN	NaN
0.108527610109716	NaN	NaN
0.108621550334092	NaN	NaN
0.109158191557185	NaN	NaN
0.109506738619509	NaN	NaN
0.10951039924	NaN	NaN
0.109651344500573	NaN	NaN
0.109663263878675	NaN	NaN
0.109940874810932	NaN	NaN
0.109984197926505	NaN	NaN
0.11013463731549	NaN	NaN
0.110190404684358	NaN	NaN
0.110296505731345	NaN	NaN
0.110531085528153	NaN	NaN
0.110612574306043	NaN	NaN
0.110739111820736	NaN	NaN
0.110876131854023	NaN	NaN
0.11103775873407	NaN	NaN
0.111325733081191	NaN	NaN
0.111448857413204	NaN	NaN
0.111452191461264	NaN	NaN
0.111482610827274	NaN	NaN
0.111643274745187	NaN	NaN
0.111657017521027	NaN	NaN
0.111790866621445	NaN	NaN
0.11186660548606	NaN	NaN
0.11236943846911	NaN	NaN
0.11241658160484	NaN	NaN
0.112697200309453	NaN	NaN
0.113175576538145	NaN	NaN
0.113292436991709	NaN	NaN
0.113625954141299	NaN	NaN
0.113840541173034	NaN	NaN
0.113941628578509	NaN	NaN
0.114120110003828	NaN	NaN
0.114204535733235	NaN	NaN
0.115094587601668	NaN	NaN
0.115166945247942	NaN	NaN
0.11518879687312	NaN	NaN
0.115280555133886	NaN	NaN
0.115482139784589	NaN	NaN
0.115879577417675	NaN	NaN
0.115988006780323	NaN	NaN
0.116809643341962	NaN	NaN
0.116836892323038	NaN	NaN
0.116873555052893	NaN	NaN
0.11721885427308	NaN	NaN
0.117252871577503	NaN	NaN
0.117252871577503	NaN	NaN
0.117252871577503	NaN	NaN
0.117516814614686	NaN	NaN
0.117807352174461	NaN	NaN
0.118387197194426	NaN	NaN
0.118705369600178	NaN	NaN
0.119007369028871	NaN	NaN
0.119158222052265	NaN	NaN
0.119232680277447	NaN	NaN
0.119492501546189	NaN	NaN
0.120405073585508	NaN	NaN
0.120454073029772	NaN	NaN
0.120504566343297	NaN	NaN
0.120991407537211	NaN	NaN
0.121335614043673	NaN	NaN
0.121347002777359	NaN	NaN
0.121479437517884	NaN	NaN
0.121715817926485	NaN	NaN
0.122090965386582	NaN	NaN
0.122243315967519	NaN	NaN
0.122546686558685	NaN	NaN
0.122759948051939	NaN	NaN
0.122995394291506	NaN	NaN
0.12306976374108	NaN	NaN
0.124022233740941	NaN	NaN
0.124629701379232	NaN	NaN
0.124684095221555	NaN	NaN
0.125390676835877	NaN	NaN
0.12603435474875	NaN	NaN
0.127004539190149	NaN	NaN
0.127082124212861	NaN	NaN
0.127195163445159	NaN	NaN
0.127864306401304	NaN	NaN
0.128188221965274	NaN	NaN
0.128985770305632	NaN	NaN
0.129263558304021	NaN	NaN
0.1294485054921	NaN	NaN
0.130513631237686	NaN	NaN
0.130802685840179	NaN	NaN
0.131168806341319	NaN	NaN
0.131186669786039	NaN	NaN
0.132192502660437	NaN	NaN
0.132203772774304	NaN	NaN
0.132905742214826	NaN	NaN
0.133302844308497	NaN	NaN
0.133416001590446	NaN	NaN
0.134087879704451	NaN	NaN
0.134285458791212	NaN	NaN
0.134351894097838	NaN	NaN
0.136286641096702	NaN	NaN
0.137521354012902	NaN	NaN
0.137608095101719	NaN	NaN
0.138288042768075	NaN	NaN
0.138562884670373	NaN	NaN
0.138800404384049	NaN	NaN
0.138963351705838	NaN	NaN
0.140494037304656	NaN	NaN
0.14280651830755	NaN	NaN
0.143392693113516	NaN	NaN
0.143525828201888	NaN	NaN
0.143993173320538	NaN	NaN
0.145848284757613	NaN	NaN
0.148268983223292	NaN	NaN
0.148480986684369	NaN	NaN
0.14859519802769	NaN	NaN
0.149638152844804	NaN	NaN
0.150454549486735	NaN	NaN
0.150771535122586	NaN	NaN
0.150888231665756	NaN	NaN
0.151125534042146	NaN	NaN
0.151220370849879	NaN	NaN
0.151904245453114	NaN	NaN
0.153387888623516	NaN	NaN
0.154857186786491	NaN	NaN
0.155453912275978	NaN	NaN
0.155754968136962	NaN	NaN
0.155893424161308	NaN	NaN
0.155944873684309	NaN	NaN
0.157424221216638	NaN	NaN
0.157733967415754	NaN	NaN
0.158725101485458	NaN	NaN
0.159007243233781	NaN	NaN
0.159955233383474	NaN	NaN
0.161927608217578	NaN	NaN
0.16280143215592	NaN	NaN
0.163660011929547	NaN	NaN
0.164670003125967	NaN	NaN
0.165589469328124	NaN	NaN
0.165727977251225	NaN	NaN
0.16599142619922	NaN	NaN
0.166394222664072	NaN	NaN
0.166441067506766	NaN	NaN
0.167709025220339	NaN	NaN
0.167955697767568	NaN	NaN
0.167959329378921	NaN	NaN
0.171179465961974	NaN	NaN
0.171768870871307	NaN	NaN
0.172593173103822	NaN	NaN
0.17261616923885	NaN	NaN
0.174164845569032	NaN	NaN
0.174467898656849	NaN	NaN
0.174801592383447	NaN	NaN
0.175177258648289	NaN	NaN
0.175951882963228	NaN	NaN
0.177499434137065	NaN	NaN
0.177637171415963	NaN	NaN
0.178442082247747	NaN	NaN
0.17886795403568	NaN	NaN
0.179242679513512	NaN	NaN
0.179817842924932	NaN	NaN
0.1825107695562	NaN	NaN
0.183252445723107	NaN	NaN
0.184991786315969	NaN	NaN
0.186573022719293	NaN	NaN
0.189602475915485	NaN	NaN
0.189727801300662	NaN	NaN
0.190263168147383	NaN	NaN
0.190374744117371	NaN	NaN
0.1947018282088	NaN	NaN
0.200011554374795	NaN	NaN
0.200211934482829	NaN	NaN
0.202703411145651	NaN	NaN
0.203978650545531	NaN	NaN
0.209891993865529	NaN	NaN
0.211566903883792	NaN	NaN
0.212536778521783	NaN	NaN
0.217232171694008	NaN	NaN
0.217838526907277	NaN	NaN
0.219769483429132	NaN	NaN
0.224936657249033	NaN	NaN
0.225570906202977	NaN	NaN
0.227820238788719	NaN	NaN
0.229082165467539	NaN	NaN
0.230652295934073	NaN	NaN
0.232286079531725	NaN	NaN
0.233258765810035	NaN	NaN
0.234013558862671	NaN	NaN
0.235402656830183	NaN	NaN
0.2363356698488	NaN	NaN
0.238280678354161	NaN	NaN
0.243062843471824	NaN	NaN
0.243568904239772	NaN	NaN
0.252285928189821	NaN	NaN
0.25298541518239	NaN	NaN
0.256553351508741	NaN	NaN
0.258801642576418	NaN	NaN
0.271645503507107	NaN	NaN
0.274900429177264	NaN	NaN
0.279839017450549	NaN	NaN
0.281732387708613	NaN	NaN
0.283830494073106	NaN	NaN
0.299876879786903	NaN	NaN
0.304447803827879	NaN	NaN
0.315223726916094	NaN	NaN
0.318536159398659	NaN	NaN
0.31988406915129	NaN	NaN
0.31999974791802	NaN	NaN
0.319999754770573	NaN	NaN
0.319999899607722	NaN	NaN
0.319999998993709	NaN	NaN
0.319999999984073	NaN	NaN
0.319999999991379	NaN	NaN
0.319999999999961	NaN	NaN
0.319999999999966	NaN	NaN
0.319999999999972	NaN	NaN
0.319999999999974	NaN	NaN
0.319999999999975	NaN	NaN
0.319999999999975	NaN	NaN
0.319999999999976	NaN	NaN
0.319999999999976	NaN	NaN
0.319999999999977	NaN	NaN
0.319999999999977	NaN	NaN
0.319999999999977	NaN	NaN
0.319999999999977	NaN	NaN
0.319999999999977	NaN	NaN
0.319999999999977	NaN	NaN
0.319999999999978	NaN	NaN
0.319999999999978	NaN	NaN
0.319999999999978	NaN	NaN
0.319999999999978	NaN	NaN
0.319999999999978	NaN	NaN
0.319999999999978	NaN	NaN
0.319999999999978	NaN	NaN
0.319999999999978	NaN	NaN
0.319999999999978	NaN	NaN
0.319999999999978	NaN	NaN
0.319999999999978	NaN	NaN
0.319999999999978	NaN	NaN
0.319999999999978	NaN	NaN
0.319999999999978	NaN	NaN
0.319999999999978	NaN	NaN
