# Supplementary material for: Diversity of spatiotemporal coding reveals specialized visual processing streams in the mouse cortex
Source: Nat Commun. 2022 Jun 6;13:3249. doi: 10.1038/s41467-022-29656-z (PMC9170684; doi:10.1038/s41467-022-29656-z)
Supplement: Supplementary file 7 — Source Data [file 41467_2022_29656_MOESM7_ESM.zip › source data/Figure S5E_PORP.txt]

bwSF
2.55594911518292
1.79711778745794
NaN
NaN
NaN
3.01111558488949
NaN
NaN
NaN
1.96828274836995
NaN
1.94854660002458
NaN
NaN
NaN
1.17750000000005
1.79552126569108
2.16961867392839
1.39195213545937
NaN
1.17750000000005
NaN
2.13533945843805
NaN
NaN
1.35945659264652
2.27338353679917
1.56788646550388
1.42450287222746
2.3299129604636
2.5155578048399
NaN
2.6618891747289
1.29021812665597
1.33869928150862
2.54923868309794
NaN
NaN
2.08662429911046
1.32660627013982
2.65584020491867
NaN
NaN
NaN
NaN
NaN
2.0925709911424
1.25958537080399
1.60781254207264
1.99042365616346
1.86294162411135
NaN
1.29162688689321
2.41439962318443
1.1775000000353
NaN
NaN
1.18044831082434
NaN
NaN
2.41500315389811
NaN
2.5663676627151
NaN
1.55623147280351
1.29956112588375
1.17770392186424
NaN
2.07762436739711
2.79987456474188
NaN
2.09173845856639
1.88605263465108
NaN
4.10945682279196
1.50096932481612
3.25272081864772
NaN
1.76578225976083
NaN
NaN
2.70489921903185
2.72423039385743
NaN
NaN
2.91734463467117
2.37644021882798
3.09091489556121
2.17535121914134
1.78265834482029
NaN
NaN
2.82571370891674
2.90241163802134
1.75843803085436
3.50132208013432
NaN
1.66492827876607
1.17750048264343
1.72441309021274
NaN
1.17750000402268
1.51109101227341
3.53406625140589
1.4833177875522
NaN
1.17750000001514
1.52685510401323
1.22565953479049
1.34531166156196
NaN
1.74058682314646
NaN
NaN
NaN
NaN
NaN
NaN
NaN
NaN
1.54413429180618
NaN
NaN
NaN
NaN
NaN
1.80971246424394
NaN
NaN
1.39136942900447
1.25553968452632
1.44437298011947
NaN
NaN
NaN
NaN
NaN
1.37140952926874
NaN
NaN
NaN
1.23068348949882
1.17750000000966
NaN
1.6993781123503
2.69326038365163
2.1512020977785
2.45979158812559
NaN
1.51930131860604
1.57025916527696
1.77193770290216
NaN
1.39268808795813
2.6385213486959
1.34181374559075
1.37928886078578
2.11217633900815
1.30991761398626
1.38477804573816
NaN
NaN
1.19905427450135
1.17750000000007
2.09348956685415
NaN
NaN
NaN
2.2456385219431
NaN
NaN
2.02091867601941
NaN
2.16208388080149
1.49135269836051
NaN
NaN
NaN
NaN
NaN
NaN
2.19929417080227
NaN
NaN
NaN
NaN
1.87825159952035
NaN
1.83568905551926
2.42624507447231
NaN
NaN
NaN
NaN
2.17533733003215
1.17750000000005
NaN
1.42449538540766
NaN
2.26298216928798
1.54868777562002
NaN
1.69476308653136
1.17750000000005
1.28634179298738
NaN
2.12892659724069
NaN
NaN
1.21834737521395
NaN
NaN
NaN
1.20463820114163
NaN
NaN
1.71294085237972
NaN
1.33998277087064
NaN
NaN
NaN
2.15284023347555
1.51046233430563
NaN
NaN
NaN
1.22799701689002
NaN
NaN
1.66988087099321
NaN
1.31993301390436
NaN
NaN
NaN
NaN
NaN
NaN
NaN
NaN
NaN
1.1778696905987
2.21199186971284
NaN
1.86063968505525
NaN
NaN
NaN
NaN
NaN
NaN
NaN
NaN
1.17750000000707
NaN
1.42653728404892
NaN
1.29225908727215
NaN
2.62216669209357
1.35781238856527
NaN
NaN
1.31288449162902
NaN
1.60684704054752
NaN
1.71469253287666
1.7244266649459
1.54248769116069
NaN
1.17750000000005
1.70329430795722
2.67628139643588
NaN
NaN
1.35052947687987
1.84585006858527
NaN
2.16591267739715
1.75574561189236
2.04806651180058
1.49984494154546
NaN
NaN
NaN
NaN
NaN
NaN
NaN
NaN
NaN
NaN
NaN
NaN
1.78353682066991
1.73634983439415
NaN
NaN
NaN
NaN
NaN
1.17750000000005
NaN
NaN
NaN
NaN
1.57836777951898
1.44687961043677
NaN
1.47269757548149
NaN
NaN
NaN
NaN
1.65197511972255
NaN
NaN
NaN
1.70903549070345
NaN
NaN
NaN
2.6235929277987
NaN
NaN
NaN
NaN
NaN
NaN
2.98777907175953
NaN
NaN
1.27363310309853
NaN
NaN
NaN
NaN
NaN
2.39008814889788
NaN
NaN
1.86902156079844
NaN
2.6777337630815
2.61174471495804
2.35332714910921
2.67617345830996
2.05768756852907
NaN
NaN
NaN
NaN
NaN
NaN
NaN
1.85035409647664
NaN
NaN
NaN
1.53308384342539
NaN
1.66772922891558
2.2082130826294
NaN
NaN
NaN
1.41922754416376
NaN
NaN
NaN
1.23315310969884
NaN
NaN
NaN
NaN
1.17750000001427
NaN
1.36761368797057
NaN
NaN
NaN
NaN
NaN
NaN
1.17750000000768
1.44996933463031
1.17750000000005
NaN
NaN
NaN
1.31345287827177
NaN
2.80010179533176
NaN
NaN
NaN
1.61019013509317
1.50229598607365
NaN
1.93708523719163
NaN
NaN
NaN
NaN
1.17750000483294
NaN
NaN
NaN
NaN
NaN
1.83771220348795
NaN
3.39024359866169
NaN
1.75850556417276
NaN
1.93004752887739
2.39530522920148
2.41752903157296
NaN
1.7827823892715
NaN
1.75836354172884
NaN
1.41253232623309
NaN
2.16312808578985
NaN
NaN
1.56942313739718
NaN
NaN
NaN
NaN
1.5032207607474
NaN
1.23195306184565
1.20583077419771
1.17750000000005
1.17750000000036
NaN
1.17750001157654
NaN
NaN
NaN
NaN
2.4689063266343
2.22352748979116
1.86296556737442
2.62605623185048
NaN
1.28862585992126
1.40371059683644
NaN
NaN
1.26226944294866
NaN
2.17813574500391
NaN
NaN
NaN
NaN
NaN
NaN
NaN
NaN
NaN
2.31855560050802
1.47871433572137
NaN
1.17750073521107
NaN
NaN
NaN
NaN
NaN
NaN
NaN
1.36307853265512
NaN
NaN
NaN
NaN
NaN
1.38750823214429
NaN
1.36266086224918
1.37934488175769
2.16631679777795
NaN
1.78156700789247
NaN
NaN
NaN
NaN
2.04401353336402
2.90158502833753
1.59104515812125
1.8179621588307
NaN
NaN
NaN
NaN
NaN
1.7275950481375
1.59108840823653
NaN
NaN
1.25218297166583
NaN
NaN
1.89364269014266
NaN
NaN
NaN
2.50292507864641
NaN
1.42214962413043
NaN
NaN
1.43844309392698
NaN
1.75493959359907
1.17750000000006
1.77699332858775
2.10560128120998
NaN
2.1860177156157
NaN
1.27606921728387
3.63962451143512
NaN
NaN
NaN
NaN
1.17750000000005
NaN
NaN
3.23884090396899
2.01441920854317
2.83877428532222
NaN
NaN
1.60662112768977
NaN
NaN
NaN
1.41520995915031
NaN
NaN
NaN
NaN
NaN
NaN
2.20260600008323
NaN
2.1761933719575
NaN
NaN
1.80168272522842
NaN
2.32369477984006
1.72745919509715
NaN
1.38790587695269
NaN
1.77355689309584
1.23549488523095
NaN
1.51503334251489
2.64401272646962
1.33983623915343
NaN
NaN
NaN
NaN
NaN
1.9461582307758
NaN
NaN
NaN
NaN
NaN
NaN
1.17754758928102
NaN
NaN
NaN
NaN
NaN
NaN
1.40628852825383
NaN
NaN
NaN
2.43675439329477
1.17750000005021
NaN
NaN
2.82838136863645
NaN
1.20950269782157
2.10290518943986
3.32279364935201
NaN
NaN
1.26455860172746
3.61940492552311
2.81168195148421
NaN
NaN
NaN
NaN
2.72706989387104
NaN
NaN
NaN
2.89830942263318
NaN
1.47810053134263
NaN
NaN
NaN
1.79867449037516
NaN
NaN
1.71071781930566
NaN
NaN
NaN
1.56478982729329
1.7575165845533
1.18657577304805
NaN
NaN
2.0759554244572
2.38204009538772
2.02312413458341
1.64229537729572
NaN
1.52537174071279
1.5517404272092
1.33363700310604
NaN
1.45518322013686
1.48274528873638
NaN
NaN
NaN
2.54496971257602
1.67036934607936
1.97366019698693
2.54617051203305
1.67088264355055
2.67003650397774
1.67496337514521
2.50858717742712
1.91658779124214
2.95950603048185
NaN
NaN
1.17750000000005
1.96970371652817
NaN
2.49138132967909
NaN
NaN
2.27858587497318
NaN
1.62075370709364
1.17750000000005
1.54116458118142
NaN
NaN
2.43291581200317
1.61490547517884
NaN
NaN
2.2318663303759
NaN
NaN
NaN
2.12483946842289
1.72802053496604
NaN
1.85155782098782
2.64185926328544
2.97846655241632
NaN
2.72112863475175
NaN
NaN
1.41798612429127
NaN
NaN
NaN
1.54289599577475
NaN
NaN
2.07373551849521
2.78625938022434
1.89755652569468
1.17750000000005
3.13209573260637
2.84305785168522
NaN
NaN
1.23752679638005
2.52154050948644
2.70765550103347
3.0224750813916
1.17750019381863
1.28026553857788
NaN
1.65390247366702
NaN
NaN
1.85763209641242
2.22696478426366
NaN
NaN
1.64086027402391
NaN
1.17750000002265
1.27340478532611
1.17750000008949
1.45218203440527
2.61156671065773
2.79773900585791
2.39237324429334
1.17978460336539
1.55149567033753
NaN
1.90150470501407
NaN
2.26472774548416
NaN
1.17762628129904
1.57072489465537
NaN
NaN
NaN
NaN
2.27039384958334
3.48097957876295
3.06258544308698
NaN
1.55685067730067
1.54420200236441
2.79166390643015
1.17750000011828
NaN
2.49073295894073
NaN
3.02332498057334
3.08349226472602
2.76739497591642
1.32020774068116
3.19993218765898
NaN
NaN
NaN
NaN
NaN
NaN
NaN
NaN
NaN
NaN
NaN
NaN
2.31182063526109
2.20234573657709
3.83721730778558
1.35504428396802
1.17750000000005
2.23896438680186
NaN
2.62277946501511
2.00119761252797
1.98413437772814
NaN
NaN
NaN
NaN
2.15501843922895
NaN
NaN
NaN
NaN
1.72884619200258
NaN
NaN
NaN
NaN
NaN
NaN
1.30937212594956
NaN
NaN
NaN
2.89149729223563
2.14779713960716
NaN
NaN
2.71819217915918
NaN
NaN
1.92210403080194
2.33631524997877
1.78009665468595
2.76487656818713
2.19204677569841
2.01543612866095
NaN
2.3940286731441
NaN
NaN
NaN
NaN
NaN
NaN
NaN
NaN
NaN
NaN
NaN
NaN
NaN
1.17768706973012
1.66482150459632
2.00777463513708
2.18509539016152
NaN
NaN
NaN
NaN
NaN
NaN
NaN
1.45140257597546
1.51147205774383
NaN
1.40564118498206
NaN
1.26417564480235
NaN
NaN
NaN
1.18685235684048
NaN
NaN
NaN
NaN
2.34549720112965
NaN
NaN
NaN
1.20340619098935
NaN
NaN
1.94416860582254
1.66094133211639
NaN
NaN
1.48571621807861
2.08983944462272
1.57076039579806
2.4508992505311
NaN
NaN
NaN
NaN
2.07900636993889
2.21493304297268
NaN
1.17750000000005
NaN
NaN
NaN
NaN
NaN
NaN
NaN
NaN
NaN
1.53463379871121
NaN
NaN
1.48519767033208
NaN
NaN
1.77959945119522
NaN
2.10936820043655
NaN
NaN
1.81324201052901
NaN
NaN
NaN
1.17750000002275
NaN
NaN
NaN
NaN
NaN
2.11108614810854
NaN
NaN
1.31753237364916
1.3197647828094
1.17750000000005
2.45476722428623
NaN
NaN
NaN
1.17750000000005
NaN
NaN
NaN
1.35862725254152
NaN
NaN
NaN
NaN
NaN
NaN
NaN
NaN
NaN
NaN
2.20825283513282
1.92696760658247
2.05543031826377
NaN
1.61811819928495
NaN
NaN
1.36637422333271
NaN
1.17750000000005
1.69999286069311
NaN
NaN
1.73623882602778
1.17750003054168
1.73196335087023
3.063237749434
1.38000789180237
1.5271915247789
NaN
2.39583170990871
NaN
1.17750000000005
NaN
NaN
NaN
NaN
NaN
NaN
NaN
NaN
NaN
NaN
2.41080502637822
NaN
1.78088534776389
NaN
1.17750000000006
NaN
NaN
2.38463765345033
NaN
NaN
1.80685375400659
1.20850808968068
NaN
NaN
2.25816549237663
NaN
1.44231736595043
NaN
NaN
NaN
NaN
1.88558592468509
NaN
NaN
NaN
NaN
NaN
NaN
NaN
NaN
1.30456532312521
NaN
NaN
1.37236394190978
NaN
1.5615737371958
2.12217595430085
NaN
NaN
1.51046996990126
1.27310662578521
NaN
1.64122904032438
1.17750000000005
NaN
1.64580982870509
2.04592357772891
3.28874543193628
2.33964964560351
NaN
NaN
NaN
NaN
1.17750000126846
NaN
NaN
NaN
1.8903398933764
1.3916111970064
1.17752054029382
NaN
2.15178818160292
NaN
NaN
NaN
1.17750000000005
2.05482805637744
1.17980735941986
NaN
NaN
1.86444548885165
NaN
NaN
NaN
1.34118743410708
1.69360169493841
NaN
NaN
NaN
NaN
NaN
NaN
NaN
NaN
NaN
NaN
NaN
NaN
NaN
NaN
NaN
NaN
NaN
NaN
NaN
NaN
NaN
1.17750000795031
3.41093704872543
NaN
2.68460807985334
2.59883157187281
2.34748525822089
NaN
1.64358754080856
1.99740496487839
NaN
NaN
NaN
NaN
2.44000458629775
1.8774683257209
NaN
1.81531972304075
1.4829132219917
NaN
NaN
NaN
NaN
2.90954286604356
NaN
NaN
1.98507943713139
NaN
NaN
NaN
1.87935447934967
1.37162964872315
NaN
NaN
2.47218355658993
NaN
1.76959036303228
NaN
1.95809906997732
1.91387510884454
1.99409249615249
2.66192634442589
1.17750000247908
NaN
NaN
2.07534251092757
NaN
1.17750000020416
NaN
NaN
NaN
2.1149663062278
NaN
2.73129044170345
NaN
1.66952866482884
2.23208087113714
NaN
2.19249157030021
1.87556199753046
NaN
NaN
NaN
NaN
NaN
1.76980308082331
NaN
NaN
2.44255887547928
2.68798832025432
NaN
NaN
NaN
2.72146021453258
1.93171124848462
NaN
1.17750000000005
NaN
NaN
NaN
NaN
NaN
1.5690582638357
1.83786589381631
1.38934763429409
NaN
NaN
NaN
NaN
NaN
NaN
1.7309573734268
NaN
NaN
2.77554621698958
1.30373814185575
1.28615240781234
NaN
NaN
NaN
1.71993206018992
1.96675330414045
2.28291030525955
NaN
NaN
NaN
1.60329495655448
2.09035408092053
NaN
NaN
NaN
NaN
NaN
NaN
NaN
NaN
NaN
NaN
2.73131079402481
NaN
NaN
NaN
NaN
NaN
1.17750000000005
NaN
NaN
2.38908216676037
NaN
1.36455370199635
NaN
NaN
1.36463502647149
NaN
NaN
4.05423092276973
3.28582686849483
2.28918628010244
NaN
NaN
3.23440786545458
2.62675939665953
NaN
NaN
NaN
1.7016634684624
3.2203765948314
NaN
1.41631746472893
NaN
1.65343959211507
2.02001482966059
NaN
NaN
2.41324389128225
2.20572410156834
NaN
2.78175915190018
NaN
NaN
2.04633690057694
NaN
NaN
NaN
1.81580312628643
3.54756166927462
NaN
2.40014167042107
2.10156940811815
2.82013463490455
1.87290452916989
2.27902812999293
2.00983762479229
1.9184413798945
NaN
NaN
1.87484303982808
2.42893958536222
1.93399374837214
1.30157184785919
2.15395710383082
1.73649839517744
1.70384518322482
2.95670524718378
2.65125493935221
1.35015832902058
NaN
NaN
NaN
NaN
NaN
NaN
2.77577613300277
1.18972530705826
NaN
2.32929010297924
NaN
NaN
NaN
NaN
NaN
NaN
NaN
NaN
NaN
NaN
NaN
1.17750000000005
NaN
NaN
NaN
NaN
NaN
NaN
NaN
1.19451772153388
2.03470183845636
NaN
1.47685993559428
1.17750000000005
NaN
NaN
1.17750000000015
NaN
1.77398265991238
1.6180593091067
NaN
NaN
1.66752941070865
NaN
1.50551078741085
NaN
NaN
2.16397632720785
2.57149082992457
NaN
NaN
1.71942914226326
1.17750000000005
3.02436253084409
2.10325955081597
1.54056911328623
1.89302282544774
NaN
NaN
NaN
1.17750000000005
1.70044596862586
NaN
NaN
1.50755362737215
NaN
NaN
3.40758278765906
NaN
1.61338681434713
2.45509172566857
NaN
NaN
NaN
NaN
2.36600954951198
2.38412377127068
2.48692333556547
NaN
NaN
NaN
NaN
NaN
NaN
NaN
NaN
2.94420165246401
2.46096529869195
2.59379676423858
2.21580782515925
NaN
NaN
2.6789437858693
1.84234550968856
2.57389827970761
NaN
2.10009801261425
1.2399389596421
1.50873716291432
2.36034472697295
NaN
NaN
4.04081161204302
1.61843098682381
1.78613749707205
1.67508295602754
NaN
NaN
NaN
NaN
NaN
NaN
NaN
3.21821424127663
1.76161679347032
NaN
NaN
1.84011151298882
NaN
3.58925825431675
NaN
NaN
NaN
NaN
1.30073182505356
1.44915564105797
2.0848582174711
3.61503434681874
2.21006472619421
NaN
NaN
1.17750000000021
1.58073452371623
2.23963290920797
1.51795240815608
1.54640651473229
NaN
1.90846268607775
NaN
1.84070515345174
1.56980580294592
1.44568852794311
NaN
2.05841687861898
1.97515451482965
1.17750000000027
NaN
NaN
NaN
NaN
NaN
NaN
NaN
NaN
NaN
NaN
1.55726768463505
1.64558727941527
1.4121456628082
2.56632752149856
NaN
1.72341803770144
NaN
NaN
NaN
NaN
2.2268975579609
2.52203681785823
1.42855082323487
NaN
NaN
1.25196259599948
1.82647192091105
1.96473983821736
NaN
NaN
NaN
2.5632805728601
2.09015761443681
2.20153750360389
1.6057086033569
1.92444486120327
NaN
NaN
NaN
1.8006159478993
NaN
NaN
1.89088936260196
NaN
1.86921600028
NaN
1.45960866820131
NaN
2.09607697475519
NaN
NaN
NaN
NaN
1.42161570244462
1.91145690633268
1.62659956943042
NaN
2.32358620565754
NaN
1.88553968961877
NaN
NaN
2.94860450401248
1.17750000102569
NaN
NaN
2.11457000504673
NaN
2.40277665083267
1.44302454114903
NaN
NaN
NaN
NaN
2.4284951701176
NaN
2.17699179401258
1.39260528811441
2.97442051917684
NaN
NaN
2.27983758211463
2.90089574015603
NaN
2.1001836229575
1.82292539165443
1.74117906993234
NaN
2.22540352906188
NaN
1.31840108568396
1.17750000000005
NaN
NaN
NaN
2.81523800702334
NaN
NaN
NaN
1.45903188774157
2.63756130440943
2.03110117360331
NaN
2.27533945881387
NaN
1.30197554174948
NaN
NaN
1.49920020273317
NaN
1.47256500544159
1.42628727855413
1.17750000498964
1.53608914828439
1.65877023326983
NaN
NaN
2.51512197264573
NaN
2.24778012563914
1.94756730600146
1.24142116358191
NaN
NaN
2.28899399867492
2.48640816409251
2.41900706505484
NaN
NaN
NaN
NaN
2.38660136848907
NaN
1.97133605326939
NaN
1.26185677362748
3.26351102233678
NaN
NaN
2.17756319736813
1.92714352485409
NaN
2.49112017527499
3.05578203139084
2.00890475239911
1.40762846717676
NaN
1.94491616048128
NaN
1.50946881243134
NaN
NaN
2.60743690089189
NaN
3.45012664492735
3.5051310669994
2.35138967585974
NaN
1.42605237754055
NaN
2.23024218371252
NaN
NaN
NaN
2.51857471111942
1.34327292567379
1.8923431594296
NaN
3.28935079190483
3.02676286437248
1.66766268595988
1.90703120316542
NaN
2.47446861942484
NaN
2.36750008768085
2.12417157997011
NaN
3.28396286493971
NaN
NaN
NaN
NaN
2.28199306965799
NaN
NaN
2.05325827642076
1.51757622230785
NaN
NaN
NaN
3.56233127000958
2.63214994085462
2.47527292924826
NaN
NaN
2.67971443794401
1.32646696231502
NaN
1.63968383691378
2.09805453156704
NaN
1.71146442775922
NaN
1.30635703860125
3.05620819291436
NaN
NaN
2.01584549518996
2.35838667510862
NaN
NaN
2.60070473468944
1.8499174440969
2.48815514558238
2.51628433566901
NaN
NaN
2.819926399658
NaN
NaN
NaN
NaN
1.49936093542717
3.0723708696108
2.12570828786638
NaN
3.17470929751781
NaN
NaN
1.90634833551082
2.75793335524558
NaN
2.12770367901108
1.89187728720366
2.41507440997994
1.17750000000005
2.18955742851035
2.21776284012955
NaN
NaN
NaN
NaN
2.31175872804877
NaN
2.46724668313615
NaN
NaN
2.16227485137754
NaN
1.76363189042219
1.70344187293398
1.23313246227809
1.68031139883091
1.59412637909958
1.17750000000006
NaN
1.17750000000006
2.10581579894077
NaN
NaN
NaN
NaN
3.19017383353734
NaN
2.56876379907105
2.12641986947407
NaN
1.94856489372622
2.51736985631419
1.30861338497054
1.17750008995422
2.02713918995114
NaN
2.39778319583943
3.26633081817442
1.17750003160192
2.600038156688
1.92264975399411
2.81383960250523
NaN
NaN
NaN
NaN
NaN
NaN
1.66108687838801
2.54704192936799
2.66013847508828
2.36821122500358
NaN
NaN
NaN
2.98125720687168
2.02706801441171
2.41845214962414
2.16695240151114
1.35953997154976
2.39106328009755
1.31175271230138
NaN
2.41523009072867
NaN
NaN
1.936043353751
1.80419926899884
2.22375626146401
NaN
2.59409186089804
NaN
NaN
2.37005183747087
1.23386296670634
3.20401955433098
NaN
1.41592976405347
NaN
NaN
2.37994698117797
2.23385976227812
NaN
2.63234887445439
2.42512877622877
NaN
NaN
NaN
NaN
NaN
3.39007462836719
NaN
NaN
NaN
NaN
NaN
2.51853943679298
2.28943281321329
1.70936564682522
NaN
NaN
1.17767609121498
1.97742602150432
1.54841733419366
2.72704656412458
1.17750000000064
2.41121680738191
NaN
2.21423303119939
NaN
1.67732911543608
NaN
NaN
NaN
NaN
NaN
NaN
2.65869015942477
NaN
NaN
1.29643662429436
NaN
1.81805906188232
NaN
NaN
2.04552761989239
2.58562525354774
1.54525045320581
1.28528993166697
1.32325449494826
1.41671293092583
2.09533291397115
NaN
NaN
NaN
1.49377319872919
1.17750000000006
NaN
2.35752593026846
2.45338831704315
2.41780339879055
1.69720865598814
1.99703187419608
NaN
2.20374016610879
1.5974576434446
1.8049556507233
2.17911074356114
NaN
2.87063734455737
NaN
1.98737436619915
NaN
NaN
2.59741956696979
3.3226721814343
1.64287707634717
NaN
2.18924350516343
NaN
2.63876279962815
NaN
NaN
NaN
1.23212447974553
NaN
NaN
2.82932952858939
NaN
NaN
NaN
NaN
NaN
NaN
NaN
NaN
1.37005537107959
NaN
2.74753978457055
2.33767865510354
1.41038856756475
NaN
NaN
1.71773038516061
1.72096131348614
NaN
NaN
3.32252377114582
NaN
2.86612334569065
NaN
NaN
1.99117464406841
1.17750000000005
2.5352234999148
NaN
NaN
NaN
NaN
NaN
3.01007401038948
NaN
NaN
2.69874496217744
1.43897220586161
NaN
1.73477530160145
1.73383830038548
NaN
2.48512940822242
NaN
2.12198191459535
NaN
NaN
2.87172882897996
NaN
NaN
NaN
NaN
1.17750000009615
NaN
NaN
1.75326727612498
2.81329865240618
1.84441919987253
NaN
1.17750000000006
2.64352655856572
1.69173949478242
1.56843988823212
1.22037037128799
2.98382538248739
1.17750299186945
NaN
NaN
2.40487962992478
1.17750000000006
2.37029816176428
NaN
NaN
NaN
NaN
NaN
NaN
NaN
NaN
3.28667798313659
1.17750000000006
NaN
2.33587098863009
NaN
NaN
2.09059415015562
1.3675412199462
2.36675582229661
NaN
NaN
NaN
2.17545781303768
NaN
2.27050112672817
1.55096663346663
2.00676233106494
1.177500000034
2.65546582623156
NaN
1.17750000000005
NaN
NaN
NaN
NaN
NaN
NaN
3.0228861742184
1.86273181705166
NaN
NaN
NaN
NaN
NaN
2.43940629708695
3.11525506392802
NaN
NaN
NaN
NaN
2.32047423560179
NaN
NaN
NaN
2.03184863687728
NaN
2.16281389541518
3.61549698159442
NaN
NaN
NaN
NaN
2.15148821922896
3.22971363137419
NaN
NaN
NaN
NaN
NaN
2.32070395278927
2.35158809501693
1.52191517664753
1.1775000127649
NaN
1.74980117524931
NaN
1.46109688846299
1.26419374339362
NaN
3.27656201951818
NaN
1.73009803344573
NaN
NaN
NaN
NaN
2.71305128202514
1.49403228376094
NaN
NaN
NaN
2.11932330180388
3.25990828125884
2.90046099833897
NaN
1.4015343745944
NaN
NaN
2.6899095849435
NaN
NaN
2.45097451294721
1.67858358229635
NaN
NaN
NaN
2.51884776563076
NaN
1.59944624991918
2.07049758989108
2.09364288177245
NaN
NaN
2.50511443050653
2.6849208635988
NaN
2.36291716801562
1.82303271382856
NaN
1.98803856936756
NaN
NaN
2.7776422316397
1.61523418178947
NaN
NaN
NaN
NaN
NaN
NaN
NaN
1.17750000000008
3.4896225877502
NaN
NaN
NaN
NaN
1.43044394342158
NaN
NaN
1.17750000000006
1.17750000000005
2.61218874111141
NaN
NaN
NaN
NaN
1.28502768599221
1.17750000000005
NaN
1.30849307491899
2.49965682458986
NaN
NaN
NaN
2.20768779703072
1.87564512662891
NaN
1.91101964749879
NaN
NaN
NaN
NaN
1.17750000000006
1.18285641463345
2.57532671111721
NaN
1.45768205349367
NaN
1.32861581878717
NaN
NaN
1.17750010009359
NaN
NaN
NaN
NaN
NaN
NaN
NaN
NaN
NaN
NaN
NaN
NaN
NaN
NaN
2.9995509493902
NaN
NaN
1.28980109691533
NaN
NaN
1.17750000040218
1.89277726978501
NaN
NaN
NaN
1.17750008057099
NaN
NaN
1.17750000900445
NaN
NaN
2.09168908892667
1.17756263495933
1.17750000000006
1.80568525303783
1.17750000045829
2.36610842646528
2.151961559786
1.95202000071227
1.17750000000527
NaN
1.42087750641908
3.07601483513646
NaN
1.30298775268315
NaN
1.90752784891364
NaN
NaN
2.29720328551766
2.40210499493439
NaN
2.35654903723231
2.01069931003433
2.95724968898457
1.90120658110037
2.35468258863752
2.56147149166888
2.66931257563985
2.16400379796423
2.40849676795617
NaN
NaN
NaN
1.45216228933165
NaN
NaN
NaN
1.41783446539338
2.04772477575078
1.27031919411838
1.44387257777579
NaN
1.72375845119957
2.5290988345568
NaN
NaN
1.53201969055396
NaN
NaN
NaN
NaN
NaN
1.58969458100462
NaN
NaN
1.17750000008405
NaN
NaN
NaN
NaN
NaN
NaN
NaN
1.63090610541058
2.45075675508181
NaN
NaN
NaN
NaN
1.17980386977822
1.68607325920378
NaN
1.78033988180178
NaN
1.2958098359706
NaN
NaN
1.79611890706378
1.27450395492325
NaN
1.88667007441457
3.21015556931581
NaN
NaN
NaN
NaN
2.1202565019804
2.35633780648314
1.4244992540748
2.01580848029865
1.81012522517567
NaN
2.40415320150773
1.17750000000009
1.17750001896055
NaN
NaN
2.00784051096395
NaN
NaN
NaN
NaN
1.49234308468445
NaN
NaN
NaN
1.84102069869171
NaN
1.92734969742595
1.62003285702018
NaN
NaN
2.24343187840564
NaN
NaN
NaN
NaN
NaN
NaN
1.2398825366349
NaN
NaN
1.19105605429736
1.60582716345354
NaN
NaN
1.22158809461912
NaN
NaN
NaN
NaN
NaN
NaN
NaN
2.97862134169595
2.09209334422983
NaN
NaN
NaN
NaN
1.1863994674317
NaN
2.75192825229589
NaN
NaN
NaN
NaN
NaN
2.1634285487373
1.61751675152557
NaN
NaN
NaN
NaN
NaN
NaN
NaN
1.98353683199619
2.12601394319858
NaN
NaN
NaN
NaN
1.99737719009439
NaN
NaN
2.31753690572524
NaN
1.38540273970904
NaN
NaN
2.31659047274998
2.46110369867308
1.17750000000006
NaN
NaN
NaN
NaN
2.08180369392917
1.84504809297897
NaN
2.38144014964771
NaN
1.33209853691179
1.88945024016248
NaN
2.41956073034308
1.74069288452353
1.17750000000006
NaN
1.56840476672173
NaN
NaN
NaN
NaN
NaN
NaN
NaN
1.28426658789443
1.29375894860421
NaN
3.35116079757066
1.17750069394402
1.35661444713342
NaN
NaN
1.49589681482798
NaN
NaN
NaN
1.91874955312296
1.37308192057778
NaN
NaN
NaN
NaN
NaN
NaN
NaN
NaN
NaN
NaN
NaN
NaN
NaN
1.21053237197443
2.3474390139792
NaN
NaN
1.19816316547724
NaN
3.41464803405964
NaN
NaN
NaN
NaN
2.00877966850885
1.54994009514892
NaN
NaN
NaN
2.18301048991313
2.52639715953012
NaN
NaN
NaN
NaN
NaN
2.99102928174016
1.45548815209145
1.17750000000006
NaN
NaN
NaN
NaN
NaN
2.22112711898421
NaN
1.17750000001673
NaN
NaN
NaN
NaN
NaN
NaN
NaN
1.64020742529332
NaN
NaN
NaN
1.49010726555669
NaN
NaN
1.6099065508161
NaN
NaN
NaN
NaN
2.32380798143976
NaN
NaN
2.07869264179101
NaN
1.43859806001674
2.58333818341939
NaN
1.35154411976624
NaN
1.4586421130082
1.72834676771959
1.30688780032548
2.32717542589353
2.11870384169723
1.37365051443294
1.68538033523668
NaN
NaN
1.66446804958806
NaN
1.98515761695921
1.94362835935132
1.22666384679723
1.17750000000006
1.25232113605034
1.24324293691614
2.29385960438173
2.54802261209952
NaN
NaN
1.17750000000006
1.59211442435402
1.17750000047333
NaN
1.17750000000042
NaN
NaN
NaN
NaN
1.17750000000006
2.15302550321574
1.17750000000006
1.19171243203905
NaN
NaN
1.81159174882601
NaN
NaN
NaN
1.26851189578689
NaN
1.177501293262
NaN
NaN
NaN
1.66888255727992
NaN
NaN
NaN
NaN
NaN
NaN
1.44237652980755
NaN
NaN
NaN
NaN
NaN
NaN
NaN
NaN
