# Supplementary material for: Diversity of spatiotemporal coding reveals specialized visual processing streams in the mouse cortex
Source: Nat Commun. 2022 Jun 6;13:3249. doi: 10.1038/s41467-022-29656-z (PMC9170684; doi:10.1038/s41467-022-29656-z)
Supplement: Supplementary file 7 — Source Data [file 41467_2022_29656_MOESM7_ESM.zip › source data/Figure2B_LM.txt]

Amp	Peak SF	SF bandwidth	Peak TF	TF bandwidth	speed ind
0.881333510324779	0.114236941449226	0.500034998800603	5.56842756456113	0.923837066880171	0.118261200954409
0.310344849143606	0.0234031822404382	0.750399520650221	1.92070168977213	2.24940422532605	0.126157593638536
0.319957363987839	0.0200000000000279	0.613289628790322	3.23626423122032	1.88113594641693	-0.662348174248947
0.436450279983562	0.0705116197989076	0.504044463047555	1.13380424187811	0.692181116812248	-0.895619212726872
0.504559112286889	0.0447628975097776	0.500000000004616	4.29343529648971	0.686276122654031	0.44110430615137
1.03932238751452	0.090264048996703	0.500000000000022	4.68363526612893	0.543901305057759	1.32090780131217
0.517144247867468	0.110771525061767	0.603948614015356	6.03978581474815	0.857430557431223	0.905617036941543
0.265624708557134	0.0450908539115283	1.33459951754745	2.95750738649426	1.53339114866383	-0.0271112399742081
0.567441514314608	0.0200071703775602	0.612607481827795	1.06990687334639	1.94667265956894	-0.414606728729469
0.316964738658203	0.0200000000000227	1.20231797545466	5.30331250617076	1.23422712792962	0.0577033796874687
0.255683846054311	0.0384072199077846	2.15565259434957	0.500000000000022	2.01551453958024	1.49999985497663
0.300942875851429	0.0400693715377248	1.18461010068475	1.60642119303512	2.68724973975809	0.340389831888265
0.360490491301688	0.0200000000000223	0.68233799477287	1.10516423047366	2.00743491925897	-1.13866912391166
0.930109330329351	0.229564588655725	0.984840997841993	5.80825124205084	2.83166930674392	0.2073756365147
1.03951567130956	0.0318908613542751	0.822753738870466	3.12542667578531	2.01931151662495	-0.0281015292310163
0.278775595144825	0.071759241055873	0.500000000389862	0.500000000000032	3.37037320707126	-1.49999999999998
1.3763044756157	0.020000000000023	0.631716083020591	2.14947456729068	1.65064231515204	0.256411878900407
1.03062777338128	0.139097480764621	0.989236559959715	2.62061564050068	1.8352467442749	0.206337858554887
0.374998869981589	0.209326900545575	0.848646433417318	16	0.500000000033256	-0.0867243742280753
0.997545109981771	0.0903420692499311	0.649563543897991	8.70860091155981	1.31179330941356	0.627504318573897
0.298825617330015	0.0848635777435976	0.81305923218298	1.66935428541018	1.79606125209389	1.49999989245692
0.344700807057009	0.0426754797182378	0.938578265217556	0.500000000000022	4.91194232021155	1.49999992501359
0.13352826201176	0.0361800448600869	2.04450005920421	15.9999999922713	2.70552594161168	1.37532470135495
0.715996791320042	0.0200000000000376	0.630614878333886	1.70177059631071	2.03502634461467	-0.787385496748879
0.339594267662589	0.0364393243978253	1.57729655150864	3.01013294964944	2.60620053310462	1.49999999831305
0.633197998298623	0.0953349518169113	0.507304431810179	3.24456797724148	1.3661784060066	1.49999999999998
0.476185034258316	0.117933194976563	1.48549674284771	0.646512390841463	1.78065768309994	0.566794308599396
0.136857815513181	0.0359787023917608	1.16829596157209	0.500000000000023	2.33801165494381	0.405490811982854
0.596353801633988	0.0932092731968062	0.500000007893214	2.12878714028693	1.5672869845511	-0.21464194912129
0.320470765884828	0.0200000000000222	0.722728702807462	3.69267962026269	0.620235548332963	-1.17063433072433
0.345656467885026	0.105440081033786	0.650873210583312	5.50832015606682	0.770243555644892	1.13525927568796
0.186371255093484	0.0401990831947562	0.959773020565263	0.82502427314353	1.75284846751384	1.4999999599129
0.305416640259258	0.0635135249036355	0.786452766937845	0.596445894243604	2.09722531420385	0.563057572515911
0.168241972172848	0.0322442421533912	0.721861433702287	1.94634342694625	2.34941610525054	-0.173217323655924
0.126392203709062	0.0220288946551546	0.990246466843214	2.94083581260301	2.23772778483942	0.0416325274427794
0.49733881213733	0.0831965983402295	0.568657269525171	6.06243458070649	1.54574853079037	0.159272003299623
0.559146025672732	0.0200000000000253	0.623986158154697	5.80551767290544	1.00166011984301	-0.340638051882399
0.902054548662222	0.0346445586194907	0.995706899955643	7.85554944118573	0.980738795108879	0.0794607332063079
0.406137258606188	0.0521905905967343	1.00506368096325	0.702394951823389	1.92938721282775	0.0575545476671573
0.473251202471066	0.0284219645835643	0.868432645040278	1.32931018061506	4.99999999038802	0.333987681309231
0.524552887384062	0.0351448729716767	0.525959883505395	2.20523707335593	0.744509187797263	-0.49812106082064
0.104986147039801	0.0200000000000249	0.50003023101119	2.04514168593061	0.500000001222151	-0.624086727759646
0.268348027960682	0.0200000000000225	1.37133663712666	0.500000000889318	1.62824218700779	0.270801106856542
0.654062634359012	0.207215825011782	0.91801325658039	13.6071122614477	0.627410380713338	-0.570517666989824
0.423265542395681	0.0298620468523105	0.554427347015942	5.92464437471099	1.19203408126299	-0.160074937276223
0.250619862655422	0.221349643458815	0.762590114740211	13.0844202007595	1.04932126607336	-0.485849552671888
0.129009432919138	0.0502118797154384	1.18232481965973	1.4077194308642	2.3571105978539	0.809299625451858
0.159469305171878	0.199291073394743	1.19096148056783	0.903419544409853	2.87076023905806	0.46478001782369
0.340398438163815	0.0993582668061947	0.723081394076204	4.08011564109635	0.979731517423596	0.55658114444738
0.234943768612226	0.0387744479060757	1.58195715136199	3.32086252509124	3.19744661253091	1.40176204657891
0.125108344534689	0.0200000000000222	2.14613123252487	1.03432469592012	2.0576371168926	0.578229020469015
0.120745168203746	0.0226608701465511	0.697494498874334	3.06988090416606	2.8297776068168	-0.106094939173896
0.342489228247379	0.196804498408992	0.500000000000022	16	0.502960096869346	0.250442581761631
0.197904824079297	0.0200000000000223	0.500000000000022	1.69142611980396	1.1206821674296	1.49989413340126
0.280327456510282	0.0200000000000223	1.92559502908007	1.03487958605062	1.57014457227957	0.623334346151885
0.782268817204171	0.0745025613039342	0.53161281053407	4.03240437380863	0.783939203937464	0.0225693484105559
1.02330725756586	0.0299540260293826	0.560375080645908	0.98185750088032	1.88849502753712	0.261253233985323
0.519076058024512	0.121647141653389	0.732385919450966	5.86516427964618	0.764855860285457	0.907815512809184
0.650865661657779	0.061808084709802	0.624403401003728	11.0847036452463	0.813590079978735	0.223884283899385
0.149510428336506	0.134596735244	2.53497035989913	0.500000000000022	3.10614052444606	0.963791599166321
0.401911774809939	0.0236609601535319	0.661520828321054	0.949581536399685	2.00776792950824	-0.94929073037979
1.16482676128835	0.29833896257522	0.500000000000023	0.500000000000022	0.724061000206972	-1.22243157238397
0.190708270554811	0.0267853136513254	1.69487540271821	1.08567379850249	3.3089250751475	0.770079520261905
1.41270738812408	0.282871010093463	0.70978118790124	0.500000000000023	0.627699387411212	-0.513416979471958
2.63962597431644	0.0211326865081151	0.601489660378559	1.01162616933444	1.79383305977517	0.477460195923138
0.322435184932408	0.0725624615219842	0.500000539738954	4.20883303755601	0.641350439570566	-0.1785871913026
0.0662413179525327	0.0200000000000228	2.73107711417488	1.51104461106773	1.46205870520754	0.534057608432129
0.135463588954635	0.0200000000000228	1.66180642605295	0.500000075304256	2.79544966478735	-0.695142845825734
0.260906571789531	0.0912839565750447	0.669283100197499	2.75818540048578	1.12831454931147	1.05236546402642
0.189369861024308	0.088271668667158	0.663272638972346	4.87867741803203	1.18651381696025	0.875136296142576
0.202035512388791	0.0200000000000228	0.840826022483372	4.96694476582235	1.99578363437759	-0.212306988488982
0.493989360261145	0.0218376746191162	0.719294375578992	4.38266286830521	1.5195981166138	-0.596213032447896
0.0975459684365442	0.0680700980126919	1.30207028245116	2.50306994479075	1.61382520880683	0.449743944062939
0.274910606597638	0.118576601590741	0.810079790089461	5.43719118762597	1.90929959703268	1.49999978234051
0.207250381664523	0.289725612276269	0.972541805928602	5.72847186998627	1.66573714589897	0.277087842157254
0.153883881020586	0.222497988692696	1.03970398818883	1.61381806155826	2.87315882146159	0.520537319836717
0.173123354342306	0.049649021939956	0.771514922557641	2.57593419206908	1.7399521114036	0.76816126079162
0.120705432852806	0.208335997516378	1.49806955319132	1.1476623207513	2.08641087314187	0.861119235941114
0.235043321524916	0.215684109256579	1.01880705905515	0.844246324692498	2.73672751142834	0.308672356538236
0.444203191772803	0.230645454174483	0.879101320624728	0.690346756693209	2.7294888774851	0.491770183799796
0.105055612021762	0.261928425104508	1.2591700290448	1.24098721950283	2.11064647252708	0.677354588167679
0.255373959025761	0.203962003036854	1.06893805372033	16	3.5983997440959	-0.30045302475237
0.155031378093026	0.0945469112125902	0.599606129415341	5.81076113900866	1.8852241325573	1.33459958614597
0.167299173956992	0.0758759329520116	0.977261460420767	3.35064090127016	1.81191133125017	0.454547341091117
0.0920318904581964	0.103480774735843	1.30449371585881	0.500000000000022	2.6203101279596	0.784944289059153
0.148349528035843	0.103350149616124	0.500000000000024	4.80860501908897	0.690297707096719	1.42854154593362
0.157498294754168	0.0776758120313103	0.500000191448334	0.500000000000022	3.0605715630749	1.49999974307324
0.08204365150584	0.054731207872169	1.19395486968053	0.895100030456555	1.29189657207059	1.49999999999998
0.295264512005517	0.0242234345918308	0.681229008811428	7.7642729116456	1.82320970269032	-1.4999999980306
0.0772496549721087	0.119827138464946	1.2529620476208	5.61644364716229	2.09987970851565	1.49999070367832
0.3693667166954	0.282763997641476	0.500062491961372	0.500000000000022	1.07684960303967	-0.656577706551309
0.345145453574798	0.020000000000036	0.592736355576612	3.4408830027719	0.942677231188675	1.04851401442036
0.184165020145421	0.0200348358275716	0.569411419153736	6.04945673454997	1.43565861761806	-1.37468001893966
0.130334999937285	0.0350982801125319	0.549504629165334	1.85845039944106	2.18398087981475	0.23910457634375
0.116923334059946	0.0787381461657652	0.870584933778609	3.14569145459874	1.97660081023489	-0.0129230760278649
0.0849893739916577	0.0200000000000222	2.08855111496645	1.51188142302756	1.02961406803345	-0.503786213247729
0.582704174696016	0.119131904652547	0.600837676538947	0.99013218040755	0.661907554064532	0.245568762279615
0.487362289115703	0.319999999999975	0.500095351815907	0.603258156580555	0.718617024044813	1.49913827850681
0.290736939485793	0.0261836026695006	0.525698996038007	0.767942323250139	1.966901695013	-0.791229043081893
0.178509358818496	0.0387461936905625	1.55220636163357	0.500000044532718	2.65102697072167	-1.48182648104524
0.156899312439115	0.0825083451904344	2.11500143085148	5.36763889631608	1.47187377103784	1.10513630457052
0.60456630456988	0.182294107468645	0.557857338903248	15.9999999797743	0.573180316133387	-0.737107456212145
0.201091168135523	0.0200000000000224	0.500000000013733	9.65184407151458	1.1975922089	1.49999999975554
0.521993811523778	0.119247337038264	0.614089110965662	1.00249627639324	0.672215044566762	0.22974076599912
0.347711963476242	0.0637959757265642	0.933682919151501	7.27611206576887	1.32796792311328	0.106419416066623
0.123854282678065	0.0200000000000222	3.46503390068005	0.759322067961458	0.619415993458965	0.506682142044835
0.0463297989854572	0.0385319213945107	2.50667333118837	0.500000000000023	1.87947226416467	1.49999999999998
0.469368509749997	0.108591517973902	0.821219941894962	1.57575938601916	1.55516862747475	0.670045745148318
0.0535498891076111	0.166719555233782	2.32143203042463	0.909968139153542	3.94466396276942	1.49999998814856
0.08809482615056	0.0362159661279711	0.58082664743046	0.806356950506814	3.34463224391565	-1.3103813472304
0.0693303555333098	0.123294028179844	1.06644191790425	3.30967069987681	2.74116199122849	0.597394445766313
0.26500951303405	0.0857450089040833	0.500000002169954	0.719492771178067	2.45639178731	0.890611607643068
0.466779258369214	0.228931949710315	0.500000000000022	9.36593116360052	0.736610255404496	-0.517752232487826
0.126436455372715	0.231785170486127	0.754392526897263	8.90924079512865	3.57676271320521	1.49999999999998
0.150255011956681	0.0409916309345083	1.34735528178499	0.500000118440946	1.91783507883593	0.387431274570812
0.070987542694271	0.31789221565009	3.99999999999997	1.14192595660559	0.500000000284946	-1.06337929994771
0.825611569375144	0.0200078441275135	0.553879012201163	1.15248102968778	1.20603665595185	1.42688404762696
0.122850144306445	0.0200000000000229	1.10411963483466	5.75080881259818	4.99999999999998	1.49962964616321
0.384416770472326	0.0356016702990455	0.506074695976653	1.06104743345606	0.500000000000029	-0.555406060603441
0.443002141396234	0.112758539512179	0.73353603076041	1.19712651255418	0.500000022238042	-0.491845349893999
0.144377245922173	0.0820314484752162	0.574004377300927	1.83937692329462	1.33172445315233	-0.30990416684854
0.115422295672271	0.0200005223332811	2.00486298607257	1.50231145376965	1.51939247267109	1.17663385379133
0.199058140792916	0.0200000001024309	1.54848172439681	1.24979046987196	1.98993054343718	0.732186769487197
0.115539636489044	0.0357269008160392	1.91288658817324	2.9468489863266	2.45084551299192	0.763552256133624
0.326961610849862	0.0200369128699732	0.51628637907488	0.923287684355889	1.68735536389311	-0.356145654802937
0.760226123934409	0.319999999999978	0.500000000169944	0.500000000000022	0.818882024923578	1.49999999986684
0.352215057206636	0.0483979727874367	1.99132439359028	0.500000000000022	2.23679180934994	1.499999999307
0.835863473940051	0.319999999999978	1.65701222382769	0.500000000000022	4.09859598931804	1.14238617046286
0.184984293124031	0.0200000000000322	0.569411537929386	3.56862703917958	0.500000000006631	0.576196333802897
0.452809136868183	0.102360924268007	0.562444544733267	16	0.629212168010505	0.364658859676133
0.255398165319947	0.319999999999978	0.830474867018035	0.500000000000022	0.50000000330411	1.03125771224688
0.431301022059626	0.0253271617781854	0.591756242241707	2.16076110859874	2.35921223264558	-0.116564499034505
0.197498460487438	0.0358704204369994	1.60256257830159	2.83244413737547	1.5389419908136	0.945383525447732
3.65672674779275	0.10661712800694	0.500000000000022	6.03915205864461	0.641187625751655	0.954645096188134
0.652647341216883	0.0200000000000222	0.50147471554733	1.13721600950077	1.30232206810785	-1.34972653783521
0.128193702048568	0.163248718308698	0.961212884280387	16	0.500000445921037	1.49999938570439
0.204755085342911	0.161615804820828	2.01521980602421	0.942884176089476	2.27234015796863	0.774390144145772
0.167729239664744	0.155746150276704	1.42337344481425	2.26879879043753	4.25831029626806	1.4999999999919
0.149231073165618	0.0200000000000222	1.81570738066634	1.12055945355606	1.1998365288414	0.00294913308671075
0.188554932183316	0.0952118256611127	0.745270216531209	2.29336198186966	1.40681151655001	-0.245443008346648
0.43793146737097	0.319999999999974	0.853186586840623	0.500000000000022	0.500000000000024	-0.639701825515389
0.425320414439093	0.107253554831866	0.693999309528686	5.61489528318008	0.984396990924303	1.17634123696457
0.40694100627403	0.0853575430560746	0.500000010947659	4.64796619684674	1.4534901303572	0.424018118738972
0.291440909362343	0.0807129156406324	0.944745342596532	0.817924650057552	1.53024210639475	0.262088569948961
0.537514111577234	0.0745606501806164	0.565691470541596	2.97247912306992	0.97436630567905	-0.658445317579172
0.7294654421296	0.0200000000000245	0.568739298111017	0.92479345048941	1.34210619210553	-0.0318792523123025
0.78543492938402	0.137152758709569	0.500000000000022	9.21057415433657	0.596094484456303	0.725578149653349
0.231721255275759	0.0411714855919358	1.15831103864384	0.500009329470065	4.28658218270522	0.19443592012352
0.658147678322031	0.0221725893799211	0.500000000000022	0.500000000000023	1.51899125818769	1.1709616553225
0.125193892232422	0.197347964645487	1.12605048074236	16	2.10350402259343	0.760111950328886
1.95707631325876	0.11664671515331	0.657182540921308	16	0.532980052600064	0.493266959824672
0.539679113469779	0.140409917588463	0.614316646273438	16	0.500000021762672	0.565110222092031
0.305661019825713	0.0874534329914849	0.911518601622987	2.00786734165153	2.05372358565884	1.49999999999879
0.157656918915898	0.0401049738703264	0.803732439129509	0.785544378001806	1.59100523731331	-1.49999999999996
0.102736052606821	0.0395274768743775	1.14319001647067	0.857443261491663	2.56895267857875	1.0916429547002
0.262902395390788	0.071580655494174	1.07788571601759	6.71836620762373	1.32450286005062	1.27892325346014
2.5497673765415	0.319999999883013	0.767628292516204	15.9997719378739	0.588441219456311	-0.235717376712188
0.232691022101734	0.0904971924472886	0.55833470756914	2.89983164318022	1.21751326403763	1.49999999905094
0.232598252521222	0.146998053231131	0.500000000000024	2.98487989994998	0.707280566170978	1.34834395341533
0.586077159170978	0.092893373344925	0.526736973201378	1.59045223506676	1.48482286795002	-0.0269505164006917
0.51478171770193	0.312334552937172	1.28830607717079	1.20768322346299	1.6757573688831	1.49999999999998
0.160697998028992	0.0668554081204065	1.4210060249722	7.44543267611242	2.57811506893239	1.09948196172183
0.20143978369563	0.0424795257393524	1.10183814334067	0.500000000006247	2.1742077560426	-0.311673835862516
1.11244136079222	0.0274908866383548	0.629213204816074	4.65301264259893	2.91743225826408	0.532279111814841
0.0925468265402065	0.030431495173133	0.760315977443437	5.84006726459304	1.78610668827312	-0.767288677280297
0.11751633861691	0.0508933390064567	1.02539520351948	0.608682381389425	4.99999998121443	-1.49999998386759
0.623484401216108	0.178598440003087	1.13688718414445	0.500000000000022	0.500000000095434	-0.564141613432795
0.111065602859523	0.103292251381316	3.99999999999915	0.849374216088316	1.87944147155468	0.303111324407972
2.7241829612015	0.224704843315326	0.86845018725764	0.926992839536781	2.5339184521371	0.445411427908932
0.303976408168893	0.0200000000000229	1.00291521047517	1.48687600482649	1.25434404479274	-0.32782769599445
0.652895005440901	0.0960706870842131	0.524815471373447	6.83250950326379	0.549723408490319	-0.275880847720748
0.27772706565655	0.222236978865092	0.693554157058613	12.0701603205994	0.825583779410823	-0.485320560906799
0.362759146037108	0.177152883862083	0.726176068545869	8.12669591882144	1.00599878544639	0.229408920634995
0.515679657428893	0.228282336753024	0.500000152631022	11.1632491792393	0.70361919618854	-0.586262914003779
0.164120984885221	0.0685970635269006	1.14212499514314	0.837099891015957	1.63330986175393	0.455010363344124
0.546295781336731	0.319999999999975	1.3626758463383	0.500000000000025	3.46609478284292	1.49999999762669
0.442944003468203	0.0283371884230227	0.598530738993121	1.32954072932276	1.18320852540074	0.15891096641457
0.381865167819534	0.081389465462429	0.909866980161399	1.75952116772919	1.69750892858498	0.117809063285754
0.356306301057681	0.0485566606731523	1.42902086569922	0.500000000000022	1.76402765215781	-1.49999945298982
0.939215917022433	0.0428447489792224	1.57763455843186	2.08345421329877	1.35384157967459	0.526480869829405
0.71091944930767	0.0942160333649853	0.804240518630112	3.47222574662677	1.9472243540984	0.0721136953296177
2.93265174384951	0.0630402424506303	1.05870883947392	0.511285047067722	2.31751091101001	0.0453285944022313
0.258175506880617	0.0200000000000222	1.91843950785854	1.02220889793793	1.53063431196789	0.581241349513526
1.28340634625628	0.0288683762144829	0.507209503292246	0.89602477658414	1.85225897088769	0.45406671410669
0.12363514440244	0.0399801289479577	1.91703629454206	0.500000001202547	2.44322184622484	1.46184647345592
0.378137796104636	0.0607964852110478	0.614838577713577	10.6171731094617	0.833206180800404	0.271033926433981
0.725276867818665	0.0688273602236498	1.03543582726949	0.581273844491059	1.03093626342907	0.308795921176219
0.38208312246992	0.020000000000027	0.658548083536158	1.24600464652049	2.64613692120732	-1.45061840170586
0.256874155688753	0.0675414586289372	0.715662782654267	1.09851722720765	1.71794590330072	1.39304873223328
0.27402990375764	0.115493650199997	0.827636864599644	3.25673071625564	1.17951164761612	0.0140900102090033
0.147410297031772	0.290846862825776	1.20072880239296	1.42501707309122	2.44178321963279	0.612369409539718
0.0948862585061737	0.0817818014570262	0.570448516543352	3.44673808245851	1.20281068348046	0.845650039877858
0.453203686276915	0.0363891021627979	0.937305242014909	6.57713903195391	2.54899095191742	-0.0498888190021725
0.505437860221144	0.0343288556894544	0.616293811989147	2.31552875400153	0.955987955267652	0.987782195583813
0.0704265418035489	0.0201873382635288	2.7644845392905	0.500000421183532	2.07054179295009	0.989984503555116
0.139507158478324	0.227327031543518	0.841561369758098	0.657075077683949	2.44757402311448	0.547395104419099
0.188336904537616	0.0873533563136246	0.500000058575039	1.45929193928549	1.65404651932802	0.894234979659555
0.0901919118490174	0.0354255224855424	1.22771097859381	1.68455255687487	1.88401857658186	-0.33217086426492
0.493966303004293	0.290076161031844	1.43845749566495	0.703668701740395	2.22073471880716	0.906632242091216
0.145656984258921	0.12808414600323	0.856089058539479	3.44055556306689	1.92795910053298	0.422031829815106
0.118261151175976	0.0302108043566898	0.602063705818244	2.42438570537024	1.48490441684927	0.182670560772063
0.111874250311756	0.0789274364980814	1.3698618371012	1.49508287929652	2.37892594686773	1.4999999999844
0.130392874073129	0.119251278357841	1.30806529870974	1.39797464963111	3.19094302535807	1.49999978520666
0.258402455773696	0.223842437483996	1.0065355194703	0.801459152106596	2.76569325135796	1.49963318077796
0.132063540947343	0.0636477859315427	1.21261632362526	0.79111252828352	1.34755389668497	-0.248391216027966
0.0977105271116642	0.020000000000027	1.08473412504343	0.919006289194536	2.24172525153266	0.255421211945693
0.22228530167585	0.112467784189295	0.894734498973424	0.500000000000023	1.63538918616855	-0.347753921757301
0.0707850578994183	0.0386313906110136	1.62284697769209	2.51188211718831	1.60128362048117	0.821254368879762
0.310513352141509	0.13870715899611	0.596530987634524	7.68851932055494	0.591569198776888	0.220141894421184
0.226312653958851	0.0200000000000261	0.672845233469333	5.6985391304983	1.33906243385846	0.264689896075403
0.419673584478364	0.0317143963992106	0.50000000000193	1.91157404071091	1.34654667643986	-0.891553399414269
0.146118857129198	0.0586142542403252	1.61663976390699	1.00108928234658	2.58266667669552	1.4999009041628
0.211406196423713	0.0224717594559662	0.915871922110544	1.42501245567376	2.95656224253364	-1.46641941842009
0.172112838434681	0.0365344703549758	1.16102087341725	0.681835303364076	2.54793132833998	-1.25214314380541
0.208968211580018	0.0243653592823956	0.618230329205573	1.10246725921762	2.85891209068191	0.699225869834976
0.227455440822751	0.290724387509412	0.772367255628629	0.844323116467042	1.2246617464039	0.17473118842009
0.220746354546307	0.319999999999878	2.02293615739101	3.6650463969513	2.82093418627038	1.28377728872751
0.112260041003865	0.22396567744802	0.991333977908992	3.30162321390129	2.87229952143594	1.49999342365932
0.190372701106988	0.0805486472796238	0.500588929609749	16	0.500000003671181	-0.174362339352012
0.130927097626312	0.0525689033515947	0.999623430656893	15.9999786028572	2.67292849347919	0.652895526684298
0.107858981490972	0.0435576929005362	1.0235072488745	1.94967470800824	1.8633894313869	-0.399126187076425
0.141591719456199	0.0891244873452178	0.977147814954796	0.500000000000022	1.42089725324702	1.33071192372319
0.189132138315242	0.223033553102138	0.500263258558716	15.9873806044459	2.49552759331478	-0.587877241506129
0.123539646599523	0.0398299132367811	1.5559322098308	0.956672293522713	1.85375569390485	0.238874344576974
0.342583996604313	0.100955816785579	0.538921860058015	5.05358498394212	0.711296847670114	0.648873363910757
0.128100525970208	0.107340408425566	1.04507075221168	12.3197746617347	2.26491367228354	1.49999998147317
0.201733155929051	0.191918990757679	1.04931894987913	0.500000000000036	2.85676707988992	1.49999512062239
0.765753548713371	0.11449930382484	0.683125179880839	1.33281473044983	1.63624421412957	0.232527758017224
0.342043573479583	0.0337516173700576	1.00616943338871	5.05849185034834	2.53306940616997	-0.0378511134185412
0.483606351206983	0.103159981591692	0.636487018488857	5.70586825897742	0.766848829766976	0.968057166115053
0.11409219652756	0.0506487820794977	1.68439522513792	1.27073560248767	2.1905715874145	0.832877742282275
0.339202168886027	0.0580349812086129	1.19615735078063	0.925975262530418	1.94280024036006	0.0943234574118949
0.325888700271174	0.020000000000023	1.05372575636558	3.57587738184395	0.650095388234874	0.145984505184688
2.31543076185329	0.0942155642713802	0.653989087256077	0.961511172608529	1.97877126908055	0.608186669518553
0.323324961125355	0.0531311563386125	1.18638210894209	1.02812011019537	3.26777562705084	1.49999999076934
0.383860481960974	0.200493870465848	1.74261149640065	0.500000000000022	4.52660298567028	0.749675227380729
2.23901827642522	0.08513767884331	0.931626934218512	0.75232682912506	1.42589368406614	0.227058845274254
0.838653316251024	0.116232466994692	0.754733373723662	2.99424887019751	1.83670534143481	0.547418059390959
0.577090745872729	0.0463643809157276	0.999526910216993	0.500100098252104	1.67017054356744	-1.22512173679349
0.350362431235264	0.319999999999978	2.14937207191895	0.500000000000022	3.24858040314038	1.08450278519515
1.09187170647806	0.0498671819640147	0.968275590406091	3.00770975407169	2.50954232031403	-0.397984701337824
0.291475807474232	0.0200000000000222	0.500000000000022	0.794240660759158	1.83345144440691	0.360710068678951
0.556811114724632	0.319999999999977	0.500000009209325	0.586510642490566	0.83350806346028	1.4999902769957
0.968438976894207	0.0200000000101018	0.639287101724028	0.848155613976109	0.66896038750967	-0.555322300816504
0.929364683820225	0.0324791165726186	0.631552133964057	0.500000000000139	2.20419364760424	-0.932606360811442
0.970426844090929	0.123953518245301	0.699517554655535	16	0.549602812459669	0.477272131190637
0.441958747605971	0.138613748776503	0.618013995347497	16	0.500000000345048	0.487248851854927
0.568385999456906	0.10951298533513	0.583873658490434	3.68755648289667	1.44185416556931	0.876829342592244
0.187289321215882	0.122224177217894	1.54735856507651	0.500000000000022	2.76843727122064	1.496101623175
0.319523032025146	0.269626289072266	1.38778974182459	6.46598830643603	2.50272790513577	1.49999999775768
0.18855608227446	0.0200000000000231	0.635418336312653	0.606281347862344	1.52114416472333	0.309101303970526
0.166382978695651	0.0343952923596084	0.726564882262635	0.500000000000022	1.60639842598461	-0.726209903379451
0.189798694043594	0.171501221602931	0.500006099160974	3.06663550367755	0.840044506217458	0.22092237116076
0.151462212454381	0.0441554343788032	0.943659642625947	0.500000000000022	2.76201067697026	0.92752473212567
0.566670269021791	0.319999999999978	0.500000000000022	0.500000000000022	2.17173947112939	-1.49999993490107
0.929638026097961	0.0201357199152791	0.523440621742147	0.969267858358079	0.692456309617824	-0.889718808924768
0.23344934725531	0.0271488574204981	0.768414616430258	2.61695052037586	3.25496272854792	0.303810013509721
0.279466453552225	0.272484861247318	2.81267963458519	2.46701809189649	4.99999976774384	1.49999999999998
0.229344370405308	0.020000000000044	0.538067990665873	0.769179273079783	0.72601032512514	-1.32648981343431
0.122830893348739	0.10475777009459	0.999911744662527	1.18364909583359	2.2308753687369	0.322914644224537
0.0907424757728763	0.0811168354808147	2.12517779600207	0.858818442220922	2.92220008280605	1.49999999999978
0.276938652672878	0.039269177052854	1.68275286074289	0.606834775683729	2.25721115046234	0.4813154764035
1.11943468668513	0.0434826918442609	0.99818693295636	0.500000000000065	2.32256202697962	-0.0988455701054985
0.508985122736613	0.111117652229692	0.634248312462313	0.897808077633215	0.504512764554427	0.631547754371438
0.502262927992628	0.211434150872558	0.859203603276369	16	3.86085939949805	-0.0132552870099749
0.859280452278145	0.158154467123367	0.82935010262756	2.13135256229422	1.37145608246666	0.354700756309687
0.583940283702793	0.152748063302516	0.500000000000022	0.716645370314252	1.16608123607592	0.358497106301339
0.210255406308858	0.0351887102601159	0.955482528753256	0.500000000000022	2.58136347089625	1.44938448529173
1.56900555343578	0.0888817878591249	0.827263765905146	1.2538389705664	2.17603363316248	0.0518713514682602
0.136092333927982	0.041866205916344	1.17772170451054	0.564401547817319	1.94187592890649	-1.49999995020828
0.398730180467171	0.0470980002421062	1.54422665605941	2.23410509453888	1.29214514153676	0.601224272405929
0.36651033459288	0.0802788468132425	1.22906038779169	3.73602045528898	2.51095266328356	1.49999999999996
0.475403621430721	0.0200000000000229	0.700896133848145	1.88930524266622	2.19819840725973	0.128216298896925
0.888776380449598	0.0647369062358925	1.00808927175616	0.739401022581525	1.96647378124423	0.107064402453187
0.470741799208264	0.0280291843315523	0.651875430705686	0.881350484368375	2.13288728967	-0.0331709171452783
0.420310116921721	0.0591004064284271	0.639731237071354	0.500000000000024	0.880333493553741	1.17611892640479
0.594385569218163	0.0208772227108283	0.771822766200581	1.00414397058449	2.62890481595742	-1.32234604777133
0.607937195435609	0.15246888339426	0.609816195036607	16	0.500000000000038	-0.0136798056192791
0.764501089406512	0.0602203388918903	0.78871502424401	1.10670685029892	1.61055697156508	0.681214223460679
0.224592058655144	0.0997452709750205	0.640948091888806	3.15117448985335	1.31657651807328	0.690495806119417
0.239889329791331	0.030090410202542	0.656983893961201	1.13552547647458	0.810051968406735	-0.298445331154305
0.573582932408395	0.0459079222985772	0.704035689753385	0.950884793323107	0.718188877588218	-0.72341419325979
0.905884297387397	0.266086911263164	1.02881108988485	0.883716073611262	2.09643414328542	0.414886188479765
0.669034764851378	0.0906554390292204	0.594342737930304	0.639920677524878	4.07304148736331	0.355639812282449
0.271994564180765	0.0202464225336923	1.31608136355587	4.05505221379617	1.8672001721816	0.0908468463855942
0.165216685932667	0.0200000000000222	0.847730205060189	14.1766281880718	2.43902567334571	-1.49999970281505
0.175049974631922	0.0808841142188739	1.00294267807032	0.927880688895313	1.99733033406931	0.279234653317893
0.424824529251384	0.319999999999977	0.910341805026297	0.532297759384487	2.71711918048589	-0.0500675409595528
0.089807597491631	0.0813625553060246	1.13636552746757	1.37907492372079	2.81577745966922	1.49999618081131
0.474731414670798	0.319999999999775	1.31164035766862	0.823326612756627	2.01502341216406	0.766174782869737
2.28935126279718	0.238728854727512	0.877163351265092	0.798950005068915	2.69505774763498	0.29237001322571
0.154413595514612	0.319999999999977	1.07343955781007	12.1895710100772	1.76780611318497	1.43512826938179
0.331492908688992	0.213481216808853	0.964905660517903	0.973951440919498	2.37044414461636	0.889049497309648
0.141233556656139	0.0885002616233727	0.72594845683687	2.72036465193014	2.72287265572396	0.92028788824189
0.258574700875528	0.0301956136193589	0.659975792473483	0.793210793558306	1.95205825999801	-1.49999984334238
0.331813677103206	0.0409919731921881	0.894009197388695	1.22451755540217	2.32775056134614	-0.199344715741366
0.160157644151193	0.130944508960227	1.0682005132017	2.60752460375757	2.39181704691131	0.790998406901414
0.290545939618554	0.131064184592204	0.519604433493425	7.57612503575308	0.63469954541704	0.357602581659457
0.455512063890359	0.0388594692324721	0.676907160780331	1.29716370426221	0.932903629416158	-0.372369866052189
0.182518969127211	0.0294488776468309	0.641840770892172	1.38837736542481	1.01702908972332	0.333271427133473
0.123047483682775	0.1755523877286	0.715008220030136	0.500000000000022	0.518084140495806	-0.564552981648728
0.774944854092711	0.0200129468718637	0.542780077048789	0.766803131151783	1.70105490563429	-0.404488540275537
0.281286528686456	0.0200000000000292	0.540543716555552	1.1770260937356	0.980795011016164	0.821114360918042
0.254312561660842	0.0713361279573885	0.592121532867061	1.20509956343339	1.47499747911239	1.28382159511524
0.156486106296515	0.0344916529197412	1.32635901304085	5.07315323230867	2.54539192473636	0.474868722869537
0.67527246379574	0.0548013206008493	0.608809323837011	4.78029580710643	0.935477800512071	0.320266981213892
0.201610052708905	0.234050459649783	1.05754873646867	1.16319571151483	1.70777679266732	0.165890023346416
0.808342189939608	0.0708404647930188	0.500000000000022	5.3409633343713	1.29448720593158	-1.49999998854585
1.0642262734134	0.120440645942604	0.991074858639805	3.38245103972302	1.42172659249628	0.483739719417063
0.104104725803256	0.0540989173880213	1.16705312981281	0.881797868510477	4.99999999503011	1.49999999999994
0.656080020715878	0.112828339522102	0.620653513828935	1.24819040327568	1.5708708863616	0.20984696784517
0.760431369140366	0.0726123586807853	0.500000000000022	4.55071871659405	1.34797066747641	-1.49999919689166
2.07123629809167	0.249966236891771	0.766247785818127	1.18350782107218	1.71190843332903	0.0562495661456431
0.150370386953006	0.118630321969643	1.60385745855776	10.4991005762932	1.72454479586429	1.19935297662539
0.402470996889597	0.0618580387160101	1.35381372428823	5.48819913243167	1.28053450430196	0.0884982069822665
0.569855730538046	0.0858002169037198	0.500000000000022	4.45525377509462	0.521892359686357	0.889068589130427
0.44249191679359	0.319999999318616	3.43745237964735	0.500000000000022	2.04342283235104	0.126571621898574
1.05082617105476	0.033282137669478	0.679658605429819	2.69713038804962	2.40456076256043	-1.33104402600138
0.731079003235261	0.0827845495087697	0.651294404440094	0.942240120527433	2.16609344772976	1.49999999999998
0.734983544239473	0.182400459129696	0.600139853645122	0.835248010900213	0.500000396060176	-0.545349599422348
0.229037633169844	0.319999999999976	0.773163448749827	7.90135609631772	1.28069040905508	1.18603210338497
0.633177415209871	0.0828102154458884	0.917803785010629	0.760926850847202	1.41005483301247	0.146489949757309
0.152876034132729	0.0293639177434261	1.60675018926026	0.500000000000022	3.2913404826692	-0.0499732933577378
1.26218656265732	0.301736305120095	0.939385401522371	1.50448564891825	2.03120667557289	-0.665801986020422
0.458538936905141	0.0455226838148351	0.924348952812948	2.10158855567392	2.44031687680793	-0.643894655466126
0.275936554024087	0.0507490938025886	0.679091321382487	4.2840776625764	0.908972403161371	0.355536659058616
1.24502131988062	0.0957797700578761	0.548524768476956	3.6041021397087	1.37281142792333	-0.0371342787447013
0.0791118785156303	0.174428002799112	2.31106042415774	12.84951455636	1.94313524383697	1.26548361582764
1.04960310928174	0.319999999999961	0.50011542595263	0.500000000000023	0.500020289725007	0.570565097834455
0.894772080688627	0.0316209150226383	0.617208103170844	0.500000004602404	2.23228813262579	-0.413143835772813
0.256019068433327	0.134800869447562	1.21710843558742	0.50000000000004	2.71837094670071	1.14444114906651
0.112166145993798	0.319999999999978	3.47438929882683	4.33739019486764	1.99977259110844	0.753395175525104
0.727279728920633	0.0491089523167041	0.596249149058033	2.23090074391473	1.2550258840287	1.49999999696659
0.39485890848798	0.144554251072779	0.583235905842944	3.74575170606453	1.42249185104308	0.833743780201802
0.169945008119812	0.163292528138531	1.84161390416632	16	2.20726248737345	1.49999980429754
0.661035246148944	0.239578493593759	0.807821046950176	1.49509040666671	1.54649617815579	0.81601800037237
0.167396689580292	0.0813615443792894	1.59588690899886	3.13968896795454	0.500000000008883	0.390794048810594
1.0292564576357	0.0954537727733907	0.843815984125917	0.98129362774356	1.7675905424431	0.601334696198301
0.396304942885827	0.0821289693951532	0.721056095437727	0.500000000000022	1.45081743968622	0.397099962495534
3.09236308092183	0.0466337636184769	1.03629087880761	0.50000001897111	2.34418010988932	-0.254496449056262
0.219485804065249	0.0814485819639866	0.750076638316077	4.16922011302293	0.889433848929503	0.769200002933387
0.355988916183836	0.175220108457622	0.727049739105718	0.500000000097776	2.62149889635539	1.49999977514087
0.195806237874461	0.0400442415613546	1.84293374045232	2.09484142693826	1.35740598692887	0.591761372285512
0.326496952076154	0.0200165865955913	0.541233147130351	0.823497314412172	1.06392189980659	0.410115441362418
0.250484712447986	0.0311559525596702	0.674002101742287	0.771650423941521	1.80867816174315	0.257348677082361
2.01395161234668	0.0218980375330118	0.653363237330834	1.0488795670844	2.62426633434114	-1.1037156726403
0.711002278749252	0.040194294560513	0.903308370052681	1.40537484126068	2.24063888303001	-0.0749152649190543
0.403123442620567	0.0617847926071558	0.812905965305938	1.18375294974794	1.58531182429124	0.612920283456001
0.304462589739225	0.203377405784452	0.700708490702672	2.65632191022031	0.888955889896543	1.17533082638421
1.58038576322724	0.113341438730983	0.990098379806228	0.648458293796546	2.47088710204938	0.706337473280081
0.294592144696166	0.130348820899968	0.501147624941932	0.916350719919974	0.791045231911682	0.301876940429943
0.183202969366004	0.105738695963767	0.906096020219326	3.49417799162395	1.24748413474108	0.672043118806423
0.228617509288699	0.0896721929202653	0.901171756616466	0.677242609780989	1.68861351520844	0.643516133746103
0.176134434544691	0.236460262899894	1.01694515082224	0.50028821801262	2.78534522728541	0.878440440674303
0.169006680216957	0.0955486890619298	0.705014490380189	0.75175403647208	3.41368249010364	0.191776417524619
0.271903765820334	0.0217214622560194	1.34870541138957	4.46644964614917	2.04377588932586	-0.0923355060283319
0.167863218020304	0.0483768956971081	0.700362534128266	1.21109846719268	2.05617476485265	-0.700388806217205
0.200727110111308	0.0976841570835283	0.60020927952212	0.971266113976465	0.73688092528164	0.0136334252509912
0.197955412668183	0.154612127991843	0.754710190274002	2.06682969586322	1.17137150491475	0.266712282161246
0.237064678396004	0.0271916481097085	0.520424809675197	1.4361564186675	1.50415871261665	0.114499673864527
0.178872013522094	0.132040852774337	0.972863094160919	14.7160356560118	1.4769110318737	0.389348377002406
0.129324194993288	0.163692116643497	0.870054561920106	2.55593588178191	1.95856346327125	0.338902905922369
0.213235152560052	0.0937061775893254	0.955427629299068	7.68075782042923	0.908644215997653	0.0259958238345872
0.176894007261188	0.0613020972368618	0.899157712013979	1.21779198102787	1.16298577000318	-0.039403227310128
0.0998386664790198	0.0889293463943946	1.55299228534899	0.500000000000022	2.32715320318452	0.279309107175087
0.117973193127353	0.0345390163080293	1.10129316391807	1.1438320107668	1.23057952674215	-0.282154908601686
0.336197619289001	0.0456184556743216	0.526060442862402	1.6568184836079	0.580811272877868	-0.0670828339206734
0.157276210299774	0.214568686020056	1.00155172522063	1.35248057672025	2.39979049263153	0.312955393574481
0.329125230953374	0.0277092855066281	0.577028569577104	8.01057302126857	0.500000000042273	-0.00843805887323535
0.255128321133824	0.0305958313631562	0.829034034113863	3.51737409715896	0.500000000000022	-1.49999999999998
0.656752473722781	0.319999999999978	0.500000000000022	0.500000000000022	2.05967362109269	-1.49999893055394
0.171003837246367	0.0203888566702588	0.756325432401292	1.17448134212534	2.43413602814359	-0.791527170439345
0.376454924556314	0.165034697380744	0.824356130416444	0.500000000000022	0.500000000000022	-0.489572309640889
0.192999409433991	0.105695089798088	0.933563389752764	7.62512904810602	1.91663468140634	1.49999999914041
0.132451997594504	0.0934643926614361	1.39615675989559	4.47417623164069	1.97374690741253	1.42718893502262
1.00174298172249	0.0971593413166822	1.04455872375645	15.9999999999775	0.712548100535639	0.452087222298865
0.261309838478847	0.0269202167751725	0.688003077728439	1.23038836465359	0.983271947307768	-0.318762369163841
1.02538759278778	0.133558533725338	0.515170308567837	0.500007045247103	0.680579421180257	0.505592291529204
0.616165216839358	0.024489027032844	0.626765568872392	2.29132990338978	2.45260047261192	-0.413377864990952
0.457604803426824	0.0373658812219722	0.500000000000022	0.922607723541511	0.63792849245995	0.691894869404116
0.342346569410725	0.319999981416518	0.688983581478231	1.61175574441873	0.593247623413425	1.23813838163853
0.776709415842055	0.0996500525432975	0.615641176234429	2.73896248380498	1.75553696735403	1.20795346348513
0.463546646251704	0.0496076542581727	1.68512872895876	0.790688312081395	0.9112419924782	-0.121393387118825
0.643686027366164	0.203272213277978	0.580160618980972	1.59857742029383	1.09443123655042	-0.072498045103177
0.20989620627892	0.223620615042558	1.21802554898514	1.82027484794193	1.17657900531495	-0.42330117244536
0.189059809572001	0.0530639560235331	1.07529984455652	1.20548920500934	1.86105695097011	0.259255373302405
0.403837721107337	0.0452400273282061	1.11163215120252	4.29460180452153	2.11482137017861	-0.163949516849099
0.262003265978707	0.0670916444146549	1.24763885704034	2.11107598335785	1.43476447108638	-0.118424372316214
0.173148407891873	0.0388288667889132	0.538257996095042	1.04083176327008	0.629130222174293	-1.49999996780025
1.32390746734034	0.0241910737156426	0.548320211617595	1.86006503930076	1.03455017268292	-0.456857549678829
0.319260382854407	0.0855145189479387	0.934942621105721	0.787442383897006	1.36609331784172	0.277570489086133
0.419725581394123	0.0979239779664474	0.500000000000022	3.46716423330547	0.920395068666501	0.327895892913958
0.166321129494396	0.131390607060263	0.717360696950377	10.4369616085321	0.51191459288582	0.625063490739914
0.418972457616614	0.135273382347296	0.720935507230465	6.0992836157387	1.52250455731732	-0.163346822757172
0.790003404720552	0.137185651430422	0.637444753083926	1.61052587416739	0.835007666103429	0.792727114215243
0.595974538512983	0.0944862874200667	0.842676869133256	0.846773249294199	1.34390378830155	1.43599213621327
0.268422257201788	0.22593599450344	1.25998869521546	1.14306470211465	3.10080808012719	0.0569109791309372
1.1831940411936	0.0463276193893752	0.500000000000022	1.24559658505535	0.500400075013979	0.752791506766497
0.389977999115405	0.0408801909366819	0.500000000000022	0.954212897828385	0.533316487295018	-0.382994877383451
0.0965440696745507	0.0200000000000307	0.886653213003406	0.500000000000031	4.77035877484653	-1.49999953966231
0.125201284424468	0.0429771702025599	1.143206167957	3.53372577299819	2.11706123190275	-0.413375811663783
0.749940800408497	0.0250356593220277	0.519624949114784	1.81374165196736	0.780025980117913	-0.882886097516584
0.285377574605577	0.104521177954143	0.723088992495731	2.82665039430734	1.88216804271353	1.06114085295629
0.908311109701029	0.0200000000000336	0.50000004339722	0.500000000000034	0.524753099159048	-0.721695626206837
0.134417209847133	0.15151243738174	1.07481154325316	0.500000000000022	3.44277728013174	0.0646143405948203
0.672453489208628	0.040454673847165	0.659760524938632	0.928797006107136	0.540005471485314	-0.84244120925184
0.728380209891668	0.0731166644593459	0.931751624059154	0.67820611554385	1.41713423247959	0.679927178555658
0.270523724969502	0.0914343228192945	0.870026726885595	0.500000000000022	1.78357294628905	0.945968022001009
0.53940542368112	0.0459392046261417	0.585048175807407	2.98268706126529	1.20779500790747	-0.762613659627624
0.545284885684408	0.0408737969973115	0.784497628915589	0.93628912005327	0.512436441752338	-0.345175938445569
0.159858932844547	0.319999999999978	3.99999967686345	0.616534901488239	1.57856558929291	0.00530926128912784
0.74822652356652	0.0956495385820611	0.761309240180404	0.900341311073858	1.30271531769722	1.43707598354433
0.22314631380593	0.12852266821746	1.1225144422121	1.23434834768213	1.86079038433557	0.674148197557377
1.55450952010826	0.264599087181616	0.531121868381691	1.62536561517169	1.09419797603843	-0.0974247238224793
0.10798869617568	0.319940610008494	3.75891252561581	0.674315317659427	1.38727677609834	0.111292544581521
0.119144257177531	0.10592923409549	1.08913321342618	0.919613283721139	1.53705064180159	1.20409091984599
0.139054841135642	0.0457997560065605	0.7119548588434	2.73863813593665	1.60054422530718	-0.439727850641976
0.17366836828661	0.0200000000000225	0.992083569255288	3.85096310266283	4.99999999999998	1.49999988151052
0.241068443547723	0.0895081639698953	1.06367055472671	4.22781533069675	1.07664450635627	0.190479429334285
0.218917276742504	0.0324963958755394	0.749768497808267	2.10150932873539	2.73628821914936	0.108473264183815
0.45755481299494	0.0619081901259016	0.616218104356672	2.05256932914499	1.17393317092284	1.49999999999927
0.427939412908831	0.162072971346768	0.500000000000022	5.74370524818788	0.611296721901967	-0.92476353809962
0.45172130463467	0.186689811358517	0.500000000000022	0.500000000000022	0.947724199863481	1.49999921013476
0.692233566537846	0.0271162207073424	0.58793726627831	11.7844934479787	1.10999336239418	0.139587452235561
0.260170781042767	0.0200000000000237	1.47938028374278	0.739344546460517	1.80543274578363	-1.49999999999998
0.158726625556938	0.0428388082931066	1.07506698627546	3.74188998502044	2.35808780736252	1.4999999997375
0.839475409243526	0.185205104856492	1.03123499451482	0.803342773984022	1.73558438569091	1.49999999827848
0.15193698244387	0.0356491234539713	0.500895200664238	1.77486090690889	1.20663730842627	-1.49999999840379
0.423274724054673	0.319999999999977	0.500002420676746	0.500000000000027	0.608552612144732	0.83721786961078
0.168977227990026	0.0200000000000232	1.47271951318612	0.500000000306097	3.9022815655953	0.621538353769599
0.299033495644022	0.18816332303103	0.501548594255649	0.500000000000023	1.15629709459841	1.49999999999998
0.921613365298324	0.0272625368474762	0.629416417254578	12.0300219220848	1.02098594260084	-0.0787061109843037
0.263011307344461	0.0200000000000225	0.72082887579341	1.28592596820086	2.09869781499772	1.13652371015067
0.306723465092557	0.17342350605665	1.03043684915049	0.682576795421633	1.62774974134406	1.49999999980734
0.357863142192929	0.0572915741155753	0.844578063965117	7.62994905723096	0.964942037487425	-0.545761002032257
0.246677743607816	0.0200026278628883	0.54226663592235	1.82905392027733	0.897335441936271	1.10027219948519
0.150863451916592	0.0200000000000222	1.45251094310181	0.946855498917425	3.09931374578694	0.850850704921808
0.136964710992729	0.0345056617549514	0.615136240005644	4.53902008174952	2.5119891159715	0.301952143394261
0.176748611536133	0.0294850491357344	0.766666584284791	15.9999999450683	1.59817616357169	0.44888700543608
0.225881807347691	0.0366607488381863	0.962273005332514	7.06673927117066	2.45974827169561	1.49999362708328
0.331180038005366	0.08469785475218	2.20455439712711	0.500000000000041	1.49350053326484	-0.796723657114312
0.12570617725477	0.0476747578896987	1.15117548589945	9.04375773500468	0.81506240443249	-0.57717031437893
0.292246067485027	0.0200000000907252	2.61203289565774	0.675427354146884	1.58243771301739	0.937421489496333
0.198909601141002	0.161340865971843	1.15295985375276	2.60437353549104	2.9344544428184	1.49968293153001
0.415332386555203	0.0269014839820778	1.74547798301328	3.10425587861077	1.74712437095387	0.978543899027512
0.417657726674111	0.189074453801695	1.12696105340397	1.06506939042158	2.64604138499583	-0.685735309967987
0.149105777960776	0.0200000000000225	1.8706107064189	1.06419677175818	1.60233722359014	0.291120665752417
0.364970678328885	0.147663070730526	1.3405829729879	0.624074044151635	4.99999999997803	1.49999999997604
0.799673590777206	0.0804825822699517	0.500000000000022	0.553700349119895	1.32916809966104	1.49999404563
0.0993786459706354	0.0200000000000225	1.82903875747921	0.968665429834939	1.91007694016481	0.702644654859308
0.589726067838275	0.0693141720575698	0.643163274888976	6.03573119266546	0.779415260286312	0.65681450864926
0.223084721399411	0.176284407650454	0.78612048496966	2.01993781788965	2.00560919221758	-0.666267684553577
0.125312345397474	0.219653638534726	2.26575209879731	0.500000000000022	1.42522462038065	-0.412588326718877
0.498578795945878	0.0640417992503516	0.500000000000521	3.60985827182731	0.546930529907772	-0.00242445744358412
0.921321601436424	0.0290319961101652	1.11741538476076	4.61365687222551	1.2931205161871	-0.0614404015768471
0.127280022722185	0.024702422244063	1.2365601425208	1.97945201020939	2.63795011228729	-0.510897490024732
0.641668304406488	0.188195431552417	0.567500752377304	0.500001298944189	0.754188395803303	0.664412950323481
1.07281676449474	0.0200000000000222	0.651511009655491	0.500000000000022	2.65419283331804	-1.49999999981167
0.752328999156989	0.0741903710983697	0.50000472110521	0.500000000000023	0.975936719662826	-1.49999999999998
0.875651219113216	0.0517018063197734	0.715936424526611	2.437666855297	1.41670104628273	-0.0235028226911982
0.13792465975553	0.31999999999997	0.595814999073734	3.41100697056246	1.48723854473929	-0.557405132390285
0.572655252561041	0.085926900820945	0.785950481933536	0.500000000000023	1.15958696851021	-0.679111360771502
0.472956190500164	0.02972907532377	0.883031874279416	3.87816893898679	0.70506639471382	0.291016034346661
0.5511999682628	0.0785538051127785	0.775049417935369	0.500000000000022	1.06534309595752	-0.180507254907441
0.707034823566607	0.0399866406312844	0.981019090113994	0.589890900822606	2.8151157633856	0.458026273173871
0.424115937434253	0.312758559703505	0.713916691036145	0.546822493750189	1.78393859042852	1.49999991582101
0.410756378911065	0.181431092251922	1.59773584545153	0.601253761459002	3.34454240975083	1.43538826798213
0.383332150219328	0.201322263897508	0.760598720904754	14.2018722424982	1.52966687607203	-0.599836806093673
0.415027789488126	0.0490188877897182	0.877107540279675	4.67051558593586	0.903946411596794	0.478173894373312
0.312323208863218	0.16341102987423	1.34953063372189	2.12271899410033	1.9957440369886	0.94201718119637
0.149398002096308	0.0290974365980591	1.64818396388891	1.98913561719745	2.9983230200682	1.49999999975364
0.123769528227497	0.319999999999978	3.49717171979453	15.9989737538897	1.30807223692066	0.577847501250438
0.277405389106406	0.0200000000000226	1.11803270230789	2.54253672157359	1.28936639811561	0.726578727249929
0.337358053040294	0.100394487069759	0.62499806468307	3.83410547227297	0.732729047147896	0.541875352406049
0.170821049383108	0.0200000000000222	1.29722657794142	1.06364870452371	2.34974728937159	1.17340486940004
0.265227194159247	0.319989385957179	0.592621754140486	0.695533842769987	1.75497713888483	1.49899729903782
0.182194291852353	0.296243677508935	1.15931652052122	7.1720233522639	1.04039830818632	0.366322771251396
0.210831916735743	0.211911497154261	1.66885400977628	0.500000000000023	2.59802754524043	0.725470802586149
0.12603083651921	0.020000000000023	1.36739301181169	3.34010198806129	2.04000763612383	0.369292789398708
0.407368615115993	0.208792238652739	0.902044921357143	13.9738839513575	1.32026683904094	-0.233833325964166
0.266943664534072	0.0200000000000341	0.524140891988453	2.61579081473208	1.58276497982869	-0.500068681287835
0.204849808331892	0.0200000000000226	0.939215551857198	0.916446331760007	2.47745066953409	0.952604658442812
1.40056192533494	0.0200000000000222	0.500000000000022	2.42458469644262	1.34800177508411	-0.336645056665167
0.320023944537296	0.0200000000761028	0.500000000000541	9.3629214502281	0.703552385265465	1.49999999817968
0.341491600842086	0.0577298652127028	0.689301889152668	9.57079805353611	2.58211032389372	0.510421929020621
0.359902496205004	0.191053240672021	0.854130203671768	12.3565916956807	1.96269051100893	-1.49998976575008
2.98879758403029	0.0200000000000222	0.500000000000022	1.76013496802704	1.78516961994567	-1.49999999999022
0.19746171374732	0.159677146702907	1.02831240018546	0.764992439591642	2.31118840072059	0.311058690914872
3.08384191640571	0.177884075288772	0.734299329425576	13.4052981498632	1.78521829142002	-0.87226059370926
0.254962071227852	0.0286687072387535	1.4567625208317	2.28239591764575	2.33921755264157	0.766746094772148
0.136934143064516	0.029959825860113	1.39688505733163	0.538969084994008	2.14075688327741	0.431857593843423
0.412225427806288	0.0513591889759383	0.983191056761872	6.00027160413079	1.3012868153948	0.239060405915263
0.4177486331845	0.163254797281251	0.964251182940322	2.58518817186768	1.56390427440136	0.584770714536142
0.227181674094956	0.0200000000000222	1.37306699669747	0.698803120783019	3.7514567909878	1.49999956953245
0.345680266472504	0.0407651595369643	1.23101109811988	2.73217819385146	3.48418754904297	1.49999996770335
2.36079297478025	0.319999659903634	0.648110776489828	1.28539697627097	1.6004451066522	-0.0943713567320306
0.561753154265676	0.0239056857237556	1.55385466395187	0.500000115680805	3.74448379378166	1.05119727910952
0.206879767042214	0.025979962642479	1.47175539188697	0.842907246212172	4.24167489039095	1.4999990433087
0.189067265151439	0.319999999999978	2.50577292502821	16	2.03852288267427	1.4999988676622
0.345419326795822	0.0357457897233155	1.17849235774811	4.69474933567725	1.5408054804937	0.306449867298453
0.577640938876006	0.0433272964545197	0.592409702745416	4.20984587584666	1.93328076026977	1.4999999978619
0.725962340672897	0.135750515642867	1.09744133814607	0.891985064436855	2.69344539044571	1.4999999999819
0.187951242750177	0.0382499960552611	1.54247004622983	7.06400616624324	3.51126463600066	1.4999986664169
0.283614084106809	0.214368062690385	0.883023414798509	9.49038927832047	1.80122006740258	1.07905007863449
0.22881417229639	0.245268106611585	3.99999999999998	0.500000000000023	2.47174199973595	0.384400531709985
0.515123512518621	0.0414276919225237	1.24359434806234	3.73748237477681	2.33778288561882	0.354431193424482
0.42408513335821	0.276295643762942	1.09909562443301	7.16916930545235	0.635122520314703	-0.235358956884501
0.560025200060717	0.0698521285986142	0.636149266485282	6.47352661513054	1.60163490407773	-0.465419001604308
3.87992814225922	0.201512285504231	0.500000000000022	8.33227426416002	0.822017822463327	-0.859520259565195
0.335734302883352	0.0200024757582626	0.508234749709589	1.60459349645903	1.63875906694157	-0.414465220079692
0.292760495901403	0.111308010171263	0.897585292473413	4.43421001894553	1.33584129169555	0.558216651655207
0.57729945694105	0.0300682296687034	0.570421537443273	2.86179625773781	1.18154390466897	-0.18520687313432
0.317421725147578	0.155525865122994	0.690512669062317	2.03707039977088	1.68311616306181	0.680888555873568
0.647015118788552	0.0567543860733403	0.56619390520585	2.27060417111853	1.90712778688862	-0.00821527452227318
0.751883366866066	0.123514327126943	0.86395804569407	1.80324556304424	0.974821280204947	0.996915797700335
0.570898445569173	0.0271583780840217	0.855181146475233	0.843843714436828	1.21822138078831	-1.49999999999856
0.154121159949966	0.0200000000000401	1.06045064487532	2.44578498646256	2.41779098278206	-1.49998984706326
0.383656289502501	0.12546744674195	0.58921114006697	4.50803295492686	1.17464344697786	1.25395991687271
0.146476734976072	0.136692568351923	0.930684201300236	2.99915974354329	1.86687335819271	0.575304331770073
0.368502715727611	0.187145211607691	0.889083870029143	0.511859812473735	4.99999999026293	1.49999999999998
0.117030106122995	0.0485237687767737	1.12188023275748	0.500000000000023	2.15947145809437	0.989801152431108
0.183601255726798	0.0760941668479776	0.83072697739804	1.92095584085428	1.28020712056787	0.286311307612005
0.387175359299456	0.169920631532263	1.09533525746901	2.7912951583146	2.94482875855138	-0.0231128040616589
0.191763358850818	0.226683425676271	1.3252898382959	2.23057914255392	4.99999977901548	1.49999999999998
0.17499736258408	0.0327646983258194	1.445660190178	14.9207033539864	4.23445618472555	1.49999999861966
0.265211773630326	0.0200000000000225	1.05732371715813	16	4.99999999987612	-1.49999994933839
0.224099098369382	0.0376548901923693	0.704215069129258	0.500000000000023	2.06635815927978	-1.02350854366568
0.36191883083431	0.182476346624644	0.500000000000033	9.92063887824868	0.62150990746286	-0.00508338097818947
0.203629202022937	0.0700611117085412	1.29840399193772	0.500000000005532	1.86093498666979	0.151194005681872
0.384189693397399	0.0589758788532945	0.805906287416804	1.86559365778329	1.38708078018025	0.524222244991369
0.249973510710197	0.0720310896849657	1.15121134433682	2.91714270895423	1.06646784519649	-0.0486243547082522
0.327605753763521	0.217753772978049	0.571350627709401	0.500000000000022	2.26460596456467	0.486822685361333
0.728449182389127	0.171375808025742	0.718587343993153	0.500000000001923	3.19358999016448	1.49999999999847
0.218998757972294	0.0429656156628124	0.922176383791991	6.94018006653711	1.57780603780769	0.951473133658868
0.417933381644051	0.049902840030641	0.817809068598959	1.39528958118949	2.2748787769715	0.433341361504513
0.426351125678636	0.150817687615874	0.651155834562479	3.07523720165642	2.58579897404324	-0.262216106641127
0.218027936516079	0.200326352392815	0.627849998693136	0.500000000000022	2.92344487012244	0.816231429248715
1.0923193611565	0.127036825666257	0.51353561310758	3.38337051191843	1.28034140066734	-0.0156537933087187
0.2613789232044	0.0992545610013309	0.932032163407423	4.45042604190865	1.95358752048807	-0.000946166335325653
0.268921412493038	0.305426025366806	1.09191773649214	12.7955348678532	1.35667242203473	1.2699448543855
0.243757285311848	0.0220001911204583	1.55130688162666	1.57164520339188	2.38475108754626	0.735142275058971
0.199827086059392	0.0389066573892366	1.03291131699945	9.4854451847656	1.32944895533662	-0.728215359969287
0.3173139468623	0.151191175396399	0.690222655204172	15.9999596224205	0.965751321998991	0.575688359303643
0.466042683291094	0.0776902324996301	0.500000363901598	0.500000000000028	0.698714641727522	-0.965089812212737
0.316107065498105	0.0200000000000248	0.500001496154112	2.74261268048639	1.6470831930274	-1.3370439028476
0.204260272814297	0.0283077467237667	1.74441088442107	1.11104575504318	2.25533588461662	0.977079568254526
0.273579194446066	0.103746343756216	0.669322511248157	1.83360514842868	1.34011696719875	1.49999997367262
0.176278864080016	0.0660865097773032	3.99950864221335	0.500013142966627	1.15016312573677	-0.76545724027313
0.356028660789685	0.0200000000000224	0.500000000000022	5.79540805039641	0.731644181350385	-1.49999421563925
0.801197884476588	0.198566946021975	0.822496513773395	3.25114633925423	1.95571408595005	0.865512255945316
0.132031626948716	0.161614407938589	1.09895262686304	2.48090610041748	2.44804452502371	1.20857314658593
0.164742974757445	0.0465766597434811	0.660619507494479	5.77606465678112	0.806210380437282	-0.386179870272643
0.152932008442266	0.0200000000000246	0.825485594736631	16	1.74667758003509	-1.49999999999998
0.416315240178026	0.0303813375169455	0.672765536155672	0.851242842055455	1.98532510832943	-1.499997765402
0.70378094406819	0.0471570409645497	0.500000000000022	1.41562052024	0.519871088191919	1.43859425628001
0.2747391996981	0.0697529115926568	0.55512293679811	1.91536489320669	0.658111513575662	1.49999987062744
0.835714178220978	0.319999999999975	0.927485076208927	0.869316767920498	1.03661861530313	1.49999999999987
0.131966595998225	0.307145484509486	3.99999999999997	15.9992929746249	0.863238596109956	1.30065229470046
0.522644674982274	0.0254264597866087	0.870019673518595	0.500000000000022	1.75380406708169	-1.09446208934768
0.760192653914903	0.0208534575832272	0.651686000238736	0.913262284055627	2.24023867325131	-0.608900881497288
0.20619024806378	0.130029411647271	0.693431331224057	3.32918111025837	1.85129054397489	-0.287221484680166
0.209609694872699	0.0200000000000224	3.99999999963466	0.500000000000023	2.30335865064892	-0.399203033290884
0.729144598987351	0.0786143061463004	0.612230043304281	6.21893297384568	1.34927503858992	-0.590849905838075
0.360011660770309	0.0346163050512693	1.50581514259683	1.93396026737779	1.69190001906988	0.875820377089862
0.408393635527148	0.0200000000000263	0.622660741341409	0.500000000000028	0.587605408556271	-1.2131253057216
0.418803514152773	0.194309091173635	1.25409137451988	1.14217398343056	2.8018207093064	0.205561833443128
1.13160491813587	0.0571302605196994	0.597159537892575	1.79486212782115	2.30944828379337	0.159434216215105
0.367973817018475	0.0200000002372246	0.792266802438734	0.928861777954283	2.48575951589376	-0.315743305516945
0.906126409148205	0.319999999999978	0.672663674790324	16	0.534724038353781	-0.0404886484097667
1.78293056627744	0.0238079696209607	0.568326252824978	0.991709433995092	2.57425853283357	-0.557649204669809
0.359005966101932	0.0200000000000222	0.94660806679401	0.50000000000003	4.21634712350303	-0.752228084083976
0.293701782032746	0.0245133793164413	0.796863306316469	0.500000000000029	3.59784329838955	-1.47981502505147
1.13395859756656	0.0234088817480157	0.811195034523793	0.50000002930998	1.9793331665948	-1.37731300714773
0.142576607505997	0.0200000000000222	0.900448963449253	0.705134141968644	1.6010820395815	-1.49995743566613
2.17889631497324	0.0200000000000223	0.691613145734372	0.500000000000022	2.64144119091316	-1.49999999054952
0.5640319577265	0.0414337898822988	1.29262507063446	5.96065284127492	0.936941044155772	0.455870123822822
0.412539840635421	0.0200000000000222	1.01793886393185	0.500000000000023	2.77833904164742	-0.752162357870784
0.504719238083647	0.155039642463384	0.500000000000022	2.82200521076442	0.89031313157359	1.12590972499417
0.202244792642658	0.0745455022257022	0.869199225845586	0.500000000000023	1.73739400057629	-0.801704853843726
0.928057415415382	0.0389120156842848	1.08989499335945	0.66876433239209	2.82340807180302	0.442567298274002
0.211155462516832	0.0271109247942588	0.903458469634255	4.30475547610605	2.61004903818923	0.383451722771065
4.51190577812079	0.301396388949795	0.686431523039011	0.613094600638052	1.9742575072685	1.49999991779823
2.11466344891699	0.208592834539521	0.764097405890615	15.9146563699725	1.76981289920655	-0.497363275165698
0.294051255544716	0.294846862482222	0.973348546291391	0.500000000000023	3.79543914727749	0.0674846732601725
1.67456705406941	0.219401660411699	0.893600577696726	11.868417558866	0.979906928060863	-0.283341733077311
0.239627811820632	0.0330666899371128	1.2538925326491	1.55979186035142	3.28415256141262	1.05812844042783
0.440796217929176	0.129268379025948	1.17420875861007	16	0.558498511480402	-0.273583201160854
1.283525654084	0.319999999999978	0.715434590103835	0.500000000000022	1.71560944317408	1.4999999978713
0.339028825935481	0.0200000000000223	0.50000000000064	1.22369737029549	0.991537480399792	-1.49999999946288
1.19540425432055	0.273129711412487	0.548650773066916	6.94308554279474	0.593453620011709	-0.245286920441589
1.28690624355222	0.0844394621221584	0.500000000000022	1.09039579695983	1.3149308806802	1.49996175657312
1.11890402294114	0.287003893822606	1.36406123217175	8.14584610452081	0.711749461099612	-0.200751996072641
0.40078695070776	0.0588944818010751	0.667896913428066	9.57455830116959	2.34001361658112	0.553352941201031
0.571591448343659	0.0205451304680967	1.7852162622862	0.500000000370761	2.300598843407	1.0548260103613
1.45983993830795	0.100336643125585	0.655962626788425	3.29200450568741	0.665504358014311	0.382496112181826
0.338937760261683	0.0200000000000222	0.50000025658484	0.991487896827169	1.71418525404905	-1.49999997489808
0.775010021723645	0.0466968926171593	0.626567181607024	1.27185184952877	0.68490213255736	0.669602289063007
0.391866026021822	0.0938431123673232	0.780977536566193	1.08856295386518	1.66406140901462	1.49999998693513
0.252103274140429	0.0706404233053866	1.2064430265275	3.99962067665488	1.66092738780014	0.8862988193079
0.215067811774327	0.0308314006014971	1.37563366604306	1.95777259984603	2.28274278220634	0.812578385556384
1.24630629464185	0.18065298365258	0.740537107173157	13.9332236833709	1.73696958207231	-0.78702548068789
0.425829196733182	0.0971978301074361	0.532108864737033	1.59894098638491	1.39505560429146	1.49999999380864
0.339765650331357	0.0200000000000232	1.9912043807434	0.524117606963308	1.5450015081915	0.308869168750559
0.769456476053291	0.0802725102948896	0.651112891765417	0.701085882082451	0.845408304854093	0.251880813411924
0.302037797938877	0.0529081275052098	0.922672269389158	0.647419546455799	1.68530342587936	0.0785057423130265
0.55506311203993	0.0892576949414853	0.500000000004035	0.741279669400163	0.610245039715602	0.242665337615425
0.489650505283485	0.0205549448073019	0.659940975432015	0.990426309602496	2.42552690238465	-0.434753618536864
0.575360456049056	0.0815163520216786	0.658559923019595	1.26382790722957	1.65174309195089	1.08101958789277
0.595195738596861	0.0200136522298442	0.69482761732996	0.500000000000022	2.19319225848628	-0.935516837073507
0.505481763705705	0.053506755204463	0.936705300126182	0.706422065387459	1.09910215411024	0.0900058981003752
0.116124983636278	0.0376254774775803	1.72620452187122	0.500000000000022	3.09371244315563	0.0518173695201239
0.365837730061182	0.0658373354127209	1.45314220108351	0.500000000000022	2.16900308204769	1.14907852735332
0.71908412917808	0.319999999999977	0.602424775539734	1.3499220484804	1.52683681421449	-0.0750993879101852
0.531994493843033	0.0716295460520782	1.53226259154201	5.69133626639848	1.11653202596436	-0.568952131949022
0.513417447981458	0.0994480031489614	0.724326764841906	0.500211377282528	1.4807842996375	0.137220112915141
0.333080702621194	0.0890501898586408	0.735477982418958	0.616071655276625	1.99875446325127	0.841987610925214
0.694354774959292	0.0877662593372473	0.861983403114541	8.4500362244111	1.06061806972042	0.0880925530698154
0.185028202134129	0.181928542725857	0.561768814833484	1.77836660915812	1.74282723853934	-1.49999977840334
0.294794686664115	0.319999999999977	3.99999999999996	0.500000031912486	3.28814423290775	1.21661162901959
0.560133234914486	0.0544930950569421	1.03510349529455	2.81093174720271	1.51217386063339	0.682750193595913
0.397287396930543	0.020000000000025	0.500000000000023	0.500000000000026	0.662993644295372	-0.593584554973295
0.127591517512293	0.0200000000000252	1.93354583076053	0.500000000000023	2.69302851286952	-1.49951342100933
0.21169818939944	0.0590951366011013	0.829237181183332	0.556912921896693	1.53906265460568	-0.264043883670931
0.43683098315294	0.0200249211519097	0.511776955049527	0.696540487878327	1.22759580264482	1.29160717587171
0.637207627796607	0.126292461034105	1.10256044781094	0.812359226362114	2.3331496393548	1.49999999994345
0.178128197044782	0.0200000000000222	0.847893215944057	0.500000000000024	2.65558650837268	-0.074587053425714
0.160544700870877	0.0391195857726098	1.6110811492423	0.500000000000022	2.24448216139069	0.182432699565476
0.331109165902162	0.0403701957124198	1.99768695337328	0.500000000000022	2.03294750338157	1.19765042978409
0.938088916670062	0.135869377616257	0.500000000000022	1.96076022317039	1.15583444709389	1.49999999304752
0.319535582666242	0.0200000000000293	0.603644528183344	4.01068855097101	1.4642322347313	-0.288076398371464
0.367643871981771	0.319999999999978	1.67062561308788	1.78849378560209	0.50000058760355	-0.892478910103623
0.220667920493417	0.0432587477020816	1.54671378640562	0.500000000000022	2.94684417645088	0.90953816707382
0.576698039894382	0.0386040923759255	1.32918284363757	3.46096426694523	2.53246161153685	0.715132540334751
0.285283090343522	0.114194681626264	0.872540421819839	1.64304015052217	2.14705495156783	1.07444295777563
0.621497292893692	0.0429981075254389	0.914888314407978	4.31454532018215	0.960389223794916	0.396963560268777
0.317389485253267	0.0869749290408668	0.538552981478428	0.662702358704741	1.5282460431374	-0.203320997374222
0.677694996140354	0.0200090860092841	0.721505161450054	0.684336785598043	2.16883364722663	-0.966823591684647
1.0634577708894	0.140622966327994	0.500000000009495	3.57553980474391	0.500000000000022	0.492046104633974
0.545944927246228	0.205173229882848	0.500177961068699	8.09416727376264	0.86544453345541	-0.870170308741309
0.466385378286619	0.242074806444614	1.44643531141713	0.500000000000022	3.10979339227717	0.424833911147321
0.659218816371878	0.194585514771802	0.500000000000022	2.04425367828642	0.522783105617445	-0.157904652418947
0.208800919200955	0.279858113335506	0.50000000000004	0.500000000000023	2.3256714008475	-1.49999999777009
0.676563949311283	0.14699621144314	0.500000001098806	3.78632433613214	0.500000000000107	0.605082070897471
0.188117438465781	0.0200000000000222	3.99999998138009	0.500000000000022	4.99999986133434	-1.08317821515523
0.391781384602505	0.0587294215870067	0.866280778802428	2.19046090537404	1.2350105727778	0.568003687403156
0.215237281841939	0.10169536368798	1.04627986578697	1.95890202611463	4.79292018385146	1.49999999999998
0.248860824818524	0.233715145288859	0.97678312918046	0.647611487898661	2.85551092623203	-0.146125632205526
0.29184591680649	0.151628525941293	0.995510668864336	0.500000000000022	4.18162739306698	-0.910044507502821
0.170289717395285	0.160225789300669	1.05063762882349	0.500000000000035	4.07092551660399	0.342762756424727
0.225922647182411	0.211441815268151	1.07359475595365	0.649675806451575	3.0433157662662	-0.148825520791773
0.274153226251823	0.160628163114986	1.15522600847212	0.50000000019758	4.1108426326329	-0.523754268040314
0.173265364005458	0.203952598763692	0.64465282910299	3.74593945253279	1.76741456583525	0.760198918801419
0.440566429797948	0.222945655163172	0.937921349547783	0.500000000000164	3.19363105549648	-0.177709230840523
0.104846557856022	0.126224078399045	1.14600121146338	11.202943682664	3.50828003452061	1.49999970374333
2.82563469484838	0.17934631601515	0.748837888995627	0.50000000012355	2.28761288638027	0.949439705497225
0.152917054051125	0.12621164579221	1.35389074790292	1.66316850216875	2.34119918552739	1.19355167849159
0.807909416468933	0.0235813984407177	0.744685470521261	4.64179695325485	1.85087170315567	-1.14408627025892
1.13200825468619	0.0488227168070242	0.645812254979837	2.78270324606461	1.68626102691463	-0.239444014928095
0.273247044303316	0.0277719043080846	0.997967165178158	0.796400686133053	1.93939552736282	-0.253856215340571
0.886886337670504	0.0666601891923845	0.557907658386368	3.16095606970926	1.12399660960739	0.818929673591209
0.383065174362684	0.137395006469879	0.863920953235047	2.9499733164646	2.61682384235922	0.654522824352413
0.291578483383403	0.0689366871547258	1.28384721103554	0.500000000000023	0.852901915543606	0.774813143269421
0.813561036253584	0.0604572149215157	1.01626900055125	0.704112342599353	1.31910943912721	-0.175689964814021
0.283505607334937	0.0883356816517453	1.17166078771938	1.92846627496967	2.08284032441457	0.496381835930451
0.451871645904154	0.175720158498374	0.725551838907133	0.808887855176175	3.41748215184707	1.49999994966668
0.204624026401743	0.319999999999977	1.34063718101428	0.500000000000022	3.32683558425018	1.49999897170573
0.302511600477621	0.148433244026059	0.834282588942991	0.500000000022833	3.51936864132026	1.4999999753559
0.40702789417572	0.218437600719097	0.688371385336228	10.495867039446	0.692893362775924	0.715256203854433
0.123848253478017	0.0293577881727684	1.23645616502436	0.500000000000022	2.3339554534299	0.0770195528953518
0.252616967462953	0.0500738714092921	0.634981256745625	4.49852909714352	0.841684842034608	-0.0563102575867678
0.185693643747502	0.133546452000695	0.663244783813811	1.43941523264116	2.02811166367128	0.730622233580474
0.142466471101031	0.0259702690741531	0.963355371095379	1.53179084354934	1.86217578706992	-0.691261403656704
0.513743914752738	0.0200000000000222	0.801303082272666	0.640515608882919	1.99661675033012	-0.667736923089193
0.49185216844746	0.155305287049562	0.689335069983178	5.3462641518794	0.991599122152421	0.195058315839678
0.186953463179729	0.153059555934681	0.500000000000953	0.500000000000022	2.29880024660391	-1.49997866923265
0.230989758827004	0.0671846729728726	0.733664211688381	2.89144250873336	2.36810773953192	-0.970054272068672
0.284917751963276	0.0391664476334224	0.577895272942011	0.500000000000022	2.04725750932661	1.19873647151302
0.230677178704674	0.122983771792057	0.726205757944281	0.670498703887227	1.49465656357744	0.981432420713749
0.629942347886854	0.221272835930496	0.67329620943856	0.97052335457662	2.47923503044234	-0.233392064065128
0.238149003994295	0.142392857480242	0.787073318029898	0.500000000000022	2.38277739304422	0.135790857750285
0.104757058311025	0.220613585667011	0.920431570209225	0.500000459538178	4.04576505707169	1.49544967104994
0.187666744367984	0.157253398181812	1.12740835981302	1.23704737853343	2.4574321424189	1.18064964667054
0.731609861737619	0.175649998671335	0.617213601847673	15.9999999998553	3.98501288477	-0.0174839555636165
0.412248886664509	0.0496523799715313	0.554323638243238	1.7742123614287	0.666887469239451	0.344960213711542
0.355541908739826	0.162923579521436	0.500000000000022	2.71879562743404	0.864012624759764	-0.510957805496273
0.228179299601443	0.150048524332806	0.724900325026081	1.55069964769942	2.17668274097163	0.121013339418033
0.262787865791745	0.145781225553373	0.812635654610114	0.819011068165898	0.572419438886897	0.481111442043728
0.312209237261397	0.0200000000000354	0.541906112411377	1.26663640578374	1.06532311668939	-0.618110724597325
0.76152617800875	0.0462136816468648	0.801061279032883	6.26216664849481	1.94076734522623	-0.362034468790843
0.601904920214572	0.269363049028339	0.500000000120691	15.9999941044402	0.674646143943656	0.673577194482147
0.250895577507295	0.0200000000000222	0.72184118254434	0.6203224667162	1.16338472244269	-0.295334007896176
0.218754711394248	0.0387386299344993	0.67619757148962	0.922142245839826	0.500000000000121	0.583926870796123
0.32123349470682	0.0847126083699358	0.597956157617163	0.758443864061628	0.788416706550736	0.337318068461856
0.200432658894832	0.120008510139797	0.707791851579469	0.606645609811653	0.666166094097823	-0.0293427172199106
0.119070813514395	0.130609728729786	0.940681579208161	0.68003483864668	2.47904422048499	0.325985566404357
0.176354229821344	0.0849133134124845	3.99999999999998	15.9999965820716	1.92358332804957	1.48953159215181
0.254397345451578	0.0200000000000226	0.500000000000115	3.19364289618644	1.47622026405007	1.49695996363491
0.381136575148659	0.0453519270567029	0.500000000000023	0.803392967651028	0.564081300037773	-1.41090988579764
0.582916507961872	0.0622758287792268	1.02591857208871	0.500000000014139	2.73726244615691	0.468767467387238
0.154292014221719	0.0200000000000222	1.65464681898519	0.954181137296046	2.63966212164414	-0.0878928533799821
0.270666617290386	0.319999999999978	3.99924884061539	0.500000000000022	4.06023995086697	1.49999999998353
0.286208710459708	0.143852539663682	1.29370158217756	2.47892412221986	2.0802504839925	0.951346166425326
0.182137444276227	0.0717943258221151	0.559542223537493	1.72453961454838	1.68691424139013	-0.444200546666657
0.366418004676246	0.0200000000000231	0.759394792396995	15.6213985286785	1.79639612836915	-1.44869455692583
0.332688610621214	0.0460307447848749	1.97078523258957	8.24827186252262	0.762472857224671	-0.00753187064365343
0.385838499381593	0.319999999768729	2.76162287678976	3.61075880921379	0.500000000000034	1.49999999999998
0.541261763624659	0.026005116670651	1.00985455952189	0.500000000000034	1.75117129853427	-1.43318773062875
7.72526202976815	0.0245544696756265	0.500006177436824	0.872504758656414	2.3372864557823	-0.658646109497682
1.11787906120498	0.166951022727	1.04720717543203	0.705420704111537	3.59784067858901	0.406459538085022
2.66246156289919	0.0200060183915214	0.510189604954644	0.750607750041685	1.86357158417086	-0.593362560000154
0.447460408168909	0.020000000000027	0.501366569691157	0.500000000000031	0.523493309372407	-0.768365967303311
0.290659168178843	0.0200000000000222	1.12281515354032	0.500000000000022	2.86380769890704	-1.35015197544069
4.89463602828012	0.0256000569851202	0.592471881013296	2.01396595857136	2.62423075909904	0.949525655668585
5.78021965813443	0.0234902800487481	0.510612645244583	1.22608078163168	2.78180218894078	0.359266408625468
2.42255985342582	0.024785234841293	0.79039605489088	0.500000000589092	1.87677590859526	-1.4419461132341
5.55398276569679	0.0268006923387584	0.514571716080208	0.867328959530188	2.14873645026508	-0.865610377402359
0.583597582291495	0.031513191028013	0.714600714604641	0.564641466153779	0.710856212720571	-0.292424340013229
0.848636672724819	0.153052791708054	0.693772259258642	4.37776808090411	1.89631427513798	0.308817189200202
0.743514395148233	0.319999999999978	0.765476434902708	0.739325509952168	1.72808937414526	1.49999994625394
4.64210494216073	0.21152789013111	0.873678563122519	13.8157187416575	2.00917751220771	-0.428815004437748
1.08876982472535	0.280054132500284	0.626068069877376	16	0.601343565773858	0.536935392020176
2.03842923939661	0.0201805568410073	0.533085652610212	1.01902593802456	2.14375506202393	-0.180243936699623
0.811849363659766	0.319586100079851	0.622831747946684	1.25286516110102	1.13986093309826	1.49484249167867
0.11838295923657	0.0200000000000225	2.76018540562919	0.500000000000023	1.32416486434156	-0.268703921327321
0.187745595570762	0.0200000000000223	3.99999999701653	0.500000000000022	2.74084264233146	-0.582370960377752
0.562289940019269	0.0856633452380519	0.500000000000102	1.08585871100252	1.1635790642529	1.49999999977811
2.53081497698697	0.274245769741976	1.49567368632916	8.32225642320824	0.721744376699747	-0.136061209836491
0.24392414994269	0.0273399591553277	0.859718172422251	0.926278036941757	4.99999982139242	-1.49999963620603
2.70945818327089	0.0781368455127579	0.656091816561494	0.500000000000022	1.14811016462246	1.28421071306377
2.50940290070079	0.0884161590838227	0.522059347450229	0.69674418710064	0.79038990352538	0.559978622463258
0.346870666838691	0.238940173361537	3.24590999997471	0.500000124159192	2.95362453725788	0.945708454483643
3.23109919913348	0.0200000000000222	0.500000000001852	0.757409248513575	3.36340510898539	-1.49999999999965
1.56329470058491	0.0806411366086783	0.643330563714475	1.15143965060849	1.73378415827664	1.14077334081135
0.767409996306459	0.0681675615152732	1.09967483363224	0.50000000001232	3.03226876694949	1.19514746563818
2.48004276745452	0.0811227494199756	0.533405857642904	0.500000000000022	1.17566488770828	0.98670869937373
4.19279083229478	0.0964176839141615	0.730503671401784	0.500000000155999	1.4884964651114	0.628209053967136
0.272866578769013	0.319999999999978	3.9999999996432	8.25763210602074	2.25700769749486	1.49999999999998
2.47921542928103	0.223653891712497	0.74530830096169	15.9999998276836	0.570882188883821	-0.0622405579431199
1.92219286238698	0.13978039197516	0.500000000000022	2.35779788790785	0.923099020228045	1.49999999998187
0.304909649556822	0.0200000000000222	0.522455094252858	1.00761897783804	1.07551362705578	-0.735728341392304
2.1006137915463	0.108567976522329	0.657642199518384	1.19678910980645	1.94064338168536	0.500038869919437
1.27653009642183	0.101551597412384	0.724405791427627	0.500000000000023	2.12991672630596	0.440639125677137
0.60566513685696	0.1669443249537	0.500000000143981	5.44790173314058	1.12249365984054	0.808985992108277
4.23967359526189	0.0223638047390818	0.533217491708433	0.563615288999753	2.25364675724941	-0.754965110611413
0.573829435464544	0.0692682413117413	0.624329874607518	6.12952651655541	1.55841893518687	-0.486430618267609
0.171652446488774	0.0819799190705489	1.20425992699996	2.90333083829821	1.64775112453813	0.841887316042211
0.334951912048815	0.203741826921392	0.500000000000023	1.91163337897143	1.51011188615513	-0.307060527611978
0.547631412125232	0.0200105768871322	0.604726556829993	0.670448687679131	2.434811111404	0.397436234334639
0.666566035390125	0.0458224883633295	1.05579989528313	0.500001864043284	1.30484929015682	-0.127974873622766
0.925451821827815	0.048256537025444	0.500000000000023	1.67092329433383	0.529123361663793	-1.49999999972403
0.169452522794652	0.157893940626165	0.756456459352945	0.500000000000022	3.23605554364122	0.599023715477003
1.03481105822862	0.0200000000000222	0.500000000000022	0.500000000000022	0.860104711085204	0.17351354790722
0.332875203749577	0.0200000054537608	3.99999999999998	0.500000000000022	2.23182388455293	-0.257836436572121
0.265707829762161	0.103058043046969	1.00285591340047	4.16824177939502	3.03324050346532	0.0855813108883189
0.692186057209156	0.211410362106718	0.838081101046664	0.500000000000698	2.82641861972605	0.567682767592796
0.132399281334403	0.15284715770127	0.95135564528815	16	3.5240024054241	1.49999997131149
0.395610702358643	0.0710863080110902	0.644717299102248	1.23536967715148	1.55840355356691	0.536099992942673
0.858484753189576	0.0200000000000229	0.889378657776669	0.514787634145885	3.3759565124057	-1.49999999782171
0.497564075539125	0.021127105413851	1.15934478510198	0.500000000000022	2.52091161684673	-1.37154637257834
0.297376110026921	0.319999999999977	0.826790776258053	5.55974615352644	0.869278077610675	1.18208908467312
0.214700383288668	0.135724304821433	0.679002475877139	0.65808124409179	1.8964451693301	1.49999555067086
0.220655543254988	0.177170236225407	0.903525855456925	16	2.62987503671717	1.13884239347845
0.214872966501095	0.199368656640485	0.969393796513529	16	1.33251156115713	-0.648662197433012
0.253801294217803	0.110565062306457	0.793491881894585	3.68066198869662	0.940843892730562	-0.969285951990008
0.145392637382428	0.0360373188571769	1.02273137706804	1.14731384334954	1.16763933819727	0.230408119998854
0.2005949573717	0.0574164419118179	1.21503747174937	1.90440639128548	1.63853836022131	0.910037930881656
0.483736760501725	0.143664603704343	0.888250758046325	0.500000000000022	4.23140442952991	1.49983443560791
0.368298449879346	0.0849258195582162	0.521885172795198	3.41142680854484	0.734728888098579	1.1625524816765
0.215003921055882	0.146216810961018	0.599262818416804	3.06880310467624	1.1618683523763	1.45900788191114
0.366947027489514	0.0240464785531159	1.12425981493905	2.74441826473619	1.49365860782217	0.556132662229732
0.131319428819755	0.116906700762105	3.99999999999998	0.500000000000022	2.77695337677972	1.01081967429921
0.26524808047715	0.0504910356141516	0.771071292988369	2.21451107421078	1.7918945052679	-0.351032785571727
0.815685722267962	0.214785037058705	0.724517788808835	0.500000000000022	4.99999950995925	-0.280247175217623
0.585783944306757	0.288642560201297	0.500000000000022	0.500000000000022	2.66247175400454	-1.4999979805977
0.369465471132989	0.0205391242155772	1.00412999473433	0.564723177423502	2.58235561488692	-1.49999999953428
0.96353311193369	0.147909172151012	0.882331357397065	1.19857233370571	2.88428718754798	0.302043189773602
0.380258145238299	0.0489640888359919	0.502273290314789	0.500000000000022	1.10310661986555	0.0510098856767083
0.625699888999301	0.0200032563673941	0.655404763557579	0.790964879729206	2.78445222637073	-0.592919836240892
0.222033742251371	0.16027638847623	0.621715149302687	4.85665774332927	1.68768010569616	0.781086675325574
0.118938969857468	0.0681206220321232	1.46326062963019	7.33758645218474	2.0307744972188	0.0252786919684681
0.652323915927715	0.319999999999967	0.500004351140046	0.500000000000036	0.698866053711396	0.878377543047597
0.307413514057983	0.0235863597466809	0.717998436270745	0.645453795272799	3.42700538551035	-1.49999790431256
0.460443277354185	0.186456863719238	0.685934873750093	16	0.509469463469215	-0.232135553333584
0.907321554363278	0.0289241192233421	0.959522597977493	0.500000000000022	3.29665623349743	-0.811923495633155
0.840877471610748	0.0945666242098149	0.587791767119628	0.500000000000023	0.769266301473126	0.172272927104351
0.206234619724961	0.196518559289529	0.857459310332649	0.500000000000022	3.9201385700226	-1.49999669880616
0.258598469759248	0.0299354693808571	0.577880875208075	12.4087443341551	0.500000000050834	-1.49999999999998
0.20795403522691	0.241222669926479	1.09041297590424	0.500000000000022	3.44893089740652	-0.0575095484696193
0.245055592850277	0.141000590676303	0.875075875895415	0.500000000000406	2.46793790088088	0.801977522594258
0.200355779069897	0.0200000000000255	0.569551961883101	1.13002134596481	2.2792421542836	1.49999999999998
1.72691591963487	0.220198367967614	1.06496971862357	12.7032754684289	1.20377917430051	-0.284356210821772
1.1488060585206	0.151114916588031	0.931347591935181	3.30469302754154	2.50237399506804	0.438804297986026
1.37952383104618	0.260493751066367	0.500000252374922	7.14510161196702	0.599876148330891	-0.287859576141857
0.542482890633544	0.109716540279993	1.02155230749742	0.500000000000022	1.69300900792875	-0.257628774621592
3.44810143569854	0.0842403649421543	0.945532842968817	8.97509199398736	1.15605144145103	0.165236177452978
0.269004970915242	0.125635528534219	0.745955412094186	3.38170189962821	1.35262944336112	0.450513009197935
7.28831556409099	0.0211190133983323	0.647382104429716	0.910588300365138	2.56996444494702	-0.549170692343025
0.588121542427388	0.0952848745556589	1.16003450964672	2.3819843597173	2.07484559182893	0.512256046657496
0.946675669361354	0.0884208315685619	0.741812669504934	0.500000010077653	0.557762455313455	0.624647971631947
0.314642904920109	0.0200000000000308	1.76959298328988	0.500000000000033	1.96352279924149	-1.49999999999998
2.8982346447983	0.214449321670585	0.980718699522581	0.573178999672175	3.28890941879611	0.337807908246755
0.697799016589389	0.0291054673890319	1.08427632398643	0.500000000000022	3.83685814584241	-1.18305439970273
0.159260721148493	0.0410536009386214	1.84172728452719	0.500000000000022	2.68480132880821	1.20676041083853
0.51756724171793	0.0423422421182493	1.14920495449244	0.754989189710304	3.11306716875702	1.05487473688612
1.09346281022346	0.205384702359404	0.776025044629529	16	1.7810480916874	-0.469082523309242
0.476873993636345	0.0284315397007357	3.99999999974151	0.500000000000041	1.29189025317432	-0.134868073709009
0.156453351773325	0.107735213581749	1.33338073485952	3.04753498783343	1.85749562889513	1.49999933185124
0.453198222349264	0.0752298455345285	0.75577685948695	0.500000000000023	1.32030080050245	1.10459659106256
0.33636351643243	0.0200000000000257	0.557927732984967	0.781783667202652	2.87024269395112	-1.49999767455903
0.207996934393291	0.0345509672449381	1.07370630136047	4.6038656750708	2.13233074832985	1.39617658540865
0.35021673873068	0.0688102266289189	1.29542591954484	0.500000000000025	1.00902894253511	-0.159774909067594
0.965852719388862	0.0685648580066343	1.67899759315505	1.87523291923663	1.47285230049692	1.02519706132761
1.7133900067479	0.0206352737766201	0.740824833262978	0.598498422443111	2.62887725666581	-1.0299182531594
0.808722499562828	0.319999999999975	0.500016645018608	0.500000000000025	0.589779705058037	1.49998821004883
0.139110780149899	0.0200787088404246	1.40072844488822	0.500000000000024	2.49635323883984	0.600837498459229
2.49663711765435	0.0200000001312485	0.650320486753769	0.7297468914874	2.48868651988877	0.523605499497713
1.29562693795159	0.208919856613058	0.628934185574807	16	0.568306013881311	-0.19244587001504
1.66565540835517	0.0846274140190727	0.969670821903657	8.66863765254705	1.08805902925152	0.16068268052808
1.08834116534579	0.0524957798832181	1.55269042404534	2.36301922697083	1.51806420318388	1.00399792811803
0.202258632262808	0.0871548798207555	0.57249798595651	0.603858364803223	0.500497273350262	0.657953718730448
5.05554990168134	0.104903032952381	0.762728521629266	0.635309584440773	2.08173465319406	0.748466684575217
0.765735244015975	0.0204251862556341	0.592130540853189	0.500000036202389	1.84084842286741	0.779617832668003
0.202300744200203	0.129430089686042	1.49849333226885	0.500000000000022	3.65790250251244	1.49999825926863
0.509894845816887	0.0208073382771392	0.795939444954248	1.16401734508092	2.52194666219995	1.49999999868923
0.959749059830878	0.0810216316994367	0.601280480751017	2.82963609221605	1.19759831532758	0.0197539392254389
0.338223796892498	0.0419073713790324	0.967604723287964	0.500000063161744	1.33062651494994	0.083323783067629
2.0214829622219	0.0200000000059201	0.604673970217116	0.893823666110955	0.524271633925747	-0.164961349336628
0.47685565706481	0.0271963064683828	0.840194258840129	0.500000000000022	2.28117433376326	-1.49999998609445
0.482626043665158	0.0266806562333024	0.899046220457428	0.500000000000022	2.32472928533543	-1.49999875263471
0.119178257649031	0.0694871462401255	0.956458449557493	0.500000000000022	2.83167135534481	-0.539088538462677
0.425056019481829	0.176227794661828	1.28247053660244	3.26576685916463	3.54416059177266	-0.650593488122423
0.248617163422776	0.0459582179215001	0.647307739252195	1.11861162672801	1.43460441360452	-0.0404011453056375
0.651179829317366	0.163644703038778	0.758330308083998	2.06114167064935	1.3642858866289	0.602534555133231
0.24602362326697	0.165021793158924	0.847996385155311	1.9203210275613	2.53191050409125	0.726248107016759
0.098827823832606	0.0659110992069859	1.07450050406184	1.63677061920743	2.06671950331704	-0.370937381726468
0.372260871881413	0.289877894091057	0.500000000000023	0.500000000000024	0.696179686407236	-0.53272658559836
1.20643005502729	0.0243091948668963	0.70684475607833	0.500000000000022	3.29583844757456	-1.49999999999998
0.698217086331587	0.206897469262465	0.691430885001848	16	0.500000000020617	0.113915788252182
1.14018220728102	0.198934897441096	0.500000000000022	8.39210834842789	0.516808485329929	0.196466297691492
1.09962549201693	0.0513271061004109	1.914247056843	0.500000001349552	1.40614631709848	-0.0289591585029053
1.13737422014178	0.14542436350615	0.971823428824592	2.93048305010952	2.20769739290951	0.116528314786995
0.170091248100755	0.020000000000035	0.689034399809902	2.43664135826809	1.20481501872796	1.49999109900404
0.42347258951886	0.0716844939585074	0.658659773885418	1.10552087198858	1.73293035378092	1.05093677478232
0.251410665765494	0.0200000000000262	0.68024814119696	0.52931688824348	2.6269351917175	-1.49999422835583
2.41748483807042	0.0235115821107144	0.52206675599025	0.918735519952186	2.27555771765492	-0.452376785518415
1.79353142076491	0.104939763592441	0.640392428007915	1.0063158459754	1.99792529696338	0.843600482478935
0.662345578858773	0.0200000000000223	1.23532183032071	0.500000000000022	1.52580457261355	-1.49999999922024
0.317286249866024	0.0871540834592706	1.15493689114731	0.500000000067488	1.37262953593468	0.192164512151508
1.78333439812272	0.0200000000000222	1.05101796778193	0.513725726171352	2.6350952264814	-1.49999999957508
0.518600907551231	0.168530865447416	1.13070211890599	2.7673199108382	2.28764305055349	0.139682576702786
1.27844342935558	0.0200000000000224	0.693541722839811	8.71507057418873	0.912181127964962	0.241313408687271
1.09812535191878	0.0470491585989576	1.07135336403987	11.9713516764811	1.24437367000699	0.230941451492427
0.588137630604843	0.319999999999958	0.502486104495589	0.500000000000022	0.500000129995662	0.760453230973543
0.307007961947736	0.0200000000000287	0.543450775111366	0.99030734012713	0.500000002110504	-0.940949390264908
0.16902808340387	0.260670782454877	1.01981298631379	0.500000000000022	1.82980234089597	-0.180602128937161
0.33712516968382	0.227583261631188	1.34030085734257	4.05901240465785	4.99999999999998	1.49999999999998
0.482706531137413	0.0358319181383233	0.826901336618539	12.1957577446578	1.52352119387163	-0.0745146243741387
0.396912899384793	0.0382525786462497	1.03197322322783	7.69790795966338	0.622450876221731	-0.990481994880675
1.47796473059974	0.215246486459297	0.722440183456261	0.500000006939276	2.04031633882255	0.402827815566453
0.254978219433092	0.189025290747827	0.813803232902605	1.95336384140978	3.48854866686075	0.749366907397719
0.744550368525187	0.0200000000000222	0.924942961798053	16	4.23990232104224	1.49999999933083
0.606914679335623	0.319999999999978	0.820320195757521	0.500000000000022	0.943743153555361	0.258061352751953
2.47832309295568	0.31883929019555	0.500000000000022	0.500000000000023	0.732166199689958	-0.554232443367162
0.327454634632677	0.0532960788610098	1.91272892823968	3.39963698937681	1.07430244958196	0.530079362692135
0.67188278081033	0.300870624483258	0.775140226144052	1.88051134681236	0.901714828719119	1.06894260621551
0.113915266917455	0.0942152162530348	1.29167450200974	6.78412030728004	2.03994600087487	0.384578216042194
0.521949411546064	0.0481179204578973	1.04312955986367	15.9999999915386	1.23960050123812	0.0265331293919353
0.0968454209358097	0.119921818410784	0.796238491278888	15.9982692963471	4.57921033735806	-0.0110768620867735
0.33034217379986	0.109775692201096	0.793886148664889	16	1.28362571875131	0.0988220069400654
0.230863269859315	0.04946934968862	0.944381096094265	2.98710428749356	1.23417540695345	0.28669979032638
1.01724384297061	0.095744003350586	0.592121401922042	2.17768356152188	0.959376752370944	-1.49999999139317
0.264726652525303	0.18204154316865	3.99999999999453	0.557982993363036	2.9230316332931	0.833923960532623
0.981861745561009	0.119077883377614	1.02266542134427	1.34127714231243	1.19613379613209	-1.30795321813819
0.64523573074883	0.030180902078483	0.594125745519361	4.71437234415789	1.46750992571081	-0.507085453786688
0.268317679200809	0.0836084664885583	0.702516006222261	2.37752866377558	1.3140214389133	0.767744836283687
0.982252173159076	0.319999999999976	0.500000000000022	16	0.521039567832086	-0.540452272992132
1.33646633153897	0.0288486350245658	0.516622383270299	3.29871173272771	2.29181394940178	-0.320445247364486
0.143927572692912	0.0200000000000411	0.692795819843549	1.31231075470608	0.83256532500307	-1.17529732922516
0.332593583075991	0.0415838352727112	0.949935039847354	5.65944240707963	1.44998350419121	-0.418663694513491
0.272157836479336	0.118311879317436	0.697764047617122	0.794016220602594	3.88713644305613	1.49994805285008
0.482907330104212	0.0359754084809245	0.787261240967891	7.06340713022807	1.53397654658369	0.459994398443668
0.665329197880757	0.158427329061745	1.354501907976	8.69741151049416	2.09981728579769	0.835270147618589
1.64617972196402	0.0509114504097887	0.545336171935982	0.725412614504877	0.500000000000022	-0.699458775103362
0.476396117096507	0.200745417490925	1.85104743278788	3.55583875779787	0.521271903033923	-1.25911992127839
0.147760088610444	0.319999999999978	2.96303588738157	0.632200396545819	3.40522954626764	-0.663979193052229
1.09180250333265	0.319999977491291	3.999959060217	15.9999999807821	1.10841617306611	-1.23514386929466
0.4557748133239	0.178482347026907	0.540507007804089	0.898113236603623	0.500000000000181	-0.396635372748077
0.446009183050653	0.0683439518572074	1.51840150607962	1.31155468216387	1.71076651873018	1.03018348606299
0.682028415381198	0.037602314418076	1.4643205188207	5.48670272154903	2.52127868101561	1.34099309480404
0.298725773430483	0.119749596102286	1.30478947125726	2.92909833700107	1.82958658881215	0.677181637302308
0.184487985825728	0.0334215045758749	0.874076091406021	0.500000000000022	2.50460300426888	-1.10886145394709
0.377615604342367	0.297890748998838	3.99999999999997	0.905250861132471	0.867862022307814	0.203144265208418
0.38545529354507	0.134768883239233	0.747107742562834	1.25557196657812	1.53677617753216	0.956983109963173
0.45022975411322	0.267254573221747	0.553378128852898	0.500505847383392	0.680846140429886	-0.781532512653149
0.977135515883615	0.0795779793730118	0.724761846629295	2.40361598187551	1.20101638730815	0.473764491236442
0.118790082054653	0.0364009330017542	1.74508443612591	2.40256617199801	2.12492785213215	-0.419791801231984
0.204513224906437	0.0200000000000222	0.953963966872946	0.664078837607945	2.14373072856357	0.938904446567806
0.423867051148038	0.0200000000000263	0.541310525802006	2.65200448996392	2.40658190927705	-1.49999958302921
0.394909102521901	0.0655056422236452	0.614743110575007	15.9999999948275	2.34071428984418	-0.998935115942103
0.231278824155182	0.135752157574449	0.863630420551134	1.04858118364008	1.10111381439278	-0.196001632119272
0.425353116304838	0.0257896192600118	1.03841022716288	16	4.32507651184186	-0.920014072949617
0.15976486064283	0.0300833607950002	1.60344812801306	1.04487209960148	3.38542860368916	1.49999997600869
1.01311117735389	0.0336871370135767	1.12543167755613	6.34850646028736	1.99706976469942	0.464282178624348
0.147758928953871	0.0394237922475502	1.24204736379979	5.7947810778652	2.55950242894618	0.744339115380002
0.247921620644361	0.0467826493101243	0.791965538910351	4.05118717129333	1.17825891758154	0.096177067120752
1.13610099847672	0.186499603928432	0.635539223270767	8.45692064632197	1.24924339587023	-0.518311028566731
0.185700985437918	0.0429579202197991	1.00972455674367	2.42560112049816	1.85855976670047	-0.112254728178477
0.133606313693982	0.0520961308709742	0.641090288065489	9.24538028856116	0.514707296600024	-1.4999999869335
0.455099752769235	0.177094126733463	0.657625254632691	0.647644705212704	0.94684770349126	-0.0245939671881206
0.541687868631378	0.185893804173959	0.671639202950933	0.500000640338556	1.40466695512999	0.000975075341231778
0.165079978080134	0.246837234408341	0.998177701989375	3.65826790165606	2.22413418967445	0.765219440936865
0.192059674570089	0.106794787344029	0.819366655121065	4.6277739930339	1.09939247193161	0.0464921775620983
0.129203839494484	0.198810529624868	1.16415478716421	0.500000000000022	3.77177979082542	0.622573949681465
0.148048943418258	0.0887736522178268	1.74946100762984	5.48860155725031	1.57980440370779	-0.387745869190673
0.121014352622059	0.0663637505556853	0.72194301873772	0.500000000770636	3.06504205358351	1.40794889505656
0.167020645294471	0.0769038545171725	1.21289695928822	6.81838871284239	1.82247576571193	0.378882948220291
0.160711594501867	0.072121217621336	1.08457675969174	8.31573393451069	2.12901976368057	0.432623348544837
0.280903819654368	0.0724232495637382	1.17008463909796	8.86565994414722	1.62936812879816	-0.229506027327857
0.132179535273528	0.152762217702456	1.03252934220407	2.60468961783982	1.7383028708187	0.0831607392542189
0.18245573976157	0.0875251654193539	1.1972952095063	7.45343658667405	2.06055250061483	0.0600608030168754
0.179770265721403	0.206922785257652	0.67044925645754	0.776958892275502	2.67557848823362	1.34036457714629
0.162383390038232	0.100419688684691	0.829153209823498	3.29700776345413	1.90614635033692	0.33463809816393
0.141320566663423	0.0550912363736035	1.13952363388746	13.468354052679	2.60193682712653	-0.559565316559713
0.260679183818311	0.0774880871516861	0.630984543415001	3.86353511229851	0.500000000000431	0.316089269365855
0.466648802627772	0.077843052895512	1.02370952668064	1.21598456751329	1.13086365314065	0.211959685933641
0.376964534292532	0.319999999999978	0.621937588284381	0.983857717934658	0.500004074856091	0.800414117658548
1.70935576952797	0.0325981078399881	0.539052374396727	0.772247628937007	0.687514683042234	0.336476506092365
0.21533038983156	0.129757901777707	1.03500904111089	2.64441120066043	2.42497212254886	0.0660242151272125
0.142768015764539	0.0200000000000226	1.34538530195193	1.04980995231765	1.5371575436444	-0.495851457636095
0.211209741048252	0.195741442964022	1.30965255056261	4.92227009526896	1.66721196640584	0.239343520463294
0.114270074690693	0.319999999999978	1.26888556936886	3.47540395651752	0.582584220404686	1.03912191007218
0.946341137324989	0.319999999999977	0.728852918480145	0.88418306554557	0.893569892005835	0.0880167651932669
0.145108366102239	0.0514469231129651	1.06660872988382	1.23570642582337	2.30973439222396	-0.527578676116395
0.69273713332969	0.100899504584702	0.691880198736229	3.33997700128993	1.363616833633	0.310138246240394
0.0768033131052684	0.124342333840109	1.3828309833376	4.70024636725547	1.25445786440977	0.155034044485144
0.291057860940608	0.319999999999977	0.652274331809786	1.01539910545565	0.831256423357993	-0.740416970290725
0.311685809730036	0.0837285196578142	0.803137832116132	2.5930314208935	1.17743060423274	-0.131909373098009
0.113500788986878	0.0660877604165834	1.2870621085797	1.12880855214335	2.02966403492483	0.53644078961838
0.0813937685858687	0.0695494437947058	1.10111761045531	0.903846136686051	2.35139676330819	1.03363624770613
0.188861070860665	0.249318966231861	0.535252871542206	0.673320036630094	1.71605932557948	-0.304077069449164
0.180213750038582	0.050842190262526	0.786644732507493	1.04538084684275	1.05149034100105	-0.597154603558313
0.0939394633186247	0.0478136148704422	1.35425016408537	0.895784557937496	2.3300663493141	0.798842772221177
0.101689825077207	0.319999999999865	0.98677102437246	5.04465077489898	4.99999999999998	1.49999999999998
0.0905926647693996	0.166203393210279	1.43276290020014	1.74597879558061	1.51065129824436	-0.18137086119075
0.322771421173102	0.0801717617207022	0.767387163891559	3.20405746803054	0.500000000266744	-0.464287674213689
0.457844471260697	0.0680305005982287	0.500000000000548	0.500016334675861	0.541239959638369	0.989181769186655
0.257058997947403	0.0235634482863118	0.821806754747931	1.08337398819508	1.47969212261345	-0.672846149303729
0.336712431039437	0.317196603535515	1.76267463607541	0.500000000000022	1.38851895973623	0.97047024345218
0.135930820469119	0.0382497687551128	1.36387546922568	3.63551576727012	2.37573428858977	0.0784071397557252
0.111707945152357	0.319999999999977	2.1432711700142	3.29371793575604	1.70376107877357	-0.218120425499339
0.120204632526256	0.0227205165269466	1.53572095279663	16	3.32606789615913	-0.440956788220164
0.317288041547681	0.107880400702878	1.05122319665798	5.87976067548089	1.99270165933552	0.0613346695419903
0.615499091186306	0.0621615700532088	0.574719244325274	14.6065151595686	2.02174057049083	-1.29150370510034
0.345149476955534	0.0710951078792035	0.612632355160115	0.879953700569861	0.932106303206438	0.319210442431211
0.151318515984837	0.0882181155463215	0.696921931086745	1.65616458359694	1.08200419893841	0.551594340776423
0.727717832837117	0.0990865006408659	0.854459656109738	0.709354404332564	1.39451136344987	0.326412120110822
0.242862515243115	0.0424556575126178	1.03265816269562	4.94974335466013	1.24906908435495	0.015151497940304
0.138304125948188	0.211934564847404	0.629266636145571	0.500000000000022	2.9244020062683	0.756401873617734
0.254308525838855	0.148518818978164	0.660400854303723	1.90246448808962	1.01071893258642	-1.01997439876834
0.142497722444193	0.0375869079109544	3.87818092866705	0.942581268300481	1.17123796137341	-0.093188062636181
0.22243715108524	0.132483682988241	0.519204832331625	0.500000000000023	2.13596005984626	-1.49999999999997
0.316050309699135	0.105054655053672	1.00430846416942	15.3983276408546	0.895701549327327	0.790558729269737
0.185283152121999	0.0334300863406887	0.902887634871979	15.9999927137741	3.20717717599853	-1.03813464240367
0.167116490201131	0.0880996858635934	3.99999999998868	0.701359694008924	1.68150079949313	-0.321952798664367
0.273279959098864	0.0200000000000353	0.526865728535595	1.04128296266482	0.500000000000022	-0.629108013783175
0.374575367784419	0.319999999999976	0.732295006823858	0.839690793448999	0.500000745977969	0.273225917239929
0.237530761768906	0.0200000000000263	0.579439301881286	1.25785332586285	1.14699369083967	0.478966209188895
0.598749318781145	0.113188596874836	1.31190928392634	7.5762279892332	1.63813105099001	-0.324844746627625
0.344471051512826	0.0927250545023602	0.941999797579805	3.03174307648653	1.51098421445216	0.0862686118586864
1.43993531877441	0.0449603398312297	1.007693247207	11.481193885899	1.05359639225357	0.210248142698239
2.04330500245767	0.319999999999968	0.500000000001403	0.500000000000031	0.500000000000056	0.528570212442119
0.426033453034692	0.0774681384127621	0.776223608532105	5.88762437253147	1.71679639171661	0.274620261834934
0.696187122268699	0.0645980569382191	0.540014175249563	2.68913945233101	0.511446200913972	-1.164956245843
0.821980437293488	0.194703202103129	0.808556706216788	0.500000000000602	3.09580121796373	1.07529926454661
2.64632022521728	0.239877035303987	0.515015391474113	0.653185970164114	0.533443426800402	-0.355196265584992
0.397266348629561	0.223419985398494	0.79906439713291	0.611899694396134	4.22709691427903	-1.49999999999967
0.390326925919875	0.0516713321251155	1.43878955878342	0.500000000000022	1.32840381664107	0.350510196051397
0.278701345614187	0.042777203659825	1.57430537477265	0.500000000000022	1.4638159534275	1.33736318096563
0.109399990863736	0.134714224450512	0.957291129337018	16	2.92797096717827	-1.32519655423755
0.63526798682084	0.220469982049877	0.736620121108196	0.500000000578164	1.90241547708849	0.181057152785983
0.305437530759722	0.109065628449225	0.759195906526567	5.47685261593956	1.92526126032299	0.140217527262873
0.370499059563711	0.257180487512342	0.623064920297356	0.500000000001168	0.725495814185772	-0.062954449796764
0.856246485562594	0.0830194203290658	1.19092187946006	9.22802769076688	2.13355407470876	-0.124576448494194
0.748425429800898	0.315008844330475	0.500000000000023	0.500000000000022	0.612041537254659	-0.500600246124006
0.943384730451974	0.086391931494187	0.754177368784367	2.58854719618516	1.60716073810512	-0.468090427740422
0.135274030256109	0.0274339307309536	0.607548185555218	6.55457022698984	0.672848918571255	0.479154526559919
0.167834134966862	0.242379634979451	1.00818942411312	1.40591920436261	2.02427743044233	0.71202219565324
0.937213693539518	0.1435044812148	0.78044600979221	0.500000000000022	2.71663503359313	1.04786929390411
2.69328897370177	0.0498871540472472	1.05599132079963	15.9999999999828	1.13598672371612	-0.0400048954985364
1.59335185907377	0.101518626855551	0.587943077631945	2.56676744840049	0.903242675202758	0.79343934645229
0.185778909341391	0.257746664343958	1.1520794284833	0.500000000000022	3.9510939678279	-0.649945520898836
1.24184327482674	0.217094874335824	0.713408615324354	0.500000000065608	3.40393647786962	0.506183057703115
0.760760415971155	0.176820421964173	1.47447005157311	2.96760012948051	1.37365796885243	0.108843751189845
0.320543733124373	0.319999999999978	0.721922049745636	0.75967269423601	1.09553106200178	-0.367488221870524
2.33822129826524	0.0875957945607886	0.643722290360535	2.6927768384699	1.2149081764642	0.922757163918254
0.634262309333596	0.209038802504261	0.500000000000022	0.926535239642558	0.750233010381573	0.0381672315670297
1.09903117961817	0.182565601526141	1.54667660164628	10.8752430568604	1.95815344987551	0.702460676143672
0.472968047278541	0.319999999999978	1.44387688147935	0.500000000000022	3.42116153265886	1.49999999999913
1.0752482653781	0.0976757109211142	0.762617834251409	13.9158235612127	0.668148503816965	0.568601263853678
0.417639582986615	0.0559633982657779	1.53299095073249	2.00186786192233	2.66465949194758	1.49999999999998
0.540373443099835	0.0465376208116615	0.582812816309278	0.812812207529617	0.536914384483259	-0.81189203365162
0.273141884015687	0.0200002204530651	0.725867358514737	1.04341692791368	1.07713838428186	-0.141761922788167
0.374346438628413	0.106764334542713	0.646937951584142	1.90695642221366	0.900608593473773	-1.31578030401521
0.182442899930515	0.0720800619955511	0.743837499198204	0.81461136438539	0.815648946573761	0.304345030743173
0.521066509926504	0.319999999999976	3.99999999999998	16	1.10318441161426	-0.868781392488415
0.407462974387984	0.0200000000000222	3.99978705214101	16	1.78640311155963	1.46469044172726
0.146555344144988	0.0396171556066761	1.35006875314781	1.70584176761974	2.23920701770437	-0.721929565986649
0.517758265547499	0.0772531647514102	0.62181379293608	3.3337943480762	0.94472621961901	-0.509846772650924
0.85856403171667	0.09359761405589	0.738500067648962	1.49484144994095	1.0428731813123	0.25882515402565
0.803091078288771	0.125179549935222	0.766459453268903	1.04143896724653	1.25225027230211	0.5383119453384
0.359959816975795	0.319999999999978	1.07486584692289	15.63058949633	1.84360829520985	0.893970964852024
0.91602556942637	0.020012959190284	0.56510729734605	0.50004052328886	1.58111655752387	-0.640618791685159
1.09193494002793	0.241145173444223	0.575216290687039	0.568346093433052	2.16287739347193	0.52521384604844
1.19531844962291	0.0652052379972991	0.618061577352869	13.6425964857949	2.02116547335598	-0.926073594388916
0.580562031352707	0.210862684368113	1.05696005642042	0.500000000000022	4.29823721325686	1.43169521240845
0.182068061371148	0.0264561199973784	1.48787571855469	0.760792420560982	3.55832208499913	1.49999998783294
0.487020270698488	0.0358694245574967	0.905656141506051	6.23958581270178	1.78477400555242	0.19559846570389
0.464310064934613	0.0468610377338782	1.41879935960676	0.718848901019445	2.63771732777472	1.49999999857215
0.613225853394978	0.0200000000000225	0.500000000000022	1.24596343289317	1.08444270243436	1.49999938645538
0.616600325944115	0.185713448478705	0.627810986537758	8.57005297519659	1.31341670521428	-0.665143758694486
0.211216576633219	0.0985490683465287	0.823639021606491	0.675264876110064	1.57878906897292	0.247925998723076
0.459705318852339	0.319999999999978	0.500000402814299	12.0329377918031	0.733790921831468	-1.49999964779136
0.187361831077254	0.0964063209320701	0.877869187899312	4.9942284221476	1.10774356352799	-0.0643960725868403
0.154109921442219	0.148664700817782	0.554115896557239	2.16845849925082	1.16021050521938	-1.18073692930665
0.504634351839623	0.0200144304022125	0.716999856848226	0.689840272789528	4.79335637792537	1.09945779263331
0.264512079138305	0.184059189089595	0.919811182560209	1.48133875426709	3.74645208287473	0.209322028157013
0.203119755468198	0.15534375829925	1.0979114217933	2.91479019808376	1.40597100232095	0.368985368467667
0.150052859188453	0.0706089555458935	1.07548139481857	8.81605268816724	2.39572785748584	0.00165735491952436
0.464068646574916	0.0218292863097531	0.511044959787117	15.9999999595503	0.500001788063475	-0.669995789398149
0.191521237772319	0.0886743938035917	0.913760469589508	3.12696534218004	1.11611995755164	0.00178652204113507
0.330905907088633	0.265745072000644	0.500000000000059	0.500000000000022	0.831265470772611	-1.49999999999997
0.0963382331628837	0.0550186508294367	1.17080840000701	5.61400203304395	2.0675260455966	0.239718037056896
0.199537770014591	0.217437273436028	0.765255583258453	2.63800666178482	1.51464349182803	0.809795438097987
0.0630049354687941	0.0824911576724449	1.12046893434773	2.59316809465937	1.80650080681202	0.223116079674135
0.101024054821344	0.121329372122902	0.807335297005428	1.18309287163471	2.0782246166095	1.12528147443623
0.146830963096074	0.0842565883780132	1.2017037283789	1.17245142954163	1.08245789757741	-0.192420267750244
0.509994298319623	0.319999982709493	0.608696088249576	0.998499977335847	0.50000000000004	0.599320746520839
0.282067899569292	0.1659561779848	0.666245367823945	1.04861716618792	0.968127135750286	-0.222793461434561
0.298208241627318	0.0448572379625564	1.03861612870939	7.6008974609842	3.15794359271012	-1.49999998761447
0.069448191283871	0.319939443663372	3.83813664986664	8.22818750637167	1.6954922760715	1.03382851913599
0.115319308077062	0.0781933815447007	0.865024974115923	11.8484421675281	4.99999999999998	-1.49997281374759
0.380428588520488	0.0200000000000241	0.603327173751383	2.08501322804703	1.44728976075494	0.00334606301468065
0.206757819470872	0.0749324494828175	0.723171107354107	2.56312082946477	1.1165637702546	-0.502168017364911
0.458103149927301	0.220296794531621	0.706595481054405	3.79411530090775	2.78517812694771	1.49999999950738
0.156446445555374	0.230485199501636	1.13439076591662	2.54982321000409	2.301716561872	0.921642017257014
0.349466098119597	0.0240899436483294	1.19862641436167	1.46122572164958	3.34922624690976	1.49999999935582
0.117235406258259	0.117455452747458	1.4027982291416	2.13943753302876	1.64094313627115	0.510779493109696
0.234269002538215	0.0567530629855493	1.05887427838542	4.02347332172185	0.721016051752686	0.273903014274773
0.123267236296488	0.0587851275195974	1.73141975582463	0.990410280614416	1.01284184457001	-0.151024709179144
0.115505761216819	0.0671948113855857	1.27947180418535	1.7230853087967	2.05594631053801	0.706116622548633
0.181139422018298	0.0683705855697686	1.02227608290681	5.4544658856147	1.34974521588024	0.0411655098012825
0.298943786936546	0.109810701194594	0.797293668452129	15.9999999990232	1.15178473905647	-0.738104529539583
0.446124445680766	0.032519835643464	0.587639472267558	0.808738045559747	0.732745594505756	0.233226835622353
0.3574997542043	0.28009747714328	1.42825072346195	1.01986777941108	0.905143116110566	0.415906889162015
0.249826654494855	0.319999999999978	1.5082338344895	0.929357954192553	1.0432397266768	0.206694282360861
0.601672748772703	0.319620121408309	0.582459118770544	0.974970850396179	0.500000017288168	0.617218255535546
0.472216708139068	0.0200000000000223	0.500000000000023	1.24203252712233	0.97154182830261	-1.49999779952123
0.119746442921171	0.313467391744196	2.23572240538355	10.8682206415566	2.24545660715825	1.49999999999996
0.56370974744911	0.118800107694271	0.644419534031997	0.679269376840143	1.00937314975296	-0.178856192389348
0.126864664921347	0.0284165153020946	1.70811496237241	0.517881495816446	2.10843935759926	1.49999477017422
0.593705785242369	0.261629117627328	0.706531417319863	0.50000000054645	0.584565050944429	-0.756499606858783
0.843602931915507	0.0517920370606064	1.13261461903101	16	1.19732194860572	-0.0288098834061048
0.276862623418362	0.0854334426563495	0.500000000000037	2.3105335678106	0.540181178485734	0.470026366769188
0.246323392051045	0.113469876646713	0.958509100809644	2.71571186168954	1.74299791142941	0.00539589567587559
0.482627121247727	0.0344019710218503	0.664455553948687	0.53961880331978	0.863450412248355	-0.800157843667722
0.531318381307511	0.0711801475963387	0.527871389385133	5.5223855781367	0.80160735645369	-0.756145856090991
0.416981412745194	0.185737797099427	1.02828487474923	1.95267163208767	2.2286274369748	0.516448323187232
0.174796914244827	0.197983349099309	0.92739747388211	0.941404985057267	1.66662087132569	-0.481762363134796
0.382650847705177	0.113932745396668	1.37680226967965	6.96235982309273	1.58407699254874	-0.241718499414218
0.757620214694486	0.168606158667741	0.655565564308869	0.987327388855754	0.500000000283198	-0.377881709707744
1.88428822322168	0.305656667650998	0.500000001882602	0.500000000000022	0.570766020455355	-0.377964716919604
0.741406677305963	0.23994911503345	0.784123477824543	15.9999999975078	0.52682712981215	0.483595104403102
0.568000289338961	0.0286943103784006	1.38910091014091	3.28881273828572	1.42228415955695	1.19941261278193
0.724220833294197	0.140819277532754	0.500000000000561	15.9999999999182	0.610747039512513	0.244358983145604
0.400346724241284	0.0200000000000222	0.500000000126546	1.45393717577132	1.43328556063605	-1.49999988363605
0.479657978093195	0.0790100274233507	0.745098482418832	1.78833436661416	2.0180240959075	0.813545998177374
1.81018851111268	0.0253842478915007	0.549112921851658	0.923863018904806	1.53983914668171	-0.463939354614436
0.440330842868685	0.260869091523204	0.697963575835586	0.612218043319901	0.609902416265889	-0.505124931663101
0.315199574246354	0.193301709851974	0.824940000639462	0.500000000000022	3.07723345582522	1.49999578220326
1.76457873434315	0.195258336766544	0.953937374784945	1.63928684218919	3.18155557447462	0.469661222263259
0.697011189969338	0.0546416731064192	0.738773306711431	2.34784465081838	1.87477916606723	0.183492843918806
3.00824989633473	0.07436323129953	0.811477543268396	0.991037181453307	1.32239018550421	0.582458560234809
0.381371250946511	0.0210392116269296	0.872067593249909	0.966012287305442	1.50851945462884	-1.28926713605807
3.56932574286838	0.0608562303329956	0.626149175728142	16	1.28008995647988	0.264957876241563
0.223375762291976	0.0915104315153572	0.85048270416526	1.63730998049745	1.7662872188355	-0.296504998496532
0.278723453071187	0.115301188752686	0.599128440849448	3.27689795070399	0.877077126741452	0.714438455084009
1.12942150084461	0.0200000000000225	0.911094206438008	15.1627571849108	0.500000000380904	-0.0973639791458755
0.403236535472134	0.0992798788135772	1.42313071026413	1.06142288049602	1.30692475536536	0.856807413641666
0.274689752037103	0.160535857372624	3.99999999999845	0.905721460156821	1.03433084350479	-0.100669689254384
0.625192524306455	0.102152854671742	1.41287069855151	3.72282104829229	2.42173968318102	0.921469038831652
0.366897472056834	0.0200542155179829	1.05858940520442	1.00455289044453	2.31954002791468	0.416675007684546
0.718711021835846	0.0952969680468542	0.520660606939958	3.52057608498442	0.686512344687312	-0.80618494567599
0.135941740732097	0.188498904295149	0.515626232740083	5.01968467303084	1.41411667069605	-1.49999834029186
0.477453295244033	0.0758577182062058	0.957251615933684	2.21338535337697	1.00287600974154	-0.0352234062322734
1.10567686718657	0.0736848900115411	0.771189448385837	0.686703116618329	2.64570491246222	0.681936354462789
0.446266935846229	0.0942462312607947	0.537040548015919	2.79931191630498	1.26715115448852	0.748347375242398
1.1610954151271	0.146960164584306	1.19375610255714	1.46070179131752	2.43341308940377	1.49999999991962
0.610679366684042	0.319999720605617	0.500000094880634	8.29952659196562	0.532645549869599	-1.42062776306721
1.2262205355131	0.0329012789661699	0.813973666845648	2.34395233254884	1.9136967103662	1.01873347256908
0.860576199039717	0.19341299822301	1.04289492840348	0.500000005153075	2.34835374681116	0.546004778891322
0.671630147103811	0.0216046153169438	1.14307690197304	1.11234861402449	1.11120509097704	-0.230247764873188
2.90536614974365	0.222442084295018	0.736222223002301	0.500000000084615	3.50003136373318	0.362402761129801
0.171087013477749	0.0631717458402473	1.21012959391719	1.39920736088751	1.56853690414817	-0.407911118196821
0.300811383070394	0.0200000000000224	0.500000000000628	3.72215963258741	1.72850088168354	-1.49999978269104
0.871904368330396	0.109570701952599	0.551279130002629	5.37937259798854	1.0215873807424	0.342416140802233
1.09903109161844	0.0908306786395126	0.663423508928013	2.99386616553118	1.23444417618526	0.985308399617892
2.58638378740824	0.221355345540344	0.617399197827911	0.635939289715716	1.05534848014645	-0.570805994124451
0.634341065888379	0.0200026964417506	0.537674993244333	1.10484056551984	0.93422941781614	0.981548641462185
0.41680486486475	0.319999999999958	0.500000722899225	0.500000000000023	0.50031275919951	0.43579920046196
0.322101075722451	0.034225449509458	0.688575542012818	1.11073230867156	1.16923116524317	-0.874039876649013
0.393852590369081	0.0586799787793408	3.01989531636059	0.645815101289209	1.33351488439205	0.0586798776490384
0.162966568707258	0.319999999999978	1.74798681325306	0.539304283697027	3.93387327185636	1.49999990312786
0.401657300999544	0.0200178511744175	0.565415135829695	0.500000000000042	0.574259506014394	-0.976254094775571
0.212129781018969	0.206395508044942	1.58117089899638	0.500000000000022	2.25751056994449	-0.052837839367067
0.316629786554431	0.0203411668478166	0.715024617220673	0.757418047112417	2.216769940808	0.415770878683786
0.872000820375036	0.0780216086792447	0.801602428814684	5.96954321247537	1.38419060315811	-0.089054061917456
0.372353376745179	0.179270423051728	0.527235132399163	16	0.500000720332807	-0.414201189241339
0.569211790777725	0.153556452553558	0.500000000000022	16	0.500000009565349	0.379382831372204
0.455174446342417	0.100247226801495	1.09548610328169	1.94534169404137	2.07208759802933	1.4999999066226
1.33441966704582	0.0281334575790361	0.905994048912112	2.86652556014858	2.05279711552621	-0.554846154999155
0.561721687937147	0.0200204153706566	0.637011984949008	0.500000067175006	1.85913461258824	-0.595924609848518
1.49863435805945	0.127247692392793	0.785129482068864	0.987530841937274	1.32397666866743	0.542371964994352
0.77702817694588	0.143530776893026	0.595503200261365	4.03586929495808	1.05732063983944	1.20246073271288
0.245644353829504	0.0470091566471408	1.12932164895406	0.500000002332477	2.18417868073823	1.27389354022351
0.727474976754244	0.0667517238056053	0.663152247509489	1.99115575948022	1.42480290861702	0.447880304630055
1.73349001804326	0.250316382718921	0.721982806219851	15.9999999991383	2.60080438504509	0.873433668512596
0.599141183553094	0.31999999999996	0.698948769594154	16	0.5000126196038	-1.07538956089556
0.692051996441174	0.237852522526423	0.563287041644645	0.500000001730522	2.24999114012082	0.821448569846495
0.408806269831067	0.0696022710272319	0.662701630012319	11.9322023100429	2.02236289752437	-0.400620795212322
0.678615066487479	0.205600188588963	1.19501063596375	0.500000000000022	4.07485600223435	1.49999998981395
0.752481580025683	0.129308249941667	1.32245647229988	2.32762954967289	1.70208835197265	0.666573899212942
0.343041912950089	0.0436090179622719	1.47570750829505	0.614609228336598	2.39415574557401	1.49999996597557
0.721587976720075	0.0200000000000222	0.500011822212092	0.500000000000022	1.11289091028174	-1.49948995391296
0.663659682243517	0.120800444168845	0.625076975762841	0.659427916861218	1.03766896549584	-0.166599638245265
0.433107396838458	0.18703443009927	0.790175975512677	3.23828113768737	0.62907471980333	-0.92794184450034
0.190249827377308	0.255653135164673	0.899150732242887	3.0226581418796	1.95830858650599	0.941458257317684
0.194902407349186	0.110274110906313	1.13209853462254	0.50000000000053	2.1933443937057	1.27621929433269
0.25166618771567	0.319999999999978	0.908414882169436	16	1.28566532035609	-1.4999740212626
0.641980527212764	0.132572637326675	0.623687978401015	0.509389700113954	0.973855975167059	1.04086006321779
0.339604738171581	0.168616413027353	0.569804905320509	5.70128297567116	1.01868236430484	-0.142400015305402
0.285866829368107	0.194448388209757	1.06243494172025	0.500000000000022	3.60897119111764	1.12407312756946
0.108230353643283	0.154046722385712	1.36881365334429	5.52839426502492	1.94784869714793	0.438195920949515
0.188056833859478	0.225105857627784	0.76804982549202	1.39821257864429	2.91447037882046	0.0575402408418094
0.117047238423471	0.081990707233764	0.911702536989305	9.61625396138113	2.43124875763804	-0.363760745472939
0.57113946866587	0.210388805149481	0.77095566726693	2.57622452145644	1.4013840769768	0.794580411931708
0.263975360269351	0.149064823275994	0.597224126180448	0.981562897744462	0.673907936220017	-0.843473681134082
0.23502656573687	0.135800255095352	0.942182580254772	2.29746766064507	1.78904156374771	0.213605987413225
0.712862094333336	0.149438442245759	0.677516056020304	1.05757731856799	1.03201847732051	0.0836593212507392
0.104632131193771	0.0200000000000229	1.43567759641802	1.39238060171811	2.01335585904616	-0.330987151184577
0.265595543257287	0.319999999999978	0.500000000000025	2.09497139790659	0.614641604304499	-0.690476188067403
0.0925348478992365	0.0901303861489628	0.842373026383063	0.500000000000022	2.84111680216912	-0.142015870864936
0.104719875280388	0.0864430488589469	0.911775537739863	3.55166056100236	4.99999980349188	-1.34985634737791
0.188487097900333	0.228595034716784	0.978713156890058	0.500000000000022	2.98228918123361	1.49976063334304
0.0953961157640745	0.0403395427106092	2.11293489701695	1.13404944251336	1.22416335519281	-0.637054312570702
0.564968456085483	0.227200349583618	1.07934558234103	1.06481943744211	0.900515822092516	0.423991028167649
0.277214162693915	0.277097211690259	1.52887786863193	13.2644450604331	2.25133911053188	1.24276390695464
0.139428824380268	0.0308293843632772	1.04500502881561	1.42444894699337	1.60404639824769	-0.547612279572302
0.0623063672134709	0.272036932774751	0.817506593535889	4.32323783205216	4.99999979393879	1.49999999999998
0.305733891421075	0.245263990711045	0.599566865121173	0.703021043954572	0.893086525645148	1.32899878839194
0.239602134841433	0.0534963223502551	0.873579599248873	9.27822469623566	3.13317236165545	0.865709607179814
0.179410915219227	0.0200000000000238	0.774753849756132	1.71381548686321	1.04403287986587	0.318488776569847
0.273686856077481	0.032984872271564	0.637121380606011	0.564249362788402	0.971066806397359	-0.887884802356172
0.441876992302588	0.0554199517627016	0.69610851076413	2.61898477725933	1.19920482472386	-0.646409868058265
1.63967919850939	0.319999999999978	0.506401387872932	0.500000000000022	0.520751042537102	1.49439107750486
0.540189184950587	0.197650792649341	0.589695159397698	0.658464842669971	1.0470370743764	0.126527057936597
0.362970090276193	0.0200172782741422	0.665083065349678	0.500000000000027	1.81216296711261	-0.832802626590972
0.266406422608441	0.105212726089583	1.29830976758155	0.500000000000022	1.66334168950119	-0.0748653435564365
0.278290479656187	0.296259028310789	0.500000000000022	0.500000000000023	1.97539008732287	-1.49999998704256
0.153648114765296	0.171979582508356	0.806087096700535	1.06905161159269	2.55153041438218	0.679964793395858
0.321601773689977	0.0876760243570246	1.0194414495493	6.53836968701042	2.12029593542282	-0.232054728238217
0.448369455839089	0.0447352163392728	0.500001091382087	0.500000000000022	0.500000000076054	0.622794960187125
0.413274165815294	0.0707012605485588	0.541191288002233	1.82866184184066	0.600259766700771	0.949967732633104
0.203454108338731	0.0200583623781619	1.6243594814786	0.652273270191015	1.72821225900257	0.267132115872334
0.534567422324654	0.0201516946365814	0.500000000000022	0.500000000000022	0.500000035538001	0.517808557740758
0.401354762294543	0.180562783225559	0.856614647469284	3.52332160587963	0.627941082220866	-0.928224911963202
0.524993172506286	0.162730312824472	0.633473222608684	0.999913518876194	0.500000000000022	-0.282529200172877
2.53433684007201	0.319999999999978	0.500000000011847	8.19684574097458	0.60512201255654	-0.478370592786056
0.728912008815269	0.319999999999977	0.68325403860626	16	1.4374029621451	-1.49999999999998
1.3339631096951	0.172583278025245	1.2936795691583	0.500000000000022	4.99782348940303	1.45578065246837
4.41285006968389	0.0200000000000228	0.66697395745576	1.0479073535692	0.500000000012304	-0.589104175650535
1.48105649453354	0.201410805081753	1.14042963889512	0.500000000005106	3.46684315869679	1.04356061106466
0.3295433527752	0.0200000000000331	0.595666597954904	2.57410376297786	1.76617692510762	-0.107384768336187
0.414530190767788	0.0250585129415693	0.702435752020541	0.597699262788953	2.27241356795648	-0.654470426836272
0.756411480090401	0.319999999999978	1.33958794247249	1.54788331018297	1.07711970016234	1.36237447742423
0.388844766754358	0.104992912281035	0.666295041084977	7.70750465104879	0.658660826985754	0.0197124885897308
0.301413577922011	0.319999999755411	0.594077352928913	16	0.545681788030546	0.409984589841154
4.89418996764764	0.0200000000000223	1.08599476275216	0.853922136060059	2.09481009126986	-1.49999999999209
0.412841404140706	0.0200000000005955	0.789667721652568	1.11055185844945	2.40257393915487	0.530350592357775
1.39400308234884	0.123124252535345	0.895293526185503	4.52216675357494	3.62837944771756	-0.58025505049875
0.54776103936451	0.0752620752882961	0.692219130015979	0.745305476319004	0.58497170086562	0.469709572155053
0.343942219641103	0.023234504660731	1.30982402027184	0.695541694725063	2.20958395658918	-1.17753168201063
0.752026116786643	0.0519281505486766	0.843301593788917	2.34742493770831	2.28603497779258	0.507658224605185
0.519959802320764	0.059254976291359	0.594111148759266	15.999999999927	1.12554199593038	-0.0175474648249612
0.526665381030126	0.0200000000000223	1.12281398653977	0.523640188470427	2.21836889459215	-0.421714349632258
0.423750290565943	0.0970523457080039	1.32751454022473	0.985189897259978	1.05329622697204	1.08757413635772
2.11730577722344	0.221779861339378	0.835182743816371	1.24552467386516	3.1076264412248	0.362336220867928
0.137343919997322	0.0939899726635005	0.87981750450721	1.10562375849094	0.689444576353063	0.400167779541682
1.8753772344273	0.0625568104149602	0.854096647780878	0.50000000000363	3.14381540163874	0.77429203564815
0.669951991491438	0.319999999999969	0.616818025422915	0.500000000000031	0.54192551257276	1.38558789576905
0.613413531062207	0.319999999999977	0.57732147111356	0.500000000000025	0.500024586472044	0.836750763934487
1.91125992692884	0.0223921042591055	0.922374789366278	0.913711180491283	2.79605589187689	0.364734891436988
0.269834089610919	0.0832488458066605	1.04473354542267	2.15297380610685	1.11564729523428	-0.225868258162549
0.261763155725769	0.103736867457708	0.684469871483284	4.25650881700234	1.00913458104534	-0.325335869281614
0.620675899697395	0.111895823844913	0.975238205668161	1.43431429972222	2.08957186701559	-0.597987828351718
0.738278673454967	0.0200000000000224	1.19591001586191	1.81486573673309	2.11775790251052	-1.49999999999998
0.347182009282831	0.0604899891498104	0.844698469945034	0.500000000002713	1.4134173091239	-0.723205808400866
0.279759538961035	0.182395675163121	0.888878152372099	0.500000000000022	4.10364930817396	-0.408225612066046
0.45918007671403	0.0834929450068422	0.904249906426121	3.36126718958323	1.03601830038844	0.0716242730527619
0.1940131665465	0.0423397414458277	0.880016001444246	0.679405178095514	1.50342021689505	-0.627987086918052
0.213792297721724	0.144483458133743	2.94401689943088	0.8129948804487	1.20778502564031	0.122388103129824
0.254679475146878	0.182547609598612	3.99999995293364	0.60028847085779	0.946125318663717	-0.249207590573114
0.438015046555312	0.178913104505793	0.547723641639436	3.18568331065408	0.797576792558144	0.389305999750506
1.72938283376456	0.111453337005737	0.571783034528759	5.54422085335358	1.0653620407964	0.552173576368726
0.391022309932309	0.198117306715276	0.500000000000022	0.510923831636193	0.881176611599399	-1.49999999763084
0.711673461403287	0.0200000000000232	0.500000000000022	0.500000000000024	0.620863774282956	-0.654232984314051
0.744164782873121	0.319999999999978	0.500000000000022	0.500000000000022	1.546670026779	-0.590124433578581
0.366341142628091	0.164421693019148	0.639608209784066	0.860737834483703	0.69001027113472	-1.0897982820739
0.539391568680948	0.192628809053958	0.500000000000022	1.3536696053529	0.50000003165196	1.4999999993675
0.121529819861315	0.319999999999978	3.99999999999998	16	3.16986484447984	-1.11623102950581
0.482854715530128	0.205750106615024	1.56749561503124	0.500000000000022	2.52096537277093	-0.0368870428890661
1.11519389208936	0.0768889438743671	0.807230591795537	5.86683423469668	1.40083796730229	-0.135164201600653
0.260343416582579	0.126327695732516	0.880055536053624	0.754858997950979	2.20979931147042	-0.401217193090968
0.203684524677249	0.15461160914107	1.86172264930809	0.500000000000023	1.92286064308217	0.33751743745851
0.337887414084216	0.0981772305902191	1.05044752932033	14.2886896212777	1.08400127830193	0.330607175817197
0.189500017670805	0.148766103490884	0.583485425597031	2.62382502644216	3.00577625964847	-1.49999998236848
0.361221749321329	0.0315168557345402	1.77259369460398	5.6795303697085	3.4215346193966	1.49999999733226
0.191206166682633	0.158671952849141	1.59325502299816	0.812065517550941	2.07522097783345	0.634996322563536
0.528915098752994	0.128060460201562	0.775981990629164	1.00990481471678	1.2044474406291	0.496233043293868
0.593615989398453	0.255208063902288	0.73611243569363	16	2.73152640747641	1.08680476223471
0.342691603842631	0.061820389588834	0.828765319845478	1.57466185228723	1.5264473580058	0.463668181730498
0.409415692539416	0.0200000000000222	0.500000043315507	1.02506094419271	0.647158581278916	-0.555037254705072
0.171440690815557	0.216396417210317	0.811994568758842	1.62644546414228	2.43056872510394	1.02950643539342
0.208780445371492	0.0200000000000222	0.825841468950055	0.500000000000024	2.15473898393414	-0.147598013379773
0.477391685558189	0.224117564914246	0.714957411409372	1.04749718081184	2.15953506375243	1.4999999998717
0.848501678215614	0.0865050528768045	1.00663493940304	0.50000000004955	1.12051587264689	0.0933578149444922
0.500159061275705	0.061917296513843	0.983991312277896	1.36956472825626	2.37930466714601	0.371949028550584
0.228811628224516	0.0976668271261674	0.688400516271766	3.39854410444841	1.77582187690138	0.21138022603993
1.26002005869829	0.0200000000000227	1.76857700712688	15.9999996514264	2.49968065734249	0.254274104650771
0.450716518677685	0.154789515168908	0.709601225771228	0.5000005406924	3.35560579475343	1.18170382534498
0.165682891044571	0.319660377230516	1.08203833077148	7.16399285737918	0.51365002530171	1.49999999999998
0.2627769699206	0.152677888274504	1.26592983854496	0.500000000000178	4.08582548365753	0.462438788172342
0.109616045695778	0.0721916025446489	1.06341671863499	6.89648044562865	1.85669641556504	0.797850435243726
0.203360959851149	0.168767373257059	0.617509415388503	1.14384975292823	0.958982573553481	0.101017986402267
0.145130284398791	0.104097411518702	1.02163484687165	2.05692906415257	2.0629510709676	1.18247501623896
0.576411027334766	0.151640126511008	1.01462064395268	3.06790831876327	2.60290522231856	0.0142839243721407
0.250503220431219	0.110576543479183	1.03791618528936	1.49443514428883	2.01046882754297	-0.493707388765117
0.739290566111385	0.0200000000000222	0.822964249138128	16	0.500000528460776	-0.131411358935367
0.434889368564803	0.182031332556469	0.887936920052437	6.42301123153743	0.500000000047886	-0.507692676596525
0.157378738649262	0.0839995592367604	0.682092291742033	3.58390286822908	1.18363812287417	-1.49999999881412
0.395864537772723	0.0242773995000138	0.778333392560377	0.973049918288689	2.2606804851961	-0.253952057654642
0.328304830288488	0.0435664763147207	0.894018714938308	3.49944381959769	1.09632294661181	0.661957581303045
0.2209833980643	0.0497629323105228	0.601674464457393	2.36382708029508	1.85606892793309	0.196638024102204
0.310297135660596	0.222035979710695	1.36281614557263	0.500000000000022	2.55211123773209	0.816170556704612
0.119532540737815	0.134386558341422	1.25151320973954	2.5490446487632	1.91829455807422	0.864524943739645
0.100327164734596	0.22281666577626	1.43069424148213	9.47251967772808	3.52236581849088	1.4999999903572
0.415041936545526	0.246827285320154	0.909415212721764	0.500000000003561	2.81121796434262	0.987730625817644
0.14957345634379	0.179717665347949	0.840723228028744	0.813327375511275	3.08912293933539	1.49999850298367
0.867252916414327	0.0588492602526103	0.51563888636601	0.514843099468521	0.819053360506266	0.152848071053148
0.302318526584021	0.319999999908828	1.94778718979542	1.10423650627958	0.791033321106849	0.261310142296504
0.123267631243726	0.113176992625631	0.853166655006018	2.11788665893616	2.01022628113546	0.86661209281923
0.280801214277725	0.319999999999978	0.500000047250219	0.500000000000022	1.35473306542639	1.49999932424034
0.36631035784915	0.203333837836153	0.987303660543012	0.500000000000022	4.34628729774292	1.32816919170255
0.150404069465195	0.0338549959609035	1.27021342605187	1.40958473731868	1.81413659238383	-1.33126310004598
0.161516628101615	0.240221651441524	0.998094830775678	0.500000000000022	1.69142112475598	-0.0898600301087604
0.166247129584511	0.0679373485090707	0.859009238199648	0.687294473823654	1.53978653574938	-0.0451253971466197
0.395064423760899	0.0767676388544174	0.836583117195903	5.29329462499061	1.93759486161619	0.611576739713059
0.285287340529146	0.0962124817031284	0.718603855567522	15.9999999902912	1.79930221998491	-0.621120727423612
0.391722778747474	0.118426006734093	0.812664284089887	0.719665532752563	0.500154024815466	-0.993113462439263
0.369357951700394	0.319999999999978	0.500000000000022	1.99172231117621	0.666847763398917	1.49999996980142
0.187108679246162	0.0200000000001198	1.31370990598235	1.00857635637203	1.64774477657936	-0.170768534671136
0.101977348803573	0.078018519330856	1.32758173654546	0.500000000000022	2.00669153147107	1.49999999535784
0.137016921551527	0.153055342358025	3.99996968519972	0.500000000000032	2.35935512088071	0.722598265032477
0.424399323551276	0.0787498871682581	0.80148922847868	1.02920140208482	1.4237414293319	0.594417162780624
0.143799351036831	0.16263236196747	1.09578201666979	2.01793281757496	1.8033334830461	0.581345424888054
0.235585939591573	0.111999634462027	0.91477364888456	2.11376968723831	3.08807370555242	0.3930889308767
0.104622664941055	0.0427317052705471	1.64672088263995	0.500000000000022	2.17797492179726	1.31637285078245
0.641742793879032	0.0292844874550304	1.27730893693208	1.8417661892901	2.58342967438905	0.991752016749965
0.431757188180633	0.126752894897901	1.24421450599087	2.29599463019824	1.64132575829592	0.662124694013274
1.76745017590959	0.222662952658428	0.612750674424142	1.23415027418814	0.847016956745776	-0.309381283731979
0.222475015836438	0.020000000000023	1.48076143715343	1.68434129938042	0.993527256018056	0.238844060708483
0.267016394456946	0.155574655169567	1.02703376533099	0.613643544604423	2.75783204286852	1.05810587525311
0.115758395842174	0.124385872917037	1.62305100349155	0.500000000000022	2.63798870616241	1.16704297137533
0.398841207508241	0.134598801478157	0.524329343188396	1.67736055531749	0.649702914613133	0.792259372709197
0.189065053062738	0.0200000000000229	1.42678338467115	0.906078382972772	2.08118937124275	-0.648882775269158
1.04590178773385	0.319999999987008	0.551307983430439	0.500000000000023	0.535490428075912	-0.331462740857276
0.193692349861076	0.0798746330301364	0.775654378938171	3.33772013408149	1.38081496429553	-0.0869014289817448
0.413834378785366	0.0415333164359069	1.31835362603698	7.74692540283443	1.17591366247278	-0.471671547549935
0.524457912862246	0.0268696998747711	1.10850529545155	5.67262025943714	1.21501510181831	0.0800808682444959
0.286605922967446	0.131615695943489	0.711776646613802	4.77291905183561	1.20689910737077	-0.545846801691974
1.26029911570881	0.116592331010928	0.600274959709536	1.61628483596039	0.833582688587998	1.29823730444249
0.351799067723203	0.0458776924912222	1.24340707187477	14.8464263293436	3.33207373661847	1.14319431684715
0.29256134181776	0.11531081364441	0.843296305638916	3.62568921821061	1.50469509278639	-0.455721092345098
1.14305613271712	0.0676848575222861	0.562143245708434	4.04602925776098	0.960489300125129	0.808226275928595
0.125380820780526	0.0388986886683427	1.3134131121493	6.49004710293822	1.96711725605211	-0.544896630983866
0.730219547064778	0.0200039110815075	0.669969256318026	3.45212201020211	1.48414725725553	-0.558914213455141
0.234417290994192	0.0538299352101602	1.0405225393277	8.60069208191231	1.52041175863323	0.0159460639127839
0.522967340724452	0.103573494154551	0.636084084616212	3.26058999284654	1.02985372937379	1.0396835159577
0.935557088468755	0.0840298597178223	0.500000000000022	4.10725128466884	0.713830144880461	0.880495070383591
0.334870741452186	0.112289432189756	0.504597777204854	11.0467717107216	0.727387120551514	-0.985887156178932
1.06809423868881	0.0277075901967393	0.642753192177084	0.763155344130488	3.60662991624767	0.659095748280312
0.271912835737846	0.0254615626870502	1.41729672518841	7.43855311187746	1.48914075069632	-0.36149118336281
0.398241846830972	0.0309673343878397	1.40111388550761	2.30243953456526	2.54591835785881	1.18576764028631
0.317590551693698	0.067633017406885	1.16774949337899	1.97259441456535	1.45980902041835	0.929837472031322
0.463145680353074	0.020000000000023	1.35196758174092	1.81414282574676	2.41172755705198	1.11200190989828
0.273180956325939	0.223353650496919	1.12616705596949	12.1079757491715	1.74931474888269	1.49999999998178
0.164898708722389	0.144493963333627	1.02643871623248	1.79747889011169	1.06474672782016	1.03696495072171
0.757813532251648	0.319999999999975	0.676205896071856	0.500000000000026	0.523394516170075	1.2230986884722
0.974811113533958	0.0523141206923209	1.06185932591307	8.85175377360339	1.75976318172644	-0.118723125520552
0.417283631841088	0.0263095860893761	0.721339637386437	0.782331683522933	1.16895451522892	-0.572134949131099
0.224787209794295	0.0249903442785007	0.810046670832334	0.970348167284447	0.689181615622561	-0.0380299139582677
1.15640259550358	0.0413580700036923	1.18025953232662	6.2831029825083	1.22483907639258	0.00156995837630244
0.278840167626978	0.0337113135946647	1.41418426524305	3.80059765002004	3.15410973093344	1.49996775517486
0.160274091477481	0.319724737295642	2.41543940495808	15.9993138578475	2.2081430042902	0.922488536984288
0.266981539740193	0.0200251524683786	0.663974251347951	6.59671276581044	0.845119281969501	-1.4804196727973
0.788427585798484	0.0914984657674563	0.674482759444401	3.52348593417791	1.6795597859754	0.190649188202891
0.204007193922169	0.156662568285659	0.557867479027729	16	0.591524467150508	0.206954681957837
0.880081514801747	0.0381174222957034	0.640870470777699	8.83735608169236	2.35959778047235	-1.38452852192924
0.195203467609088	0.135187944685238	3.99999959220775	0.500458646137429	2.86570394868761	1.35508381138407
0.811528582416852	0.0271744976321519	0.578755219270616	2.10660462751969	1.61606189350549	-0.513045548979168
0.493489709822416	0.319999999999978	0.50000018032282	0.500000000000022	1.94033071371641	1.49999992762108
0.229856337685792	0.0200769961563231	0.865568271241107	1.51280910841277	1.77058507884031	-0.604082301199535
0.13536530983018	0.0200000000000228	1.77455701336056	6.44276085510199	2.40086647040636	0.571827645312102
0.111594395363707	0.0223052022930172	1.72700803673169	3.12634819458085	2.34121670344089	0.691578923813379
0.245850719421392	0.080834753039661	0.55953565450727	1.05647753956409	0.500000000000022	-0.356549359129355
0.136503292200603	0.0200000000000225	1.77144930207621	2.47865348682546	1.32235015575176	0.369199840819824
0.44884036835179	0.0347113147407896	0.547006616269595	1.24652474650689	0.894238441375775	-0.457412937068635
0.175540972661948	0.0324386267067399	1.18587245070722	1.05780746730351	2.72161017978506	0.263147534548924
0.0926561798846821	0.0383033730618822	3.67569942344053	15.9999939770643	1.9650067400153	0.432660743997833
0.528824209673268	0.105063816937791	0.716109018068685	8.00495836994801	1.23587416329948	-0.975458824899758
0.737388172745435	0.0835753489894585	0.586079075405043	5.26555141952736	0.937120095944378	0.0612941027240551
0.194436156999095	0.0443611790472056	1.16033567585421	0.500000000000022	3.98768386001682	0.727046271610151
0.158905928204837	0.039986394538672	1.5642353813586	16	2.91969124664146	0.963407212502025
0.770276730810705	0.0413240654201997	0.970056166903179	8.56763352101358	1.19785126961007	-0.547194370165002
0.276097237708871	0.0268067642270702	0.761429309710334	4.63535491953418	3.32867301115002	0.22831975803578
0.644522159340691	0.0200000000000228	1.413691331058	2.56482245827372	3.02838725044126	0.0999945294257517
0.174120614842163	0.0413677748625067	1.56465821145683	0.603011512638552	2.27446652795525	-0.679102070470222
0.263758260692633	0.053268706979741	1.67465685502529	3.21175065272126	1.39100839657453	0.332267824854345
0.280195705630971	0.0541299714463583	1.52868473047325	15.9999999682521	1.88286463681837	0.931360801189544
0.592409646576439	0.0210007897112881	0.717847685395453	4.07418952993292	0.500000000001152	-0.130698524967899
0.241525997287701	0.0918925724557463	0.949958481637108	0.500015919523594	1.59951175571566	0.901559505808906
0.728665767979009	0.0200000000000244	0.775101703899941	1.69000885416032	2.77850496928655	-1.04415929443229
0.845304271360762	0.0488262177254876	3.3090716338914	1.34792505360868	1.41190681721877	0.737932117924348
1.16270812062657	0.0638452652979454	0.763019398479149	0.841677892882795	1.44009754157715	1.05912537647222
1.70502468442548	0.0200000000000228	0.638685223006405	7.03988732766437	1.79110803480735	0.709626956866061
0.19460890363665	0.0273984434808548	1.36303342307987	0.500469055693729	2.47237503828287	1.36265865209447
1.36740398416354	0.0515897152555406	0.74087730766722	2.32230514448272	1.93552119275211	0.826839180253922
0.525955783694578	0.0888310557049032	0.618309572844657	3.4380898195753	1.21950560016518	0.540455480745791
1.24520216874007	0.0951223862857997	0.571427144681115	2.36927045369236	1.14128676857998	1.14784605701369
0.627965925020073	0.020000000000024	0.802679418396606	2.98390922449864	2.53360787752961	0.902876262029851
0.0694502961826524	0.0200000000000222	2.22249505056722	1.74605539740548	1.80744317734817	0.561806649998787
0.376244580229191	0.041214569247843	1.61434813673665	10.9928616940823	2.0013843732866	0.85894192424475
0.330830649617907	0.0200358034330617	2.15442552013746	0.530427690484652	1.36159762726538	-0.0713114418022279
1.08039078159594	0.0867133698563882	0.648231284335447	1.71947018789674	1.15322379992548	1.19913936387899
0.349053625755449	0.0257312410203216	0.69682444091696	8.00147589075298	0.655324664678616	-0.208154674840735
0.862803541473379	0.020000000000023	0.500000045979552	0.500000000000022	2.34724137636416	-1.29150254532626
0.442419982870137	0.168410396601664	1.04358793087005	15.9999999803624	1.15008307787306	-0.162524288324608
0.493581070452639	0.102599350000684	0.672573568157296	5.29714082603064	0.760582553620812	0.0155222443057704
0.204590275770037	0.110666740214586	0.711951422583757	3.81035154224215	1.11928053092932	0.254591820291156
0.565644724791428	0.100552678575166	0.524591955351262	1.61272603893032	0.851065256499215	0.954300307537799
0.484130302816994	0.0468908408138998	1.28325510553664	1.36677573918787	2.49374968323897	1.35851136582022
0.417891525763401	0.0357877664701712	1.76500159254253	7.49638033678474	2.82856250985854	0.972746232095213
0.239480235720639	0.0366690126671506	1.64834090195918	0.500000000000022	2.17390778743831	0.97964945713525
0.325459876267558	0.0357997988574823	1.14019742907766	0.500000004327722	3.20382912834548	0.524175166063787
1.24212057536099	0.0645782388721569	0.549142568355275	0.975248033185228	1.38448623595102	0.701071304247484
0.557207052176397	0.071515729793965	0.886303460146253	8.39581301333229	1.47707423145841	0.255856513881773
0.256182174883571	0.0979347873735068	0.720998004820422	2.56678967995337	2.1867149742253	0.498029097768637
0.609661638740378	0.0725124187632312	0.976753838722625	1.12203110720135	1.75283303837104	0.396460760014184
0.31698807721594	0.0299538891288407	0.691452795913052	0.869265348382485	1.16842527902499	0.146928851555377
1.01421063274011	0.0961298968700819	0.719147176013217	3.36329644727806	0.810778982643978	0.633649517747419
0.29966475475674	0.111606486447998	0.601107207180883	2.20064673718993	1.34229934387781	0.984728745748561
0.418398967420611	0.0288768237325193	0.557227186341505	0.500000000000022	4.63810102944631	0.483371716440859
0.301302040549984	0.0339114157078523	1.35600361990527	0.500000000000023	1.03555444937815	0.87761863802568
0.266556558762073	0.0573945136677756	1.15919703951808	0.500000000000022	2.52887449206512	0.687148320494364
0.578434187984386	0.0482010912126197	1.23055851056865	8.52002376423146	0.899028887841442	-0.264859611917474
0.36711490585562	0.15288494507269	1.21101366113761	5.16293594664249	3.05345341323772	1.49999999996014
0.279529224542702	0.0577132682210408	1.13337024041121	1.89176400741371	2.37929141298929	0.464584486606674
0.395738799241906	0.0258549894955658	0.710475704278603	2.94794452474436	1.96021650959785	0.0283054959487881
0.313652236784304	0.319999999896293	0.544239473774589	0.500000000000029	0.593210433836	0.0170284499030535
0.15125547204258	0.0255599494051817	1.76226859647196	0.834635107573611	3.50843581352704	1.49999999991517
0.602589244992651	0.126688853950502	0.777480307345802	16	1.82395893660444	0.750421487728857
0.15254120279416	0.0595407635486554	1.00335113956098	0.804859012981398	1.56989690861729	0.113039702351508
0.47640039162738	0.0200000000000223	0.90429396269215	9.70867575374316	1.20340788045156	-0.139755950408239
0.277763101219853	0.0225705366476455	0.83519069084612	15.9999999999273	1.83204636526047	-0.144257290028396
0.340623905652508	0.0200000000000222	1.90687954876369	0.68144512596695	3.39734447805712	1.49999993232654
0.718339371319737	0.022012785260358	0.798831239851868	0.912632603275456	0.686016293181031	-0.0674606863136323
0.185643934751264	0.0580342315903706	1.4661229015034	1.58766218047842	1.49930113656341	0.824914124915754
1.02385120775001	0.103291350477818	0.79866802569318	1.50403397289806	1.57359707886007	0.419503442508143
0.381599297078152	0.0200000000000222	0.500000000388338	1.4685387100602	4.99999910639526	-1.49999999998741
0.278897589758988	0.174358744175355	0.63745715800573	16	0.609805098735564	0.101139323795722
2.31788611234481	0.0840083443846799	0.849195122122303	2.52014512366852	1.42846412997838	1.16662002959248
0.478396516333927	0.0417881010232099	1.13159814449624	14.2221211270624	2.06690605504647	-0.599530259243963
0.333752384113549	0.0298288916656413	1.73255427985716	6.07990145862702	2.46219510723718	1.01064638575126
0.226254658804555	0.0421187489754558	0.721111851822661	0.500000000970486	1.80117965492252	-0.00538021760716447
0.759751601857319	0.0200000000001369	0.724369393614089	0.76664566097941	0.719222161874444	-0.719651385537796
0.760512190117749	0.0355581634870068	0.683867935582831	0.500000000000022	1.12565693078068	-0.164046656458956
2.44111916305047	0.175284871682714	0.79540643762834	1.87349214670713	2.32574578862118	0.445449182832313
1.12541356771533	0.197421085404473	0.690227616961678	6.40687010116404	1.64880956612761	-0.069490605930194
0.531014489566552	0.0861593287100187	1.18008416347636	7.40364560792287	2.08121802052917	1.01265944746153
0.106902267875568	0.0200000000000233	1.26617259244373	0.745763545055859	4.9999999999514	-1.49992136633756
0.335332955371165	0.0476302063338981	1.42008543648303	1.25816951655176	1.85490259011983	0.819441847632903
0.0580488173212634	0.0848794234360878	2.14702902320933	0.50000022778339	1.42187963041521	-0.235262458206482
0.497715563242536	0.0200000000000222	2.56022335338747	1.58583018927228	1.41958836633808	0.278614559474288
0.784206679118315	0.0200000000000222	0.500000000000022	3.78568775527642	0.508009572673826	-0.358027781929442
1.45414412765141	0.0461362454285142	1.06107978174425	9.49049674576671	1.48711180702107	0.287287567384412
0.432680707041783	0.155686075681321	0.779054457253213	0.796250804410626	1.54096320329955	0.468780424197046
0.290006015372476	0.0200000000000222	0.578784867515789	15.999997091705	2.27323966079702	-0.0740181994694615
0.697910617752015	0.0820355115321892	0.582653434751149	3.14523070955251	1.25397304761386	0.599448959520904
0.180752070569554	0.0270738253244996	1.82725847631719	1.3919763418811	3.43713147287534	1.49976837696703
0.555841424528498	0.319999999999978	3.99999906819234	0.500000000000035	2.52413862865501	1.26893712563868
0.154313378231914	0.0310021116966131	2.58512945128403	1.05216348719517	2.12727413023117	1.49999999999998
0.730654358707504	0.0221045780810203	0.682154550894558	0.769351611521048	1.26594902033003	-0.0227071735199402
0.926471570406708	0.0200000000000223	2.38150973772036	16	2.21165818855732	0.910952858732438
0.468872025152436	0.167100937978338	0.56527867354845	16	0.500000000000022	-0.0757101222338665
0.199273958753451	0.020000000000024	0.526599225794403	3.46985363683218	1.57085968472313	-1.49999958599934
1.1524554643556	0.0508929220294379	0.840983426310678	0.5000000001452	1.38934325841968	1.40831449977141
0.598487235328128	0.0277513682385179	1.18909220856394	0.500000005124126	2.14572106061788	-0.186557345909996
1.09927332353375	0.11782542989927	0.50869312073068	3.31248766084579	0.50000000000032	0.75456466072736
0.904375740589933	0.202904863904438	0.575921046050961	0.959384177083868	1.07372755001054	0.409947810133821
1.71360574411102	0.0567470485064109	0.817672407844628	0.500000000000022	1.02998253187394	1.49999999981742
1.13924857418533	0.0200000000000286	0.617423755492704	1.99770878561463	1.44326897260338	-1.1561348214063
0.787109326668849	0.28570089946384	0.703446694914391	0.782927862890254	2.03705050995549	0.229786094572965
0.846819650323118	0.319999999999978	0.500000000000022	3.78101888558345	1.61228825678438	-1.49999999998879
0.102170676270873	0.0892633983923488	1.10052509879619	14.1077415643415	3.64743779801648	0.60105311461791
0.0996886967817071	0.0775661613584786	0.976580207676529	15.9694036641669	3.15957762306329	1.49999999999813
0.355724461991275	0.0200287275293419	0.646125414598607	1.07916467332181	0.629558223949275	0.307624570927468
0.475467516419949	0.0555504174209052	0.836582987273485	14.4251283502636	2.38498278209635	0.75857657868337
0.144733812399934	0.141812492357462	0.788282601123048	0.500000000000022	2.68104267176573	0.270818533532557
0.130709859732506	0.0647035430266445	1.26069416474987	6.9927057108927	1.62271461447382	0.690823983124679
0.447716834845296	0.0349808744283366	0.911942673498191	5.3696959043599	2.39970133704887	1.49999997730568
0.44267821857523	0.268744014500245	0.895379663119487	16	1.87705899669936	0.847352974385984
0.442512867083361	0.319999999999972	1.33746586340128	0.500000000000029	1.14320063396307	1.49999999999998
0.251161325967346	0.0734107863262657	0.500000000000022	1.70053433044086	1.10861252713733	1.49998642079615
0.0898441692571132	0.15617856471447	0.8574962353295	0.915693211496991	2.06892078952815	0.538332787864059
0.377007815448294	0.182890847510065	1.21270319571043	16	4.9999999988059	-0.15118928206127
0.603031407896412	0.106819225597595	0.776811482665063	10.0875183135901	1.21657756140827	-0.813674691091237
0.266125423688208	0.126977474464494	0.665679537862286	4.36839173858901	1.09797438674352	0.902881459928351
0.0988073021368967	0.0200000000000222	2.47418305737088	0.663082474260853	1.74790092568201	1.33036222516024
0.137238711972463	0.068894555566118	0.569674642320665	10.3387466032569	0.563883874966011	-0.121650350260315
0.121161406666205	0.0273617596153163	1.37456414975167	0.528007893213665	3.70122673780618	1.49999487819445
0.19850640861885	0.0384672422551914	1.24694922884008	15.9999999999999	2.09859418747391	0.123428712215734
0.376617225793982	0.137525088740866	0.534614261791931	5.2890665037113	0.990467062436759	-0.138408399936026
0.408291103431844	0.0287464396091962	0.753108980359158	1.3381088976165	0.993691195793065	-0.472660623220466
0.136657351125965	0.0971095826500161	1.17298590863207	5.8864926336323	2.17800659774305	1.11682381913093
0.0989773856242307	0.0643420123394613	1.20984037886746	15.5942485044407	3.08719455524248	1.49999999189826
0.0730951695851917	0.0603388164935022	1.15858178597413	0.718715577941911	3.73404893043668	0.514779050025673
0.0882118409608977	0.0265893358423082	1.59511288055067	0.572140752979996	3.14377469089764	1.49999995226526
0.189877409095266	0.319999999999978	0.631180624611666	0.652059626462866	2.42686414035538	-1.26917438355168
0.187036738245936	0.115573842927503	1.04902720359808	3.85656770772515	2.54394588789691	1.49999999999929
0.1824750164474	0.0200000000000222	0.857909506007019	0.500047874726988	2.70490332128371	0.269956527352292
0.258156013423212	0.210177184079015	0.721432682123236	3.0115477284467	2.04066498546063	0.80961062029871
0.148780932829661	0.0507462901614814	1.22104069145877	0.669950204539955	3.31158161837819	1.49999999819083
0.135502723569568	0.151369948859616	1.36280574893017	7.33008650848414	2.32572362855296	1.49999999993605
0.150202810084762	0.135443592998273	2.87283842554032	0.500000000000022	2.11169856355257	0.782245373408171
0.0924361245680084	0.0349630009169858	1.42138240587995	0.769570871992196	3.1107180932639	-0.652986961928956
0.148399220116506	0.160538777029585	1.07253907370828	12.0736885266374	3.95583229505131	1.49999999999998
0.410466260598426	0.287941815810739	0.50000032777391	16	0.556009648319187	0.793513293212552
0.105570371739233	0.163070624650736	1.13392238259809	5.46785628820997	3.21487346040595	1.49999974719081
0.51043181388854	0.128189131401819	0.795138088621025	5.87363140526329	1.74546697182863	-0.265577246110412
0.356502366553131	0.159730653596267	0.728994989464535	15.9999999901473	0.595175168227589	0.774204134724755
0.177611418811162	0.0275529205757296	2.25237588758371	0.812500876312385	1.0151586060587	0.328177880770871
0.605625422802666	0.241898874511299	1.2523034347248	14.150240722747	3.03091282747173	1.49999999853805
0.217184023539248	0.108292192317384	1.41933252181679	16	1.91852304725069	1.38445698567565
0.35624536487483	0.232060179572736	1.72474882825828	0.500000000000022	3.16666085791235	0.968233575137109
0.231279690278893	0.0705698896865466	0.730729846320913	0.55674194593927	3.03614118838322	1.49999999908285
0.145619425219069	0.09265698791878	0.784748107964346	1.54566926175442	1.66144021503098	1.3403336009536
0.858444428927242	0.132920535733438	0.960250576782484	4.27935227670238	3.40077204741033	1.49999999363378
0.808105404106978	0.056663693173021	0.992466009392613	10.3436662735929	0.982326421563624	0.242069868949714
0.271477833537571	0.0965810730691683	0.997792809290296	1.74125541402017	3.89704047923639	1.49999999999913
0.251208471083041	0.130084302663491	1.46852184475233	0.5000000082384	2.12774781068158	1.16035134903681
0.218971957315189	0.03297353088622	1.24537953454245	0.500000000000022	4.35627831099303	1.12712491254245
0.131496647215415	0.0973885559177669	0.960592040018092	9.19526998733068	1.38530466754942	0.415093158299218
0.214972541990552	0.0627412501416479	1.00161513804361	5.7920899291251	2.41331478994351	1.02336298278727
0.213603860702519	0.0627463277677489	0.96714646796108	0.935434570626817	1.74243535631153	0.297199978076538
0.0924725754011202	0.0956741793977503	1.35102928482791	16	2.85388176739422	1.49999999999998
0.386555126506501	0.192055118058751	1.19285130057437	2.96479643316048	3.72920468249079	1.49999999846832
0.0942158998390602	0.0571266928982926	1.02684811854336	1.67737876540149	2.2095819508387	-0.124227913129017
0.319371518294558	0.0689161929132571	1.2159024040912	15.999999995957	2.03759784406749	0.532271720388709
0.114811466373817	0.122768041461108	0.838745665731595	1.14278431098741	2.70835791192007	1.49997993563475
0.089484465252737	0.319999999999977	1.78276450925747	1.4676330339498	1.60971000694411	-0.375948128262525
0.196858338006185	0.0200000000000225	1.17440227462365	0.500000000000022	2.7767996812266	0.858638883940592
0.092578497199817	0.0435656392895112	0.983202694929267	3.84911009373985	3.28708230413391	0.513225577796458
0.183104662632798	0.0599640126252246	1.03596238645219	4.85813206188406	3.48047204526442	1.4999980928733
0.166923998148857	0.103381900481122	1.09927710066016	8.55654612240886	4.22507477816006	1.49999998231141
0.179011707315932	0.122765172158912	0.571469866873556	1.16806018929686	1.88533477171053	1.49999943976943
0.101493474402879	0.058950265261443	1.28150512453056	2.95199005082107	2.11951132447148	0.218864742677425
0.280936334445732	0.108525772999365	0.619768354967226	2.22647942632201	1.50196531114452	-0.641257172261281
0.115194481805691	0.0359513473143011	1.20250130163193	0.500008191101401	3.27521250762441	1.49999999999998
0.330698875650405	0.0496902321631587	2.51635336069885	0.875398984294645	1.71606242003989	0.203874997557926
0.209415046632593	0.319371195210081	0.500236693809773	0.500000000000024	2.1006674700156	-0.0673107904234789
0.434263547315634	0.25187113351026	0.566438132984843	4.24551972315819	0.888243474830167	-1.49999999999996
0.238519240432152	0.111430041488728	0.957917954607463	0.500000000000022	4.17546037289226	-0.00401502522107558
0.137493033440284	0.151086067743889	0.56243753379454	0.792198441415509	3.51377511518874	1.08850795223549
0.352077398263956	0.0739147246021577	0.570495951160546	0.64428406457348	0.663356442912409	1.4999999980307
0.320853494032212	0.0454115802019464	1.06260924646303	16	2.65371302690152	1.03830531641694
0.277344148422392	0.0701093409643797	0.70660603308056	16	1.72714640158603	0.253854989906627
0.446276732199753	0.0876399750394933	0.532134962581674	0.856471405654603	0.951005213684535	-0.219775757422658
0.161421078649418	0.0200000000000229	1.73182846002209	1.77026900302828	3.00662610349357	0.768311432186502
0.180648067698621	0.0462619510127735	0.847256545797705	1.56121605590596	2.82206545954515	0.95470977139205
0.241319226332239	0.126816490791675	0.690712266064235	16	0.58031111695422	0.684847301223649
0.0884471188830527	0.106254097356955	1.16637551944288	8.75588407441592	2.38629848105632	1.33701140715728
0.170467130172254	0.0200000000000268	0.573094073797937	1.06042275592694	1.85800299806875	-0.553542509394874
0.144987152120725	0.268351255560004	1.22041139253773	15.9999838765219	4.99999999999998	-1.49991967023913
0.303662228526252	0.0259977585372811	0.928004206648565	9.42036873573499	3.22922138954601	1.4999932321257
0.555573442979046	0.0208550356580915	0.596863368536903	0.908772102876807	0.543228095314081	-1.49979375459874
0.788422262520659	0.106621360199332	0.722243084424317	3.55353694408664	1.11682503000176	-0.190682578945048
0.558511624270567	0.0375283021736626	0.804756329268996	16	2.27669683496907	0.330952582346105
0.430408730913923	0.0270392367219746	1.10114115922725	15.9999999998767	2.37664585623495	-0.221490756625754
0.439231692488023	0.0200000001681275	0.616142821400585	1.93570296679409	0.662054728606687	-0.580816924861344
0.336167351379976	0.0200460888127622	0.734184977050973	12.9611536533147	0.70469587589985	-0.251556020732178
0.335486008309596	0.319999999999977	0.905317782432648	15.9999999341641	2.88327369147038	-1.49999979655509
0.200725868374429	0.104350830296677	0.880747891656424	0.500000000000023	2.23802015598534	0.412934482537348
0.263309906274111	0.0359240002529602	0.955349351931919	1.51022547715287	2.60675311080228	0.970931856478829
0.234897373291482	0.0980707952424583	0.968156149137462	10.174267641673	1.59606870884429	0.1457580444485
0.771770830388302	0.0200000000000228	0.703701847775271	0.768967166851553	0.858193872115628	0.0989465661225737
0.252926137923329	0.0761140223030523	0.733361288243269	16	1.63695558905767	0.191317154719902
0.220091319183537	0.0296939589786446	1.13973113884832	12.0481439126933	1.19484833265746	0.0284448288186527
0.668302456967871	0.319999999999978	1.09474634394982	16	0.500000147039278	-0.845792868687625
0.242002442245377	0.0701513947114461	0.71779421939639	16	1.23201602732099	0.354252878853242
0.729508915059147	0.0325101276124349	0.937032715536129	9.42105684616885	1.28166149790282	-0.161439409341081
0.162013964139736	0.0358557891549442	0.764877353616233	0.613445313691553	1.91128690493126	-1.49999997282553
0.175140722383855	0.0200000000000224	0.741211595664848	1.20558237420243	1.28215964549656	-0.530933964360353
0.545070627608286	0.209926606953273	0.500000000000022	0.500000036859063	0.559687135366953	-0.750375236038792
0.113839483018469	0.113736798631466	0.747271692837312	0.500000000000023	1.52583663661491	1.14107042324312
0.194271332901728	0.0200407497949525	1.59090461858008	0.500000000000036	2.76849675731813	-0.00976259639773645
0.237832632527956	0.0396881413385654	1.42399301908357	5.64828358256513	3.51015820119404	1.16510379326244
0.138183643883622	0.0699393869880482	1.10877104857275	6.22273088030833	2.00670230488464	0.783526111347918
0.253225898926588	0.073412759605219	0.515078469283525	4.64050736846178	2.37073993962445	1.49999914928559
0.291434885361765	0.0200000000000222	1.2815346420179	0.627580511027257	3.19586046747168	1.49999994756973
0.376367638733012	0.102021624797809	0.500070508502847	3.08649404695982	1.41936260919589	1.11360639091484
0.331251298266655	0.0342883378746449	1.43286941420599	15.9999999768285	2.38884277640249	-0.0370773345707161
0.320747344929515	0.0624103892538415	0.677371976193616	2.31052807011536	1.55910338422454	1.18192577593232
0.212352928046504	0.319999999999977	1.61177549043973	0.891327919487845	1.83531418281491	-0.298613854903796
0.369042110939176	0.0200000000000396	0.524589826961142	3.1578176217977	0.998060655394166	1.49999999999998
0.396094159857493	0.0283390022837946	1.15903974921373	13.8434181928306	0.668694296656539	-0.602078037384718
0.431866765338942	0.0701312706979356	0.647099843334935	11.0677104709996	1.16786381140818	0.0622873133933184
0.424043596738354	0.0748101942005042	0.760905332762297	2.15490190591236	1.32289885973382	1.28089005881094
0.497092769810713	0.0200000000000224	0.500000000000032	0.869613011702555	0.836943027819163	-0.407772995608403
0.497092769810713	0.0200000000000224	0.500000000000032	0.869613011702555	0.836943027819163	-0.407772995608403
0.173014792506939	0.0319432406141005	1.19406006433181	0.704327001137066	1.97456257882963	0.58004816161007
1.06623932455434	0.0937243600301102	0.500000000000022	1.04355061587576	0.719802516406785	1.18406581189182
0.437785306529061	0.304981892390515	0.514896328973359	0.500000000000022	0.581444653375811	-0.658762435798242
0.190715570854417	0.0200000066281852	2.267554290456	1.1984024865172	3.71076094153917	1.49999999998117
0.191487607414643	0.0829907899603101	0.694415173370292	15.9999999031196	2.28795468478856	0.250569267290817
0.465928995589931	0.0200000000000222	0.500000153398805	3.88390037103053	0.541808999041237	0.430032238006092
0.677572461292301	0.0687727138871333	0.9088663124727	0.500000000000024	0.606579290719407	0.629496135617692
0.28045152024423	0.0200000000000222	0.500000001262214	2.93292904099247	1.78376920238805	0.40598386856615
0.284144092473687	0.0200000000000222	0.775439368153801	16	2.38460376737701	0.57889083445529
0.413816493793606	0.0808576242974639	0.600087612317928	1.1446145083947	0.964351496032521	1.49999999901926
0.276900292916577	0.0298138610344263	1.41823113999152	0.500000000000022	3.71065716236726	0.983309091491831
0.238683887209083	0.0200000001159879	1.61065824855194	0.552388239304856	0.500000015330774	0.179582644803081
0.238683887209083	0.0200000001159879	1.61065824855194	0.552388239304856	0.500000015330774	0.179582644803081
0.236774809044058	0.140748950858141	0.635338037283946	0.500000125573948	0.606580273095329	0.446845482182424
0.241604226643686	0.0260671980036839	1.79281203681207	1.69099061477494	2.31557582117966	0.44382607540486
0.181213358792414	0.036421431550526	1.16348314999493	0.714812779822533	4.07263733566669	0.629807089580226
0.149681782570158	0.0828866891038025	1.14294545120702	2.58700100493649	2.18631467764509	1.07111897854797
0.39684013260427	0.0614747951111952	1.10255510593391	5.23116238463011	1.56632248085739	0.133554808749188
0.419561486429362	0.319999999999961	0.552830897522826	0.500000000000041	0.50000069408098	0.846451689478851
0.237724933520422	0.0636530795976424	1.20760302969619	16	1.30833083771214	0.774427565113493
0.165313069226054	0.0648209235979636	1.31011888143184	2.62816726810137	1.57633794963099	0.647816287047888
0.239261033237844	0.0821060293540752	0.634154131907295	3.77912833368438	1.17666680848005	1.08243432322371
0.422954841368787	0.319999999999978	0.500000000000022	3.27694901825774	1.56622519919578	-1.49999997339782
0.567533477923644	0.228660137107383	0.988418414366195	2.15591600723707	2.03975244640205	0.795800657970383
0.224347932029941	0.0200000000000222	2.0593081841947	1.11119333301782	3.59103649620877	1.4309853220927
0.246114281170778	0.0793902866743507	0.651341745252951	4.28961164533551	1.03308217748439	-0.183543701884882
0.150608840268957	0.319999999999974	0.751422656895957	10.0772239921471	3.28510035526111	1.49999999999992
0.113907276048854	0.19813243699412	1.3116146242499	0.819119067404419	4.99999978070692	1.49999999989177
0.260513959392557	0.139668237215592	0.566300570404524	5.84777125380598	0.992777546585667	0.376917901316712
0.116432834959322	0.156987842791337	1.30507168895001	15.9999999957432	3.27664651050479	-1.33758465972191
0.31478061936061	0.0706672019222975	0.500000401883031	0.758285486192846	0.740799680450307	1.49999998880987
0.173023548101641	0.133182604523304	0.782131915821901	0.646480710932366	1.81312849195633	0.288027752068512
0.211466475824812	0.319999999999978	0.969518060338003	0.500000000000023	2.57074310884076	0.988000403636649
0.191037291140766	0.234892399309817	1.38751393199834	0.500000000000022	4.99999946537916	1.49999999360286
0.109299671240456	0.102503116348244	0.893028103816328	0.85942361793273	1.91777134931581	1.49999999738587
0.257780974851313	0.093588045293749	0.655511323885971	16	0.966846017550252	-0.635791903738531
0.651429132202259	0.0552485410882591	1.1496914088497	12.0124092634247	2.17102433103187	-0.17388929625841
0.172585529178454	0.131498926558873	0.911847082270686	6.76236233135164	0.939147874117875	-0.254354172196148
0.239138810592714	0.164791468842275	0.895366866888234	16	0.500003494678654	0.885776573086263
0.236392426034444	0.151203314575201	0.895238512295093	3.94480467281762	1.51496639792567	-0.365667645910645
0.436077429228669	0.108229503785484	0.635532400633376	7.95089723403534	1.17737622772388	-0.205602529715268
0.206121472335105	0.0723651782624235	0.751578191585382	15.9999999999998	2.19601340444506	1.4999999999998
0.158163988046628	0.101188592349998	1.27398007896222	8.37712867505029	0.959140482141505	-0.183320725117508
0.0880943080999429	0.177676181193848	1.15155203311197	8.16803262497449	2.77645715230623	1.49999257465531
0.105518018638338	0.163487647770982	0.795370674341315	0.53368372672519	0.500001572825132	1.49999996043745
0.598981043804271	0.174565665347538	0.789433905358276	1.6232718621729	2.34801494049543	-0.171155527043777
0.563313756437815	0.12377425010599	0.933243177139678	16	0.875009834606387	0.772308778037739
0.189071156435457	0.0200000000000222	0.994865614030835	0.561085647627644	2.39857653401838	1.49999467044374
0.406509314586461	0.0504591786824066	0.641984790099228	0.935909417734621	0.73255793615503	0.0590586993437122
0.194810049069261	0.0330261527326003	0.838719330032669	2.29270246440549	1.6643582806443	0.990121693299651
0.57100940516066	0.100046532454388	0.557879351495595	3.25917699879728	1.26262776817029	0.48953389013239
0.275268071620778	0.119248561353398	0.857925458369365	3.08335025458861	1.42056934265393	0.365129822290443
0.160014767718124	0.0827456291635809	0.707175737136205	15.9999980959393	4.22385657805112	1.37139059367644
0.0626419963064905	0.172271381703806	1.23901118582323	3.41906456209204	4.99999999999998	-1.44796873608942
0.185367130408619	0.169931455023208	0.978781944691474	4.79786057368522	3.73480440528802	1.49999965879701
0.0974619715149926	0.0384177181574156	1.14724372654167	5.96767095945586	2.78128887068157	1.49998748888738
0.132719259069068	0.136340253814618	0.893827949899554	7.74504345844756	1.96850058156336	0.702372106282173
0.461800632871122	0.0453835611723594	0.50000000000047	7.24501620198905	0.636891372493771	-0.825175097041432
0.55583269647372	0.319999999999978	0.500000000000022	0.787280654996895	1.55492120581616	-0.54753834116261
1.17635545594651	0.110624631590974	0.57823897987562	1.48038113433113	0.801225524718587	1.29075035125936
0.591658442474624	0.0656828405451176	0.530109766106085	3.56851397190261	0.925601150493678	1.11445800409571
0.827087779073954	0.0634550782905084	0.679468503341372	1.08764276355364	0.876511981577794	0.0100292604874138
0.533556799616488	0.0459736966659475	1.19911594417299	15.4573145752012	2.45975106643121	0.534000221844914
0.635134468575982	0.0200000000000222	0.774715124399381	4.78693873652126	1.90821386390625	1.49999999990464
0.422278235984876	0.082184527079442	0.514523024795998	4.05966576362483	0.70843830125226	0.44521274518098
0.10948888604014	0.240578855995931	1.55815010367122	9.13239810671943	4.99999687353889	-1.49999770159651
0.575162013905868	0.319999999999978	0.632468767794887	15.572176942577	1.14004157426179	1.04381311265137
0.15990433164368	0.0805663220063797	1.03229409266563	2.11271386834678	1.31515492449809	0.925670614591316
0.248625668729042	0.0549663587708223	1.26836928917511	8.08665337568599	2.64753256429283	1.19435285997413
0.587379911257497	0.109876909823956	0.649453508618271	5.98099019643866	0.697664105507259	0.505226063738751
0.121456941242787	0.151956236826932	1.29120674489848	0.500000000000022	4.67165261094904	1.49999994044521
0.32220073516081	0.0200000000774611	0.633954924031997	1.52034544627721	1.54882528934099	0.251804436690358
0.35051026891445	0.041088484139841	0.650827720334888	0.500000000000053	1.52350840089334	-1.09576673683942
0.198676103693056	0.203658424897787	0.860926587937473	15.9999701466549	4.5774344663912	-1.47347541001402
0.21526172478841	0.0977288911795541	0.632726600837624	2.90679751305601	1.09798013920692	1.16035586681705
0.248945929177377	0.125109985708616	0.766136803016918	16	3.06696880755599	0.851187777045322
0.655749463568109	0.100256792763181	0.900788100457755	6.90590716871849	1.2086533584812	0.350751877898827
0.236761832109125	0.194590290762046	0.733172044414538	2.43921773417053	1.53363081541393	0.638602502684818
0.492963268074369	0.0502422273315928	1.05949371380124	8.32182141675717	1.55778747569908	-0.244567680859016
0.343163530337119	0.306174608804363	0.500000000000022	15.9999999934794	4.69692508939958	1.49999971911124
0.366654824751103	0.0260335371851303	0.847427365077723	0.809939578812552	1.3899255088171	-0.450039755585618
0.415301463859827	0.0429331063175207	1.25612645800197	6.63052642166021	1.23992980392337	-0.0420939811939783
0.341720723816495	0.160818358706048	0.975930896994479	7.36227305621658	2.00806424004611	-0.116560470424933
0.587809464229205	0.150706610561303	0.513839549841323	5.34768917400363	1.71321338353254	1.49999999849779
0.196767441022271	0.03188524075451	1.41974034481302	0.500000000000022	2.20119097796917	0.326230655739802
1.97149547427845	0.0693299773487952	0.511313894549984	1.16220095359049	0.805028227361195	-0.025428098838502
0.619139554917573	0.0924766541212538	0.655910815038613	3.45044720751573	1.66537275190171	0.310173324075557
0.52368831821217	0.0288059104124638	1.22215508987758	0.500007804006571	4.06689247615675	0.883915837812813
0.404887353893262	0.0374132533011683	0.684039250538857	9.68223601723852	2.89429421098253	-1.31584390496728
0.626185563333644	0.0654817915858857	0.599199120050088	0.567980632572557	1.90931457544849	-0.228646833720558
0.542942486767834	0.0371825341996305	1.18846277305734	2.39519067149577	2.5974142248956	1.49999999862024
0.47962955858614	0.0727162884191367	0.522544122725669	5.56733423094387	2.15124672692083	1.49999999946709
0.962752807081173	0.0253451559501338	0.545726799898645	1.01578569947038	2.65949023834245	-0.326161964285467
0.300375579961366	0.0200000000000228	1.215200982192	3.30620302057853	2.80923804576981	0.457156409685519
0.413163291404809	0.0306193101445606	0.709099349976561	0.623691330800422	2.89486156821822	-0.480303061293861
0.742321794181362	0.0337806929300956	0.511641608600742	1.19646590424277	0.92554883259784	-0.396265766169978
0.226130999566966	0.141272164994967	0.500002656899473	2.48731393322881	0.911587397281637	0.724024834002991
1.76538430168949	0.215596590638952	0.64750354882643	4.27692079680865	1.69867310468991	-0.188473358809012
0.192926298667199	0.028333147643813	1.2989822927449	0.586003524493363	2.67504199720562	0.490449541339178
0.434735384182293	0.0200000000000223	0.622434606406502	0.74116971810969	0.755209029381233	0.22353998310817
0.688224850212075	0.319999999999977	0.786377089683872	1.57417129178237	1.6888419906795	0.0238169300927191
1.22650246056058	0.130489234013743	0.790130484363395	1.18327730941026	1.36938464644963	0.849944977338612
0.931909759238069	0.218448037454351	0.519830130519624	2.03037727953727	0.759105516202854	0.173938201472911
0.676771146513124	0.0636694817553018	1.0750080409922	0.50000000000003	1.25508227869829	0.431005088769999
1.89634353409515	0.0259724051901157	0.716508720146301	0.500000000015234	3.42584322992924	-0.821846049158489
0.239047514551496	0.0261251109718904	1.08968934795973	0.933661495223866	0.831936263738654	-0.0958336432279965
1.00946718414523	0.0464872097053043	0.71185351989919	5.05160843488821	0.956120192560951	0.371557457140797
0.234910647885619	0.060720764030852	1.47583162271156	0.500000000000022	1.85397409949262	1.49999999299291
0.72048959680169	0.0265598591978718	0.518283455747508	0.997572790023347	2.1389982717031	-1.08745333747628
0.814030032244233	0.0200000000004529	0.657673698060947	0.815624198403107	0.702108205748252	0.295470533755963
0.211687339641537	0.0700015812029817	1.65294619189328	1.94434146413557	1.17791688503695	0.916830840848037
0.313509348221198	0.10261972821728	0.950116917364402	2.07573021889179	1.71077850395352	0.688526859891499
0.574970122239447	0.0629964719810055	0.763166794751869	0.776950790814478	1.58793369004626	1.13106707562986
0.850226220507488	0.0200000000000226	0.711087048896209	0.546793791766935	1.66285322490038	0.488029486055016
0.560058547370924	0.0200000000000237	0.636087316169111	6.62642595272722	1.74891955023913	0.730957146537999
0.098314310659866	0.0200000000000222	1.41779481897149	0.99141780005167	2.36833326246766	1.49998832514858
0.660325720005145	0.08370470555887	0.705767008033652	6.3226429401115	1.04636258074068	-0.594033204549429
0.439700795005463	0.0772708300766401	0.548132047577606	6.77951866549956	0.660914873017132	-0.190874872002258
0.376894434354195	0.0200000000000378	0.511168733729152	2.3444930116924	1.57291077973073	1.49999999995735
1.56629539198507	0.0958031362587997	0.675373166074993	1.69916829154619	1.12139001192548	0.916361310347356
0.494598924538185	0.0527770172245131	0.721338042244277	2.09425973175182	1.81106115124462	0.858123258462808
0.604712264675838	0.025385560111043	0.649555609409903	0.61641316011714	3.16995952510333	-1.30998683453708
0.697054175032268	0.0927944025472258	0.579591232473848	2.33254495167217	1.23520867543452	1.11871363675613
0.263143939255601	0.0368470089621955	0.995743217468558	0.611608851239442	1.09354904230501	0.35004213381261
0.387248527939427	0.0823429473123602	0.728238593750123	1.61582596033408	1.20253016741396	1.28785221195278
1.21670736932426	0.101361866001876	0.714753120493208	1.33491934645065	0.744620813613001	0.851809793420029
0.519875365064785	0.0237931587148838	0.71815005502439	3.81692734377008	0.500000000660851	-0.313147479040019
1.12559266367868	0.164803182147687	1.09107895363245	14.1244584883851	0.961614526642586	-0.318882127824582
0.512057126667313	0.0200000000000222	2.0321298586167	0.683607570642005	2.82101491235643	1.49999983101624
0.341421242227115	0.0632214015651864	1.35844598907521	0.941520872045803	2.14969661922995	0.902143485087499
0.552517776829601	0.0200000000000228	0.891530759519719	2.67006687125383	1.26872130968838	-1.41029508938977
0.180251130887894	0.08702761412184	0.500009928615454	1.04437481063737	0.751630091137394	1.49999999999998
0.14025282902488	0.0200170289768233	0.600233745277594	0.88723252336321	0.500000000000023	-0.387684351014679
0.0896778446789934	0.15793519962333	1.07900593089675	16	2.91929629244109	1.49999623403073
0.185742454293566	0.0200000000000232	1.90428991207936	0.763176082654438	3.16608128499911	-0.361279942279966
0.21534701300213	0.0269946514474765	2.004612316623	3.98330802530873	1.54782547645844	-0.0293404785588125
0.983117530696001	0.0200000000000223	0.76798229245842	5.29416671988816	3.16364086418266	-0.416609698326033
0.525242262525392	0.319999999999978	0.500000108515833	0.500000000000022	1.40296394245796	1.4999999277797
0.270735582585515	0.064753939453038	0.825797171041384	0.895219977161655	1.66718493853821	1.45155646820588
0.722373635496015	0.0889396396707949	0.981422850841682	8.5388453826652	0.941766386496055	0.513590517960821
0.111199035268044	0.0521879150976342	1.44772370971751	0.76370065594739	1.44543241207643	1.4006082307775
0.187298991272393	0.0200000000000222	2.0073351792111	4.25449213183736	1.52939484828931	0.173626728199914
0.382431176512019	0.0310620256306874	0.751828005579293	0.983255128274606	0.714860773640888	-0.0710119168342018
0.423215629012311	0.1001086953663	1.00049911675898	1.80265352691638	1.14761612632961	0.421243064445613
0.456297663566886	0.0522372030662794	0.847917269609377	9.90271261919707	1.00856900491617	0.0627078492746818
3.13581595932256	0.0758232188445992	0.972203072064182	1.12898574682066	1.59689657414356	0.356591859931475
0.604004325715349	0.0298568873866572	0.570025939095176	0.500000000000022	4.41816288230956	-0.151221272972713
1.37849859302043	0.112117992455885	0.590140621986891	16	1.23992128182163	1.39864446977884
1.60537703018692	0.112956857387683	0.719665602831741	2.52343358384446	2.7845945042608	0.502939149800093
0.791891990755242	0.255770528510862	0.776069372353905	0.500000000000022	2.33533695958876	1.38755978774473
0.494742795212424	0.0389599546405365	0.884111415174783	0.500000248204647	2.70650069535181	0.858366604440691
0.282543694588436	0.0842173301409139	0.93177397722582	2.30780809285805	2.02044028376446	1.25157038292042
0.480742971735099	0.192244876738347	1.95256175885812	15.9999941746686	0.620396195629553	-0.711995145138238
1.28825970813255	0.0957159482084161	0.516186996463334	8.99402892941175	1.2868962566816	-0.47430251774199
0.138810268882633	0.0200000000000242	3.35246894832999	0.500000000000023	1.3017463550389	-0.226669188372554
0.216388745674882	0.0949998081741619	0.862258920933621	1.30728709066453	1.24274975740358	1.42907909307098
0.228002195997265	0.319999999999978	3.99999999982573	0.500000000000022	3.95928189641499	1.4999999999842
0.462793325604465	0.0200000000000222	2.23789182669069	1.65675704815496	1.47925467023826	0.0337516830872242
0.235584718576113	0.106248134125691	1.13836557855877	10.8903347486163	2.06260302219359	0.708992516117615
0.149284428586822	0.0284136745436615	0.959321324487171	3.76171846859686	2.25042385583041	0.649440535855901
0.540329592590246	0.0200000000000229	0.508550033150859	0.500000000000022	4.13939303523	-1.49999914828894
0.297779643011666	0.095434621423137	0.876209299457165	1.41670094769186	1.51412000236687	0.585352452836982
0.11430084819965	0.022058597336471	1.3070170885881	0.500000000000023	2.77341526581287	1.49999999110708
0.895870974200398	0.0833170570886991	0.847394959451814	2.49527791134902	1.37568975264108	1.187183921198
0.814324206656572	0.100250705162921	0.512455019980659	3.15799172007101	1.40961979736233	0.990916607405204
0.303277137636373	0.0361278409820092	0.629299608279464	0.500000000000023	1.85355182155252	-0.126632996100688
0.795141645645072	0.100618796345256	0.955412640233509	0.688076441308233	3.16064008126227	1.49999999996179
1.72935364595389	0.0422182853464696	0.663148780786436	0.500000000000022	1.25680809754224	-0.199212772997268
0.347213908627947	0.0200000000000224	1.28901357938934	4.04156059205779	1.43235409159827	0.0965020334743857
0.530723718064625	0.247896698924217	1.32368850250484	1.68315411473232	4.99999999999623	1.11558869661419
0.196105276761434	0.153939384249764	0.774335412042104	5.28073980228905	1.85277521135677	0.0908985394956938
0.234268874991203	0.0309544491033932	0.599557346139693	1.32583793783746	2.26647788405074	1.49999997007136
0.473471919172153	0.0585870765722866	1.24711657774375	5.57325674239007	2.23078896524909	0.662846108330945
1.33527144000959	0.0200000000000222	0.576559069833821	10.6214610655163	2.63612955398702	1.33369261399689
0.286911720185723	0.0548226263659213	1.08089557368993	2.77976589663172	2.12420690138818	0.993318824149314
0.190387444794198	0.0200000000000222	3.3688558684184	1.9750036434003	1.19900553738487	0.197273525253575
0.27902109144441	0.0739582552558918	2.38879688654017	0.500000000000023	0.914504275037083	0.0606625205201933
1.46383810004471	0.155613549310909	0.790178770128568	0.824063608156502	1.34554545505035	0.706404906908014
0.46249770706047	0.0200000000000222	2.04321453773818	2.19883543012275	1.39432179042954	0.167942444044416
0.95429103070894	0.136246816507056	0.705363737183554	0.500000011920169	1.48434647150378	1.37892733264746
0.901434062099259	0.139747017888271	0.500000000000027	15.9999999999972	0.500000001622153	0.407792618034416
0.205223124430177	0.0200174440346444	0.580062881626525	16	2.24811720190637	0.764074047706108
0.399341659685153	0.319999999999978	0.519273544265595	0.500000000004618	0.500000000006402	0.405097041885192
0.184952824328608	0.150351104824565	0.523340327802471	10.0800519845799	1.00919496841534	0.141590344409907
0.419464902917492	0.319999504898519	0.746412058644579	6.82867330252567	0.549523501397762	-0.282051977654348
0.186231731657599	0.052267367544032	1.60365263120308	3.64458301257162	2.39729254778656	1.49999999530033
1.61900530732317	0.319999999999978	0.500000000000022	2.47741402989699	1.54193029468797	-1.49999999999582
0.635162820488381	0.0200000000000225	0.500000654324943	1.16957602383761	1.29775599390039	0.652592727586641
1.24517298450077	0.0227701299976131	0.633125005923122	0.770133330540396	1.15405817661457	0.0628023593669141
0.733134300989589	0.100643576336587	0.760650550897883	2.16894625441154	1.91255372387158	-0.449130809492802
0.386578911377067	0.109873864421727	0.642278675309594	2.31512485797328	1.27640453123944	-0.146405915536343
1.09172944393514	0.248919236226923	0.500000248310301	4.5074896457119	0.740424038933031	-1.49654240785816
0.387323190426941	0.113109988338134	0.602966353066035	3.49545325798301	1.3464017035118	-0.121236514995679
1.30610068649984	0.319999999999978	0.681207942571218	0.609604503711654	1.98622399339281	1.49999857819693
0.421510779078919	0.0200000000000239	1.83214307091891	0.916465221522355	4.31228539084041	1.49999999999997
0.498257677894946	0.0575696415531788	0.778991355004987	0.500000000000022	1.21061757527458	1.4992838724027
1.11291884664601	0.319999999999978	0.500000000000022	3.69170357838792	0.99376229862069	-0.444894616618546
0.370424557948783	0.0200065529710761	0.630960950557816	0.664609140579654	1.78997503757703	0.222562463685554
1.4259290193774	0.258227051292561	0.603280543829791	0.745127935678726	2.1127495135267	0.662807483498899
0.252170832271262	0.100259303524914	0.609277122128221	1.95760834424002	1.60990097844167	1.45850184795277
0.22688903075446	0.142603830980928	1.07209744223195	3.21452574192762	3.04761011445487	-0.626914841565144
0.224290941077796	0.0522113900779287	0.999736813213069	14.163489458493	2.45849440042063	0.512073640180916
0.70070410326561	0.0736934153081752	0.714889917623182	16	2.06070208740215	1.49999999999997
0.268269492298266	0.0338460786605257	0.925747505562148	5.01834060180093	2.42427711284727	1.49999826086688
0.143206414646146	0.146153762383266	0.829387910635014	0.500000000003235	2.40152042889051	-0.0207188969581043
0.106632911143398	0.238064316258437	1.21882611186854	5.95470075991621	3.77973785058402	1.02212073676432
0.125988347336544	0.176095609422377	1.19031700108063	13.0758700011238	4.99999999999997	-0.977152716247886
0.631114583181466	0.276994091707081	0.829980426233852	0.529306679023901	2.37346939747427	1.49999999992803
0.255960074656354	0.0918216764855515	0.738368533004183	5.21499582500714	2.87275388003736	1.4999999992697
0.0933919101011031	0.0614728714826877	2.09383035153758	15.9998391722707	2.8956297112415	1.19745770246053
0.275447701733258	0.104635464075368	0.9017908759293	0.529128533094411	2.71015095347876	1.49999999992307
0.281038156548886	0.158575995680016	1.04123574487327	11.2020596291947	2.58619089085725	0.32493398763593
0.125263564859453	0.0270659099632459	1.45698485033759	0.600839274868301	3.13965300182519	0.885293046734082
0.371376684766318	0.0706783992618731	0.710381726753784	16	1.88570029057953	1.0344497323242
0.21278574399917	0.167474704998985	0.694013488451773	16	1.34852987171843	0.212799869222652
0.563867394828989	0.0621772436948588	0.762214290553179	14.6693287242612	2.33248784407483	-1.19809272641988
0.331206393747788	0.319999999999978	3.99999784508789	0.500000000000022	2.61870519259197	0.97992910143486
0.404289820014654	0.0200000000000225	0.819142874762788	0.61753990976085	2.10470844824599	0.116129257060913
0.691374676420827	0.213770642411635	0.674580594704517	3.41719904232455	1.32971781300266	0.458327016914694
0.292640559825164	0.0224925461037899	2.25417719677535	0.789668027512225	1.75342467135138	0.558303510507123
0.0838040784098708	0.0555511231620086	1.0951062856239	1.01742658663958	1.46486774901913	1.14904543178175
0.357735826798856	0.0263458766680187	0.748709885659985	1.23704711864245	2.17226959901683	-0.6781745100658
0.638261898241073	0.0921310151034605	0.854266166066469	14.5919655305768	1.38697162312946	-1.49999999999998
0.122445568192981	0.0200348287516106	1.95925986601371	0.724077978104593	2.27376286374054	0.668149582459407
0.20590876888167	0.0525292061499949	1.01056582156016	0.500000000000022	1.67392166461585	1.49996015066255
0.523058461727031	0.319999999999978	0.500000000000022	1.62355886718587	0.937603450627496	-0.158783887215718
0.240284775902032	0.0985704160866535	1.02270344776821	2.26397491971149	1.35467816618854	0.674810263723239
0.254476006912128	0.069111444234941	0.619933760511615	10.7785874402108	1.80017132113552	-0.928639388936825
0.285464671824937	0.0346159608461825	1.84789878502074	0.500000000000037	0.986045368867537	0.0887514417062696
0.109563207601077	0.0667388294437758	1.01168943714919	7.63455604906107	1.44532453201738	1.49999999948191
0.213811063858615	0.163773675015702	1.16808842118364	5.24909954561736	4.3822218411649	1.49999999590206
0.213147446752806	0.12729846476743	0.773568239845964	6.44706350421603	2.22463574818873	-0.102946420513547
0.109127954768783	0.0786959879103872	1.81438684497823	15.9999999998009	2.4424979611991	1.46044997493964
0.542209823444549	0.111967089665754	0.670862490661128	3.77687315113364	2.75923513509857	0.00250652163625107
0.296864120904453	0.0934819866553577	0.568605037249054	6.97854645582595	1.49471239035271	-0.974526317465517
0.259986334761977	0.183329229907005	0.698446285130621	5.90945485529586	1.32523764569636	-0.55811830401663
0.142007971444287	0.0940421169350226	0.788096301137956	2.32327963258286	1.54860283756622	0.485333832861209
0.234174292855694	0.113641673380947	1.21599346833007	16	2.26589408885061	0.696469085189239
0.502362135073042	0.126742562546202	1.01289788159861	1.69885167993693	1.74722097774575	1.49999999999997
0.167987640249204	0.111853574561918	0.970235198229012	3.0883322143203	1.20720935044159	1.0317497781733
0.450119868753832	0.130099342036008	0.650372026777837	4.32840045059135	1.39543136307137	1.49999999999998
0.746337560034388	0.140363478745381	1.02921667302394	6.20452670379134	3.3878865293854	1.4827557435195
0.971915580074911	0.13801515748755	0.628880469459796	1.93264312248612	2.10928898383237	-1.35105300509005
0.41944140554307	0.0956024425807128	1.03442291937765	1.68733160713658	3.7416385498852	1.49999999999941
0.324446567323693	0.12041392393861	0.599392803691878	2.54248003936595	1.80649945563772	-0.77987958305087
0.208782582391065	0.0934653251450612	0.700638343012617	0.504162921871242	3.37405221767661	1.49726747056764
0.237758265906058	0.319999999999978	0.500000000000023	0.500000000000023	3.12921604402902	-1.49990794089159
0.192891542367309	0.319999999999966	3.99999756557186	0.500000000000041	1.7611786084175	1.42002771281956
0.355854200551201	0.137379336440314	0.887042931185381	5.64909420025083	2.17908291606736	0.402229073826897
0.21474689027931	0.0759463399548707	1.8563047909172	0.500000000000022	2.60730034813767	1.18512961977795
0.292797554226131	0.206615959552915	1.19590183535823	3.40137408517355	3.68086236482367	1.49999999992175
0.59799325465983	0.0950992892465352	0.500000000000022	1.77271109063361	2.74486337369606	0.331698395481277
0.107195451855204	0.10624228409673	1.04009151018661	15.9995659644709	3.95153663253132	0.930153769980385
0.10967766460203	0.0399549700742142	1.19883272054482	15.7565385296375	4.63925103849086	1.49999999999998
0.412932157238912	0.241378926685482	0.608859553594596	0.973650120687873	1.83192419294833	1.04119234443471
0.549307727778549	0.172652502166897	0.900850216891263	12.5249417462332	2.32573797213471	0.152749873114596
0.235925699565978	0.319999999999978	0.500000000848529	1.00746392964055	1.97719995153879	1.49999999993303
0.513315864559555	0.319999999999977	3.99999999999998	0.500000000000023	1.85824866722267	0.757654178902678
0.10513703119854	0.140838226806	1.12674647160494	5.02236273673322	2.67139080635079	-1.09450201150184
0.192266232130941	0.256304787958117	1.09315899415321	10.6577440666127	4.99999919585866	1.49999999999974
0.28490425783827	0.0610907190949873	0.79072543023701	0.773954389144016	4.46406688695542	-1.49999999999918
0.117568052938496	0.178762292155187	0.725384017605804	0.500855006866528	1.65117750947864	0.9387498187533
0.191239259801772	0.0616083959158982	0.77592193345703	16	2.21184278168347	1.49999999973439
0.785763184219394	0.038323589646061	1.01562803055143	0.500000023958781	2.4452064179326	1.27763263779009
0.149810962096127	0.0598145565014286	1.88402419772392	0.923979019728346	1.66907415466398	0.271976183767872
1.0095573898185	0.131628958173501	1.00856825978029	0.500000000000043	2.48431554805574	1.49999999966435
0.813550196463084	0.319999999999978	0.500000000261556	0.500000000000022	2.06494835163424	1.49999999983822
1.01116392108375	0.25161881751406	0.527586250869156	5.59816903456495	0.890130959825518	-0.800095876333832
0.151390777189751	0.206285080321348	1.06038748453073	8.64407182748808	4.24338276726948	0.238586619281618
1.37374110384748	0.0278157831098272	0.654400096439113	2.37389602496488	1.71300391311404	-0.332864169314694
0.239595876628147	0.0244394578049877	1.3964740530097	2.45080049725642	2.97599460454639	1.4999999972902
0.340846062275543	0.319999999510316	1.40751535777739	0.500000000000022	4.99998663322757	0.390193679609507
0.421833531276956	0.182785570796603	0.619827803938209	0.500000000430638	1.36793424655436	0.833929158991554
0.294456328670515	0.0260236936156461	0.660236513900882	16	2.58645548934364	-1.49999999999998
0.598766775545565	0.0235856035694903	0.859278160739585	1.11525016260512	1.00560311891383	1.49999999999998
0.974515231268094	0.0635281437595148	0.563425729053698	14.3899438376291	1.81220128630898	0.486835397453154
0.18063107696762	0.0896213499984389	0.726443124565001	1.59592349931302	4.99999999482149	0.338696311512707
0.265171614047007	0.0246317323690635	0.788878132394402	2.28441564446624	2.35228868399057	1.43500033084024
0.109901551540527	0.0916804031416755	1.01111167989689	16	2.73042389036526	1.14856179043574
0.248070161293912	0.0965070171464031	0.812903210068613	1.50290391201308	0.961807401847598	0.79763245254054
0.175801973992069	0.0258806573904128	1.44985703323265	0.500235347433817	2.40645001060593	1.49088279717618
0.444892155979907	0.021705561109249	0.605807393357643	1.93075928286118	0.694462767301462	-0.537669052028603
0.453999656301218	0.0200233969870335	0.654927736462899	12.5895400242013	0.66670474896272	0.796971485341202
0.147888832492178	0.0908352350906012	0.98774411004613	0.500000000000022	2.99547869244742	1.43893515975061
0.158667890861563	0.0200000000000385	1.13575574384874	0.506396407617398	4.28657613259218	-1.49997463508771
0.137360636091141	0.061758754080437	0.993172682565776	7.04950414496453	3.48171926749084	1.49999999833511
0.333869850190842	0.145235802161449	0.661959380709412	6.78544480635459	1.13402696703902	-0.551234777952502
0.398406119890304	0.212857571511383	0.682449899242644	0.500000048800085	0.735449687854216	-0.332043266056089
0.518108066204737	0.0301179051982441	0.752971005790078	0.554093730303229	2.50750334488112	-1.00096534442735
0.480446871660506	0.319999999999978	0.500000391407015	0.500000000000022	1.80249356014492	1.49920518524173
0.128039147846796	0.0423198280931729	1.21940895565169	16	2.70262233959716	0.783769587149985
0.245578989602059	0.026300909749447	1.22057277550731	1.70592960305287	3.32540272514818	1.49999957623947
0.221601275595117	0.0217755758900387	1.48178876053421	0.500000000000022	3.19342356625295	0.942281261270121
0.443331619796251	0.115711283367462	0.610501962848977	11.6029786617407	0.666743053415196	-0.671590440826903
0.242502738567215	0.319999999999978	1.98379726233207	0.691006915883057	1.97479282094992	-0.362393152114666
0.0768921544764516	0.128424726682377	1.04195181722115	4.13939611594766	1.67947091878421	-0.0828399439576687
0.416441520878076	0.121121126174945	0.509220057873409	4.15795819050394	0.789922384126163	0.560317577671202
0.416441520878076	0.121121126174945	0.509220057873409	4.15795819050394	0.789922384126163	0.560317577671202
0.43255665043634	0.0200000000000229	0.836918587475941	3.84742887799163	1.49012352749728	0.968789384632839
0.43255665043634	0.0200000000000229	0.836918587475941	3.84742887799163	1.49012352749728	0.968789384632839
0.289518379882975	0.0200000000000222	0.924965426938774	0.526661018063537	0.724595506219765	0.832020274370629
0.426679097123965	0.0200000000000222	0.645408310854556	8.45257003611801	1.13607912002499	-0.372962715294229
0.386312263387163	0.319999999999978	0.500000000000022	2.58953003642682	1.70028977691	-0.0112921949282056
1.11619083975449	0.0200000000000223	0.500000000000022	0.988436908428776	1.18530756619467	0.422611355528386
0.249354729354882	0.0659850468957269	0.551398956571924	3.96294468306654	0.722285500758674	1.39588177345641
0.214907687470455	0.0368682659482707	1.60558829051044	0.500000000000022	1.88132746122616	1.143688412629
0.214907687470455	0.0368682659482707	1.60558829051044	0.500000000000022	1.88132746122616	1.143688412629
0.188243632385654	0.305861279669124	0.500000000000022	0.500000000000023	2.12743749045066	-1.49998890286248
0.359567390814078	0.0349804770411683	0.591703944810115	1.63508208950458	1.08817918890646	0.963562754785249
0.409099810463932	0.0200765128309474	0.780016035929962	0.874046652170066	0.738097580581328	0.531638820256579
0.222716964390974	0.0200000000000222	1.60936617079342	1.57008849907668	3.19670434329428	1.49999996034364
0.666867524923797	0.0899504042431592	0.500000000000538	9.25026252980874	1.2634981860691	-0.519635761423961
0.433904689131001	0.0200000000000225	1.00006206866541	2.09067808833754	2.84440787543644	-1.49999835206667
0.433904689131001	0.0200000000000225	1.00006206866541	2.09067808833754	2.84440787543644	-1.49999835206667
0.379282161652452	0.0586121066192868	1.2817788543972	0.778758079974182	2.41687141927978	-1.06329627747091
0.404826389682293	0.0269349619386344	0.698715670600804	0.500044179434378	4.29145936319924	1.24193656285851
0.281727785865578	0.319999999999948	0.615696159777614	1.1213710878468	0.806850723748516	-0.523518906091566
0.322601227117515	0.0548453811019266	0.675135793112222	6.30247434108187	0.865026798566063	0.409064723634039
0.322601227117515	0.0548453811019266	0.675135793112222	6.30247434108187	0.865026798566063	0.409064723634039
0.291954950750695	0.319999999999978	3.99999775237725	0.500000000000022	2.77468847559932	0.966547455111864
0.291954950750695	0.319999999999978	3.99999775237725	0.500000000000022	2.77468847559932	0.966547455111864
0.513080862734187	0.0402803309515212	0.597798075562853	6.84012248443571	2.66918674041885	1.49999969532142
0.227736315537192	0.0238396557404618	1.0784121790006	3.73860562405957	2.8170428775421	0.23454622984686
0.315979838645979	0.0346070936319994	0.53960879731872	1.18924893569944	2.27995978265413	-1.49996287102943
0.570966714409488	0.0448789219574814	0.500000001898278	0.896755870189138	0.800618598772753	-0.503740914807148
0.344339297962384	0.0857516492069452	0.502240009231088	0.822139010982587	0.743837621018479	1.35449850059445
0.344339297962384	0.0857516492069452	0.502240009231088	0.822139010982587	0.743837621018479	1.35449850059445
0.153886356073414	0.0200000000000228	1.05455001486186	0.536537394785391	4.00242742552518	-1.49999173215885
0.137735684365281	0.0200000000000222	2.4283203474765	0.500000000000025	2.61195154435924	-1.21293876635501
0.530066281838687	0.0910240125551638	0.575651919449246	2.25100388023983	1.06554596158019	0.771575965392841
0.376042461383803	0.095518359357742	0.649756465336198	2.71278798819274	0.933892431515597	1.01268119263176
0.361982702617972	0.0503422180107044	0.93615158784469	0.500000000000022	1.31418778539627	1.39602902172979
0.543670277455761	0.319999999999978	0.500000000109524	0.834170522288357	0.961762497398051	1.499999782433
0.613961271550914	0.29262775764049	0.500000000000022	0.500000000000022	1.36788774049072	-1.49999989490159
0.188709922043566	0.0200000000000227	2.45130505945384	0.500000000000023	1.99858863415193	-0.510076970757894
0.128890852875116	0.0337173376304975	1.31228349502848	3.53530018546239	4.57772321299117	1.49992471897145
0.124457765053186	0.0391509628679436	1.30610422466634	0.500000000000023	4.50575899882072	1.49999858945852
0.161674275167569	0.0321541852461928	1.02918319901671	11.6205082540859	4.39102794359273	1.49999998599109
0.537840786213576	0.0287963768528957	0.598077832867352	0.89574463985201	1.47332814916221	-0.771300377079644
2.16408211571984	0.319999999999978	0.500000000315733	4.70807565200892	1.321507876593	-1.49999999987146
1.95374243007805	0.319999999999978	0.500000000013428	2.78403506114863	1.86389315973475	-1.49999999964304
0.206017585826584	0.0281447994361705	1.2011583366313	0.500000000000023	2.60096255952669	0.258659576421403
0.171826377769957	0.319999999999978	0.93109560314114	0.500000000000025	2.28518345032101	1.43246362033633
0.126710398707007	0.0756922805980641	0.700721772969631	0.500000000000022	3.82051182528536	0.999202398929719
0.130405330264758	0.195347575108069	1.18371355440063	9.34521369931528	2.48004028553513	1.26144249888776
0.143593641860326	0.15887947772967	0.578042335335711	0.500000000000583	2.20472344551437	1.12618945654502
0.331103673609526	0.287926817125573	1.34053326950343	15.9999999999959	2.83134053467902	1.27382122034622
0.226922189279234	0.102567950659856	0.692775996430151	5.3666933570292	2.07916329574483	-0.987892620922439
0.228768509203719	0.209391199531066	1.21211061217959	6.79340639009104	4.99999998875002	1.49999996124366
0.263804600998683	0.31999999999992	1.01270438930109	0.674445534337343	1.01302770085609	0.115508534111331
0.263804600998683	0.31999999999992	1.01270438930109	0.674445534337343	1.01302770085609	0.115508534111331
0.104379235673831	0.0973444335424672	0.938036736745879	0.5523069669925	4.99999272740588	-0.120500548379927
0.104379235673831	0.0973444335424672	0.938036736745879	0.5523069669925	4.99999272740588	-0.120500548379927
0.360770867835476	0.108192081068346	0.868282805304044	4.12120882316615	1.84495910847938	0.448936760888591
0.259124255674738	0.319999999999978	1.39211419078323	1.08194979227197	4.99899117472547	0.167114709324758
0.307412868720683	0.319999999999978	0.500002283340745	0.500000000000022	0.864534252268047	1.49999713837531
0.117788572822702	0.12939665938765	0.719851074398221	8.04489920233424	0.815577524948634	-0.577341645117253
0.250493431460429	0.0661519739472445	1.19934726921033	15.0090635063127	1.79040025903107	0.573119371271833
0.329537704951533	0.0385352164038928	0.819498601107412	1.49012624955737	2.36059808503405	0.812462801262264
0.461220713563223	0.139047945388586	0.505357568054503	0.833130293087074	0.682379675667379	-0.000294261975714006
0.35328247474151	0.319947885921173	1.58840101158432	0.794806404851452	0.923462308309106	1.47057763474191
0.192707161628732	0.124468998195905	1.06880042603594	4.29200572415948	2.73864923636408	1.49999999999979
0.192707161628732	0.124468998195905	1.06880042603594	4.29200572415948	2.73864923636408	1.49999999999979
0.301238380395183	0.0200000000000236	0.8154252723696	4.43020294975324	0.50000000026881	-0.184757235069229
0.0880953936690762	0.160918887975538	0.917899380344279	1.15725595766742	4.99999999708876	1.49999510295878
0.288281645302447	0.0396115807016032	0.675518510972627	1.53775431269302	0.550321726137815	1.16372342218184
0.213812153555033	0.139379049714948	0.625077870894148	5.88235677896859	1.57311127662988	0.671753792729651
0.453921586954334	0.0200116611204339	0.583078303268182	0.728847023351906	1.16967518956341	-1.00809012085145
0.447136170851646	0.0971786148771538	0.794589549439774	8.98015574729829	2.11094048101891	-0.327100973397146
0.252760547264101	0.0419913476419363	0.768903147479283	0.911888009399993	0.59083681202371	-0.581722765081615
0.28154087500925	0.104956895428678	0.64392141109372	3.28970023747064	1.04244804649127	1.10213657457781
0.489390397359912	0.190370953609947	0.862356310041874	1.78184400937086	2.4485721052311	0.569314576905615
0.478374813178427	0.0621669511993234	0.915109944068134	0.842817695318849	1.55093234763481	0.6096721877597
0.397751498915541	0.0581249350397584	1.00806854440424	0.500000000000022	0.565967854063647	0.119584811085498
0.584155893045979	0.0607282617909158	0.7438533262546	1.10220894423398	0.909861701490297	-0.00890042746447078
2.00248292980614	0.0436534223637662	1.20082403091578	13.6880404247839	2.25129860858401	0.474898644851878
0.338812665206099	0.0200244904531599	0.793171191432324	0.729692354396168	0.686564304106119	0.249942811758008
0.11535720480207	0.0200000000000251	0.820275641008664	3.25356972183327	2.22444119364021	-0.660518738441121
2.1828003661129	0.0218393473941212	0.7065401567551	1.01180845211216	1.1374847142713	0.35150641876678
0.651768208569713	0.319999999999978	0.696156433374892	0.500000000000022	4.42000763131702	1.4999999839642
0.50762794574183	0.115657620616075	0.756528695365065	2.57979308536647	1.56249946226316	0.484902742163297
0.201763848368774	0.284255317267954	1.21353319086791	16	2.74840193428959	1.38252508026292
0.615209620859542	0.319987683729468	0.587255396154286	2.15585249022028	1.65874939322962	1.49974087011272
0.253134997456408	0.113351263999164	0.595976617754642	5.58771326375857	0.833959075238856	0.612081192032951
0.234615582606486	0.0619112881275281	1.25807628948478	9.10319288045294	1.7110948770599	0.74980189346223
0.98947165647218	0.0563234619111168	1.00712438209125	7.74119301887369	1.99167113617365	0.637069598222892
1.59659465753675	0.319999999999978	0.500000003394064	0.500000000000023	1.66616317782773	1.49999999803541
0.119629499332316	0.177317816960146	1.30125364728627	8.65314135325948	2.34531552145157	0.0415708867521509
2.50027091305292	0.235359253058513	1.03134946543607	8.10835302655816	4.07193038213872	0.389814089509157
1.12746094406252	0.102476258263531	0.526616432071495	11.082984999144	0.745168245217015	-1.499467182003
0.242347169566251	0.0874423588384115	0.616862693726944	2.64508166496609	1.05061556776715	0.950057472167308
0.754429110633775	0.319993919591645	0.60937167306515	0.756881926383164	2.13103043124009	1.49964025610247
0.268859148665661	0.123757472293537	0.813724450495675	16	3.39386299101749	1.39514384612391
1.775001607812	0.261841482108262	0.862030375917374	1.0805925682339	2.54943335811882	0.674670145439493
1.01264408253658	0.20969192672202	0.710977510178246	3.05677762154543	1.8557234597629	0.423670363991552
0.575691060941319	0.0908913015057853	0.879137418692808	1.49836183526993	1.62724980004815	0.735108892847305
0.511076981785771	0.319999999999978	0.500000320864748	0.500000000000022	2.92047827718277	1.49997704914036
0.983889298782869	0.021538917525435	0.950148336121677	10.5662538820648	3.14608558039619	1.05617687832152
0.473540575128306	0.319999999999978	1.25971016351078	2.30556871549593	2.24881314673065	-1.49999996121723
0.922250419763317	0.0708636997095018	0.544750369723	1.10025865633769	0.73738513956521	0.377261808930493
0.923812289488508	0.020000001099652	1.09706698686888	0.854402458341859	0.908989591505463	-0.079993777735224
1.24820591677438	0.0939679130923274	0.914929027283831	0.656244002304877	1.82407881934831	0.184240973021786
0.563255130404903	0.0635007509634186	0.500000000000022	4.86099250272121	0.77655724157078	-1.37776723966996
1.68458325903714	0.163916020213314	1.13863867435016	13.5197107911056	2.94231600750859	0.124505998576478
0.707850899295056	0.0340301508160873	0.500000000000022	0.500000000000022	1.76554763382714	-1.39990665964439
2.87255671601129	0.0266518537267907	0.546534684052269	1.08758004348913	3.2721420661665	-1.31173015626184
4.0818113807157	0.030301519662766	0.739834980528816	0.566091774036746	3.00701334840237	-0.844565966881801
1.32301097670893	0.0257202420976668	0.651590992229017	3.86500039256118	3.6891770841186	0.59681580519472
3.7175609464462	0.028555113744828	0.543196429557142	0.943539004752305	1.41588702669219	-0.604711531336349
0.554040077067496	0.0226243547334662	0.657930236122631	0.835628377563828	0.638763262167673	-0.234956426133881
0.34511227075167	0.0285434403905837	1.13003967272119	10.3603141421326	3.69725035502663	1.13079450009843
0.262242498469148	0.10879499268701	0.817726358795684	6.83438098442779	2.20693036630743	0.346212992330445
0.796307363047784	0.0204652452548687	1.44302239583243	1.81625290196369	2.50796667637283	1.49999999999276
1.00772747906818	0.0395170978107417	0.500000000000022	1.04381605000704	0.83837745705994	0.00534645595529476
2.00861733459038	0.319999998026198	0.727033746214683	0.939274397774056	2.29701929904575	0.00129252385704434
0.83667679920924	0.120098888511864	0.81489689445267	0.878996155132212	1.55731806142022	0.871313363191086
1.87913164755593	0.0659520334120304	1.0749458340991	0.500000000000022	1.12078698007273	0.467515855761592
0.522351248095395	0.0350187282665385	0.559995468555693	0.881361505302765	1.59233090145752	0.542808136489713
3.86012581675524	0.0260176887326433	0.976414592215516	2.11261558484348	4.27421118781238	-0.0767493435658109
0.229468809253045	0.0685126245260251	0.508301526790911	4.43009977660003	1.01933849714808	1.49999999999998
1.42562242991406	0.0906580841031963	0.6004387371758	1.20497021783021	1.11763349644668	1.49999999999997
0.984635544596993	0.0528807320614542	0.807576191861512	1.13078394653157	1.99160015733965	-0.15163670545478
0.400443338756471	0.0384799268293096	1.17873562197514	1.33559101693771	2.42595381674501	0.499954897328087
2.94127799911559	0.0264470597393232	0.521449466499529	0.96990172817626	2.02788737826347	-0.649966776641923
0.759942941084929	0.0231381426155541	1.69149180975649	0.851606725245131	1.64569526359886	0.526811041897508
3.85009980141782	0.124124371362736	0.866211841241091	1.98517254939586	2.01093215379359	0.518287592147119
0.58867151322303	0.0537457829995286	1.01560212546374	0.500000000000022	1.55689099039393	1.49999999994013
1.2223470506165	0.0200000000000224	0.76976483326291	0.678250423271821	1.48084959476754	0.389830773758536
0.422557765723576	0.0885639027122614	0.769674187385193	1.63862916011549	1.36426911297394	0.55898316258639
0.507505718211511	0.0200000000000236	0.500000000000022	3.12250320688999	0.910645379398096	1.49999999999998
2.92940901910022	0.0262598012484609	0.60383138091324	0.645692915307778	3.16920849111846	-1.41825122780098
0.706177937687054	0.0633191157462682	0.500000000000141	6.96195816384078	0.500000003211657	1.07881278658583
1.41249112073099	0.177918495012493	0.500000000291712	0.892629976023154	0.974919007064346	-0.473957132637993
0.276598758150786	0.0471499358512594	1.49988469939895	0.662183447038585	2.65280266076076	1.49999987290484
0.898382098438798	0.102954996842791	0.78427170424879	1.40753485589685	1.00944251142235	0.733489953857437
0.336498802311913	0.173822259326087	1.08952655224606	15.5680590140214	1.25934774330277	-0.212643269605193
1.37175624964221	0.101354108990181	1.23372257427617	16	2.62033013200793	0.560825810720453
0.153972671161194	0.0613973107104905	1.15297125025836	2.7612807246524	2.29352092291755	1.26803293828082
0.347916489352002	0.0844152504374218	0.559162204187571	0.500000000000022	2.42643361373957	1.45907186588377
0.0427859117568642	0.0466270090184558	1.97599034969297	0.500000000000023	2.00272676615737	0.659530609373581
0.19675796566356	0.0200305739995039	0.5972302482776	0.757673077139475	1.61607014332164	-0.767497231071547
0.217448331251486	0.31999999439749	3.99999999947618	0.500000223424775	2.8021357569453	0.947434620666133
0.355956714572691	0.231768801629378	3.99999998274691	0.500000000000023	2.07124912717328	0.375745820102856
0.487946848107256	0.0974241047534542	0.654029998646737	3.73685651036961	0.782018837606779	0.283396686589095
0.655327971255707	0.105616309744441	0.631434087305441	0.927087694853874	0.738684995313954	0.856975862794524
1.01434649037356	0.0200000000000223	0.709701319614874	5.63695452849746	2.82980656775654	-1.09141376111699
0.702407089603942	0.0200000000000222	0.84699557218621	0.905037281313745	0.722757947615414	0.238037090731723
0.584277423992128	0.0493288209272698	0.572430035177205	1.50421881784588	0.653951739123689	-1.04404717031668
0.315058259048866	0.0342877881620635	0.500000000000022	2.08559619136895	1.45269365528513	-1.1645476909111
1.4840420226463	0.319999999999978	0.500000000006774	0.500000000000022	2.49176464169059	1.49999999999588
0.50045125378702	0.0221954784683067	3.99999999999998	1.32884205421064	1.60626658276231	-0.532667740487492
0.556544039493838	0.0695119018477226	0.9509933428527	16	3.63342594908828	1.49999996518594
1.12653529299018	0.114952037509629	0.623999572565672	2.86247973933592	1.53238717582916	1.16052814862195
0.205358771821629	0.0882142646431239	0.70147317045345	7.33880966485358	2.40813621077005	1.49999991420105
0.64674326465135	0.250641710501185	0.664943397770138	15.2343550050841	0.718602306905961	-0.992474085847666
0.786435271522041	0.0733542025143349	0.929713728392469	1.06062734982492	1.65324717499707	0.464713556074322
0.182377192000527	0.0517110740105451	1.40211365179725	1.22820953654509	2.58165741103205	1.49999996021558
1.00200492365152	0.24801507831684	0.729701761217929	0.500000000000023	3.38139502365195	0.837378874230303
1.34268889639341	0.110786067507663	0.724421780485658	2.24808450231705	3.13022528002714	0.859745654256634
2.55734336430541	0.319999969845321	0.763504913945129	1.01523456230118	2.70371324727896	1.49999998172969
0.345023305909191	0.0848888413884421	3.99999999999998	12.2665054456661	0.500000000342928	0.444081824853876
[truncated: 4,503 more rows]
