# Supplementary material for: Diversity of spatiotemporal coding reveals specialized visual processing streams in the mouse cortex
Source: Nat Commun. 2022 Jun 6;13:3249. doi: 10.1038/s41467-022-29656-z (PMC9170684; doi:10.1038/s41467-022-29656-z)
Supplement: Supplementary file 7 — Source Data [file 41467_2022_29656_MOESM7_ESM.zip › source data/Figure3B_LI.txt]

peakSF
0.0499630202040526
0.257643838036591
0.108723215980029
0.023451994312308
0.319999981728211
0.0699339499395239
0.217531704460741
0.0967242497343548
0.314442348359043
0.0200000000000233
0.0200020761260508
0.2160340326067
0.27895716383421
0.195460278101136
0.15835206853967
0.265641740960609
0.0516466686228714
0.190188883157538
0.0525934707573312
0.070928925968336
0.246052751943115
0.319999999999978
0.31999995582003
0.0259531091738281
0.101768014633667
0.154509807574464
0.0589255574923904
0.0255968796948707
0.0467770588063992
0.211220781318115
0.043542113938835
0.183492164270121
0.159796741749039
0.0736307134010434
0.214484160054061
0.261527941213141
0.0291509835810269
0.0279152593428208
0.160018006238174
0.117243443949802
0.247791024299395
0.0809635987067717
0.185390914363247
0.0794037750880878
0.176061114690207
0.053741287295525
0.0690384846055639
0.100245420874142
0.204766917941768
0.0420011765087884
0.185890691380715
0.0285698283386592
0.119194860672985
0.165816012817368
0.319999999999977
0.319999999999977
0.0200000000000237
0.194147352608256
0.243386369226754
0.0440914789559058
0.223403348274771
0.0807950166137125
0.0816243191163082
0.0200000000000283
0.158737688194981
0.225163374719688
0.284829102539598
0.319999999999977
0.0416115279443454
0.319999999999976
0.319999999999976
0.0817801439734777
0.319999999999978
0.319999999999977
0.227055143440726
0.106142176224481
0.23435204856781
0.0696876367647761
0.246494091326939
0.0277407314523623
0.158024540617509
0.242833733180883
0.170450025808046
0.22564635507656
0.149604335766286
0.110034824315423
0.0932023808046706
0.0256437314725825
0.319999999999978
0.229303708155254
0.219926507110031
0.319999980760231
0.319999999999978
0.0691530455534151
0.319999984019994
0.0200000930111303
0.0521893275671118
0.171664598252722
0.313350542809757
0.319999999999978
0.116528685965188
0.202275940544933
0.116875483947865
0.319999999999975
0.319999999999978
0.130093585231002
0.0527192964026919
0.0240282287023709
0.0359420441063508
0.178009379380241
0.0200000000000233
0.319999999999961
0.319999999999976
0.0972488639467636
0.0288967849380514
0.2143378314992
0.0200063279692941
0.319999999999347
0.319999999999978
0.304485274771139
0.31999999999806
0.0200000000000222
0.0270088959735015
0.0256728116985052
0.0411458116668617
0.152563719132559
0.202330569656191
0.256157446756399
0.15000546326878
0.319999999440645
0.236596558832799
0.30123654629349
0.108378996563055
0.246248020254795
0.111145455001821
0.0410659126131593
0.284279128722711
0.20783686693033
0.0703566470339209
0.111657872386403
0.0279072190552165
0.162683317951532
0.101781324317232
0.0488105697649278
0.13501767047733
0.138012972015826
0.319789850894477
0.0619517670546499
0.0537738808631135
0.319999999999978
0.319999977633113
0.160504208655166
0.202373712123361
0.191143472641404
0.168971842604996
0.0703625121660641
0.0295019028371887
0.312332664166755
0.198239210358896
0.191412116959548
0.319999999999978
0.0200000000000222
0.27455645157068
0.125286579545563
0.0930132371900418
0.0497230275542567
0.108851887448429
0.0919271207055648
0.0366930701918831
0.152079098935995
0.107262171367273
0.275605931283883
0.0200000000000224
0.0236692904978447
0.0894413530165191
0.247578288992995
0.319999999999978
0.0704185938264445
0.319999999999978
0.0880646909166032
0.0285478754260399
0.0200000891182414
0.123882317728116
0.126921674677079
0.149040784239526
0.241830615092898
0.114448368240948
0.217545205303872
0.0306819309027671
0.0384413673730037
0.043723175444069
0.021458226666677
0.0287478098213616
0.20411892898013
0.315883006918841
0.169422548270806
0.280943693868814
0.0872680666156797
0.0507108456904547
0.0929430940895055
0.0354747246297452
0.319999999999977
0.319999999999978
0.319999999999978
0.0502984735714791
0.0736248864031528
0.21048657754029
0.111579661548772
0.0200000000000229
0.0200000000000222
0.0933739710680494
0.0200021372464993
0.135038434622483
0.1246618043868
0.319999999999978
0.319999999999978
0.134178676612582
0.170999356811909
0.067162336972468
0.168487926760715
0.319999999979987
0.196494557250839
0.0322616900513723
0.020118947943995
0.319999999999978
0.0495130717519616
0.154490815839824
0.073868646099134
0.17737016987995
0.319999999999959
0.0293818449244982
0.295161849433368
0.0623675291320039
0.0565508885993748
0.0663190565282488
0.212049374610876
0.146676448220925
0.30505083484922
0.138182154173212
0.0694146681624933
0.319999999999973
0.0218434505625855
0.18415159396131
0.189485477863022
0.0200000000000224
0.0225483375505864
0.177431885842547
0.115767241870095
0.163990580385051
0.020000000000024
0.190547112791924
0.10005414815845
0.255535109666258
0.319999999999977
0.243067008196432
0.0200000000000225
0.0841527089996183
0.138654060813926
0.13691943127474
0.0200000000000227
0.0428388082931066
0.0293826884413426
0.0619212355694816
0.185205104856492
0.199210735324842
0.0862742977201798
0.0334340338110265
0.19069782951815
0.319999999999977
0.0589091012525332
0.128828608737615
0.0356491234539713
0.160937874434538
0.154911637324931
0.319999999999978
0.138921524300882
0.319794925397196
0.128372323288008
0.1815427636092
0.319999999999978
0.0846849674417575
0.319999999999978
0.0208460826944038
0.0200000000000223
0.0717180494962806
0.17342350605665
0.0848803886984989
0.0352125474359757
0.0836302825912396
0.117386372263565
0.0774284173424755
0.0852452091856247
0.0200000000000224
0.0849358987837231
0.0557125716966504
0.0200000000000242
0.035472024148063
0.0731214226505416
0.0613405173253386
0.0889825905425393
0.0496023209352991
0.319999944400695
0.0200000000000222
0.0200000000000224
0.0215960155893351
0.153267193595817
0.0749932886036645
0.0276964209275646
0.17727692260087
0.124759347235424
0.319999999999978
0.0267681913280513
0.0779627140811177
0.152408570332347
0.110082529701327
0.150299897184874
0.112258439420624
0.0407763798425591
0.111556915773396
0.0247621780859983
0.136232762322261
0.0665030771709074
0.111114781741785
0.0847224456740303
0.319999999999978
0.319999999999972
0.0200000000000227
0.0200000000000222
0.02001663852126
0.0574003574008673
0.319999999999974
0.111668091639739
0.319999999999978
0.249641466752992
0.204238095552445
0.307571654957118
0.167379558133961
0.0249423791030343
0.0200022732216288
0.309918326834544
0.112027688708931
0.0200000000000222
0.319898375290471
0.319990889655063
0.0200000000000224
0.0318311244675106
0.0940465709549233
0.10211461263436
0.319999999999978
0.200649169161628
0.246376783395043
0.129249626532457
0.0236237753901664
0.0288587417178367
0.319999999999966
0.023838548441631
0.023838548441631
0.123448011487538
0.123448011487538
0.0951354933350367
0.0485528094681881
0.0607259755942907
0.319999999999978
0.0200000000000226
0.319999999999967
0.319999999999978
0.319941158438873
0.0200000000000222
0.0853937472668862
0.088097912405173
0.0965654412532796
0.19872119834472
0.122496881074631
0.121532668204659
0.0200000000204491
0.0657702143834908
0.247487943464025
0.0323225157232756
0.0323225157232756
0.0778489781049112
0.319999999999978
0.12215378630896
0.180832124224151
0.106103466053237
0.17732172295296
0.319999999999978
0.0333916438105352
0.0206304984042377
0.0891774563443435
0.0753032035253071
0.319999999999978
0.03096443698692
0.101307305878248
0.0619646666186272
0.0200000000000231
0.123731763234029
0.020020703138509
0.114894392375
0.309492722484747
0.116271380401856
0.0529828073521186
0.319999999999978
0.0200000000000241
0.0200000001307539
0.0297103210066215
0.0910143048500491
0.263627595287319
0.174818659866276
0.226555905232594
0.319999966525237
0.0565494082228321
0.168447225412366
0.310179895954407
0.266086834048308
0.083425738516905
0.065629314764228
0.199803551889768
0.0675640481954892
0.319999999999978
0.0849769532924863
0.126420793806694
0.144641772342429
0.0772864385212036
0.1430330153592
0.0587734769018961
0.0888525400560672
0.0200000000000222
0.026318896336029
0.0719304850437548
0.110550760580005
0.0882365581646899
0.158117523926526
0.0263842540079712
0.0664548693541529
0.0312785350481801
0.181291617311746
0.0870400594408866
0.0736414468660564
0.0778430102411156
0.162276926228369
0.146673263313497
0.203722970920156
0.14682986742913
0.0931293553340415
0.191211111211548
0.209175646965119
0.171542660893902
0.318444677438335
0.066865244496671
0.0712920842557148
0.135700041538167
0.118234335522729
0.112446531758285
0.162423758403722
0.319999999999976
0.21581447669775
0.113017574892966
0.15085419283519
0.0956200349275344
0.14611430462338
0.0200000000000227
0.0917590066822382
0.319999999999975
0.129631347522356
0.0754906283185713
0.0838429420715499
0.100378614327007
0.101303454002719
0.217464653994294
0.146720245585575
0.0643156177691783
0.319999995485679
0.275260530477492
0.0640330107433378
0.319838427503339
0.150519912321429
0.261712782577915
0.0659978922627287
0.092898598363499
0.319999999999967
0.0942209949694489
0.319999999999976
0.0767578749903666
0.119558190151539
0.10167089222356
0.0202756383024349
0.0855668739695201
0.0246284734004505
0.0584420260607972
0.31999982994229
0.0878895637973334
0.0788798837443621
0.186497201961202
0.172937014278369
0.183160805590497
0.0762729503215733
0.0572905667495453
0.14127470406967
0.0833592471057564
0.196953346478507
0.165422160490553
0.0630529863611367
0.215178969129038
0.319999999999978
0.0200000000000226
0.167352252188708
0.0430551057481617
0.139332407788011
0.239706763836365
0.319999999999978
0.14286554641268
0.319999999999922
0.142987314666409
0.319999999961043
0.0402469090308843
0.319999999999978
0.287543019259313
0.0403080345934427
0.10900962640216
0.0978777922728613
0.192589286983821
0.0681493101949752
0.159793020500121
0.165437592503944
0.0655593450084598
0.268812723615087
0.301432889446346
0.0200000000000222
0.159643898944589
0.22093383128475
0.156985158718897
0.0200000000000222
0.319999999999978
0.319999999972634
0.0574086219448542
0.122589563577579
0.0200000000000223
0.155031002370317
0.14721892952437
0.319999999999975
0.0200000000000235
0.163608316909213
0.0451050224599855
0.073092196866798
0.107207798964582
0.130621743984363
0.0617567596887242
0.04210147899114
0.180713157633613
0.178990243119526
0.183946724205564
0.147133624666246
0.136010281838697
0.191053006340072
0.167116812087846
0.319999999999977
0.0601219543809649
0.297741476761893
0.319999999999972
0.233161577267097
0.319810186329389
0.288867951563706
0.226653853153702
0.0227803643897888
0.0200000582297638
0.168685453956232
0.0678736666085504
0.151952724514042
0.125087277371063
0.0203551721677596
0.194141600694759
0.0864374278406655
0.193468269935015
0.16453931800038
0.319999999999974
0.110725364082127
0.201025405157356
0.16524429624904
0.128140153365394
0.319999999999969
0.319999999999978
0.319983210081218
0.129574817313866
0.319940918289755
0.0304268712816437
0.0685561975044666
0.0652488729146978
0.0444166930453255
0.319999999999978
0.0368640530293082
0.0739903613774092
0.198781440484865
0.0550369658226724
0.12958448559657
0.142703281823972
0.0681821805079156
0.023616991208077
0.0367564738858986
0.151600971806149
0.140171605825259
0.0222212696946679
0.074157838892447
0.0552491596609824
0.319999999999977
0.179493078903296
0.315714197128179
0.158137993591725
0.0700335900300727
0.0237261820053598
0.0649361597028312
0.0541508865879928
0.0200000000000223
0.138708685985282
0.0200000000000406
0.319999999999978
0.319999999999971
0.0670412610040102
0.0413855742222966
0.0358401008518845
0.146065590653863
0.11672399854297
0.264128973693974
0.0342037424392615
0.082988493283697
0.0200000000000222
0.0905994856966241
0.052964204869093
0.0850027282398482
0.0200000000000223
0.0200000000000222
0.157524759269398
0.0461336946087687
0.101378477214628
0.0255805332736999
0.0621205237782476
0.0200000005149695
0.051803597212019
0.319999999999978
0.0296027817881615
0.319999999999966
0.116858257390476
0.0322318590819588
0.319999999999978
0.10330836187066
0.0889159101758541
0.0274696910967151
0.0570425013359851
0.142586458151536
0.103483752240816
0.319999999999975
0.112220889557905
0.0738203838456348
0.148082285553136
0.18422116415076
0.319999999999978
0.0780648916979392
0.180084348262961
0.13680336824727
0.0645325656735809
0.0200000000000223
0.0409566419538716
0.153513700822117
0.0200000000000222
0.144370582506337
0.0661968709612567
0.0200000000000223
0.319999999999978
0.0200310702517437
0.158963590127968
0.153074005507955
0.206198373511291
0.0203240728454501
0.319999999999966
0.0609224247909881
0.0495165844189087
0.0744088954294788
0.319999999999974
0.0314851424203527
0.129232984378189
0.135782179304596
0.160142202572181
0.181800837999844
0.0494801163794858
0.14139541169207
0.102062800456143
0.170166999924422
0.0468417460839502
0.319999999999978
0.115134365663693
0.0706390143417691
0.181140255838376
0.0459171255107584
0.0766044000214404
0.0544540418398718
0.154889637367908
0.039562929209729
0.319999999999976
0.112678630833506
0.11965279437349
0.0786176318466078
0.264347007379596
0.110228059797803
0.319999999999977
0.156809723022745
0.119934932999003
0.181761438556177
0.210728989051072
0.0768561295520804
0.249387052201069
0.0200000000000263
0.138510174544573
0.0825810440226791
0.108738633337632
0.11706612916059
0.180351120630214
0.202928901644903
0.108008801972977
0.0381425804426172
0.167803849294893
0.0977902595915514
0.319999999999978
0.0740792241387061
0.187474688022332
0.0798212594366159
0.319999999999976
0.319999999999978
0.078906040980926
0.319999999999978
0.119922522846967
0.0735534683148814
0.0822803273397412
0.096097251356357
0.203658856130169
0.184562716766018
0.0378422503438301
0.0356960870292214
0.146692670957572
0.020000000000023
0.0200000000000222
0.149204006671157
0.0467717134431487
0.0767616748205267
0.0351172394848849
0.0311919590368072
0.113830903829761
0.080892734086626
0.0442121768003619
0.0468878014334061
0.065258140210373
0.157777761824216
0.106051441277931
0.319999999999976
0.218134397966217
0.124266868888405
0.238838512495578
0.0200000000000222
0.0765225365474985
0.319999987990146
0.193142391152414
0.285227962092288
0.066417717145127
0.021997069272328
0.0306858662922612
0.063045781588706
0.0353455391239677
0.296712105576635
0.319999999999978
0.0200000000000222
0.0200000000000234
0.0232135428632188
0.0652782992929617
0.0870754546672787
0.040685491565962
0.0663044207146189
0.136676176245475
0.0818438208837481
0.0571511352724935
0.0304298952018869
0.0368145745380718
0.103137174894722
0.183107145148238
0.153124534788848
0.192886864189135
0.269183301594927
0.0729426411214292
0.144622137234213
0.158995887862096
0.0859322670327484
0.180910657581626
0.0475164361710348
0.0395840807520948
0.0290381971538905
0.0913289773325873
0.319999999999977
0.0396052112589887
0.0200000000000222
0.0200000000000222
0.118395747757651
0.147466160405954
0.0507032735623519
0.0539862287959056
0.0621417336175571
0.039580243413105
0.141639921592732
0.164075131827781
0.213753154941031
0.31995446858962
0.0747568170267687
0.0741566789981578
0.319999999999977
0.319999999999978
0.02657133933729
0.117965210021247
0.0432949860284159
0.0200000000000222
0.176954676774378
0.163182366786993
0.319999999999978
0.0535333198856981
0.15029648663265
0.0524280964776567
0.0200000000000222
0.0326926786260298
0.0438066817204015
0.0236034524973365
0.22692099850309
0.0399173509749092
0.0349086389159291
0.185382750841954
0.224070543235099
0.171221978124267
0.319999999999978
0.319999999999978
0.296839351978664
0.319999999999977
0.0200000000000222
0.319959774334078
0.0988550442685503
0.319973096117582
0.319908967723604
0.0696353226532383
0.0672763899288658
0.302542892623621
0.061680588083497
0.319999999999978
0.0200000000000223
0.0200000000000223
0.0953657839475442
0.156251121186537
0.149954457323321
0.31999999999997
0.114573604387931
0.0644055154270862
0.164114073717511
0.0926979571898221
0.319960392918349
0.0385193985714137
0.319999999999978
0.0200000000000222
0.0281031160952293
0.0467031831061152
0.31999999999996
0.31958161255688
0.0527333583519386
0.144655850965971
0.0310609583839533
0.0552296992960564
0.235028812191442
0.035630573372559
0.0740670991646316
0.0710699409795456
0.0803169086134427
0.319999999999978
0.319999999999978
0.028187037409272
0.0846498263452057
0.0200000000000222
0.133172946665
0.070858016520447
0.065995360297596
0.0200000000000226
0.0714636823362639
0.0565451018673066
0.0936109667597668
0.148361878634223
0.069020054665868
0.319999999999978
0.0200000000000246
0.0472409811139153
0.0200000000000222
0.0610844145044109
0.0920766492856323
0.0200000000000222
0.0267060294638874
0.0616437901488456
0.319999999999978
0.0752067326140954
0.0271295490240379
0.0200000000000224
0.0294885782620529
0.0200291936331908
0.111986606598109
0.0310237435606407
0.204545726739678
0.319995440284261
0.144493273466988
0.0416304401591804
0.0810256151923401
0.11893071834211
0.0200000000000295
0.0200000000000222
0.0200000000000223
0.175401329178684
0.0253666783826993
0.0200000000000237
0.0539430317454259
0.319999999999978
0.106419800398007
0.0431025888724979
0.0200000000000222
0.09057585009637
0.110853314639236
0.0957229686019476
0.0415061560131261
0.0450439490991942
0.0470580825134854
0.0428456386492724
0.0426913277221798
0.0795436951758803
0.142556283640974
0.169043093027717
0.0200000000000225
0.0713343852929242
0.077901413331805
0.0753996488027323
0.0282100250575274
0.0727302107274211
0.0471910860558596
0.102735916469958
0.0222929572860466
0.0572685552029589
0.0240147159124677
0.0488949903406642
0.020000000000024
0.0200000000000276
0.0873705407027945
0.108319940431204
0.319999999999976
0.111986255058853
0.0663165583555894
0.0388822266400989
0.0200000000000236
0.319999999999963
0.0767341370987104
0.120542170898599
0.319999999999969
0.0718786860308903
0.319678097281972
0.319999988386686
0.0529674474586715
0.0200217007661521
0.0200220082252432
0.0231508912540724
0.147782772840819
0.100627434625238
0.0825908517634783
0.0831666515753297
0.319968730421668
0.0370577084754575
0.0920328825900589
0.0314184709155184
0.0200000000000222
0.319999999999978
0.0806647138646963
0.041898249208585
0.178838827127847
0.208475949730874
0.160956653294724
0.042254779731575
0.0387630523458958
0.042263068980675
0.0429007574332072
0.0686177631849321
0.175980696642869
0.094287773667414
0.0700402396321881
0.294852459325688
0.0472833602951744
0.319999999999961
0.0252966990457788
0.275239104000669
0.122798699041113
0.119644673811824
0.0970348515588236
0.146903705424394
0.0512693789512937
0.0200000000000222
0.0455470311466734
0.0305975531053961
0.0316410437687827
0.045683571801004
0.0200000000000222
0.112879455306551
0.0799158912352469
0.117759676793315
0.147167235412483
0.0709945622151081
0.146786783649099
0.244868051183251
0.0717895677609669
0.319999999999972
0.0468012225608666
0.194433425917185
0.319999999999971
0.319999999999977
0.0217534588501734
0.0200000000000225
0.144332802252014
0.0210042635650028
0.146700507004089
0.253759340591244
0.0788229207552143
0.111135434750185
0.214956792977494
0.19825825612482
0.0200000000000227
0.183390453538061
0.0297825435294929
0.0391922322334923
0.207358640765228
0.228736084620372
0.0380028742986539
0.139914441538241
0.0341792616946955
0.0408967398711204
0.0490422104835154
0.115857801329483
0.0200214413418369
0.0337506050571136
0.207745234130546
0.136474684891325
0.148072021898672
0.319999999999961
0.319999999999973
0.0295233433903868
0.186369668725546
0.043827067325921
0.0611301892075221
0.0698075531194055
0.192377942787584
0.0200000000000222
0.253284436890127
0.319998998349119
0.0261090346854551
0.0200000099354543
0.171359341872426
0.319999999999958
0.289524991351356
0.0465896761895348
0.292696491665408
0.0244932583569509
0.198474648949998
0.073876915227197
0.113073372987003
0.0810634226703282
0.196074583165666
0.0771482437968055
0.0633163870497084
0.132732750605239
0.0200000000000222
0.0647580965132583
0.0841220343201923
0.0200000000000222
0.0200000000000255
0.0200000000000224
0.0200000000000222
0.169420929323113
0.319999999999977
0.0605340772653519
0.0200000000000259
0.239384504590358
0.0200036813930051
0.0205394801866008
0.267490723687505
0.319944891164294
0.0426443050992092
0.0399973402035222
0.0200000000000228
0.032321489517315
0.0251309326555217
0.271235792588335
0.319999999999978
0.224629967275116
0.0517829531625997
0.0401107154045289
0.120655011054114
0.0988141038853969
0.319999999999957
0.0822781334369289
0.0285622558108619
0.0764915098304298
0.0246592793486341
0.137534626745299
0.0362728750808468
0.319999999999978
0.0332176890256435
0.107661816702519
0.150968208941056
0.117568780241314
0.060222199583714
0.195229504045157
0.0200000000000264
0.0658144889070655
0.0774803826028627
0.0848749207152269
0.14100857060159
0.107058121083402
0.0364270750310952
0.0200000000000243
0.0270711827951794
0.126216691693322
0.319981038924642
0.0200182393176348
0.244078874256637
0.0845189523224788
0.0828509744192482
0.143798937058441
0.0236940697534071
0.0799958636376316
0.0245688957162332
0.0860022040174521
0.19520992833131
0.038840377868027
0.179711146883593
0.0295954131547119
0.0878169125516507
0.0255771653560898
0.0637629460191609
0.0419984829005693
0.064342074211545
0.0770478918425059
0.0447933855399667
0.0267219322368704
0.0583891913101002
0.0789394370277925
0.0764365797839194
0.0217777748348639
0.0997868058854224
0.135678629433211
0.105825983898203
0.0200000000000226
0.0285229922480657
0.0200000000000222
0.0200000000000222
0.0333900635404939
0.0460592890515375
0.147655735540175
0.148363702632018
0.109703818769526
0.0958043746563758
0.125009798862342
0.0418619823334455
0.0430222336180088
0.0300782149802739
0.0515667556844605
0.04500443180975
0.0314339535158147
0.0698247129265676
0.062023871249899
0.0810691601084117
0.0417799298061469
0.112630873359511
0.0268464098230552
0.0437673746475701
0.0453507938783224
0.0573189213205101
0.0664993254770132
0.171870632426743
0.0479107953853186
0.0850335082692968
0.319999999999978
0.176692375933971
0.0200000000000222
0.076129828368356
0.0200332558156819
0.111243078028196
0.0466264420933813
0.116609646550896
0.109649495317802
0.319999999999976
0.162882571395385
0.0281841180755208
0.0200000000000236
0.0831702033503626
0.113999690989562
0.119602621905328
0.0786092200582101
0.0717194049495384
0.0643867009722285
0.0404478458072962
0.0832463426628019
0.0453742156299222
0.043445203897927
0.171450543496124
0.0200000000000223
0.0824537783411721
0.148707742328558
0.319999999999977
0.17095867800873
0.0696941727110768
0.109723544438357
0.12259954130642
0.124546724509864
0.142958704051217
0.0619053295140336
0.0706465302808505
