# Supplementary material for: Diversity of spatiotemporal coding reveals specialized visual processing streams in the mouse cortex
Source: Nat Commun. 2022 Jun 6;13:3249. doi: 10.1038/s41467-022-29656-z (PMC9170684; doi:10.1038/s41467-022-29656-z)
Supplement: Supplementary file 7 — Source Data [file 41467_2022_29656_MOESM7_ESM.zip › source data/FigureS9A_RL.txt]

API	reliability
0.0393538093676457	0.599831038625565
0.728277639985571	0.599070151247476
0.0353885015001449	0.571543898529889
0.126989656457851	0.516045641182725
0.336027538150064	0.538285800266164
0.348287193956783	0.411417386132747
-0.736608237409813	0.342428051977053
-0.401584926139788	0.77737451095756
-0.145856469538598	0.828208312757428
-0.203607877297538	0.57153414538453
0.206060257587753	0.477758510901954
0.494610467191995	0.331786616224829
-0.222280662716172	0.350447783633901
0.358782737492538	0.537307133116947
-0.196098987079568	0.322992091620752
0.53276539059144	0.552489808205371
-0.138315378767762	0.811293063553913
0.000168125535468799	0.403135898224682
0.94652597436967	0.619913730368022
0.343155014490042	0.320773883828478
0.85565225195555	0.363678046081158
0.55579249852677	0.667764803443702
-0.0906610039093625	0.408575765979753
-0.368296730417142	0.73807503972614
-0.304776296657887	0.425359275118678
0.259235313162869	0.690416156517822
0.0995430539294931	0.592930302978919
-0.335706821520048	0.687454471366826
0.0346368484276771	0.466660814650989
-0.0564393308976282	0.624600413913377
-0.311880758445457	0.398606870191773
-0.663987448393096	0.300183324219071
0.487544043511187	0.38806735899846
-0.669465382529459	0.623635799599474
-0.806427954149248	0.3606708131037
-0.0179400549903241	0.78228571571648
-0.204221211188377	0.908405240449076
-0.165943921324436	0.821976366944836
0.221384948574827	0.423099141152672
0.0700593196264822	0.433581173880257
0.416913442591463	0.780070453179335
0.293469319725036	0.423568741081843
0.27914940052641	0.51559862037901
0.491594629737145	0.581907962571517
-0.0396025660596526	0.40182312110281
-0.566233382712771	0.447847630680042
-0.218343941628785	0.33302589993227
-0.0475384715841755	0.45207856994306
0.90503234055437	0.645560111322024
0.290378293435952	0.634026358313523
0.320465172114721	0.442076957259145
0.5048114179009	0.657776297304729
0.625533975571698	0.320851773500397
0.14485105761245	0.751860668294876
0.164302317674933	0.412053061714086
-0.14167107954446	0.360577058491272
-0.119792800511113	0.70076573717001
0.480450901568068	0.743683962504802
-0.378549543609714	0.71228743874204
-0.350657731424504	0.581651083038995
-0.0707258476583041	0.598701478867256
-0.794799308288649	0.324156750591642
0.0335247714661887	0.468779791794226
-0.540032571755924	0.334767479573824
-0.324787901764471	0.708361823258823
0.0341377880339616	0.310119133209013
0.0773493879447902	0.304003725793034
0.4174878485229	0.332015413585112
-0.919800752517129	0.565278803401782
-0.13097810551321	0.305790866450983
0.0679191719204561	0.310273988060892
-0.143528407586573	0.681917397611675
-0.136776129372031	0.326971749943239
0.226727258926037	0.535036884014359
-0.240559474526245	0.41838775895136
-0.644464500780354	0.327101126084279
-0.212517366440927	0.662756516117672
0.577986590696043	0.504099991336588
-0.786463648274786	0.369806595520815
0.269888757834357	0.433527895452791
-0.257620837412108	0.448512573806994
0.733677905891743	0.436109064367653
-0.204036039596953	0.641460795548485
-0.415791643382962	0.420268934616145
-0.0982421622370753	0.310674636411887
-0.389377960420636	0.341094306016757
0.220087308921195	0.374086989217814
0.232622949038077	0.301838599708869
-0.659820821076565	0.633156371057624
-0.511277168828762	0.375603899580863
-0.288600822282908	0.625817745720446
-0.137139110971291	0.368514567869537
-0.403478580835792	0.72362666984774
-0.319020793261676	0.752240346100918
-0.221546248751363	0.435684367139272
-0.319712298341275	0.456726392117433
-0.19691915380626	0.678618686151308
-0.202395164098341	0.373548673795132
0.212491804395298	0.4591295854226
-0.318754697227985	0.809548147489231
-0.308244302034842	0.784052794308207
-0.185602645454105	0.752515012986924
-0.166226954316442	0.669470777301732
-0.344586286236489	0.579998866311985
-0.368900814676421	0.567350915077269
0.0887531642663179	0.364597785310085
0.633797800093748	0.61490401469872
0.765194148965108	0.387016408146135
0.548926679337113	0.341420848698124
0.543109344953346	0.380787136854946
0.763590618419054	0.329241003087265
-0.110555357752212	0.529682715578323
-0.0968902866007171	0.616684865447818
0.000994973471133982	0.487136936716665
0.723717044156692	0.366814699059362
0.716485324270704	0.339340430041385
0.200851795738093	0.327456396423084
0.393719020196024	0.303985848753038
0.115779710331411	0.498095924140315
0.614454158562525	0.514951077410633
0.535286327926864	0.665206290041064
-0.118167917610248	0.498880308701846
-0.537020826934104	0.769393656850339
-0.789332962244033	0.612909862404491
-0.331676463598614	0.45092008230415
-0.216525286719956	0.719588065735517
-0.863068624275648	0.499226799160622
-0.190591363552336	0.323754771380414
-0.415084171806181	0.343623094178259
0.0122818361537726	0.317893740434777
0.12897787049248	0.464138890118107
-0.118114074304838	0.605891656233229
0.546369845653597	0.460309720641954
0.477381158278984	0.601391638611115
0.298994097577998	0.398462190325051
0.130375264697716	0.45827814960871
0.229220952578424	0.671266794999167
0.338545674796536	0.640168155809773
0.452830442182842	0.582892464103559
-0.0417178908412541	0.429150572676541
-0.190378684448428	0.732790938224861
0.143094205913431	0.325805404090795
-0.335282249507604	0.526597359342643
-0.00769371878056439	0.768638659308852
0.123173880405174	0.50061360586572
-0.212650948729647	0.629663328462767
-0.741648973638859	0.503719456580609
-0.220423427080087	0.651465842771357
0.00410630235008311	0.326410445195689
0.538780858464545	0.494380356449937
0.877458929642068	0.740544166397968
0.436520963283922	0.356943320398846
-0.317814997258231	0.397570779653235
-0.553069310321393	0.430427483852762
0.237204995888976	0.374142421316686
0.0648758679662577	0.484584886108755
-0.168583407491661	0.743886786204756
-0.290154182038256	0.802057462735206
0.0243058415577019	0.510714355211048
-0.0875226698491614	0.713424796252362
-0.122952588718976	0.589503147613258
-0.0250124175203752	0.39546877821779
-0.315603152115287	0.877245063711622
-0.634939178871165	0.886876643914582
-0.742767217790492	0.312701494768917
-0.273701922440578	0.617011282297971
0.0257387036869345	0.76676535245744
-0.665179212256947	0.451372081944757
-0.223059650607366	0.355217521914244
0.44619805424605	0.417419231787379
-0.00710556564466895	0.354599592500839
0.979269615990289	0.470301654481409
0.447633271552362	0.711820139615829
-0.110999309704427	0.448742287680842
0.546438761571561	0.371106889321322
-0.131244465545092	0.430168202170143
-0.299657207016749	0.361271456338073
-0.266197829121135	0.337674779979656
0.651564518754922	0.756917823235751
0.295034405372353	0.698149472282132
0.0169192733281614	0.435286197173925
0.264367344579175	0.305086245150153
-0.22119487243938	0.38731158717048
-0.648200339968606	0.449083565322626
-0.406514256902534	0.343841582255112
0.218900572320934	0.33860010575691
-0.200831440865161	0.878798731066528
-0.135091964512937	0.484728778390861
-0.120104677260312	0.475772523006285
-0.667850998664676	0.6323121976259
-0.41584619770915	0.713112046824547
0.325942561181347	0.360739321849824
-0.312303271602414	0.359768393278327
-0.0754968612689828	0.699704692214907
-0.798107676887531	0.318901717242259
0.162107849982971	0.824888177382731
-0.189584311648754	0.315788165239474
0.464628183675158	0.767119991788487
-0.25640275241778	0.692862413340057
-0.125179175794519	0.640552685741436
-0.195964955891209	0.661837359562986
-0.770366608012205	0.685972329407111
-0.267122396386926	0.835046423374872
-0.524982129804032	0.385304327137072
0.524962334970469	0.399423661828189
0.792989598509956	0.523358072789559
0.0932056877609535	0.462086916201286
0.0649884323611543	0.578535583865944
0.0480861512702026	0.352133944643671
-0.145344812357762	0.525593674855281
-0.743265630770645	0.385156710349836
0.236843290235042	0.379442575441137
0.592499711663305	0.485727806396248
0.904989953736844	0.418503115652762
0.21281993725595	0.38386259237522
0.58465114923739	0.403615175497519
-0.801331100028044	0.369057047795455
-0.469037895441474	0.323493696364541
-0.419194329612036	0.443924120694515
-0.364399251253439	0.390931111898443
-0.464683637392002	0.642063614357434
-0.344728068406124	0.503194924836316
-0.331843813148063	0.723779317318579
-0.107070360238121	0.596317694905002
-0.850262876710289	0.532801843921683
-0.109553632637916	0.445716802001038
0.0599906260076995	0.39938090811837
-0.226141703704449	0.712897380244303
-0.173222302640802	0.401853531999814
0.200807500593705	0.660081303453592
-0.261655839393252	0.582076674041616
0.55591501006187	0.714743526096649
0.279861775100201	0.536320546012483
-0.364258433341617	0.312387745550097
-0.50089345136487	0.406959051760584
0.328523411960788	0.309975205179283
-0.550630830271023	0.777391638873846
-0.129783223899019	0.658085184181136
-0.258011339268183	0.81342865799873
-0.406426218331822	0.491908804809745
-0.207960955215756	0.467847822664803
0.321676220696194	0.594371731423647
-0.270353670420531	0.860003134467605
0.277893967362545	0.36481895506257
-0.26548252028281	0.791683063584332
-0.317650187661318	0.412113958599868
0.121310258201989	0.72665813005536
0.149026365432073	0.551474801191859
-0.0115598887923704	0.50609324251527
-0.278732332546703	0.809828888988694
-0.00743680303809098	0.346639131299384
-0.575619011550786	0.353971993561944
-0.00732148184101918	0.485074809547565
-0.327203769328921	0.644160123959393
-0.170177142509041	0.720501874606053
0.595805301423992	0.575647381713301
-0.247854558091993	0.667888670230413
-0.213776170933498	0.415843016603308
0.808571265734942	0.633235514399841
-0.691511721973034	0.468336174008718
-0.286841602256152	0.366485218263512
0.241749333261205	0.354257486839407
-0.80477283280775	0.603004493328489
-0.808602326125052	0.486013698585158
-0.91786433892716	0.399593446589306
-0.162513467380808	0.533168129452765
0.186142962329254	0.647648276582699
-0.441911734506408	0.736547490218441
-0.244041289603268	0.821032688100166
-0.0326387492299298	0.481978911197471
-0.165645516885473	0.496145407571469
0.160210711658235	0.42148986837124
0.515403059739073	0.801543347848229
-0.0806316099875849	0.618492130595056
-0.178392013998633	0.324752575601055
0.104574295530526	0.39173385902065
0.153653789988856	0.613067539440561
0.171370048541613	0.744486344082765
0.410721669534171	0.573225214454956
0.283180144269234	0.534769715126718
0.403401748547839	0.634725535811793
0.478938547043846	0.321974533881257
0.00953010046200358	0.509418851806844
0.752040958806839	0.71764895003469
-0.472201100011418	0.458158958041122
0.777823523094083	0.662498469546051
-0.0428784072560358	0.426480409466206
0.331701175684351	0.57267588796603
0.342477917519111	0.47162989303351
-0.0229677397497844	0.435538658999683
0.888671278164553	0.431291740731264
0.643956119303373	0.611156345232373
0.829424189539936	0.475839732685904
-0.801163990997447	0.424708078749023
-0.0776023774836597	0.314822720762322
0.427401939135942	0.636022489548512
0.488003006696031	0.635190654332384
-0.850085382588393	0.574453853454814
-0.691594635654287	0.335160982081831
0.0575624754830493	0.555429144131773
-0.0711545405164997	0.41289806205689
-0.619195352719508	0.500320360745649
0.490955143705499	0.609814556742675
-0.353270480062358	0.319402822163262
-0.482698844438335	0.853659578787712
-0.109051074809985	0.675745189325205
0.525642948633403	0.428511772236557
-0.0446270876835621	0.317286279869841
0.604174170280089	0.435707082232286
-0.148369387340084	0.323132183745872
-0.107039346537635	0.565965118220874
0.7391008349016	0.846930215169426
0.35013881011371	0.631478083349026
0.00643331287645932	0.367357188455588
0.502851027645672	0.336698328949282
-0.0205618673556233	0.565604448906203
-0.546982844496004	0.864139222103172
-0.311024169269829	0.518703943219311
-0.768887915363962	0.487784589491492
-0.179649132022969	0.501772594789622
-0.102067278938225	0.732706038804748
-0.141368246690749	0.471921092804487
-0.756358336268323	0.400921929540333
-0.403365751722532	0.435887702669475
-0.540687954777382	0.490000744913892
-0.219910276051676	0.572075926150383
-0.0947199232600141	0.535539957627227
-0.0719321620164156	0.732877430836466
-0.409282572917663	0.79894650974287
0.552932550974676	0.700208642467923
0.163281827622418	0.348796630797253
-0.41319322315847	0.765165106221358
-0.112941095612048	0.516278772798126
-0.476184800470335	0.463678111411209
-0.407043449032519	0.56557273519077
-0.0412875244354156	0.596765754430007
-0.0752339971523221	0.311565525125228
-0.458861145740447	0.659206608029827
-0.223817255889423	0.445509850228883
-0.238788947413459	0.79350687718853
-0.0133420392712548	0.342538182797466
-0.323352183331435	0.364945701090778
-0.561583489240696	0.368930016949551
0.159833250218885	0.316776759825144
0.239939121333231	0.339853544632584
-0.26443451359066	0.51934726527966
-0.262000067362065	0.393660483361382
0.861749138060036	0.404385446214986
0.748929946796755	0.30073641331078
0.0203932366056932	0.452957276410413
-0.223791137139588	0.536375833491844
-0.803204837473387	0.704383190174456
-0.291971664966788	0.818579939641967
-0.291105846610053	0.379298796267149
0.112315212708196	0.331881611061815
0.71877253990261	0.318848726069108
0.283944881197028	0.497748945825756
0.564760928689848	0.368886794360933
0.276793456636243	0.577896635087787
0.0892270545607914	0.581909229824613
0.221558829654197	0.535668452407342
0.365538227385587	0.435505575770783
0.352670589122997	0.530446063742165
0.77786555920097	0.562887374036963
0.243059078147655	0.348947918709125
0.162826505976406	0.403043257521329
0.393509064220761	0.320111273344582
-0.08082045331076	0.330205877701108
-0.108913050440142	0.308782692663717
-0.349170807008986	0.60313311409266
0.0899179290080293	0.609523714244108
0.142857014540355	0.709164345332613
0.0804735205471813	0.673105086816397
-0.290748415575605	0.791709618587294
-0.0879532955023058	0.333951707842495
-0.0905776389596003	0.645551718038926
0.271792055675122	0.43448085252401
0.216464092548724	0.342124757065468
-0.522135448415117	0.440054695140797
0.257444103322968	0.398058198268275
0.0207296842638983	0.411078925223718
-0.0574779318651938	0.571442300150006
-0.723389650133776	0.343580915525273
0.0412492265590194	0.800933021703812
0.420827952293646	0.375448700632318
0.00633171096145753	0.309293182999356
-0.164134626788669	0.389739581069775
-0.522338574258958	0.475444302733471
-0.239832517842326	0.413748988587453
0.161783292626651	0.498768467793927
0.0521607449763254	0.529677884538324
-0.352204702697639	0.359477138687051
-0.662819586477076	0.784560888001657
-0.289436727434824	0.385099137941817
-0.471145228562441	0.568192406924983
-0.362751020364362	0.74160186095991
-0.232397222833807	0.376695790789256
-0.458518668395139	0.693299080206761
-0.0218361839903266	0.329082749077709
-0.0788488503736326	0.45847474746311
-0.2597387120793	0.774604657086362
-0.641436063535134	0.425949522273678
-0.157722505560211	0.676837836185327
-0.748406942220554	0.757408729949969
-0.600728712931233	0.760948959751647
0.343681240105599	0.536419418089081
-0.110283832112326	0.461432021325801
-0.029634079307882	0.449851313465019
-0.063949776571229	0.490932024807927
-0.135928748386357	0.446482533798468
0.0638912783856018	0.496364162850234
0.158135062991671	0.63504512681405
0.119079680365375	0.515684266277202
-0.75405806095346	0.553522590683524
0.755372356296094	0.370295917262153
0.206605275417251	0.417207166332815
-0.463158612695624	0.575549550195471
-0.3630914479608	0.410910015982891
0.841470495975965	0.534356289683906
0.209330320480086	0.30546528490924
-0.0873822824294249	0.325914077837042
-0.317884279931418	0.467097293868793
0.389949670990541	0.540808098421828
0.131420353416639	0.482894055955873
0.0655369398733916	0.434431342384337
0.00905358514697638	0.556458383559421
0.57758293563763	0.358838888968972
-0.19700220264022	0.381096326534708
0.540795835349398	0.779632468736935
0.14216383830244	0.521766960077184
-0.289265449455774	0.70511523733756
0.498433032937069	0.37381222116501
-0.772382328030414	0.670734861636817
-0.46973275901183	0.590051924358839
0.620194421416776	0.494794260367909
0.758314982072557	0.465232705607462
0.653608994132476	0.400429929837311
0.276662022715156	0.351783013444669
-0.543061406269923	0.462140418597357
-0.143134869930319	0.702713586674681
0.208273298474448	0.329106420230827
-0.0878202103752456	0.497407796941099
-0.228216561123226	0.329554365964193
0.1222911863445	0.61491948468205
0.300707375365374	0.490735637462763
-0.439746174789027	0.749832569296556
0.441757732442161	0.386139747643184
0.017095079297227	0.340285760474912
0.0365091928764906	0.441085155905654
-0.105324651119039	0.444000169302354
-0.524668149065967	0.336261405584781
-0.302034065470677	0.490659852820164
-0.0998028772293137	0.326438305442153
0.446403025558375	0.326200583910238
-0.523141305765905	0.340419085035665
-0.31667321713091	0.618486346871315
-0.203641716577093	0.415841146311387
-0.0204383755353355	0.3890906355762
0.710001815401519	0.326654200161778
-0.00441432480321816	0.715143835282826
-0.251425283865401	0.484438958223849
-0.0745130990408668	0.454475048286848
-0.452911322080134	0.764711856727995
-0.747193178875429	0.772381032131938
0.0224397411540436	0.648058767767648
-0.38811142229787	0.459045348743511
-0.830141993627954	0.516249765755769
-0.583390242758553	0.596970557747681
-0.153157036848606	0.737894762573006
0.276996392154004	0.370294946196995
-0.426644784698564	0.84778049966105
0.515268454327933	0.394692680002935
0.494533308014113	0.460871586014655
0.0373721448401375	0.479156901480145
-0.0133700113921125	0.610069465283739
0.0976631100056427	0.53029513199076
-0.177349024074592	0.60831027393291
0.45615060580143	0.492268732683327
0.302955125126344	0.371927886405609
0.292077177378689	0.380672607553293
0.492258759711077	0.322418956645675
0.864679832348449	0.622545327313581
0.229190844778372	0.343409707856003
0.0652805749210222	0.436907776266703
-0.235098419334592	0.394358324817668
0.500293111869356	0.482408315882266
0.146223167658261	0.455727105788042
-0.0588049346411242	0.755441980440244
0.572360233459311	0.345341809590623
0.0215617792732343	0.613069003274161
0.128785031802182	0.418816824093481
0.573525599454134	0.618619073247105
-0.0650047836359239	0.705725319667277
0.414199503637467	0.709584873689835
0.781225095708213	0.32084909763309
0.0547314799988208	0.498526534739678
-0.552421176948905	0.6874492978025
-0.592332770718117	0.747029133063207
-0.357349457424908	0.689427203538421
-0.216819987989717	0.529604261405617
0.0322283036811566	0.49953451969527
0.897818828025047	0.74341098934963
0.153779182221556	0.52010888784834
-0.737631335368786	0.338334460188367
-0.0420796998353998	0.457899776132894
0.464889197180857	0.413976511005268
0.588134073926028	0.476133881403613
-0.0375905815963825	0.653035027086541
-0.147444815714444	0.42605694869287
-0.0420605193485591	0.320635290912446
0.423421464409671	0.394884649218387
-0.58840628385436	0.749479837396635
-0.119681286599396	0.489046498669919
-0.53344476441978	0.368030580257619
0.031804539852402	0.330249953839759
-0.533988315460012	0.315562663278313
-0.232741076758018	0.348801382069308
0.221626158220164	0.315970283401689
-0.0762445765647359	0.657557467451276
-0.347344612527425	0.314330018155381
-0.0692386933445655	0.321276341338003
0.0943800290964403	0.382160592002048
0.770881489925655	0.341576579830774
0.47821047432682	0.690655685720921
0.766975481153831	0.375409817473574
-0.0839307863529933	0.415728304507925
-0.0521595577576261	0.371672379804703
0.372164982450215	0.468213648866726
0.53368233092388	0.748768760085684
0.0866014437236722	0.465557241119309
0.808334561578719	0.370927930038728
0.751011174269464	0.369524072848165
0.196749987891541	0.337973332431098
-0.158555804011607	0.377164744694393
-0.0833830249516784	0.443624320374734
0.394884331886123	0.445051638221227
0.315427950559016	0.323124291902515
-0.413407231464295	0.417096880083552
-0.315206029353584	0.475223782572692
-0.231081450795166	0.60117318212836
0.566782734598449	0.326837343930787
0.245572398519105	0.548890835724842
-0.503769965130783	0.30780851078192
-0.355371931226097	0.393691354690574
-0.391155452666205	0.630169361345247
-0.3606315605375	0.406070973866386
-0.232772099678229	0.461539261600791
0.387991461713054	0.397498758866721
0.00936908655063982	0.703656931869678
-0.512930825320542	0.554912357261215
-0.712529100893788	0.314139543450715
-0.399554331888406	0.41578252482258
0.211573647510815	0.6001405533841
0.531097829490259	0.497196683984982
0.613734744492513	0.507794207947761
0.650934896876842	0.526089558040881
0.923578286149006	0.65198852224839
0.458141470503958	0.331819961728142
0.260472942073507	0.494622377506371
0.863716725013466	0.471948256722598
0.739233807657823	0.361314575913334
0.520506879767668	0.510919462578089
0.275210897894648	0.315806152371911
0.777912856268311	0.490048149857915
-0.482975597317965	0.450845599299673
0.374676377039256	0.459339921696546
-0.3069542349773	0.636472789244846
-0.935887928712734	0.373886157859775
0.69104494570552	0.329400208128773
-0.103849649886554	0.752635443073905
0.427735867821465	0.384060808508127
0.0221695065970409	0.402486540597424
0.939618054515432	0.405560780276858
-0.108441122924893	0.405215645434767
-0.168129233246919	0.888097467702099
0.54537105050915	0.310491329100716
-0.203957176355232	0.337085415091462
-0.754693316202091	0.415496057688734
-0.0608774082470875	0.508856241122789
0.636175542204616	0.823340626988225
0.856135013332702	0.444267105998837
0.760072043917766	0.430079038498157
0.358237047310033	0.590521337061073
-0.279646035677794	0.373212492823708
0.975622338962546	0.81301942882274
-0.0941912124240476	0.389468298687574
0.457816432199959	0.573798852768264
0.76329931155339	0.398702210656487
-0.255794116207592	0.302430691627007
-0.0575027903814949	0.453287005972257
0.00698648048338758	0.393171298654947
-0.12971730581954	0.406006218576308
0.472035030250018	0.782353304902743
0.622999204642874	0.483093768440757
-0.482406510706648	0.552136962294645
0.870776689563728	0.673214142888162
-0.275426312153589	0.785052128985275
-0.309228937583084	0.726367417098689
-0.860846209798632	0.336885254521391
0.333881176302449	0.784250185359121
-0.413325014343072	0.63071719758823
-0.193413454969487	0.465609408476448
0.0966363986973663	0.693059196368084
-0.132281913543047	0.395202249076636
-0.766533312546941	0.346301760525586
-0.663042930520526	0.33798346961823
-0.0577461619746012	0.49387177545191
0.0434408204843687	0.767809946725951
0.213591859846167	0.786554632477608
0.80236804264023	0.573327320993687
-0.157341883091852	0.578040619030196
0.661784259740162	0.363026341728122
0.428195706550874	0.40242776529567
0.816213120676781	0.317360652845871
0.707034781757905	0.351275931030395
-0.4742389548915	0.427113356141657
0.203438490975579	0.627653858290465
-0.505137052873461	0.407619384470377
0.298584052626618	0.572509818750981
-0.0280116978689068	0.374873101152531
0.0804229435105551	0.668021770538382
-0.68750971080405	0.382816339202458
0.132203049463497	0.490821990547988
0.254978740334293	0.303916507440206
-0.283293895718854	0.539731058600586
0.0370452921454896	0.81879441938843
-0.152331682730293	0.373964587656358
-0.399030518209102	0.466581364249137
-0.0944473046205575	0.726903296266939
0.253397322017251	0.64993163627184
0.366706928768754	0.356337861331759
-0.0740232754097386	0.603284293384419
-0.238187199136362	0.337844628224071
-0.019177110044702	0.397147967910213
-0.527610185409037	0.358824832395655
0.100239352449948	0.415397949160541
-0.793145706586668	0.315006209596467
0.0820707631453875	0.486641482448812
0.161289212101008	0.342224622251645
-0.340767703055132	0.363891431244743
0.16896790073184	0.41385662162925
0.294752155357997	0.473775028393965
0.147830349796874	0.730358800641973
-0.0138967037549306	0.370990512874086
-0.0355103529019797	0.372867365827909
0.0274235537184787	0.408500247339783
-0.396273454495778	0.366017192974775
-0.513600597756845	0.357832016203287
-0.171965310836598	0.371244044563486
0.91722444159974	0.673059911393785
-0.434398363786152	0.523026973610585
0.483061624174495	0.337764726049203
0.759276735856428	0.537529856743935
-0.102569548920569	0.508295518290782
0.00141761264637159	0.300116404243037
0.469302553227774	0.737340024841567
0.872413134084142	0.689128134195822
-0.143164829542998	0.39399645820269
0.53809278117645	0.420954884167568
0.401354595335527	0.31234539056815
0.279439472012373	0.465423173997011
0.605669302736174	0.430702377045269
0.691358630156304	0.607316513576325
-0.400791137215415	0.505807240493211
-0.326713662993274	0.56967530387378
0.635001246276309	0.32547421404774
-0.934816320522101	0.420584842958103
0.675283238156791	0.485044734797834
0.531888866527547	0.303876962544062
0.204574272461836	0.306704381832488
0.105691396567633	0.622558796625879
0.0225433321817811	0.419897867528159
0.637224431108099	0.468854026522819
0.444224936479963	0.486095002887898
0.600776282213719	0.317266865746342
0.0770046368695761	0.314637004337323
0.851306192346179	0.306108369913559
0.0769127553495261	0.458584520873904
0.0566814812418653	0.599274047964617
-0.604877956035295	0.353833846254288
0.230818422521264	0.353559972841914
-0.037039797407727	0.560124900897697
0.180381018072728	0.45861149357828
-0.796755256716442	0.306252599003899
-0.663879086650239	0.3866924523148
-0.463607090595541	0.433446778774672
-0.182505599985724	0.358472960838987
-0.211228251398789	0.36920791146427
0.293225124758529	0.477678952421231
-0.332269757275008	0.44333714335124
-0.318699879575068	0.330595352134733
-0.133296396745628	0.331708386796938
-0.0393547124306254	0.716151027789009
-0.271237748855291	0.390626720154466
0.614793826713035	0.372724657352293
-0.726479303896187	0.545509508804512
0.805295449017617	0.399074131649787
0.0791216067249759	0.515057485133508
0.143529893945452	0.304206096677211
-0.205584783451896	0.565479585164089
-0.049974706988634	0.372563455400608
0.413032847288937	0.383437462341606
-0.0499994101142295	0.777293989973472
0.155101923279963	0.64581238015795
-0.0106130562172867	0.417118905753853
-0.124689797918896	0.342330682878866
0.952578336965372	0.657251103451475
0.757254148169762	0.655393752129012
-0.0647638040465501	0.323537516573531
0.100965546378633	0.674637352415247
0.821950088738896	0.453260490820582
0.737336932774447	0.339844801933864
0.518386026660668	0.768600490912765
0.283329220927748	0.374326707358998
0.401050792545035	0.607573504935616
0.698321560915759	0.641431617943786
0.0868744159925737	0.476767053067671
0.261137470482791	0.416232677980636
0.35061544855056	0.609734543786924
0.414967456807016	0.487083039098356
0.500674629875593	0.496617816481475
0.263184551690824	0.360215354604945
0.306415426007889	0.555559299515783
0.217575924323986	0.804101831711104
-0.302091642060392	0.320628921377583
0.41356868645763	0.490189615006944
-0.113423981012241	0.369036345218527
-0.272247303374234	0.392494012752073
0.724117941394471	0.370996255251947
0.225386073837766	0.70832896043303
0.524471559196383	0.671720525421487
-0.122156710316275	0.415289951912164
-0.00930016653367234	0.434103128871405
-0.222203727117723	0.32476218934545
-0.100500906829321	0.450160883332203
0.142128759539179	0.570400169858022
0.066531964343521	0.659513324089509
0.0826560361944277	0.321243489441067
0.609806203517376	0.502488613535311
0.537012778748926	0.570928261574311
0.256566371390427	0.459069149501323
0.82821669787905	0.422204752397876
0.684511741634179	0.466994489703527
0.48322932816776	0.334114979810189
0.149512705041042	0.347211673205032
0.765844411834436	0.344858129139768
0.102379670583534	0.671671604468318
-0.11821610273521	0.598072925281107
-0.66147404079807	0.343551452082726
-0.304737117963335	0.414624198790316
-0.147118609750259	0.343825450099059
-0.83190263148535	0.607376850475043
0.290536481159436	0.822489145161952
-0.788976624423452	0.409230907541257
-0.772210695872435	0.559818129759639
0.0607430360314968	0.30604225862067
0.291844303626598	0.423689802279194
-0.840361810995095	0.461653045324416
0.0188393126001993	0.338641469306036
0.604239793431061	0.517008020601011
-0.736024044016254	0.431728761178936
-0.153782006927803	0.322047698765764
-0.59670106727099	0.403616465117371
-0.553982455746868	0.306603122794156
-0.227466870561913	0.621450703874095
0.720736880250596	0.444867700795812
-0.147469048387144	0.321826846442994
-0.231466049009265	0.432171937929694
0.00273269893394112	0.730442753187643
0.800502815164143	0.416935254368642
0.25618034860104	0.71431471644272
0.115637321235062	0.582058346563938
0.112608736982147	0.732345869261391
0.802573011445764	0.445518314133541
-0.296004689152989	0.453312905885755
0.317591067656213	0.665420210740813
-0.026256128893957	0.537135721711252
0.111836997907482	0.384265912407047
0.0868120450301932	0.488098611470296
0.79272723745286	0.47861416910151
0.773320284343318	0.346437468447674
0.597169862855429	0.300518477142199
0.845519788914134	0.38814401913387
0.911923139944538	0.458100184050749
-0.115311711671721	0.3436053371324
-0.149689476826987	0.494823205887774
-0.60645589234387	0.563210139003036
-0.832358718143823	0.341259842920775
-0.142875825701552	0.586704897217812
-0.136899541310801	0.340621695231877
0.646689366986244	0.405350690833508
0.0384631906275056	0.488423056041858
0.129571081602424	0.501413716272621
-0.159131796630278	0.388257623335263
0.663182117990956	0.619906245116423
-0.0312666829422096	0.329465271038449
0.141255615790526	0.453398333145792
0.184989983657757	0.728956513707623
0.384798721791812	0.383747371739921
0.312542059189705	0.421062332551658
0.666624650611853	0.51985686950128
-0.0215194190994137	0.312518783724084
0.433840042443684	0.479402493652758
0.308614481962734	0.485302349982179
-0.232590435987664	0.766752810881892
-0.024163978074374	0.607408263879303
-0.0904001287885253	0.357109624697395
-0.933180842633778	0.311155152587662
-0.903221947638469	0.788724527841806
0.280188549970167	0.767974511495816
-0.616305320565374	0.578336569946225
-0.58249813395624	0.335963864739617
-0.0404220423876123	0.321336327489209
-0.509268109285757	0.602844413815115
-0.841724197251648	0.423354110265559
-0.0465093617593161	0.304331691250565
0.248548971122443	0.763025082158028
0.848215712095147	0.575880594241656
-0.0890305448641718	0.665826415440279
0.164072364070093	0.383562555237747
-0.323404842782777	0.743921767231037
0.0226751796060713	0.356093046150483
-0.00975686533068708	0.659431190997443
0.877824106695024	0.313737089512206
-0.0825719173922203	0.581947458013625
0.864515360646063	0.59560358572471
0.226123125592227	0.399185672262831
0.777590369501997	0.495768184797436
-0.294518578778731	0.406213696254372
0.606879857852042	0.311252324358818
0.590779741817526	0.702071077407374
0.727999638560655	0.376808096156196
0.785034321205133	0.473786618511926
-0.289208067418485	0.374033054614313
-0.0600283179644939	0.321196723704387
-0.0822269830747915	0.303135510794874
-0.83501204578481	0.492202465181834
-0.2171796432739	0.313077477980307
-0.476347753101685	0.480567648619556
-0.477685172551149	0.832384952316447
-0.314472975661981	0.488184401673805
-0.442283954115652	0.486711949408301
-0.910768092385748	0.718331776769252
0.720121651924602	0.405807912032803
-0.161639421489	0.778166590967954
-0.464215299039742	0.322484603253769
-0.652385831443848	0.588930669788038
-0.0971945481019258	0.707427362332096
0.103529789536195	0.358538332235098
-0.457362494179847	0.614872674073938
-0.12219490904201	0.342859049674857
-0.246385914124091	0.423784706073041
-0.0252695826332046	0.399129479797714
-0.234902817596913	0.306524212637771
-0.419968542807	0.422163840807713
-0.888234741093854	0.58449729169291
-0.230355717272363	0.677084773063036
-0.0891137287140234	0.708509288723733
0.584975792907591	0.765827674627704
-0.0320909079875746	0.460741779464121
-0.119514855327	0.362254947138217
-0.190279877306597	0.721087307090577
-0.145076436265432	0.395626402471401
-0.0601276914399114	0.486575094374684
-0.131940642534601	0.347370823507894
-0.149511942283926	0.307627363223979
-0.564737121205998	0.360683860908816
-0.169860672808157	0.484392977968881
0.568232581534006	0.358578415920173
0.819550865683613	0.396054220902738
0.290587236345734	0.493813586077914
-0.272771017662055	0.390086907415836
0.667832070620232	0.411007344453642
0.380951158130079	0.340070525287778
0.369671325529612	0.44292110118376
0.751949061778835	0.671053082661706
0.799043321774421	0.56231535840934
0.428344595064229	0.433423777197301
0.128145966996745	0.39183797240376
0.378324488840786	0.546447194758964
0.278457674509069	0.510052364233151
-0.3052492710257	0.542779131031059
-0.26405759746003	0.653332029490254
-0.248116346152265	0.571416044714849
0.732920502469383	0.734733895891275
-0.298759036398296	0.3920675799939
-0.218817224728472	0.40941809399756
0.85051499139804	0.44289892496921
0.63361767473974	0.460528860731784
0.166239765497713	0.396456664136662
0.150682820449295	0.50177621821807
0.0776480151910853	0.477187440852982
-0.795223978371652	0.666430584726728
-0.487909781272324	0.522993113753917
-0.42264033693647	0.450370532794063
-0.796496466833915	0.354294458009547
-0.0255715773510269	0.371259706007812
-0.471162840525479	0.446986767412075
-0.208584229396333	0.816813673894484
-0.230458325630178	0.65690270601497
-0.867365901079199	0.490803509475866
-0.219469113826261	0.491534979271268
0.438007681041093	0.686750950397368
-0.274832500937185	0.512560948822423
0.567843751492663	0.743920138434829
-0.117869906219412	0.615531265812115
0.0292939654080163	0.363362822969483
-0.528647873650516	0.349356300022775
-0.530362276026294	0.8388213139596
-0.547082696962855	0.405084868406498
-0.280076860362825	0.360080783449246
-0.343681078321164	0.348614708781938
0.424342494627223	0.708389952090509
-0.0669852882896716	0.566511737285734
-0.318299949778129	0.529689048774109
-0.133736800849996	0.557499027514416
-0.160731495577011	0.496195670482745
-0.460875665326429	0.88090320179909
-0.252532124448531	0.398994659840971
-0.577005518869419	0.654606215990256
-0.35694865068903	0.375935347624314
-0.257127716397112	0.651130817677109
-0.906346713796674	0.545693865844727
-0.035398956750741	0.374003340577538
-0.24869494074804	0.414006835265622
-0.813092501747338	0.77170151112925
0.142356644849031	0.819781885960991
-0.293739411400554	0.826958120489589
0.00733801260188952	0.541978944305565
-0.845139215909899	0.700553040465692
-0.161509996580274	0.371281747981123
0.230274099863635	0.326547548597179
0.262843456598072	0.647846205192063
0.295422115883529	0.335744714082363
0.455344020006504	0.528995960555487
0.364750938084893	0.430920637824419
0.533841671106752	0.359711804464744
0.657581607990383	0.388017787844511
-0.0106140283940565	0.330807718755735
0.435578822252559	0.473729465782284
0.0463254396286221	0.402983866003789
-0.263061739537543	0.575650731054823
-0.394169604291377	0.590988961621517
-0.214316635119358	0.425230184075278
-0.34011456347298	0.380601917524772
0.6214179307617	0.430581658740891
0.468086712091696	0.464384830188712
-0.314306583478522	0.61770717557525
0.369748587349358	0.362740144026559
-0.0293542391720178	0.414380448361591
-0.855276594499563	0.461950988632312
-0.170106275005232	0.308354350947632
-0.662218133718214	0.374503719968734
0.111936455844557	0.330837336463327
-0.47589144760041	0.546235599211782
0.106638659880586	0.365881132217829
-0.550981114297428	0.826397619579288
-0.229702257287076	0.382126541416118
0.167576644755635	0.495547778254241
-0.157603420425848	0.3160944200671
-0.245754791259029	0.623426913362288
-0.320593433032953	0.447852069739342
-0.273364494123909	0.32949340618
-0.191568244195463	0.80963508589763
-0.320402432805928	0.3766099604266
-0.208700413975663	0.731473787352453
-0.320844711939386	0.788667466861277
-0.432776878491431	0.504029769448682
0.0398322405592146	0.608302868416332
-0.385979162520076	0.367581391454387
-0.261997995140202	0.586880976565807
0.0340069678942378	0.65991628733721
-0.402419430318833	0.768138389930523
-0.141894044013965	0.920938947597787
-0.264812420061002	0.448079091088159
-0.66113689360652	0.417991500772231
-0.166306000991963	0.630241726449
-0.446921942208652	0.320474528882359
0.458964881227301	0.764231875997759
-0.395559964750965	0.430150291297204
0.440460185160314	0.476500120228243
0.205498423417721	0.457392093746225
0.856143053628755	0.490183841839245
-0.168004531510686	0.333186640341005
-0.0928982143674362	0.63680249222963
0.671861472355293	0.462512853633566
0.0772327774527419	0.585378883919426
-0.614153772518977	0.408539664906973
-0.167366715697873	0.548571744840997
0.0638576305509665	0.491191302515848
-0.102089688086388	0.421593627276615
-0.199401786297026	0.614529082638746
-0.116491267249342	0.661874246176668
-0.22214521623278	0.714757858057899
-0.271399907830206	0.601889147082885
-0.175741983286699	0.961630557341516
-0.411211305859826	0.379279154136323
-0.301686454915149	0.4298358733122
-0.396734875856547	0.538207075716184
-0.162337452043482	0.775412212757373
0.830219723962523	0.341621087424777
0.244949047744211	0.659066498249299
0.159206202495614	0.479002854189388
0.272120041482096	0.338521357206563
0.239566029315198	0.329682346087346
-0.399859689214201	0.572560491440151
-0.442780642729598	0.366911676721331
-0.146130058876318	0.445674738238109
0.943852289611737	0.465737147787305
0.227357510688348	0.3114521416169
0.383522119899842	0.642643696942667
0.098346329478994	0.417164608091312
-0.492200430563082	0.754147246602951
-0.225861486118679	0.541983165929667
0.249259100113848	0.757070631133926
-0.244059048767129	0.501255391601332
-0.08367779809045	0.369701666709464
-0.254684035553862	0.377395964133133
-0.0628643672522638	0.38125915830172
0.022269678344903	0.681093010609795
0.416214400161359	0.652274849783579
0.110276966871416	0.622705310497222
0.275432176362873	0.358708507021383
0.427440829516017	0.747570569919612
0.363964621358277	0.715231528124261
-0.5275549333066	0.692245431125289
-0.54875998874034	0.504334386413277
0.0709402968716016	0.695847079127296
-0.146013841034816	0.531216890124114
-0.41935910117758	0.519284226572092
-0.822215598086035	0.392384434170159
-0.163206932000315	0.456001881652625
0.35284350148293	0.364794088662464
0.775744022995622	0.363189846519394
-0.884025512521512	0.500511618030827
0.283838269707251	0.611168294677185
0.388058029063049	0.317285201467056
0.410698005379091	0.341293019622344
-0.544864777004385	0.645368719281958
-0.0427102711482783	0.740455477659352
-0.437828694812102	0.351221838582907
0.787453773391807	0.461653927076804
-0.244715599353126	0.624291634778221
-0.235988906536603	0.401104995943887
0.613350450670136	0.493115118644081
-0.762070016559807	0.359644551312739
-0.374542226506543	0.481576534237491
-0.0915913198575432	0.34245978624739
-0.393050960261032	0.441367679249192
-0.461708777356378	0.613275975261678
0.787362875423198	0.470093816423913
0.77096829200005	0.431942285111717
0.0688448996476644	0.313309015129686
-0.350158176106152	0.389645701565085
-0.0920991400492143	0.347840637490356
0.0526604917171442	0.76926223212535
-0.408540622249905	0.466762154484548
-0.277361573244806	0.417293758381695
-0.27384232004218	0.317730705571193
0.331439794849186	0.401711888783171
0.066488159520717	0.422273723746621
-0.283055370288283	0.456298784602608
-0.352005206180511	0.586349704144853
0.660535061846269	0.396834943777213
0.0860001292572151	0.489301457416474
-0.18647289511258	0.457449781465368
0.710623613922331	0.489823075516727
0.654924146296637	0.526720279381925
-0.265036396569376	0.738862083099699
0.471642049213971	0.323063906193914
-0.438669023026244	0.477639306831285
-0.378811234553274	0.458780695760879
0.18348463685655	0.54870873000708
-0.287430656534149	0.602896487075385
-0.142852412223994	0.327489670336964
-0.743932366035323	0.49201152883587
-0.338111400927854	0.374922363519255
-0.342618778369407	0.41584226614231
-0.817456803673477	0.312888612331512
-0.204207748064889	0.506506621129575
-0.107362989685298	0.390166672013185
0.298772372304361	0.42241961765876
0.782925542180954	0.459812879834722
0.794136749244391	0.524203170018369
-0.0643046502952479	0.339761485990682
-0.177289325256159	0.733487102657096
-0.643127911028093	0.45649374627925
0.152602956897774	0.609842802090649
-0.0387827192665804	0.525797287140015
0.801955210388302	0.49524285220363
0.0279557160504154	0.540937774159536
0.238336792858588	0.300966701455406
-0.0585773325889357	0.655679193020997
-0.187080576254489	0.326896745045903
-0.381633443899407	0.680323722597886
-0.00397421875242684	0.710928826121219
0.226674755547483	0.530164752095585
0.324166282052669	0.65558329327391
0.179876844248249	0.427351151643678
0.811074305121966	0.576733856724418
0.845787577236682	0.431410734963293
0.27017178775404	0.452702220485648
0.472820703369054	0.371602678418422
-0.197856312085693	0.616493291282123
-0.537998385829484	0.524452129885879
-0.462116052290423	0.364027368787552
0.0598248134783702	0.361567891070009
-0.497430557453181	0.543075018967763
0.0835453872973259	0.397182351910728
0.106022891599623	0.483620758804516
-0.166360688730528	0.311492290783597
-0.417425110236347	0.473250620729828
-0.815966904482851	0.313524880438078
-0.768021391589493	0.575890061115959
0.0747486563842818	0.521227238993124
0.408108834579019	0.439100027776967
0.738330708307813	0.37788336242532
-0.520100655066346	0.759469859375441
0.126376150586579	0.33367881092315
-0.291466171602888	0.475726881388553
-0.217396157986551	0.386111679111043
0.506076458067164	0.433536262151496
0.625594602315417	0.316714908991175
0.132802193493262	0.651430754216899
-0.283868405423384	0.358451743946765
0.34307863382344	0.621440616693772
0.38905758776149	0.637440654469503
0.709387809486885	0.411614119235084
0.522300055932335	0.68535392396687
-0.34972484408272	0.489728524437007
-0.0679662721207757	0.387620959121743
-0.329290986534977	0.486517443378636
-0.235175261206798	0.352126062306504
-0.291158959307021	0.585539443053584
-0.529643707425493	0.582455265620505
-0.337843237424998	0.503707554521572
0.108364648692216	0.399820951980356
-0.293430882658739	0.354454701561242
-0.318004032875723	0.415366465671522
0.685061148564977	0.602443421558622
0.617257408474135	0.500037145582682
0.513061345844938	0.348707869146227
-0.874298063862137	0.379558451656654
-0.555023960824401	0.475992811414167
-0.815509354637791	0.493061506530879
-0.114792208321007	0.393471475994822
-0.620037442762268	0.602040140956412
0.0220531552066265	0.459987095603914
-0.29178704612001	0.391139583238822
-0.211482160321306	0.378096190951354
0.00372937684421037	0.769854693164463
0.291351101688501	0.407800859525521
-0.274182565071315	0.380563115036054
0.0218797495091697	0.460589381957476
-0.138979178762561	0.348516265665605
-0.0866191972404207	0.752269234985775
-0.353166712245828	0.358971483897128
0.390930306966711	0.488636291478348
-0.130653630954837	0.355769208147366
-0.392801962585663	0.435047355947644
0.0731147367161106	0.661876531433929
-0.257403160134696	0.499109885626797
0.044825347773339	0.514958413034012
-0.150495017896878	0.694824040221585
-0.256295700188359	0.373172671713557
-0.367283032132596	0.725411801736378
-0.391814956665807	0.345589248254952
-0.448558057604365	0.603492635040157
-0.179979015902093	0.300323818960084
-0.111007646445463	0.346840945460308
-0.388389377281866	0.475381170070197
-0.55380732673149	0.398567911096306
-0.163143786572613	0.434335071729063
-0.161755170891382	0.440829889485442
-0.191772741531588	0.444986632468676
-0.318056861475453	0.436903542301579
0.153609352059597	0.318732044943697
0.661749647447846	0.473237989478988
-0.0932939122083382	0.724238860875707
0.708185356356414	0.548169203943923
-0.151146563577131	0.480816399655657
-0.00873146623986558	0.590470043662214
-0.0595868553567858	0.42648028321089
-0.411212650214006	0.391282785883448
0.472461609818506	0.367878271024525
-0.145277938937403	0.82857818807859
-0.36334884481582	0.669333804506497
-0.376458755650716	0.315647757894381
-0.357307963941031	0.806943054174405
0.0781996168654245	0.342718312764003
-0.507475621823208	0.382032181017152
-0.433412954819667	0.371405844050072
-0.878693294235967	0.509037963956511
0.137737912491058	0.433092950743918
0.834041216037784	0.437821866282741
0.351709003875152	0.442694005538466
0.39672974274878	0.489275599025486
-0.169653616860625	0.330385342428113
0.205636178965474	0.444084956170138
-0.0244005566722501	0.513352575921555
-0.00561194148017536	0.61497249738793
-0.187464672258873	0.640276209141972
-0.0573575437537572	0.308922280882276
-0.477428377497111	0.34943439944037
0.061426659273033	0.410221658863421
0.357186300595454	0.696375338597461
-0.180695170141613	0.533412111169122
-0.169796912191718	0.477952978950699
-0.213217899226275	0.812058116414651
-0.375724356481665	0.57726740589806
-0.223468717515727	0.712271265978964
0.182279076126276	0.300772160144085
0.0847670131460536	0.463373086840826
0.194278171777863	0.692574966330039
-0.465934742333937	0.465567935696177
-0.0906045349640437	0.447395901510696
-0.0291892571376212	0.576754306602219
0.431301175493936	0.436839326393173
-0.52350982116619	0.578293699078001
-0.166632612600776	0.418849424825391
0.480951572625214	0.444877900337171
0.111338327451135	0.41875061504531
-0.346309499727217	0.483125847981447
-0.119958165996862	0.385149749528839
-0.265524824478967	0.323916317409885
-0.265949390127571	0.321106415935278
-0.264307302467871	0.669839855743416
-0.351709205412833	0.410609633127154
-0.776066432425397	0.509123864966807
-0.0612368301157154	0.343216768485601
0.0452802397983875	0.405844106324597
-0.566183049777782	0.78919235667273
-0.00740552562130171	0.667414532722743
0.309168136590375	0.342866075629466
0.179359566165578	0.328950826827445
-0.31498315107559	0.590737893637259
0.0913648671665623	0.402927033863593
-0.448956116572631	0.388675787729478
0.472443407515292	0.434111465795594
-0.00972466836787921	0.699612828614942
-0.184516344882341	0.601818982472316
-0.528935562847271	0.354200145550962
-0.338268777903542	0.453072592151643
-0.0789069972275284	0.589754524432967
-0.0789378490112551	0.34467124666461
-0.626396624555209	0.52617588060557
0.335754845510978	0.327821792693211
-0.0775401138865022	0.50172839578592
-0.353051481702233	0.458972278209637
0.963900459183201	0.837099926173369
-0.093835975318643	0.366146503618721
-0.0671493266265448	0.756855839233757
-0.228190314713327	0.60490375872157
0.122705407974777	0.517607476479768
0.0962167412249881	0.500644840211536
0.33236707605812	0.406259826727565
-0.264348826561629	0.781164862386793
0.0921765495794483	0.517360307040571
-0.365803064361663	0.528402601742417
-0.486578918682426	0.393007716102462
-0.223707679737528	0.645595465039112
-0.14341045886726	0.305656866329717
-0.0614399271455371	0.625701391211082
0.205219433206694	0.32700860500855
-0.0589969696602147	0.464040250111106
0.827901798668114	0.353154909819981
0.440369434684594	0.52147928110959
-0.268227054608612	0.719212316460651
-0.257283144294148	0.374060991726369
0.332156233319579	0.829100811654891
-0.0351206815580124	0.782922608131539
0.00617247408312165	0.566333714162843
0.587993057523428	0.87209456092472
-0.716918301683629	0.557962751648919
-0.13179236316054	0.575016335699847
0.209930989976445	0.303385049598203
0.686635191624618	0.472037120422132
0.452646658212274	0.338032879500031
-0.244217794742075	0.409700696093697
-0.121430595161283	0.433173900312822
-0.294268724573146	0.519461589697885
-0.302925018707253	0.749899876591919
-0.288906663608897	0.417544998597301
-0.300977098584181	0.364902040091853
-0.207895742698044	0.568883152220013
-0.194165841821206	0.494512483511626
0.480174955649394	0.582598093377949
-0.241174082223584	0.642397920299488
-0.0464119011461921	0.30628834965948
0.886151405650457	0.539843173166802
0.286957603629224	0.369920754779735
-0.367845793702976	0.46658849364692
0.701437344792794	0.69438465635452
0.616163799597316	0.360272028415854
-0.284563820392974	0.315741797992735
-0.752633442259547	0.34101582199711
0.191622765149328	0.549262590370201
-0.517774936453034	0.422542555671719
-0.131255331163864	0.580354127052207
0.276453793331707	0.470764837835452
-0.0394702145024532	0.640152265904573
0.388900204583086	0.49130051171204
-0.0832161695522158	0.366858334103942
-0.841653784685595	0.457403928192123
-0.812517404499864	0.335537498468869
0.198754349035879	0.385444072370728
0.547250386937129	0.46602857320316
-0.113383056864233	0.331284946185267
0.530548019092492	0.312740703077349
-0.251442314737	0.368431176088562
-0.259299528795459	0.498925935851818
0.333848670472637	0.616880588359509
-0.217066130132771	0.351562398818936
-0.374312570148009	0.584609405972055
-0.478245668464313	0.371981763123155
-0.287559836537333	0.380068986004451
0.441829360853399	0.341036864645339
-0.430859967129131	0.301290083151152
-0.384941565347958	0.302684652074495
0.200913291701598	0.563383578031835
-0.240895764305598	0.502039533654862
0.126751853609884	0.548576826165537
-0.278432989940288	0.68741688553325
-0.0290431016558071	0.310795720186091
-0.76779486907288	0.630942128579559
0.570592610415943	0.47632637835969
-0.459195619747717	0.671118146004688
-0.304301634447978	0.551171981986268
-0.0543220517546651	0.526979699616178
-0.466560741615737	0.50672602492672
0.600302310010956	0.393045928482632
0.0323538607168058	0.38783605656561
-0.379771877707329	0.783952537430206
-0.225353909031621	0.426270525511528
-0.0377328479915648	0.752381337439463
0.211461462778377	0.729208824079988
0.0929609530626823	0.301504326027374
0.256965547590698	0.55172650195776
0.138493232625593	0.697643913504478
-0.0478868709831658	0.456978056419081
-0.304179451882356	0.873668996989496
-0.423151762646545	0.669296021203708
-0.360619792998758	0.775339871635286
0.469893261542043	0.460223768540157
0.900697114157102	0.60044485971171
-0.192561054271955	0.548156768141559
-0.371047293278962	0.63724364294978
0.174503825895052	0.366353810664123
-0.581287848614725	0.574459556706888
0.0586009801729114	0.431305596768522
-0.713926610702861	0.312880750937597
0.265442109559247	0.362576131256059
-0.841807052528358	0.715570462307366
-0.562957085715568	0.381006470440488
-0.405973880070105	0.564656215027673
-0.672055685167572	0.401170306519951
0.302207156186031	0.351433372227799
-0.224952777680642	0.485628235987473
-0.261729514673227	0.374868422074955
-0.258879488820938	0.455835879532221
-0.730101832746882	0.389939547218416
0.618975061477963	0.331582924164763
-0.307131146545903	0.522021474929449
-0.78094737558616	0.595958739148713
0.131266703706897	0.359334786134031
-0.455196920332647	0.405863461907434
0.833331447392084	0.342550648292699
0.376375377076138	0.35361869393804
-0.0295057904471231	0.301568115275788
0.451632200466597	0.425198937950018
-0.403609808347212	0.42828489845083
0.116954017426505	0.348029116305156
-0.17891565106925	0.538446860587156
-0.555340743640873	0.472028421677717
-0.346619154261345	0.735269345273035
-0.280376888117768	0.309649309587276
-0.071845953127709	0.447064611491371
0.069519770098096	0.363215286022987
-0.780760103155799	0.370891207298036
-0.312980557481487	0.444679271768959
-0.240266969213286	0.405147892647225
-0.20597385689593	0.361927138705865
-0.779447313050935	0.449925828658933
-0.568414646952938	0.417070339303467
0.0208090261920393	0.343161230325482
-0.722403496436184	0.400795889351821
-0.540768983862726	0.632210012487343
0.0391324857545274	0.432469351704259
-0.282031450219455	0.757771013171884
-0.661113907620387	0.543788331468783
0.1924402757266	0.398327164010168
0.214045596021432	0.396796574362153
-0.186277969835197	0.378387376433087
-0.319958356160115	0.474960335963168
-0.0557700072254423	0.525547226189447
-0.598241363669752	0.461817179836511
-0.350913316627948	0.622065274905327
0.683197979912487	0.40150158904524
-0.390630319312685	0.402661914958933
-0.0995597365064437	0.308067214359959
0.229291979824496	0.470301999971939
-0.143135018126179	0.334453693853015
-0.709088373463996	0.332110516539992
-0.11700770900613	0.623327751331207
0.822248146065846	0.702065701865452
0.358084662726056	0.371041577060929
0.759107400386766	0.585984326824788
-0.819584518769621	0.320871674899008
0.455582097413711	0.317106660284901
0.629861091056412	0.677386683568742
0.144652868783731	0.310991282258441
0.493257127842411	0.519728643286498
-0.170050413174783	0.347015861586094
-0.167221515231337	0.569964321366409
-0.488762712103892	0.535112848173145
0.745038156965771	0.481626128464144
-0.290112311875973	0.490825202157287
-0.0386739610765111	0.306598713856778
0.3243650819972	0.80235002503757
0.386786864116454	0.445400332358683
-0.112515437478765	0.400431283175679
-0.355476495845116	0.580563542690917
-0.881466335965472	0.405456624206525
0.15477452483082	0.365846321471055
0.0139094018952072	0.350540811829361
-0.38950049664457	0.415417316546559
0.236957357602567	0.662773505914377
-0.260795289359547	0.833999918451449
-0.53623058411627	0.504376147481762
0.749716215611948	0.361623243665602
0.941889815148269	0.416556747922723
-0.16222854575067	0.567732190705188
-0.389491744157058	0.466118244621141
-0.860719619991384	0.467426583495567
-0.363115852057843	0.753286526793865
-0.426221169029755	0.476852175722846
0.683811522446034	0.809258102462289
0.662753928403224	0.392198944696464
-0.23521097250106	0.844943183667733
0.00571464416891245	0.394263277964521
-0.38768481100895	0.880969252440381
-0.153782783369211	0.748185972193635
-0.261672851225553	0.736748696330291
0.743370625464182	0.674237335143786
-0.0537072817089858	0.610693885317077
-0.332297867169773	0.665460196188487
0.693995983169336	0.302600666660035
0.0195305049962651	0.482374607290878
0.266589925346711	0.454708969545691
-0.587892952288176	0.598072745355925
-0.0847686008685224	0.427280804722455
0.266699843733732	0.376700058210907
-0.451856783455899	0.476369663776451
-0.0668621356731946	0.302535231621486
0.124661032865254	0.437074186296048
-0.852349055144262	0.349752718473437
-0.177264010843238	0.336898687464133
-0.0969177183393543	0.426430559732476
-0.149109575780743	0.673505499147091
0.42638772063446	0.496218368572043
0.843783192848734	0.400402180024314
0.14111327941623	0.447179510835185
-0.113252650272915	0.458295132198913
-0.625485537135167	0.339784845192992
0.905898501911414	0.688804845659521
0.240094843241973	0.38642133584102
-0.800288946127138	0.467057929685533
0.242941479886461	0.551054877160673
-0.743800958231455	0.516872646151907
-0.687603589585367	0.374116326530653
0.920403573826267	0.425195076885547
-0.0506561342206763	0.486971799310924
-0.31777493584361	0.479782457929892
0.421661955563499	0.310546404809997
0.600243421149652	0.477962604413675
-0.606161520658687	0.313591711324683
-0.371975221983404	0.717033901100637
-0.394916435891707	0.410436191444305
-0.457471807716884	0.31418180249151
-0.764386064216868	0.375069383700138
-0.274296827420312	0.543649473159035
-0.240046536719378	0.561421581524328
0.503382323324374	0.710797769565632
-0.314560674519406	0.738412349591019
0.552431461541998	0.452053952649163
0.678008231980744	0.366668096247096
-0.109255951616109	0.778545473208087
-0.617437820113652	0.47962665946144
-0.325588887566906	0.315869150032408
-0.511913601639455	0.368089469087244
-0.220261468485609	0.464731408178154
-0.0710756421490045	0.388983302747765
-0.367628824222052	0.561123663986725
-0.196434049535425	0.399599630039248
-0.242633935540163	0.511245921992273
0.879832341178796	0.582875267021824
-0.966856536827303	0.42644005115612
0.796179000021639	0.502118971998889
-0.262926812678068	0.426060085494992
0.775352208678172	0.48645826590388
-0.0824109607954288	0.422833401134627
-0.184874740341259	0.835077386655733
-0.0335718729643938	0.686980719574932
-0.0512078597819695	0.637237119272041
-0.107607596484756	0.620447713297839
-0.0934090114330495	0.397130990399655
0.792298335488724	0.68753871689731
-0.123158355461327	0.476818019706906
-0.606466023100971	0.650638614107881
0.328557214430782	0.312776748418225
0.762223865751318	0.628623895259404
-0.367790638836003	0.373218533451468
0.350054003350283	0.426823500726624
-0.281840028278421	0.39770489307736
0.741310724382214	0.450187880892963
-0.819686477579739	0.520271447896403
0.302085688308486	0.494291881361424
-0.834601978907051	0.425168318515264
-0.305579667579195	0.318512605032521
0.389370698530847	0.475785680300313
-0.195593251568943	0.375160632937127
0.520346834246866	0.350813695299951
-0.351953536724408	0.402917923703185
-0.351038835784197	0.5568840542876
-0.208357503734803	0.354143777325117
-0.153874882918215	0.391954946383432
0.54440246757244	0.520287132835899
-0.351205479792641	0.715006242779597
0.326583556836155	0.326931097391682
0.927930193488176	0.311661270641086
-0.492850997188583	0.578147310125711
-0.322127642050576	0.423853272978551
-0.304443827531826	0.803192289310576
0.117549811992122	0.313281294180276
-0.146059825005308	0.850523098842307
-0.444960524178052	0.655077388718312
-0.309034387985956	0.519065824411186
-0.278127606828686	0.445310103108459
0.66211355414125	0.491390689840486
0.154796332610655	0.310219653671935
0.0396508421768295	0.335792980864359
0.881208807541576	0.305172953334384
0.750229544016689	0.386040326955158
0.584437243785095	0.419487500233352
-0.0425882134921772	0.367692107870852
-0.574009617118079	0.557731575882031
-0.219444625451012	0.810605030220645
0.15171385570652	0.349630968193045
0.0516117735077573	0.440487256731845
-0.650995535665242	0.340154532852413
0.585614603723082	0.501171311557635
0.0893952698595841	0.373487193327964
-0.80054794896638	0.35347983570908
-0.398461921586461	0.39013870599255
-0.115477332817653	0.318400085602052
-0.63711338409224	0.457030827081151
-0.422527659117285	0.418040177491061
-0.08251894826051	0.434904282320153
-0.308930994003918	0.536357135129213
-0.57420132947621	0.315379097864112
-0.104212998528603	0.645739054470316
0.513226845311262	0.567966568582022
-0.0200286413686461	0.356937607366739
-0.113932117623608	0.718229945031731
-0.148884002773895	0.507443739040243
0.80131099390316	0.609656625485066
0.865414333684226	0.585702950963149
-0.120558739983395	0.502798886677784
0.335748176105912	0.304991051645714
-0.294386988897634	0.456447704200481
0.243351812145617	0.486147961037592
-0.0446893133590825	0.329343242887877
-0.330476028302675	0.65652269236197
-0.432283413978697	0.352600672872022
-0.172725764032774	0.636504457700825
-0.386266997931511	0.369255582698019
-0.530482365053526	0.458777818387266
0.748830936644062	0.482607748446053
-0.211190772610094	0.770268261662618
-0.663810663363981	0.52025776866614
0.679705241291311	0.300649470611808
-0.138855418170253	0.371528547233926
0.624709513741622	0.429806331831063
-0.7159930083421	0.588182981318676
-0.061693147789998	0.308013325587543
0.887961737703862	0.489510363531646
0.773483879253432	0.380283744559883
-0.00543743334751908	0.516074623949624
0.493505578912858	0.641900672286746
-0.315151741277671	0.537337834484852
0.53126231077817	0.331871401911027
0.287675421103252	0.320711100528757
0.509510900196473	0.348044434008782
-0.0326146179926588	0.480554941673607
0.231237368513324	0.420725860860981
0.0328445378346532	0.444282324335636
0.72489341825956	0.34644528973579
0.159111198055876	0.626837093267379
0.0211705390373624	0.703570439702673
0.479921381480076	0.33378286979118
-0.00587875790115059	0.366526837557764
0.229105905565407	0.346485806841422
0.0152653866651232	0.402737051466932
0.257247161717652	0.520971961877138
0.0756582128416556	0.347849529778941
-0.881100012670763	0.392058513024439
-0.0401314269267917	0.490329586055299
0.104623410865261	0.332399689554991
0.0887010494897717	0.361202750456114
0.21086399444706	0.403566967879645
-0.301522095961793	0.585653305407902
-0.31612801900073	0.448257148675471
-0.130456188810457	0.450312127720122
0.426376520072059	0.33178497747733
0.0805519936700206	0.473416851217008
0.122834894063021	0.401975812341834
-0.808190441373854	0.593801111732119
-0.315536430725029	0.547923520755406
0.432634126216466	0.350831491160111
-0.121738545421225	0.436945801943926
-0.0133770516895722	0.389841030718169
-0.479328061783519	0.373480254694676
-0.0034336531182757	0.397844655803396
-0.415629286381248	0.306784845008607
0.071391324940951	0.500060088483517
-0.343543440569634	0.302623824043106
0.839880769851151	0.37468934329141
-0.467597267958225	0.410918110436267
-0.691407892273334	0.417454562319048
-0.698705285089984	0.36219384546924
-0.275201492173731	0.510892714451004
0.770183270315016	0.325840899522876
-0.175800427603273	0.421915311957129
-0.251910202412396	0.54077494637663
0.800899623792295	0.617210483631101
0.797687686689361	0.550824509241731
-0.825043471390654	0.599650623662175
-0.38082411176237	0.515966355166598
-0.319655191805619	0.848986958424687
-0.797915886710046	0.363209964489209
-0.452638549718804	0.440544080030726
-0.0337291913054857	0.424537069319958
-0.730523019855566	0.523242817430463
-0.0275294033760036	0.365267311290951
0.0400969125029722	0.343841096371356
-0.114536646478739	0.410634577471145
0.0481159689903655	0.428905526417669
0.630845069113545	0.861336744294132
0.104173056806863	0.324107351003751
-0.380310708232149	0.632288357311242
-0.0295828679583161	0.388902669456626
-0.346173639511202	0.316467853513709
-0.817439057691969	0.451190089818648
-0.292070752577663	0.8145666700181
-0.243551316095311	0.806403859320175
0.766060660293001	0.424081356063
