# Supplementary material for: Diversity of spatiotemporal coding reveals specialized visual processing streams in the mouse cortex
Source: Nat Commun. 2022 Jun 6;13:3249. doi: 10.1038/s41467-022-29656-z (PMC9170684; doi:10.1038/s41467-022-29656-z)
Supplement: Supplementary file 7 — Source Data [file 41467_2022_29656_MOESM7_ESM.zip › source data/Figure3B_V1.txt]

peakSF
0.0272701284272472
0.0305972015704959
0.0229621760398427
0.0443878818858018
0.029816647596226
0.0336679413633063
0.0242118470765508
0.0425823327264661
0.120023641489547
0.0281836660261337
0.0200000000000223
0.0217516402372196
0.0241979324933178
0.0859328910416585
0.0281282548250373
0.0690764475057451
0.0267110250323856
0.0200000000000228
0.0344672667444211
0.026114320783384
0.0295696137277545
0.0321454033729223
0.0203999603994581
0.0636863383219236
0.0200000000000254
0.0869481781925987
0.0306323392352545
0.02774432429181
0.0348938826792341
0.029591440191014
0.0325602144558278
0.0812354727048144
0.0663541919055809
0.0418050054988513
0.0241078495440084
0.0200000000000225
0.0385682985528537
0.0609715068026798
0.0200000000000222
0.0493498184718329
0.0658337308094241
0.0476831258562955
0.0771145484343571
0.0200055811179879
0.0200000000000231
0.0701435681751292
0.0485258637587303
0.0200000000000225
0.204883156796127
0.0918232441435104
0.0397668071429576
0.0908293052155957
0.191815443851109
0.0560097701361243
0.0286725247914362
0.035285536867119
0.205742426188354
0.0327373204820444
0.0271376998482784
0.0272598680385532
0.169667800736518
0.0200000000000254
0.0293807613048092
0.0200000000000222
0.081183055998419
0.319999999999978
0.0200000000000227
0.154715404608122
0.0200000000000225
0.0331860521476809
0.0359710926899191
0.0534492601428692
0.0200000000000231
0.0698094737317823
0.0540879972240316
0.0201824500971704
0.0200228072575136
0.0263809694868716
0.319999999999978
0.0200000000000226
0.0349704509534587
0.0338604998129782
0.0372940069615003
0.0273451513548724
0.0382355292896082
0.0655740716517115
0.0367284076646563
0.0271382032288017
0.0258849432069755
0.0200000000000222
0.0244896127007406
0.304163497695128
0.0308996626932445
0.102904505996146
0.0498209691657187
0.0301743657400851
0.109485543951091
0.0645270774754872
0.319999999999977
0.0333367237336139
0.0301394625034337
0.279663222924592
0.16175008232027
0.0530681188260689
0.265588832686008
0.0218276586776669
0.0308179862987209
0.0280203703866191
0.0306408856776757
0.0871755844039045
0.0663681767825389
0.0406205899791158
0.0773999938914066
0.0431202033610972
0.0320670658344281
0.0200000000000222
0.14250713300424
0.0493231290049213
0.0770882281527418
0.0200000000000222
0.0257745235065499
0.0290775266458859
0.0264595876520052
0.0546352107359686
0.0280698996588228
0.0200000000000244
0.0478242644676805
0.0244074907999322
0.142376423581583
0.0295291361459304
0.211685943123176
0.0395744487357128
0.293384806197168
0.213666098870789
0.0324716509645999
0.0555719118196654
0.0263250244732064
0.19921803538941
0.0502531285164501
0.295469437755092
0.0200000000000225
0.0262575347620612
0.0651554283240925
0.319999999999977
0.038215583761442
0.296779203153454
0.198294593086554
0.21276325127651
0.0200000000000222
0.0200190691302473
0.0384622541340422
0.0259255012114165
0.020000000000023
0.0282657908601652
0.0691763947443547
0.130536844075685
0.142857630652502
0.0200000000000222
0.319999999999977
0.0254278617682063
0.0200000000000231
0.0625328381694723
0.0200000000000267
0.319999999999978
0.0200000000000251
0.0200032475771804
0.0200000000000245
0.0200000000000222
0.0200366486467728
0.0270131916363488
0.0200000000000222
0.0246927427789037
0.0291238808856939
0.0200000000000232
0.0248181117998456
0.0896626883722882
0.040828732992718
0.0200000000000238
0.0200110970210274
0.0251138125720503
0.0232154710003512
0.0444240697180365
0.28256929762535
0.104028828008641
0.319999998034968
0.0967928721748166
0.0618340429522798
0.047177512399233
0.0200000000000259
0.0200000000000226
0.0897809690133433
0.0325562753952117
0.0200000000000236
0.0376725965708185
0.0264538446185683
0.0264602458476661
0.0537183896660873
0.0200000120763638
0.0328685774908872
0.0945936586994983
0.0200000000000243
0.0222347047647952
0.0680073238367302
0.0200000000000224
0.0284096552358221
0.0689772457745877
0.0282423304530661
0.0200000000000236
0.0263964656051637
0.0243471480304479
0.0263833700004543
0.0409834816447288
0.0446380241084561
0.0997332840754472
0.0341027078623647
0.0200000000000356
0.0308693449888078
0.199391889148684
0.0370045911068908
0.0276764859464229
0.0322373447188869
0.0200000000000223
0.0200280399916759
0.0200000000000231
0.0200000000000226
0.0286579777740062
0.0379185841917626
0.020000000000026
0.0200000000000238
0.095427767562299
0.0200000000000271
0.022689145892382
0.0213984210219939
0.0200000000000222
0.0735517765151581
0.294805306453043
0.036275345417911
0.20387341473218
0.0200000000000222
0.0327928956873792
0.0200000000000241
0.0467243737540631
0.0427526359820057
0.0872265871180648
0.0485611686059704
0.189106963637151
0.152644168662959
0.0200000000000222
0.0200223361199079
0.0236025566784266
0.319999999999968
0.0405741110804306
0.0377344165984244
0.0363655826984047
0.0318083854307354
0.0357969188133588
0.140713882997298
0.0200000000000235
0.174576776434875
0.031233927975589
0.319999999999974
0.0520913342164703
0.0220104484539798
0.0319784026052299
0.0237706984968966
0.0382218750889338
0.0200000000000243
0.259110359711668
0.29570578226383
0.0648880651856287
0.027320063884514
0.047336277663589
0.173317966529793
0.0359861272929046
0.186871305270531
0.0620388807193339
0.0200000000000229
0.206476268034974
0.208580089944174
0.0200000000000339
0.0200000000000241
0.0287347374696333
0.319999999999978
0.0200000000000222
0.17258902951725
0.0630789351275054
0.0200000000000255
0.0206313847477351
0.148718513958033
0.0979578455202468
0.0200000000000222
0.0200000000000222
0.126693816550297
0.0502492674326719
0.252785476282934
0.0345225354603164
0.0803668042481887
0.0200000000000224
0.0297670048636754
0.0506321307849767
0.0286317016286782
0.0579055168508332
0.136910700625069
0.0200000000000222
0.0419011177482283
0.253582935138041
0.0755915360015467
0.034722428121008
0.0677431523255451
0.0743008836199094
0.217800008405469
0.0793574985258992
0.0975601434816572
0.196033690224364
0.0454605111265352
0.0619395552524426
0.319999999999978
0.0528444306998353
0.0351909129296911
0.0319389290668603
0.0250430167371744
0.135797395610225
0.0572321502546814
0.0200000000000222
0.0397596733813932
0.0236247201117076
0.0673193954021756
0.0948573604335397
0.0200000001207903
0.0200239698619273
0.105036070358224
0.0778660807935575
0.103256726364486
0.0562551251663173
0.319999999999978
0.0651858982104248
0.11663434085984
0.149838810193711
0.0947220361964596
0.14367543611455
0.126758803024306
0.127413125949263
0.0348801603400986
0.0329651214246196
0.0310446970661006
0.139321687151191
0.188806464180926
0.0918355138939566
0.061813214606258
0.0280855611223226
0.0431552264706634
0.319999999999978
0.0638333315828681
0.058094855324321
0.0259092953355995
0.0634174843897758
0.0314027164387143
0.0296019127018338
0.0334161005515921
0.0885058777667762
0.0442490566113574
0.0857797705459606
0.206030568167734
0.0314480552422615
0.15926848270041
0.107594332392261
0.0444170911842205
0.0200470234111859
0.0335588436455418
0.0387821085620861
0.205468203316424
0.202570497945843
0.159402149583962
0.297204511465845
0.0230399141382145
0.143003056891364
0.0296213585113736
0.133181807536208
0.0572502531609758
0.210572800436016
0.128813294753253
0.040169158890295
0.294591151633401
0.12129132297426
0.318392680980734
0.0915900141637514
0.200066754785381
0.0707091754249193
0.319999999999965
0.0200186045067984
0.319999999999319
0.0200000000000281
0.0234780543129305
0.197674434950385
0.0200000000000265
0.0236286345650679
0.0365926123102056
0.319999999999978
0.0256485734606595
0.165627121711957
0.0200000000000224
0.0239634782109023
0.0200169079251684
0.129322389085629
0.0650073125965779
0.020000000000034
0.153385749464309
0.0875043073200796
0.0200272496775379
0.0303762362951342
0.319999999999977
0.068363969845332
0.041708747011572
0.248631499215099
0.0889254206518256
0.0200000000000222
0.0283875775801087
0.162436375562354
0.207258604767221
0.0200000000000369
0.0200000000000297
0.0472850002123328
0.0200000000000222
0.0566139212171687
0.319999999999978
0.0564262034460799
0.0682657833818262
0.0542863476888195
0.139318639447443
0.0578853802786922
0.293756464144049
0.163565756356028
0.319999852113385
0.021600244970637
0.0389959675114153
0.142869056869318
0.110036492020635
0.167188671177695
0.319999999999977
0.0249370133605711
0.319999999999978
0.0649793331063527
0.203102370099941
0.0200000000000222
0.0214495653388444
0.0205235532455607
0.0583172979247329
0.0200000000000223
0.0200000005585279
0.0626475050747891
0.0494732979099958
0.0200000017120054
0.0549804461652991
0.175978769061949
0.0509447375997332
0.0339783301448495
0.0283626881945448
0.035035088438382
0.0500301320426865
0.072779444307287
0.0376498528756149
0.0354042163860105
0.0674960742351933
0.31999999999997
0.0500589217430672
0.265102668986201
0.0631314750475476
0.0611330834787465
0.0359500585803495
0.0295064968829977
0.110245652425864
0.0277503036044098
0.0296074899416463
0.118397661163076
0.0319214388209173
0.053773936801393
0.116762822365856
0.180317049031864
0.0756820557711396
0.229154119947377
0.0978562901316092
0.0440115914059975
0.0200134000527988
0.05769318752762
0.0616404289186903
0.0320739325931357
0.319999999999978
0.130794668890142
0.020749609723424
0.219627535255029
0.0744521923318275
0.242452100040276
0.0477371830289929
0.136283236045804
0.0337629490141752
0.0256053374195491
0.0706112200405061
0.0837822944823276
0.0269324790926835
0.272351956960212
0.0890185904028153
0.319999999999978
0.0200000000000365
0.0390415393742051
0.152556327214593
0.18171540512409
0.0325529856969675
0.0221554837413821
0.0709549951120712
0.154985208061291
0.0257771367544917
0.0919794467598922
0.289729361248511
0.0407830965851151
0.319999999999976
0.0200000000000222
0.0704117559869649
0.0615187228968169
0.0830388438856112
0.048764049580605
0.0414464514220233
0.0584023527965863
0.287420161061941
0.112719782364233
0.319999999999978
0.173041774410562
0.0512621286863448
0.0452058081487113
0.0552106920469665
0.191564105341824
0.319999999999973
0.182667752990542
0.0309947103011524
0.164183359290226
0.0924958461309733
0.0200000000000229
0.0706015694361676
0.319999999999978
0.251009812489989
0.0272051759908234
0.0427812168678954
0.0823250003993845
0.0935554775583903
0.319999999999978
0.0357982472001817
0.0558223138400673
0.0482304041644565
0.319999999999978
0.088398410645062
0.0938666864426114
0.0404646884763404
0.117832622977976
0.319999999999978
0.319966566613129
0.0995924725816261
0.112742999946914
0.0513649872365338
0.111581885227422
0.0259834010711128
0.0810502669814444
0.0391591665508133
0.153883995553991
0.0295859048470913
0.0983173857458035
0.147754684655185
0.301094535253601
0.124870530623523
0.0641804141124462
0.0766083907967774
0.256942815804503
0.0519477696632874
0.167156421229203
0.0845768296906654
0.126679226550039
0.31999999999996
0.0288800798082826
0.0573707313782436
0.298523760941897
0.0510720123750829
0.319999999999978
0.055005340937694
0.0200000000000324
0.0746156884120591
0.0929462102866035
0.191476710215102
0.0715308904713578
0.0723230302116169
0.0274082755640603
0.319999999999978
0.230654740977623
0.319999986525841
0.0258145632504327
0.0978468279798197
0.0200000000000222
0.0507165399965653
0.319999999999978
0.0257960121538667
0.319999999999977
0.319999999999978
0.0622951067986687
0.319999771333149
0.201316424443415
0.0200000000046487
0.153598208140355
0.0739183480915035
0.27333062952822
0.0418610289770664
0.25733573563446
0.198404515927989
0.0996445234472697
0.0200000000000225
0.195470953764974
0.174616688762187
0.0350275637114092
0.124930994848582
0.0200244174845348
0.319999999999977
0.235776708842442
0.319999999999956
0.234632310544993
0.319999999999978
0.0398761384219503
0.0308953707072804
0.319999999999978
0.0200000000000224
0.319999999999977
0.319999999999975
0.0200000000000276
0.203583602989247
0.0200000000000224
0.0300542474943661
0.085677072140616
0.0734560476635793
0.0200027795416296
0.0200000000000222
0.100004177969846
0.200744651298941
0.319999999999977
0.146210952861889
0.148596270410849
0.212895440067103
0.0627286485590235
0.0392661731516286
0.163517816858689
0.0200000000000224
0.260236083421311
0.319999999999957
0.104037360328252
0.0712753559991238
0.0919026648497443
0.094758953124536
0.0816144937213594
0.15941134766335
0.118341429216519
0.319999999999957
0.0777501546017097
0.0405306531129871
0.0423994561940086
0.0801961853372604
0.0200000000000222
0.0569174857173357
0.053937894121899
0.0273498134395999
0.02989052929579
0.0414531666168439
0.132795689443527
0.0229274212343993
0.319999998353559
0.229681782626934
0.232455422269353
0.255398179364937
0.101156505429204
0.0739558454191558
0.0512992491198395
0.319999999999978
0.0883450520826618
0.0234442439034328
0.176212303864299
0.316670256800682
0.0752262099984457
0.0200000000000226
0.0200309074117333
0.0317507916913635
0.0320313827225543
0.296404410850112
0.0598740853198328
0.101162341103353
0.0577132547602312
0.0655700787131222
0.021180406332763
0.0274765199506672
0.299518077453056
0.0333158926342849
0.230315508775598
0.21219485250323
0.319999999999978
0.0200000000000222
0.259013911437255
0.0860087834490324
0.319999999991238
0.038296490485252
0.0919603800003907
0.199822134990531
0.0392562620149351
0.0434244068047703
0.0268384772585248
0.14806848820939
0.106616274738833
0.0640274410311513
0.0283633579042408
0.0562407894027524
0.099062045732227
0.148794101285108
0.027914747766243
0.0567502614153362
0.319999999999978
0.319999999999978
0.0902843316077451
0.0377631757241575
0.204273467343434
0.080255494902328
0.0493973803034304
0.0735432779002686
0.198026942659893
0.0386346506678372
0.310494919201984
0.0531439845294448
0.0200000000000222
0.281073699495885
0.132658322613183
0.0349232242455309
0.0317301961976543
0.199203042573401
0.0421706804724684
0.0653015109502487
0.0832917907981519
0.0772579738099727
0.0848284643143057
0.1108616836958
0.0234688210609318
0.090637985318906
0.0274252192636478
0.0408508156044747
0.0823454289487624
0.0754934284274328
0.319999999999978
0.0634424543525677
0.0892054957005263
0.0541910495414767
0.034658765258037
0.111205707009342
0.0409346617106682
0.0289489004896594
0.208007876136116
0.0377387168272716
0.0646972354537499
0.319999999999962
0.0200000000000222
0.284255420873268
0.0563911260463069
0.0626151830976878
0.0833214232284345
0.0506365982741801
0.0200000000000374
0.0200000000000298
0.103685996266936
0.199837040006392
0.141197796945864
0.0310248137620449
0.319999999999978
0.319962629340395
0.147840317175578
0.319999999999977
0.127491595472183
0.208219007779281
0.0339028476116727
0.307364334473789
0.319999999999978
0.126745298972
0.197769569182863
0.319999999999978
0.0200000000000224
0.0806931263394516
0.319999999999978
0.156236250735889
0.0378416448543901
0.0274956655901565
0.226314451648698
0.0821116893221043
0.319999999999977
0.0694473818414702
0.319999999999964
0.0264211880205668
0.296068102650248
0.223409332506333
0.218036982228875
0.0268720638153016
0.319999999999978
0.0214565369020783
0.319999999999956
0.319999999999978
0.312512850544306
0.0815855644046047
0.289516944350706
0.319999999999978
0.0200000000000225
0.0867475683323324
0.0637856135704928
0.156280812118682
0.10445315245602
0.0200000000000271
0.0593531647025858
0.0311968513535648
0.0648490668900151
0.073727425678208
0.0576775082859871
0.0200000000000229
0.0417883705346578
0.035100782036072
0.0645340271846293
0.296838777859749
0.0544850505060653
0.0467278202672234
0.043965278841105
0.319999999999978
0.0958810372713846
0.0405387711326807
0.319999999996646
0.0695106823575007
0.102478073192341
0.319999999999977
0.0414701363457734
0.319999999999977
0.026724461243393
0.234300203484882
0.0449062400934418
0.0268540692965971
0.0699358154293657
0.0200000000000257
0.0442854346485782
0.0778919867774582
0.0200000000000422
0.319999848758261
0.15149361356376
0.0339417124686263
0.079480606460393
0.0200000000000222
0.319876546507103
0.0418825895450291
0.0294250351617603
0.0200000000000223
0.0344411010467212
0.0402980792477086
0.0265913393656763
0.319999958650279
0.051081652663209
0.0200000000000222
0.0482808707506749
0.0200000000000243
0.0467525514602335
0.319999999998659
0.054339817577755
0.0445830445061988
0.0739035440498675
0.319999999999964
0.0200000000000369
0.0200000000000299
0.0382703417392772
0.114816063842373
0.157296207394351
0.319999999999978
0.0284084973620884
0.0855629212760542
0.0486650438677131
0.0942521065592569
0.0743857620891809
0.0200000000000226
0.0200000127656302
0.0450211096945634
0.1246363256922
0.0252787580119192
0.026995987630426
0.0313164701734015
0.0270150109383157
0.0200613603958065
0.0200000000000222
0.0687973521939955
0.0944874405817207
0.134112403647827
0.0448230897780053
0.0897393256949631
0.0809028205239976
0.025897640815969
0.0932094593801462
0.0885617269198337
0.0449949486126752
0.101080119482771
0.296383775228802
0.0308352075660081
0.0436119228316019
0.051438324982411
0.221013704063826
0.10141793038509
0.0263951337560743
0.122550581118577
0.052340071653886
0.116502303827846
0.119933260832963
0.264739965766982
0.180125541378114
0.0200000000000259
0.0226384487912277
0.0793762816954613
0.171592216008899
0.0475619290823352
0.0589917424060896
0.0834918655417025
0.220617176599173
0.179571709685388
0.136671449710369
0.0986869995166467
0.132156180061773
0.129278584037766
0.158789852814436
0.072988919748577
0.120853871899243
0.138204815464009
0.0502468095794928
0.127622910084772
0.134851436017189
0.204340368033192
0.0261578822278151
0.197221377386993
0.0514887013685628
0.110942894088417
0.0200000000000223
0.143457328407884
0.136666220185922
0.154719732292449
0.0200000000019015
0.285562604703492
0.12060294908213
0.0455348419355406
0.147819265184163
0.136991172994878
0.11775132071857
0.0200159798700245
0.116243355697319
0.0200000000000222
0.0200000000000224
0.259455271413091
0.319999999999963
0.178887250009603
0.289836578987772
0.254951744569864
0.319999999999978
0.206195257738523
0.0452421112548347
0.0443329850737678
0.0200000000000223
0.237560612062615
0.0234566702352024
0.0640389116818003
0.111846812607658
0.234954506217558
0.0200070422184081
0.138751985018687
0.0917046023921597
0.0708853160589443
0.152094004670626
0.208178031237026
0.03384317476266
0.308634335735583
0.319999999999978
0.103190670401806
0.319999999999978
0.0200000000000223
0.0200010528968376
0.0267633017413207
0.0200099881858416
0.0964596578945381
0.0362584609851966
0.13347388367904
0.0200000000000222
0.0258468055090435
0.0607988663780041
0.082258524553234
0.0430290935484623
0.0648579205167204
0.0442690796836579
0.0369904418998198
0.0451770032604096
0.0322906102701754
0.0200000000000348
0.0442479082159829
0.0290435770434114
0.0559424672090049
0.0365551959372791
0.0592775835558969
0.0262699218034137
0.0409903468497134
0.0313559354259702
0.0384980697583739
0.0455238582337427
0.0845278187491701
0.0274780236119643
0.0514762153844556
0.144801337031696
0.0363780287367246
0.319999999999978
0.0400035591856121
0.0741324703170661
0.0200000000000298
0.128292391556242
0.11808579435161
0.0552618811909819
0.0201102105026881
0.0200000000000222
0.0394562067845857
0.319846990656016
0.0499723976013265
0.0980376386722468
0.085469396220678
0.0867145634634589
0.0200000000000234
0.0414519386880545
0.0258131501195084
0.0337223238084929
0.319999999999978
0.0268294352768401
0.0434941617945521
0.0349648902536898
0.020000749047466
0.049110948889348
0.0301825724236423
0.0413035398028161
0.0404194093970128
0.0746053997730434
0.0373998599342719
0.0200000000000328
0.0389962221255044
0.0279722519031474
0.0200000000000222
0.0703234268649779
0.0275738992804692
0.099341087883549
0.0302248863904833
0.0450605793839477
0.0495657062419813
0.0330747289277921
0.0200000000000223
0.125851785937403
0.0362678679511505
0.0355613996799557
0.0417451228788142
0.0610646213501373
0.0484019820456626
0.0200000000000222
0.0200000000000225
0.0464541718898563
0.0295664867561665
0.0288993908063596
0.0567453692284441
0.0200000000000231
0.100077069111109
0.0400630033366648
0.0309497250889866
0.0200300649069687
0.0200007385251684
0.0497183022507922
0.319999999998782
0.0506884441625295
0.0232954099946181
0.0725123451948755
0.0251733743166352
0.0200000000000222
0.0280346660014173
0.0339434406468804
0.177294758333672
0.0322481686689483
0.0453658080975731
0.106442231630786
0.0200000000000225
0.0721229705441905
0.0235857949764787
0.101397875342215
0.0287387961675757
0.0219550377930973
0.0665302739548019
0.049054763610538
0.029832500233248
0.0432829265011327
0.0200000000000231
0.144301255554152
0.0290391321318016
0.0824173992605472
0.14854656971396
0.0831840277944572
0.260679284804995
0.0286229855139916
0.0323610604672753
0.032067173433704
0.0616397770004674
0.0200000000000222
0.0200000000000222
0.0269491357914587
0.0200000000000234
0.0200000000000293
0.0875431219304263
0.170712837805785
0.161103459022163
0.0308796322223175
0.0200000000000223
0.101557830727821
0.0302539577832622
0.0337805398385176
0.211913671395628
0.0673764786768689
0.0562262157118742
0.0377728930568638
0.0320835362629915
0.0265182184047848
0.0200000000000224
0.319999999999977
0.0264150520873917
0.0409693223775004
0.0296468252935136
0.0455215086065028
0.2009182070999
0.0200000000000236
0.0264229437511372
0.0267495354210357
0.109243575244914
0.0200000000000241
0.319999999999978
0.034938554557827
0.0331634796932143
0.0267926962482773
0.0789821378533125
0.267211580526249
0.19218059289982
0.0200156383558539
0.235066931819468
0.0398905527252932
0.208879612444543
0.19258208245001
0.029113677595603
0.319999999999978
0.0200000000000224
0.0226122408971732
0.04749324026413
0.0402387536157047
0.0200256560712238
0.0200000000000258
0.0200000000000229
0.0589138862582933
0.0443406862808595
0.0874204100892426
0.0200000000000302
0.0200000000000222
0.0200297811719453
0.0200000000000376
0.0755262559620412
0.0513974404015281
0.319999999999975
0.020000000000023
0.0734736737275775
0.0717884634087278
0.319999999999978
0.0568664782940179
0.0367965349751383
0.0588973815253043
0.286880805566228
0.0331478397735332
0.0222435581657905
0.0315199770889921
0.0222753082103614
0.319999999999978
0.318810471114701
0.0200000000000226
0.0227618077180889
0.0245122195894089
0.0873553726176239
0.0200000000000222
0.194917312839877
0.0266130772885389
0.0447019491317263
0.0200000000000279
0.0307288686544078
0.147097005327178
0.319901546596196
0.0233841624629437
0.0200000000000232
0.0232212899363286
0.0344570152698692
0.0919962669638857
0.0200000000000222
0.0200000000000225
0.162055663997003
0.0423413214057777
0.0209509086730556
0.0200000000000235
0.0225820410151657
0.0303410091993015
0.0200000865294867
0.0596043427999825
0.0200000000000222
0.0223285556889016
0.0200000000000255
0.0525103883609107
0.0995578977378827
0.0613659005118751
0.0522260358262149
0.106888280875865
0.157729171705931
0.0319590443623358
0.0365219828146915
0.0515120392937143
0.057981377045217
0.0200000000000227
0.0601571160760426
0.0353677389469599
0.0583129735252255
0.0429069603392153
0.256365778371185
0.135059300297287
0.0200000000000222
0.148066086963516
0.0439160125088397
0.0357105456881365
0.137550829927145
0.0982760239827322
0.319999999999978
0.0200000000000222
0.132568539370941
0.0721513416418947
0.0483862708273088
0.0200000000000235
0.020002930667393
0.0200000000000226
0.0374708485505674
0.0200000000000222
0.03083881176708
0.0406925469629419
0.0464089215015479
0.0200000000000222
0.0200000000000224
0.0296455052280348
0.0200000000000222
0.0532818073551948
0.0579169750207298
0.20071287016525
0.198744796508435
0.319999999999977
0.0398566787734906
0.0452988615902138
0.319999999999978
0.0355306254010252
0.214825187092878
0.0200063773264814
0.125313122969845
0.0276120003238052
0.0427462544779893
0.0200000000000386
0.0200000000000223
0.106460989145808
0.158999860183049
0.29851050844624
0.0200000000000227
0.0266233760816641
0.0478534642246025
0.0457995419107499
0.0396399147907821
0.266941690970884
0.0200000000000222
0.0541696983227256
0.0451670570451558
0.0351707442402691
0.0926653456585443
0.0791713092833296
0.0285871033765282
0.250097846139722
0.0776488840833653
0.0200000029013211
0.0720105483741129
0.0200000000000222
0.155110912492718
0.0526753161209034
0.0562197425734928
0.0390634672948728
0.0296315198580726
0.0200000000000225
0.0200000000000223
0.0200000000000306
0.0471975665514137
0.0592760086135794
0.0464783730268755
0.319970403263432
0.0798115237340419
0.134093019411696
0.0200000000000434
0.124456140163799
0.0498090942558075
0.0654342518847538
0.0666105453184463
0.0505598593102095
0.116123528730749
0.0467481596708163
0.0889025224586115
0.020000000000023
0.0274972674673467
0.0949532089504393
0.0745293731106962
0.0828027643196679
0.0624464193510959
0.0641255033279475
0.0347180852070492
0.061830093414715
0.0200000000000226
0.0670264288371841
0.0435829844761982
0.0412611379063277
0.0546622050728612
0.319999999999978
0.0387458964804869
0.0200000000000222
0.0200000000000278
0.0636771101026552
0.0461152164709736
0.0319193258159856
0.0413099374281762
0.0411150803181585
0.0418995652556646
0.0435749679879503
0.0229567562581317
0.0200000000000223
0.0618586466175455
0.0336154850466258
0.0200000000000342
0.119178126438666
0.319999999999978
0.0200000000000247
0.0259694058064762
0.0822660317810212
0.0979818069884878
0.0326622384989787
0.0200000000000269
0.207881156850699
0.0905840977404294
0.0271536317593997
0.153927053979753
0.0200000000000266
0.020000000000025
0.0200000000514561
0.030772822632959
0.0265124543036813
0.0200000000000223
0.0452935636166208
0.16839561337959
0.02000000000003
0.0205447326631683
0.0200000000000296
0.319999999999976
0.0200113454249474
0.0200000000000267
0.0200000000000222
0.0200000018398143
0.197000053220393
0.0543077991325739
0.0712876918151339
0.0456954956974316
0.020000000000023
0.0200000000000429
0.0988474721088321
0.0327057223547156
0.029863272916773
0.0200000000000223
0.0213321312097749
0.0579701759727185
0.120897472642985
0.036124582404267
0.0200000000000232
0.030074760585539
0.0996807644816341
0.020000000000025
0.0883891125104143
0.0364525257447696
0.0425644950716742
0.188496722257562
0.0997569184792494
0.0200353957754608
0.245660050355842
0.0285971860063673
0.245874903203701
0.313367024777795
0.274975446613671
0.0200000000000425
0.0200000000000222
0.319999999999977
0.0314918450124522
0.0200203963870844
0.127402314426346
0.0434317798881229
0.0200000000000231
0.0200000000000322
0.0327730414065845
0.0236563374322319
0.164514729950547
0.112790004831492
0.0200138259038563
0.101707507583223
0.10776472690309
0.0800566162635973
0.0200000000000232
0.0265934402178619
0.0280195105166539
0.0307025670474966
0.0714350396201151
0.319999999999977
0.0200000000000287
0.0213485418987908
0.0200000000000227
0.0386388825599769
0.0542141782257869
0.0772209010083421
0.0400022928746014
0.186733736249918
0.0200000000000222
0.127124509111461
0.0438520319763651
0.0426838799777917
0.0840903307529393
0.0306815714850733
0.0452818657563493
0.103948625161791
0.1286851570247
0.0813878330791864
0.0200000000000224
0.241254391896068
0.114314684572086
0.0965069793900301
0.0200000000000273
0.0363563314994001
0.0390818554906644
0.0315434376978737
0.0405832758555115
0.0419821068111208
0.0603287459465643
0.175279572146475
0.104807189807184
0.0478754246481525
0.319999999999978
0.0356317426214271
0.0536350833641471
0.063648270011278
0.0665353048649566
0.0202152468323813
0.134471431821014
0.0201045706827327
0.0967156367506788
0.101772605230174
0.0200000000000222
0.123476355204461
0.0932106997594166
0.0416258624432196
0.0917754456811603
0.0397975316993022
0.204217003266426
0.0428783878569348
0.0683145835500446
0.0445075767151652
0.319999999999977
0.0450481602002515
0.0455536118123271
0.030695498556688
0.0458812036540929
0.0601488352620798
0.0712623150698444
0.0200000000000243
0.0216605934443342
0.028871365135654
0.155020222442349
0.0259923858053097
0.149755453655904
0.0530615512859339
0.0860331388612132
0.107322650276445
0.102010811173634
0.0878367162233288
0.0200000000000265
0.0711063183956651
0.0200000000000222
0.31999999999878
0.0615213070073324
0.0634964808136504
0.0406781980843409
0.203052355808601
0.0808747668237417
0.0200000000000222
0.097786580810954
0.165304086392257
0.0931821307172463
0.102336772318246
0.034991912162232
0.113923826668203
0.0312175740735966
0.131476965081032
0.0502956123256678
0.0316488976366929
0.0238304864540335
0.319960264353963
0.0425559065422985
0.0428465493644498
0.103249248825486
0.0200000000000225
0.0313557580886942
0.0317899481159118
0.0603988446038654
0.0455818992773658
0.0337406354839659
0.283849769068463
0.0738071458335437
0.0701165132968583
0.214062470474927
0.198640299933834
0.163926271642768
0.319999999999977
0.0652155499969927
0.0411660441780364
0.0709300950898762
0.0456522123010184
0.0200000002689827
0.0338789627998298
0.232930129808677
0.0489366260786388
0.046831136751891
0.154459034608803
0.0800330826210477
0.0703943852749902
0.0923066049465446
0.118570331641315
0.170372139037131
0.319999999999963
0.31999999999997
0.119420882412095
0.109796744692013
0.0608395166717762
0.24271014191398
0.0529592997005248
0.0200000000000222
0.0656033701001099
0.111897597543908
0.199000576060682
0.022330163528011
0.0416144518421164
0.0957086326280062
0.0260558874946108
0.0351503790416514
0.0809063860872054
0.136003181972975
0.036968349282985
0.300523364143648
0.0200000000019602
0.0296302540757535
0.0838009136681247
0.0200000000000369
0.0200000000000264
0.319999999999978
0.060392517645103
0.319999999999978
0.102771622391091
0.0911234970530083
0.0438145152427115
0.319999999999978
0.0252931055704576
0.0200000000000241
0.0414021344907745
0.098533112709814
0.0847444565964537
0.144911122385332
0.100661801626504
0.297384193259445
0.0421697714254998
0.109383157937724
0.0200000000000222
0.12563866007501
0.289873149615807
0.0253608006062794
0.0562624039193509
0.0334946340113072
0.0789329510468426
0.0200000000000224
0.0365111498181886
0.0351473706343569
0.136889689912518
0.05156130441019
0.116951499383149
0.0354757439107504
0.0418526459409127
0.0320818135328806
0.126708450584264
0.133818617314287
0.0954600078712036
0.0569982716189804
0.0222292529646711
0.0363743175026842
0.319795873361403
0.0283854323425268
0.0515122468058479
0.0465262212295715
0.0535838917438137
0.115969948197878
0.020000078999325
0.0967101084164863
0.319990114956094
0.0583101662963625
0.0960633795153417
0.0553458851269876
0.114210259648972
0.0200000000000308
0.213296758922121
0.0679867626252218
0.319999999999978
0.053350084979772
0.0359364894220059
0.138303468592102
0.0613704651650453
0.0951846944952392
0.0429064508950879
0.020000204939758
0.0200000000000228
0.0200000000000222
0.147570798001186
0.0469150684422277
0.0506560924404368
0.0610605116900988
0.0616848536814939
0.0217871678348991
0.134872924622229
0.0200000000000222
0.0200000000000363
0.0200000000000222
0.0463994520547075
0.0200000000000285
0.0200000000000222
0.159918166227901
0.319986317318826
0.0257313080337148
0.0454543579317182
0.115625985344425
0.172040705760354
0.0310346051319478
0.0757106046665707
0.0438925046994192
0.0833610468292565
0.0267847889551433
0.213709975217255
0.319999999999978
0.104424225300908
0.319999999999978
0.0200000000000222
0.0717989352767422
0.0417185363684877
0.0200000000000222
0.0906565199175825
0.0642148734329875
0.0967940874129082
0.0396426189212232
0.0424632744248091
0.0887648325852246
0.0900767818990959
0.0716375662178482
0.0288336104687709
0.319933988092837
0.0815312555706241
0.0955289190498523
0.115611175128861
0.319999999999978
0.0964273081883284
0.124451959496446
0.0684625748024022
0.102855485168674
0.0353383856322285
0.085930584822213
0.0200000000000222
0.319999999999977
0.143521147253929
0.142612222046312
0.188355091419202
0.0756485728128669
0.319999999999971
0.216016057959068
0.0294212837498169
0.0582051676001258
0.068151837676183
0.0704470791259874
0.165456883606525
0.0401979819298351
0.0355928055843939
0.0443951782059831
0.319999999984578
0.168389910025404
0.0706378603361319
0.0330285673527095
0.0200000001317374
0.319999999999971
0.0200000000000244
0.0665668627315112
0.211840539942521
0.0724126008429671
0.0287303820727281
0.061183128229396
0.062218027815181
0.121348288775852
0.0916601219399795
0.111998768057493
0.0806903469216046
0.0561735836308295
0.0377995543972504
0.257994623732018
0.0543278900068496
0.0304294434849535
0.0645983411422692
0.0844317637031122
0.0974086591452461
0.143895340174275
0.0406360892216502
0.0860502910726355
0.0368601961693666
0.118619390967775
0.319999999999978
0.121084386846938
0.0298555733913609
0.0682800539295991
0.189935677343892
0.105593011738399
0.0200000000001164
0.107101314283884
0.0682574498945522
0.319999999999978
0.0456924883035633
0.0434424290110201
0.215212263110905
0.319999995380909
0.319999999999978
0.0323788319000404
0.0814007826983074
0.319999999999977
0.0905927822336174
0.0597326784442863
0.319999999999978
0.0816248674855046
0.319999999999978
0.319999999999978
0.0364662702657094
0.244790113208402
0.319999999999978
0.0382967427511662
0.109313743416275
0.0848779024951167
0.133349183211354
0.128900438801654
0.145395833972304
0.0200000000000238
0.102519925503584
0.24231146045486
0.0200000000000222
0.0337305781047487
0.0851981996517062
0.319999999999978
0.0600011208880455
0.0883483431468277
0.319999999999965
0.0315171042635512
0.051134592787621
0.319984014096949
0.19098089268735
0.162312555731266
0.0336621903760292
0.122012735196692
0.319999999999978
0.033312049350665
0.319999999999978
0.22566245898213
0.0527860532035549
0.0200000000000226
0.0323193178746385
0.218616647348509
0.0878427705000705
0.106332063361978
0.0567566153427055
0.0532771784650776
0.0727193107074572
0.0206191010475162
0.319999999999978
0.0704828511579159
0.0634854141864164
0.182582368196208
0.0200378037754507
0.124013820990061
0.0203462855780864
0.0715484871031615
0.0200000000000231
0.0409624002542282
0.319999999999978
0.0503336676228787
0.103668062678154
0.204588081738367
0.0700529713396822
0.0254125227783986
0.100160181146845
0.0721157272819451
0.0431920968145444
0.214713439486268
0.0591099234757917
0.0534330434026
0.079665243644169
0.0685670239963667
0.155041345369534
0.076730975839993
0.0439243234390741
0.0359725016999516
0.0868705506550921
0.103458754545726
0.0523510337661987
0.0539946240509089
0.0784329252046962
0.0200000000000229
0.0308981534873195
0.020000000000023
0.277784651347231
0.0795468539127551
0.0200000000000365
0.319999999999978
0.0434180106690884
0.138734671773626
0.0366207017825972
0.0563936411010535
0.0683794049792705
0.0311511300066778
0.045843780138712
0.0786034655094106
0.0308671047218592
0.132959478494357
0.0453336523855116
0.0275416636826879
0.319999999999963
0.0358711373928315
0.0510450385598489
0.0862811092906007
0.144575377248329
0.0218929509204837
0.0842821945431618
0.319999999999978
0.0672805782858061
0.0577634891570537
0.114232828014946
0.0392584696072684
0.319999999999975
0.156945761618983
0.13438668256441
0.126543114817761
0.0961373874166827
0.0200000000000227
0.220506543130065
0.0200000000000222
0.0200000000000238
0.0214951359598764
0.0380042639886358
0.1731192072041
0.31999999999997
0.0291635774397972
0.0200000000000222
0.319999983116569
0.319999999999978
0.114682429816493
0.0404216617733362
0.0200000000000232
0.0344194051805065
0.259314092766053
0.0200000000000222
0.319999999999964
0.103225710348927
0.0401020919626752
0.0439239311208814
0.0856512178635434
0.319999999999977
0.0200000000000231
0.0687933853540905
0.0582939533077579
0.0372780266633705
0.319992195918533
0.0331605187818008
0.0446993619011211
0.0200000000000225
0.0469916915550503
0.0553551031319624
0.0922947231847457
0.319999999999978
0.0740978038092911
0.120906060335873
0.284332831479109
0.223803217861632
0.311566858352943
0.233824598688006
0.273754801243724
0.10159152767663
0.101246387196094
0.319999999999977
0.0200000000000222
0.266651143093092
0.319945271619889
0.306307221450475
0.115646009263959
0.182161641651005
0.104486693434648
0.0833920087271365
0.0200000000000224
0.0200000000000228
0.0863747935190762
0.0815914607623233
0.0854074405703254
0.156079206012341
0.120828510595694
0.12302111637422
0.0527191894510656
0.319957580469433
0.230597107644018
0.0790847894235282
0.0200093996829182
0.0629325170543447
0.319999999999978
0.175119416660997
0.251282579041818
0.152905260187338
0.069659995069789
0.20878401940695
0.213206274943864
0.0533923432930958
0.319999999999977
0.0572915741155753
0.113281270372719
0.0348985719439346
0.036275842100226
0.0476747578896987
0.254287710059201
0.0398551593808684
0.0462215532232105
0.31994264655713
0.099470915455883
0.319999999999977
0.0677503893543901
0.0200000000000222
0.319999999999978
0.0364781846464686
0.0200000000000253
0.0200174067561627
0.0319674871283264
0.319999999999978
0.0715762410723646
0.182446276648456
0.194130134989625
0.319999999709277
0.0200000000015236
0.0424287824938961
0.0814357105554454
0.0352224752573351
0.079320330998953
0.123295813499589
0.0305961014824888
0.0262196984642977
0.319999999999971
0.17184990967841
0.127781903845114
0.0391422695530503
0.0787610720963662
0.0807346864001674
0.180211142126437
0.0200000000000224
0.0582950765267057
0.0518819329364319
0.0215896959983269
0.137425761592945
0.0200035612613102
0.319999999999978
0.219436623825666
0.0378919820127441
0.127135057859981
0.0332300074481915
0.0597435408099947
0.264279753169941
0.24859827168147
0.0634631391158976
0.155060712976786
0.319999999999978
0.0214384197836435
0.0798963068353043
0.130817098144295
0.319999999999966
0.0375060099816279
0.020000000000035
0.0504949481769828
0.0947366224662273
0.0940477261437452
0.0200000024223289
0.0549370476198157
0.319999999999959
0.0587459587022572
0.074566064642881
0.026435338783485
0.0200197479075159
0.319999996288031
0.120056794698877
0.319999999999978
0.0512079911863178
0.184552799436761
0.137557335018212
0.319999999999965
0.0200000000000222
0.0200000000000224
0.0200000000000229
0.0200215298097309
0.0200000000000224
0.0200000000000223
0.319999992629906
0.0200000000000245
0.0200023697083599
0.230155814502322
0.0458694915780005
0.319999999999976
0.290436934339787
0.0414652021959772
0.151585690413506
0.0200000000000257
0.170993531733585
0.128337866316491
0.0335394050379808
0.0308931263051047
0.0981645116434626
0.0450062999057285
0.0460345319684628
0.319999999999977
0.109487368626769
0.280606589300474
0.0613983888562721
0.0905635274813837
0.0203615058984424
0.319999999999978
0.0713742949849736
0.0490956601711052
0.195401324409211
0.319999999999978
0.0716174845956556
0.319999999999977
0.291097227409364
0.0200000000000223
0.103814315966018
0.0961661349612245
0.189437285593219
0.319999999999978
0.319999990821728
0.0340278400934563
0.0681261011423862
0.0214971861928089
0.319974763843836
0.178772637627506
0.03403475609396
0.0211838196475917
0.0773495908918511
0.173157719694884
0.0816684514101567
0.0495577076251021
0.0200000000000224
0.160711088918254
0.0295719587016982
0.0200095793141352
0.0200000000000245
0.157038896921194
0.164685964009443
0.0396720514520272
0.145336326526825
0.0200000000000373
0.0806058979467932
0.0775029894178501
0.210034817976054
0.0200000000000222
0.0744309581747726
0.0864644834483813
0.0975703170400464
0.0312167243414063
0.118748201514541
0.206387940220596
0.162323877792744
0.240147650848198
0.0581895149130268
0.109951053085788
0.139168607132917
0.0200000000000222
0.0481075588450326
0.305364902186958
0.319464055528507
0.0637972107992361
0.237305811631228
0.0911719208449776
0.056574103464466
0.319999999999978
0.0778393192738522
0.0858213017639387
0.106485574897317
0.120572248437282
0.319999999999975
0.0200000000000237
0.0200000000000222
0.0584127109151837
0.0907541020650739
0.224746035368097
0.061673077101564
0.0225177546721952
0.0577779453278063
0.319999999999977
0.112851239309303
0.222123451092081
0.319999999999978
0.143254319152993
0.319999999999977
0.275239770530381
0.0200097003803037
0.082035418911881
0.0803379977091055
0.185338227117812
0.0316737432573481
0.319999999999976
0.319999999976642
0.087617174656615
0.319999999996766
0.1975643856543
0.0200000000000222
0.319999999999977
0.263356631058539
0.137470915350687
0.319999999999977
0.270199124918039
0.319999999999975
0.0516495259898865
0.0223381395617848
0.0200069722413879
0.105081495588053
0.152419818646395
0.0200000037482442
0.0200056623503627
0.108208572386743
0.102451392398846
0.216264104873416
0.131297030071385
0.0200000009859335
0.177949406790186
0.0337725571240638
0.100531451559874
0.0851649387433001
0.0767953199852401
0.256906188610068
0.0319968706906409
0.0333368241672067
0.0264444025693973
0.105143994296544
0.151251687808621
0.171005401935187
0.130264868415005
0.020000000000924
0.184290543994836
0.319999999999964
0.0377208366166283
0.319934226218368
0.0411763637180927
0.0463982470920535
0.0530289446346777
0.319999999999978
0.032088477079782
0.143027187798739
0.319999999999977
0.0468977552704716
0.0272208288248673
0.225223305455672
0.0200000000000298
0.281134211172453
0.0648174278738501
0.020000000000025
0.319992008106846
0.0442042639373822
0.065282532230129
0.167162937264437
0.319999999999978
0.319999999999978
0.0597055286537565
0.128028676705026
0.0885166785415433
0.0670917398576033
0.0678159444235745
0.124540747336949
0.0559854549080342
0.0200000000000222
0.0413298527581514
0.0824263976705026
0.0200073439957062
0.0437986485473364
0.0200000000000222
0.0395697567513678
0.0401101043783553
0.319999999999978
0.021689777293424
0.053566067828115
0.26215411801001
0.100747579969408
0.0200000004217633
0.126612381842383
0.0200192470059372
0.0553282324622927
0.123396039568146
0.109013043806123
0.127704356129191
0.0775601754763045
0.107347706799862
0.142181198816287
0.0407221212193781
0.0649049106562854
0.0213655290338955
0.0239753415658938
0.145526521962076
0.106507982960285
0.0344866363084612
0.0200000000000222
0.0374681683837041
0.055261531543406
0.0225552299309656
0.042903968608669
0.0509178961814728
0.21868770045639
0.0200000000000222
0.195897545078049
0.152183124504663
0.235772922393986
0.09597486076216
0.145947038673815
0.0305716275512015
0.103533474186211
0.108707351374638
0.319999999999977
0.0200000000000222
0.161670027477791
0.114712408030795
0.0254951037162287
0.319999999999978
0.319999999999977
0.0702696136333592
0.0406930515730783
0.029462482534633
0.0547738460243302
0.0200088057908022
0.111469013901168
0.319999999998881
0.248987237700352
0.041052632171274
0.0864060875017237
0.0360773329871134
0.0200000000000251
0.0200000000000222
0.0298669885265007
0.020000000000024
0.0200000000000225
0.0558302277503267
0.176030734382854
0.249716555719062
0.076502402217977
0.0298932717865535
0.0200000000000222
0.0200000000000222
0.0200002036839929
0.319999999999978
0.207710505215359
0.0573413790137803
0.0937017590479651
0.319999999999978
0.117737871774507
0.0200000006936395
0.16974108016712
0.0777777898310295
0.0213356519527664
0.319999999999977
0.0722070779094385
0.126873800208361
0.0990920075051164
0.109349306244519
0.0916554238085592
0.110721317277553
0.155476003528892
0.319999999999978
0.0610266968497859
0.11141789903457
0.0200000000000224
0.319999999999978
0.136367196878515
0.0200000000000227
0.118793224956841
0.180093681142354
0.0372203454626199
0.0603334924318129
0.0200000000000222
0.138142014875255
0.045128591839
0.0598404077603717
0.0240736028850577
0.0738072533216154
0.0458937688246532
0.0200000000000251
0.123845911523335
0.254192844257355
0.074251440384183
0.0908656517039597
0.0369406626782373
0.0576357154671531
0.0410463766137966
0.0446259850403618
0.0688655608501086
0.0200000000000222
0.0402482099176916
0.278981721315139
0.051795127352877
0.0227505724938351
0.028070506096726
0.0620797101491229
0.020000000000564
0.319999999999978
0.0560292468356802
0.319999999960538
0.0309544037451077
0.0414105689794509
0.0395478741555551
0.144732866102541
0.204393513479779
0.0421853009261186
0.0223319384225324
0.0273627337627822
0.0200000000000222
0.319999999999976
0.160914951683013
0.0418399420679884
0.157486021583962
0.0200000000000222
0.261572178844241
0.0308678282473863
0.0780402509668742
0.166290197168303
0.0200000000000232
0.111560165283457
0.239183670891808
0.0417917183176918
0.020086480790997
0.0223955586933204
0.319999999999978
0.03135155275643
0.319999999999953
0.0200000000000225
0.0247666601511307
0.0659377845219178
0.0917165786229644
0.319999999999978
0.319999999999976
0.0442771693187784
0.0448913957005087
0.267577281956381
0.0444780727922885
0.0848390351893214
0.255876236901963
0.0922245407437954
0.211339965690934
0.0852785291136556
0.109833407570872
0.11059939163166
0.0200000000000227
0.0200000100502034
0.0200000000000222
0.020000000000027
0.0200000000000225
0.319999999999471
0.129430163394461
0.102847003091652
0.0200000000000222
0.0950491041296905
0.0783789161347865
0.0479587146182373
0.169277148980906
0.0200000000000227
0.020000016813335
0.0239513979450602
0.0400852395871879
0.0257554769479739
0.0557354401834287
0.0200069986052195
0.112900430210549
0.0213594934982237
0.113053289373152
0.128077555308306
0.0255942887443887
0.152306631606958
0.11956528529502
0.0200000000000223
0.0982477684113137
0.0200000000000223
0.291632441181617
0.319999999999978
0.0200000000000222
0.147483834497222
0.0200000000000377
0.231788779092044
0.139911624314274
0.17223619951932
0.0200267178578033
0.0951752548846054
0.319999999999978
0.254661931818248
0.319999999999977
0.0248746428181416
0.10420337104721
0.191614169375039
0.144493271253253
0.319999999999968
0.128070991513299
0.319995486066247
0.091203835542054
0.114115322153362
0.319999999999972
0.143277887551483
0.243093056202716
0.319999999999975
0.023334075537625
0.319999999999978
0.0318392858877148
0.142364757076507
0.128010232109191
0.135362356771012
0.129376147740183
0.232498088309691
0.0311420384341915
0.140953049997452
0.114835989034012
0.102623604748406
0.143406022974143
0.0200000000000236
0.0638175400826825
0.020014029703446
0.0235695836955644
0.151317213281429
0.0280753840786961
0.181803831461809
0.123053576683243
0.319999999999977
0.141802901699554
0.319999999855808
0.0200000000000223
0.024240534462451
0.0843681155623784
0.104798889227244
0.151904992416111
0.319999812820118
0.319999999999978
0.139883208010827
0.24475878789007
0.154852337510021
0.114242027758062
0.294466403899367
0.0627265971101024
0.0200000000000222
0.106388807833698
0.319999999999968
0.319999999999977
0.0200000000000222
0.0279933076584896
0.209653765002379
0.319999999999977
0.0338635170681167
0.140975930016222
0.319999999999978
0.226710574052069
0.154586550357608
0.0216357627981389
0.31999999997837
0.191345447607972
0.0404907952591245
0.02000000332814
0.174750617477409
0.13020325991688
0.0200000000292748
0.319984615155372
0.134519780365054
0.0200000000000226
0.0200000000000228
0.0200000000000438
0.0201377735519564
0.0200000064906947
0.175089971837238
0.175148247916769
0.319999999999974
0.0444033244242714
0.0200000000000223
0.141346578245533
0.319999999999977
0.217066067904559
0.198779828571333
0.126867218168945
0.0502893898963831
0.0200000000000272
0.319999999999978
0.319999999999978
0.105491644957786
0.319999999999962
0.319999999999977
0.195583195558692
0.319999999999977
0.184027841727876
0.147821695079619
0.116145576721555
0.319999999999978
0.200476561581183
0.0873701441436579
0.178309787714421
0.05469606691559
0.0256387775743142
0.119024955999537
0.282734094957942
0.319999999999978
0.11978679982216
0.154958665636321
0.104566548890019
0.123477763102168
0.0871674111022903
0.0840302996933094
0.0484115493114845
0.164430463953757
0.0321368290851418
0.0444240864413615
0.106029223396828
0.0572108204334979
0.0921950989105659
0.0709927729939016
0.0503433611345441
0.31977395416109
0.0294590422341463
0.039301695189116
0.319999999999977
0.0970898933712496
0.0200000000000276
0.0431927347569964
0.0286236185523921
0.0535309003617591
0.0200000000000226
0.0557341124116472
0.0200000000000222
0.108541125948634
0.075405000551174
0.319999999999978
0.130562884331571
0.020000000000024
0.0200015467164931
0.167607963759962
0.0201356615546463
0.319999999999976
0.0200000000000441
0.319999999999977
0.1543333469343
0.319999507299235
0.0653392256143843
0.219571503511908
0.0200000000000222
0.215806950220054
0.319999999999977
0.0200000000000223
0.26838316835773
0.0200000000000222
0.319999999999977
0.041743913268273
0.136826108588043
0.0359774148586239
0.0262557091022631
0.043308330659573
0.0356669678866106
0.020000000000023
0.319999999999978
0.319999999999978
0.020000000000026
0.319999999999967
0.234205265218616
0.0200000000000235
0.246528207293354
0.0279179918408083
0.0200000000000262
0.0381789059498583
0.0305099900201852
0.0257689793349147
0.0240243301661972
0.0480067140749942
0.14225070394966
0.0253606924998969
0.028823789220802
0.0904691454889202
0.0253663470584264
0.138680649144672
0.0200000000000227
0.0284475338019839
0.0200000000003146
0.0200000000000224
0.0246781447417967
0.0229088829941073
0.039661882753107
0.0266238023087109
0.0218626442812371
0.0264970871482435
0.0289204026805982
0.0200000000000229
0.020011696509052
0.0200000000000222
0.0523104739438615
0.201616169896841
0.319999999999978
0.0283312587529076
0.0200000000000224
0.0495227871644075
0.140534028935624
0.0285255197638688
0.0200000000000224
0.267192750736547
0.160132776877341
0.319169159947274
0.319999999999978
0.0327192372514434
0.0247195947873218
0.0200000000000233
0.319999999999978
0.0210773336854459
0.0422557608179635
0.0200000000000222
0.319999999999977
0.0219564678840446
0.266223109519366
0.0280994775005194
0.0291665735692349
0.0204861293267004
0.0551528859629512
0.0254606794364866
0.125186735061389
0.0233569327230181
0.0560080049803877
0.0200000000000222
0.0200000000000226
0.319999999999975
0.319999999999978
0.0200000000000239
0.319999811815601
0.0281044714145868
0.0200000000000222
0.127326823487063
0.0235056130045788
0.0317989161282767
0.0629802824150341
0.0200000000000235
0.14096636168281
0.319999999999964
0.0303617572043474
0.118978831277571
0.0233619099051816
0.158048064571063
0.100784570673051
0.0364600454570922
0.319999999999978
0.0349310738577005
0.020000000000023
0.144443607946582
0.0785042967966007
0.0314535441870265
0.319999999999978
0.319999999999978
0.207164107803773
0.0301236100821385
0.0396561642302312
0.0304934420905648
0.0200000000000252
0.0200000000000222
0.0309777529206116
0.27798735212594
0.0200000000000231
0.319999999999978
0.080611739703676
0.0200000000000222
0.0282371105933694
0.0317533916463358
0.0215092832831211
0.262277084182192
0.0274187861291929
0.0257152459391055
0.282902673156743
0.157790567300706
0.0200000000000241
0.0200000000000222
0.0206533459396164
0.0200000000000222
0.0266296859898827
0.0231382047632671
0.0266746749813327
0.0200000000000222
0.259005502466071
0.0708037210833657
0.0490407392384147
0.0348496745126034
0.0339547587161204
0.0200000000000231
0.1835233791105
0.319999999999978
0.0924322964624509
0.0200000000000292
0.319999999999978
0.0200000000000222
0.0289990801339423
0.0200000000000348
0.0205753137565172
0.0200000000000231
0.0281293435520042
0.0443138444469051
0.0260367607119182
0.0200000000000238
0.315287600089744
0.0200000000000223
0.0255471887773841
0.243576437420741
0.309570357811032
0.0200000000000249
0.0200000000000222
0.0212820364424779
0.319999999999976
0.262627405896847
0.0235743019872228
0.246371549060163
0.0200000000000222
0.102172191947963
0.0773688771303962
0.0200000000000223
0.0427552667373484
0.0200147574534844
0.0200000000000222
0.0209586153487436
0.319999997503087
0.020000000000025
0.0200000000000326
0.0289550644177476
0.0635354676030779
0.31999999999953
0.125375328224265
0.0255954469903794
0.0200000000000224
0.312732740051702
0.0200000000000282
0.198941077424786
0.0200000000000222
0.0395392538921054
0.0200000000000392
0.319999999999978
0.319966339019399
0.15008009446429
0.0331607832477807
0.319999999999977
0.0200000000000235
0.276685073397953
0.029758536929909
0.22820922988267
0.0200000000000225
0.28775621784991
0.0272660580887367
0.112532686111053
0.0200000000000431
0.0547506163526364
0.155510849047416
0.0214425729186915
0.264724227904474
0.0263489626224775
0.0402373291958953
0.0876482088019676
0.319999999999977
0.0325794203158904
0.0200000000000225
0.319999999999978
0.13301353392167
0.131573313545634
0.0348199975798066
0.0200000000000236
0.0344298689229775
0.0312878506701098
0.0268727072627678
0.045530954595376
0.0200000000000226
0.191703562045785
0.0337513595537833
0.0530784576726686
0.319999999999977
0.0200000000000222
0.0243865823227426
0.283315075147019
0.319999999999956
0.062172148692071
0.0200000000000331
0.0260109482571655
0.0200000000000222
0.249345167990361
0.319999999999978
0.240294380673993
0.0200000000000222
0.174020334617616
0.0324142944907009
0.319999999999977
0.247708544892954
0.0200000039494025
0.0598933359085866
0.0200000000000223
0.213586998120274
0.0200000000000248
0.0449005521654085
0.0200000000000227
0.0709178439076578
0.3182855280657
0.319999992238555
0.0493127019673965
0.020000000000032
0.111900576747124
0.0288165730401016
0.0410330875259922
0.193638947109778
0.122263004179314
0.0200000000000229
0.0369770768947716
0.0200000000000242
0.0206525299841941
0.0200000000000222
0.0306237072725708
0.0200000000000237
0.0259897040596769
0.240286304951502
0.319999999999974
0.0200000000000224
0.319999999999978
0.129351958525003
0.0232993530752398
0.0275125725923669
0.048471913323559
0.131566107433778
0.0492453385618514
0.0200000000000224
0.0398284138085326
0.0360407610941583
0.319999999999977
0.0451065379757785
0.319999999999518
0.044021149040993
0.0246421761353583
0.0339682379778212
0.0241431688497306
0.0658914306001623
0.319999999999978
0.298204969257267
0.319999999999157
0.0200000000000248
0.0200000000000314
0.319999999999978
0.182693572524836
0.0453047622104797
0.0939627712569494
0.236042907759475
0.205823921851694
0.0775490826425497
0.278604522578567
0.036472152326267
0.0296333045022389
0.20333412169585
0.114917528541316
0.0880757085847884
0.29816003503438
0.0226670237330174
0.0644836693350029
0.192682332467672
0.240528125922293
0.279517322311055
0.0232475214395498
0.0200000000000246
0.319999999997568
0.319999999999977
0.069157611539497
0.217871077672979
0.0912962673305811
0.0300294281498918
0.319999999999978
0.225845294233156
0.0200000000000222
0.0200000000000262
0.0200000000000228
0.141807935839096
0.0262804607601347
0.0200000000000228
0.190659906067161
0.158080841060857
0.287514666134272
0.0200000000000222
0.0274116933240062
0.0200000000000228
0.175567946252517
0.0200000000000253
0.0200000000000222
0.0200000000000329
0.0256922460733286
0.0248497795482197
0.0200000000000222
0.0200000000000274
0.025812989739094
0.0200000000000222
0.0391381815597395
0.069331586979964
0.147427615204234
0.0303486409181082
0.0829285082919197
0.315458844927239
0.0575634049498264
0.209496939043873
0.108827499454705
0.0200000000000295
0.0685313480297323
0.0463244323190569
0.118412798722684
0.0241239187819844
0.10743450427399
0.196754764301642
0.0200000000000222
0.0454806047946363
0.319764965057843
0.0446704860211894
0.0212469864952647
0.236471544993322
0.0293047048330274
0.157489057028198
0.0200000000000222
0.0554809372636187
0.0231391108843444
0.109894132704825
0.020000000000023
0.113605248538126
0.0602203079646473
0.142593673237651
0.0515255116968463
0.179990612943212
0.0200000000000222
0.159711323067448
0.110166219046533
0.222642785610464
0.0489340887106573
0.131644914702216
0.250863939413025
0.31910134564058
0.0810827291404346
0.0200000000000223
0.0221779174338269
0.0306080519246438
0.13584986093654
0.319999999999978
0.319999999999978
0.033165755735361
0.0200000000000227
0.0282861685746624
0.214231918002384
0.020064044068804
0.184858575281501
0.0200000000000228
0.0956990968190403
0.065147884654915
0.0298751629742812
0.0200000000000222
0.0967663488117595
0.151977084371465
0.0200000000000237
0.0200000000196896
0.232945236880392
0.0703863989664538
0.0200000000000222
0.145224977807006
0.141650360236547
0.179396839779712
0.0231899309627931
0.0200000000000235
0.0209474154567843
0.319999999999978
0.0261671687271547
0.228942191447299
0.0200000000000222
0.319999999999977
0.08822796408705
0.0200000000000222
0.0303243948122853
0.0292109619035065
0.319999999999978
0.0557223150895703
0.0267282072743846
0.096266758112101
0.0746141058442667
0.319999999999978
0.0200000000000228
0.0200000000000222
0.319999999999972
0.0649961433808488
0.0500080743734869
0.319999999994417
0.319999999999978
0.0379363192530516
0.115774911490689
0.202894604357805
0.125059907547249
0.319999999999978
0.11397729442515
0.31999999642073
0.0295049815849987
0.209609018026664
0.149380886463495
0.121392459633693
0.0345785253011635
0.0200000000000238
0.0200000000000222
0.0214953851332
0.0962667607554868
0.0200000000000226
0.291091266405749
0.0200000000000224
0.0200000000000389
0.319999999999978
0.280149048682775
0.319998092344844
0.042334759595671
0.319999999959318
0.285619926788253
0.020000000000026
0.0315786151673364
0.262198281947781
0.0422843730746222
0.319999999999978
0.0772233706070974
0.0612941313960697
0.0224276659892985
0.0492791892322794
0.319991020635829
0.0919812330534035
0.319999999999978
0.120038653108927
0.0438526802559978
0.0405104048128188
0.082563450075277
0.319999999893466
0.319999999999975
0.319999999999978
0.255312942553877
0.172920203823071
0.101227887445715
0.0557668495645562
0.156536868964102
0.0388220058606393
0.0200000000000232
0.27514085830517
0.0242338063915649
0.319980737399957
0.0507482129844513
0.0866571272488558
0.0292421857820006
0.185918458250164
0.0711122672029885
0.215693688260097
0.137272853116761
0.0777574183674765
0.0295519457208638
0.0288680243676836
0.0553502982634327
0.106636555717799
0.0217167358672447
0.159616627257256
0.268327785798636
0.0875453731454823
0.0847366369440559
0.222833024730245
0.319999890336649
0.319999999999978
0.0933044063768237
0.319999999999978
0.0692487481449689
0.0314491947591254
0.0200000000000233
0.319999999999978
0.0233796160287984
0.027584104072297
0.0796288352952657
0.0200001363811448
0.0788457715527852
0.119633022750463
0.0371156294890137
0.0351396368225157
0.319999999999977
0.066880733839022
0.0688962273640648
0.0200000000000341
0.0839261013471715
0.286910160732298
0.184374653217017
0.121442546173251
0.0200000000000243
0.020000000000023
0.0858447685967052
0.129972939138923
0.137551558463843
0.233492958751123
0.0498327341502845
0.0200000000000235
0.172709066998324
0.204544763207561
0.149161331382329
0.0200000000000223
0.319999999999978
0.0570357326281775
0.168356326179201
0.0200000000000222
0.0200000000000368
0.12074464663011
0.319999999999978
0.0242478606808727
0.0200000516976407
0.0206912374015171
0.0977054677396184
0.0200000000000266
0.0401813347035532
0.166209590240746
0.0200000000000228
0.149421588243366
0.0200426078504777
0.316841421501655
0.276926047339589
0.038369363580817
0.045822240013017
0.0200000000000222
0.169238503612022
0.169723599170935
0.228990338424172
0.0974477544173223
0.261678972337238
0.0661990248132584
0.0200000000000222
0.219687240736466
0.0200000000000222
0.0200000000000324
0.319999999999961
0.0547889957553068
0.152653651241318
0.184234772897202
0.0278058844515382
0.0726451620673456
0.121882694933276
0.0486998049090659
0.0870478612363307
0.121957617211804
0.319999999999978
0.319999999999978
0.319953914681868
0.0874597398199673
0.174383958385195
0.0384931560841452
0.319999999999977
0.319999999999977
0.272017463700679
0.319999999999977
0.146391062215901
0.0505302055706386
0.0880970102193398
0.19951521795711
0.0428579498693802
0.102223039540181
0.0215673770125928
0.108358753079932
0.131846294141632
0.0877954054649511
0.0213032320834119
0.0200000000000222
0.149011999289889
0.0419511258850536
0.0592169980031313
0.0200000000000228
0.140784024344252
0.174138981748959
0.275847883333738
0.0632078243912622
0.117310429567902
0.0458432067338666
0.268002940392737
0.0200000000000222
0.0802138930433974
0.0379998542940652
0.128826751015881
0.273088314088574
0.319999999999978
0.0901172224585467
0.069993356580851
0.0381888878392149
0.0200000000000226
0.0705867348665059
0.319999999999978
0.1945931388095
0.0498072363318951
0.0493849623590902
0.0200000000000223
0.127153190790434
0.127012001365998
0.0570018641375069
0.319999999999977
0.0563294241491928
0.0257704425393394
0.136519648386168
0.0329539191404384
0.227991171351633
0.319999999999975
0.22331028979659
0.190676717135616
0.319999999999978
0.292604943989309
0.319999652973762
0.091112327056565
0.0413413497268938
0.0200000000000223
0.156106077361283
0.021601506859689
0.0298822695105933
0.302362167611622
0.0489335568131044
0.319653092498956
0.296303880804141
0.319999999999977
0.14282016151455
0.319999999999978
0.0806126970018452
0.0547303480614916
0.0324582523381005
0.0310322442235595
0.247182073250892
0.0492570234759325
0.319999999999977
0.0652504325606915
0.319999999999978
0.319999999999978
0.136441709275976
0.242471658947588
0.23060960059191
0.17525106289937
0.243861830459846
0.319999957036792
0.227419831937769
0.319999999999974
0.0497422317088022
0.0375111905471506
0.186959732625269
0.0912943572021115
0.0790220816744126
0.306979002421159
0.193196195167081
0.181142522324547
0.185253982100132
0.0906681843424375
0.157740235692685
0.075003470204023
0.226738241528763
0.0922392430760294
0.208655689187367
0.206618516542646
0.12993208812376
0.149455595371782
0.155860578086037
0.0734102177540387
0.161299334887311
0.279469580939665
0.295604539996741
0.11667931460344
0.14487979259607
0.144789345764772
0.0409246444804179
0.225842916648041
0.0527228392335202
0.215333703804977
0.0200000000000228
0.319999999999978
0.0943538871543774
0.0200000000000438
0.188216651987969
0.127244677385062
0.0381630537135786
0.0767089891053584
0.190767598937428
0.0200000000000226
0.102826610744985
0.161302731677917
0.0200000018176428
0.10299438135266
0.0843907127923968
0.20449203446381
0.0933986749931429
0.226948731584318
0.0200000000017282
0.319999999999978
0.147658508105354
0.0495928065738859
0.319999999999978
0.0402995943686648
0.0884441887146032
0.319999999999844
0.0200000000000222
0.319999999999978
0.0778052214511639
0.263279882156937
0.319999999999978
0.197958296919535
0.186520358552302
0.287331031262031
0.319999999999978
0.319999999999976
0.266700903407457
0.0715427232364436
0.129597935637661
0.145151552134334
0.143613862556469
0.133814028445748
0.211934564847404
0.125577365917523
0.194703202103129
0.0250425758372766
0.319999999999977
0.0767105732357289
0.241004234738753
0.0524101809147629
0.13721049945235
0.102515855842445
0.252317272704335
0.1807666718377
0.070670425642922
0.0330900062760707
0.319988282076933
0.122053501938631
0.157182793134356
0.0420078917707258
0.145043566520176
0.0851918328986986
0.158438694413526
0.0200000000000222
0.113233354395283
0.0562702233717543
0.0507069781308471
0.0200000000000261
0.031597636097036
0.0200000000000222
0.185950199143174
0.24173700297371
0.0355390784068206
0.157541866041801
0.140838226806
0.255701890378318
0.319999999999977
0.113192467437089
0.16804010796921
0.0304086309813474
0.0462835393408684
0.319999999999978
0.0273255993719217
0.107762862412885
0.319999999999978
0.11166021787764
0.0834020512478373
0.0498824152203108
0.1500756058577
0.0877098135475046
0.151521223233893
0.0938288198094345
0.128518182739953
0.239747495044091
0.0375572122351008
0.0730546534395691
0.143445287070593
0.0979999011925612
0.319999999999978
0.0376369234677286
0.131175470242298
0.087931784597457
0.0200000000000225
0.319999999999971
0.319999999999978
0.0466756708384439
0.116832196439739
0.175081537303583
0.0200000000000231
0.0992230339752974
0.064026607859237
0.186100249403984
0.205429146940611
0.0881738730582925
0.178790019645295
0.0972252539490202
0.0302544596036365
0.309744592376388
0.0200000000000255
0.0810831072554261
0.0325924416433995
0.299742158900192
0.302146048243674
0.0695939089374642
0.0520868218357605
0.031922369381879
0.0807694484425991
0.040335937405976
0.244639258173559
0.142810556649108
0.031523189865767
0.0776501231247317
0.0614717921957842
0.107391261997235
0.0554715624287382
0.0522352648766937
0.0779486291473558
0.0524623281868195
0.0513598231367773
0.03083856843224
0.0790268660200827
0.0200001942125187
0.0246390720750284
0.0898922370478011
0.107011782447931
0.0930551831908244
0.0739262917926748
0.142234774932576
0.0943880165616953
0.0885234121022265
0.126158484073234
0.19343825337617
0.0200000000000222
0.0205405161995075
0.0200000000000231
0.057014618211156
0.0394809150372945
0.168179888565333
0.319995766776013
0.0200000000000378
0.191679128531388
0.112353688577225
0.056169927909795
0.0887366522641481
0.156451793606453
0.0294643511432993
0.0226807170873834
0.0946112029514244
0.15762260281285
0.0460626063727113
0.319993875817384
0.169787444521074
0.188168557012781
0.0200000000000226
0.0387153104455762
0.0307176767969812
0.0311855914814366
0.0288637832042865
0.0415324238735447
0.0731695788029115
0.039006911284403
0.0228212327875858
0.0963775754860014
0.0569619742073936
0.145769591927444
0.0560806417272904
0.0350559655313069
0.0200000000000226
0.0893450326547231
0.0895233875833801
0.0544227292088135
0.0645868532430635
0.0261852125159556
0.0200000000000233
0.125923664559414
0.0449809856971728
0.319999999999977
0.0969056554492218
0.142952536916288
0.0200000000000309
0.170895158855639
0.147294983556291
0.319999999999978
0.319935215554646
0.161349273984573
0.110701836976765
0.0693655257477496
0.139497066469475
0.0200000000000359
0.204468858004685
0.0233996162733667
0.020000000000023
0.0274579399562876
0.0487695878362596
0.287624964599631
0.106841081028309
0.319948059499618
0.198094362859772
0.0586680084222482
0.319999999999976
0.196270415860365
0.0400969776802809
0.212273580545683
0.319999999999978
0.118222993460024
0.0741985695230548
0.31999940648315
0.0616057881945299
0.106438415638172
0.115207130022213
0.07475766577705
0.020052240339147
0.0298299064170361
0.034295444007203
0.0200000000000236
0.143890148409063
0.098558657533033
0.0200000000000245
0.0743026607902185
0.205213631124296
0.0378054391347196
0.10065027774809
0.0378864932145502
0.0469137005871417
0.0809916945765225
0.0244268236638888
0.145867131623678
0.319999999999978
0.12026097342773
0.106232561134225
0.279978654437418
0.0289584892802081
0.114245392932174
0.0881948624665481
0.126286907905434
0.141523311437065
0.0433205498462855
0.319999999999972
0.0990731411605632
0.0397929190862402
0.0335432648386062
0.0389644017143253
0.131905682384537
0.302937257584751
0.0226913252238161
0.0259374350517727
0.197135434616418
0.319999999999978
0.0200000000000264
0.319999996688293
0.0270780053797582
0.319999999999978
0.027811399247276
0.319999999999978
0.0200000000000222
0.0710938292728844
0.319999999999977
0.0200000000000222
0.110732073917878
0.0274621716729935
0.0530336739748588
0.0203307376857402
0.0237220550958401
0.0812091747830385
0.123864561153428
0.0549518690886004
0.028114888326335
0.0313539180538299
0.0726082944041559
0.027906564778592
0.0416926124763363
0.0503017292983427
0.0200000000000222
0.0456532367679787
0.0802581245940326
0.0200000000000227
0.269853215650625
0.0564589643161094
0.0200000000000231
0.24533270464184
0.0200000000000225
0.319999999999976
0.119725499570037
0.113629867207999
0.0200054093911713
0.0509694737736583
0.100364377841663
0.319999999999953
0.0200000000000222
0.0200000000002572
0.02153494771238
0.143634641171289
0.030194915749006
0.126790329671628
0.0200000000000223
0.0454373785838899
0.319999999999975
0.254433027816569
0.104767181192252
0.153303552193818
0.0200000000000244
0.0268127924003435
0.0200000000000222
0.0200000000000223
0.309116354808694
0.108023322198902
0.0669281899551609
0.0200000000000223
0.319999999999977
0.319999999999976
0.0441153291699106
0.191421504786334
0.0246119415625498
0.0364884012350273
0.0260958780665015
0.0858587365157024
0.020013484738684
0.0312424934063268
0.0919792187913941
0.120426786975632
0.072650129069045
0.0328558224771915
0.319999999999977
0.0263102258905007
0.0200000000000222
0.176646437017214
0.077165773950851
0.0888928319165853
0.0200000000000222
0.147349722507056
0.0443642326563944
0.0200000000000233
0.0348357850121211
0.161593729626874
0.0200000000000239
0.104260410334245
0.0401362710791851
0.0383245172401312
0.0200000000000222
0.145559292171959
0.0200000000000232
0.319999999999977
0.0200000000000222
0.0200000000000222
0.0200000000000228
0.0388874304745884
0.0200000000000222
0.319999999999978
0.125789454720407
0.059029417043582
0.0430168767588951
0.0972542248962041
0.0553360897063658
0.319999999999976
0.193595235186739
0.103132475387781
0.135443049840216
0.227578957196356
0.0200000000000222
0.132475881188536
0.0200000000000226
0.319999999999977
0.020000000000023
0.0200341418792807
0.118215207872977
0.140860418450738
0.20097145056203
0.319999999999976
0.15173067246377
0.0200000000000225
0.102401148529985
0.0321850120220271
0.102030344942489
0.0883597926903452
0.0429494495387128
0.25410889841027
0.0205048841805225
0.137618306342399
0.123266256227408
0.319999999999978
0.25112864930943
0.02000029449056
0.211345613280977
0.0200000000000223
0.0200000000000227
0.0279653221146061
0.256605857139346
0.0200000000000222
0.277278985833298
0.0200000000000224
0.319999999999977
0.0812920831377341
0.0297969690163159
0.0344746128117866
0.319999999999977
0.0383805579129394
0.0249948746599149
0.0853377860460007
0.0757542297747618
0.0200000000000227
0.113026976031271
0.237489949854489
0.0200000000000222
0.306178487294331
0.319999999999968
0.0691051759690833
0.0200000000000222
0.0408554221395966
0.020000000000023
0.252951042382367
0.0200000000000222
0.0217684210670241
0.0525734797113447
0.132716915332648
0.0200047905492965
0.0340922501370118
0.0200000000000336
0.020000000000023
0.117495595632165
0.0417563642261334
0.0395558945946138
0.0296050011901602
0.0292984492272266
0.187985082701697
0.0454628930773183
0.0320876361630877
0.0208401364666686
0.0200000000000222
0.0200000000000225
0.102113772277337
0.0429711112493246
0.0200000000000223
0.0395149815870877
0.0298425228533281
0.0298258149781587
0.187869473589126
0.0453106325222581
0.0220196283195357
0.0200000000000228
0.104997808279136
0.0338408538622414
0.0270446736697015
0.0248566086709315
0.0559894796060789
0.0200442750109177
0.0486461590367221
0.0200024059460696
0.0303330578301932
0.0305973988224287
0.0533717449059324
0.0292560482234301
0.0200000000000223
0.039555508796952
0.0729967570303641
0.0230156569263728
0.0436463136751525
0.0339423592885221
0.0377295873036262
0.319999999999978
0.0330484050956158
0.0570445619646766
0.31993325418519
0.0251200396344991
0.0417355226994311
0.026866668681693
0.029077130554616
0.0883512587246798
0.0703279851228838
0.0205309554998346
0.0258146224471286
0.130633284964307
0.0307368080593771
0.0200000000000226
0.0341536910019678
0.115414847543539
0.0520582436174273
0.0374814553857406
0.0318928927018785
0.0290696852173767
0.0336397858695065
0.0440460749896858
0.0394850049781092
0.0529430856179586
0.0200000000000279
0.319999999999977
0.0306494647552705
0.162759514327591
0.156737620147322
0.0421674238827119
0.0289744295210045
0.0464832186739363
0.108197857051542
0.0291786929712833
0.136823050530602
0.0504707419578383
0.114783949763101
0.0311351067276606
0.112710888203758
0.0307046065982298
0.020000000000031
0.02701511907312
0.0568013551619872
0.0324730130349926
0.240259797675187
0.319999999999962
0.188513645837385
0.091056263790359
0.0429114171350793
0.181920361822585
0.18334211422776
0.282370014130174
0.222608702626255
0.0824956843414046
0.0286063456670344
0.110947521589758
0.0436303020631124
0.020000000000023
0.0365236377343208
0.0253657867395578
0.0200000000000303
0.0789642434793599
0.127822613478293
0.0287809802046501
0.0318482688137135
0.0574463353377616
0.0200055980514157
0.0376545940919609
0.0908696443417268
0.030410729047699
0.0200000000000226
0.0373681332024269
0.0389545279212765
0.0200000000000225
0.03207117830801
0.0356150760815515
0.0269532949651515
0.0262944877371191
0.135392744670839
0.31999999999997
0.0334874630350983
0.0200000000292866
0.0939117457712165
0.0387968183533424
0.107827177601697
0.0449102520254595
0.0258556171389363
0.0200000000000222
0.0225446560749815
0.0200000000117752
0.0259837929469075
0.0200000000000222
0.319999999999978
0.0268913573352904
0.0368695776629175
0.12900429953396
0.0200000000000276
0.0248230069173672
0.0370458246881103
0.045486349133154
0.0200000000000225
0.0312572398771002
0.032413162071185
0.043566502264019
0.0232635089272174
0.0386962036035218
0.0364558872259375
0.053416929259774
0.0247099442191566
0.0430746939985566
0.038023427660403
0.0420892621326543
0.0567075206590546
0.0312327017088366
0.049095216982956
0.248763393524117
0.193635663063819
0.0460312098512195
0.0502949075297214
0.0380174218948734
0.0368598991758019
0.0241736406276675
0.0373380196843937
0.040787671261516
0.0315943663121423
0.0294183613247069
0.044717261679723
0.0307713316912099
0.0200000000000229
0.0374563818035146
0.0556343418853407
0.0554604754109144
0.0471691948021648
0.0484669510006011
0.246524688245505
0.0299488376333841
0.0200000000000232
0.0276618026085119
0.0342947512465191
0.0525626673576993
0.0210427511406817
0.0397321861938076
0.0478207001515313
0.0924033976808945
0.038837833922199
0.135361865450638
0.0446070109012432
0.0200000000000222
0.0977971609067509
0.0294457676815981
0.0426062619646196
0.0234600330969464
0.0555291051880925
0.0746595361215432
0.240859283490867
0.0427780811829243
0.0264949557018758
0.0200000000000305
0.0456617708164816
0.0200000000001524
0.0210829722504363
0.0391442480563074
0.0200000002262781
0.024898578247856
0.0200000000000222
0.0200000057923424
0.0218952008221294
0.0320804831505924
0.101515667136372
0.319999999999965
0.319988718826746
0.291022728717051
0.03998937636549
0.0200000000742143
0.0353530973529009
0.0402025539034799
0.0803242824996433
0.0824494287199218
0.0200000000000222
0.0817612518081038
0.0366757832639848
0.319999999999978
0.0200000000000413
0.0276374746418935
0.0200000000000222
0.0200211219642224
0.319999999999978
0.0200000000000223
0.0726049721384774
0.131474639629356
0.138018104680165
0.0535586178966118
0.0370328500572689
0.244522459642336
0.125463053783113
0.0840246401409068
0.0341274378372591
0.319999999999976
0.142930430684335
0.0319251612051476
0.319999999999978
0.0221040559703586
0.0705452429784577
0.0288219192912045
0.0200000000000222
0.0200000000000233
0.0301344581920496
0.0386985453580648
0.206971563835804
0.319999999999978
0.0200000000000222
0.0776499775166472
0.319999999999965
0.0200471773398863
0.0200000000000222
0.0296717854790819
0.0665364556491667
0.032675909450157
0.0200000000000231
0.0336558516402815
0.319999999999977
0.230535191114343
0.0272936119512747
0.100820550259758
0.0269756266940649
0.295759782001639
0.020017061989244
0.042520822716856
0.0329611132003745
0.0200000000000222
0.04863858123377
0.0326649408161368
0.0323441785287649
0.0701651000016357
0.178143517262732
0.0200000000000348
0.0200000000000274
0.0359219669597985
0.319999999999978
0.256181467689974
0.0200000000000395
0.319999999974507
0.047327313321361
0.0200000000000223
0.0389931437517577
0.0888567787000281
0.1116890873235
0.319999999999972
0.0200043275043039
0.11160850807092
0.0200017091799298
0.0603322254728883
0.0294809963034603
0.319999999999976
0.0390354092242594
0.0323933549932759
0.0395293524993697
0.0386763449228627
0.0255751718285867
0.0660859790890237
0.0261751191919632
0.0285979065391533
0.0246785042819474
0.0200281529466304
0.0200033215124422
0.0200000000000226
0.0200000000000373
0.0336892755727692
0.0280047840778624
0.0200000000000223
0.0241905123838763
0.0927823013960748
0.0884793756774857
0.0313702826047918
0.0460275705696725
0.319999999999977
0.10613104251388
0.0922072900920631
0.0521362074602405
0.0480652876098411
0.146847318887238
0.0200000000000222
0.034326985256225
0.0292019382468167
0.319999999999978
0.0200000000000268
0.10100909218031
0.171914066921695
0.0337902608644946
0.021220686674298
0.0509304398243984
0.319999999999978
0.0495178550252228
0.0200000020301145
0.0326775980569977
0.0447976718710045
0.0335771363033568
0.238794796225088
0.046647823560653
0.0330626738924351
0.0200000005441327
0.0314369760421289
0.0453676913211344
0.0408272958363823
0.22851525592794
0.319999999999977
0.0340085386953904
0.0314457572945091
0.0222462239254959
0.0235540573168031
0.0450560322236631
0.0302672479720237
0.0391981760066138
0.0200000000000227
0.306887651809168
0.0318585723952986
0.027707942998999
0.187628631153225
0.054632155062381
0.0253058843675297
0.125666681816607
0.040819822398477
0.0828404448404003
0.0439083425714603
0.145796481878951
0.0293753523037507
0.319999999999978
0.0200000000000232
0.0396459623403078
0.115678828373026
0.0445678271400975
0.0398588087943909
0.319999999999968
0.0200000000000238
0.0274641643102687
0.0302371761040153
0.034243841054727
0.024394850450537
0.0200020811915635
0.319999999999977
0.0200000000000227
0.106014887756413
0.101848308806328
0.0366287253029512
0.020000000000023
0.0312296498034208
0.0631740667425686
0.269367419726675
0.0784128022768265
0.0200000000000222
0.088497408428696
0.0573424438703134
0.187718305040405
0.0236601757686023
0.0288387799804829
0.0450808808471383
0.0238275186763636
0.0200058052133749
0.0200000000000225
0.0200000000000224
0.319999999999976
0.0200000000003428
0.0383960675133887
0.0882626314707349
0.116452305068354
0.0200000000000225
0.319999999999978
0.130453922620569
0.150140889054957
0.0442278399266661
0.0200000000000235
0.0420610730125675
0.152434440459918
0.0351328567214401
0.040694472715024
0.129605937502194
0.0275465478957277
0.0284914326182644
0.0364488853935321
0.0380700801972075
0.0399617070223714
0.0532114242482318
0.176919614375634
0.0695346539536112
0.0335552572720333
0.0334114493581204
0.0200000000000222
0.0200000000000223
0.0261136422146437
0.319999999999977
0.0200000000000239
0.0297060298704677
0.232217412674177
0.0432731263900139
0.0270952944474381
0.0287644602886471
0.0200001218459049
0.319999999999978
0.0250421374520566
0.260262854847949
0.0602867689757745
0.155561173181322
0.0452469428166041
0.0380119794810104
0.0200000000000223
0.0248036661766265
0.0200000000000227
0.0240369402537753
0.0481280150875564
0.0319700809087741
0.0427853804067396
0.169331244762257
0.0200000000000222
0.0305868424197626
0.055003626593871
0.0782729057965217
0.0368160325136024
0.0350548301364405
0.0634381290234205
0.0219628155546593
0.0248136235027011
0.0207051140843972
0.31999999998268
0.0535384123793875
0.0328549072045328
0.0200000000000227
0.0263664028898451
0.0382558272577499
0.0480886561575452
0.0240618363836022
0.0305108757229084
0.0430323416287038
0.0541890456444827
0.0318906259831506
0.0448031789427168
0.0398975756289947
0.036090372095545
0.319999840639237
0.0200000000000226
0.0823626245844012
0.05358727305739
0.0380464517949659
0.0335481900384929
0.0662352147482693
0.0336641939111827
0.0441247982108624
0.0301253120814309
0.0451635979432297
0.0297266299500879
0.0462867769870044
0.194236640586365
0.0645644555081615
0.0338526709799549
0.0364441815733457
0.030926287035168
0.0278827368881402
0.0200000000000262
0.194302770384121
0.0200000000000223
0.0759805413763482
0.0200000000000222
0.0461720731587057
0.0200000000000226
0.300818375025198
0.0400081205481318
0.319999999999978
0.0872372806995873
0.0365971412850253
0.0376940255449876
0.0457983646963534
0.0513611591231341
0.0354061512146895
0.31999999999997
0.0400591397513289
0.319999992198437
0.0200000000000222
0.0258463322208518
0.0245192205647784
0.0829297780156406
0.020000000000031
0.0200000000000225
0.0200000273514229
0.0208878263319295
0.0864098461974513
0.0319157379907761
0.0367595565347665
0.0200000000000224
0.0251996639050544
0.0200000000000223
0.039404918381293
0.069501313826856
0.071441497074633
0.0376942714574281
0.111705220732918
0.0308157037494248
0.319999999999978
0.0683545250730408
0.0200000000000222
0.0446579307347
0.0590937236843095
0.0395870242124446
0.0200000000000261
0.0385272614078078
0.0996033118055449
0.0772344239911827
0.0438566471901249
0.208007429715052
0.0358966382555078
0.0454425788327393
0.0489929898264815
0.148244322194375
0.0271681947687137
0.108053354323983
0.157958697471911
0.0342787889455685
0.319999999999978
0.152012319680428
0.319973435632218
0.311797459615628
0.0676242498020723
0.166301119327187
0.319999999999977
0.0911776467215735
0.319999999999978
0.152460957116703
0.074035645327065
0.319999999999977
0.0284688248987154
0.0325548103409986
0.255770193211974
0.0363369502570969
0.0200000000000223
0.022800677107233
0.021719943228622
0.319999999540856
0.0200000000000222
0.0200000000000224
0.319999999999971
0.0200000000000222
0.0200000000000222
0.120632706039974
0.0841794598915294
0.0288114866222726
0.0306220917635692
0.0250179582754259
0.0269446308907502
0.0200000000000228
0.0851896281339473
0.299419800524807
0.0411100059639107
0.216513831912053
0.0987232015495771
0.0200000000000222
0.319999999978269
0.0245280745562402
0.0416531040737304
0.021470354057865
0.036274309384552
0.196293339479168
0.0338851971699173
0.0230264012787449
0.0952759485128509
0.0475824462745012
0.0690351961933411
0.126994016949672
0.0484777750622428
0.0696144764959689
0.0832489192442674
0.0908850716273676
0.0879531888570607
0.0211426470923323
0.0256936249964794
0.0605370046495294
0.107126295707538
0.0256560308986308
0.0200000000000222
0.0306883959812664
0.0366294589672584
0.063077663378813
0.0200000000000247
0.0421830206617045
0.0424873861908895
0.107641531055661
0.133840317902204
0.0285073335647241
0.0497037294754652
0.0400422876304921
0.0320086256916381
0.17796160819498
0.05154939902134
0.0376810149819592
0.0269438113427675
0.059950004335554
0.0374761851806947
0.156767962860076
0.0507740052091756
0.205283536578033
0.0446006590710962
0.0481960451841875
0.0388152823788844
0.0286170764696571
0.0739664392450808
0.0319549182403835
0.0271358274647536
0.0633038553114381
0.0203436424673181
0.0345979934949132
0.0555936492648181
0.0393927675398397
0.04120401948213
0.0366328115481448
0.319999999999978
0.0200000000000223
0.176001786723914
0.0363777442262578
0.103363203469625
0.0200000000000222
0.0306528441472964
0.0503678978465585
0.297397812181458
0.0235349324127742
0.125650385250136
0.0473160987474788
0.220340921777555
0.0715693760081445
0.218750766123995
0.0476209073499316
0.0635982725726136
0.0734133483519187
0.249719731426525
0.319999999999978
0.297001114444528
0.0510109885072431
0.115335716482707
0.225451798911985
0.140679045814767
0.0411440905047166
0.0200000267168344
0.0676912771785602
0.0364639137318022
0.0610023684000884
0.103238582263396
0.0435945535612295
0.0480101769480448
0.319999789862563
0.319999999995717
0.0966820625355177
0.0491907390497845
0.115215987936763
0.0200000000000371
0.319999999999978
0.0251072921289729
0.0233268792621022
0.0273485899994072
0.0473838314062607
0.319999999999978
0.0200000006619998
0.020017196963337
0.0200000000000225
0.319999999999977
0.028149266989335
0.118671922506017
0.0200000000000232
0.0200000000000245
0.0415871542174817
0.0608506330546487
0.0200000000000222
0.0200000000000225
0.0200000000000232
0.0908991430174318
0.0446174523540184
0.0944981918181378
0.109794509127883
0.319999999999978
0.200991140655152
0.0856352308264738
0.268965442243731
0.288764375524309
0.319999999999761
0.0200139715742891
0.0289877540437261
0.105853455640939
0.0570871088888059
0.0401949577846131
0.0270869509327676
0.030388350548743
0.196774486016757
0.139967985378348
0.0200000000000225
0.109124932113129
0.0797491346901044
0.0880302093527729
0.0540239528542735
0.319999999999958
0.319999999999977
0.0970449109411722
0.110629214324682
0.319999999999978
0.0200000000000223
0.128975391256208
0.0225710633624014
0.102131605232928
0.0260545596479151
0.0280046128488777
0.0200355364482011
0.024834071496459
0.0200000000000222
0.319999999999978
0.213333780783154
0.0481745305466335
0.0264523918522975
0.0200000000000222
0.046974405538148
0.0200000000000222
0.0450942823923139
0.0501073139566911
0.032044779034397
0.0478853776772394
0.0216509002078375
0.0416424362097161
0.0309779673681493
0.047802214987796
0.0447504539512722
0.038905731765374
0.0386793053521763
0.0200973203365327
0.237636177128389
0.0500889097572444
0.0922533927810406
0.0545974567634045
0.0200000000000228
0.0312707912311534
0.0716076754365596
0.205590161720433
0.0214153197562727
0.0381800035432127
0.029666300844245
0.0286032722182404
0.038661849667143
0.0503077482157731
0.0677037201418679
0.04353058680925
0.0416886043570265
0.054463091901119
0.0964141991954776
0.0639735202421268
0.0336059161356488
0.0200000000000232
0.0416219952597473
0.08418646111498
0.319956530219851
0.0328489022327059
0.101855398649657
0.0429756514913462
0.0665713197358993
0.0511464367498971
0.319999999999978
0.0200000000000222
0.0200000000012169
0.0202597465475972
0.0351624095585629
0.0389784436177656
0.319999999999978
0.319999999998258
0.0200000000000222
0.147559187522802
0.0815326362514291
0.0442071865707629
0.0982393755870508
0.318417024606509
0.0200000000000235
0.319999999999975
0.151366044545137
0.0499336316074436
0.192012185640409
0.0784909812871458
0.14148019954397
0.0402387411226983
0.319999999999977
0.153496036567592
0.0281978249432739
0.042117900408607
0.305738603212478
0.129443683812693
0.319999999956718
0.0393198691440251
0.108549737745527
0.0807596301785646
0.319999999999978
0.0858485419034083
0.31999999999997
0.159881842094641
0.225504695468418
0.319999999999978
0.0446942181645719
0.0545271928951852
0.0563708910982582
0.0200000000000282
0.319999999999978
0.319999638853493
0.135110335194586
0.185497305865985
0.0200000000000222
0.104143064724531
0.0200000000000234
0.0200000000000222
0.021682125849872
0.0302095836896285
0.0535806048827875
0.319999999999978
0.0402606574238197
0.0359425112956411
0.0200000000000395
0.319871727499395
0.319999999999973
0.0200000000000222
0.0600016876667359
0.319999999999978
0.0200000000000238
0.0705077532686661
0.0295281132394732
0.038561920767905
0.0200000000000223
0.0928829928406934
0.0385990117964757
0.319999999999978
0.227356749014424
0.0337573891497626
0.0386654522317623
0.226540792961082
0.0445282224989568
0.0692448760266305
0.0600750263835769
0.0660478033442962
0.0329320246426394
0.020000000000023
0.0200000000000222
0.221832425786628
0.0200000000000222
0.0974512152010922
0.0200000000000222
0.0536795726566151
0.0738819565924432
0.0368455080424361
0.020000000000023
0.174312580742335
0.0351237765566115
0.266808157078825
0.0218867604264796
0.0314889113615991
0.0494360618308491
0.0455610000266368
0.103527316331537
0.162202168016639
0.252113436822002
0.0200000000000235
0.0200000000000229
0.319999999999977
0.0846057197991222
0.0463288259563288
0.0338628904766141
0.0200000000000361
0.319999999999971
0.0200000100023866
0.0683598070699122
0.0426154162782462
0.139217287359454
0.0672503720378546
0.020000000000034
0.0200000000000222
0.129513317492551
0.0525337996686904
0.260756294139209
0.0314778090701838
0.145089776722169
0.0200152747737239
0.187593462206382
0.0200000000000436
0.135499914475518
0.166749047755731
0.136540495821918
0.0841986177610423
0.0421085882771744
0.223070521160721
0.0907336093483985
0.319999999999977
0.0200000000000227
0.0728238848909023
0.0605732257622118
0.0984992488793619
0.0385245536581703
0.0658451118769789
0.0250698751518924
0.0521954341150541
0.0367943627090659
0.104041096466513
0.105440340771208
0.051497287257656
0.319999999999978
0.0910164642441832
0.0603006722718965
0.194312098572694
0.127430088899006
0.0200000000000225
0.294672701834066
0.112329601184674
0.100936487869786
0.0803401640679975
0.0250203372122794
0.281662257437707
0.319998484043227
0.0200000000000222
0.0783847551790797
0.0200000000000278
0.0396805795566854
0.319999999999977
0.0533995258754863
0.0200000000000222
0.0751956605474602
0.319999999999978
0.319999999999978
0.132730881022649
0.0251898478388751
0.0333159378286688
0.0200000000000222
0.0200000000000222
0.0200000000000226
0.0507268806065588
0.319999999999978
0.0999653430484472
0.319999999999964
0.144494277971349
0.107904758407835
0.0270565643859945
0.020000000000031
0.319999999944769
0.0200000000000222
0.074315727185711
0.0937646034488893
0.0606294978330189
0.251633943708773
0.03385175955928
0.0374830361492705
0.129051477405323
0.319999999999977
0.109645169419228
0.0552054839471392
0.159970258005665
0.0218225555781913
0.139293330587079
0.0308292793412553
0.196005854393989
0.303511871316663
0.319999999999978
0.0220187615692441
0.0206450330635454
0.0217180085134055
0.0267773309639204
0.0278407631911278
0.18701162334752
0.0890847135786534
0.0355280176974915
0.080447296537647
0.0467951872829926
0.0200000000000222
0.177530249139035
0.319999999999978
0.0364049971397605
0.319999999999978
0.319999999999978
0.124739541541119
0.0200000000000245
0.0327588307916898
0.0596014523893559
0.319999999999978
0.319999999999978
0.131969941411141
0.0200245438137199
0.2167018413591
0.033089954786914
0.0559780618885724
0.0419982261131466
0.238531226729533
0.108046904253575
0.125906039340711
0.035184037032322
0.254137776421117
0.319999999999978
0.319999999999978
0.0525303523184012
0.0456790112895382
0.079343120725694
0.0485171704467317
0.0275390146705441
0.0823334898536325
0.0634963406195788
0.0200000000000222
0.0584533641366293
0.319999999999978
0.0274675177685617
0.0382182423896549
0.0319782578484389
0.0493463572596524
0.0377557716646514
0.0805482219737455
0.0527372984765261
0.0516587430306967
0.0306027165615046
0.04887563926668
0.0377341661980781
0.0653444539711466
0.0997731112029414
0.171131554964212
0.0736634985184089
0.0568777234801882
0.161756013982408
0.0800647392454054
0.0230115771641536
0.0395842141065689
0.0200000000000223
0.0200000000000233
0.0436759553167553
0.0395833498802556
0.020000000001363
0.121650052340527
0.0200000000000222
0.026398311162746
0.02413014561696
0.0339899385621941
0.120074890875692
0.0232424605197951
0.0353117685665135
0.0745229851719514
0.0353317040356333
0.0304331410892886
0.0354511092047501
0.114862965500049
0.142121657774055
0.0288899156044052
0.0390636142128413
0.319999999999748
0.319999999999978
0.0851033081033512
0.0555714154795611
0.218780706412997
0.0500187347995359
0.0324160637744444
0.040299829959599
0.13056794355772
0.155372501121313
0.0675422166182317
0.123223864450969
0.145564575243517
0.290493336887028
0.0415463883902064
0.319999999999963
0.319999999999978
0.319999999999969
0.319999999999978
0.274686059139096
0.0767049086537749
0.0592984525204986
0.0327591801300344
0.144016987407039
0.122069495019723
0.319483078274763
0.0370674516495752
0.0219391067727354
0.0200000000000238
0.0264480151529793
0.0464524984078158
0.319999999999976
0.0650066724881768
0.319999999999978
0.0200000000000234
0.0218547516009406
0.0200000000000226
0.192559596958605
0.0871846346681936
0.0641401397350618
0.319999999999978
0.0499870890719538
0.319999999999973
0.0200000000000223
0.0209103892999384
0.188907660901092
0.0630774548080285
0.0200000000003465
0.217868543274485
0.0651791413610714
0.0200000000000364
0.040203517014782
0.0254697591479249
0.0200000000000222
0.128667942577329
0.0924822749052404
0.0406011674016774
0.0439692695956277
0.0370477559786219
0.0344954358100069
0.129103674715581
0.0268242063453994
0.0287715945740863
0.0268325564215619
0.302418950630345
0.0372860649789011
0.0394313289100282
0.0275943579126576
0.0328052689336705
0.0435627475484361
0.319999999999978
0.14861860009466
0.101979038946911
0.319999999999977
0.0600624826569865
0.126130302830537
0.118232224795681
0.141765703687307
0.0421667626718041
0.319999999999975
0.0350270410239386
0.275038444442407
0.319995723277876
0.0287706778127768
0.111315173544567
0.0373562239762688
0.0679971963329737
0.319999999999976
0.0200000000000237
0.0200000000000222
0.0381341958891289
0.0447048005757546
0.0712662998684495
0.0200000000000232
0.0200000000000302
0.0461451823226527
0.0200000000000226
0.0793423529708736
0.0370422761185994
0.0730217901447803
0.0200000000000222
0.063059685996097
0.0345238239436917
0.0297857428223617
0.079128370728238
0.0643055457816049
0.122209762021171
0.0611019913125633
0.0728936984035221
0.0544537808426643
0.105541579925662
0.105996498462471
0.170869962577307
0.319999999999975
0.0714703750979844
0.045030012497775
0.0540072915734308
0.0875514663177693
0.240361172047358
0.106067384214008
0.0588067951687599
0.14431289289329
0.27719154274343
0.319999999999978
0.0701905257164098
0.0703651328442689
0.293207613864641
0.319999999999978
0.165748239931301
0.319999999999978
0.13443666497197
0.0296544725746973
0.0394016923931844
0.0582290119473556
0.041895843224777
0.053032922778353
0.0201588288197516
0.319994209703216
0.319999999999977
0.295310461496386
0.154619590123691
0.160184413602523
0.18648939746645
0.0604706105283825
0.277534969056689
0.319999999999978
0.181366279179755
0.0553353019934264
0.319999999999978
0.237130100817683
0.1431349902652
0.319999999999977
0.113413772373075
0.116586098541182
0.134432468074066
0.185286261975412
0.278908077999734
0.0519979530640319
0.137436548617712
0.0713626967684202
0.0200000000088142
0.0823558739717157
0.0200000000000223
0.128218109621542
0.21797914049003
0.0487799288027262
0.0814342967925649
0.117797404757909
0.079018503173608
0.0727612428436168
0.0381373601242092
0.104650729807837
0.0754251040385189
0.0524502565134492
0.0679468315573314
0.093129468552758
0.144490429823856
0.222726704210647
0.0974838421760526
0.0317510816771648
0.0857014450827377
0.0350594146587999
0.0809523002891039
0.145975979487054
0.123062828805868
0.0684040389978863
0.0791306337338377
0.319999999999977
0.279687681594645
0.136191775599995
0.0784429851101073
0.0944135259770461
0.0454542047019751
0.190909353420993
0.133752307648217
0.319999999999976
0.247316129960965
0.120622835492145
0.138438621285187
0.0808781667041763
0.319999999999978
0.0322462021128214
0.256727310245403
0.319948271386716
0.267783944750096
0.080286839571914
0.319995879374279
0.074461114881819
0.154354641880151
0.0594084673326755
0.0558420754284062
0.0236030940805809
0.0323852777596126
0.130270779124287
0.0662297380311313
0.319999999999978
0.0601909515482613
0.064357548833991
0.0200135885959507
0.319999999999974
0.196449292972562
0.10372147083985
0.0752985090348161
0.0624741257268397
0.0391949298005593
0.0672284792046909
0.173720284597985
0.236165817953594
0.055723340725092
0.0978539839837492
0.0859356863810882
0.319999999999962
0.0660277851905756
0.168668271441718
0.31999999549637
0.135147603226511
0.113214408194966
0.213529786455722
0.260083304673455
0.192808512788873
0.200716076847863
0.0529696050803164
0.220386394608794
0.0923022859186743
0.289527086333213
0.152614636043747
0.180681682629003
0.138943154614146
0.0392556937774136
0.0545053942293923
0.0803557943543233
0.0486612915188762
0.0665455469177721
0.0670683351359669
0.319999999999978
0.114282527434448
0.122957730369897
0.100012939178444
0.159241437626663
0.0820666473180333
0.176993122503672
0.0780192674655605
0.0781432729696615
0.0600970376564349
0.0603210997029787
0.143552880943018
0.0629987056722004
0.128448394136201
0.319999999999948
0.156311060964143
0.154422424071201
0.319999999999978
0.139337944934536
0.0581301049927002
0.0442669873618546
0.0821822080814557
0.19824940014045
0.144554610914082
0.217980160274415
0.319999999999977
0.319964992695093
0.319999999999978
0.319999999999976
0.0834410743222632
0.0548436011161149
0.0848781085248666
0.0802828578784713
0.165305298020976
0.058964879067555
0.199591313240444
0.319999999999977
0.299731312496164
0.319999999999977
0.0941755528074449
0.319971630258573
0.319999996988907
0.175874956860769
0.0581131207042475
0.0257179362410159
0.153132494188756
0.0809553261051706
0.144859446307439
0.16012867293315
0.189488671110462
0.319999999999978
0.319999999999978
0.128133222355304
0.173653970955806
0.136058583982172
0.0656748662506309
0.319999999999977
0.246041467953391
0.0630354962573162
0.0662745432407879
0.064522338707891
0.0649514317649328
0.319915364173189
0.0615983260535608
0.0582326010208104
0.0200301537697342
0.100130876551965
0.0867020340782557
0.0538570714044717
0.24053674177986
0.0789618997985629
0.057860998212861
0.175291710520547
0.116039331926342
0.099712090448701
0.246202380169722
0.319999999999978
0.0392655462876455
0.0893411055096357
0.0200000000000222
0.153952133508049
0.319999999999972
0.205735061892562
0.319914097319143
0.167847019532529
0.301661114856911
0.319988651128911
0.1619249988598
0.0230467150312354
0.319999999999974
0.267825230928413
0.319999999999978
0.0536376729229383
0.204121905016662
0.165998903742917
0.0608840333863784
0.319999999999978
0.0979627812642771
0.193214357144757
0.102011709782381
0.15670474078481
0.0673323666977385
0.273542469913932
0.0733383427652109
0.0726544880009946
0.0624757254771064
0.145502028811049
0.0326969970495556
0.0404697286418186
0.0701330546102247
0.0705451702753206
0.162365403102636
0.11255073195688
0.126224643460822
0.20825868374571
0.15088958798008
0.178850680657348
0.0412551457516096
0.0200000000000222
0.078739018131832
0.149837407535425
0.0815946716221772
0.0696184852517419
0.0459043361332472
0.125938922598115
0.0409590256238774
0.105657262143448
0.0465197978528238
0.161601052014195
0.127406983334569
0.307472658679299
0.319653991706238
0.154971042109593
0.319999999999978
0.216523314490283
0.169776864820804
0.319999999999966
0.243198680679518
0.0681879443897333
0.0785866573929831
0.0387465819193965
0.0200000000000223
0.319999999999977
0.319999999999976
0.0786059359978915
0.063985352684154
0.319999999999978
0.0705412965931103
0.196900374636155
0.319999999999977
0.0870837059868854
0.319999999999978
0.186269132371656
0.0674872834598259
0.319999999999978
0.0845107130474769
0.168994139284771
0.0576463648852401
0.0358867906881569
0.0527136431015508
0.082589275547499
0.0530489461594245
0.280963178539133
0.0316760821214392
0.0352693564622377
0.073004644963253
0.0965399598393913
0.0439825764172357
0.0932650965807258
0.0651767760007707
0.122104848294257
0.319999999999978
0.273112799099252
0.259320254852037
0.319635741371529
0.245233158319101
0.319999999999977
0.318203511841268
0.319999999999978
0.204113235668969
0.0358257728285378
0.319999999999969
0.171649883877701
0.15820842967185
0.319999999999978
0.0487759257297317
0.213886377133137
0.067172179859291
0.0539539721562853
0.138165348381853
0.13438254127404
0.0638517344660978
0.059812853777105
0.0200000000000222
0.0654599327954161
0.0529934761588278
0.0838225563665522
0.096627323911783
0.0994269586079004
0.178275041660418
0.209931641187471
0.0200000000000228
0.319999999999977
0.0200000000000229
0.0432477017108608
0.111298446385787
0.31999999999997
0.156446288931033
0.0671781821178958
0.158511082129732
0.082950794501466
0.122467963395378
0.0393874505418989
0.103033493994081
0.319999999999745
0.162099912619046
0.066791637922953
0.133570168271345
0.210374593706815
0.0200000000000222
0.132780922081182
0.0470467698101273
0.107138975574305
0.0200000000000225
0.256288379948985
0.0200000000565824
0.0730958651942094
0.0285421554418593
0.0460595557846668
0.0702304252818789
0.319999999999978
0.042040733965505
0.0200000000000222
0.104947943874786
0.180279956429618
0.216026867183668
0.116415430105433
0.061911341573069
0.0200000000000222
0.0310966378445096
0.23880844967108
0.0200044453590191
0.319999999999957
0.0200000000000222
0.0280170193117398
0.0408412635690541
0.199541752460295
0.0200000000000223
0.0909699550453042
0.0200000000000222
0.319999999999965
0.0200157667569888
0.155304302815201
0.166023246652886
0.319999999999978
0.240640938494221
0.318200590537328
0.0200000000000229
0.0279083426976245
0.0200000000000225
0.05231964291656
0.0200000000000432
0.0200000000000223
0.0953638110833557
0.0200000000000222
0.10447306739617
0.0912782924103586
0.105778444404725
0.024762537955275
0.156533492154464
0.150364918194868
0.0577278809678381
0.0200000000000229
0.0205151068507866
0.0200000000000265
0.0200007499251096
0.0779357464353871
0.152020940115978
0.106927526533375
0.0835693608419308
0.0200000000000223
0.0291987525190342
0.134342133037951
0.123745211541739
0.0739389145909896
0.140614652820071
0.0881309443459328
0.0350762055054184
0.164078788763962
0.0200000000006296
0.0277202822279362
0.027219398746524
0.1690175352527
0.308234601752818
0.0602126651545645
0.027110549957135
0.0202934699551137
0.0292872515334317
0.0363096898545804
0.10001147716419
0.101668955101683
0.0200000000000222
0.03693712978103
0.0282825297152865
0.0310688253222986
0.0645474849520059
0.164469923767381
0.173107977763689
0.164859267796364
0.135706001464294
0.0677134794362907
0.31999999995221
0.0857378827143357
0.027474058707594
0.0961099878719944
0.057237411016517
0.0689437255482366
0.319999999999977
0.241729526388611
0.254213961466567
0.308792440883762
0.319999989406404
0.23353018316972
0.319999999999978
0.24210145815879
0.236798110190144
0.319999999999977
0.0559731521969923
0.0688883432343031
0.037382237140101
0.0744123101207856
0.0686231644011707
0.0508429186710481
0.319999999999978
0.0411773847424231
0.0900830060863641
0.0763402717709724
0.0976877289890114
0.0616237233922988
0.0680162545201278
0.103807717870129
0.200137146009089
0.254570557031597
0.142521224430506
0.319999999999977
0.0441270111476892
0.319999999999978
0.0452236596346699
0.0928281070152588
0.174615932949939
0.121439002643821
0.264043557317887
0.0869207451914327
0.319999999999977
0.0200000000000238
0.134078880406618
0.130335636404602
0.197230840842425
0.0738577906835429
0.257360951922616
0.112690241402381
0.136026433576334
0.107885658391127
0.0439013868215203
0.059635714793456
0.0523545195728988
0.319999999999962
0.177763325812675
0.0704190404940183
0.0636818727264231
0.0612973165498443
0.0737726856277836
0.280272428355199
0.0762240624175026
0.319999999999977
0.0510345703621816
0.0200000004124632
0.209777303096085
0.211085686598806
0.284219791313372
0.0386623062656222
0.0429345495893071
0.166711442755414
0.0200000000000222
0.146712602758516
0.253032180243098
0.129429427321957
0.109034324636512
0.232622113100985
0.319964534409221
0.147528990059689
0.105946089678595
0.0729406247931664
0.118289813488089
0.231158798826564
0.126534910944538
0.0730544183198778
0.0404061913599019
0.0800671008262759
0.0271645397980567
0.189758835300596
0.0349933173612378
0.0411134715175394
0.319999999999977
0.158591115419739
0.214081084316813
0.0715026015617238
0.26430118380584
0.0647320571573859
0.192013417861094
0.0200000000000224
0.0200000000000222
0.0212370941163719
0.0200000000000222
0.15984014467517
0.0438137193617045
0.105209276996047
0.166826996074489
0.115807542694736
0.0489298216750617
0.142547677199844
0.319999999999978
0.0564066725789176
0.0489713842031256
0.0295676831711158
0.0253181462046135
0.0888363703817032
0.0713267026846513
0.0912869037232405
0.239724177925677
0.22180909795837
0.0466318036065873
0.224937620525471
0.059231946510425
0.0200000000000223
0.134928937583024
0.0376227989295737
0.0477027549059446
0.0200000000000237
0.0750725685736578
0.0521541644108112
0.111824061994721
0.0200217026374236
0.0306102479019039
0.191624769949121
0.0369269907612242
0.0223455301881683
0.0282486509462275
0.0378722283587002
0.080656725131618
0.0269699168863384
0.0373793154351438
0.0249979512363089
0.0436905945861655
0.0200000002046641
0.0333328212383106
0.0333808213071241
0.0471645389442893
0.0513759022866802
0.0200266035837167
0.0217541792264965
0.0383015296959175
0.033212119061828
0.0200000000000226
0.0378032678125064
0.040259130198661
0.0307961812351028
0.0356503111550561
0.034280865862677
0.0200000000000227
0.0439346498183891
0.0377041957552463
0.0422853237872958
0.075790607667863
0.0222055240692954
0.114906260106633
0.0200000005766548
0.0337059112747427
0.0759298149056468
0.0995941573718892
0.0337662899065326
0.042964271602918
0.0244875873239174
0.0200000000000258
0.0689360938754735
0.0301393492539448
0.0247119916190892
0.0200345762110707
0.0200151279152314
0.0200000000000222
0.041785081926093
0.0200132291947225
0.0437495749327462
0.0200000000000236
0.0678643646625891
0.0314846316384257
0.0235808007875017
0.0563049479199911
0.155723763813323
0.024198466768547
0.0288927176480802
0.0663094936116911
0.0637285933270344
0.253668143846074
0.0453478593382794
0.0587090643841501
0.0421155328008637
0.319999999999978
0.0814156807069683
0.113330991863328
0.0765947194366188
0.0823664204968434
0.0523427194531309
0.054354413716741
0.0446090750271583
0.0493303478766145
0.0920793246488977
0.0501373154567991
0.0696368912408038
0.0477614792572433
0.0257014600128059
0.0419551716066566
0.0250666947881144
0.0417529476083933
0.0336037036147964
0.0275283024805141
0.24966798107673
0.0200004028732196
0.0200000000000233
0.202901925574034
0.0303675233772484
0.0200000000000222
0.0313462716078497
0.0336792060673588
0.0383257177014041
0.0285699831084387
0.0291295847592645
0.0371168378313199
0.0314083698617504
0.0357088999854304
0.020000000000024
0.0200000000000248
0.0200456588660922
0.0200000000000228
0.0825406814954196
0.0318875021764887
0.0390950690441065
0.0312969106262721
0.0200029601978285
0.0294215051029428
0.0297598295161858
0.0390353587599662
0.0655561283782553
0.142611288134838
0.0286579464839701
0.0200000000000222
0.0200000000000256
0.0531225398202954
0.0200000000000222
0.287102785210892
0.031114826053441
0.0325091501598413
0.0200000000000222
0.0351788563963309
0.0298312960659468
0.023332886390947
0.0371354086451096
0.0719878166846567
0.0200000000000222
0.31999420599621
0.0222023988019145
0.0691290975875814
0.0200050897629877
0.134808091043337
0.0200000000000277
0.025728052047889
0.0311214772886273
0.0326906495688476
0.0279838368302341
0.0305406471441998
0.0200000188024345
0.0264737334234585
0.0200000000000234
0.0231010226706886
0.0247872109783704
0.029014585355638
0.0200000000000232
0.0327454821672593
0.0239977230464689
0.0269472512425503
0.0200000000000247
0.0200000000000276
0.0200000000000224
0.0328271925958472
0.0220388653187778
0.0277212045905791
0.058399859028182
0.0223275578812252
0.0295474123183071
0.0210946836927049
0.0200000000000222
0.0318501669106511
0.0200000000000232
0.0208603408025451
0.0200000000000223
0.0327388879782977
0.0262868764085224
0.0200043329047448
0.0217931581119947
0.0866034857440914
0.126259092647694
0.175195323531208
0.214716311398916
0.0566800628186077
0.0300281800948079
0.0256650826107414
0.0373172532816514
0.0200000001959549
0.0540346978408168
0.0451590807765764
0.164196894321761
0.0874664589099724
0.196515783311119
0.0200000000000222
0.0200000000000225
0.0614616268904186
0.0708096157756737
0.0286174349061528
0.0271403094530336
0.0395919540807381
0.0200158829587043
0.032608766545888
0.0284269064963813
0.0794893153408464
0.0502166576410867
0.0274387221427536
0.319999999999977
0.319999999999978
0.0607725042895866
0.200178833844982
0.0200000000000373
0.0200116887615533
0.0331689439293913
0.0277904094872344
0.0327103303345304
0.0282189793211561
0.0224319058155713
0.0286958986659292
0.0247285138848264
0.0433463817103016
0.0433413283045262
0.0301833502251869
0.0776138709708573
0.0302663170448835
0.319999999999968
0.0290482971566164
0.0509285895667857
0.0402508886849261
0.0478145904969103
0.200185666699783
0.0479258664981331
0.0200000000000222
0.0771619262872271
0.0707310955580858
0.0320600424277456
0.0355419557647155
0.0200000000000223
0.0297867096546605
0.0278761142183736
0.0276118506796347
0.0469704725001258
0.0228969599098605
0.07413945846459
0.0295063408965728
0.0253544729751786
0.0438966137609352
0.303493809112145
0.0480719629998865
0.0484639274207694
0.0364382125924349
0.0783903754011721
0.0759263167056467
0.0596930734387522
0.0200054729694186
0.0403325676825338
0.0200002932090464
0.0504732391555752
0.253230005854428
0.0641358106529562
0.0449186397062747
0.0306257679062116
0.0382556273225599
0.086805484980502
0.0443979259933263
0.0606939058951654
0.0345694588722751
0.0308957586793617
0.0393278823061953
0.178438047417957
0.0258871745855758
0.0512023352296578
0.0268861158653598
0.108093221253885
0.0200000000000225
0.319999999999978
0.112855309974896
0.319999999999977
0.038774598219649
0.0601506291479149
0.0399442246662816
0.0415976687123549
0.0200000000002607
0.035650150020271
0.319999998990025
0.0308740166253423
0.0764479660553753
0.0470356070286849
0.0409841747462465
0.230422927848488
0.0495670967299947
0.0403146412373572
0.0329436130504737
0.26053782453108
0.0499690899947641
0.0464890778031788
0.0255527194576735
0.0295678984026788
0.0792935646666628
0.0783928488412835
0.0358751390741086
0.0533623573524832
0.0347761250140766
0.0378563727992984
0.106965365252824
0.0346699237584441
0.0676735508251038
0.0322831045374782
0.0843943085688467
0.119236397012582
0.0732787173933397
0.0495126407607665
0.0397042481085099
0.038390017954331
0.0342971161896923
0.137665935691699
0.0331496785213447
0.0765694583609138
0.0521241843149927
0.02516422459464
0.116289544709597
0.0400785585967637
0.0643835613499748
0.02839725081428
0.212232626380365
0.0275985752467843
0.0667301767167956
0.0928879121024424
0.0453179561018028
0.03789288927975
0.0395763434150518
0.31999991255253
0.0702178283583062
0.0200000000000266
0.0200000000000424
0.0777949815955536
0.0396861229560926
0.0417684686881273
0.0418569039301199
0.073270562166695
0.0859406351353771
0.130937875041423
0.0452713883806038
0.0200000084690868
0.0478249249523549
0.0420805391815488
0.0934577118355278
0.027000969232725
0.0335124642158577
0.0990329581365648
0.0316032762493269
0.0612636690509225
0.0372616400166195
0.0278733204821085
0.0467797866420671
0.0200000000000318
0.0203426083588597
0.020000000000023
0.0234667191522831
0.0301528122077886
0.0227763728567664
0.0276606333366895
0.0200220982542305
0.0447640224408507
0.288357799236015
0.319999999999976
0.0445882199519672
0.0244201460251507
0.0200000000000312
0.0277846618338311
0.23693581277067
0.11442825143138
0.0447282527356181
0.0453738328446543
0.0226414390177423
0.0455189445498105
0.026306671204751
0.0406800985817253
0.129857603968149
0.0200000000000295
0.279127237469331
0.0679699974646687
0.0247179051371604
0.0323238439166143
0.0255340202785581
0.026765217846868
0.0436502300027254
0.101427195912796
0.0324885465016451
0.0200000000000275
0.211844388075793
0.0595672352035423
0.114977296662886
0.0495732784831349
0.102134344984668
0.0267479932050773
0.0497962396210968
0.0708535581730157
0.0490212074438193
0.0462259182518775
0.291199610191567
0.020000000000024
0.03343949952649
0.0350683494503194
0.035570932702385
0.0404928621906546
0.0200000000000222
0.135711606343768
0.0651015480772183
0.0525613309713697
0.06751651004062
0.319999999999977
0.180403393424511
0.0200000000000222
0.0531448314923234
0.108321470579838
0.0559059890861552
0.0225018683118844
0.0350272203616868
0.0200000000000245
0.0221234034594557
0.0398306423885012
0.0591054415683128
0.0366674221477756
0.0951949636781321
0.020000000000023
0.0383309637070429
0.198974119359546
0.0631858893849778
0.0857856352356923
0.0639989048146962
0.0576698831961135
0.319999999999978
0.0486084437178623
0.158389051123754
0.0610477824075495
0.0815347477119784
0.0826841513387331
0.185596991864601
0.0478302831764313
0.20006383534033
0.0942335660696931
0.314960187747405
0.0681404535561932
0.160184414371522
0.0850476682494583
0.0680226237574019
0.120061088823615
0.0934554467349399
0.0200073918166044
0.0616845062641738
0.0200000087177605
0.0329982711823321
0.0717646008705912
0.319999999999971
0.319999999999962
0.0200000000000222
0.056059111381571
0.0555842684471063
0.0206575092658267
0.0433978406633648
0.319999999999957
0.0301845574237278
0.0910313514688631
0.319999999972803
0.0213396860934405
0.20956992155352
0.206657884215823
0.0934716040141607
0.084894435892743
0.0488911558058625
0.0534408670542624
0.0235046100536539
0.0930382183767366
0.0623633867919307
0.159589833671478
0.319999999999978
0.167895210859419
0.0558676528259428
0.0200000000000223
0.0626333046404768
0.0961041928648664
0.0200000000000222
0.05316362495982
0.099162600091097
0.127470772307664
0.208421855577796
0.0904082073266476
0.313795586034619
0.319999999999978
0.139670826382534
0.101541085596805
0.319999999999977
0.0755917374394849
0.0513505544807243
0.100783496062901
0.0453796691355763
0.0461176419087905
0.0366937016306901
0.0516564936160143
0.0259238784574026
0.0200078828935845
0.045905210815382
0.0370302929089661
0.0255031710336074
0.234147196732961
0.0298491245222507
0.0297186065003536
0.0357685695254642
0.035245607719108
0.319999999999978
0.0294822822855964
0.0200000000000236
0.0513617451307338
0.0270648906248691
0.0344489885019195
0.232939089082618
0.0297362251813774
0.04268367606543
0.0278498695429598
0.0817446310108839
0.0235934182728958
0.0525095483914851
0.319999999999978
0.0200343701038917
0.0350227508257913
0.0463409828407616
0.0466717598566037
0.0200094281223243
0.0200000000000226
0.104605740213332
0.0200000000000222
0.0313654379988724
0.0311298002151369
0.319999999999978
0.0507942133624388
0.0407419220537103
0.0402115472605401
0.0785750733199869
0.0338445520989387
0.0200000000000225
0.0231741091655526
0.140482067486352
0.0400642820857959
0.0200000000000222
0.319999999999977
0.174266501690742
0.0345182076931018
0.319999999999978
0.0273181316300403
0.319999999999959
0.0425979574727759
0.039205348249296
0.020011568409241
0.0606308781319508
0.0405981934972607
0.0428440578221444
0.0200000000000244
0.0866715116850353
0.0275044887557377
0.102383271768017
0.0417781201471663
0.0651004438537378
0.23161719449689
0.0741435592230089
0.137110718969432
0.0357084591074155
0.020618846581932
0.0761996057402385
0.0295813469996449
0.0200000000000222
0.0255242173514731
0.112516484433097
0.0263327901871411
0.0894412275305946
0.0601404479887155
0.236532578709279
0.0647110489264981
0.0370559010604747
0.0266538672661521
0.047634601114737
0.0284750574667733
0.0657349028589085
0.0342062539224533
0.141093963915802
0.0574832638213111
0.0562845163442404
0.0433391884627153
0.0433444000075376
0.0614539194634667
0.108523548702355
0.0686133135352762
0.0856982636371823
0.189580742143227
0.0991560496710211
0.0247402216886922
0.112462947888694
0.0610247776963228
0.0431995790736293
0.319999999999978
0.0701697357870545
0.0200000686887783
0.0200000000000222
0.079671602929266
0.0300407401053468
0.027282161137648
0.0274456317562575
0.0313205087247707
0.0200000000000222
0.319999999999977
0.269688382897739
0.0220746533220939
0.0200000000000229
0.0259052174082659
0.027284875680108
0.0201732923868809
0.319999999999977
0.0271881335602564
0.0200000000000225
0.0388788818651557
0.0290075782732069
0.0233429740652859
0.162727285526275
0.0426552389938779
0.0200000000000234
0.0241907963662369
0.0389879960142131
0.0235866541350257
0.0200048325629283
0.020027837513791
0.319999981803322
0.0255867919614627
0.0200000000141362
0.0200000138638194
0.0507687237598499
0.0310863684039595
0.029510413299673
0.0200000000000234
0.0293818555397503
0.0204150794550085
0.148015272167709
0.0200000003204566
0.0320409733207863
0.020000000000024
0.0200000000000222
0.0200202852303013
0.0200000000000222
0.319999999999977
0.0456833486750539
0.0313694865086841
0.0701040327348635
0.270333804460253
0.055122687361452
0.319999999999978
0.0200000000000225
0.0284820605156818
0.0476054321200271
0.078136819173855
0.0200000000000308
0.0200195350522265
0.034544918591546
0.0212201299666268
0.1754592100508
0.0590377734597161
0.269834765356994
0.0225176157766657
0.181708570801938
0.149857606313689
0.0388050943906176
0.0200000000000375
0.0870939541775686
0.0291422311494691
0.224357043084734
0.0200000000000235
0.0553112779768795
0.0595280310617402
0.0239549175226679
0.207457106749516
0.319999999999977
0.0200000000000232
0.0397312822430349
0.0292630831929207
0.0247247512896288
0.0273604560839692
0.319999999999978
0.0547574492647723
0.0200000000000227
0.03566817740321
0.0455344387343595
0.0200000000000222
0.120855586438609
0.319999999999977
0.029159120433138
0.276880814717236
0.0200000000000222
0.0200000006155151
0.0414489796113407
0.100160709976533
0.237345667460342
0.040525092789769
0.0500312619474289
0.0476037573506593
0.0411525069263911
0.0777524987431156
0.0958838528013575
0.0549776150314458
0.0460551141615999
0.319997745245357
0.121567804330232
0.0929064301992154
0.0821790345085553
0.103245653381838
0.0423227469258978
0.319999999999962
0.164501613675713
0.0839165845040209
0.319999999999978
0.10681124398792
0.134692596171783
0.0861377191036716
0.115382812472533
0.0308173135296403
0.319999999999978
0.0317683953264468
0.23965767790886
0.0358068004572269
0.0654759893169899
0.0332570289852857
0.0390974817443262
0.201018283266823
0.108458928042164
0.255308247253719
0.0338532933791724
0.0260895308123671
0.0372966458183534
0.0991140961824746
0.0459741452339599
0.0246941852040148
0.0208875944429481
0.0380543655521243
0.0215243960149266
0.071949939171641
0.0292642628035629
0.0344724160254751
0.0650750368375876
0.0200000000000239
0.0200000000000225
0.0340142248836119
0.0389372293353629
0.0200000000000222
0.178110236379818
0.165086980843118
0.0363083636979988
0.034021443369539
0.0693683010935733
0.287174242575994
0.0421208781298031
0.0409638331823772
0.156684564512757
0.319999999999959
0.0258950208672978
0.151943390494273
0.0233177420323444
0.0303616940520218
0.0382376457516586
0.0484306067695913
0.0449672801236545
0.058879604445882
0.0678736117833176
0.0226151968306716
0.030412137794155
0.0475785673085558
0.157426356608161
0.0200000000000235
0.0281886612275458
0.0498490979481735
0.0405464261199438
0.0709779767478673
0.114644245851312
0.020004532054309
0.0572162298377139
0.0375840719384674
0.0891374457570145
0.0732616846725745
0.0298276307968224
0.110351026935997
0.0464622655074663
0.319999999999972
0.0269700369090222
0.048739977893385
0.0415567240947637
0.0696181383248115
0.113339622700136
0.0786946823514279
0.0211092567216463
0.0539781625931844
0.0745468616591694
0.0888069424444551
0.0386261970969604
0.114499664970986
0.319999999999913
0.0736006984937199
0.0424888882550237
0.142317888253002
0.319994097729683
0.0233346253755969
0.0424851075433627
0.0359037030973766
0.13561547544738
0.0543529422428857
0.0335860385915469
0.109538637920075
0.0579705904873255
0.0342185809130357
0.0277750970178928
0.0780512395412861
0.0608411408213563
0.0779708866986531
0.0200000000000223
0.0692882112593076
0.0714601723607714
0.11337970164798
0.0447483383948091
0.0799935187011041
0.0357810938388341
0.200533038556203
0.0200000000000234
0.0431845325409835
0.0363135727767019
0.0281659345026677
0.319999999999978
0.0985638830910346
0.28817190268317
0.253199774730736
0.0673583915742279
0.0859698249486431
0.0200000000000222
0.0446968770688697
0.157284303784226
0.0734735549246884
0.319999999999977
0.0380900410202429
0.0421452247513237
0.0274586564018128
0.0380373519661838
0.18176349736684
0.0735696366934797
0.0882618645910874
0.0646112392780324
0.045654045598807
0.0839142187049093
0.0418555499303679
0.0424837955078779
0.0693604806834625
0.319999999999978
0.123218294111458
0.0682222268109623
0.308670092699633
0.0530482906020279
0.0345789177549209
0.0594653927885006
0.0811578515904828
0.0444750410619041
0.060089181405771
0.0462163203237757
0.126443382542527
0.301183317625699
0.0381824700419124
0.319999999999971
0.0811356397705566
0.319999999999978
0.052298786627703
0.0566132635021389
0.038138403484461
0.0237041552057358
0.0381689240643585
0.319999999999975
0.0623088000320918
0.242105290119981
0.0251700983329329
0.0200082780028494
0.319999999999933
0.0258171636898951
0.174616047219385
0.0200000000000223
0.198991450076941
0.0282421588529165
0.0335794146343254
0.206093722130991
0.0696573425090454
0.0492277654652974
0.0436421567855769
0.0605250878450328
0.0200000004959698
0.0504015981441884
0.129930105201111
0.0377365761600513
0.0270896685185492
0.0485751230778339
0.040557401199261
0.0200000000000222
0.121675144960949
0.0325094842602343
0.0522285668632559
0.0409247949895926
0.0200000000000243
0.0284412997855481
0.134319748880522
0.0428363202209058
0.0317623374255206
0.274799605364364
0.118912824095383
0.0508851774174098
0.0779509660465566
0.0659166210346427
0.258649232427811
0.045379782584627
0.0200000000000223
0.122979196086081
0.0429428469523177
0.261881714890625
0.0768136948275577
0.0443522654728069
0.319999999999977
0.102676413214558
0.0393622875658683
0.31999999999997
0.319999999999976
0.036486638935945
0.0200000000000223
0.0823454351491052
0.088119107897569
0.319999999999978
0.128915861961343
0.0446471708821133
0.319999999999978
0.284681285157348
0.319999999999978
0.319999999999977
0.074469526153736
0.097030588700285
0.0200000000000227
0.0467013478880201
0.152655494847029
0.319999996728971
0.0389205325690856
0.129742577348242
0.229098653276049
0.127566572990464
0.0506665279647074
0.0200457481736775
0.0306607748068649
0.0824315167797795
0.0841697531679335
0.247449090436849
0.152323889585981
0.319999999999978
0.0490840688075553
0.0256727511246766
0.0297786875198606
0.0387811374050342
0.115760005183335
0.0711701259523941
0.101581716551363
0.174513170054377
0.0480555139197121
0.209874227910044
0.0357179013113142
0.0200000000002741
0.129950205177546
0.0713030305187154
0.153977683462686
0.161108430309915
0.0501967753274849
0.0200000000000231
0.287134151154457
0.0516334971232495
0.0363674140748526
0.0484513845146572
0.216959722632893
0.0726490347341228
0.126153837775167
0.038949982552345
0.0980484319633182
0.134740296921647
0.319999997647299
0.058364885183479
0.0556328265247229
0.071429479430715
0.0350905742636936
0.0769365101505113
0.0748461997941674
0.0200000352111994
0.143065088785377
0.319999999999978
0.0486521292483003
0.0548642973765076
0.0465410573927523
0.146367685702683
0.106170699911785
0.142848253513969
0.0884174658208387
0.0200000000000222
0.139070679696431
0.319999999938356
0.0752372365221088
0.146055798647753
0.0200000000000223
0.0683704052758932
0.0833365743728392
0.0642422158982795
0.0559519973025922
0.319999999999978
0.111226746889458
0.0611153771173881
0.0800728977062699
0.0554018487805165
0.116578000051785
0.153021814762958
0.044211747133436
0.0882216191995358
0.0518544342949838
0.0890088694893254
0.0412721027516716
0.071090563959211
0.288025921932012
0.0391511823709898
0.0734007890795157
0.116496420458851
0.0200000000000267
0.319999999999978
0.125991710618811
0.151868437351617
0.163385629281507
0.0644769450076724
0.0770757562782506
0.06695451496993
0.0679303392922024
0.0673304673950219
0.160116778290028
0.148913988001439
0.0621809284654049
0.0200106169249799
0.319999999999978
0.0331988584542778
0.0753434298874766
0.0223070237248933
0.0200000000000225
0.0780000912482455
0.0766621606069842
0.148428441292175
0.0200000000000227
0.0308301514402958
0.319735599108717
0.0404745265899025
0.0602261229906343
0.315144134366495
0.0380314756055474
0.151346129938886
0.0200000013490251
0.0451202263154108
0.0545822425423671
0.0365900057819274
0.0496024152652264
0.0879467893893
0.12404974804771
0.0993169453556034
0.0366208545905563
0.0338447887466598
0.164787694983274
0.0354215194574321
0.0479526724192393
0.319999999999978
0.319999999999978
0.319999999999978
0.0485455518136085
0.0305775415940772
0.0690393698259106
0.0200000000000222
0.0650649104337162
0.0476108201686092
0.041636576562584
0.319999999999978
0.0200000000000255
0.0660533303254677
0.155111573464365
0.0200620372805789
0.0297216692855504
0.0504237801502879
0.0455518908523394
0.0200000000000222
0.0200000000000235
0.319999999999978
0.0289401948207071
0.0972769561328661
0.0990094424441935
0.0200000000000225
0.051387814268835
0.0435372892612741
0.0252888232133754
0.0626534330042823
0.0657121004931178
0.319999999999978
0.319999999999976
0.0448273785458106
0.0469770002770866
0.14603712805823
0.0317743387227522
0.0373828364788696
0.0405871609504976
0.153770375953147
0.0474348360154995
0.0507094807566249
0.0700743752269524
0.0331879483329089
0.0422312231033813
0.107643541683124
0.0346730630647222
0.0600838206679131
0.0390781383943662
0.319999999999976
0.0200000000000222
0.0370407506095641
0.0529658219652241
0.0624944915288234
0.0642382423868517
0.157640560754714
0.0213744653676719
0.171104454734484
0.0543846895962075
0.163359434857705
0.11435996516647
0.0970940865105531
0.0430406979759684
0.0687247890105911
0.0820446663720647
0.0434757462137742
0.0394628884306565
0.0812688314298622
0.0717031476541986
0.0251185127238647
0.0553576122111156
0.0631430614008344
0.131278562674187
0.0371908971506069
0.0387114386190862
0.0811265188035317
0.0481863399897391
0.0450172264421151
0.0940209218827234
0.0893934466575067
0.319999999999975
0.0972936617769717
0.0413701911795577
0.0746023521997592
0.0519530149636633
0.051890321884899
0.120396901981522
0.030102304552253
0.0296155428781652
0.0340847134544896
0.270298596589101
0.0200000000000222
0.0214655168032069
0.0240281833504772
0.0465204947250034
0.319999999999977
0.143590686022711
0.0668122699140065
0.109390783838648
0.0706439342291382
0.0588648259031941
0.0200144949090136
0.0387544117731469
0.135488447886123
0.0202990552262087
0.319999999999934
0.0423156723330943
0.0200000001582343
0.0331730181627788
0.0341609705026129
0.0200000000000224
0.161589328780275
0.0200000000000225
0.0395690989064348
0.0200000000000222
0.059461139338284
0.0223548522825364
0.020000000000024
0.0200000002217811
0.165055401074529
0.0209062024355896
0.0706039891373678
0.0477915199239076
0.0200000000000227
0.0930693256128521
0.0399993653382811
0.034480474498987
0.0283573171519724
0.036812491905881
0.0226248010959759
0.319999999999975
0.0310221427432138
0.31999999999997
0.285096077996289
0.0770203900020963
0.319999999999958
0.0732506426093736
0.0367611637105622
0.0914319463009352
0.0601566984748523
0.0200000000000247
0.0404942067825545
0.020000023204697
0.0359469051656333
0.129006239156988
0.0393840526892086
0.0200056817959513
0.147289038236814
0.0200000000000252
0.0731554220502661
0.182675241434023
0.319999999999958
0.0494547634845351
0.0200210106104778
0.0316953458203526
0.0200165032737846
0.0545966040940407
0.0650823920882945
0.319999999999977
0.319999999999973
0.0681560014483312
0.0302736758511793
0.04165704954379
0.0356548211080991
0.250542402996934
0.302829254769573
0.112937032504327
0.0506937066565032
0.020000022541676
0.319999999999978
0.0391619590587204
0.145189929291138
0.074372928454976
0.124427403499145
0.319999999999978
0.0631733156904254
0.0302763279811978
0.0493071452288423
0.130007186016452
0.319999999999978
0.319999999999978
0.0380247782082365
0.0710800909629569
0.0385617417630539
0.243869910014519
0.319999999999977
0.215368601153531
0.319999999999977
0.191025210982862
0.0421377750595044
0.0367809942044389
0.319999999999975
0.174246547016767
0.0241060487495082
0.0228844676619932
0.283107838578206
0.0795616284243447
0.0656858092052224
0.154693768137844
0.319999999999976
0.319999999999977
0.0914973479408461
0.0621296844673537
0.150734253933628
0.0200000000000222
0.0508874794425214
0.0517807711377463
0.158817692607628
0.235044146796427
0.0200000000000222
0.0927918938286261
0.075592464074848
0.107284805921607
0.0484279005655178
0.319999999999966
0.226447314649928
0.0200000000000764
0.0385990339812771
0.0768823329120776
0.267928491141054
0.179773171426148
0.231132585557912
0.0378608193292865
0.319999999999978
0.0904828877026854
0.038285078700495
0.0207442920365605
0.0901038269816224
0.319999999999978
0.020000000000028
0.282479707936357
0.0648379155863867
0.0673113460987523
0.0501882942592686
0.0815519213013036
0.319920523162259
0.319999999999978
0.226412139709668
0.146561638806166
0.0362521781338949
0.0429397171110057
0.319999999999978
0.0471882247287128
0.184505900011736
0.0394769324540971
0.0427123673124411
0.319999999999978
0.0467029593679396
0.319936305198928
0.0527884703619634
0.0756239225401809
0.0260071535969733
0.0444765773689941
0.0834650778278895
0.0755321079307138
0.272419297714775
0.214117075654406
0.19143026295139
0.0378485026951177
0.108844144708866
0.11509812056219
0.319999999999978
0.319999999999978
0.0200000000000253
0.081523987827609
0.0350401372643916
0.0598626311947179
0.0943451394491609
0.233680758401216
0.0725993604731567
0.0340441931130401
0.0530342818724488
0.115240090019179
0.0378645127453083
0.319999999999974
0.0370689022242245
0.319999999999977
0.0521463431385258
0.227462276584593
0.0302832102573212
0.0200000000000265
0.0606690282839307
0.020000000000024
0.0483129135842579
0.0381824072154556
0.158916402958621
0.132697173233905
0.0619723694220592
0.216333526021968
0.319999999999978
0.0642545097571451
0.319999999999974
0.319998880226975
0.171910486461811
0.0944899324440893
0.0966943536828465
0.0739503969402624
0.153703730606402
0.319999999999978
0.295536091881478
0.097737792847921
0.103339844483319
0.114881559744645
0.0485745261457902
0.0819900644304547
0.0359261880190547
0.319999999999959
0.216726876847568
0.0455239103401015
0.102341793224235
0.296961775129545
0.0510773547400612
0.319999999999978
0.136721906053896
0.0677032979697657
0.135767250961767
0.0402364292989178
0.150259844442952
0.0614200292898092
0.319999998330481
0.0943711502003288
0.109942301014471
0.0343107193631446
0.0873912203685172
0.0686176048827124
0.0430343095666019
0.301168730543949
0.121763292101616
0.0441637842852542
0.0369120735828135
0.0456378698864351
0.319999999999978
0.0572219095025085
0.0582362881784623
0.093925075072229
0.319999999958821
0.134189477930688
0.0512104550462187
0.0818946832593366
0.0926931842082029
0.0720650329660931
0.0384113257382705
0.03803186147319
0.130412062667961
0.185501624245781
0.0422435349765979
0.319999999999978
0.045993089677385
0.0393627303662632
0.0382946475506875
0.1121876376583
0.319999999999978
0.134552100184412
0.097464257227624
0.201437262099951
0.160350646569722
0.119326614867653
0.222143516301878
0.0609797081756701
0.0200000000000341
0.319999999999978
0.0861363725217048
0.102820349007454
0.0725798984535098
0.172559404905049
0.155968805259227
0.0429121596230858
0.0963615719898872
0.0396354020878686
0.0513583644403639
0.0903905058568824
0.173244431886569
0.0679987381382293
0.0413321984528027
0.106460582989828
0.0626860177600908
0.0401943598759677
0.0470360499522673
0.0386458116567119
0.0432614802352348
0.319999999999978
0.0510517624577029
0.0586902485808501
0.152259061952546
0.0552199176121248
0.0694197019045938
0.0453964564920424
0.128469204303137
0.292406155328093
0.0295952989770713
0.0409924429119867
0.0357696741989985
0.0706708246076768
0.0200000000000227
0.0801360310434111
0.0693001477898298
0.211682559608764
0.0247993051993179
0.0478190716371721
0.0480375336119371
0.0356264453807888
0.183946678574249
0.232245965041886
0.0461586514357252
0.319999999999978
0.0255640835590073
0.0264102596911367
0.0200000000000224
0.0260193560504809
0.0902799699770866
0.069049317240086
0.0522759745155884
0.319999999999978
0.0534948644323541
0.0660028434328231
0.0649695137626882
0.0649121934750696
0.0200000000000224
0.215777388050809
0.167136605964442
0.201678425805934
0.319999999999977
0.23944745389807
0.22230139592914
0.112219958438569
0.251151853392378
0.132644665070801
0.106759766765249
0.147845033256284
0.188283014995616
0.0784309594980296
0.319999999999978
0.227236575417456
0.159051363564144
0.100333187212669
0.03781974243551
0.086623841081045
0.206762509866009
0.238010310770141
0.0673718435666529
0.0200000000000225
0.0716751105322692
0.271358321495134
0.146285875108227
0.30247794673909
0.0244726858595327
0.0400395356721723
0.059779372500879
0.166268748101079
0.188248130228316
0.029013408059975
0.0200000000000247
0.0568672143043427
0.12819883874621
0.31999998105233
0.0200000000000222
0.254526724100881
0.0450860661729483
0.319999999999978
0.0467068300460589
0.148798408457381
0.198975506439121
0.0409543337571675
0.10366028230376
0.0240654951421628
0.0206337171262212
0.0357012416630176
0.150134833695647
0.0738291892379274
0.20217450883361
0.0548797002895624
0.0897268300253609
0.130662083239256
0.31999999999997
0.0868045915816714
0.0465062451196158
0.0387567246834977
0.319999999999978
0.319999999999978
0.0272821016224936
0.140851059258739
0.0507975405250559
0.319999999999978
0.0712274175892365
0.192651829333559
0.0200000134666231
0.149019264870345
0.319999999999978
0.069295439421544
0.124741863215986
0.0289004328496368
0.0810260499876599
0.0200000000000222
0.109136542058771
0.0919244159413351
0.0665990673350255
0.107665409320694
0.0812149388528445
0.0224424176587308
0.0200000066059756
0.319999999999978
0.0200013712003486
0.112773213498869
0.0406133403676232
0.0615792001685638
0.0200000000000223
0.226537221060618
0.105983588939995
0.114451542710767
0.0728573094807211
0.0861600220092979
0.319999999999978
0.0446048959372518
0.0695071557811081
0.319999999999971
0.319999999999957
0.114434249904469
0.125967913121834
0.152290402708567
0.155981818152496
0.071707216130948
0.144998041722235
0.0945768605412002
0.0831483492323458
0.215575976885599
0.0293516653202187
0.200831314936499
0.129824001198388
0.256903508685551
0.319999999999978
0.0640313744161858
0.319999999999977
0.0519949667753683
0.0639646483593503
0.133270575676253
0.137929106649201
0.0915102982789711
0.0816820032611876
0.0980045161039588
0.0200000000000254
0.0486082265215022
0.0200000000000236
0.282667633419697
0.174854472266924
0.23580666960201
0.112533895958675
0.316139469098163
0.101061365690784
0.0200000000017136
0.0406287023033426
0.0885729399838196
0.207681298808502
0.0709020250891735
0.319999999999978
0.132197026802215
0.0301005041338997
0.0430508686081341
0.0991627844426984
0.0446955445241672
0.252350462700625
0.0366169935641594
0.0874812831999763
0.193418185911226
0.0200000000000262
0.0200000000000237
0.178686199706689
0.0200128188461403
0.0591347688131695
0.0403394471966206
0.319999999999978
0.121477348139475
0.319999999999977
0.150692432208605
0.1829839404637
0.0552480734135267
0.0200000000000223
0.0200000000000401
0.221929400487625
0.0253064914538611
0.144675211820232
0.0494738074329872
0.0505299278105894
0.0200000000000231
0.0607995545242062
0.319989558071035
0.0291195713501059
0.138614845842335
0.069739522917434
0.0317207858949876
0.0312772330210172
0.0388323260186125
0.177192620295584
0.0296506834062736
0.160787708243095
0.0661915595761633
0.155758842131212
0.0508781892475895
0.0680901420945667
0.319999999179614
0.0564049986790041
0.0443968115961802
0.204224545228559
0.0539853566262914
0.0677701397332978
0.319999999999978
0.242322222020322
0.0682028953520524
0.0479863271582928
0.0309809116624126
0.319999999999978
0.0200000000000236
0.0493742471058092
0.0365403533196443
0.0251830330509192
0.0651533557392956
0.0631567561917554
0.0602807676211017
0.0316499655546693
0.0489070171764778
0.0919753905753916
0.0283973212754617
0.132368361374092
0.0668720228018675
0.117611382384736
0.0827781355337618
0.0639719321262375
0.0597969946457339
0.161556199358928
0.0584706317379514
0.044790829765144
0.319999999999978
0.190010034239959
0.0715753544220324
0.085361343890203
0.123872687699496
0.116000148944084
0.0344030901410313
0.0684228513106458
0.0561146923449063
0.31999999999997
0.0631982550007432
0.319999999999978
0.189083611148838
0.0561422127461445
0.020000003810338
0.0987359231784889
0.0548057726856331
0.0461086499376637
0.0381969689948703
0.0736065421825846
0.319999999999977
0.031461949726072
0.319738180322342
0.191203604361541
0.0717698755405472
0.319999999999975
0.11115056732609
0.0200000000891953
0.319999999999977
0.0224843225607784
0.0439729030660508
0.240020469977446
0.293526894289114
0.0200000000013582
0.0372309080626522
0.0842494850632798
0.0200000000000223
0.0990460480849758
0.283525744902629
0.243398556179835
0.075332546155081
0.144750133227348
0.319999999999975
0.0592673993214336
0.0200000000000277
0.319999999999978
0.0200000000127736
0.0464310617367821
0.0204625405645509
0.0346323152620345
0.0352889494505652
0.0799329992258057
0.0201916571488038
0.0282640973936645
0.0200000000000264
0.0200000000000222
0.0472064883083888
0.0314696187404694
0.181712037098478
0.319622432720827
0.0200000000000235
0.0473811204906639
0.113482245031677
0.069194240336693
0.134002339978775
0.167733059493056
0.0210140354748625
0.137129614081822
0.041101275631543
0.319999999999977
0.0497611804882982
0.319880233083893
0.0200000000000222
0.0829808784719683
0.158469666296456
0.0770519426505108
0.0417079977333188
0.0200000000000222
0.0248244568453199
0.0572774910370771
0.280431729160694
0.0200000000000222
0.0200000000000229
0.0328747118906504
0.319999999978458
0.251850591367293
0.319999999999978
0.0327503325120803
0.319999999999978
0.160329060159085
0.0890504950258054
0.167815309008538
0.220489355398072
0.148155749008247
0.246580408209526
0.0476776641650851
0.0566325659235295
0.125483947523034
0.050383912723206
0.197149844553271
0.0334026800642832
0.0327696640596613
0.03755121031488
0.0428888701177508
0.0589334379556944
0.319999999999974
0.04007709341553
0.0369653509225677
0.020000000000026
0.197569595619121
0.0306655008637024
0.213242281352249
0.319999999999977
0.0200000000000226
0.0343888413644229
0.0438564356348433
0.125366664934602
0.319999999999978
0.202201285707889
0.0288155037301156
0.0200000000000226
0.0577210247554095
0.31999999999997
0.0651417235207588
0.0359535127591466
0.0200000000000241
0.0758648680541952
0.0349768999941639
0.0475791960241359
0.0373331166160782
0.0702027883127148
0.0352927349268626
0.222891237606378
0.264487183312587
0.104895952787325
0.237286953726829
0.0200000000000222
0.0291217123452434
0.168045693857428
0.219808503578388
0.0428380411172818
0.0411002273620887
0.255515277937749
0.0591024788678138
0.0354688365818686
0.253711136518833
0.319999999999978
0.148636927128577
0.043978581573334
0.0412657762261646
0.0548720784014626
0.089490926132873
0.249588433466327
0.0433578997257524
0.0774809403308494
0.159813565085285
0.0200000000118225
0.0301029898939808
0.0328237755653287
0.319999999999978
0.0808845846579614
0.0200000000000223
0.0200098525460812
0.0257797216675158
0.319999999999978
0.0470479791276788
0.0392386869853143
0.0471964886658228
0.149516437220046
0.282516156198897
0.0253530179244756
0.0908906170162516
0.0456026416155514
0.0200000000000222
0.107309826730424
0.146212274729405
0.319966735819016
0.0200362298032564
0.319999999999978
0.0369684920739213
0.134669355985458
0.0344363987761829
0.12155551999956
0.0375017135626297
0.237397166393571
0.0409690822957107
0.05055429817239
0.0339959031283194
0.187179430743152
0.131166918778328
0.0995315936186986
0.0739525197957353
0.0453826708952541
0.0406476779665776
0.119468612211145
0.0451793492076404
0.124222978615897
0.175950947320429
0.031090142546634
0.0470409846153084
0.229422532914483
0.188124838089022
0.0527825724621526
0.17722728583283
0.0202410874175266
0.0456983617101708
0.140678920284525
0.0292734446049708
0.0456246116538765
0.0657183010089015
0.319999999999978
0.03545638261613
0.237885388935609
0.191504048025222
0.0365867016712147
0.0572119330820814
0.0484778040000694
0.0698142069317747
0.048339007439754
0.0482619995251625
0.0433984482451278
0.271129790452035
0.125051536289602
0.319999999999978
0.0492065021580092
0.225680127561303
0.244405588593945
0.053339430073452
0.319999999999964
0.034633370297647
0.0763640065801136
0.319999999999978
0.040677603279422
0.073447789582838
0.0358619535026321
0.0454927196637929
0.0570874972613956
0.0200000000000224
0.144440091466674
0.0763812839068359
0.108058833120914
0.0405025727304632
0.319999999991377
0.319999999999978
0.025608748067942
0.0381425656552623
0.093490621302629
0.201362888111407
0.0666856589437602
0.0651260478568646
0.0344896936330018
0.0972321544473239
0.168042459592998
0.193210594746695
0.0200000000000227
0.0405440566819176
0.217887879161839
0.288902599346316
0.102293313032203
0.253230604913349
0.160196753156558
0.123321256231349
0.0469297628847463
0.0987360643025467
0.0673123605852554
0.195722048232738
0.170481149300156
0.178919942963472
0.0451707711350477
0.0780577795833765
0.0296163862056166
0.319999999999956
0.319999998491833
0.0711511127872776
0.0200003208251984
0.0451731799134878
0.180316209546431
0.047434552326784
0.0581955671031502
0.319936071439321
0.220586051677172
0.319999999999978
0.035576094376269
0.04144796663905
0.319999999999978
0.0396638885942016
0.0491477357718137
0.0200002268126235
0.0200000000000223
0.119969219989717
0.217632469854479
0.0200000000149193
0.0656314444587555
0.181597260528331
0.0200000000000223
0.165593470802418
0.0200000000000225
0.117230137978125
0.141376368245877
0.3042437339955
0.155653428724913
0.0227718692884406
0.319999999999978
0.282628766361591
0.157802635365412
0.0230706042114962
0.319999999999978
0.0409573878900718
0.0432071036092373
0.319999999999978
0.0900249780910726
0.0656142656246814
0.0515453252559396
0.319999999999978
0.052351922565023
0.0200382761607886
0.0200000000000222
0.0200000000000231
0.0204583772060136
0.136032734632943
0.271847613102447
0.238291728837492
0.0350388913802003
0.189232370100473
0.319999999999978
0.319999999999978
0.252242659118951
0.111189870308749
0.0779166773143352
0.171469680063542
0.0352581084603255
0.0581195359567839
0.319999999999977
0.170375392337254
0.161129652455656
0.0606504508227587
0.0761064106007013
0.0408625831790797
0.0200000000000224
0.217479685790398
0.134781919610582
0.0200000000000244
0.0200000000000222
0.0200000000000249
0.245987500977027
0.0595449437675119
0.0437136265092784
0.0200000000000225
0.0870108124108444
0.0200000000000251
0.319999999999976
0.217862777704621
0.251111630335767
0.0200000000145759
0.15900799002822
0.0432715880612212
0.305545855802206
0.0359814377060681
0.149215859518083
0.171157907380158
0.201554965051248
0.0200000000000223
0.0200000000000359
0.0714213085559606
0.0278352065820755
0.038386196604884
0.0632499894591329
0.193349078885332
0.0200000000000222
0.0866429606464845
0.197059373946002
0.155435466849302
0.0345239439005356
0.319999999999925
0.0200000000000226
0.299022358559173
0.0517351340688814
0.0681064096941688
0.0342672851999497
0.181654186035985
0.120839573445144
0.0493132100420652
0.319999999999978
0.0844887771552384
0.0745391372028127
0.319999999999968
0.0200000000000228
0.319999999999977
0.0723328544444349
0.0451519639732193
0.0200000000000222
0.17024559600371
0.319999999999978
0.176597382146636
0.319999998907901
0.0940329527659123
0.181526159485543
0.0200000000000382
0.0239644567277787
0.18592223194831
0.0200000000000308
0.0448347509198256
0.13981325209507
0.134983504490268
0.261574185882688
0.0238797995004628
0.140506649868619
0.0356226045914805
0.319999999999978
0.113893849648265
0.074770404996256
0.116199449321684
0.0200000000000226
0.13555353356882
0.069241599128109
0.0933195159852272
0.07139828760379
0.0785839213314752
0.156746087761058
0.0437023073020983
0.0474946160537739
0.107615091263203
0.242843151727527
0.204477221868886
0.176781162476871
0.0694466533513084
0.103619443616323
0.137421686860132
0.0390978445189898
0.0732743747179626
0.0830839303312788
0.23392705404038
0.111056569497172
0.0200000000001355
0.257277784349464
0.151733230948387
0.225497746601062
0.111750353899987
0.0357610862601954
0.044896978326365
0.152349878979559
0.045332116904014
0.131712621954627
0.0200000000000256
0.061298564978455
0.0383199417120138
0.0770588959609022
0.0634908930897447
0.0966993814462434
0.103434242997408
0.038717608253612
0.0991595101570213
0.0792632805282002
0.0200000000000224
0.0874574951088624
0.099562850329367
0.124330952978137
0.0887284494117758
0.0898362405928775
0.0943831829060133
0.0746598408386851
0.0890616570927304
0.0200000000000224
0.10207555873672
0.0361629602320514
0.0200000000000412
0.163607545011768
0.0200000000000222
0.0200000000000229
0.0352681011113874
0.0461006919578818
0.319999999999978
0.0200000000000222
0.0200000000000222
0.319999999999371
0.0832434757406606
0.319999999999977
0.319999999999974
0.0200000000000222
0.0200000000000237
0.0861436955876135
0.0656782620190336
0.0829166387906365
0.0801409325089287
0.116893140291012
0.131243687494761
0.0200000000000222
0.0994804210207237
0.0656570670050124
0.169027542636282
0.0448826662275307
0.0652555655231373
0.0650824889198923
0.0200000000000234
0.04902191018222
0.0235284466209043
0.0943969281161642
0.0850803409259038
0.0917230186586029
0.115859326759761
0.0805177866669763
0.319999999999969
0.0880261836401846
0.090172681914749
0.0807739637834221
0.0721877652772312
0.145357651652209
0.147452959856148
0.0690931351644743
0.0437556131795909
0.306225810323378
0.0865302410301598
0.0200000000000222
0.130465499337656
0.0820616894898629
0.153125856618442
0.020000000000026
0.128011001138052
0.299228818189325
0.0200000000000244
0.126352793677346
0.222429694513645
0.04429052825562
0.0749208718344041
0.0984122671323631
0.0592598584287316
0.0755602852792304
0.0647681279738967
0.0787086383409906
0.174405576359068
0.253320864483254
0.108664379987362
0.139984363918922
0.0200000000000222
0.0750136310510541
0.0402921853989073
0.0200336310056842
0.319999999999976
0.0200000000000222
0.203221776655106
0.319999999999975
0.31999999993783
0.262127163875681
0.203492848533196
0.0233349160432932
0.0419545198859775
0.228493302627646
0.188764120584019
0.0263658215458959
0.0436114140886577
0.151404058077929
0.0555238058544683
0.124068570784653
0.058847852049054
0.319999999999978
0.0890328789424532
0.148759182669435
0.153368090353922
0.0200000000000259
0.0200000000000222
0.0443667526012937
0.0466393737900754
0.0815233883961976
0.241345128285038
0.254345663101442
0.0200000000000222
0.171886679805708
0.0200000000000236
0.150008901647867
0.133637239724622
0.0962402816847844
0.319999999999978
0.0981529400655
0.0671841118964262
0.0298989051586191
0.0389590415093757
0.0563925287242384
0.0200000000000225
0.105964655019678
0.0201049795908876
0.100914336979527
0.0200000000000287
0.0875458409606272
0.0428625364037104
0.0200000000000222
0.133284334917374
0.0574119814025391
0.050552222045999
0.106719253972977
0.0200000000000226
0.12467276699125
0.129622461233468
0.179958542991427
0.173740678839739
0.169283650509356
0.153894097033692
0.0955042263831713
0.086267941685505
0.123953742709627
0.22663180462327
0.0349063743835755
0.020000000000028
0.15670877701296
0.0715332064750828
0.145901559047323
0.0617044120601021
0.190632995919393
0.244690653167705
0.112979626269274
0.142077442585317
0.0915225620320259
0.179683486541665
0.159880197688218
0.238217818868497
0.171531458652378
0.0281490088940971
0.0311648251794618
0.0278299649061812
0.0329903847290554
0.0234176284773619
0.0279082969070663
0.0442992125009652
0.0200000000000225
0.0335994815624608
0.028615784880251
0.0220545936623436
0.0200000000000231
0.0484922001474857
0.125868803665214
0.0295285917872524
0.031939136764151
0.0365958267774971
0.0200000000002251
0.0447541063566572
0.0378046107299076
0.0266792670873018
0.0200000000000228
0.0957436961228125
0.0200000000000222
0.0235758230370544
0.0349523752903411
0.025969084578822
0.0334222825433472
0.0461307264979603
0.020000000000024
0.0248914995878725
0.0268423007331467
0.052266397423646
0.0419513092848825
0.185202103638744
0.0246827634280225
0.0546682362727782
0.0782948952247738
0.0212205431626217
0.0200000000000234
0.0306310914110149
0.0653674702400898
0.057469944701919
0.0513988081699426
0.043058078779428
0.0319768364504669
0.0453458587788326
0.0315043457180948
0.0407465731692215
0.0785609843678984
0.0351278329706825
0.0511104227609458
0.0509457103544836
0.0200000000000262
0.319999999999978
0.319999999999956
0.319999999999972
0.0487651592762168
0.020000000000031
0.0299638101607892
0.0567108614506692
0.0204224379764174
0.0242765826849229
0.0237738070311637
0.0200000000000238
0.0296617247978578
0.0248397568259359
0.0206615608023079
0.0200000000000231
0.0200000000000222
0.0405877310111849
0.0430344816244602
0.182002306426153
0.0200000000000241
0.0264507843244083
0.0231378898470691
0.0200000000000222
0.027999475142398
0.0200000000000253
0.0200000000000222
0.0200000000000412
0.0385968227821798
0.0353329006904202
0.0292792790914934
0.154637971167027
0.0211080847202332
0.0200000000000439
0.0247467633861331
0.0327807687775508
0.0200000000000225
0.0432007050515481
0.0200000000000222
0.0200000000000222
0.0200000000000226
0.0336352817010729
0.020000000000023
0.0200000000000274
0.0338326519325728
0.0461805784695857
0.0200233428752289
0.0200000000000228
0.0200116573308092
0.0200000000000225
0.0348573608575681
0.0200107908279064
0.0200000000000247
0.0200000000000228
0.0471134458783363
0.0406166623742023
0.021217582665307
0.020209396534773
0.0231505968948059
0.020000000091271
0.0320053576912054
0.0200000000000223
0.0200000000000241
0.0200000000000328
0.0200000000000223
0.319999991506787
0.110657834353345
0.0200000000000224
0.0378208297287334
0.0307304891989859
0.0497388778257114
0.0751666551416155
0.0200093688201283
0.0206743593032252
0.0506219471570938
0.0827528815482599
0.0236928979783595
0.319418335579548
0.059646727118471
0.233813549192094
0.0367548680790332
0.0200293620177306
0.134082927479401
0.0200000000000254
0.0412749632217739
0.0467424579785064
0.0303067589378069
0.21477182543732
0.0254294366732168
0.280610374223193
0.0352637768808749
0.0406288870842965
0.0213473437731458
0.175265649965363
0.0200000000000222
0.147630636765899
0.319970590570805
0.0828406481483458
0.0294891867032792
0.0207201401086494
0.0200000000000233
0.0200526573609924
0.145290467987374
0.0615991918842482
0.0740016666155827
0.0544727495291909
0.127322768706006
0.0937822986703615
0.0318009225534604
0.0834653853186986
0.0853327234239205
0.128394443758187
0.0770379903609207
0.319999999999978
0.0299336793650483
0.0875838905796858
0.0813997611787168
0.319433797458712
0.0650224250902221
0.0339496039899218
0.0448831948755278
0.0200000000000224
0.0256514473558146
0.0856894899609505
0.0697328354029518
0.0215678305866274
0.0474746412519998
0.0597023707753656
0.0241524885473411
0.0709820685629783
0.0358982548394214
0.0515994574183612
0.244238942103635
0.0598654672208945
0.0283711607654787
0.0314853694752054
0.0355616969075312
0.0370286890959598
0.0471969229975166
0.0522462380176227
0.0702920766770127
0.0419256924973033
0.0607315082568417
0.0297916994409215
0.035380156774764
0.0286845845431932
0.0399801782443187
0.0640749170801066
0.0476616425967467
0.319999999999958
0.0200000000000222
0.0220215638091606
0.0960759414057677
0.0499690474278697
0.0418090399811713
0.200002229808717
0.101901591030094
0.0324721550351193
0.0591591310386716
0.0694679802743322
0.0330780846582191
0.0355974579317588
0.0200000138954443
0.152606923822317
0.205705871056317
0.0200000000000222
0.0200000000000945
0.0313141239376883
0.0200000000000228
0.0499531780581419
0.0372362042206083
0.0431149467052432
0.0306826099600708
0.11052590056052
0.0631516374615862
0.0492838964553076
0.0426354425834381
0.0344230152105926
0.0511257631804722
0.0265285353610023
0.216681921561059
0.0679471707871266
0.0580564078462944
0.0200011369803663
0.0331705142725458
0.0202119495408314
0.0322923677078213
0.0627476995775702
0.0432902566412268
0.050585355894751
0.0384379963376211
0.0304573256074024
0.0921198701980974
0.0272368815072409
0.116916136711776
0.0322998073462781
0.0314878795215246
0.0423042553702965
0.200863999396683
0.0702421940007185
0.0352027878484388
0.0763927293690667
0.0231288603530516
0.0693923057840123
0.319999999999977
0.0395647727857467
0.0331853985416194
0.0222978864042916
0.0200000000000229
0.0311946061615286
0.0535155616387013
0.267279593982166
0.042034541563631
0.0301284861455847
0.0580488670392015
0.0238164790547951
0.0487540408997121
0.0488501226209726
0.0354501164890808
0.0455020549580317
0.0567419727972375
0.0200000000000247
0.0387857160161935
0.0810805527578179
0.0359628599610581
0.026467427778711
0.0777445294904553
0.0366851965536569
0.0200000000000222
0.236873035531261
0.0365237869460281
0.0310202592723412
0.0709221673755997
0.149370376960172
0.0226716738645809
0.0450991404581285
0.0931911507897697
0.0335715835305359
0.0376447845104534
0.0655704325093153
0.0247347541453296
0.0843871758734275
0.0317877127375154
0.0891021363066046
0.080074765717582
0.0200000000000441
0.0586734194425478
0.110142224476687
0.0425787170606492
0.24862334843243
0.0221064588804312
0.0421376956609481
0.0200000000000222
0.0826346446508926
0.0379152867172128
0.319999999999975
0.0337393767666845
0.05423506806991
0.0438509483904576
0.0255804445211029
0.0226053488839292
0.0226203392742378
0.0410360447473144
0.0287167054949164
0.0473749069399561
0.027333242422783
0.212708734999769
0.108792527065073
0.0992474592497714
0.06757603029719
0.0349753715660428
0.0213825111887959
0.0200000000000243
0.0386128806988267
0.0589721792126133
0.0200000000000222
0.0472773264033208
0.0200065800733491
0.0213783830740563
0.0882676728748244
0.0428841059945479
0.0675509409501586
0.020000000000024
0.241250988948534
0.0521708191169422
0.0452519750544263
0.0861940585270739
0.0308752870930426
0.0436350045079251
0.0400268426724918
0.287218328853728
0.045683440832974
0.0894884315209888
0.0360574646527039
0.0200000000000226
0.234944884949837
0.222227088479997
0.051415472817804
0.319999999999978
0.0349197717398694
0.0256478618889693
0.0214757723562396
0.0495649612287873
0.0372930957184222
0.0419977895743509
0.0589494668894517
0.0552881869252319
0.0337329227271767
0.0385343761568295
0.0285291381938443
0.0254394260283412
0.0568499449740269
0.0237425372299575
0.0200000000000228
0.0338310437571505
0.162883661797539
0.0452334312462895
0.0897243801712184
0.0356431849750589
0.146826113299434
0.0517074019403503
0.282284492135817
0.0448432422370002
0.0503854888904304
0.113551117827146
0.0330155180319027
0.185922167574593
0.105625200737218
0.0382372271570628
0.0864889759722161
0.0921856447274553
0.0558541491948224
0.202292235914503
0.0301673196699455
0.0642827707468747
0.239210088145251
0.0221075566954682
0.232035830146536
0.0338569593023791
0.0821635060277228
0.0935606525782169
0.0448635994883165
0.0678313904974688
0.0767606524187635
0.0550180227692649
0.0695047986732503
0.0404744254163147
0.0404908751519411
0.0454199071866881
0.319999999999978
0.0762643586019746
0.0475922590487133
0.170480016684798
0.169701260698176
0.15560473239745
0.0852179988444271
0.0200000000000232
0.0992285411893223
0.0222634382008554
0.0507609743759788
0.0336313465102408
0.0402510268122369
0.0403085357251189
0.294142606988565
0.127777878899527
0.0656900731160987
0.0747040523239957
0.0462206029723181
0.0880370423333543
0.199691773961244
0.047338444871802
0.0565070120973417
0.143471682241583
0.0250113766181165
0.0200000000000224
0.0443145846054068
0.0269392175014779
0.020000000000024
0.0786230348998499
0.100368733853343
0.0820924074899505
0.319999999999974
0.0392517016930252
0.0200000000000222
0.067550718817092
0.278058263985947
0.141001924127673
0.0293931312747824
0.0455276120913688
0.0393575221543002
0.0736812791138831
0.231772561910316
0.149968373096729
0.158017384906541
0.0468379937173927
0.042856523434272
0.0362738139446573
0.0458202517087871
0.0229899438325503
0.049534742443649
0.197220343713065
0.116423421483736
0.024046433392369
0.0491279421792521
0.149546967016696
0.0608183285541903
0.0200000000000229
0.172735219680431
0.0577745516522099
0.0625943839499284
0.159449857803935
0.0809181423194792
0.0200284878826557
0.0923957632856894
0.319999999999977
0.0310788268195331
0.0890762571617562
0.0880555002968991
0.184876342809098
0.0373172249460631
0.217522474225267
0.0608485209718611
0.0761621704861326
0.0499054098305766
0.1135107015125
0.0845021215386265
0.0601865839493511
0.148882008814908
0.0459575963521136
0.0389452410587176
0.0326288027378877
0.0903958229582555
0.0394461180569823
0.0833551275795353
0.0200000000000226
0.0335613282369202
0.0317199872458659
0.134906613517136
0.0271402904596096
0.0241657566029937
0.0793833953236595
0.0453169739204385
0.0778939322084893
0.0643308957573537
0.0403967688081864
0.0627544229590604
0.216939954859404
0.0389660122624068
0.020000000000027
0.319999999999978
0.108686953074674
0.0342549463214326
0.119217372032967
0.164936760846439
0.088422808837216
0.0572453643784474
0.122621120464962
0.107233840036879
0.0200058404145094
0.0958597714264895
0.0409757133229449
0.0979602316838161
0.242628387415448
0.319999999994561
0.10938008287958
0.209890051143718
0.105357005847053
0.0737888270033687
0.0532086411376364
0.0486607869521208
0.0412510291401332
0.0328334281933497
0.188523490712064
0.184549602687037
0.020010677276505
0.0981584167165817
0.0586057557788426
0.0724670469206957
0.0344323708371526
0.0303238779664197
0.319983851272228
0.0722411277058073
0.11466908088675
0.155722035732318
0.115515356918601
0.125124446141595
0.0200000000000343
0.0636924727340147
0.0924732511677998
0.188962747949708
0.0749848015380333
0.0864326859343951
0.0873148290778011
0.0238104869734433
0.175214581388555
0.236822885924071
0.319999998025356
0.140007073092467
0.0839130172187987
0.312577891599479
0.319980787933271
0.0701091612635565
0.0492948080179496
0.077899726074833
0.0244920066101631
0.0578857864510719
0.0710445124842466
0.204644123643775
0.195939167824231
0.02233781480105
0.0916783513390453
0.304411116802977
0.0718584335270401
0.319999999999978
0.0695397426360764
0.0416683234493822
0.0410712596725256
0.319999999999978
0.061864317984321
0.0200162047057809
0.0205709246273162
0.0465979186687012
0.0200000000000222
0.0497767202477133
0.319999999999978
0.0983748035140193
0.31999999999997
0.0200000000000227
0.0200000000000223
0.0836703989803314
0.0338195193875578
0.0537770581160963
0.0234859819774132
0.0200000000000274
0.0407794238089514
0.0200255876253767
0.0322087323912366
0.0200000000000222
0.0842308692909246
0.038513618487569
0.168016236151037
0.0572499232718855
0.101129567111873
0.319999999999974
0.0863228866116664
0.103843608098724
0.228090915761096
0.077204103101359
0.123804249003213
0.0745908675762471
0.103138380660993
0.169688984133922
0.143111814177626
0.0937058273625922
0.0815885191675981
0.142687610833873
0.210330638836787
0.106417951551531
0.125970244125221
0.0972930849550575
0.319999999999977
0.0285021772780373
0.103119618736278
0.319999999999977
0.257335697330233
0.116642085948716
0.0200000000000227
0.0939855753784535
0.0723138607396793
0.12300801441976
0.319999999973145
0.319999999999978
0.293159624302411
0.116894716686259
0.0916439347353976
0.235569879610836
0.242141470608969
0.106162673522848
0.120580705188145
0.0203704919630127
0.127637540450215
0.127190827875786
0.0982677830238149
0.18760295617068
0.134896785949144
0.0200196883423479
0.319999999999978
0.0700542555681741
0.319999999999978
0.145434597951485
0.08745108506263
0.201102161210267
0.178455008627742
0.319999999999978
0.319999999999978
0.176290715143618
0.226874173668413
0.319999999999978
0.189028278687202
0.131955700787448
0.09181487750781
0.230888511638045
0.13173622949179
0.241828961385172
0.121649848682466
0.0827463377188028
0.0200000000000222
0.0291294011310123
0.145507754059401
0.0590741128227368
0.126025588423312
0.214802815470005
0.0747180839048501
0.0217118390744521
0.120500793411068
0.15098205870803
0.15913942363394
0.0890221353059523
0.0272615294798033
0.224810560945777
0.105105604118895
0.272756209723733
0.319999999999978
0.319999982402894
0.138892194768847
0.225597692848831
0.164239826540868
0.319999999999978
0.172257625310108
0.0738503554727813
0.0468854745807633
0.0200000000003899
0.124180299410693
0.0585504920173837
0.0363332394232276
0.0400373500942928
0.12396654807546
0.14330311053151
0.0200000000000234
0.0200000000000225
0.117178359321668
0.0351259918674803
0.112792779840851
0.0800022253233234
0.309025625523336
0.0617687522016512
0.129832325672923
0.194911439339753
0.208618486396533
0.0311123408046969
0.0466999060165602
0.116424239379019
0.186099539526273
0.115771574842741
0.319999999999948
0.17220670108516
0.280956222274466
0.301733583379207
0.138276687004131
0.0902627883412569
0.176113829009599
0.173463025339172
0.146498173325331
0.132957399933616
0.156059805282733
0.0439143047642822
0.0477139365711254
0.0377799637568839
0.0682751662593961
0.0275800095516027
0.0311964387015233
0.0305931565112926
0.0430929089489871
0.0470300058604916
0.0920330079278917
0.0747460092546101
0.0360650879987787
0.297436313314817
0.0357028592885979
0.196984912579641
0.137604984081061
0.142298433604716
0.165313147767685
0.131083278186428
0.118283236295243
0.319999999982911
0.143088239230913
0.100276678732283
0.200264948494069
0.319999999999977
0.026567875649217
0.13932489661087
0.169011513592541
0.148632715259888
0.319999999988038
0.319907509369685
0.05376780948666
0.13950268871362
0.317194453111419
0.197326844480517
0.0623434996049748
0.275799859988446
0.0534857198022407
0.113747551375437
0.14830523837567
0.0387009848497586
0.0200000000028612
0.0501968868652059
0.0600421604893885
0.0200000000000281
0.185680858534341
0.0918614953504623
0.0850533588086499
0.191758037473275
0.15713647728675
0.115017994316811
0.177380957914095
0.0333203602540614
0.0437460885951303
0.17542883694754
0.0677404966878805
0.0516687291906984
0.0387537102526155
0.0325433189367963
0.319999945043335
0.0396907156765728
0.0366811642691489
0.0324976968854661
0.0200568745073777
0.319999993360324
0.116560909052524
0.319999999999857
0.217687393920403
0.0360933140790311
0.183970161641105
0.319999999999977
0.319999999284911
0.0679458702666807
0.296102842076467
0.043160938393714
0.2209852700633
0.0582648892632763
0.0958867878214135
0.186164246849863
0.0832654186932469
0.150625044224239
0.050802974964479
0.20478777001965
0.233424074172431
0.115952223465388
0.297268180732033
0.319999996707834
0.200686396869005
0.0812402918824505
0.187100329730561
0.133079865958556
0.319999999999977
0.0443485505026635
0.128426596516484
0.196482659381751
0.0386571504306963
0.196882595388369
0.319999999999923
0.079307319446161
0.319999999972722
0.0856213216489652
0.0317677755857216
0.15057733851043
0.20310419778194
0.144960634170419
0.0539843360046129
0.0389873159747681
0.0422553086073739
0.105685864787423
0.0888641301454867
0.0547552387403343
0.0549472721609094
0.0326681718156633
0.0200000000000234
0.0807382038658173
0.31707058522958
0.0660778297121759
0.0475430481587117
0.0522969825626723
0.0200000000000234
0.0200000000002148
0.0441018537308771
0.319999999999837
0.319999999999838
0.0927455131982433
0.247557761681919
0.0200000000000234
0.0284300556930115
0.039659334815958
0.0247018052398329
0.3199999884746
0.147453019349714
0.181998776928802
0.319999999999977
0.0870026835214521
0.0794326414256868
0.0898979273610992
0.177608720524614
0.170049331191622
0.31999980703861
0.0463553098862186
0.319999999625376
0.0723920385061575
0.0703260495421076
0.183525287935554
0.169035220755346
0.102299888104962
0.0718727984895302
0.146697339315815
0.0267524048045642
0.319999999999978
0.258490821682418
0.319999991143351
0.0602096225402874
0.110069583954653
0.0497100543928002
0.0288234516474091
0.0529160675358733
0.0391023471823566
0.0350913698919156
0.0512079620586393
0.251510299215393
0.273544322346187
0.0547485988986679
0.096754336986284
0.273395714719743
0.12453476447796
0.209187363137729
0.15276734327435
0.107300628155982
0.0799898425351105
0.105553350600184
0.0288648946367982
0.0389950350813534
0.0517602326154283
0.219099913618866
0.0596062932520741
0.319999999998827
0.0509835902842277
0.319999999999978
0.0686281131926972
0.151522007664199
0.202440566867022
0.133886214807199
0.0859087011508867
0.0987679123980822
0.209025185661822
0.0940358895237255
0.211352878412394
0.0766066185380364
0.0432059440741972
0.104879800656266
