# Supplementary material for: Diversity of spatiotemporal coding reveals specialized visual processing streams in the mouse cortex
Source: Nat Commun. 2022 Jun 6;13:3249. doi: 10.1038/s41467-022-29656-z (PMC9170684; doi:10.1038/s41467-022-29656-z)
Supplement: Supplementary file 7 — Source Data [file 41467_2022_29656_MOESM7_ESM.zip › source data/FigureS7D_LM.txt]

peak_speed	speed_idx
3.04653397027225	0.118261200954409
5.12938173866524	0.126157593638536
1.00497996386235	-0.895619212726872
3.24300989581966	1.32090780131217
3.40779467657657	0.905617036941543
4.0993726137582	-0.0271112399742081
3.34226071564567	-0.414606728729469
0.813649102305044	1.49999985497663
2.50568752919343	0.340389831888265
3.45363822022635	-1.13866912391166
7.01134527684043	0.419421594349386
11.437592894267	0.719871621626248
4.21712769594223	1.07044823812261
2.62293981729693	1.49999999916385
6.46410681775	-0.59662518116011
6.02474087090831	0.627504318573897
1.22943959720114	1.49999989245692
27.6395455943765	1.37532470135495
5.31803311346098	-0.787385496748879
5.16291979783022	1.49999999831305
2.12708450272297	1.49999999999998
0.564370782154899	0.717721153798267
0.868569401412257	0.405490811982854
1.42742445794001	-0.21464194912129
3.88999766995652	-0.0842834102727416
3.26507724936082	1.13525927568796
1.28271624558336	1.4999999599129
0.586928035356001	0.563057572515911
4.9131741065169	0.0922169057796643
8.34368864915699	0.0416325274427794
18.1422427278066	-0.340638051882399
14.1716869730271	0.0794607332063079
0.841141745801757	0.0575545476671573
3.92169057477661	-0.49812106082064
1.56250000277736	0.270801106856542
4.10414849489477	-0.570517666989824
12.4000298857875	-0.160074937276223
3.6945000216349	-0.485849552671888
1.75222407381736	0.809299625451858
1.0595241004137	1.13890264553103
2.56654263168591	0.55658114444738
5.35285269105483	1.40176204657891
3.2322646747468	0.578229020469015
3.23399870640459	0.623334346151885
3.38277327587301	0.0225693484105559
2.04867598581989	0.261253233985323
3.01341044676879	0.907815512809184
11.2087922005781	0.223884283899385
0.232175022249617	0.963791599166321
2.50830252195498	-0.94929073037979
0.104746626891291	-1.22243157238397
2.53327675343642	0.770079520261905
0.280378069878932	-0.022929226053377
0.110474381908829	-0.513416979471958
2.99188820877663	0.477460195923138
3.62518111058779	-0.1785871913026
1.56250023532402	-0.695142845825734
1.88846533386885	1.05236546402642
3.4543058178354	0.875136296142576
2.29824660338013	0.449743944062939
2.86586429926121	1.49999978234051
4.81242656010382	-1.15708001463724
0.0976562500000136	1.49999999998767
10.620772308251	1.49999999983622
2.90795721931082	1.42854154593362
10.7527593836428	1.04851401442036
4.30812604045582	0.568718469987393
0.519451623441736	0.245568762279615
0.117823858707149	1.49913827850681
1.83307071257391	-0.791229043081893
0.806530908116182	-1.48182648104524
4.06598181366324	1.10513630457052
5.48564082855996	-0.737107456212145
30.1620127234493	1.49999999975554
0.525429068948284	0.22974076599912
7.12830235655753	0.106419416066623
0.906930517813251	0.670045745148318
2.55696375480027	-0.517752232487826
0.762350916275735	0.387431274570812
3.60009123903735	1.42688404762696
0.663545371892251	-0.491845349893999
1.40142664603376	-0.30990416684854
4.69460068572117	1.17663385379133
3.90559519834719	0.732186769487197
5.15516480407189	0.763552256133624
2.87995863667796	-0.356145654802937
0.0976562500000111	1.49999999986684
9.76935297479092	0.364658859676133
0.0976562500000111	1.03125771224688
5.33212408362865	-0.116564499034505
4.93520166279867	0.945383525447732
3.5402098210779	0.954645096188134
3.55380002968595	-1.34972653783521
0.68547014412797	1.49999999999997
6.36739051148963	1.49999997557318
3.50174829235879	0.00294913308671075
1.50543404531519	-0.245443008346648
0.0976562500000122	-0.639701825515389
3.27197504780969	1.17634123696457
1.78275599750782	1.39304118916082
0.633359484325977	0.262088569948961
2.49166208639322	-0.658445317579172
2.88997953277587	-0.0318792523123025
4.19722424880304	0.725578149653349
0.759034624147739	0.19443592012352
1.40939785897539	1.1709616553225
8.57289464761768	0.493266959824672
7.1220040377131	0.565110222092031
1.43495463311817	1.49999999999879
1.22420036437025	-1.49999999999996
1.355770923946	1.0916429547002
5.86608050845049	1.27892325346014
3.12495545775843	-0.235717376712188
2.00270829179954	1.49999999905094
1.26909839719813	1.34834395341533
1.07007917908822	-0.0269505164006917
6.96038742922563	1.09948196172183
0.735648514348664	-0.311673835862516
10.5785344062601	0.532279111814841
4.64648751507747	-0.32782769599445
4.44497543334588	-0.275880847720748
3.39450717828292	-0.485320560906799
2.86711954021456	0.229408920634995
3.05631650536893	-0.586262914003779
0.762696542658569	0.455010363344124
0.0976562500000127	1.49999999762669
1.35115856036478	0.117809063285754
0.643578029600375	-1.49999945298982
3.03924964980706	0.526480869829405
3.72947971449227	1.42024857980714
0.506903435004368	0.0453285944022313
3.19440280605249	0.581241349513526
1.93989257034878	0.45406671410669
0.781638301263046	1.46184647345592
10.9146658238193	0.271033926433981
0.527836824812699	0.308795921176219
3.89376452037128	-1.45061840170586
1.01652123146572	1.39304873223328
0.512062407850088	0.19582391484604
11.3249847672209	-0.406901481351792
1.54800132221632	0.989984503555116
1.18390618144939	1.4999999999844
0.776846080253299	-0.248391216027966
2.87189465372904	0.255421211945693
7.08857677938395	-1.49999999751788
1.06745502365559	1.4999009041628
3.96334246342086	-1.46641941842009
1.16642464078998	-1.25214314380541
2.73279496436911	-1.49045703178884
0.100251216394604	-1.49999971639068
1.25550939955233	1.49999999999998
12.4148577756807	-0.174362339352012
19.0226274265286	0.652895526684298
4.48009402119098	-0.587877241506129
1.50118374573697	0.238874344576974
3.12858705474313	0.648873363910757
7.17330898635768	1.49999998147317
0.727523381107604	0.232527758017224
9.65932593000654	-0.00317753063261133
3.45692933135235	0.968057166115053
1.56807275307867	0.832877742282275
0.997216725204388	0.0943234574118949
0.637839923294796	0.608186669518553
1.20941291918603	1.49999999076934
0.552286924651236	0.227058845274254
0.674143718160892	-1.22512173679349
0.0976562500000111	1.08450278519515
8.73826252638203	0.504596461782129
2.48200206486961	0.360710068678951
0.114552859861447	1.4999902769957
2.65048629233661	-0.555322300816504
0.962156711686978	-0.932606360811442
8.06754026957929	0.477272131190637
7.21429157516237	0.487248851854927
2.59263272141166	-0.528604730988712
0.719881924796819	1.49999999800838
1.89462921206763	0.309101303970526
0.908554568261188	-0.726209903379451
1.11757057581549	0.22092237116076
0.707727156116552	0.92752473212567
0.0976562500000111	-1.49999993490107
3.00854607643862	-0.889718808924768
6.02454110647029	0.303810013509721
0.565861274045544	1.49999999999998
2.40368522836904	-1.32648981343431
0.965825523391676	0.4813154764035
0.718676757913933	-0.0988455701054985
0.504987315031497	0.631547754371438
2.42594294304821	1.49999999999998
0.422330834124698	-0.261304025437604
0.888068922361762	1.44938448529173
0.881675960260903	0.0518713514682602
0.842567315726393	-1.49999995020828
2.96470269843533	0.601224272405929
2.90862771109267	1.49999999999996
3.06512869027666	1.21206821009106
0.713851906097474	0.107064402453187
1.96525181116367	-0.0331709171452783
0.528761169144352	1.17611892640479
3.00609899270653	-1.32234604777133
6.55871531120325	-0.0136798056192791
1.14860160896566	0.681214223460679
0.105759660721193	-0.491510404801888
15.7790865907988	-1.49993567171351
0.716983101267922	0.279234653317893
0.109706735424786	-1.49999999999998
1.05935933806847	1.49999618081131
0.543459636999281	0.449330223163987
2.45276253990647	0.90557069465032
2.76297006197715	-0.380046703008641
2.39470958494197	-0.404488540275537
3.67820654291837	0.821114360918042
1.05582858042951	1.28382159511524
9.19271911256583	0.474868722869537
5.45184832533984	0.320266981213892
4.03407581847656	-0.721156792441054
2.8971449747209	0.650762064861418
0.691421149466161	0.20984696784517
3.76011169899422	-0.522324840816434
5.53141705361163	1.19935297662539
5.54515553510753	0.0884982069822665
0.0976562502079464	0.126571621898574
12.0008508660377	-0.345229578426393
0.711364715788254	1.49999999999998
0.28619994121914	-0.545349599422348
0.574300258994332	0.146489949757309
1.64997839364494	1.14594558071981
6.17966208116208	0.738393607033513
5.27605192227821	0.355536659058616
4.60416129798506	1.26548361582764
0.988269955669452	-0.413143835772813
0.0976562500000112	0.1701163395468
2.49541964590716	1.1910634915511
2.8392236021546	1.49999999696659
1.61952678590659	0.833743780201802
2.41183426389224	0.390794048810594
0.642518885865027	0.601334696198301
0.760184914903816	1.28515836661103
0.670115357648567	-0.254496449056262
3.19927309697239	0.769200002933387
0.329054208664428	-0.213168541598721
3.26957345372712	0.591761372285512
2.57129665465024	0.410115441362418
1.547959459881	0.257348677082361
2.99364602165602	-1.1037156726403
1.1974558178039	0.612920283456001
0.47202663091945	0.643516133746103
0.621432727024729	0.0136334252509912
6.96566410452248	0.389348377002406
0.689053920160891	0.697221555885597
2.26993995510861	-0.0670828339206734
0.0976562500000111	-1.49999893055394
3.60025503489411	-0.791527170439345
4.50891868692323	1.49999999914041
2.99189890946482	1.42718893502262
10.2923711343327	0.452087222298865
1.56053121674481	0.0370635568858548
4.74207438846633	-1.49999999945452
1.92856324934669	1.19597605165973
1.46281315240792	0.0106226893496808
1.41985409605854	0.259255373302405
5.9330780424893	-0.163949516849099
1.96659733281251	-0.118424372316214
0.575518047684102	0.277570489086133
2.21291831767538	0.327895892913958
0.923954497484422	1.49999999999998
1.14217247142709	0.716764963138271
1.68041845430575	0.752791506766497
5.13895772503029	-0.413375811663783
0.579729430150072	0.679927178555658
0.341775375334295	0.945968022001009
12.0342596958078	1.49999988151052
2.95211572273362	0.190479429334285
4.04181231509514	0.108473264183815
4.10774248511834	-0.22228516189762
27.162001978367	0.139587452235561
1.56249845943484	1.49999999999989
1.56250000095474	0.621538353769599
27.5791051411236	-0.0787061109843037
4.01851865062317	1.13652371015067
2.95892343411367	0.850850704921808
12.0475227169423	1.49999362708328
49.9999999999424	1.49974790586488
2.11071047213428	0.937421489496333
1.15737709033746	1.49999997653371
7.21209255751206	0.978543899027512
0.429984610880381	1.49999404563
5.44236753240412	0.65681450864926
3.52295133225771	-0.00242445744358412
0.166051220936826	0.664412950323481
3.23218321904241	0.101979467155248
0.42121369036646	-1.49999999999998
4.23632866296164	-0.320063792665299
0.363681218587417	-0.679111360771502
8.15314825795722	0.291016034346661
0.397816502397767	-0.180507254907441
1.56605410134274	0.561695795887732
0.109274086348863	1.49999991582101
0.95435726847941	1.49999999999996
4.40893619002824	-0.599836806093673
5.95499484552197	0.478173894373312
4.272574859159	1.49999999975364
3.1247995613068	0.577847501250438
7.94542725490848	0.726578727249929
2.38689990866283	0.541875352406049
3.3239022016329	1.17340486940004
0.135850959690711	1.49899729903782
0.172466540975029	1.40112914798353
10.4378187126795	0.369292789398708
4.18295120831775	-0.233833325964166
8.17434629602381	-0.500068681287835
2.86389478674678	0.952604658442812
7.57682717637477	-0.336645056665167
10.3616191747904	0.510421929020621
4.04226056707314	-1.49998976575008
5.50042177507841	-1.49999999999022
4.70998392074352	-0.87226059370926
4.97579969912386	0.766746094772148
7.30184768754563	0.239060405915263
5.1492827051521	0.376283938208756
2.18375975244451	1.49999956953245
4.18889902689762	1.49999996770335
0.251054363748789	-0.0943713567320306
1.30722070017831	1.05119727910952
2.02778208780495	1.4999990433087
4.41180917659505	1.49999999999998
8.20857045685695	0.306449867298453
6.07273909916364	1.4999999978619
2.21720936553979	1.49999920823743
11.542494926074	1.4999986664169
0.576809078179733	0.510447103792777
5.63856294143555	0.354431193424482
1.62171605562921	-0.235358956884501
5.79217013944634	-0.465419001604308
2.58429475010379	-0.859520259565195
5.01373403676108	-0.414465220079692
2.48983092733109	0.558216651655207
5.94854662477128	-0.18520687313432
2.24561881985541	1.25395991687271
4.74223621857333	-0.472106881052165
1.64246255121734	-0.342549626961006
10.0955437846547	0.951473133658868
8.01925623849156	-1.49999999832695
4.29681720846871	0.337615841520269
8.44347820300935	-0.555712459774847
0.402238466722963	-0.965089812212737
2.45305146919015	0.977079568254526
1.10462034253545	1.49999997367262
0.472877468347511	-0.76545724027313
0.169788431234486	1.49999999999987
1.56249999999834	-1.09422951591231
2.73714287070487	-0.608900881497288
1.56249999999832	-0.399203033290884
4.94418039055156	-0.590849905838075
3.4917798572693	0.875820377089862
1.56249999999804	-1.2131253057216
0.719220571713738	1.49999999999996
3.05686909197499	0.365207570356819
2.90269302167763	-0.315743305516945
3.12500000000021	-0.681514792726385
2.60340720403658	-0.557649204669809
2.03877235615	1.49999496430041
3.28940500458451	0.601291108077705
1.56132617435543	-0.837032990983678
2.25470097080006	-0.555310537841307
8.99123164059964	0.455870123822822
2.80482548866215	-0.367523842622531
1.13761437313964	1.12590972499417
0.419207048942879	-0.801704853843726
1.60215281025968	0.41505343895082
0.127136269526644	1.49999991779823
4.76845729297967	-0.497363275165698
0.254691521070442	1.49999999826766
3.38090466606866	-0.283341733077311
2.94819322579209	1.05812844042783
3.3218073192466	-1.49998643537739
0.0976562500000111	1.4999999978713
1.5887793538848	-0.245286920441589
0.807083981792747	1.49996175657312
1.77389712296806	-0.200751996072641
10.1607124389738	0.553352941201031
1.52104169266283	1.0548260103613
2.05059961342277	0.382496112181826
6.91264429396343	-1.49999983282287
1.70227045399458	0.669602289063007
9.89534383948565	-0.906845626779854
3.96870674387836	0.812578385556384
4.82043785053336	-0.78702548068789
1.0281485866361	1.49999999380864
1.63786752175844	0.308869168750559
0.519058657832053	0.242665337615425
3.01152082530361	-0.434753618536864
0.96899876212372	1.08101958789277
2.3075087344768	-1.22480606706594
0.383997485387225	1.49999999985133
0.474654689532945	1.14907852735332
0.263656650093847	-0.0750993879101852
0.342381446705407	-0.906511254688216
0.314367408999951	0.137220112915141
0.43239075083289	0.841987610925214
6.01742934031553	0.0880925530698154
0.610942688854867	-1.49999977840334
0.288124384511245	1.49999996759891
1.56249999999813	-0.593584554973295
2.17398012017858	1.29160717587171
1.79449497858188	1.09967198443409
0.798832589425873	0.182432699565476
0.774085917804639	1.19765042978409
0.901950948022052	1.49999999304752
0.349315192500432	-0.892478910103623
0.722397241252032	0.90953816707382
5.60329885696196	0.715132540334751
0.899253870190901	1.07444295777563
6.27141746533487	0.396963560268777
0.476216512917013	-0.203320997374222
2.13758135079394	-0.966823591684647
2.46565039161796	-0.870170308741309
0.383530479485758	1.49999999999885
0.65660516941735	-0.157904652418947
1.60987326601813	0.605082070897471
1.79228051238913	-0.253856215340571
5.61486581042136	-0.0563102575867678
2.0016112777569	-0.667736923089193
1.04297197013321	-0.510957805496273
0.559571265907033	0.337318068461856
11.7767137589104	1.48953159215181
1.10716487119522	-1.41090988579764
0.346102513418974	-0.455930874556231
2.98181605404683	-0.0878928533799821
0.326227969444236	1.49999999999997
0.705226330434251	1.49999999999998
1.56249999999834	-0.898566473155155
2.22083995852517	-0.658646109497682
3.68682669786527	0.0568045201067202
1.55888995782904	-0.548240049136139
4.91689813362027	0.949525655668585
3.26220243832573	0.359266408625468
1.56250000000377	0.219964818492864
2.02263655302078	-0.865610377402359
0.144399513662543	1.49999994625394
4.08212090055068	-0.428815004437748
3.12500000000032	-1.17080133338433
3.15596450723885	-0.180243936699623
0.245017141074811	1.49484249167867
2.51481347548978	1.3650439775349
1.2726141777562	1.4214124925762
0.792242811077042	1.49999999977811
1.89662369975621	-0.136061209836491
0.492517568564654	0.559978622463258
0.146888301561575	1.4999999978174
2.36690390160229	-1.49999999999965
0.892410265895064	1.14077334081135
0.351426107584238	-0.262394320760281
0.385218699112612	0.98670869937373
0.324110668718937	0.628209053967136
4.47119422592345	-0.0622405579431199
1.0542420572152	1.49999999998187
0.688963005104178	0.500038869919437
0.307725341563072	0.440639125677137
2.03956533662177	0.808985992108277
1.57513249527374	-0.754965110611413
5.53060681244374	-0.486430618267609
2.21344665194756	0.841887316042211
0.586414130034337	-0.307060527611978
2.09404472526185	0.397436234334639
0.197917664706273	0.599023715477003
1.95468861065	-1.49999998744
3.19194854677471	-1.4999999948592
1.56249999999834	-1.49798422889049
5.64428891277052	1.13884239347845
5.01583356607186	-0.648662197433012
2.51059308751086	1.1625524816765
1.31175199884095	1.45900788191114
7.13310854090882	0.556132662229732
1.39019526921914	-0.785950168409134
2.471362865881	-0.592919836240892
1.89386042350896	0.781086675325574
3.41819737603846	-1.09601461883261
5.36317076267986	-0.232135553333584
0.330454854036738	0.172272927104351
4.2198076763204	-0.388095260302883
0.159018059734302	-1.49999669880616
3.53131670613553	1.49999999999998
3.60563397496922	-0.284356210821772
1.71431694203738	-0.287859576141857
6.65884163737177	0.165236177452978
2.69481190713745	-0.549170692343025
8.78765471547801	-1.04098827716313
0.353423509771246	0.624647971631947
0.229390144241226	1.49999999999998
1.11441487262567	1.05487473688612
4.86891179582641	-0.469082523309242
1.76795432437753	1.49999933185124
0.41539364833148	1.10459659106256
2.44307396000515	-1.49999767455903
8.32803326899858	1.39617658540865
1.7093604633579	1.02519706132761
2.30570150681872	-1.49999999993558
0.0976562500000126	1.49998821004883
2.21156007977432	1.3566667285639
2.28045902093278	0.523605499497713
4.78652444153313	-0.19244587001504
6.40206084002621	0.16068268052808
2.81334427289632	1.00399792811803
0.378510019301088	0.748466684575217
1.52997391903975	0.779617832668003
3.49641473111861	1.49999999868923
2.18277825383185	0.0197539392254389
2.79319895576994	-0.164961349336628
2.5296868412297	-1.49999971312
2.71253514550328	-1.49999996341497
1.17747542127797	-1.49999986971685
3.42842101019267	0.344351702689573
2.51042854578614	0.571482090857385
4.83331189871359	0.113915788252182
2.63657497263419	0.196466297691492
1.6269415425774	1.08912649462883
1.65411527575871	-1.49999422835583
2.44224185878348	-0.452376785518415
0.599341357559464	0.843600482478935
1.54871055246877	-0.825298065465983
1.7166674223721	-0.526021005991371
27.2345955443093	0.241313408687271
15.9027175418318	0.230941451492427
0.0976562500000171	0.760453230973543
0.119883017596769	-0.180602128937161
5.7647963401077	-0.21225695557785
0.145182395066012	0.402827815566453
15.1709571836023	1.49999999999997
0.0976562500000112	0.258061352751953
0.0980117600338252	-0.554232443367162
3.98673441605653	0.530079362692135
0.390639529457661	1.06894260621551
20.7822779944564	0.0265331293919353
8.33786415409938	-0.0110768620867735
9.10948480441478	0.0988220069400654
1.42155349507103	-1.49999999139317
0.70399153072523	-1.30795321813819
9.76273905742312	-0.507085453786688
1.77727863847747	0.767744836283687
7.14659404578137	-0.320445247364486
8.50607328840103	-0.418663694513491
0.419450811482025	1.49994805285008
12.2712420589563	0.459994398443668
8.71439592073069	0.266550344821818
0.890532248475045	-0.699458775103362
12.7262672057906	-0.364399598349573
1.19940631771643	1.03018348606299
9.11962269886153	1.34099309480404
1.52876211712812	0.677181637302308
0.935026725952937	-1.10886145394709
0.582280167535648	0.956983109963173
0.117048008138319	-0.781532512653149
1.88778353070583	0.473764491236442
4.12517958654078	-0.419791801231984
2.00051003414118	1.49999968795465
8.28751403112635	-1.49999958302921
15.2658605538524	-0.998935115942103
0.482764511065421	-0.196001632119272
2.17078492892144	1.49999997600869
9.96780708462764	0.135543022470611
9.18668135963204	0.744339115380002
5.41224582061106	0.096177067120752
2.83409470723571	-0.518311028566731
3.52903653751057	-0.112254728178477
11.091730966858	-1.4999999869335
0.228566552840657	-0.0245939671881206
0.168106947727618	0.000975075341231778
2.77851045865298	1.07428512629394
1.50119087674842	-0.527578676116395
1.06752799707911	0.53644078961838
0.812233433665192	1.03363624770613
0.168789815413582	-0.304077069449164
1.1709329031657	0.798842772221177
1.33118001998368	0.798742396794196
5.94042115415431	0.0784071397557252
5.82134058663607	1.49999997937826
14.6860382820384	-1.29150370510034
7.28663687694194	0.015151497940304
0.235878104345688	-1.49999999999997
9.16090274211764	0.790558729269737
0.988562350931665	-0.168565319362503
3.25400925832183	-0.629108013783175
15.9601689080263	0.210248142698239
0.0976562500000158	0.528570212442119
4.75003699356478	0.274620261834934
2.60179986421929	-1.164956245843
0.170187709229949	-0.355196265584992
0.171174171511767	-1.49999999999967
1.09752774951954	0.280154871246706
0.141742652426331	0.181057152785983
0.121509995965667	-0.062954449796764
15.7201249359215	0.265564084080169
0.099203563844122	-0.500600246124006
1.87267719292117	-0.468090427740422
1.88864634512616	0.893185219501356
0.36253025251116	0.71202219565324
0.217763234537783	1.04786929390411
20.0452404851926	-0.0400048954985364
1.58023183029547	0.79343934645229
0.121243082154106	-0.649945520898836
0.14394628201014	0.506183057703115
1.28651352403816	-0.479047434033087
0.148373573092981	-0.367488221870524
1.92130858847996	0.922757163918254
0.277022503879296	0.0381672315670297
8.90435262127985	0.568601263853678
2.23568877600943	1.49999999999998
1.09160636243508	-0.81189203365162
1.11633512163813	-1.31578030401521
2.69113490970229	-0.721929565986649
2.69713412292225	-0.509846772650924
0.519972595256901	0.5383119453384
3.05284951100216	0.893970964852024
1.56161477212857	-0.640618791685159
0.147303926229242	0.52521384604844
13.0765917976942	-0.926073594388916
0.143129231714359	0.219242733396743
1.79729780065154	1.49999998783294
10.8720482166853	0.19559846570389
0.95875077647362	1.49999999857215
1.51563792873374	1.49999995196588
2.88416544594618	-0.665143758694486
0.42825422365716	0.247925998723076
2.3501831624617	-1.49999964779136
4.5635947477464	1.49997926933803
9.10658058877946	-0.738104529539583
6.92024634083668	0.303811221855461
2.16693604498293	1.49999999999996
0.357359407129192	-0.178856192389348
1.1390416152167	1.49999477017422
0.119443891863239	-0.756499606858783
19.3079874195682	-0.0288098834061048
4.8489517132063	-0.756145856090991
0.297185656439047	-0.481762363134796
9.93769322312256	0.371990098502464
0.10223889516352	-0.377964716919604
27.4931100538819	0.0139525458620261
7.10130045768978	0.244358983145604
4.54355367428033	-1.49999988363605
5.26280974869585	0.0454925841166912
4.33505747929831	1.49999999999998
0.146677505886474	-0.505124931663101
7.79013139655097	-0.833041277447871
5.78063342836967	0.327719077207903
0.832936153504981	0.582458560234809
1.46363705218159	0.844968577150998
16.4321712752854	0.264957876241563
1.11825364700545	-0.296504998496532
1.77627068839938	0.714438455084009
1.56609048348394	1.02002117035739
2.30895074440713	-0.80618494567599
1.85638186724864	0.748347375242398
1.62100270280282	-1.42062776306721
1.56249999918796	1.49999998265707
0.140486006073575	0.362402761129801
1.38432868828131	-0.407911118196821
11.6317488518226	-1.49999978269104
3.06843692139283	0.342416140802233
2.0600598624648	0.985308399617892
0.179558372580562	-0.570805994124451
1.56249999999797	-0.851383501845684
0.0976562500000172	0.43579920046196
1.1859077395886	0.270127021779384
1.56110662067163	-0.976254094775571
0.151408333911981	-0.052837839367067
4.78196306248376	-0.089054061917456
6.5122629715037	0.379382831372204
1.21284009300667	1.4999999066226
6.36814181143477	-0.554846154999155
1.56090688529071	-0.595924609848518
0.485043590657486	0.542371964994352
1.75740587764585	1.20246073271288
1.86432990599508	0.447880304630055
3.9949442744586	0.873433668512596
0.131383933944556	0.821448569846495
10.7146309074585	-0.400620795212322
0.141499210365911	-0.364877662287653
0.880851680821389	1.49999996597557
1.56249999999833	-1.49948995391296
0.341176268741364	-0.166599638245265
3.12500000000021	-1.4999740212626
2.2429859993964	0.438195920949515
0.411550356152394	-0.843473681134082
0.0976562500000111	1.49439107750486
0.208215975839196	0.126527057936597
1.56115129999315	-0.832802626590972
0.297017301627502	-0.0748653435564365
0.105482017470262	-1.49999998704256
1.31097305896548	0.349834127921689
1.30562035870791	-0.100266869015457
1.60094643378421	-0.478370592786056
8.04407425929252	-0.107384768336187
3.89629819428808	1.30483023041204
0.302320959020133	1.36237447742423
4.58811009452836	0.0197124885897308
3.12500000238856	0.409984589841154
1.33244544219287	1.49999998076778
15.5839334886132	-0.4911659091759
1.56248531091279	-0.527459797024393
5.98209601928658	0.588079115341665
16.8762197301101	-0.0175474648249612
2.77896720486431	-1.49999999999987
3.23708076033218	0.486159976388644
0.414162121485378	-1.49999999999993
0.735200606484677	0.400167779541682
20.7074881765445	-0.0205669546245535
0.0976562500000156	1.38558789576905
1.23094059079702	1.06193307257078
2.56448654738012	-0.325335869281614
0.801143784033317	-0.597987828351718
0.516614409084705	-0.723205808400866
0.171330816764453	-0.408225612066046
0.304387489296875	-0.70367380968064
1.11285982916602	0.389305999750506
3.10904825861574	0.552173576368726
0.161180969026366	-1.49999999763084
1.56249999999826	-0.654232984314051
0.0976562500000111	-0.590124433578581
0.327183802011859	-1.0897982820739
0.439209227062488	1.4999999993675
3.12500000000022	-1.11623102950581
0.151883274881956	-0.0368870428890661
4.76891892633713	-0.135164201600653
0.37346273988747	-0.401217193090968
0.136239734293436	0.603132501194212
9.09623439122375	0.330607175817197
11.2628826649658	1.49999999733226
0.319868092221622	0.634996322563536
0.492884773492551	0.496233043293868
3.91837148368036	1.08680476223471
1.59197259063744	0.463668181730498
0.634754326821457	-0.772320706461543
0.361250573970532	0.0933578149444922
23.8559257183227	-0.373379759766263
2.83960862885699	1.49999999999998
1.16183683259759	0.477319877414459
11.2727891311635	-0.686289057884841
0.844683633429322	-0.493707388765117
1.19635234524804	0.667227393321828
0.248599349102695	-0.420749813855763
1.93480575236293	0.190529841841178
0.0976562500000111	1.49999932424034
0.149712652418262	0.0815723160368628
4.30951008782885	0.611576739713059
10.3936618377518	-0.621120727423612
4.4060879787594	0.87134406635245
0.477874333785141	-0.0825401666155883
0.816827679928778	0.594417162780624
2.50204071081493	1.49999990382547
7.52856238847415	1.49999999999063
1.11543949160152	-0.721921915303317
0.0976562500039693	-0.331462740857276
11.6576974637778	-0.471671547549935
13.1947423256376	0.0800808682444959
2.26650353972834	-0.545846801691974
6.48929302288228	0.538195459817146
1.96517194681289	-0.455721092345098
3.73609161438802	0.808226275928595
10.4278050962616	-0.544896630983866
10.7857720801953	-0.558914213455141
9.98595396819389	0.0159460639127839
1.96755816935964	1.0396835159577
3.05490460359958	0.880495070383591
5.09412342856472	0.225955986591039
1.66535229515826	-1.06009863791622
18.2592708549187	-0.36149118336281
4.64691177832977	1.18576764028631
1.8228840829122	0.929837472031322
5.66919633045211	1.11200190989828
0.777488747904225	1.03696495072171
0.0976562500000128	1.2230986884722
10.5752443800784	-0.118723125520552
1.85847584428276	-0.572134949131099
2.42680772139072	-0.0380299139582677
9.49497731329607	0.00156995837630244
7.04622062439732	1.49996775517486
3.52655812712292	0.321325644532418
19.7589455264281	-0.568955477446788
2.4067930433479	0.190649188202891
6.38314570572208	0.206954681957837
14.4903490802953	-1.38452852192924
0.231371705934404	1.35508381138407
2.15984405245077	-0.0828992553753141
0.0976562500000111	1.49999992762108
4.70939818584466	-0.604082301199535
8.76014301930245	0.691578923813379
6.80495635860286	1.49999999999998
7.74579214632087	0.369199840819824
2.2444496049333	-0.457412937068635
2.03809388431146	0.263147534548924
1.58525467913188	-0.906416394161228
3.9377276637154	0.0612941027240551
0.704444757132079	0.727046271610151
12.9579964995797	-0.547194370165002
8.01507018209625	0.0999945294257517
0.911052616805548	-0.679102070470222
3.76833655585861	0.332267824854345
12.1251081088602	-0.130698524967899
0.340081838336548	0.901559505808906
5.28127766924455	-1.04415929443229
1.7254114648853	0.737932117924348
0.823943139082979	1.05912537647222
21.999647898926	0.709626956866061
1.14164572898877	1.36265865209447
2.81343036710368	0.826839180253922
2.41898074967486	0.540455480745791
1.55672506901646	1.14784605701369
9.32471632654705	0.902876262029851
5.45642311688605	0.561806649998787
1.65462447094016	-0.0713114418022279
1.23933468300828	1.19913936387899
1.56249999999827	-1.29150254532626
5.93787568316175	-0.162524288324608
3.22683624822874	0.0155222443057704
2.15192903421896	0.254591820291156
1.00241364885966	0.954300307537799
1.82175201417842	1.35851136582022
13.091729863599	0.972746232095213
0.898338454737014	1.28426332061892
0.872909939938147	0.524175166063787
0.943862872983314	0.701071304247484
7.33738318611899	0.255856513881773
1.63807324546745	0.498029097768637
0.967102537691702	0.396460760014184
1.04640575247021	1.23565341595827
2.18668733452371	0.633649517747419
1.23236942091584	0.984728745748561
1.08218273205753	0.483371716440859
0.921518590353789	0.87761863802568
1.00707658378347	-0.087031584433514
11.0474985496812	-0.264859611917474
1.998533433017	0.571512429331993
2.04866669498802	0.464584486606674
7.12614997689792	0.0283054959487881
0.0976562500316545	0.0170284499030535
2.04087627077914	1.49999999991517
7.89335422033815	0.750421487728857
0.84486132379257	0.113039702351508
30.3396117304135	-0.139755950408239
44.3055482289463	-0.144257290028396
2.12951601864435	1.49999993232654
1.82992910637288	-0.922678948436413
1.70983372331522	0.824914124915754
0.910067714975954	0.419503442508143
1.56249999999833	-1.49999999998815
5.73530168922464	0.101139323795722
1.87492172810879	1.16662002959248
24.7374301707787	-0.362370694266426
12.7391203610119	1.01064638575126
0.741949863678665	-0.00538021760716447
1.48410846010938	0.499595046273085
0.561455280557681	-0.493582531574673
0.668016914666473	0.445449182832313
2.02830098164216	-0.069490605930194
5.3706064963964	1.01265944746153
1.6509606159006	0.819441847632903
4.95571934147039	0.278614559474288
11.8302742352257	-0.358027781929442
12.8566172019673	0.287287567384412
0.319653989978726	0.468780424197046
49.9999909115225	-0.0740181994694615
2.39624176988155	0.599448959520904
3.21338120213259	1.49976837696703
0.171250521223027	0.615104549002023
2.12115286188336	1.49999999999998
2.17531750860933	-0.0227071735199402
49.9999999999442	0.910952858732438
5.98440686269296	-0.0757101222338665
10.8432926150876	-1.49999958599934
0.614034305025739	1.40831449977141
1.12607061575018	-0.186557345909996
1.75709504289401	0.75456466072736
0.29551539531345	0.409947810133821
0.550689433591792	1.49999999981742
6.2428399550368	-1.1561348214063
0.171273494491865	0.229786094572965
0.738480251090569	-1.49999999998879
3.36755253092352	0.307624570927468
6.05899998053564	0.0433046787394914
3.12500000000028	1.03731370538376
1.44778990896773	1.49998642079615
3.61932434984828	-1.49999999342591
2.37677753534286	-0.279468335073735
2.07213273206287	1.33036222516024
2.49396012448189	0.636569898442256
2.90929267199674	-0.472660623220466
3.24551564531342	0.81193102638691
11.0079916291342	0.716127120008181
1.34485484230679	1.49999995226526
0.127355395793537	-1.26917438355168
1.5626496085201	0.269956527352292
0.5652503593589	0.231977569122971
0.23072335359857	0.782245373408171
1.37568796264697	-0.652986961928956
3.76240667922391	1.49999999968072
1.84304617109286	0.328177880770871
3.64839099426931	-0.381590658658168
4.77686120192799	0.761403210357096
2.15330216489032	-0.28926038559462
0.0976562500000112	1.49999998453183
3.50829601905858	0.133478958748787
1.04260165400942	1.3403336009536
10.3203210576258	1.49999999999832
13.312469270033	-0.0147731404945954
3.57467113023498	1.499998831033
1.03686837021207	-1.05695941774542
0.947729865746986	1.12712491254245
5.76981841695911	1.02336298278727
0.93176226791437	0.297199978076538
28.2523391867958	0.302139341015038
3.28157584425454	-0.0783414600899283
1.83515214199852	-0.124227913129017
0.286647076943342	-0.375948128262525
2.12080921858483	0.668700684307247
1.28977202094485	0.747188032340983
17.5019911485548	0.716856552486419
3.12974636090384	0.218864742677425
1.28222965199189	-0.641257172261281
1.1010702533803	0.203874997557926
0.448116381580903	1.49999999891522
1.05349501151381	-1.49999999999996
49.9999999999444	0.0353955407322694
5.53209063445704	0.768311432186502
1.13376942715744	0.97755272458506
2.08303531853468	-0.190682578945048
17.8715206984788	-0.252872899475633
31.7412069235297	0.150766783727983
3.12499998714164	-1.49999979655509
0.772795837699623	-0.872960787818376
6.48400704850472	0.1457580444485
3.21849076857834	0.0509322318539653
49.9999999999444	0.424428676525154
3.90267036263497	-0.202814048567981
18.1117730420823	-0.161439409341081
6.86156718939062	1.49999999998678
8.89479103843266	1.16510379326244
3.95069892602488	1.49999914928559
1.961189096958	1.49999994756973
1.8908332259685	1.11360639091484
29.1644349226752	-0.0370773345707161
2.31384559700245	1.18192577593232
0.188617848898103	-0.0608025488060953
9.86818006809828	1.49999999999998
30.5308432663728	-0.602078037384718
9.8633875809388	0.0622873133933184
1.80030770617375	1.28089005881094
1.56249999999837	-1.49985197100525
1.56249999999837	-1.49985197100525
1.37808302241054	0.58004816161007
0.695890731836223	1.18406581189182
3.74500652923641	1.49999999998117
12.1371886594569	0.430032238006092
9.16540325309128	0.40598386856615
49.9999999999444	0.57889083445529
0.884745345862363	1.49999999901926
1.04817017708363	0.983309091491831
1.72621323781668	0.179582644803081
1.72621323781668	0.179582644803081
0.222026577518637	0.446845482182424
4.05440252567606	0.44382607540486
1.22663489151796	0.629807089580226
1.95070601271143	1.07111897854797
5.31840160586142	0.133554808749188
0.0976562500000199	0.846451689478851
15.7101589792843	0.774427565113493
2.53406531624144	0.647816287047888
2.87671347297408	1.08243432322371
0.64002910512851	-1.49999997339782
0.589279583913824	0.795800657970383
3.47247916567684	1.4309853220927
3.37699659573199	-0.183543701884882
0.258387483086858	1.49999999989177
0.303380794946106	0.288027752068512
5.14804144860969	-0.317109833267148
27.2046667239496	-0.366318866161272
1.15924079891552	0.0590586993437122
2.03603820569891	0.48953389013239
1.6160311598283	0.365129822290443
9.97747864925371	-0.825175097041432
0.153765752929092	-0.54753834116261
3.39559192923017	1.11445800409571
1.07127237966501	0.0100292604874138
21.0138020435857	0.534000221844914
14.9591835516123	1.49999999990464
3.08730997479963	0.44521274518098
3.04144080909728	1.04381311265137
1.63895550253887	0.925670614591316
9.19500303972588	1.19435285997413
3.4020968361445	0.505226063738751
4.75107950121511	0.251804436690358
0.760553733100659	-1.09576673683942
1.85896762332252	1.16035586681705
0.783446634406248	0.638602502684818
10.3521254166268	-0.244567680859016
2.26839813285509	1.24967198384229
3.26611015687272	1.49999971911124
1.94446199591726	-0.450039755585618
9.65240898920577	-0.0420939811939783
2.37404647407929	0.387334857803337
2.21775655447623	1.49999999849779
0.980077279033287	0.326230655739802
1.04770782246142	-0.025428098838502
2.33197180973884	0.310173324075557
2.77693727378135	-1.49999984633811
26.0380172239027	1.49950251077078
16.1744755583314	-1.31584390496728
4.48323514922714	-1.49999999260768
4.15753033324443	0.731854329920289
4.78515057628299	1.49999999946709
2.5048812618004	-0.326161964285467
10.3318844392961	0.457156409685519
1.27307597692403	-0.480303061293861
2.21366444939179	-0.396265766169978
1.10040870989936	0.724024834002991
1.23985054220169	-0.188473358809012
1.2926633052305	0.490449541339178
1.56250000163586	-0.15800983683981
0.566750448012844	0.849944977338612
0.580909681999763	0.173938201472911
0.490815994389646	0.431005088769999
2.70642198436102	0.0176552597068468
2.23363045287264	-0.0958336432279965
6.79166439934742	0.371557457140797
0.514650968227662	1.49999999299291
2.34746347531296	-1.08745333747628
1.5624999999983	0.399507494595062
1.73597995102569	0.916830840848037
1.26421245636169	0.688526859891499
0.770827681279459	1.13106707562986
1.30604328450045	0.256251801243797
20.707581102248	0.730957146537999
4.72094347765249	-0.594033204549429
5.48356884704696	-0.190874872002258
7.32654066152492	1.49999999995735
1.10850252266018	0.916361310347356
2.48008015833252	0.858123258462808
1.51762743618023	-1.30998683453708
1.57104367804208	1.11871363675613
1.03741264974001	0.35004213381261
1.22644532187787	1.28785221195278
0.823114869961266	0.851809793420029
10.0263257117013	-0.313147479040019
5.35656316837967	-0.318882127824582
2.13627365825389	1.49999983101624
0.930777443176243	0.902143485087499
1.47625906175964	1.49999654251897
2.38492525829235	-0.361279942279966
9.22244734540066	-0.0293404785588125
16.5442709996321	-0.416609698326033
0.0976562500000111	1.4999999277797
0.864059376853533	1.45155646820588
6.00044972513891	0.513590517960821
0.914604289276841	1.4006082307775
13.295287911977	0.173626728199914
1.97841075298227	-0.0710119168342018
1.12543515845479	0.421243064445613
11.8482518659072	0.0627078492746818
0.930606880735413	0.356591859931475
1.04665967337127	-0.151221272972713
8.9191750413607	1.39864446977884
1.39623748958402	0.502939149800093
0.120613935450345	1.38486707663536
0.802106054822657	0.858366604440691
1.71268794157078	1.25157038292042
5.20169719413554	-0.711995145138238
5.8728646438756	-0.47430251774199
0.70918281549725	1.4999957594261
0.860059033137662	1.42907909307098
0.11617259782025	0.661928860143299
5.17736577547851	0.0337516830872242
6.40619176411439	0.708992516117615
8.27444559928457	0.649440535855901
1.56249999999828	-1.49999914828894
0.927795467832966	0.585352452836982
1.416681193429	1.49999999110708
1.87182402870141	1.187183921198
1.96880891943531	0.990916607405204
0.864983878100083	-0.126632996100688
8.50049470802081	0.906281023459934
0.740200596579051	-0.199212772997268
0.121507301960858	-1.28494288049488
2.1440012849965	0.0908985394956938
2.67699388989475	1.49999997007136
5.94548434191969	0.662846108330945
33.1920658297015	1.33369261399689
3.16904497387377	0.993318824149314
6.17188638561909	0.197273525253575
0.422535657336399	0.0606625205201933
0.330973592838493	0.706404906908014
6.87136071912597	0.167942444044416
0.229363162723087	1.37892733264746
7.1557877592732	0.407792618034416
49.9564279170352	0.764074047706108
0.0976562500009087	0.405097041885192
1.33372731793195	-0.282051977654348
4.35810045519951	1.49999999530033
0.483869927714289	-1.49999999999582
3.65492507448843	0.652592727586641
2.11388047252346	0.0628023593669141
1.34692293174644	-0.449130809492802
1.31692194849858	-0.146405915536343
1.13176509428211	-1.49654240785816
1.93144594773407	-0.121236514995679
0.0976562500000111	1.49999999896109
2.86395381725394	1.49999999999997
0.54282081939202	1.4992838724027
0.72103585515394	-0.444894616618546
2.07622329275218	0.222562463685554
0.180347085043224	0.662807483498899
1.22034082836609	1.45850184795277
1.40885316676622	-0.626914841565144
1.00447486956712	1.12829384946144
0.34230574667872	1.49999994418762
1.19204933016194	-1.41397989357457
1.38744474988142	0.885293046734082
14.1485943434409	1.0344497323242
5.97105097158441	0.212799869222652
0.2093213734234	0.172018783472057
1.92981221800049	0.116129257060913
2.19424921890893	0.558303510507123
1.14469623736541	1.14904543178175
2.93463170307049	-0.6781745100658
2.25881010477312	0.668149582459407
0.594907143861424	1.49996015066255
1.43550608894231	0.674810263723239
1.71006890745077	1.49999999999997
6.41348121281483	0.697469112002167
1.5440419863874	0.485333832861209
16.2419291445836	-0.0449112923368169
1.72565574368988	1.0317497781733
0.365172171932268	-0.692076681453266
9.73972557538396	-0.519058907369846
4.47798168116822	1.14552505560568
0.0976562500000112	-1.49990794089159
1.75592480537811	-0.108642747879062
0.9697594832254	1.49999999991774
2.9457689706675	0.041851753456881
0.25210623553018	1.04119234443471
0.196770298757934	1.49999999993303
0.0976562500000488	0.460679972749226
14.9811007989801	-0.29545321063719
1.39296375341958	0.336829778939708
0.965462123448869	0.271976183767872
0.0976562500000111	1.49999999983822
1.39053814860551	-0.800095876333832
2.50483671426129	-0.617384633151168
0.0976562501494441	0.390193679609507
1.56249995463311	-0.0264938883618983
1.59226100227291	0.700449482185515
2.58237439285571	-0.453427599618485
0.973312586776165	0.79763245254054
1.2080338123944	1.49088279717618
1.58248877380132	-1.49997463508771
1.51917811574243	0.448224117378629
0.0976562500000111	1.49920518524173
4.0538749878432	1.49999957623947
1.43509407777807	0.942281261270121
6.26720355400289	-0.671590440826903
0.131873579921314	-0.215601219104163
2.14555788171208	0.560317577671202
2.14555788171208	0.560317577671202
12.0232152437101	0.968789384632839
12.0232152437101	0.968789384632839
1.64581568144673	0.832020274370629
26.4142813628395	-0.372962715294229
0.505767585239648	-0.0112921949282056
3.08886533883649	0.422611355528386
3.75363895827887	1.39588177345641
0.847612416701339	1.143688412629
0.847612416701339	1.143688412629
0.102170500410536	-1.49998890286248
2.92141900963119	0.963562754785249
3.42401606558484	0.0782475423627353
4.90652655960917	1.49999996034364
6.42733529635043	-0.519635761423961
6.53336902604748	-1.49999835206667
6.53336902604748	-1.49999835206667
0.830415127620926	-1.06329627747091
4.16726865567117	-1.00138988435336
0.219017790595113	-0.523518906091566
7.18209333955708	0.409064723634039
7.18209333955708	0.409064723634039
0.0976562500000111	0.966547455111864
0.0976562500000111	0.966547455111864
10.6133103968722	1.49999969532142
9.80143564351642	0.23454622984686
2.14776945072578	-1.49996287102943
1.24885446089638	-0.503740914807148
1.54561130152033	0.771575965392841
1.77504356651519	1.01268119263176
0.620751354128987	1.39602902172979
0.106790962866871	-1.49999989490159
1.5624999999983	-0.510076970757894
6.55319420568793	1.49992471897145
6.43463520630488	1.29445479707975
22.5874722161204	1.49999998599109
1.94413485685165	-0.771300377079644
0.919546025783058	-1.49999999987146
0.543756847880629	-1.49999999964304
1.11032946142939	0.258659576421403
0.275657112119525	1.499999837519
4.17122381483945	-0.450602399702624
1.52278519665481	0.704759578985569
2.3807246233222	0.448936760888591
4.9896705341194	0.698470532937737
4.9896705341194	0.698470532937737
13.8443842179626	-0.184757235069229
2.73045583228233	-1.49999903541792
2.67163207564577	-0.532646044640883
1.95895909460882	1.10213657457781
0.584990769200308	0.569314576905615
0.847332946866492	0.6096721877597
0.537635009460671	0.119584811085498
1.13436572994303	-0.00890042746447078
19.5976049579813	0.474898644851878
1.35884615477873	0.163093117769362
0.0976562500000111	1.4999999839642
1.39408944241236	0.484902742163297
0.42108114621275	1.49974087011272
3.08097207444891	0.612081192032951
4.00244805647191	1.40770012477841
8.59010698673178	0.637069598222892
0.0976562500000113	1.49999999803541
3.0182566267734	0.392214183508926
3.13328028269444	-0.468366674937479
6.75948335921054	-1.499467182003
1.89058948382074	0.950057472167308
0.147831310230255	1.49964025610247
0.257931000736907	0.674670145439493
0.911091830444454	0.423670363991552
1.03032537935888	0.735108892847305
0.0976562500000111	1.49997704914036
5.58336266509872	-0.294360658632354
0.45030638974533	-1.49999996121723
0.970400449073437	0.377261808930493
1.12758754744716	-0.5921116254829
0.436481441316629	0.184240973021786
4.78438485861521	-1.37776723966996
10.3398545994397	-0.657371396612114
0.918303306056122	-1.39990665964439
2.55043245452539	-1.31173015626184
1.1676224912499	-0.844565966881801
9.39192265834026	0.59681580519472
2.06517082453226	-0.604711531336349
0.221411975726068	-0.582730491376729
22.6854095029449	1.13079450009843
3.21328020707957	0.353926499307487
1.65089307514143	0.00534645595529476
0.457433539781146	0.871313363191086
0.473829211675239	0.467515855761592
1.57301811939465	0.542808136489713
5.07495017753265	-0.0767493435658109
0.830710679134383	1.49999999999997
1.33647916553218	-0.15163670545478
2.1692982663113	0.499954897328087
2.29208307496218	-0.649966776641923
2.30033245157894	0.526811041897508
0.999588420670867	0.518287592147119
0.581440966266608	1.49999999994013
1.35136373330868	-0.047698448656098
1.15638899563805	0.55898316258639
9.75782252151968	1.49999999999998
1.5367902759394	-1.41825122780098
6.87189611086275	1.07881278658583
0.313567026842991	-0.473957132637993
0.877762921469724	1.49999987290484
0.854460018369796	0.733489953857437
5.5976932537219	-0.212643269605193
12.0647614559377	-0.159390285550518
2.81087303814575	1.26803293828082
0.370193772310934	1.45907186588377
2.50839566045582	-0.0978043585586015
0.552796271731793	1.49999999008771
0.134832642617592	0.375745820102856
2.39728691876761	0.283396686589095
0.548617737815035	0.856975862794524
17.6154829015349	-1.09141376111699
1.56249999999833	-0.777634908260054
3.80163810346858	-1.1645476909111
0.0976562500000111	1.49999999999588
14.0549986635863	1.01358169274237
1.55634460758043	1.16052814862195
5.19956274542386	1.49999991420105
3.79883773500363	-0.992474085847666
0.903686593158764	0.464713556074322
1.48446145246209	1.49999996021558
0.169943808128425	1.49999944585615
1.26825768398267	0.859745654256634
0.198288019134799	1.49999998172969
9.03129996610499	0.444081824853876
1.71912016396778	0.0417646833952446
0.983658702460726	-1.49999999970267
2.51936092096238	0.710712415729821
8.83158898016425	-1.0088787255416
0.735174999876883	0.360504734838463
0.850561382579073	1.27646152389036
0.935650896254437	-0.602703710978355
0.527989507651289	1.49999999999998
1.46340926920944	0.576811597302019
5.01118240836913	0.0125995605681094
0.0976562500000111	1.49999999988788
2.19461323326881	0.307291630481706
1.07436544353086	-0.307533282859175
3.78507617702638	0.0548732106233123
1.16809261659313	1.49999979876174
3.07871910690341	0.383914892331412
0.745463731314715	-0.174094884104173
0.83578719958474	1.49999999526551
0.502671872802329	1.49999999999987
1.2503393811916	1.499999652987
1.21177023587911	1.47889014480338
2.46506959038951	-0.00329988063023463
0.220068204733679	1.4999999999173
8.23635055665212	1.49999986784802
4.42212340581002	1.49999999868954
0.783833318347307	0.276984905649467
13.3061439103433	0.331393808757788
23.1872256369287	0.552220823392462
1.05181300221695	-0.422336378196836
0.0976562500000113	1.49999999998915
2.2635729803804	0.757553376559998
3.44104511816996	-1.17568784364996
1.64887961249726	1.11108060936867
0.520836441539764	-0.12767491758119
6.63562142949285	0.00800543250179924
0.470200371100567	-1.49999997255916
2.41165272299516	-0.18529960406033
0.735513639766992	0.714912086431015
1.45743769044172	-0.100250033647782
1.67542266143775	1.49999999916237
1.64742905860134	0.213616063703762
0.79850211248046	0.159023615030843
1.38581721154445	1.44789566724694
1.55463733660295	1.49999998082126
19.416654358788	1.49999999999982
0.507144760836006	0.435146615505873
0.46643974791322	1.49999999994281
0.184843329514222	0.879572664214663
1.50418093708939	0.66487998853782
0.117960241857027	0.95961271993358
0.0976562500000122	1.25389922517943
1.4164402020775	0.41950718463321
11.5496525763026	1.49999999999998
2.86034102257304	0.403528395096312
0.936660390773238	1.17548829396663
3.54703872361847	0.679497201848178
1.62542033379302	0.161672723873006
0.658519554220788	0.728787508062407
0.708406470284648	-1.49999999905431
2.8187561164743	-0.136966446765645
0.982803627524875	0.976268553019841
0.998679284219826	0.645570702674639
1.09191047676424	0.307909204369769
1.63005899614878	-0.396620003242715
7.34277180954642	0.300975320183548
0.0976562500000111	1.48900721105341
0.550919439077315	0.214066268496124
8.30788838719751	-0.0486245439301152
1.83721261664935	0.648183446539238
3.91060078139627	0.298488338944497
0.196352371892278	0.265913117635224
10.6529626306932	1.49999601202824
0.471468006367763	-1.49999999963271
0.280238470732281	-0.200611314185041
2.11649954901894	-0.993251219990408
1.5624999999983	-1.49999951428753
0.463871973765721	-1.49999737013829
5.36974486095181	-1.49999989166793
2.42116046835118	0.362872909289157
6.33593899917932	-0.535056826441368
0.711426522902661	1.49999967318572
0.0976562500000111	1.4999999956732
1.8536637523591	0.029247978132812
1.07438657190637	1.31404979634194
2.08412692495935	-1.49999998701151
0.764509266866029	1.49999996270548
3.00438079452443	0.881657378453028
0.662053796582836	0.402477248398617
0.662053796582836	0.402477248398617
5.81522811072159	-0.834921083468748
14.2495784639639	-0.516082800931956
4.03010778487016	-0.32800085116441
0.0976562500000111	1.498639576271
0.13659485343401	-1.30070344591179
9.75992678212033	0.258794521594253
5.55986166718277	-0.109815874747824
0.668615563833898	-0.806163167773118
4.83359369629135	-1.09597372309283
0.0976562500000111	1.49999944131417
1.06945579784409	-0.962277053520066
1.23139986517719	-0.250911109182593
2.54834399823889	0.10597334627217
2.7177256025443	-1.10207719280262
0.853908029923942	-0.713056876128164
7.56893457200315	-1.49999999944885
2.42275927177544	-0.290651245100926
1.58149494441339	0.377354102998329
0.927624008533888	0.411273837720219
1.09410220518421	0.83851880224018
0.53698744631227	-0.149074256171445
18.4509966872423	0.464681092310996
1.3069344799427	0.181815584994759
0.30023596977751	1.49918832600105
1.77359377599802	-0.238688712776063
1.2219632204596	0.822344696999554
0.289834659136833	0.535693770131283
8.98148884616533	1.49999167292953
0.0976562500000111	1.49999999977922
0.0976562500000112	1.29730931615224
3.04607557124836	-0.413179068513354
0.138044968973856	1.49998364288518
0.174968713208578	0.101094961765094
0.955960125144608	0.400775780014897
49.9999999999435	1.38467062818947
5.0912045944129	0.0160268296759426
0.115150667599818	1.49999982606478
0.511474811464194	-1.49999995299571
1.1093445665699	-0.751125744035415
0.336827755889222	0.156842409859043
1.37757688435116	-0.534954139590656
2.85581561548428	-0.42144051746852
10.8173155472226	-0.665994831613982
0.984404108057041	-1.06800827270773
0.448807946873533	0.366354754276146
0.497295301866498	0.494610040582871
0.842302129755276	1.49999999999998
1.1649504769004	0.0395669096421474
0.355592098060729	-0.562687985752277
0.752486715241991	0.993114423941871
3.52531199334239	-0.4044497762713
0.257190713853313	1.49999999999998
0.635509978532338	1.49999999879512
0.908225238256516	-1.49999999999984
5.0405027795582	-0.0130267716073504
4.70507278012487	0.884753958089553
0.805679659025585	0.403639371103444
1.26999835371328	0.129638382549312
5.68080425169803	1.21035268089511
3.4925065645985	0.0367651940996872
0.846462561740991	1.49999999925129
7.94633294649255	-0.242721127328153
10.5584354266293	-0.149323141745072
1.8844981618639	1.49999884085311
3.85517282568519	1.49999999907237
2.41787305455005	-0.37967677495432
2.4967796198721	-1.49999774636704
1.86051806089014	-1.49999999650433
5.27901470555604	0.423521441660464
2.37883595155379	0.408369742741533
2.7298702882354	1.49999977070459
4.30699942307641	-1.4633414728315
0.0976562500000111	1.49999999725841
13.728306349815	0.955439567831261
10.9199087172215	-1.46483456171289
7.69743934220371	-0.229558716843712
11.3389360536326	0.303708542985867
0.104222785932708	-1.08583609833679
0.0976562500000112	1.49999966380362
0.20046986354762	0.961569540849592
0.905187288210305	0.522922984260589
0.252896535279927	-1.49999999999998
3.10709054401061	-0.648009054530957
0.940492114255751	-1.2390474888971
0.813975111979847	0.148904223748687
0.573199257409597	1.49999999999998
1.510610303357	0.177576988548017
4.51891350003124	0.291526651817183
1.06445898758372	-0.262379293879488
3.63740437153258	-0.13384357240813
1.13627028448991	-0.615074864553531
0.864227163110009	1.49999999812573
6.67116859772983	-0.391881613075055
0.284400813850679	0.267830350720677
0.736250539664651	-0.252706285987319
0.753494498434998	0.0254191623444569
7.42702001152222	0.67000270579557
8.85421278404645	-0.195166015210676
1.56249999999832	-1.49999784570885
4.25911630654171	-0.904324605930569
1.75534301811337	0.780241654982958
3.49818214542939	-0.263942109475153
6.93388986114807	0.249148308849642
0.903339802289577	0.623118514587399
2.85294555402689	1.4999999999998
2.54947856109578	-1.49999999999998
0.609165172713429	-0.255341618512688
4.26361927291088	-0.123347352278247
2.90265493805115	-0.969792321249534
0.492480803197974	0.419338792944468
0.537303091937601	0.135962475733192
1.41202093490346	-0.424476135053732
0.378755767560007	-1.4999999998334
2.10948032399405	1.49999999798937
0.103559104225394	1.41358955769431
6.09247648108596	-1.49999999999659
12.7362910459825	1.36442934676266
0.904593279668654	-1.16924602399039
26.473373038268	1.06111115806769
0.726217552294166	0.561124738977777
0.0976562500000112	0.140048261778542
0.821804510967743	0.984147938988869
0.886116948492408	-1.49999999999998
1.33574215782384	1.0007434528369
0.623804650301121	1.36702168131083
2.65281823755878	-0.752719035448715
1.71209573301463	-0.0410765206005753
2.26716305845555	0.119686284553219
0.120939602867039	-1.43905831100286
1.97567627187884	1.08527521765615
13.1345939197701	-0.198743700493595
6.95463610416544	0.34061286916123
2.24190457963895	0.27616684749202
3.12500000000022	-1.4999999999805
14.3126880922015	-1.49999999958417
0.233427210226511	1.49999951413302
0.0976562500000111	1.49999997559957
2.58886685392211	-0.230303098986908
7.3552413919191	0.0988317803612791
0.424774477348453	-0.627184929330964
3.25811689527201	1.4999999948446
0.294684098852507	0.336974887395086
8.76758057414112	1.49999999999998
1.02065138649829	0.248462978023724
1.65913337442816	1.49999999999998
7.34099138353584	-0.860895525788069
0.595084185331701	1.4999999996637
7.41400467336829	0.555421465646893
3.35180013629523	0.682759593066286
5.22758964182613	-0.282219353297694
3.17620880845377	-0.627117309705186
4.09108744348695	0.4306441262082
13.4959864215124	1.18196232816869
2.36897156065289	-1.49999999838144
0.472963681435678	1.16177982653127
0.529637651825412	-1.49636069711386
5.69130596970265	0.886307539283456
6.04085081306815	0.435908786268563
0.0976562500000111	1.49999999655177
0.419022741045572	-0.553995403271247
2.03147081710977	-1.49305289608416
1.17579745626053	1.49998852756733
0.440364865750416	0.816631208568109
0.212848693506411	0.246877277946216
0.527938379314721	0.944600044404961
5.06259756308717	1.49999994050573
2.00718243600973	-0.399250220631988
1.72859979411125	-0.0595987822508326
0.790041675393041	-0.352732870437411
13.3838720394092	0.0522582381156345
1.14109187193951	0.598058526515619
0.149516257353172	-0.133538567672634
3.80495631821348	1.1143016717665
4.38705672840565	1.26205647527074
0.818718107267028	0.732675425721934
0.57426932286823	-0.753739669503242
7.31606261401229	0.612692182925159
0.727832551794206	0.740734434052737
0.306691608963567	1.49999999997261
0.411416408183164	-0.589300496697507
16.0491722989514	0.0472884776059999
1.63933032448875	0.31705094653245
1.89336062435279	-1.49997888504481
4.19881297514688	0.675717706309921
0.0976562500000112	1.49998893414062
7.93128335624547	1.26350720906925
2.96264108396161	-0.640038791877572
13.9164044396001	0.0524987103510263
2.16790265224084	0.448381061329935
0.186754959837494	-0.458810303757556
0.173681790153313	0.676767332850043
0.511089079415497	1.49999999248396
3.86439249047271	1.30718166186775
10.4522892192867	-0.830936493925313
0.747325827267922	1.49844119760346
0.440561149749525	1.49999994930259
3.57024378947603	-1.49999999999998
0.426547305589653	1.49999999961983
6.28238694669479	1.25137339656591
0.0976562500000111	1.49999999769685
0.784414429060828	1.2166589626279
0.448754943816532	-0.49777473363837
1.24009529930824	-0.79923896899882
0.568931520437753	-0.620475277089204
7.43623278887357	0.943942161452215
2.27871038486068	0.294278056984709
5.9888704585784	-0.523976706430973
9.29290027162149	1.14321250072715
1.5289725137699	0.263270740161279
0.618086882591614	0.808667168911062
0.641803673270774	0.561953491043318
10.0116121796372	-0.553541833121568
10.4755102740127	-0.197107228389856
0.162723627193793	0.234000958178567
1.02204071005792	-1.49999955710289
0.480304282742255	0.701016068397564
9.4699155376923	-0.200172620028619
3.12500000000025	-1.06034771331901
3.79129413607966	1.4999999695574
2.27603167461998	-0.506211860335773
1.89398354323466	0.623607205819187
22.1197776204246	0.69371686557605
0.588968121905965	0.584641503277289
12.954675077329	0.0850839065533432
0.161751565811418	0.561522743532955
0.983580729000531	0.790611647678071
1.24275925781488	-0.540459780098251
0.0976562500000112	0.109013264474654
3.14685735823849	1.49999999999458
3.12500000000028	-1.49999999899008
1.13622179724198	0.0666999843844516
2.18196901086201	-0.389930652838233
1.71892217844485	0.270732209459335
1.14297977596345	-0.528323256559146
0.103013502362008	0.863052347837655
3.11712199567406	1.43965343772736
23.1647235274721	0.3503746195384
0.505275349354447	0.897093100314904
1.56249999999834	-1.28277872858718
1.53627218364978	0.961741768600275
26.9436427133196	1.02710782069195
4.41893271437021	1.4889408376771
9.78154313500798	0.328607205491636
0.996483486878995	0.53780459979137
0.936205854672915	0.832874898063458
2.10098831160277	0.559592758770814
7.36032595338223	-0.144077085953001
9.3367421205498	-0.522194327707295
26.1088296795862	0.42337474301768
49.9999999998949	1.28329142046943
49.999999999944	-0.0652332717392421
7.096456170231	0.355329689882669
3.98362582709474	0.0484682230975057
7.02487979057635	1.18225412341681
5.01021062374184	-0.282379584840917
1.56249999999808	-1.38777782914927
31.0898875544229	-0.14771363201225
5.92956462336625	0.113946763370682
0.647466159957061	0.797577357470782
2.45309492638392	0.929401806641566
5.97454052628609	0.93843624123308
3.54920882587493	-0.269088377538365
27.4982525350566	-0.0076983088658258
27.1895966874132	-1.3741414211817
0.375311575740538	1.49999999790014
11.5232483984984	0.740833359800632
6.75575086039206	-0.492041808250637
0.377028051555179	-1.49964786319391
3.48010254886673	0.354198586270989
0.703337686748492	0.449288177710359
0.43701954625132	1.23781278140995
1.5624999999981	1.29107610966311
0.675251288886245	-0.553170676947305
2.59150625084539	1.49999999994913
2.32193638650896	1.49999997837729
1.17859981651209	0.344669683980808
2.75699931701662	1.49999990824092
3.32010179365616	-0.344870178515791
2.31078815031722	0.960667498695641
14.619192064489	1.0915181614004
1.28092157905274	0.541864317042079
15.8069113194693	0.316905048172558
9.49195125436028	0.652700966234269
5.34549117307287	0.102290331759284
1.56176650659816	-0.269948986786894
8.18460428462406	0.163347927605553
3.75120262559174	0.342616169404556
1.60720334456807	-0.480132755953777
1.02378372606754	1.35609123235144
6.29160919927606	-0.134014762947737
4.0312560627982	0.616301976165863
0.888337259705806	1.07875113552124
0.633371809453636	0.0484193984845307
9.43741301014503	0.0125441710587138
0.0976562500000794	1.4999999998494
1.60050740555512	1.49999999564644
7.38737031902361	0.0484511406065879
6.06783828100302	1.49999999864509
1.63359836613622	0.343345138759922
0.424274776405851	-1.07935855962409
3.332837267582	1.49999894611524
2.08642281106417	1.38766918820367
27.7278383513044	-1.17491029200266
1.12859251608723	1.40184098544342
0.256197229311206	0.830050568933644
1.87689899370604	-0.093929628949042
1.56249999999833	-0.75041244224211
0.837767955854493	1.04801178154175
9.89095590022468	0.328331971082915
0.206754414387113	0.205422007909472
15.1099421135154	1.30754646704503
0.764011625743965	0.0464411906192855
0.187605930553335	1.45539418720174
5.11055510019826	-0.376914005076381
26.1937688099425	0.174304357657806
5.25878915887553	-0.246228329206318
6.25000473840211	0.105822148442085
11.1761511652767	0.41565161820785
11.7730966464914	-0.138430920707731
3.13786992672911	1.49999999950827
1.22287982518198	0.59771863175347
2.05671412659073	0.975424804418483
0.0976562500000125	1.49998577120078
7.90087309576303	0.793742871300147
0.933595537229875	0.233261689215901
1.4383354459055	0.261899805612875
4.95214057644177	0.122805453652983
1.09807193726121	1.49999998317188
43.8809781170037	-0.999513652695887
0.759582375995363	0.0312587754808707
0.144669784500567	-0.163301224554989
0.433058559954378	0.764467486304105
0.767626505730816	0.098872959433078
5.30211664516857	0.278566413837813
3.78736558622157	-0.987593231258639
1.18474053298431	0.275263535588424
2.20812333289754	0.483627335604318
3.17425606837061	0.605125478346151
1.43992560838864	0.558383618357636
4.28252973496174	0.134825075084938
0.530312383746264	0.122247075828931
2.59664865354058	0.515499595671228
1.73419506585898	0.302739810633385
0.931714476042251	1.12866354989078
0.97527182875577	0.039713849986172
0.389174314460532	1.49999999981319
2.31581507036041	0.226280769375813
43.5943016542636	0.105599174582019
4.30945389853764	0.610746439778082
1.29341666295576	-1.25282118333693
3.75814611968215	-0.238543064020496
0.908728935256604	0.568752423407244
0.390089313194752	-0.425725834651855
3.39672718182548	0.862964181904621
5.49261279061611	-0.177645316764128
0.546327854257714	1.49998440496815
0.970959103893893	0.404889687795667
0.66336317203409	-0.336370413139962
5.64872527247133	1.49999926572963
0.764016944661069	0.742052395287589
1.56249999998999	-0.535128730792956
0.710769707756122	1.42860398554472
25.5294867391539	-0.320645428214974
8.73994474431472	0.209394293750441
19.5216987249583	-0.594510347492162
0.425571190569349	-1.02655472470383
3.53312742990951	-0.243596481582728
5.6046486912017	-0.421169753953762
4.13674352117222	-0.159692850650093
26.8954321400852	0.196947710198801
0.392339862372896	-1.49999987374527
1.38020010049971	0.516545560075442
2.5508529386758	-1.00430716364916
2.82409404350052	-0.096143154253903
6.31708173305555	0.427611932494068
0.246411733167062	0.850066846645174
0.0976562500000111	0.780044089828862
0.0976562500000111	1.49999999999998
3.64117388855477	0.139961055121159
41.8436313725125	1.29829959798229
5.26968831336051	1.49999965996471
1.42976045804201	0.226037514156458
3.12500000000021	1.49999999999998
0.658378401936264	0.0487892517382075
1.33606787300461	-0.817084314999313
10.0752200562234	1.49999999999967
0.541393656333051	0.673236513684761
5.73065146497671	0.130063922447137
0.943479752309727	-0.00842234398784483
0.782226598820192	1.02638035018177
1.81757991332006	-0.140961752709731
0.427275660183184	0.0839517134940613
12.9920344233046	1.49999999661802
1.56249999999834	1.15314094842471
0.782852038108696	0.477137872659886
3.43069065777796	0.284323118433926
0.18456254814285	0.338549946810666
0.327737533671744	1.2912438977405
1.84612950906961	1.49999998536873
0.91738837084086	-0.138095391060427
13.6013788128972	-0.186153865970329
0.863095586335515	1.49999948645224
1.56250000016425	-0.144245755192356
4.18785128525348	-1.49999999999998
0.562463533516183	0.485751194623294
0.869873924865996	0.118592948374172
0.800759110301718	1.49999614317041
9.40756558512571	-1.29207945799003
1.52317789364445	0.190402142282399
1.14886819618019	0.0252483859756808
3.12500000000022	-1.49999521828681
0.530609972932257	0.485025878728553
0.117209624662478	-0.295231101521152
0.40713460207883	0.773373785131567
0.523325276163328	0.477370991488001
3.12500000000021	-1.49999957134666
7.00814003578421	1.18787682238325
13.0922915696898	0.215568045743162
4.5841103544646	-1.1778898151811
4.64392401306136	0.342255070181354
0.924864702776538	0.502598433153305
0.977679587235188	1.49999995667722
1.75892490112831	0.592119470357332
1.80175666605895	0.338402088664969
4.52117908823953	-0.142435297149851
10.3247297931131	-0.0404776638838938
1.81309045351484	0.563664329322197
0.385127898861538	-0.200193498256577
0.28299765549905	-0.0758966575661451
47.5167098139238	-0.797393610906506
0.501562585833544	0.838950933011134
0.363012192152586	1.27065982090316
0.345288151191453	1.04604075138999
0.626239521869718	0.731515225532155
0.337051801637317	-1.00982174663935
9.27705440715147	-0.0630142924795472
10.9675842158056	-0.531098065113006
5.2325504439759	-0.287711886873839
5.58548112123795	-0.601629244959348
0.189493437411031	0.292441588410177
1.56187264000683	-0.491708525353521
21.3102735332709	0.261378748837053
4.98017389109202	1.03147935222079
4.48977067296131	1.128473383101
0.73074958685629	0.500997039791031
0.653121510394521	1.22898697729161
7.20286878245695	1.38258425143007
0.765161625127534	-0.466579375112249
5.13215651839265	-0.279882347492115
0.617600924484155	0.0277470731648753
34.0934145247425	-0.291491945130781
0.362427698276391	1.00246129864462
3.93909420990414	-1.20235472950846
0.0976562500000166	0.870208005804299
0.121573415089248	-0.907419902797532
3.10585673583444	-0.294374429342676
2.21409024594635	-0.329988861714109
3.05454170730491	-0.24204613975094
11.3063141365863	0.0979851590249849
0.548291113626395	-0.333686363485599
0.612728096939416	0.200522969598985
1.7887290665003	0.210332367226779
4.79458104794617	-0.172025438390796
1.09719037912603	-1.49999999999505
3.31399838120426	-0.346426302462306
0.977609090439655	-0.674722569835654
0.196130875627229	0.458135535521026
0.783007472191963	1.49999997136072
9.70747774142144	0.107712360856439
0.24197611729234	0.711045093423627
0.0976562500000111	1.49999999999998
8.65462669476899	-0.0544900919371174
1.46756240901693	0.117079803996369
0.410780607675019	1.4694569593026
36.9862812351499	1.36439118245793
3.12499999999197	-1.49999332687474
0.0976562500000112	1.48161715806443
0.60818218089709	0.725479820619552
3.43964704165576	-1.45721484780875
1.09021074803558	1.26575654741095
7.18253454383175	-0.762158234161592
7.97238005550853	-0.564246571744884
26.7769608398395	-0.582065097384731
1.52854782943719	-0.403987959686222
16.9982916027278	1.44332210737062
6.3902871347451	-0.11087323990436
1.56249999999766	-0.583208474166729
1.71026932369243	-1.49999999999997
0.741473218629401	-0.0430951658601726
0.539048627969492	0.547515791162172
1.31852497521665	-0.479185309272848
0.888915507237999	1.49999999862625
4.00570922750715	-0.343644747242542
1.61189788635605	0.549655683218172
8.01607821569142	-0.177918512267123
0.522383157435136	0.296517007228003
4.09564910261304	1.49999999999986
6.0613278397008	-0.326393689342806
0.708283302551906	1.02674390466412
3.12500000000021	-1.48389531400112
1.82846284486107	-0.139421318719159
7.74234485212579	0.957464701530916
4.37982324597588	-1.25700010072394
2.61975864352785	-0.650587225004124
3.12500000000021	-1.49999999145497
11.367850979857	0.627176428195424
0.109703575186778	-1.49999825799788
6.05758737518537	-0.518673010831906
0.411312398201833	1.36046010720072
4.19693628192587	-0.570147896200861
1.26053986283633	-0.20472143211708
0.222612219840808	-0.361559107780515
0.53103568301419	0.488754994221465
3.12500000000021	-1.49999983508226
0.0976562500000119	0.412654434706945
1.03330366058115	1.15424203944052
5.46953120554093	-0.252633796818995
1.56249999999829	-1.49988963541245
4.55780001126059	-0.0153215183168723
1.33541108600672	-1.49997171657899
4.13838200804584	0.571645934395283
0.986112017105847	-0.445315282395393
1.32897013863336	1.49999999995283
5.9095898635696	-0.323497279025028
5.00646812356633	0.207997392148939
0.706461941027103	-0.29982273520362
1.16012266167331	1.49999999715898
1.12949584706191	-0.840955144537881
4.55847182748833	-0.589380482572326
8.11015272864266	1.49999999951026
0.242191511919616	0.66170209351262
1.02743569537512	1.14245925458518
4.83574192303754	-0.162401752550248
0.763626383166462	0.4537199430987
5.78731903746524	-0.320926977289369
2.14418384670983	-0.158479812434942
0.116992717377017	1.49999999614535
12.4901292969091	1.24672116339508
6.35815944718103	0.143032735908811
0.113083396037943	-0.846367307974574
7.34189482879553	-0.218720059992388
2.21887856947341	-0.582016677388639
3.13296295769399	-0.364551302811676
2.71718500375748	-0.188758809269213
5.77501048205693	-0.323286011067222
0.536330498037286	-0.405451979910273
2.38196049193772	-1.32405963494487
3.12500000000022	-0.728813177953117
0.760099666535033	1.49999394770587
0.889839123106246	1.15951952386791
4.12554169497717	0.000857777974468617
1.79841882093051	-1.49999999999998
0.18098037198901	0.466478953134821
0.306042365404025	0.460670001824077
9.78466623606768	-1.48564503132679
1.01908944999559	-0.446127229013258
8.47341230735694	0.391131440425264
5.56140629577969	-0.191886722762212
21.2782971205894	0.284321340175782
5.38591640912235	-0.989536955812394
1.25268111102331	1.49999998183495
0.0976562500000111	1.49999878310609
0.107932417470501	-0.679679925257517
3.12499999996536	-1.13287293442316
0.759606595910829	0.542641764136706
10.2226760324331	-0.115205993682381
0.646612907006012	-0.10403937916799
0.128380718588828	-0.692273672367675
0.731090316740177	0.507984183768697
0.373549917857508	0.703544110382783
1.05031917675556	0.284131088670702
1.55230534714976	0.694074981107722
0.100148617079818	-1.49999999974859
0.596883589250136	0.748779713307598
4.82603216607589	-0.566086224845159
1.19355995708457	1.4999999999569
0.0976659513469183	0.665164294182336
1.50194103390321	0.37543900302103
1.22693813794327	-1.49999999999956
1.53682290893883	1.49999999426013
5.50659739789743	-0.159421555599745
3.55021719994451	-0.710973648048439
0.0976562500000111	1.35241317587213
3.12414056656132	-0.287468294982515
0.560794268506586	0.562995331407226
3.12500000000021	-1.49998690097337
5.4445646584198	-0.0507786377378477
0.94083170630905	-0.0212475681647208
0.801326292547623	0.735183087496394
1.4258678035797	0.221999410775377
0.0996610260505761	-1.49999998898663
0.339901593129637	-0.116119800969518
0.211662275581644	0.505769511934812
49.9355359361481	0.520934886191493
10.2418026573547	1.49999991555266
0.941929421672811	0.590805620140836
1.38267361518921	0.409752249966336
2.71832848383225	0.515487943533163
1.15590391291719	0.944024659828828
3.51894460909588	0.302366245177656
3.14692308221505	0.515718499448019
1.41071755748253	0.430881021663117
6.61360834281651	-0.510591381201954
7.83391923779437	-0.310174282704826
0.970562425010278	0.502516804528062
1.59820281608177	0.985406158725516
3.31581619655932	-0.0844410755747119
1.02547939517379	0.989149474424807
2.82005191785016	-1.3307799664443
26.1603046016701	0.32530863897994
2.62961744774277	0.027282758975757
9.49597340207021	-1.4999976806647
19.7780395721279	-1.1211101778872
1.37085343028403	-0.188617067197585
49.9999999999089	1.49830283650028
26.3689874822302	-0.011763229114485
2.18439275923004	-0.090503992892308
13.7005654706337	0.79294697635816
32.3864702280618	-1.49999982650642
[truncated: 2,665 more rows]
