# Supplementary material for: Diversity of spatiotemporal coding reveals specialized visual processing streams in the mouse cortex
Source: Nat Commun. 2022 Jun 6;13:3249. doi: 10.1038/s41467-022-29656-z (PMC9170684; doi:10.1038/s41467-022-29656-z)
Supplement: Supplementary file 7 — Source Data [file 41467_2022_29656_MOESM7_ESM.zip › source data/FigureS6A_top_AL.txt]

Han 2022	Marshel 2011	Andermann 2011
0.0200000000000222	0.02	0.02
0.0200000000000222	0.02	0.0200080656478395
0.0200000000000222	0.02	0.0200095192635213
0.0200000000000222	0.02	0.0200112637417418
0.0200000000000222	0.02	0.0200229702160261
0.0200000000000222	0.02	0.020029444435764
0.0200000000000222	0.02	0.0200443649296082
0.0200000000000222	0.02	0.0200829184487472
0.0200000000000222	0.02	0.020083502057567
0.0200000000000222	0.02	0.0200893390786268
0.0200000000000222	0.02	0.020107809826074
0.0200000000000222	0.02	0.0201118274526354
0.0200000000000222	0.02	0.0201123388445066
0.0200000000000222	0.02	0.0201145306712418
0.0200000000000222	0.02	0.0201595890245843
0.0200000000000222	0.02	0.020275475479885
0.0200000000000222	0.02	0.0202940436497065
0.0200000000000222	0.02	0.0203122599052459
0.0200000000000222	0.02	0.020315432826858
0.0200000000000222	0.02	0.0203374355353194
0.0200000000000222	0.02	0.0203590183513074
0.0200000000000222	0.02	0.0203663410108743
0.0200000000000222	0.02	0.0204536013542131
0.0200000000000222	0.02	0.020545862209582
0.0200000000000222	0.02	0.020800201006033
0.0200000000000222	0.02	0.0208856783520909
0.0200000000000222	0.02	0.021064573582659
0.0200000000000222	0.02	0.0215060415468232
0.0200000000000222	0.02	0.0215111980489452
0.0200000000000222	0.02	0.0218553864778987
0.0200000000000222	0.02	0.0223545595212319
0.0200000000000222	0.02	0.0237246639689272
0.0200000000000222	0.02	0.0243059645827737
0.0200000000000222	0.02	0.0250793381603487
0.0200000000000222	0.02	0.0253274362499417
0.0200000000000222	0.02	0.0266216648755225
0.0200000000000222	0.02	0.0271767344997525
0.0200000000000222	0.02	0.0271794987420839
0.0200000000000222	0.02	0.0273981675688993
0.0200000000000222	0.02	0.0275102592642867
0.0200000000000222	0.02	0.0277191010496454
0.0200000000000222	0.02	0.0280899777919166
0.0200000000000222	0.02	0.0302059795126946
0.0200000000000222	0.02	0.0307059027670155
0.0200000000000222	0.02	0.0314066495697188
0.0200000000000222	0.02	0.0314717441555746
0.0200000000000222	0.02	0.031534109882985
0.0200000000000222	0.02	0.0319635767679912
0.0200000000000222	0.02	0.032326478402941
0.0200000000000222	0.02	0.0330424771039849
0.0200000000000222	0.02	0.0335801961300239
0.0200000000000222	0.02	0.0342093251625476
0.0200000000000222	0.02	0.0342186461871555
0.0200000000000222	0.02	0.0348426463417897
0.0200000000000222	0.02	0.0348774688045302
0.0200000000000222	0.02	0.0354632083899579
0.0200000000000222	0.02	0.0385064238434115
0.0200000000000222	0.02	0.0397391368682714
0.0200000000000222	0.02	0.0400626359705328
0.0200000000000222	0.02	0.0401427548438488
0.0200000000000222	0.02	0.0408080258190584
0.0200000000000222	0.02	0.04121411567018
0.0200000000000222	0.02	0.042521615640468
0.0200000000000222	0.02	0.0520277150114868
0.0200000000000222	0.02	0.0525040524069534
0.0200000000000222	0.02	0.0525322862508153
0.0200000000000222	0.02	0.0527324557107185
0.0200000000000222	0.02	0.0561970490837188
0.0200000000000222	0.02	0.0566534959592993
0.0200000000000222	0.02	0.057701280666735
0.0200000000000222	0.02	0.0616531435629183
0.0200000000000222	0.02	0.0625384492018379
0.0200000000000222	0.02	0.0628527271308299
0.0200000000000222	0.02	0.0636404942543982
0.0200000000000222	0.02	0.0644802808702599
0.0200000000000222	0.02	0.0672958634376135
0.0200000000000222	0.02	0.0697128257701809
0.0200000000000222	0.02	0.0790113069720619
0.0200000000000222	0.02	0.0812648307413171
0.0200000000000222	0.02	0.0869491952392708
0.0200000000000222	0.02	0.0893443751092441
0.0200000000000222	0.02	0.0909356356543308
0.0200000000000222	0.02	0.0909538049839765
0.0200000000000222	0.02	0.0962496359811569
0.0200000000000222	0.02	0.100199539447816
0.0200000000000222	0.02	0.107011491411831
0.0200000000000222	0.02	0.107075648292468
0.0200000000000222	0.02	0.108267743120224
0.0200000000000222	0.02	0.109207005040544
0.0200000000000222	0.02	0.11080091388267
0.0200000000000222	0.02	0.114313533437988
0.0200000000000222	0.02	0.116612256343357
0.0200000000000222	0.02	0.121383693095136
0.0200000000000222	0.02	0.125123135495039
0.0200000000000222	0.02	0.125645081058856
0.0200000000000222	0.02	0.129464533313032
0.0200000000000222	0.02	0.13083172987347
0.0200000000000222	0.02	0.132016605580678
0.0200000000000222	0.02	0.147025763616445
0.0200000000000222	0.02	0.15156066124825
0.0200000000000222	0.02	0.173676024945194
0.0200000000000222	0.02	0.194188140854458
0.0200000000000222	0.02	0.206900713359466
0.0200000000000222	0.02	0.318977578705816
0.0200000000000222	0.02	0.319461109232209
0.0200000000000222	0.02	0.319953508116202
0.0200000000000222	0.02	0.32
0.0200000000000222	0.02	NaN
0.0200000000000222	0.02	NaN
0.0200000000000222	0.02	NaN
0.0200000000000222	0.02	NaN
0.0200000000000222	0.02	NaN
0.0200000000000222	0.02	NaN
0.0200000000000222	0.02	NaN
0.0200000000000222	0.02	NaN
0.0200000000000222	0.02	NaN
0.0200000000000222	0.02	NaN
0.0200000000000222	0.02	NaN
0.0200000000000222	0.02	NaN
0.0200000000000222	0.02	NaN
0.0200000000000222	0.02	NaN
0.0200000000000222	0.02	NaN
0.0200000000000222	0.02	NaN
0.0200000000000222	0.02	NaN
0.0200000000000222	0.02	NaN
0.0200000000000222	0.02	NaN
0.0200000000000222	0.02	NaN
0.0200000000000222	0.02	NaN
0.0200000000000222	0.02	NaN
0.0200000000000222	0.02	NaN
0.0200000000000223	0.02	NaN
0.0200000000000223	0.02	NaN
0.0200000000000223	0.02	NaN
0.0200000000000223	0.02	NaN
0.0200000000000223	0.02	NaN
0.0200000000000223	0.02	NaN
0.0200000000000223	0.02	NaN
0.0200000000000223	0.02	NaN
0.0200000000000223	0.02	NaN
0.0200000000000223	0.02	NaN
0.0200000000000223	0.02	NaN
0.0200000000000223	0.02	NaN
0.0200000000000223	0.02	NaN
0.0200000000000223	0.02	NaN
0.0200000000000223	0.02	NaN
0.0200000000000223	0.02	NaN
0.0200000000000223	0.02	NaN
0.0200000000000223	0.02	NaN
0.0200000000000223	0.02	NaN
0.0200000000000223	0.02	NaN
0.0200000000000223	0.02	NaN
0.0200000000000223	0.02	NaN
0.0200000000000223	0.02	NaN
0.0200000000000223	0.02	NaN
0.0200000000000223	0.02	NaN
0.0200000000000223	0.02	NaN
0.0200000000000223	0.02	NaN
0.0200000000000223	0.02	NaN
0.0200000000000223	0.02	NaN
0.0200000000000223	0.02	NaN
0.0200000000000223	0.02	NaN
0.0200000000000223	0.02	NaN
0.0200000000000223	0.02	NaN
0.0200000000000223	0.02	NaN
0.0200000000000223	0.02	NaN
0.0200000000000223	0.02	NaN
0.0200000000000223	0.02	NaN
0.0200000000000224	0.02	NaN
0.0200000000000224	0.02	NaN
0.0200000000000224	0.02	NaN
0.0200000000000224	0.02	NaN
0.0200000000000224	0.02	NaN
0.0200000000000224	0.02	NaN
0.0200000000000224	0.02	NaN
0.0200000000000224	0.02	NaN
0.0200000000000224	0.02	NaN
0.0200000000000224	0.02	NaN
0.0200000000000224	0.02	NaN
0.0200000000000224	0.02	NaN
0.0200000000000224	0.02	NaN
0.0200000000000224	0.02	NaN
0.0200000000000224	0.02	NaN
0.0200000000000224	0.02	NaN
0.0200000000000224	0.02	NaN
0.0200000000000224	0.02	NaN
0.0200000000000224	0.02	NaN
0.0200000000000224	0.02	NaN
0.0200000000000224	0.02	NaN
0.0200000000000224	0.02	NaN
0.0200000000000224	0.02	NaN
0.0200000000000225	0.02	NaN
0.0200000000000225	0.0200917929201772	NaN
0.0200000000000225	0.0203881214032336	NaN
0.0200000000000225	0.0206888203558752	NaN
0.0200000000000225	0.0209939542369897	NaN
0.0200000000000225	0.0213035884561516	NaN
0.0200000000000225	0.0216177893876439	NaN
0.0200000000000225	0.0219366243846859	NaN
0.0200000000000225	0.0222601617938717	NaN
0.0200000000000225	0.022588470969821	NaN
0.0200000000000225	0.0229216222900463	NaN
0.0200000000000225	0.0232596871700391	NaN
0.0200000000000225	0.0236027380785791	NaN
0.0200000000000225	0.0239557143300097	NaN
0.0200000000000225	0.0245356341897987	NaN
0.0200000000000225	0.0251295927477932	NaN
0.0200000000000225	0.0257379298527569	NaN
0.0200000000000225	0.0263006602985032	NaN
0.0200000000000225	0.0264389931831408	NaN
0.0200000000000225	0.0265780536535788	NaN
0.0200000000000225	0.0267178455366807	NaN
0.0200000000000225	0.0268583726794385	NaN
0.0200000000000225	0.0269996389490778	NaN
0.0200000000000225	0.0271416482331646	NaN
0.0200000000000225	0.0272844044397122	NaN
0.0200000000000226	0.0276129200702931	NaN
0.0200000000000226	0.0282743689350488	NaN
0.0200000000000226	0.0289516623609582	NaN
0.0200000000000226	0.0296451798937905	NaN
0.0200000000000226	0.0303553101710776	NaN
0.0200000000000226	0.0307789436881272	NaN
0.0200000000000226	0.0310687234897353	NaN
0.0200000000000226	0.0313612315309564	NaN
0.0200000000000226	0.0316564934978163	NaN
0.0200000000000226	0.031954535318171	NaN
0.0200000000000226	0.0322553831639841	NaN
0.0200000000000226	0.032559063453625	NaN
0.0200000000000226	0.0328656028541885	NaN
0.0200000000000226	0.0331750282838366	NaN
0.0200000000000226	0.0334797148698654	NaN
0.0200000000000226	0.0337738277320249	NaN
0.0200000000000226	0.0340705243191661	NaN
0.0200000000000226	0.0343698273288164	NaN
0.0200000000000226	0.0346717596578968	NaN
0.0200000000000226	0.0349763444044733	NaN
0.0200000000000226	0.035283604869524	NaN
0.0200000000000227	0.0355935645587214	NaN
0.0200000000000227	0.0359062471842311	NaN
0.0200000000000227	0.0362140898609051	NaN
0.0200000000000227	0.0363714818280536	NaN
0.0200000000000227	0.0365295578447369	NaN
0.0200000000000227	0.0366883208839388	NaN
0.0200000000000227	0.0368477739315641	NaN
0.0200000000000227	0.0370079199864949	NaN
0.0200000000000227	0.0371687620606467	NaN
0.0200000000000227	0.0373303031790255	NaN
0.0200000000000227	0.0374925463797842	NaN
0.0200000000000227	0.0376554947142801	NaN
0.0200000000000228	0.0378191512471322	NaN
0.0200000000000228	0.0379835190562787	NaN
0.0200000000000228	0.0381486012330351	NaN
0.0200000000000228	0.0383144008821521	NaN
0.0200000000000228	0.0384809211218743	NaN
0.0200000000000228	0.0386596361636624	NaN
0.0200000000000228	0.0388646897294561	NaN
0.0200000000000228	0.0390708309145091	NaN
0.0200000000000228	0.0392780654876341	NaN
0.0200000000000229	0.0394863992482423	NaN
0.0200000000000229	0.0396958380265052	NaN
0.0200000000000229	0.0399063876835182	NaN
0.0200000000000229	0.0401180541114642	NaN
0.0200000000000229	0.0403308432337787	NaN
0.0200000000000229	0.0405447610053155	NaN
0.0200000000000229	0.0407598134125135	NaN
0.0200000000000229	0.0409760064735641	NaN
0.0200000000000229	0.0411933462385795	NaN
0.0200000000000229	0.0414230607244629	NaN
0.0200000000000229	0.041734777680568	NaN
0.0200000000000229	0.0420488403701612	NaN
0.0200000000000229	0.0423652664453641	NaN
0.0200000000000229	0.042674413196594	NaN
0.0200000000000229	0.0429552517074478	NaN
0.020000000000023	0.0432379384046801	NaN
0.020000000000023	0.0435224854511273	NaN
0.020000000000023	0.0438089050896691	NaN
0.020000000000023	0.044097209643755	NaN
0.020000000000023	0.0443874115179344	NaN
0.020000000000023	0.044679523198391	NaN
0.0200000000000231	0.044973557253479	NaN
0.0200000000000231	0.0452695263342647	NaN
0.0200000000000231	0.0455674431750705	NaN
0.0200000000000231	0.0458673205940229	NaN
0.0200000000000231	0.0461691714936039	NaN
0.0200000000000231	0.0467487179041523	NaN
0.0200000000000231	0.0473952617158665	NaN
0.0200000000000231	0.0480507473535647	NaN
0.0200000000000232	0.0487152984844297	NaN
0.0200000000000232	0.0493890404859857	NaN
0.0200000000000232	0.0500721004697523	NaN
0.0200000000000232	0.050764607305226	NaN
0.0200000000000232	0.0514666916441932	NaN
0.0200000000000232	0.0521784859453799	NaN
0.0200000000000233	0.0534776810161264	NaN
0.0200000000000233	0.0554251642570704	NaN
0.0200000000000233	0.0574435685047163	NaN
0.0200000000000234	0.0595354764715038	NaN
0.0200000000000235	0.0618446225611056	NaN
0.0200000000000235	0.064349357386794	NaN
0.0200000000000235	0.0666892269472395	NaN
0.0200000000000235	0.0682021641796745	NaN
0.0200000000000235	0.0697494244830772	NaN
0.0200000000000235	0.0713317865237236	NaN
0.0200000000000235	0.074029233683921	NaN
0.0200000000000235	0.0791198985902597	NaN
0.0200000000000235	0.0815073926527565	NaN
0.0200000000000235	0.0829694530979008	NaN
0.0200000000000235	0.0844577396395461	NaN
0.0200000000000235	0.0859727227152451	NaN
0.0200000000000236	0.0875148812011487	NaN
0.0200000000000236	0.0890847025633754	NaN
0.0200000000000236	0.090351228708528	NaN
0.0200000000000236	0.0913347648736229	NaN
0.0200000000000236	0.0923290075161158	NaN
0.0200000000000236	0.0933340731834835	NaN
0.0200000000000236	0.0943500796919031	NaN
0.0200000000000237	0.0953771461400633	NaN
0.0200000000000237	0.0964153929231249	NaN
0.0200000000000238	0.097681281560016	NaN
0.0200000000000239	0.0986521860039619	NaN
0.0200000000000239	0.0994691131525348	NaN
0.020000000000024	0.100292805178736	NaN
0.020000000000024	0.101123318101721	NaN
0.020000000000024	0.101960708404535	NaN
0.020000000000024	0.10280503303795	NaN
0.020000000000024	0.103656349424342	NaN
0.0200000000000241	0.104514715461597	NaN
0.0200000000000241	0.118306558631115	NaN
0.0200000000000241	0.130831566650578	NaN
0.0200000000000241	0.144682585904775	NaN
0.0200000000000241	0.16	NaN
0.0200000000000242	NaN	NaN
0.0200000000000242	NaN	NaN
0.0200000000000242	NaN	NaN
0.0200000000000243	NaN	NaN
0.0200000000000243	NaN	NaN
0.0200000000000244	NaN	NaN
0.0200000000000244	NaN	NaN
0.0200000000000244	NaN	NaN
0.0200000000000247	NaN	NaN
0.0200000000000248	NaN	NaN
0.0200000000000248	NaN	NaN
0.0200000000000248	NaN	NaN
0.0200000000000249	NaN	NaN
0.0200000000000252	NaN	NaN
0.0200000000000253	NaN	NaN
0.0200000000000254	NaN	NaN
0.0200000000000255	NaN	NaN
0.0200000000000256	NaN	NaN
0.0200000000000257	NaN	NaN
0.0200000000000257	NaN	NaN
0.0200000000000257	NaN	NaN
0.0200000000000259	NaN	NaN
0.0200000000000261	NaN	NaN
0.0200000000000262	NaN	NaN
0.0200000000000262	NaN	NaN
0.0200000000000264	NaN	NaN
0.0200000000000265	NaN	NaN
0.0200000000000268	NaN	NaN
0.0200000000000269	NaN	NaN
0.020000000000027	NaN	NaN
0.0200000000000271	NaN	NaN
0.0200000000000274	NaN	NaN
0.020000000000028	NaN	NaN
0.0200000000000281	NaN	NaN
0.0200000000000284	NaN	NaN
0.0200000000000288	NaN	NaN
0.0200000000000289	NaN	NaN
0.0200000000000292	NaN	NaN
0.0200000000000295	NaN	NaN
0.0200000000000297	NaN	NaN
0.0200000000000297	NaN	NaN
0.0200000000000299	NaN	NaN
0.0200000000000302	NaN	NaN
0.0200000000000303	NaN	NaN
0.0200000000000305	NaN	NaN
0.0200000000000314	NaN	NaN
0.0200000000000316	NaN	NaN
0.0200000000000318	NaN	NaN
0.0200000000000326	NaN	NaN
0.0200000000000333	NaN	NaN
0.0200000000000339	NaN	NaN
0.0200000000000341	NaN	NaN
0.0200000000000366	NaN	NaN
0.0200000000000382	NaN	NaN
0.020000000000039	NaN	NaN
0.0200000000000399	NaN	NaN
0.0200000000000429	NaN	NaN
0.0200000000000505	NaN	NaN
0.0200000000002139	NaN	NaN
0.0200000000039738	NaN	NaN
0.0200000000053572	NaN	NaN
0.0200000000125185	NaN	NaN
0.0200000000311829	NaN	NaN
0.0200000000365818	NaN	NaN
0.0200000001096917	NaN	NaN
0.0200000001196427	NaN	NaN
0.0200000014332653	NaN	NaN
0.0200000091697692	NaN	NaN
0.0200000167339319	NaN	NaN
0.0200000238606103	NaN	NaN
0.0200000660556656	NaN	NaN
0.0200000672571148	NaN	NaN
0.0200000720524462	NaN	NaN
0.0200001002372101	NaN	NaN
0.0200006513233657	NaN	NaN
0.0200006524440559	NaN	NaN
0.020000763601417	NaN	NaN
0.0200010120382172	NaN	NaN
0.0200019039872552	NaN	NaN
0.0200024355111904	NaN	NaN
0.0200027924481547	NaN	NaN
0.0200028279053697	NaN	NaN
0.0200034126967065	NaN	NaN
0.0200042773905544	NaN	NaN
0.0200057471378446	NaN	NaN
0.0200061196064295	NaN	NaN
0.0200061413474284	NaN	NaN
0.0200063580769909	NaN	NaN
0.0200064376153656	NaN	NaN
0.0200080599801386	NaN	NaN
0.020008245164057	NaN	NaN
0.020008582450842	NaN	NaN
0.0200085851927421	NaN	NaN
0.020008933279666	NaN	NaN
0.0200098081092777	NaN	NaN
0.0200099446562189	NaN	NaN
0.0200115044114698	NaN	NaN
0.0200115152822752	NaN	NaN
0.0200121894138199	NaN	NaN
0.0200127411707787	NaN	NaN
0.0200166518337988	NaN	NaN
0.0200176301855466	NaN	NaN
0.0200186905565809	NaN	NaN
0.0200193568397224	NaN	NaN
0.0200200403616425	NaN	NaN
0.0200223337887462	NaN	NaN
0.020024241671812	NaN	NaN
0.0200244237804537	NaN	NaN
0.0200262342961142	NaN	NaN
0.0200273877107019	NaN	NaN
0.0200277443241004	NaN	NaN
0.0200280019968775	NaN	NaN
0.0200280308018234	NaN	NaN
0.0200303305696347	NaN	NaN
0.0200304953077129	NaN	NaN
0.0200306039111156	NaN	NaN
0.020031012313919	NaN	NaN
0.0200317196644995	NaN	NaN
0.0200320879692015	NaN	NaN
0.0200323515562449	NaN	NaN
0.020036498598858	NaN	NaN
0.0200436914853139	NaN	NaN
0.02004987925937	NaN	NaN
0.0200638095881422	NaN	NaN
0.0200769972145883	NaN	NaN
0.0201190124686666	NaN	NaN
0.0202011176685356	NaN	NaN
0.0202108435360288	NaN	NaN
0.0202173542886197	NaN	NaN
0.0202313546083104	NaN	NaN
0.0202903847599008	NaN	NaN
0.0203985783613393	NaN	NaN
0.0204712112972005	NaN	NaN
0.0204780388724513	NaN	NaN
0.0205203574367862	NaN	NaN
0.0205242219267097	NaN	NaN
0.0205311849155	NaN	NaN
0.0205893053116749	NaN	NaN
0.0205921008988104	NaN	NaN
0.0206051072933641	NaN	NaN
0.020631482036037	NaN	NaN
0.0206846638376361	NaN	NaN
0.0207086168678367	NaN	NaN
0.0207553639668624	NaN	NaN
0.0207814209619615	NaN	NaN
0.0208284323082958	NaN	NaN
0.0208353798581735	NaN	NaN
0.0208375041661806	NaN	NaN
0.0209051473605874	NaN	NaN
0.0209069450693154	NaN	NaN
0.0209611089026384	NaN	NaN
0.0210025193333356	NaN	NaN
0.021013179918925	NaN	NaN
0.0210286637320529	NaN	NaN
0.021238439984192	NaN	NaN
0.0212915512619941	NaN	NaN
0.0212967419194168	NaN	NaN
0.021336064252409	NaN	NaN
0.0213585306776704	NaN	NaN
0.0214029502426249	NaN	NaN
0.0214219585526472	NaN	NaN
0.0214292141243496	NaN	NaN
0.0214399939118119	NaN	NaN
0.0215207027302215	NaN	NaN
0.0215726092777148	NaN	NaN
0.0215987321439822	NaN	NaN
0.0216258577597833	NaN	NaN
0.0217177879903665	NaN	NaN
0.0217363306304141	NaN	NaN
0.0218380751786028	NaN	NaN
0.0218518491897239	NaN	NaN
0.0218557294585752	NaN	NaN
0.0218811340816013	NaN	NaN
0.0220069432508975	NaN	NaN
0.0220226014427771	NaN	NaN
0.022069662035047	NaN	NaN
0.0221122123818333	NaN	NaN
0.0221524559173159	NaN	NaN
0.0222229887630458	NaN	NaN
0.0222427900884437	NaN	NaN
0.0222524430200445	NaN	NaN
0.0223024322248978	NaN	NaN
0.022363070858393	NaN	NaN
0.0223889207998224	NaN	NaN
0.0224154682713062	NaN	NaN
0.0224331961964818	NaN	NaN
0.0224670911195398	NaN	NaN
0.0224871271667795	NaN	NaN
0.0225048054838913	NaN	NaN
0.0225104972361704	NaN	NaN
0.0225250768728567	NaN	NaN
0.0225318415601664	NaN	NaN
0.0226107061377229	NaN	NaN
0.0226404385905721	NaN	NaN
0.0226802333556866	NaN	NaN
0.0227208526261402	NaN	NaN
0.0227589789103449	NaN	NaN
0.0227652252116978	NaN	NaN
0.0228471910301638	NaN	NaN
0.0228825617097924	NaN	NaN
0.0229749229069848	NaN	NaN
0.0230375999897911	NaN	NaN
0.0230392902496544	NaN	NaN
0.0230511279413351	NaN	NaN
0.0230696530992704	NaN	NaN
0.0230867985101926	NaN	NaN
0.0232551854899191	NaN	NaN
0.0232567999279015	NaN	NaN
0.0233798437155047	NaN	NaN
0.0234108242011376	NaN	NaN
0.0234282979047877	NaN	NaN
0.0234373418563133	NaN	NaN
0.0234879457361915	NaN	NaN
0.0235049825517234	NaN	NaN
0.0235302774704396	NaN	NaN
0.0235415764015915	NaN	NaN
0.0235418254821868	NaN	NaN
0.0235981971871832	NaN	NaN
0.0236782240491838	NaN	NaN
0.023758112271273	NaN	NaN
0.023794884924107	NaN	NaN
0.0238037375865415	NaN	NaN
0.023804376466793	NaN	NaN
0.0238285513747021	NaN	NaN
0.0238339645688638	NaN	NaN
0.0238915280571071	NaN	NaN
0.0239555279197121	NaN	NaN
0.0239658748277828	NaN	NaN
0.0239719654027969	NaN	NaN
0.023992384811566	NaN	NaN
0.0240634469038593	NaN	NaN
0.0241509455565442	NaN	NaN
0.0241696343086524	NaN	NaN
0.0242242632872126	NaN	NaN
0.0242993268593021	NaN	NaN
0.0243135798672737	NaN	NaN
0.0244144507260122	NaN	NaN
0.0244265852091755	NaN	NaN
0.0245027536879601	NaN	NaN
0.0245561913592222	NaN	NaN
0.0245585591571844	NaN	NaN
0.0245902006841323	NaN	NaN
0.024717555720142	NaN	NaN
0.0248194959130137	NaN	NaN
0.0248310212658519	NaN	NaN
0.0248453195845533	NaN	NaN
0.0248646890587466	NaN	NaN
0.0248677070603924	NaN	NaN
0.0248836310707953	NaN	NaN
0.0248996545261524	NaN	NaN
0.0249361467746311	NaN	NaN
0.0249491942169936	NaN	NaN
0.0249788110672131	NaN	NaN
0.0249851975287108	NaN	NaN
0.0249935065446407	NaN	NaN
0.0250247097389083	NaN	NaN
0.0250466174301791	NaN	NaN
0.0250829736156802	NaN	NaN
0.0251245984901143	NaN	NaN
0.0251318772596335	NaN	NaN
0.0251590158204164	NaN	NaN
0.0251730308569381	NaN	NaN
0.0251776822885093	NaN	NaN
0.0253154558474446	NaN	NaN
0.0253491508905065	NaN	NaN
0.0254188969306918	NaN	NaN
0.025544419876693	NaN	NaN
0.0255964083515399	NaN	NaN
0.0257302017974633	NaN	NaN
0.0257716686051902	NaN	NaN
0.0258110687542209	NaN	NaN
0.0258343158159052	NaN	NaN
0.0258978038877002	NaN	NaN
0.0259521784285061	NaN	NaN
0.0259540483019251	NaN	NaN
0.0260517493585733	NaN	NaN
0.0261214149892801	NaN	NaN
0.0261271533833328	NaN	NaN
0.0262129061091807	NaN	NaN
0.0262613627460052	NaN	NaN
0.0262808749234367	NaN	NaN
0.0263007089318911	NaN	NaN
0.0263705596666305	NaN	NaN
0.0264132482922542	NaN	NaN
0.0264618175597311	NaN	NaN
0.0265773566665789	NaN	NaN
0.0265965034948396	NaN	NaN
0.0266329157106924	NaN	NaN
0.0266999956952642	NaN	NaN
0.0267823616878759	NaN	NaN
0.0267906506411957	NaN	NaN
0.0268299952216959	NaN	NaN
0.0268973919273525	NaN	NaN
0.0269017602704331	NaN	NaN
0.0269316999492069	NaN	NaN
0.0269699507216228	NaN	NaN
0.026996487610173	NaN	NaN
0.0270413948021124	NaN	NaN
0.0270969923627281	NaN	NaN
0.0271350153986429	NaN	NaN
0.0271422170451874	NaN	NaN
0.027164992147706	NaN	NaN
0.0272022554859763	NaN	NaN
0.0273013577788265	NaN	NaN
0.0273502116161133	NaN	NaN
0.027386198444467	NaN	NaN
0.0274305933505835	NaN	NaN
0.0274361921240268	NaN	NaN
0.0274806549237769	NaN	NaN
0.0276177609969651	NaN	NaN
0.0276475149373004	NaN	NaN
0.0276598108211191	NaN	NaN
0.0276600941456905	NaN	NaN
0.027696822802641	NaN	NaN
0.0277125412663586	NaN	NaN
0.0277824398775764	NaN	NaN
0.0278350590089726	NaN	NaN
0.027852690534445	NaN	NaN
0.0279499670508153	NaN	NaN
0.0280133949092884	NaN	NaN
0.0280268230337451	NaN	NaN
0.028055077325329	NaN	NaN
0.028061229421543	NaN	NaN
0.0280709480362522	NaN	NaN
0.028071864155148	NaN	NaN
0.0280727890429312	NaN	NaN
0.0281370877844893	NaN	NaN
0.0282476462190399	NaN	NaN
0.0282655484681359	NaN	NaN
0.0282925410493257	NaN	NaN
0.0283356229971324	NaN	NaN
0.0283608035776298	NaN	NaN
0.0284650512492338	NaN	NaN
0.0285226224311505	NaN	NaN
0.0285504624834148	NaN	NaN
0.0285599566142854	NaN	NaN
0.028637999465579	NaN	NaN
0.0286436868917258	NaN	NaN
0.0286565776061221	NaN	NaN
0.0286596854929226	NaN	NaN
0.028684034266363	NaN	NaN
0.0287447760458869	NaN	NaN
0.028749409110147	NaN	NaN
0.0288137313188817	NaN	NaN
0.0288442801909759	NaN	NaN
0.0288816008694738	NaN	NaN
0.0288962801304913	NaN	NaN
0.0288969575768138	NaN	NaN
0.0289876319043819	NaN	NaN
0.029021228558759	NaN	NaN
0.029047709926067	NaN	NaN
0.0291289833669475	NaN	NaN
0.0291661408870981	NaN	NaN
0.0291961512209144	NaN	NaN
0.0292662362959291	NaN	NaN
0.0293154646861777	NaN	NaN
0.0293469977785797	NaN	NaN
0.0293648801942772	NaN	NaN
0.0293672677640863	NaN	NaN
0.0293711506316796	NaN	NaN
0.0293917001785999	NaN	NaN
0.0294144929173738	NaN	NaN
0.0294154897499997	NaN	NaN
0.029441607765198	NaN	NaN
0.0294939499232097	NaN	NaN
0.0295066367550736	NaN	NaN
0.0295436191639792	NaN	NaN
0.0295666703517742	NaN	NaN
0.0295947977312673	NaN	NaN
0.0296138591551493	NaN	NaN
0.0296263207569196	NaN	NaN
0.0296379336612729	NaN	NaN
0.0296533364776762	NaN	NaN
0.0296749169096962	NaN	NaN
0.0297184749228562	NaN	NaN
0.0297742877688205	NaN	NaN
0.0298208404687257	NaN	NaN
0.0298533193400987	NaN	NaN
0.0298901076343495	NaN	NaN
0.0299296366891064	NaN	NaN
0.0299357126925391	NaN	NaN
0.0299944512955333	NaN	NaN
0.0300152170983045	NaN	NaN
0.0300606619274457	NaN	NaN
0.0300880467315851	NaN	NaN
0.0301311548841227	NaN	NaN
0.030142461894266	NaN	NaN
0.0301689284096051	NaN	NaN
0.0301978493335232	NaN	NaN
0.030199893401662	NaN	NaN
0.0303118832297968	NaN	NaN
0.0303120382070015	NaN	NaN
0.030327297635222	NaN	NaN
0.0303444320879331	NaN	NaN
0.0303501199163128	NaN	NaN
0.0303979987707429	NaN	NaN
0.0304935967923159	NaN	NaN
0.0305024487363967	NaN	NaN
0.0305071409702523	NaN	NaN
0.0305672027411958	NaN	NaN
0.0305732179128159	NaN	NaN
0.0306330947206764	NaN	NaN
0.0306957036522485	NaN	NaN
0.0308021294893542	NaN	NaN
0.0308161128091832	NaN	NaN
0.0309739864152635	NaN	NaN
0.031013763993967	NaN	NaN
0.03102788487333	NaN	NaN
0.031037438228499	NaN	NaN
0.0310743224705565	NaN	NaN
0.0310942407542248	NaN	NaN
0.0311100530753329	NaN	NaN
0.0311285552230586	NaN	NaN
0.031137787250392	NaN	NaN
0.031140713613153	NaN	NaN
0.0311789962782643	NaN	NaN
0.0311840318840982	NaN	NaN
0.0311861008921733	NaN	NaN
0.0312116734940211	NaN	NaN
0.0312800122270696	NaN	NaN
0.0313664046736975	NaN	NaN
0.0313752911575962	NaN	NaN
0.0313782986812763	NaN	NaN
0.0313852352562969	NaN	NaN
0.0314024877878805	NaN	NaN
0.0314094597083776	NaN	NaN
0.0315414797034778	NaN	NaN
0.0316698908506439	NaN	NaN
0.0316783375397092	NaN	NaN
0.0316818520797181	NaN	NaN
0.0316939319910685	NaN	NaN
0.0317045931832149	NaN	NaN
0.0317045931832149	NaN	NaN
0.0317071746201797	NaN	NaN
0.0317106121174067	NaN	NaN
0.0317198813921886	NaN	NaN
0.0317344270279565	NaN	NaN
0.0317438617395457	NaN	NaN
0.031808519716807	NaN	NaN
0.0318482589592556	NaN	NaN
0.03186058297572	NaN	NaN
0.0318773601460601	NaN	NaN
0.0319057026879836	NaN	NaN
0.0319536292244882	NaN	NaN
0.032047796577218	NaN	NaN
0.0320784219126896	NaN	NaN
0.0321266590088432	NaN	NaN
0.03215602761139	NaN	NaN
0.0321632421821951	NaN	NaN
0.032194832893645	NaN	NaN
0.032236111126315	NaN	NaN
0.0323139884705071	NaN	NaN
0.0323421069446371	NaN	NaN
0.032352415332642	NaN	NaN
0.0323562540611871	NaN	NaN
0.0323661755846725	NaN	NaN
0.0324433921735782	NaN	NaN
0.0324450855474903	NaN	NaN
0.0324829798988153	NaN	NaN
0.0325893540562538	NaN	NaN
0.0326277555592641	NaN	NaN
0.0326638472390158	NaN	NaN
0.0326943362347612	NaN	NaN
0.0327093288341986	NaN	NaN
0.0327252914448706	NaN	NaN
0.0328585296348432	NaN	NaN
0.032984496950838	NaN	NaN
0.033003981475546	NaN	NaN
0.033068795617808	NaN	NaN
0.0331361415181855	NaN	NaN
0.0331388558520423	NaN	NaN
0.033212543064976	NaN	NaN
0.0332439182150758	NaN	NaN
0.0332648333372535	NaN	NaN
0.0332701807283771	NaN	NaN
0.0332771627942677	NaN	NaN
0.0333121297158394	NaN	NaN
0.0333740870252426	NaN	NaN
0.0333891125547261	NaN	NaN
0.0333922842370086	NaN	NaN
0.0334467887484184	NaN	NaN
0.0335905042663321	NaN	NaN
0.0336688553784883	NaN	NaN
0.0336938698973595	NaN	NaN
0.0336997150976345	NaN	NaN
0.033707960359451	NaN	NaN
0.0337164749157721	NaN	NaN
0.0337350500072747	NaN	NaN
0.0337469977743051	NaN	NaN
0.0337651849215345	NaN	NaN
0.0337907044956298	NaN	NaN
0.0338048150237762	NaN	NaN
0.0338179132015466	NaN	NaN
0.0338689566820525	NaN	NaN
0.0339092974015843	NaN	NaN
0.0339184373571868	NaN	NaN
0.0339487771520231	NaN	NaN
0.0339494400720006	NaN	NaN
0.0339577128813252	NaN	NaN
0.033981204452853	NaN	NaN
0.0339977336166516	NaN	NaN
0.0340568313618003	NaN	NaN
0.0340790997895341	NaN	NaN
0.0341130825572904	NaN	NaN
0.0341289112003872	NaN	NaN
0.0341291562545099	NaN	NaN
0.0341979185900328	NaN	NaN
0.0342272283416933	NaN	NaN
0.0342428679692047	NaN	NaN
0.0342755515721832	NaN	NaN
0.0342925047535227	NaN	NaN
0.0343362855450117	NaN	NaN
0.0343371165274744	NaN	NaN
0.0343504707055545	NaN	NaN
0.0343677495631912	NaN	NaN
0.0343790273558235	NaN	NaN
0.0343851302390875	NaN	NaN
0.0344049186479105	NaN	NaN
0.0344073752085336	NaN	NaN
0.0344572761301802	NaN	NaN
0.0344692617647752	NaN	NaN
0.0345276714043994	NaN	NaN
0.0345293623432679	NaN	NaN
0.0345910801562082	NaN	NaN
0.0345963831704186	NaN	NaN
0.0346390733825463	NaN	NaN
0.0346726098432103	NaN	NaN
0.034691243262809	NaN	NaN
0.034730932244649	NaN	NaN
0.0347533614582213	NaN	NaN
0.0347611781859017	NaN	NaN
0.0347760691360289	NaN	NaN
0.034781256794948	NaN	NaN
0.0347935759870752	NaN	NaN
0.0347989538929387	NaN	NaN
0.0348062505771145	NaN	NaN
0.0349041397531575	NaN	NaN
0.0349983572595106	NaN	NaN
0.0350201925030739	NaN	NaN
0.0351543529835678	NaN	NaN
0.0351850594222399	NaN	NaN
0.0351881178049624	NaN	NaN
0.0352048528850737	NaN	NaN
0.0352764227517156	NaN	NaN
0.0353443945324016	NaN	NaN
0.0353987316635159	NaN	NaN
0.0354221115835937	NaN	NaN
0.0354248426508067	NaN	NaN
0.0354774900160657	NaN	NaN
0.0355041548668164	NaN	NaN
0.0355129651470752	NaN	NaN
0.0356462530376521	NaN	NaN
0.0356855393449964	NaN	NaN
0.0357733539873188	NaN	NaN
0.0358352420594383	NaN	NaN
0.0358437291375869	NaN	NaN
0.0358554835368233	NaN	NaN
0.0358800619580408	NaN	NaN
0.0359365240577341	NaN	NaN
0.0359403785245937	NaN	NaN
0.0359894852298783	NaN	NaN
0.0360279753592478	NaN	NaN
0.0360643671398377	NaN	NaN
0.0360711863077219	NaN	NaN
0.0360978568759747	NaN	NaN
0.0361183262465717	NaN	NaN
0.0361364329513827	NaN	NaN
0.0361542533507775	NaN	NaN
0.0361735658710489	NaN	NaN
0.0361746127217741	NaN	NaN
0.0361945990160514	NaN	NaN
0.0362303814626319	NaN	NaN
0.0362311852045019	NaN	NaN
0.0363185660023504	NaN	NaN
0.0364895285833953	NaN	NaN
0.0365259240063654	NaN	NaN
0.0366241772452856	NaN	NaN
0.0366501605781007	NaN	NaN
0.0367121479536429	NaN	NaN
0.0367260885036934	NaN	NaN
0.0368008747663408	NaN	NaN
0.0368083832375853	NaN	NaN
0.0368348722510547	NaN	NaN
0.036854842196211	NaN	NaN
0.0369527526389605	NaN	NaN
0.0370086682383331	NaN	NaN
0.0371308601693554	NaN	NaN
0.0371407569777917	NaN	NaN
0.0371794545816231	NaN	NaN
0.037254718254188	NaN	NaN
0.0373210898488939	NaN	NaN
0.0373979501846594	NaN	NaN
0.0374118037822786	NaN	NaN
0.0374523259187299	NaN	NaN
0.0374808300183705	NaN	NaN
0.0375779256412358	NaN	NaN
0.0375934254376137	NaN	NaN
0.0375945282288438	NaN	NaN
0.0376260243969683	NaN	NaN
0.0376807647376831	NaN	NaN
0.0376953097617021	NaN	NaN
0.037726345722761	NaN	NaN
0.0377455132150821	NaN	NaN
0.0377707451230463	NaN	NaN
0.0377939429330676	NaN	NaN
0.0378125546933772	NaN	NaN
0.0378226181186851	NaN	NaN
0.037841015834199	NaN	NaN
0.0378458989220162	NaN	NaN
0.0378878577897379	NaN	NaN
0.0378919320688183	NaN	NaN
0.0379176611038469	NaN	NaN
0.0380555929746281	NaN	NaN
0.0380736291472172	NaN	NaN
0.0380801699480408	NaN	NaN
0.0380872036737867	NaN	NaN
0.0381015929247879	NaN	NaN
0.0381505423139359	NaN	NaN
0.0381515057483056	NaN	NaN
0.0381675572412123	NaN	NaN
0.0382321802330157	NaN	NaN
0.0382535977155438	NaN	NaN
0.038254867977324	NaN	NaN
0.0382789831908657	NaN	NaN
0.0382848416801871	NaN	NaN
0.038294673163583	NaN	NaN
0.03832625157319	NaN	NaN
0.0383556425755364	NaN	NaN
0.0383786637470428	NaN	NaN
0.0384439785985772	NaN	NaN
0.0384531266658385	NaN	NaN
0.0385172676152749	NaN	NaN
0.0385303623746048	NaN	NaN
0.0386126543106128	NaN	NaN
0.038613423633246	NaN	NaN
0.0386558279476991	NaN	NaN
0.0387546199599366	NaN	NaN
0.0388130105681733	NaN	NaN
0.0388316189508011	NaN	NaN
0.0388941835296728	NaN	NaN
0.0389085256481454	NaN	NaN
0.0389320501193936	NaN	NaN
0.038940436566719	NaN	NaN
0.0389466189809948	NaN	NaN
0.0389497083831452	NaN	NaN
0.0390178807872807	NaN	NaN
0.0391546608912263	NaN	NaN
0.0391835085671608	NaN	NaN
0.0392102268270968	NaN	NaN
0.0392258900373212	NaN	NaN
0.0392576979537473	NaN	NaN
0.0392598691001794	NaN	NaN
0.0392864880471075	NaN	NaN
0.0393009354886753	NaN	NaN
0.0393300481630383	NaN	NaN
0.0393378290296445	NaN	NaN
0.0394105695985316	NaN	NaN
0.039426480652016	NaN	NaN
0.0394728829067173	NaN	NaN
0.0394915044108836	NaN	NaN
0.0395767259360466	NaN	NaN
0.0395999809898974	NaN	NaN
0.0396348263336776	NaN	NaN
0.0396481435098284	NaN	NaN
0.0396957311434486	NaN	NaN
0.0397303478593783	NaN	NaN
0.0397381763375633	NaN	NaN
0.0397443968424314	NaN	NaN
0.0397477732210989	NaN	NaN
0.0398738790098801	NaN	NaN
0.0398815679579301	NaN	NaN
0.0399073507089612	NaN	NaN
0.0399229048789683	NaN	NaN
0.0400133111664025	NaN	NaN
0.0400250725302861	NaN	NaN
0.0400446653335316	NaN	NaN
0.0400798672103867	NaN	NaN
0.0402270987230668	NaN	NaN
0.0403124767668862	NaN	NaN
0.0403253256897731	NaN	NaN
0.0403645531909243	NaN	NaN
0.0404594384208008	NaN	NaN
0.0404663362246593	NaN	NaN
0.0404745209702523	NaN	NaN
0.0405071815136557	NaN	NaN
0.040542121664258	NaN	NaN
0.0405959485912682	NaN	NaN
0.0406292597181218	NaN	NaN
0.0406511663308578	NaN	NaN
0.040696879718594	NaN	NaN
0.0407112732464538	NaN	NaN
0.0407212837776666	NaN	NaN
0.0407934199526767	NaN	NaN
0.0408315583996006	NaN	NaN
0.0408331855082509	NaN	NaN
0.0409233921509438	NaN	NaN
0.0409493524468171	NaN	NaN
0.0410046010382694	NaN	NaN
0.0410353133945551	NaN	NaN
0.0411293744353753	NaN	NaN
0.0412246987871585	NaN	NaN
0.0412647041527952	NaN	NaN
0.0415892785429771	NaN	NaN
0.0417070717257101	NaN	NaN
0.0417199753284392	NaN	NaN
0.0418693366531229	NaN	NaN
0.0418752691234371	NaN	NaN
0.0419246731481132	NaN	NaN
0.0419318203967842	NaN	NaN
0.0419727247470658	NaN	NaN
0.0419843328819755	NaN	NaN
0.0420221721984036	NaN	NaN
0.0422489259601962	NaN	NaN
0.0422918673222484	NaN	NaN
0.0425078352642032	NaN	NaN
0.0425616540435477	NaN	NaN
0.0425991083171079	NaN	NaN
0.0426113957652482	NaN	NaN
0.0426313195321101	NaN	NaN
0.0426319497330202	NaN	NaN
0.042646516803297	NaN	NaN
0.0426560497136905	NaN	NaN
0.0426730946362448	NaN	NaN
0.0427198566217055	NaN	NaN
0.0427228157100252	NaN	NaN
0.0427966726460285	NaN	NaN
0.0429241724426381	NaN	NaN
0.0429821738078229	NaN	NaN
0.0430081981935457	NaN	NaN
0.04305561893456	NaN	NaN
0.0430805223804659	NaN	NaN
0.0431310981985343	NaN	NaN
0.0432289664505515	NaN	NaN
0.0432342395513049	NaN	NaN
0.0432697703649584	NaN	NaN
0.0433769469909194	NaN	NaN
0.0434451167106743	NaN	NaN
0.0434506085243688	NaN	NaN
0.043563928642074	NaN	NaN
0.0436151166998749	NaN	NaN
0.0436720202164602	NaN	NaN
0.0439080757323903	NaN	NaN
0.0440423755928557	NaN	NaN
0.0440673285349725	NaN	NaN
0.0441245870805642	NaN	NaN
0.0441618769662165	NaN	NaN
0.0442110852294184	NaN	NaN
0.0442315645314735	NaN	NaN
0.0442575772141277	NaN	NaN
0.0442761179085014	NaN	NaN
0.0443054572464822	NaN	NaN
0.0443217491223193	NaN	NaN
0.0444122463445371	NaN	NaN
0.0444818315356666	NaN	NaN
0.0444836804889593	NaN	NaN
0.0445330520647001	NaN	NaN
0.0445629326480986	NaN	NaN
0.0446086696384915	NaN	NaN
0.044615814729844	NaN	NaN
0.0446281461363823	NaN	NaN
0.0446944669199965	NaN	NaN
0.0447231634983738	NaN	NaN
0.0447312501027087	NaN	NaN
0.0447329184479647	NaN	NaN
0.0448307510663312	NaN	NaN
0.0448598320098456	NaN	NaN
0.0448654833578196	NaN	NaN
0.0449095385913439	NaN	NaN
0.0449810008572045	NaN	NaN
0.0451021317800079	NaN	NaN
0.045153218558432	NaN	NaN
0.0451641921237419	NaN	NaN
0.0451742827011893	NaN	NaN
0.0452623701408433	NaN	NaN
0.0453504456694156	NaN	NaN
0.0455398482115762	NaN	NaN
0.0456249018390232	NaN	NaN
0.0456517231412004	NaN	NaN
0.0457698984244506	NaN	NaN
0.0457953935087704	NaN	NaN
0.0460630472300875	NaN	NaN
0.04611997203219	NaN	NaN
0.046334762126254	NaN	NaN
0.0463576191960699	NaN	NaN
0.0463871264016523	NaN	NaN
0.0464280304048374	NaN	NaN
0.0464672104395272	NaN	NaN
0.0465279795989327	NaN	NaN
0.0465914079734695	NaN	NaN
0.0467871120135406	NaN	NaN
0.0468072642222331	NaN	NaN
0.0469107380876562	NaN	NaN
0.0469440051672951	NaN	NaN
0.046947386839811	NaN	NaN
0.0469854216274164	NaN	NaN
0.046995514345276	NaN	NaN
0.0469969248217836	NaN	NaN
0.0470226654298426	NaN	NaN
0.047024007539896	NaN	NaN
0.0472109498601539	NaN	NaN
0.0472548980987986	NaN	NaN
0.047344166038378	NaN	NaN
0.0473963016351493	NaN	NaN
0.0474273436890569	NaN	NaN
0.0474743539522281	NaN	NaN
0.0474897741053073	NaN	NaN
0.047521738089752	NaN	NaN
0.0475537523178256	NaN	NaN
0.0476193195072243	NaN	NaN
0.047631901592992	NaN	NaN
0.0476891989093174	NaN	NaN
0.0477211451313112	NaN	NaN
0.0477498756562723	NaN	NaN
0.0477801848424001	NaN	NaN
0.0478406471232584	NaN	NaN
0.0479242334046493	NaN	NaN
0.0480651418729589	NaN	NaN
0.0480923755721595	NaN	NaN
0.0481068006048842	NaN	NaN
0.0481417014511341	NaN	NaN
0.0482074658267036	NaN	NaN
0.0482946884307065	NaN	NaN
0.0483570466965731	NaN	NaN
0.048357395962684	NaN	NaN
0.0483576465270886	NaN	NaN
0.0485665579006185	NaN	NaN
0.048591940244678	NaN	NaN
0.0486268919502356	NaN	NaN
0.0486932529062311	NaN	NaN
0.0486968529303173	NaN	NaN
0.0487338012706097	NaN	NaN
0.0487520257621748	NaN	NaN
0.0487701489452165	NaN	NaN
0.0487717889087408	NaN	NaN
0.0487727053309325	NaN	NaN
0.0488092008374507	NaN	NaN
0.048841270854885	NaN	NaN
0.0488449687367007	NaN	NaN
0.0489628743536095	NaN	NaN
0.049052925965318	NaN	NaN
0.0491964317586581	NaN	NaN
0.0492055394649452	NaN	NaN
0.0492815130951484	NaN	NaN
0.0494028831843606	NaN	NaN
0.0494841858825077	NaN	NaN
0.0494859544722151	NaN	NaN
0.0494943225349775	NaN	NaN
0.0495851397540955	NaN	NaN
0.0496117314960254	NaN	NaN
0.0496425767532644	NaN	NaN
0.049878836949679	NaN	NaN
0.0499250969517332	NaN	NaN
0.0499277840873608	NaN	NaN
0.0499542811822771	NaN	NaN
0.050097392925656	NaN	NaN
0.0501318429130795	NaN	NaN
0.0501675373732506	NaN	NaN
0.0501859027739085	NaN	NaN
0.0502623301473671	NaN	NaN
0.0502945831734832	NaN	NaN
0.0503378762326799	NaN	NaN
0.0503615862548057	NaN	NaN
0.0503880553190864	NaN	NaN
0.0504495518885805	NaN	NaN
0.0504833625116608	NaN	NaN
0.0505631769722505	NaN	NaN
0.0505669769069048	NaN	NaN
0.0506765672652678	NaN	NaN
0.0507130259030334	NaN	NaN
0.0507270251560601	NaN	NaN
0.0507446669438546	NaN	NaN
0.0507906378889898	NaN	NaN
0.0508066789867345	NaN	NaN
0.0508647500734097	NaN	NaN
0.0508930251620671	NaN	NaN
0.0509064427133578	NaN	NaN
0.0509979834037306	NaN	NaN
0.0511318017714984	NaN	NaN
0.0511817945381869	NaN	NaN
0.0512247916302927	NaN	NaN
0.0512456285766931	NaN	NaN
0.0512930427994852	NaN	NaN
0.0513560879302652	NaN	NaN
0.0514952377458221	NaN	NaN
0.0516128204126369	NaN	NaN
0.0516706221269953	NaN	NaN
0.0517706880737132	NaN	NaN
0.0518035321748651	NaN	NaN
0.0518543409212575	NaN	NaN
0.0519240261520535	NaN	NaN
0.0519608331946666	NaN	NaN
0.0519643264674678	NaN	NaN
0.0521400652370449	NaN	NaN
0.052188020278687	NaN	NaN
0.0522285552321823	NaN	NaN
0.052285304083786	NaN	NaN
0.0524005939465688	NaN	NaN
0.0524160343800098	NaN	NaN
0.0524228345074834	NaN	NaN
0.0524980404598549	NaN	NaN
0.0526384696908651	NaN	NaN
0.0526805402538262	NaN	NaN
0.052752255818302	NaN	NaN
0.052832535394523	NaN	NaN
0.0529110857527916	NaN	NaN
0.0529725805873785	NaN	NaN
0.0530398796050256	NaN	NaN
0.053054140295398	NaN	NaN
0.0531050187731139	NaN	NaN
0.0531225012300405	NaN	NaN
0.0534117914556107	NaN	NaN
0.0534434523531194	NaN	NaN
0.0534747505901161	NaN	NaN
0.0535137855618638	NaN	NaN
0.0535224686049588	NaN	NaN
0.0535804784192423	NaN	NaN
0.0536019035447193	NaN	NaN
0.0536379725576295	NaN	NaN
0.0536646732033694	NaN	NaN
0.0537245842118814	NaN	NaN
0.05372769390585	NaN	NaN
0.0537404763773101	NaN	NaN
0.0538481483677971	NaN	NaN
0.0538643019907925	NaN	NaN
0.053870663838462	NaN	NaN
0.0538856138842758	NaN	NaN
0.0540071275673474	NaN	NaN
0.054015126262324	NaN	NaN
0.0541055879438773	NaN	NaN
0.0541680460811718	NaN	NaN
0.0542516457557274	NaN	NaN
0.0543976507650284	NaN	NaN
0.0544007869282746	NaN	NaN
0.0545647522968905	NaN	NaN
0.0546148102849142	NaN	NaN
0.0546403635149884	NaN	NaN
0.0546847480736552	NaN	NaN
0.0547765186089935	NaN	NaN
0.0548130830789704	NaN	NaN
0.0548768264109438	NaN	NaN
0.0549658683613463	NaN	NaN
0.0550545043490143	NaN	NaN
0.0551799889959625	NaN	NaN
0.0552381642637623	NaN	NaN
0.0553009439198263	NaN	NaN
0.0553959840002031	NaN	NaN
0.0554315855189775	NaN	NaN
0.0554371086799079	NaN	NaN
0.0554462868841158	NaN	NaN
0.0554799728113495	NaN	NaN
0.0555000049319089	NaN	NaN
0.0555129201909722	NaN	NaN
0.055536489785067	NaN	NaN
0.0555672482500173	NaN	NaN
0.0556438683189256	NaN	NaN
0.0557432937066129	NaN	NaN
0.0558512277276235	NaN	NaN
0.0558684081002398	NaN	NaN
0.055869140504017	NaN	NaN
0.0558737277730551	NaN	NaN
0.0558898657803231	NaN	NaN
0.0559354200213975	NaN	NaN
0.0559933313263017	NaN	NaN
0.0560232349595127	NaN	NaN
0.0560528530102324	NaN	NaN
0.0560821750026779	NaN	NaN
0.0560847393563565	NaN	NaN
0.0561498861448686	NaN	NaN
0.0561590024391713	NaN	NaN
0.0562783969810765	NaN	NaN
0.0562981284291378	NaN	NaN
0.0563335726442074	NaN	NaN
0.0563389056289701	NaN	NaN
0.0563887715577289	NaN	NaN
0.0563955879276737	NaN	NaN
0.0566071854516995	NaN	NaN
0.0566658754107159	NaN	NaN
0.0567900363718317	NaN	NaN
0.0567913985246765	NaN	NaN
0.0568562598330855	NaN	NaN
0.0568617153955342	NaN	NaN
0.05689914622234	NaN	NaN
0.0570025669241011	NaN	NaN
0.0571061999124081	NaN	NaN
0.0571141431703897	NaN	NaN
0.0571610628189882	NaN	NaN
0.0571902227717637	NaN	NaN
0.0572094767513405	NaN	NaN
0.0572663522131658	NaN	NaN
0.0573240846038298	NaN	NaN
0.0573734122696514	NaN	NaN
0.0574091255467954	NaN	NaN
0.0574270504874108	NaN	NaN
0.05745303159472	NaN	NaN
0.0575369966525722	NaN	NaN
0.0576075664755284	NaN	NaN
0.0576355554372612	NaN	NaN
0.0576507162063827	NaN	NaN
0.0577205747913694	NaN	NaN
0.0577205963152247	NaN	NaN
0.057728724812382	NaN	NaN
0.057846677057636	NaN	NaN
0.0579904921920928	NaN	NaN
0.0580653936627247	NaN	NaN
0.0580804978558235	NaN	NaN
0.0581972924939879	NaN	NaN
0.0582452118847554	NaN	NaN
0.0583000660290744	NaN	NaN
0.0583088255693659	NaN	NaN
0.0583731729587326	NaN	NaN
0.0583918619592619	NaN	NaN
0.0583996722532009	NaN	NaN
0.0584705646387424	NaN	NaN
0.0586207413746278	NaN	NaN
0.0587316448936644	NaN	NaN
0.0587855398426532	NaN	NaN
0.0587948055496204	NaN	NaN
0.0589656688331614	NaN	NaN
0.0589671203538119	NaN	NaN
0.0590088888160639	NaN	NaN
0.0592312147657192	NaN	NaN
0.0592910408794775	NaN	NaN
0.0592994698555263	NaN	NaN
0.0593266802337659	NaN	NaN
0.0593275867411814	NaN	NaN
0.0595193320064126	NaN	NaN
0.059563795795857	NaN	NaN
0.0595782986093292	NaN	NaN
0.0596566096783547	NaN	NaN
0.059672729085298	NaN	NaN
0.0598437614906709	NaN	NaN
0.0598763066776255	NaN	NaN
0.0601332125885805	NaN	NaN
0.0602323472796159	NaN	NaN
0.0603645225224184	NaN	NaN
0.06048628316287	NaN	NaN
0.0605445196551369	NaN	NaN
0.0605527679219938	NaN	NaN
0.0607118296270227	NaN	NaN
0.0607998875474673	NaN	NaN
0.060812251766006	NaN	NaN
0.060935297773301	NaN	NaN
0.060964180280523	NaN	NaN
0.061033120688467	NaN	NaN
0.0611052621110117	NaN	NaN
0.0611132667822503	NaN	NaN
0.061126098085676	NaN	NaN
0.0612868846958971	NaN	NaN
0.0613069517870165	NaN	NaN
0.0613187121802764	NaN	NaN
0.061460156574509	NaN	NaN
0.0615555567645543	NaN	NaN
0.0615687785656698	NaN	NaN
0.0616023275834289	NaN	NaN
0.0616185826432312	NaN	NaN
0.0616533938844143	NaN	NaN
0.0616807404047838	NaN	NaN
0.0618415707841066	NaN	NaN
0.0618941017950699	NaN	NaN
0.0619361492460074	NaN	NaN
0.0620021259380042	NaN	NaN
0.0620776848741151	NaN	NaN
0.0621357269944986	NaN	NaN
0.0621460472559672	NaN	NaN
0.0621983166817269	NaN	NaN
0.0622312585997183	NaN	NaN
0.0622373297477207	NaN	NaN
0.0622628045711562	NaN	NaN
0.0624164541215102	NaN	NaN
0.0625804711657455	NaN	NaN
0.0626913284786053	NaN	NaN
0.0627528411851553	NaN	NaN
0.0628224964339953	NaN	NaN
0.0629045583673333	NaN	NaN
0.0629216251057254	NaN	NaN
0.0629882249486049	NaN	NaN
0.0630937724359546	NaN	NaN
0.0631648561193628	NaN	NaN
0.0633138350785258	NaN	NaN
0.0635138169724516	NaN	NaN
0.0636061601176836	NaN	NaN
0.0637010787470817	NaN	NaN
0.0638291858558878	NaN	NaN
0.063829236952892	NaN	NaN
0.063880062238489	NaN	NaN
0.0639127481113738	NaN	NaN
0.0639761916007147	NaN	NaN
0.0639892079667826	NaN	NaN
0.0640641890678871	NaN	NaN
0.0642150694441201	NaN	NaN
0.064242950204726	NaN	NaN
0.0643667966985253	NaN	NaN
0.0643785427685822	NaN	NaN
0.0644282141965068	NaN	NaN
0.0644920978727633	NaN	NaN
0.0644941381459289	NaN	NaN
0.0645271488938334	NaN	NaN
0.0645645602922391	NaN	NaN
0.0646381749195093	NaN	NaN
0.0646951004167289	NaN	NaN
0.0647046822337264	NaN	NaN
0.0647180331102105	NaN	NaN
0.0649952332043739	NaN	NaN
0.0651429863633267	NaN	NaN
0.0651567856170209	NaN	NaN
0.0653415268363877	NaN	NaN
0.065481865601867	NaN	NaN
0.0655139286449794	NaN	NaN
0.0655198713587514	NaN	NaN
0.0655949082512346	NaN	NaN
0.0656062962233843	NaN	NaN
0.0656168874102046	NaN	NaN
0.0656592315437362	NaN	NaN
0.0657505065952104	NaN	NaN
0.065798136212244	NaN	NaN
0.0658122152279996	NaN	NaN
0.0658165649628202	NaN	NaN
0.0658277798604111	NaN	NaN
0.0660066772603157	NaN	NaN
0.066057770090476	NaN	NaN
0.0660819509380047	NaN	NaN
0.0662674687537471	NaN	NaN
0.0662677370240113	NaN	NaN
0.0662813660614093	NaN	NaN
0.066392717778763	NaN	NaN
0.0665995965284988	NaN	NaN
0.0666661116053422	NaN	NaN
0.0667787314218791	NaN	NaN
0.0668351683016663	NaN	NaN
0.0670199712920912	NaN	NaN
0.0671540747846208	NaN	NaN
0.0671876564920587	NaN	NaN
0.0672192690462982	NaN	NaN
0.0672658956112033	NaN	NaN
0.0673772168776616	NaN	NaN
0.0674323792930441	NaN	NaN
0.0674480402043228	NaN	NaN
0.0674657451658238	NaN	NaN
0.0674936250008422	NaN	NaN
0.0676209538233012	NaN	NaN
0.0677042494086356	NaN	NaN
0.0677244249097559	NaN	NaN
0.067819922705301	NaN	NaN
0.0679446953003791	NaN	NaN
0.0680309850619855	NaN	NaN
0.0680697138641949	NaN	NaN
0.0680996124429261	NaN	NaN
0.0682767159984125	NaN	NaN
0.0682779009675905	NaN	NaN
0.0683726585634745	NaN	NaN
0.0685140825162298	NaN	NaN
0.0685349490589806	NaN	NaN
0.0685565950460314	NaN	NaN
0.0687446924808501	NaN	NaN
0.0687824148621752	NaN	NaN
0.068809619581433	NaN	NaN
0.0688946079653464	NaN	NaN
0.0689105980238703	NaN	NaN
0.0689638874111776	NaN	NaN
0.0690334968051348	NaN	NaN
0.069080889861944	NaN	NaN
0.0691740584189602	NaN	NaN
0.0692859372641547	NaN	NaN
0.0692894606806087	NaN	NaN
0.0692954720354254	NaN	NaN
0.0693689048826153	NaN	NaN
0.0693992757065564	NaN	NaN
0.0694895769534467	NaN	NaN
0.0696042107949433	NaN	NaN
0.0697033146384613	NaN	NaN
0.0697501816895593	NaN	NaN
0.0697714593015993	NaN	NaN
0.0698324064478026	NaN	NaN
0.0698471062136595	NaN	NaN
0.0699153166251903	NaN	NaN
0.0700101254488493	NaN	NaN
0.0700460317861216	NaN	NaN
0.0700554648902162	NaN	NaN
0.0701099427146414	NaN	NaN
0.0701993347883685	NaN	NaN
0.0702124991421354	NaN	NaN
0.0702377491041563	NaN	NaN
0.0702477126609954	NaN	NaN
0.0703334028651523	NaN	NaN
0.0703428060245111	NaN	NaN
0.0704058480927301	NaN	NaN
0.070480252006808	NaN	NaN
0.0705521692218405	NaN	NaN
0.0706188551972435	NaN	NaN
0.0706228228132097	NaN	NaN
0.0706748074422232	NaN	NaN
0.0707247329740825	NaN	NaN
0.0708252971923531	NaN	NaN
0.0709102182942588	NaN	NaN
0.0709541653796376	NaN	NaN
0.0709553461452256	NaN	NaN
0.0710180999519426	NaN	NaN
0.0710782855419786	NaN	NaN
0.0713504965571837	NaN	NaN
0.0713989894036083	NaN	NaN
0.0714881195115423	NaN	NaN
0.071544748729409	NaN	NaN
0.0716083367204627	NaN	NaN
0.0716357173952319	NaN	NaN
0.0716904100825972	NaN	NaN
0.0718126125769263	NaN	NaN
0.0719060286632765	NaN	NaN
0.0720017177383756	NaN	NaN
0.0720436157570355	NaN	NaN
0.0720824563393453	NaN	NaN
0.0721052713893819	NaN	NaN
0.072163964473822	NaN	NaN
0.0721791643880463	NaN	NaN
0.0722396092770441	NaN	NaN
0.0723742139400994	NaN	NaN
0.0726292167448436	NaN	NaN
0.0726478956810176	NaN	NaN
0.0726650800399938	NaN	NaN
0.0726958681219312	NaN	NaN
0.0727643195538319	NaN	NaN
0.0728234375457754	NaN	NaN
0.0728302004391977	NaN	NaN
0.072832130560095	NaN	NaN
0.0728954220016546	NaN	NaN
0.0729102514791859	NaN	NaN
0.072929340600984	NaN	NaN
0.0730091798366202	NaN	NaN
0.0730577250063653	NaN	NaN
0.0730822923304773	NaN	NaN
0.0731993205907216	NaN	NaN
0.0732383187570828	NaN	NaN
0.0733395219543237	NaN	NaN
0.0733660788945003	NaN	NaN
0.0733879403323482	NaN	NaN
0.0734335526530659	NaN	NaN
0.0734431258132677	NaN	NaN
0.0735436014011223	NaN	NaN
0.0735937934946091	NaN	NaN
0.0736453152573975	NaN	NaN
0.0736820441464971	NaN	NaN
0.0736932511770516	NaN	NaN
0.073767955379408	NaN	NaN
0.0738528335613514	NaN	NaN
0.0738738664334841	NaN	NaN
0.073888522701437	NaN	NaN
0.0739364997371406	NaN	NaN
0.0740031596634803	NaN	NaN
0.0740490846161798	NaN	NaN
0.0741414166737447	NaN	NaN
0.0741628363471133	NaN	NaN
0.0742580798913918	NaN	NaN
0.0742851975573733	NaN	NaN
0.0743312658719914	NaN	NaN
0.074378478260588	NaN	NaN
0.0743833700293443	NaN	NaN
0.0743938347065364	NaN	NaN
0.0744269037835065	NaN	NaN
0.0744636794957872	NaN	NaN
0.0744822227907739	NaN	NaN
0.0745423220654076	NaN	NaN
0.0746319009296179	NaN	NaN
0.0746662349952491	NaN	NaN
0.0748296180505789	NaN	NaN
0.0748440203074948	NaN	NaN
0.0748623868542891	NaN	NaN
0.0749327618495187	NaN	NaN
0.0749385663948105	NaN	NaN
0.0750334193900071	NaN	NaN
0.0750935824970222	NaN	NaN
0.0753864385787889	NaN	NaN
0.0753905540299398	NaN	NaN
0.0753949426070366	NaN	NaN
0.0754374894031801	NaN	NaN
0.0754752575694568	NaN	NaN
0.0755050851182616	NaN	NaN
0.0755200485661578	NaN	NaN
0.0755266396916027	NaN	NaN
0.0756006008250156	NaN	NaN
0.0756209542087846	NaN	NaN
0.0756530808543772	NaN	NaN
0.0757057432915817	NaN	NaN
0.0757197043483854	NaN	NaN
0.0757410386222778	NaN	NaN
0.0757976280036324	NaN	NaN
0.0758962241111255	NaN	NaN
0.0759190971345821	NaN	NaN
0.0759238292023227	NaN	NaN
0.0760988156582765	NaN	NaN
0.0761190976348973	NaN	NaN
0.0762639693632471	NaN	NaN
0.0762987174587624	NaN	NaN
0.0763048889093867	NaN	NaN
0.0763722259403651	NaN	NaN
0.0764118421121395	NaN	NaN
0.0767562756865186	NaN	NaN
0.0768204789290819	NaN	NaN
0.0768378579660703	NaN	NaN
0.0771261982718425	NaN	NaN
0.0771465515674984	NaN	NaN
0.0772334666660915	NaN	NaN
0.0773295419818555	NaN	NaN
0.0773565297605912	NaN	NaN
0.0774092746152723	NaN	NaN
0.0777075511265342	NaN	NaN
0.0777568587836817	NaN	NaN
0.0777653368023803	NaN	NaN
0.0778726187421193	NaN	NaN
0.0778729701580448	NaN	NaN
0.0779436006890487	NaN	NaN
0.0780062867760561	NaN	NaN
0.0780166062455415	NaN	NaN
0.0781133850180138	NaN	NaN
0.078277931675572	NaN	NaN
0.0783586434724538	NaN	NaN
0.0783723413266197	NaN	NaN
0.0784262052948097	NaN	NaN
0.0784579173325438	NaN	NaN
0.0784595989350872	NaN	NaN
0.0785462539320268	NaN	NaN
0.0786254750355006	NaN	NaN
0.0786878816689602	NaN	NaN
0.0787079897832431	NaN	NaN
0.0787488885671137	NaN	NaN
0.0787516875474351	NaN	NaN
0.0788075553408605	NaN	NaN
0.0788437452308676	NaN	NaN
0.0790256886051341	NaN	NaN
0.0790647256686733	NaN	NaN
0.0791066022541048	NaN	NaN
0.0792372881274932	NaN	NaN
0.0792470640532985	NaN	NaN
0.079394527492639	NaN	NaN
0.0793963372389046	NaN	NaN
0.0794960552252579	NaN	NaN
0.0795276829471726	NaN	NaN
0.0795316572084961	NaN	NaN
0.0795963608582589	NaN	NaN
0.0796225740855736	NaN	NaN
0.079711420961473	NaN	NaN
0.0798195690408714	NaN	NaN
0.0798245976163007	NaN	NaN
0.0798901123195815	NaN	NaN
0.0799604052727667	NaN	NaN
0.0800371662176235	NaN	NaN
0.0803737493759415	NaN	NaN
0.0804692897875324	NaN	NaN
0.080524917934435	NaN	NaN
0.0805780816541268	NaN	NaN
0.0807076089232297	NaN	NaN
0.0810025521248649	NaN	NaN
0.0810145104243883	NaN	NaN
0.0810456224328992	NaN	NaN
0.0810513972405577	NaN	NaN
0.0811009810078627	NaN	NaN
0.0811087180240099	NaN	NaN
0.0811764349683758	NaN	NaN
0.0812447254538831	NaN	NaN
0.0812818872256415	NaN	NaN
0.0813954421907188	NaN	NaN
0.0815851343861726	NaN	NaN
0.0816312765437343	NaN	NaN
0.0816359878284308	NaN	NaN
0.0817824613928659	NaN	NaN
0.0818754473796571	NaN	NaN
0.0819011319610136	NaN	NaN
0.081931257390912	NaN	NaN
0.0819912895777448	NaN	NaN
0.0821353785648936	NaN	NaN
0.082193311588925	NaN	NaN
0.0822576281582594	NaN	NaN
0.0823489686016852	NaN	NaN
0.082501757041046	NaN	NaN
0.0825272545035716	NaN	NaN
0.0826707040592748	NaN	NaN
0.0826931182444903	NaN	NaN
0.0829600772636644	NaN	NaN
0.0829851243946592	NaN	NaN
0.083031342784326	NaN	NaN
0.0831822469480843	NaN	NaN
0.0832038161803827	NaN	NaN
0.0834197389634894	NaN	NaN
0.083461106245988	NaN	NaN
0.0835754569626421	NaN	NaN
0.0836107897786524	NaN	NaN
0.0836302711546815	NaN	NaN
0.0837057938597601	NaN	NaN
0.0837819709241224	NaN	NaN
0.0837967189052643	NaN	NaN
0.0838779493275645	NaN	NaN
0.0839478287856083	NaN	NaN
0.0840673371953243	NaN	NaN
0.0840823153910855	NaN	NaN
0.084095833400241	NaN	NaN
0.0841258043751524	NaN	NaN
0.0842255258493038	NaN	NaN
0.0843296017277853	NaN	NaN
0.0843313253783628	NaN	NaN
0.084356165654964	NaN	NaN
0.0843587020681194	NaN	NaN
0.0843834984945744	NaN	NaN
0.084503147816756	NaN	NaN
0.0846260663913344	NaN	NaN
0.084670685698399	NaN	NaN
0.0846759323538176	NaN	NaN
0.0847472087903668	NaN	NaN
0.0847558296053774	NaN	NaN
0.0847611333657146	NaN	NaN
0.0847675330873392	NaN	NaN
0.0847853183334284	NaN	NaN
0.0848291981857281	NaN	NaN
0.0848435878405291	NaN	NaN
0.08493756595731	NaN	NaN
0.0851222381626883	NaN	NaN
0.0851393894345914	NaN	NaN
0.0851450920807002	NaN	NaN
0.0851621221484553	NaN	NaN
0.0851752182129295	NaN	NaN
0.0852964861559741	NaN	NaN
0.0852968307930485	NaN	NaN
0.0853294582297985	NaN	NaN
0.0854318522110225	NaN	NaN
0.0854631827294139	NaN	NaN
0.0855162789756483	NaN	NaN
0.0855184966242989	NaN	NaN
0.0856685688199184	NaN	NaN
0.0856888791251371	NaN	NaN
0.0860748985309584	NaN	NaN
0.0861338979237532	NaN	NaN
0.0861646106325603	NaN	NaN
0.0862373989601144	NaN	NaN
0.0862513022402927	NaN	NaN
0.0862628163010274	NaN	NaN
0.0863378094413791	NaN	NaN
0.0865359586600372	NaN	NaN
0.0865910772499544	NaN	NaN
0.086712106195146	NaN	NaN
0.0867682345564238	NaN	NaN
0.0868910802639227	NaN	NaN
0.0869082365101209	NaN	NaN
0.086954427664979	NaN	NaN
0.0870542677316374	NaN	NaN
0.0871335056547111	NaN	NaN
0.08723806367967	NaN	NaN
0.0873528023313063	NaN	NaN
0.0874179043282203	NaN	NaN
0.0874256180598685	NaN	NaN
0.0874526685870853	NaN	NaN
0.087493011407917	NaN	NaN
0.0876413749276301	NaN	NaN
0.0876555228417962	NaN	NaN
0.0877983604367672	NaN	NaN
0.0878110425791566	NaN	NaN
0.0878496036401842	NaN	NaN
0.0878862087517261	NaN	NaN
0.0878905287654636	NaN	NaN
0.0879405472708898	NaN	NaN
0.087997938901525	NaN	NaN
0.0880152987107767	NaN	NaN
0.0882527076661656	NaN	NaN
0.0883354084696891	NaN	NaN
0.0883368311234665	NaN	NaN
0.0883486852283326	NaN	NaN
0.0883503037847781	NaN	NaN
0.088359948287195	NaN	NaN
0.0883757778319204	NaN	NaN
0.0884066260010574	NaN	NaN
0.0884661575025507	NaN	NaN
0.0887152235152436	NaN	NaN
0.0887273112252906	NaN	NaN
0.0887697861550656	NaN	NaN
0.0888186274227296	NaN	NaN
0.0889046389158368	NaN	NaN
0.0889509347750069	NaN	NaN
0.0889720152374375	NaN	NaN
0.089034288198771	NaN	NaN
0.0890370752229463	NaN	NaN
0.0890435259496499	NaN	NaN
0.0890587749779111	NaN	NaN
0.0891479541232588	NaN	NaN
0.0891887710209917	NaN	NaN
0.089319912963533	NaN	NaN
0.0893399292478483	NaN	NaN
0.0893479167120551	NaN	NaN
0.089363780175745	NaN	NaN
0.089363780175745	NaN	NaN
0.0894457117461912	NaN	NaN
0.0895295281067645	NaN	NaN
0.0895458282449561	NaN	NaN
0.0897122210812982	NaN	NaN
0.0898067231796059	NaN	NaN
0.0898856043450159	NaN	NaN
0.0898963098582708	NaN	NaN
0.089948417780519	NaN	NaN
0.0899513782806662	NaN	NaN
0.0903001320712285	NaN	NaN
0.0903437864059126	NaN	NaN
0.0904321893575992	NaN	NaN
0.0905299597587814	NaN	NaN
0.0905332691101715	NaN	NaN
0.090543047769183	NaN	NaN
0.0905448825459241	NaN	NaN
0.0906884495828765	NaN	NaN
0.0907608333917267	NaN	NaN
0.0909041689843768	NaN	NaN
0.0909138924001025	NaN	NaN
0.0909548286487896	NaN	NaN
0.0909804406679296	NaN	NaN
0.0910957694989697	NaN	NaN
0.0911451168953139	NaN	NaN
0.0912614409612797	NaN	NaN
0.0913360366780628	NaN	NaN
0.0914170173499367	NaN	NaN
0.0914197885646854	NaN	NaN
0.0914281451637701	NaN	NaN
0.0915065780705578	NaN	NaN
0.0915581859063054	NaN	NaN
0.091622373305565	NaN	NaN
0.091639616855486	NaN	NaN
0.0916500866700445	NaN	NaN
0.0917537800860863	NaN	NaN
0.0917869434834593	NaN	NaN
0.0919213231400771	NaN	NaN
0.0919368153537107	NaN	NaN
0.0919417449011508	NaN	NaN
0.091947902303878	NaN	NaN
0.0919592484043766	NaN	NaN
0.091989600124381	NaN	NaN
0.0922741225970734	NaN	NaN
0.0923809278816418	NaN	NaN
0.0925895202950293	NaN	NaN
0.0926290933001691	NaN	NaN
0.0926328655014633	NaN	NaN
0.0926951354961146	NaN	NaN
0.0926954125582801	NaN	NaN
0.0927017240704295	NaN	NaN
0.0928151321685737	NaN	NaN
0.0928566368518691	NaN	NaN
0.0928843495080454	NaN	NaN
0.0930210011643037	NaN	NaN
0.0930237441558214	NaN	NaN
0.0931355345473762	NaN	NaN
0.0931445133562598	NaN	NaN
0.0931504806646258	NaN	NaN
0.0931709542031262	NaN	NaN
0.0932335145451042	NaN	NaN
0.0932352257275862	NaN	NaN
0.0932388299018801	NaN	NaN
0.0938155109109758	NaN	NaN
0.0938222556919601	NaN	NaN
0.0938639071243756	NaN	NaN
0.0941243990539698	NaN	NaN
0.0941627333200951	NaN	NaN
0.0942487579822559	NaN	NaN
0.0942826925020095	NaN	NaN
0.0943024212648671	NaN	NaN
0.0943528708128071	NaN	NaN
0.0944356314096726	NaN	NaN
0.0944587624471561	NaN	NaN
0.0945834916431294	NaN	NaN
0.0945959666495258	NaN	NaN
0.0947588054256639	NaN	NaN
0.0948618858619633	NaN	NaN
0.0949245767387321	NaN	NaN
0.0949927867356996	NaN	NaN
0.0950561813547113	NaN	NaN
0.0951907490273583	NaN	NaN
0.0952963907765803	NaN	NaN
0.0953438200995274	NaN	NaN
0.0953841655671525	NaN	NaN
0.0954247936641609	NaN	NaN
0.095468697417712	NaN	NaN
0.0956171788442214	NaN	NaN
0.0956621072226698	NaN	NaN
0.0956872051922257	NaN	NaN
0.0957609097472522	NaN	NaN
0.0957745795388961	NaN	NaN
0.0958477881933455	NaN	NaN
0.0958524686578799	NaN	NaN
0.0959093344465589	NaN	NaN
0.0959273292861914	NaN	NaN
0.0959857951178353	NaN	NaN
0.0960440604225946	NaN	NaN
0.0960792123528962	NaN	NaN
0.0962001531695665	NaN	NaN
0.0962170489618821	NaN	NaN
0.0963021920622938	NaN	NaN
0.0963390533250239	NaN	NaN
0.0964171193876806	NaN	NaN
0.0965959190558348	NaN	NaN
0.0965992202924407	NaN	NaN
0.0966843926668781	NaN	NaN
0.0968530686050078	NaN	NaN
0.0969341803607128	NaN	NaN
0.0971642845421535	NaN	NaN
0.0972483762689251	NaN	NaN
0.0972620484413053	NaN	NaN
0.0973394462753258	NaN	NaN
0.0973770611536579	NaN	NaN
0.0975409070998648	NaN	NaN
0.0975430660455323	NaN	NaN
0.0976715171200378	NaN	NaN
0.0977686081141466	NaN	NaN
0.0981136391047573	NaN	NaN
0.0981299085762708	NaN	NaN
0.0981451246950139	NaN	NaN
0.0981727373038448	NaN	NaN
0.0983964458051834	NaN	NaN
0.0984025331616743	NaN	NaN
0.0984432286300329	NaN	NaN
0.0985151593967304	NaN	NaN
0.0985159182504314	NaN	NaN
0.0985330592673385	NaN	NaN
0.0985788371167255	NaN	NaN
0.0985950545378353	NaN	NaN
0.098608938575454	NaN	NaN
0.098615773818559	NaN	NaN
0.0986753187741915	NaN	NaN
0.0987347095812811	NaN	NaN
0.0989214428651077	NaN	NaN
0.0990328937117046	NaN	NaN
0.099121725062908	NaN	NaN
0.0992004800827834	NaN	NaN
0.0992447898535219	NaN	NaN
0.0992953413392433	NaN	NaN
0.099320397785644	NaN	NaN
0.0994656605075751	NaN	NaN
0.0994829320442955	NaN	NaN
0.0995030651818527	NaN	NaN
0.0997494566352198	NaN	NaN
0.0997663339295361	NaN	NaN
0.0997890869015596	NaN	NaN
0.100011301906784	NaN	NaN
0.100056527894837	NaN	NaN
0.100139947171944	NaN	NaN
0.100144123723549	NaN	NaN
0.100201207072303	NaN	NaN
0.100284609124587	NaN	NaN
0.100336950399285	NaN	NaN
0.100506156578763	NaN	NaN
0.100604895142572	NaN	NaN
0.10061310689921	NaN	NaN
0.100668157963183	NaN	NaN
0.100711614020943	NaN	NaN
0.100714688561611	NaN	NaN
0.10075031431326	NaN	NaN
0.100879932630352	NaN	NaN
0.101049710664977	NaN	NaN
0.101158614565706	NaN	NaN
0.101160656290764	NaN	NaN
0.101240568406388	NaN	NaN
0.101269785282515	NaN	NaN
0.101277543003768	NaN	NaN
0.101327529021898	NaN	NaN
0.101425279693676	NaN	NaN
0.101522452132662	NaN	NaN
0.101643921001253	NaN	NaN
0.101735402520964	NaN	NaN
0.101736180193106	NaN	NaN
0.101814291117618	NaN	NaN
0.101954199176061	NaN	NaN
0.102025132307513	NaN	NaN
0.102082125301361	NaN	NaN
0.102234196291893	NaN	NaN
0.102262479022397	NaN	NaN
0.10238578327376	NaN	NaN
0.102482943190494	NaN	NaN
0.102513916488626	NaN	NaN
0.102529312124452	NaN	NaN
0.102798229185442	NaN	NaN
[truncated: 610 more rows]
