# Supplementary material for: Diversity of spatiotemporal coding reveals specialized visual processing streams in the mouse cortex
Source: Nat Commun. 2022 Jun 6;13:3249. doi: 10.1038/s41467-022-29656-z (PMC9170684; doi:10.1038/s41467-022-29656-z)
Supplement: Supplementary file 7 — Source Data [file 41467_2022_29656_MOESM7_ESM.zip › source data/FigureS6A_bottom_PORP.txt]

Han 2022	Marshel 2011	Andermann 2011
0.500000000000022	NaN	NaN
0.500000000000022	NaN	NaN
0.500000000000022	NaN	NaN
0.500000000000022	NaN	NaN
0.500000000000022	NaN	NaN
0.500000000000022	NaN	NaN
0.500000000000022	NaN	NaN
0.500000000000022	NaN	NaN
0.500000000000022	NaN	NaN
0.500000000000022	NaN	NaN
0.500000000000022	NaN	NaN
0.500000000000022	NaN	NaN
0.500000000000022	NaN	NaN
0.500000000000022	NaN	NaN
0.500000000000022	NaN	NaN
0.500000000000022	NaN	NaN
0.500000000000022	NaN	NaN
0.500000000000022	NaN	NaN
0.500000000000022	NaN	NaN
0.500000000000022	NaN	NaN
0.500000000000022	NaN	NaN
0.500000000000022	NaN	NaN
0.500000000000022	NaN	NaN
0.500000000000022	NaN	NaN
0.500000000000022	NaN	NaN
0.500000000000022	NaN	NaN
0.500000000000022	NaN	NaN
0.500000000000022	NaN	NaN
0.500000000000022	NaN	NaN
0.500000000000022	NaN	NaN
0.500000000000022	NaN	NaN
0.500000000000022	NaN	NaN
0.500000000000022	NaN	NaN
0.500000000000022	NaN	NaN
0.500000000000022	NaN	NaN
0.500000000000022	NaN	NaN
0.500000000000022	NaN	NaN
0.500000000000022	NaN	NaN
0.500000000000022	NaN	NaN
0.500000000000022	NaN	NaN
0.500000000000022	NaN	NaN
0.500000000000022	NaN	NaN
0.500000000000022	NaN	NaN
0.500000000000022	NaN	NaN
0.500000000000022	NaN	NaN
0.500000000000022	NaN	NaN
0.500000000000022	NaN	NaN
0.500000000000022	NaN	NaN
0.500000000000022	NaN	NaN
0.500000000000022	NaN	NaN
0.500000000000022	NaN	NaN
0.500000000000022	NaN	NaN
0.500000000000022	NaN	NaN
0.500000000000022	NaN	NaN
0.500000000000022	NaN	NaN
0.500000000000022	NaN	NaN
0.500000000000022	NaN	NaN
0.500000000000022	NaN	NaN
0.500000000000022	NaN	NaN
0.500000000000022	NaN	NaN
0.500000000000022	NaN	NaN
0.500000000000022	NaN	NaN
0.500000000000022	NaN	NaN
0.500000000000022	NaN	NaN
0.500000000000022	NaN	NaN
0.500000000000022	NaN	NaN
0.500000000000022	NaN	NaN
0.500000000000022	NaN	NaN
0.500000000000022	NaN	NaN
0.500000000000022	NaN	NaN
0.500000000000022	NaN	NaN
0.500000000000022	NaN	NaN
0.500000000000022	NaN	NaN
0.500000000000022	NaN	NaN
0.500000000000022	NaN	NaN
0.500000000000022	NaN	NaN
0.500000000000022	NaN	NaN
0.500000000000022	NaN	NaN
0.500000000000022	NaN	NaN
0.500000000000022	NaN	NaN
0.500000000000022	NaN	NaN
0.500000000000022	NaN	NaN
0.500000000000022	NaN	NaN
0.500000000000022	NaN	NaN
0.500000000000022	NaN	NaN
0.500000000000022	NaN	NaN
0.500000000000022	NaN	NaN
0.500000000000022	NaN	NaN
0.500000000000022	NaN	NaN
0.500000000000022	NaN	NaN
0.500000000000022	NaN	NaN
0.500000000000022	NaN	NaN
0.500000000000022	NaN	NaN
0.500000000000022	NaN	NaN
0.500000000000022	NaN	NaN
0.500000000000022	NaN	NaN
0.500000000000022	NaN	NaN
0.500000000000022	NaN	NaN
0.500000000000022	NaN	NaN
0.500000000000022	NaN	NaN
0.500000000000022	NaN	NaN
0.500000000000022	NaN	NaN
0.500000000000022	NaN	NaN
0.500000000000022	NaN	NaN
0.500000000000022	NaN	NaN
0.500000000000022	NaN	NaN
0.500000000000022	NaN	NaN
0.500000000000022	NaN	NaN
0.500000000000022	NaN	NaN
0.500000000000022	NaN	NaN
0.500000000000022	NaN	NaN
0.500000000000022	NaN	NaN
0.500000000000022	NaN	NaN
0.500000000000022	NaN	NaN
0.500000000000022	NaN	NaN
0.500000000000022	NaN	NaN
0.500000000000022	NaN	NaN
0.500000000000022	NaN	NaN
0.500000000000022	NaN	NaN
0.500000000000022	NaN	NaN
0.500000000000022	NaN	NaN
0.500000000000022	NaN	NaN
0.500000000000022	NaN	NaN
0.500000000000022	NaN	NaN
0.500000000000022	NaN	NaN
0.500000000000022	NaN	NaN
0.500000000000022	NaN	NaN
0.500000000000022	NaN	NaN
0.500000000000022	NaN	NaN
0.500000000000022	NaN	NaN
0.500000000000022	NaN	NaN
0.500000000000022	NaN	NaN
0.500000000000022	NaN	NaN
0.500000000000022	NaN	NaN
0.500000000000022	NaN	NaN
0.500000000000022	NaN	NaN
0.500000000000022	NaN	NaN
0.500000000000022	NaN	NaN
0.500000000000022	NaN	NaN
0.500000000000022	NaN	NaN
0.500000000000022	NaN	NaN
0.500000000000023	NaN	NaN
0.500000000000023	NaN	NaN
0.500000000000023	NaN	NaN
0.500000000000023	NaN	NaN
0.500000000000023	NaN	NaN
0.500000000000023	NaN	NaN
0.500000000000023	NaN	NaN
0.500000000000023	NaN	NaN
0.500000000000023	NaN	NaN
0.500000000000023	NaN	NaN
0.500000000000023	NaN	NaN
0.500000000000023	NaN	NaN
0.500000000000023	NaN	NaN
0.500000000000023	NaN	NaN
0.500000000000023	NaN	NaN
0.500000000000023	NaN	NaN
0.500000000000023	NaN	NaN
0.500000000000023	NaN	NaN
0.500000000000023	NaN	NaN
0.500000000000023	NaN	NaN
0.500000000000023	NaN	NaN
0.500000000000023	NaN	NaN
0.500000000000023	NaN	NaN
0.500000000000023	NaN	NaN
0.500000000000023	NaN	NaN
0.500000000000023	NaN	NaN
0.500000000000023	NaN	NaN
0.500000000000023	NaN	NaN
0.500000000000023	NaN	NaN
0.500000000000023	NaN	NaN
0.500000000000023	NaN	NaN
0.500000000000023	NaN	NaN
0.500000000000023	NaN	NaN
0.500000000000023	NaN	NaN
0.500000000000023	NaN	NaN
0.500000000000023	NaN	NaN
0.500000000000023	NaN	NaN
0.500000000000023	NaN	NaN
0.500000000000023	NaN	NaN
0.500000000000023	NaN	NaN
0.500000000000023	NaN	NaN
0.500000000000023	NaN	NaN
0.500000000000023	NaN	NaN
0.500000000000023	NaN	NaN
0.500000000000023	NaN	NaN
0.500000000000023	NaN	NaN
0.500000000000023	NaN	NaN
0.500000000000023	NaN	NaN
0.500000000000023	NaN	NaN
0.500000000000023	NaN	NaN
0.500000000000023	NaN	NaN
0.500000000000023	NaN	NaN
0.500000000000023	NaN	NaN
0.500000000000023	NaN	NaN
0.500000000000023	NaN	NaN
0.500000000000023	NaN	NaN
0.500000000000023	NaN	NaN
0.500000000000023	NaN	NaN
0.500000000000023	NaN	NaN
0.500000000000024	NaN	NaN
0.500000000000024	NaN	NaN
0.500000000000024	NaN	NaN
0.500000000000024	NaN	NaN
0.500000000000024	NaN	NaN
0.500000000000024	NaN	NaN
0.500000000000024	NaN	NaN
0.500000000000024	NaN	NaN
0.500000000000024	NaN	NaN
0.500000000000024	NaN	NaN
0.500000000000024	NaN	NaN
0.500000000000024	NaN	NaN
0.500000000000024	NaN	NaN
0.500000000000024	NaN	NaN
0.500000000000024	NaN	NaN
0.500000000000024	NaN	NaN
0.500000000000024	NaN	NaN
0.500000000000025	NaN	NaN
0.500000000000025	NaN	NaN
0.500000000000025	NaN	NaN
0.500000000000025	NaN	NaN
0.500000000000025	NaN	NaN
0.500000000000025	NaN	NaN
0.500000000000025	NaN	NaN
0.500000000000026	NaN	NaN
0.500000000000026	NaN	NaN
0.500000000000026	NaN	NaN
0.500000000000026	NaN	NaN
0.500000000000026	NaN	NaN
0.500000000000026	NaN	NaN
0.500000000000026	NaN	NaN
0.500000000000027	NaN	NaN
0.500000000000027	NaN	NaN
0.500000000000027	NaN	NaN
0.500000000000028	NaN	NaN
0.500000000000028	NaN	NaN
0.500000000000029	NaN	NaN
0.500000000000029	NaN	NaN
0.500000000000029	NaN	NaN
0.50000000000003	NaN	NaN
0.50000000000003	NaN	NaN
0.500000000000031	NaN	NaN
0.500000000000033	NaN	NaN
0.500000000000034	NaN	NaN
0.500000000000035	NaN	NaN
0.500000000000035	NaN	NaN
0.500000000000035	NaN	NaN
0.500000000000035	NaN	NaN
0.500000000000037	NaN	NaN
0.500000000000037	NaN	NaN
0.500000000000038	NaN	NaN
0.500000000000039	NaN	NaN
0.50000000000004	NaN	NaN
0.50000000000004	NaN	NaN
0.50000000000004	NaN	NaN
0.500000000000041	NaN	NaN
0.500000000000042	NaN	NaN
0.500000000000043	NaN	NaN
0.500000000000043	NaN	NaN
0.500000000000044	NaN	NaN
0.500000000000049	NaN	NaN
0.500000000000052	NaN	NaN
0.500000000000063	NaN	NaN
0.500000000000067	NaN	NaN
0.50000000000008	NaN	NaN
0.500000000000094	NaN	NaN
0.500000000000109	NaN	NaN
0.500000000000113	NaN	NaN
0.50000000000012	NaN	NaN
0.500000000000206	NaN	NaN
0.500000000000214	NaN	NaN
0.500000000000235	NaN	NaN
0.500000000000243	NaN	NaN
0.500000000000315	NaN	NaN
0.500000000000346	NaN	NaN
0.500000000000395	NaN	NaN
0.500000000000429	NaN	NaN
0.500000000000667	NaN	NaN
0.500000000000962	NaN	NaN
0.50000000000097	NaN	NaN
0.500000000001016	NaN	NaN
0.500000000001304	NaN	NaN
0.500000000001484	NaN	NaN
0.500000000001686	NaN	NaN
0.500000000002151	NaN	NaN
0.500000000002339	NaN	NaN
0.500000000002534	NaN	NaN
0.50000000000287	NaN	NaN
0.500000000004248	NaN	NaN
0.500000000004955	NaN	NaN
0.500000000006569	NaN	NaN
0.500000000007343	NaN	NaN
0.500000000007608	NaN	NaN
0.500000000007744	NaN	NaN
0.500000000008321	NaN	NaN
0.50000000000873	NaN	NaN
0.50000000000906	NaN	NaN
0.50000000001029	NaN	NaN
0.500000000010747	NaN	NaN
0.500000000010895	NaN	NaN
0.500000000011079	NaN	NaN
0.500000000013684	NaN	NaN
0.500000000013797	NaN	NaN
0.500000000014657	NaN	NaN
0.50000000001607	NaN	NaN
0.500000000016594	NaN	NaN
0.500000000020894	NaN	NaN
0.500000000021862	NaN	NaN
0.500000000022917	NaN	NaN
0.500000000023559	NaN	NaN
0.500000000031533	NaN	NaN
0.500000000036694	NaN	NaN
0.500000000041671	NaN	NaN
0.500000000048409	NaN	NaN
0.500000000049127	NaN	NaN
0.500000000056417	NaN	NaN
0.500000000086456	NaN	NaN
0.500000000092095	NaN	NaN
0.500000000096381	NaN	NaN
0.500000000109441	NaN	NaN
0.500000000128489	NaN	NaN
0.500000000128909	NaN	NaN
0.500000000130847	NaN	NaN
0.500000000137524	NaN	NaN
0.500000000148628	NaN	NaN
0.500000000150039	NaN	NaN
0.500000000153706	NaN	NaN
0.500000000161302	NaN	NaN
0.500000000197291	NaN	NaN
0.500000000200737	NaN	NaN
0.500000000201552	NaN	NaN
0.500000000202962	NaN	NaN
0.500000000290813	NaN	NaN
0.500000000306614	NaN	NaN
0.500000000315181	NaN	NaN
0.500000000379323	NaN	NaN
0.500000000449074	NaN	NaN
0.500000000455084	NaN	NaN
0.500000000466767	NaN	NaN
0.500000000477962	NaN	NaN
0.500000000620381	NaN	NaN
0.500000000631707	NaN	NaN
0.500000000635169	NaN	NaN
0.500000000662978	NaN	NaN
0.500000000795629	NaN	NaN
0.500000000943086	NaN	NaN
0.500000001003345	NaN	NaN
0.500000001124087	NaN	NaN
0.500000001137338	NaN	NaN
0.500000001188778	NaN	NaN
0.500000001311555	NaN	NaN
0.500000001438128	NaN	NaN
0.500000001742498	NaN	NaN
0.500000001768968	NaN	NaN
0.500000002263613	NaN	NaN
0.500000002389026	NaN	NaN
0.500000002699156	NaN	NaN
0.500000002815419	NaN	NaN
0.500000002946973	NaN	NaN
0.50000000303817	NaN	NaN
0.500000005070405	NaN	NaN
0.500000005435781	NaN	NaN
0.500000005494416	NaN	NaN
0.500000005932599	NaN	NaN
0.500000006175587	NaN	NaN
0.500000006511698	NaN	NaN
0.500000006815915	NaN	NaN
0.500000006976617	NaN	NaN
0.500000007154561	NaN	NaN
0.500000007178184	NaN	NaN
0.500000007442928	NaN	NaN
0.500000008728134	NaN	NaN
0.500000008760736	NaN	NaN
0.500000008831653	NaN	NaN
0.500000011113897	NaN	NaN
0.500000011385072	NaN	NaN
0.500000012252211	NaN	NaN
0.500000014867239	NaN	NaN
0.500000017598986	NaN	NaN
0.500000018408479	NaN	NaN
0.500000018600522	NaN	NaN
0.500000018891975	NaN	NaN
0.500000019668594	NaN	NaN
0.500000026107711	NaN	NaN
0.500000028560479	NaN	NaN
0.500000031745628	NaN	NaN
0.50000003292322	NaN	NaN
0.50000004346439	NaN	NaN
0.500000048722763	NaN	NaN
0.500000067481065	NaN	NaN
0.500000076321924	NaN	NaN
0.500000125131244	NaN	NaN
0.500000138127641	NaN	NaN
0.500000147650129	NaN	NaN
0.500000196938341	NaN	NaN
0.500000212102883	NaN	NaN
0.500000220605965	NaN	NaN
0.500000368340938	NaN	NaN
0.500000569623681	NaN	NaN
0.500000622499285	NaN	NaN
0.500000963622027	NaN	NaN
0.500004861124238	NaN	NaN
0.500005123089352	NaN	NaN
0.500005304604276	NaN	NaN
0.500005842732198	NaN	NaN
0.500007383906541	NaN	NaN
0.500062242619842	NaN	NaN
0.500066993372916	NaN	NaN
0.500072481089293	NaN	NaN
0.500127828656623	NaN	NaN
0.500178035918772	NaN	NaN
0.500234245441865	NaN	NaN
0.500240279656497	NaN	NaN
0.500365220126827	NaN	NaN
0.500499766459741	NaN	NaN
0.500599184851644	NaN	NaN
0.500604104895824	NaN	NaN
0.500675879444754	NaN	NaN
0.503786566620917	NaN	NaN
0.507661254729939	NaN	NaN
0.508471922250346	NaN	NaN
0.509175649721375	NaN	NaN
0.511612655511644	NaN	NaN
0.513194307400376	NaN	NaN
0.51873063936774	NaN	NaN
0.520874621445928	NaN	NaN
0.530494550468475	NaN	NaN
0.530892664508827	NaN	NaN
0.531673116861072	NaN	NaN
0.5342244205692	NaN	NaN
0.537811736851088	NaN	NaN
0.538181606102478	NaN	NaN
0.541721217160682	NaN	NaN
0.54430110948261	NaN	NaN
0.544617570141833	NaN	NaN
0.545004410332267	NaN	NaN
0.546850818452734	NaN	NaN
0.546996518354965	NaN	NaN
0.548470059796673	NaN	NaN
0.549193393465902	NaN	NaN
0.549986355069118	NaN	NaN
0.55073923936193	NaN	NaN
0.552264732078511	NaN	NaN
0.554636305473985	NaN	NaN
0.555081181652207	NaN	NaN
0.555826098591591	NaN	NaN
0.556816709460692	NaN	NaN
0.556853946208824	NaN	NaN
0.556934288862581	NaN	NaN
0.556995224080711	NaN	NaN
0.557750019516845	NaN	NaN
0.560074783870543	NaN	NaN
0.561011625106422	NaN	NaN
0.56139168576536	NaN	NaN
0.56151953604016	NaN	NaN
0.561612773335921	NaN	NaN
0.561817296476688	NaN	NaN
0.562205612837421	NaN	NaN
0.563169964843265	NaN	NaN
0.565349366280795	NaN	NaN
0.566013401816853	NaN	NaN
0.566262922189162	NaN	NaN
0.567295745561019	NaN	NaN
0.567479369152819	NaN	NaN
0.567662363821511	NaN	NaN
0.567755907826056	NaN	NaN
0.570227385026595	NaN	NaN
0.570939422696889	NaN	NaN
0.573749148933121	NaN	NaN
0.575443306695643	NaN	NaN
0.575804145595652	NaN	NaN
0.575857465480669	NaN	NaN
0.577687833787175	NaN	NaN
0.578510906266578	NaN	NaN
0.57947602405826	NaN	NaN
0.580449536822528	NaN	NaN
0.582560994518324	NaN	NaN
0.584561494270132	NaN	NaN
0.586710032067828	NaN	NaN
0.587427648479976	NaN	NaN
0.589667751033818	NaN	NaN
0.591100810256721	NaN	NaN
0.594892364121626	NaN	NaN
0.598059964219933	NaN	NaN
0.598357084423866	NaN	NaN
0.59852240254162	NaN	NaN
0.599428257279477	NaN	NaN
0.600705465592108	NaN	NaN
0.60153596280206	NaN	NaN
0.602207072622415	NaN	NaN
0.606054403641676	NaN	NaN
0.606597270732264	NaN	NaN
0.606598013332698	NaN	NaN
0.61011835645661	NaN	NaN
0.610658469610207	NaN	NaN
0.612297499606695	NaN	NaN
0.613723551375267	NaN	NaN
0.614063990952285	NaN	NaN
0.616382853569586	NaN	NaN
0.616748891073795	NaN	NaN
0.618447163042681	NaN	NaN
0.618658876804036	NaN	NaN
0.619522926344206	NaN	NaN
0.620510081730426	NaN	NaN
0.622354516700787	NaN	NaN
0.62269018598576	NaN	NaN
0.6246061353507	NaN	NaN
0.625097535563216	NaN	NaN
0.625838890778066	NaN	NaN
0.626191685710187	NaN	NaN
0.627459002773594	NaN	NaN
0.627800977837428	NaN	NaN
0.628322191591758	NaN	NaN
0.629698218302314	NaN	NaN
0.630122556171043	NaN	NaN
0.630212367988276	NaN	NaN
0.632105039502705	NaN	NaN
0.634815212801378	NaN	NaN
0.635246647079494	NaN	NaN
0.635450589682562	NaN	NaN
0.636316592526455	NaN	NaN
0.639578681328234	NaN	NaN
0.639903312976703	NaN	NaN
0.641299630308155	NaN	NaN
0.641822470318647	NaN	NaN
0.642438644736442	NaN	NaN
0.642492077706882	NaN	NaN
0.643145810626423	NaN	NaN
0.64500069645734	NaN	NaN
0.645253040450835	NaN	NaN
0.645285232609614	NaN	NaN
0.646513412902959	NaN	NaN
0.646535790512731	NaN	NaN
0.646942008021445	NaN	NaN
0.647853263308924	NaN	NaN
0.648390723998143	NaN	NaN
0.6490753463832	NaN	NaN
0.649528110812045	NaN	NaN
0.650978337994504	NaN	NaN
0.656833488335636	NaN	NaN
0.657498716261337	NaN	NaN
0.658741067002479	NaN	NaN
0.659191813837333	NaN	NaN
0.661034499338892	NaN	NaN
0.661603890303075	NaN	NaN
0.664186351202101	NaN	NaN
0.664545182203762	NaN	NaN
0.664729630552017	NaN	NaN
0.666108459790163	NaN	NaN
0.666452413392792	NaN	NaN
0.668849525471811	NaN	NaN
0.6693630877122	NaN	NaN
0.670532530068791	NaN	NaN
0.672374857031524	NaN	NaN
0.672709617157176	NaN	NaN
0.673850248455195	NaN	NaN
0.673908237281008	NaN	NaN
0.674232757014756	NaN	NaN
0.674673760207498	NaN	NaN
0.677958987350345	NaN	NaN
0.679821424572823	NaN	NaN
0.68163581377988	NaN	NaN
0.681937784401981	NaN	NaN
0.684238527524413	NaN	NaN
0.68533452480132	NaN	NaN
0.68580534041989	NaN	NaN
0.687500828201621	NaN	NaN
0.689061898325366	NaN	NaN
0.689162274948143	NaN	NaN
0.690970245270952	NaN	NaN
0.692577643950937	NaN	NaN
0.69527949344812	NaN	NaN
0.697146248473438	NaN	NaN
0.697673472886668	NaN	NaN
0.699136053151502	NaN	NaN
0.701178920872916	NaN	NaN
0.701727100298917	NaN	NaN
0.703505699390078	NaN	NaN
0.703798843878557	NaN	NaN
0.704211344768821	NaN	NaN
0.704342089236573	NaN	NaN
0.705204895299656	NaN	NaN
0.707823143007099	NaN	NaN
0.709066385985159	NaN	NaN
0.711350596291277	NaN	NaN
0.711355305116122	NaN	NaN
0.711409737805176	NaN	NaN
0.713151129170401	NaN	NaN
0.7153064083103	NaN	NaN
0.716361208064901	NaN	NaN
0.717219305133489	NaN	NaN
0.717697838475148	NaN	NaN
0.71799928274183	NaN	NaN
0.720054950260736	NaN	NaN
0.720134745847039	NaN	NaN
0.720508640894779	NaN	NaN
0.720559241107976	NaN	NaN
0.720661745747103	NaN	NaN
0.72088312235981	NaN	NaN
0.721903635644344	NaN	NaN
0.722116777805787	NaN	NaN
0.72490331657228	NaN	NaN
0.726169691509283	NaN	NaN
0.727543218892882	NaN	NaN
0.728899621009573	NaN	NaN
0.730097634800791	NaN	NaN
0.730903671886887	NaN	NaN
0.732854549984906	NaN	NaN
0.73290823813161	NaN	NaN
0.733074351865927	NaN	NaN
0.734127483479189	NaN	NaN
0.73440951164204	NaN	NaN
0.738313901858598	NaN	NaN
0.739754729110559	NaN	NaN
0.740661395228038	NaN	NaN
0.748338662854901	NaN	NaN
0.748854164097676	NaN	NaN
0.752705727691792	NaN	NaN
0.753612092995093	NaN	NaN
0.75550240616848	NaN	NaN
0.755665661067478	NaN	NaN
0.755954902326888	NaN	NaN
0.758442057850724	NaN	NaN
0.758703959787767	NaN	NaN
0.758829247824976	NaN	NaN
0.759024122739409	NaN	NaN
0.759243805070529	NaN	NaN
0.760876594879166	NaN	NaN
0.762295953636213	NaN	NaN
0.766733390914382	NaN	NaN
0.767570368509529	NaN	NaN
0.767839309193885	NaN	NaN
0.768017548667341	NaN	NaN
0.768757351260484	NaN	NaN
0.769324086886121	NaN	NaN
0.769686511781859	NaN	NaN
0.770923956929301	NaN	NaN
0.771135251026406	NaN	NaN
0.771260393050175	NaN	NaN
0.772847548417288	NaN	NaN
0.773896000969434	NaN	NaN
0.774013480716902	NaN	NaN
0.775434615130727	NaN	NaN
0.775739905761254	NaN	NaN
0.776587125539239	NaN	NaN
0.777987430735352	NaN	NaN
0.779287076252445	NaN	NaN
0.780140708142823	NaN	NaN
0.78236560288159	NaN	NaN
0.783182164921241	NaN	NaN
0.784120376135257	NaN	NaN
0.784466627571626	NaN	NaN
0.785022452744872	NaN	NaN
0.78519351940337	NaN	NaN
0.785394041545103	NaN	NaN
0.785577004304843	NaN	NaN
0.786151305623713	NaN	NaN
0.786432816422348	NaN	NaN
0.786538929757189	NaN	NaN
0.787222767472581	NaN	NaN
0.787846354362325	NaN	NaN
0.789342120088658	NaN	NaN
0.790759388773947	NaN	NaN
0.795228676225765	NaN	NaN
0.79754893014592	NaN	NaN
0.797554730272395	NaN	NaN
0.799043137659113	NaN	NaN
0.799261376245041	NaN	NaN
0.799541705560921	NaN	NaN
0.799861820065731	NaN	NaN
0.800274786806067	NaN	NaN
0.802408323547628	NaN	NaN
0.805346493113581	NaN	NaN
0.805971844108075	NaN	NaN
0.806122835435065	NaN	NaN
0.8076353084865	NaN	NaN
0.807701579332092	NaN	NaN
0.807801529996683	NaN	NaN
0.808082449921822	NaN	NaN
0.808955368257871	NaN	NaN
0.811425872982853	NaN	NaN
0.812285509905115	NaN	NaN
0.816036341817973	NaN	NaN
0.818502991428533	NaN	NaN
0.818950919637831	NaN	NaN
0.822674029030294	NaN	NaN
0.823535432229282	NaN	NaN
0.823593028608464	NaN	NaN
0.824451598257428	NaN	NaN
0.824786373289321	NaN	NaN
0.824889631972429	NaN	NaN
0.825949822854471	NaN	NaN
0.828677399171904	NaN	NaN
0.828917473731752	NaN	NaN
0.829274175694205	NaN	NaN
0.830373789699129	NaN	NaN
0.831349163846587	NaN	NaN
0.832018475703243	NaN	NaN
0.83231486781716	NaN	NaN
0.833813985578739	NaN	NaN
0.833897660233164	NaN	NaN
0.839031612615539	NaN	NaN
0.839201179344129	NaN	NaN
0.839563613852826	NaN	NaN
0.840613011977663	NaN	NaN
0.842046086956385	NaN	NaN
0.842680618908268	NaN	NaN
0.844269432487657	NaN	NaN
0.845339676105158	NaN	NaN
0.845423961602596	NaN	NaN
0.847138752649122	NaN	NaN
0.847176912034332	NaN	NaN
0.848620098866767	NaN	NaN
0.850620338255006	NaN	NaN
0.852826920180461	NaN	NaN
0.856219023145049	NaN	NaN
0.862100512151793	NaN	NaN
0.863616033619735	NaN	NaN
0.86414357403203	NaN	NaN
0.864560754117414	NaN	NaN
0.865053986949941	NaN	NaN
0.865804269821878	NaN	NaN
0.866757515309178	NaN	NaN
0.866871054163795	NaN	NaN
0.866873073659625	NaN	NaN
0.868730804165587	NaN	NaN
0.869497186723525	NaN	NaN
0.870186804402866	NaN	NaN
0.870636727286215	NaN	NaN
0.871416542951269	NaN	NaN
0.873907206882248	NaN	NaN
0.875752344407984	NaN	NaN
0.876747862115389	NaN	NaN
0.877793874039851	NaN	NaN
0.878334128348875	NaN	NaN
0.878452166144393	NaN	NaN
0.879095903887796	NaN	NaN
0.883622029901983	NaN	NaN
0.88443063413823	NaN	NaN
0.884781187316734	NaN	NaN
0.885052696136363	NaN	NaN
0.885221213268504	NaN	NaN
0.887327082067958	NaN	NaN
0.888457694899557	NaN	NaN
0.888884459633065	NaN	NaN
0.88959133718193	NaN	NaN
0.890012869259913	NaN	NaN
0.892294084328779	NaN	NaN
0.892300803923882	NaN	NaN
0.894294542175817	NaN	NaN
0.896456143158242	NaN	NaN
0.896616938543158	NaN	NaN
0.905436386829464	NaN	NaN
0.906737625304372	NaN	NaN
0.909242885860811	NaN	NaN
0.91008802724864	NaN	NaN
0.910311481674084	NaN	NaN
0.913577342603807	NaN	NaN
0.914431428113746	NaN	NaN
0.914440949896445	NaN	NaN
0.914753217830877	NaN	NaN
0.91489471438875	NaN	NaN
0.915457599592179	NaN	NaN
0.917164512562152	NaN	NaN
0.917408429379642	NaN	NaN
0.917742381182067	NaN	NaN
0.920947406377831	NaN	NaN
0.921533927108548	NaN	NaN
0.922671812946573	NaN	NaN
0.922964923741526	NaN	NaN
0.923535356261733	NaN	NaN
0.923901938699606	NaN	NaN
0.924426314090512	NaN	NaN
0.925264396809299	NaN	NaN
0.927024537408489	NaN	NaN
0.929524248802691	NaN	NaN
0.929901432733419	NaN	NaN
0.93120271588145	NaN	NaN
0.932226133773328	NaN	NaN
0.934102658709229	NaN	NaN
0.935813285364078	NaN	NaN
0.936367298367458	NaN	NaN
0.937731873057867	NaN	NaN
0.938092495028535	NaN	NaN
0.938256230075858	NaN	NaN
0.93927247546256	NaN	NaN
0.940022853113383	NaN	NaN
0.941229033424454	NaN	NaN
0.944022971172823	NaN	NaN
0.945269342323006	NaN	NaN
0.945535624323246	NaN	NaN
0.948959917442744	NaN	NaN
0.95002534727014	NaN	NaN
0.950186204350505	NaN	NaN
0.950521689782117	NaN	NaN
0.95141198603589	NaN	NaN
0.952471927592416	NaN	NaN
0.954163848645909	NaN	NaN
0.958330758904188	NaN	NaN
0.958726559849576	NaN	NaN
0.959544644571481	NaN	NaN
0.962074530747716	NaN	NaN
0.963433845056832	NaN	NaN
0.964718669474403	NaN	NaN
0.965321912340958	NaN	NaN
0.966501712101117	NaN	NaN
0.967484978425589	NaN	NaN
0.968015727254126	NaN	NaN
0.969133868121544	NaN	NaN
0.970005509154594	NaN	NaN
0.97236804993959	NaN	NaN
0.974927252913314	NaN	NaN
0.975230475864568	NaN	NaN
0.978161380884001	NaN	NaN
0.978777631861774	NaN	NaN
0.982670855392559	NaN	NaN
0.983468539558869	NaN	NaN
0.985091340782956	NaN	NaN
0.985323082976796	NaN	NaN
0.988351884768613	NaN	NaN
0.988830750717659	NaN	NaN
0.991609763347292	NaN	NaN
0.994684249433574	NaN	NaN
0.996440329422872	NaN	NaN
0.997168668273701	NaN	NaN
0.998413421426455	NaN	NaN
0.999159167265377	NaN	NaN
1.00060784684021	NaN	NaN
1.0011293515163	NaN	NaN
1.00168175709	NaN	NaN
1.00187300051212	NaN	NaN
1.00298385240943	NaN	NaN
1.0043535647764	NaN	NaN
1.00626744359795	NaN	NaN
1.00767056323679	NaN	NaN
1.0085185034354	NaN	NaN
1.01001691332949	NaN	NaN
1.01456435448673	NaN	NaN
1.01512080791246	NaN	NaN
1.01594254076729	NaN	NaN
1.0166484343235	NaN	NaN
1.01714649580103	NaN	NaN
1.01806044729847	NaN	NaN
1.02108061637476	NaN	NaN
1.02169131784622	NaN	NaN
1.02199620514951	NaN	NaN
1.02229847251871	NaN	NaN
1.02460286740841	NaN	NaN
1.0251391432707	NaN	NaN
1.02587876098024	NaN	NaN
1.02911352848064	NaN	NaN
1.03405693973528	NaN	NaN
1.03546948476746	NaN	NaN
1.03584010015471	NaN	NaN
1.03638659436817	NaN	NaN
1.03743515163272	NaN	NaN
1.03826163332443	NaN	NaN
1.03843364985033	NaN	NaN
1.03862280212803	NaN	NaN
1.04042749001338	NaN	NaN
1.04065910383737	NaN	NaN
1.04097424318275	NaN	NaN
1.04104179412394	NaN	NaN
1.04126459194506	NaN	NaN
1.04169336853738	NaN	NaN
1.04227199269286	NaN	NaN
1.04411518548914	NaN	NaN
1.04545681819453	NaN	NaN
1.0490489608481	NaN	NaN
1.0503211034831	NaN	NaN
1.05258256278046	NaN	NaN
1.0530139135597	NaN	NaN
1.0540552526894	NaN	NaN
1.05585317259464	NaN	NaN
1.05641357902354	NaN	NaN
1.05725446461257	NaN	NaN
1.05780073171393	NaN	NaN
1.05799403443219	NaN	NaN
1.05903910904171	NaN	NaN
1.06125878873148	NaN	NaN
1.06175363925237	NaN	NaN
1.06339303173162	NaN	NaN
1.06523970515348	NaN	NaN
1.06649169270819	NaN	NaN
1.0681939603354	NaN	NaN
1.06869975432722	NaN	NaN
1.07064574024589	NaN	NaN
1.07111398802813	NaN	NaN
1.07134531139834	NaN	NaN
1.07698330300753	NaN	NaN
1.07844718832359	NaN	NaN
1.08305067465836	NaN	NaN
1.08428618343897	NaN	NaN
1.09200767964641	NaN	NaN
1.0924762957019	NaN	NaN
1.09586641646095	NaN	NaN
1.099637553785	NaN	NaN
1.10288411705028	NaN	NaN
1.10330857753726	NaN	NaN
1.10442883933201	NaN	NaN
1.10737993360751	NaN	NaN
1.12362182508115	NaN	NaN
1.12390437333401	NaN	NaN
1.12664311672429	NaN	NaN
1.12750491429065	NaN	NaN
1.12875271080317	NaN	NaN
1.12911908689817	NaN	NaN
1.12947884030494	NaN	NaN
1.130106813839	NaN	NaN
1.13100680870012	NaN	NaN
1.13286292557085	NaN	NaN
1.13725722968242	NaN	NaN
1.13849615854707	NaN	NaN
1.13896746462642	NaN	NaN
1.14013811332895	NaN	NaN
1.1413887044373	NaN	NaN
1.14294720184797	NaN	NaN
1.14346251136094	NaN	NaN
1.14446786580954	NaN	NaN
1.14493178012366	NaN	NaN
1.14601334605175	NaN	NaN
1.14695800967654	NaN	NaN
1.14817762452375	NaN	NaN
1.14847681470753	NaN	NaN
1.15178666686968	NaN	NaN
1.15294217672017	NaN	NaN
1.15320805041213	NaN	NaN
1.15349797387388	NaN	NaN
1.15518598368529	NaN	NaN
1.15927096332786	NaN	NaN
1.16060251601047	NaN	NaN
1.16249361473955	NaN	NaN
1.16398555802558	NaN	NaN
1.16828288063583	NaN	NaN
1.17011869775108	NaN	NaN
1.1739314667349	NaN	NaN
1.17408652837404	NaN	NaN
1.17610569973803	NaN	NaN
1.17776120142677	NaN	NaN
1.17879347016907	NaN	NaN
1.18150199101356	NaN	NaN
1.18212671374586	NaN	NaN
1.18241025788092	NaN	NaN
1.18548262146422	NaN	NaN
1.18579301915798	NaN	NaN
1.1880772916461	NaN	NaN
1.18820148862471	NaN	NaN
1.19065928076163	NaN	NaN
1.19497863301497	NaN	NaN
1.19515874001947	NaN	NaN
1.19960812896178	NaN	NaN
1.200052716214	NaN	NaN
1.20193060136929	NaN	NaN
1.20387250289746	NaN	NaN
1.20425316996353	NaN	NaN
1.20686650753871	NaN	NaN
1.20804161375354	NaN	NaN
1.21091421548604	NaN	NaN
1.2139249963494	NaN	NaN
1.22285715358522	NaN	NaN
1.22355576846125	NaN	NaN
1.22606127006552	NaN	NaN
1.22729028694804	NaN	NaN
1.2327093406959	NaN	NaN
1.23283972565228	NaN	NaN
1.23434007996161	NaN	NaN
1.23779441172114	NaN	NaN
1.23959268772811	NaN	NaN
1.24214150897709	NaN	NaN
1.24319715912035	NaN	NaN
1.24544026813615	NaN	NaN
1.24733951278448	NaN	NaN
1.2491321645484	NaN	NaN
1.25001676742725	NaN	NaN
1.25298265618401	NaN	NaN
1.25328254074929	NaN	NaN
1.25654531314085	NaN	NaN
1.25758194290132	NaN	NaN
1.25927529657501	NaN	NaN
1.26105963317384	NaN	NaN
1.26110234567103	NaN	NaN
1.2625778407927	NaN	NaN
1.26422409380673	NaN	NaN
1.26600368716332	NaN	NaN
1.26961630227424	NaN	NaN
1.26993148474114	NaN	NaN
1.27174419899106	NaN	NaN
1.27428588741158	NaN	NaN
1.27539546752336	NaN	NaN
1.2781138008985	NaN	NaN
1.27966355706603	NaN	NaN
1.28108446749721	NaN	NaN
1.28181114666013	NaN	NaN
1.28857739131908	NaN	NaN
1.29267404800772	NaN	NaN
1.29365195197488	NaN	NaN
1.29471785634642	NaN	NaN
1.29484675402052	NaN	NaN
1.29552410009325	NaN	NaN
1.29677850862932	NaN	NaN
1.29698102399573	NaN	NaN
1.29876187713321	NaN	NaN
1.30398909072029	NaN	NaN
1.30857913744313	NaN	NaN
1.3103252636952	NaN	NaN
1.31162664905184	NaN	NaN
1.31444331911178	NaN	NaN
1.3163157398603	NaN	NaN
1.31670996721313	NaN	NaN
1.31852199431891	NaN	NaN
1.32223706723765	NaN	NaN
1.32576615382006	NaN	NaN
1.32604000572097	NaN	NaN
1.32631275132698	NaN	NaN
1.32798581302004	NaN	NaN
1.33021995060889	NaN	NaN
1.33177540047884	NaN	NaN
1.33386628599045	NaN	NaN
1.33423847614631	NaN	NaN
1.33931085459822	NaN	NaN
1.3483266466279	NaN	NaN
1.34996767519985	NaN	NaN
1.3505184953407	NaN	NaN
1.35257348958525	NaN	NaN
1.35329464183456	NaN	NaN
1.35767537852015	NaN	NaN
1.35967131812755	NaN	NaN
1.36391091272381	NaN	NaN
1.36936067855258	NaN	NaN
1.37137835621125	NaN	NaN
1.37451367050097	NaN	NaN
1.37580943729923	NaN	NaN
1.37951233255829	NaN	NaN
1.3824587426773	NaN	NaN
1.38472923643035	NaN	NaN
1.38477739276241	NaN	NaN
1.3868032839621	NaN	NaN
1.38810292803141	NaN	NaN
1.38816242158213	NaN	NaN
1.38937992762217	NaN	NaN
1.39103597731705	NaN	NaN
1.39183956849955	NaN	NaN
1.39685185068794	NaN	NaN
1.39954105383298	NaN	NaN
1.40709757513071	NaN	NaN
1.40772707692908	NaN	NaN
1.40827400037917	NaN	NaN
1.40986335223129	NaN	NaN
1.41201031777987	NaN	NaN
1.41224909134788	NaN	NaN
1.41573454991733	NaN	NaN
1.41903963426393	NaN	NaN
1.41993261250322	NaN	NaN
1.42192770337454	NaN	NaN
1.4219858905265	NaN	NaN
1.42369801979843	NaN	NaN
1.42474871859215	NaN	NaN
1.42494150645918	NaN	NaN
1.42594495375671	NaN	NaN
1.43339376522434	NaN	NaN
1.43631629877202	NaN	NaN
1.43734834074144	NaN	NaN
1.44051006370134	NaN	NaN
1.44075173579336	NaN	NaN
1.4449306681164	NaN	NaN
1.44625694480726	NaN	NaN
1.44955738200206	NaN	NaN
1.4495956565486	NaN	NaN
1.45095654169126	NaN	NaN
1.4554888160118	NaN	NaN
1.45911513090851	NaN	NaN
1.4597897046826	NaN	NaN
1.46029686918537	NaN	NaN
1.46657672751773	NaN	NaN
1.47110942932647	NaN	NaN
1.47204194962019	NaN	NaN
1.47534882286511	NaN	NaN
1.47577083213064	NaN	NaN
1.47595587460659	NaN	NaN
1.4761714533389	NaN	NaN
1.47644414791935	NaN	NaN
1.47974061496459	NaN	NaN
1.4828018319691	NaN	NaN
1.48425687831249	NaN	NaN
1.49383944062501	NaN	NaN
1.49674306469838	NaN	NaN
1.49891821460159	NaN	NaN
1.50189176248942	NaN	NaN
1.50547357821679	NaN	NaN
1.51018379574508	NaN	NaN
1.5110437731392	NaN	NaN
1.5132878588446	NaN	NaN
1.51383135901949	NaN	NaN
1.51417355007618	NaN	NaN
1.52435830728221	NaN	NaN
1.52568994950211	NaN	NaN
1.52590617980534	NaN	NaN
1.52605199759211	NaN	NaN
1.52718642490568	NaN	NaN
1.52794876286691	NaN	NaN
1.538755731431	NaN	NaN
1.53877921521005	NaN	NaN
1.53935489899933	NaN	NaN
1.54752564792638	NaN	NaN
1.54941103264678	NaN	NaN
1.55276419925085	NaN	NaN
1.55648127801633	NaN	NaN
1.55709913487722	NaN	NaN
1.55932176387686	NaN	NaN
1.56988253676563	NaN	NaN
1.57414514309759	NaN	NaN
1.57467691823236	NaN	NaN
1.57484136378738	NaN	NaN
1.57499730663835	NaN	NaN
1.58087895085992	NaN	NaN
1.58584392852203	NaN	NaN
1.58854432298165	NaN	NaN
1.59100230627853	NaN	NaN
1.59319946392868	NaN	NaN
1.59399960654951	NaN	NaN
1.59407708361367	NaN	NaN
1.59579833782353	NaN	NaN
1.59857151677298	NaN	NaN
1.59955904906187	NaN	NaN
1.60031864174128	NaN	NaN
1.60269722888369	NaN	NaN
1.60500224725231	NaN	NaN
1.60523899377877	NaN	NaN
1.60763068018353	NaN	NaN
1.60765304553988	NaN	NaN
1.60801895422307	NaN	NaN
1.60975572112083	NaN	NaN
1.61159669900542	NaN	NaN
1.61341778221524	NaN	NaN
1.61385885589301	NaN	NaN
1.61496972235444	NaN	NaN
1.61609427614012	NaN	NaN
1.61830347380708	NaN	NaN
1.62468887037302	NaN	NaN
1.62941127781402	NaN	NaN
1.63528855484337	NaN	NaN
1.63607057936676	NaN	NaN
1.63994757380901	NaN	NaN
1.64120667192804	NaN	NaN
1.64150966537448	NaN	NaN
1.64984088184268	NaN	NaN
1.65507333395857	NaN	NaN
1.65592226811599	NaN	NaN
1.65785771833068	NaN	NaN
1.66914537664979	NaN	NaN
1.67094738813322	NaN	NaN
1.67267979594754	NaN	NaN
1.67458294963763	NaN	NaN
1.68052144116293	NaN	NaN
1.6810626468831	NaN	NaN
1.68124143877172	NaN	NaN
1.68150279997498	NaN	NaN
1.69043850974327	NaN	NaN
1.69463293996007	NaN	NaN
1.6946560812531	NaN	NaN
1.69642426699374	NaN	NaN
1.69696348567302	NaN	NaN
1.6975629497451	NaN	NaN
1.69838092340323	NaN	NaN
1.69917006277863	NaN	NaN
1.70093539215128	NaN	NaN
1.70123293094515	NaN	NaN
1.70163550299332	NaN	NaN
1.70621458611944	NaN	NaN
1.71136144195773	NaN	NaN
1.71594321994612	NaN	NaN
1.72099622007143	NaN	NaN
1.72373496859038	NaN	NaN
1.7281224914034	NaN	NaN
1.73316280691271	NaN	NaN
1.73395589931882	NaN	NaN
1.73904498351479	NaN	NaN
1.7428453096566	NaN	NaN
1.75491096200854	NaN	NaN
1.7590131270471	NaN	NaN
1.75980377710028	NaN	NaN
1.76060011895641	NaN	NaN
1.76078670830608	NaN	NaN
1.76423743004584	NaN	NaN
1.768873097513	NaN	NaN
1.77065108656574	NaN	NaN
1.7710315504055	NaN	NaN
1.77292119758361	NaN	NaN
1.77648342061968	NaN	NaN
1.77706021886297	NaN	NaN
1.77842480098569	NaN	NaN
1.77992002568527	NaN	NaN
1.7800671276653	NaN	NaN
1.78066560668473	NaN	NaN
1.78779588121786	NaN	NaN
1.79433202498681	NaN	NaN
1.79828446595581	NaN	NaN
1.79863962315811	NaN	NaN
1.80358535511281	NaN	NaN
1.80631839955923	NaN	NaN
1.80973443819897	NaN	NaN
1.81205868254603	NaN	NaN
1.8146017579409	NaN	NaN
1.81567435767109	NaN	NaN
1.81948473998866	NaN	NaN
1.82500741625736	NaN	NaN
1.82746594819091	NaN	NaN
1.83212958824851	NaN	NaN
1.83225400790647	NaN	NaN
1.83277051128624	NaN	NaN
1.83499849627634	NaN	NaN
1.84075313076991	NaN	NaN
1.84395743639145	NaN	NaN
1.84678892100439	NaN	NaN
1.85389815298569	NaN	NaN
1.85411246728783	NaN	NaN
1.85438510641903	NaN	NaN
1.85783407723205	NaN	NaN
1.85805519905871	NaN	NaN
1.86103719619441	NaN	NaN
1.86707100839426	NaN	NaN
1.86919300574195	NaN	NaN
1.87347907121224	NaN	NaN
1.87374596132744	NaN	NaN
1.87526994961837	NaN	NaN
1.8781778386501	NaN	NaN
1.88397954728567	NaN	NaN
1.88841395010168	NaN	NaN
1.88854979198328	NaN	NaN
1.88964666821916	NaN	NaN
1.89076616732941	NaN	NaN
1.89376845280611	NaN	NaN
1.895827827002	NaN	NaN
1.90474895660046	NaN	NaN
1.90570368931405	NaN	NaN
1.90570543222486	NaN	NaN
1.91124213453328	NaN	NaN
1.912495410994	NaN	NaN
1.91289809184307	NaN	NaN
1.91671596497022	NaN	NaN
1.91702486274561	NaN	NaN
1.92069507557894	NaN	NaN
1.92254442411494	NaN	NaN
1.92348781149649	NaN	NaN
1.92389179397483	NaN	NaN
1.92516248579102	NaN	NaN
1.93708665786492	NaN	NaN
1.93756395556863	NaN	NaN
1.9384042814518	NaN	NaN
1.93962185188983	NaN	NaN
1.9405603517314	NaN	NaN
1.9513358559726	NaN	NaN
1.95230530390075	NaN	NaN
1.95472684317135	NaN	NaN
1.96505583341978	NaN	NaN
1.96573826354765	NaN	NaN
1.97018813075363	NaN	NaN
1.97245240723725	NaN	NaN
1.97346368608593	NaN	NaN
1.97539960657318	NaN	NaN
1.98894305130904	NaN	NaN
1.99067306979553	NaN	NaN
1.99301496794114	NaN	NaN
1.99655810897685	NaN	NaN
1.99704047650677	NaN	NaN
1.99732497151428	NaN	NaN
1.9984326139681	NaN	NaN
1.99882838017051	NaN	NaN
2.00140175041513	NaN	NaN
2.00301608028781	NaN	NaN
2.00342741578327	NaN	NaN
2.0129470306395	NaN	NaN
2.0146134643934	NaN	NaN
2.02441125495671	NaN	NaN
2.02466734739102	NaN	NaN
2.02648537656841	NaN	NaN
2.03094759043424	NaN	NaN
2.03167115744192	NaN	NaN
2.03318867826625	NaN	NaN
2.03912702265791	NaN	NaN
2.0398816823389	NaN	NaN
2.04000925219423	NaN	NaN
2.04256018418595	NaN	NaN
2.04758121578422	NaN	NaN
2.05218485559195	NaN	NaN
2.05406484822794	NaN	NaN
2.05671647441944	NaN	NaN
2.0628261114965	NaN	NaN
2.06344858518337	NaN	NaN
2.06592141227831	NaN	NaN
2.06942233535695	NaN	NaN
2.07903002591156	NaN	NaN
2.08071338022604	NaN	NaN
2.0827327811573	NaN	NaN
2.08309935832052	NaN	NaN
2.08380554259138	NaN	NaN
2.08482683068077	NaN	NaN
2.08747011909367	NaN	NaN
2.08812061466315	NaN	NaN
2.09127992715568	NaN	NaN
2.09533444362227	NaN	NaN
2.0964651669617	NaN	NaN
2.09944306077126	NaN	NaN
2.10218647642051	NaN	NaN
2.10587411913333	NaN	NaN
2.10891979963441	NaN	NaN
2.11041674027434	NaN	NaN
2.11188378530055	NaN	NaN
2.11497681310923	NaN	NaN
2.12235421906294	NaN	NaN
2.12304221214166	NaN	NaN
2.1274848283268	NaN	NaN
2.13260588908525	NaN	NaN
2.1346242120739	NaN	NaN
2.1369523544508	NaN	NaN
2.14217239483796	NaN	NaN
2.14815616951096	NaN	NaN
2.15210073647714	NaN	NaN
2.15344993997688	NaN	NaN
2.15570053536715	NaN	NaN
2.15673149325212	NaN	NaN
2.15698525847786	NaN	NaN
2.15728737355124	NaN	NaN
2.16555725474026	NaN	NaN
2.16591155547845	NaN	NaN
2.17146954592328	NaN	NaN
2.17169937050191	NaN	NaN
2.17339184577308	NaN	NaN
2.17375681526916	NaN	NaN
2.17513815631511	NaN	NaN
2.17907943848715	NaN	NaN
2.18067401527542	NaN	NaN
2.18167887771989	NaN	NaN
2.18436515017446	NaN	NaN
2.18547389945136	NaN	NaN
2.18582956120763	NaN	NaN
2.19630359116813	NaN	NaN
2.19679145123909	NaN	NaN
2.19766812649558	NaN	NaN
2.19778809645887	NaN	NaN
2.19859193202425	NaN	NaN
2.20232672214907	NaN	NaN
2.2073172159869	NaN	NaN
2.20869268437696	NaN	NaN
2.2106662420791	NaN	NaN
2.21260939317894	NaN	NaN
2.21439492073224	NaN	NaN
2.2157179836411	NaN	NaN
2.21806866889463	NaN	NaN
2.22125647130078	NaN	NaN
2.22904161588186	NaN	NaN
2.22996519927073	NaN	NaN
2.23147625683766	NaN	NaN
2.23314567323929	NaN	NaN
2.23578945474007	NaN	NaN
2.24415277684412	NaN	NaN
2.24660471299273	NaN	NaN
2.24683494681306	NaN	NaN
2.25616460532279	NaN	NaN
2.25894359856672	NaN	NaN
2.26473118590393	NaN	NaN
2.26673724078756	NaN	NaN
2.26738527504093	NaN	NaN
2.27367670808796	NaN	NaN
2.27397736341471	NaN	NaN
2.27781320038343	NaN	NaN
2.27885683588083	NaN	NaN
2.27964613665812	NaN	NaN
2.2865739680763	NaN	NaN
2.28891650255364	NaN	NaN
2.29063319299137	NaN	NaN
2.296342726342	NaN	NaN
2.30834888614313	NaN	NaN
2.31372724601553	NaN	NaN
2.32205066257686	NaN	NaN
2.3249813043121	NaN	NaN
2.33342366400087	NaN	NaN
2.33439182626195	NaN	NaN
2.33899650853075	NaN	NaN
2.34779972892286	NaN	NaN
2.35026568557062	NaN	NaN
2.35068501495282	NaN	NaN
2.35567831491608	NaN	NaN
2.3560056759609	NaN	NaN
2.36327412928936	NaN	NaN
2.37062073458843	NaN	NaN
2.37998048951916	NaN	NaN
2.38486821896224	NaN	NaN
2.39139780617222	NaN	NaN
2.39286139085232	NaN	NaN
2.39550530343926	NaN	NaN
2.39961986599118	NaN	NaN
2.40449219648994	NaN	NaN
2.40877944619218	NaN	NaN
2.41449412469075	NaN	NaN
2.41611683398793	NaN	NaN
2.4169504166428	NaN	NaN
2.41854834400842	NaN	NaN
2.42146127057209	NaN	NaN
2.42382471996683	NaN	NaN
2.42402776446909	NaN	NaN
2.42596884573283	NaN	NaN
2.43179150279536	NaN	NaN
2.43425202323345	NaN	NaN
2.43625112793182	NaN	NaN
2.44288640521192	NaN	NaN
2.44965593836418	NaN	NaN
2.45069667784458	NaN	NaN
2.4647184249787	NaN	NaN
2.48623614433685	NaN	NaN
2.48829043769382	NaN	NaN
2.49041985620406	NaN	NaN
2.49164500715245	NaN	NaN
2.49354234094945	NaN	NaN
2.50016096314066	NaN	NaN
2.50122746311501	NaN	NaN
2.50879498000076	NaN	NaN
2.50890346899466	NaN	NaN
2.50892910224772	NaN	NaN
2.51090998204297	NaN	NaN
2.52056507800073	NaN	NaN
2.5253896556055	NaN	NaN
2.53118632599351	NaN	NaN
2.53302311276262	NaN	NaN
2.54244190488066	NaN	NaN
2.54598215821574	NaN	NaN
2.54960818184216	NaN	NaN
2.55212259301721	NaN	NaN
2.55619007902515	NaN	NaN
2.56128666822463	NaN	NaN
2.56260092132757	NaN	NaN
2.56500643019795	NaN	NaN
2.56970876031506	NaN	NaN
2.57143051133297	NaN	NaN
2.57771565043633	NaN	NaN
2.58279212689679	NaN	NaN
2.5882917857797	NaN	NaN
2.59907455860771	NaN	NaN
2.60069676515276	NaN	NaN
2.6101600666827	NaN	NaN
2.61585478963809	NaN	NaN
2.62258171003405	NaN	NaN
2.62369197153909	NaN	NaN
2.62456360528691	NaN	NaN
2.62481706735696	NaN	NaN
2.62545506223138	NaN	NaN
2.62655872894508	NaN	NaN
2.63016547472276	NaN	NaN
2.63461787315068	NaN	NaN
2.63845522615915	NaN	NaN
2.64888898154444	NaN	NaN
2.65177312806213	NaN	NaN
2.65735985841487	NaN	NaN
2.65794857219055	NaN	NaN
2.66124709657882	NaN	NaN
2.66613994565903	NaN	NaN
2.66672190025448	NaN	NaN
2.66810193947054	NaN	NaN
2.67256700271322	NaN	NaN
2.68180388600855	NaN	NaN
2.68509844549049	NaN	NaN
2.68703044671537	NaN	NaN
2.69003259532029	NaN	NaN
2.69380635045777	NaN	NaN
2.69630432350239	NaN	NaN
2.6986022091892	NaN	NaN
2.70360290934765	NaN	NaN
2.70711111249873	NaN	NaN
2.71675558257639	NaN	NaN
2.71728840413986	NaN	NaN
2.72306455812452	NaN	NaN
2.72436831910053	NaN	NaN
2.72503950055945	NaN	NaN
2.73573273067184	NaN	NaN
2.74483245659281	NaN	NaN
2.74594696963736	NaN	NaN
2.74648456772007	NaN	NaN
2.76116462852	NaN	NaN
2.76524271093418	NaN	NaN
2.7707811791567	NaN	NaN
2.77471031723645	NaN	NaN
2.78567422057369	NaN	NaN
2.78593046495251	NaN	NaN
2.78984201997464	NaN	NaN
2.79572099660931	NaN	NaN
2.80117702820544	NaN	NaN
2.8017588125389	NaN	NaN
2.81408142334702	NaN	NaN
2.81803951471412	NaN	NaN
2.81828265802169	NaN	NaN
2.82016122007128	NaN	NaN
2.82442610021606	NaN	NaN
2.8433137354221	NaN	NaN
2.85094917708176	NaN	NaN
2.8543024163097	NaN	NaN
2.86208762199458	NaN	NaN
2.8656822046319	NaN	NaN
2.87691604748116	NaN	NaN
2.88404267213467	NaN	NaN
2.89905665530538	NaN	NaN
2.90220062803632	NaN	NaN
2.90237648911048	NaN	NaN
2.91569803330486	NaN	NaN
2.93171885431416	NaN	NaN
2.93597562725019	NaN	NaN
2.94364029616378	NaN	NaN
2.95460730677558	NaN	NaN
2.9573817755006	NaN	NaN
2.95834758936321	NaN	NaN
2.95863297604744	NaN	NaN
2.96576504689857	NaN	NaN
2.96648555545453	NaN	NaN
2.96751907817363	NaN	NaN
2.97139134170278	NaN	NaN
2.97821657516512	NaN	NaN
2.97900198485037	NaN	NaN
2.98547796686279	NaN	NaN
2.9874667988964	NaN	NaN
2.9929985869231	NaN	NaN
2.99714744791928	NaN	NaN
2.99832985486387	NaN	NaN
3.00416616245168	NaN	NaN
3.00417508704505	NaN	NaN
3.00443492184046	NaN	NaN
3.00738615977235	NaN	NaN
3.0227719813702	NaN	NaN
3.04158365066543	NaN	NaN
3.04323402500629	NaN	NaN
3.04644949865767	NaN	NaN
3.04928217884236	NaN	NaN
3.05271344090421	NaN	NaN
3.06297647286691	NaN	NaN
3.06427923511353	NaN	NaN
3.07185628710874	NaN	NaN
3.07767620530743	NaN	NaN
3.08660307374713	NaN	NaN
3.09044675176053	NaN	NaN
3.09937426971794	NaN	NaN
3.10239161120563	NaN	NaN
3.11166559879668	NaN	NaN
3.11194395788146	NaN	NaN
3.11505910626569	NaN	NaN
3.12711273108329	NaN	NaN
3.13860135909943	NaN	NaN
3.13917708510458	NaN	NaN
3.1629852149687	NaN	NaN
3.16767141424699	NaN	NaN
3.16832881594278	NaN	NaN
3.17024154427306	NaN	NaN
3.18538254219611	NaN	NaN
3.18941612880935	NaN	NaN
3.19494901048022	NaN	NaN
3.22678272964758	NaN	NaN
3.22954892732345	NaN	NaN
3.26594589658991	NaN	NaN
3.27003096962397	NaN	NaN
3.27020880229052	NaN	NaN
3.28111942337739	NaN	NaN
3.28213286625825	NaN	NaN
3.28819095269426	NaN	NaN
3.29947968475978	NaN	NaN
3.30871934791342	NaN	NaN
3.31261050734456	NaN	NaN
3.31513499002213	NaN	NaN
3.31708864092427	NaN	NaN
3.32196158266186	NaN	NaN
3.32796029398202	NaN	NaN
3.33012153391391	NaN	NaN
3.33138554773478	NaN	NaN
3.33278474445354	NaN	NaN
3.33521593650847	NaN	NaN
3.34456925706639	NaN	NaN
3.34777919998104	NaN	NaN
3.35054911685982	NaN	NaN
3.35507497003332	NaN	NaN
3.36881404139289	NaN	NaN
3.37493308052354	NaN	NaN
3.38625535816575	NaN	NaN
3.38669768188273	NaN	NaN
3.39124085643931	NaN	NaN
3.40114642948429	NaN	NaN
3.40277552178726	NaN	NaN
3.41082805613916	NaN	NaN
3.4144529674191	NaN	NaN
3.41537837429393	NaN	NaN
3.41578088018066	NaN	NaN
3.4191788810068	NaN	NaN
3.42324345992583	NaN	NaN
3.43503704359544	NaN	NaN
3.48227518159156	NaN	NaN
3.48894145820649	NaN	NaN
3.50207565815481	NaN	NaN
3.50603778451716	NaN	NaN
3.51024857135462	NaN	NaN
3.51025304123145	NaN	NaN
3.51987278568585	NaN	NaN
3.5245809160936	NaN	NaN
3.52838443083932	NaN	NaN
3.5293181053333	NaN	NaN
3.53067276665781	NaN	NaN
3.53149601161283	NaN	NaN
3.53244828491918	NaN	NaN
3.53757539694867	NaN	NaN
3.55317079083192	NaN	NaN
3.56301445844975	NaN	NaN
3.56387395938414	NaN	NaN
3.56952805180649	NaN	NaN
3.57299654487923	NaN	NaN
3.574303331381	NaN	NaN
3.57532505691467	NaN	NaN
3.57901263092973	NaN	NaN
3.5830172642367	NaN	NaN
3.58473507861839	NaN	NaN
3.58498427805918	NaN	NaN
3.58553715933738	NaN	NaN
3.59593552609998	NaN	NaN
3.59707424590546	NaN	NaN
3.59954660252586	NaN	NaN
3.60159666888953	NaN	NaN
3.60823059281144	NaN	NaN
3.6096465256492	NaN	NaN
3.62518844473599	NaN	NaN
3.62852454452454	NaN	NaN
3.63866497968831	NaN	NaN
3.64163539547678	NaN	NaN
3.66332271641494	NaN	NaN
3.67727133999877	NaN	NaN
3.69840999415844	NaN	NaN
3.71429463484882	NaN	NaN
3.71541746273783	NaN	NaN
3.72333374324339	NaN	NaN
3.72437331518439	NaN	NaN
3.72924347658633	NaN	NaN
3.72934380897741	NaN	NaN
3.73692692399569	NaN	NaN
3.74041754087266	NaN	NaN
3.74123503846637	NaN	NaN
3.74517311245841	NaN	NaN
3.75077650526668	NaN	NaN
3.75089471236541	NaN	NaN
3.78663639940557	NaN	NaN
3.78870951903358	NaN	NaN
3.7889864192831	NaN	NaN
3.79904722250809	NaN	NaN
3.80931464623581	NaN	NaN
3.81547701453849	NaN	NaN
3.81994511161291	NaN	NaN
3.82236049627227	NaN	NaN
3.83182014262452	NaN	NaN
3.83474975220512	NaN	NaN
3.84862159369082	NaN	NaN
3.85054001274374	NaN	NaN
3.85182333495939	NaN	NaN
3.85588653703571	NaN	NaN
3.85592023474395	NaN	NaN
3.86142056438811	NaN	NaN
3.86424171782592	NaN	NaN
3.87430455000063	NaN	NaN
3.88111004245697	NaN	NaN
3.88238423265161	NaN	NaN
3.90465605822438	NaN	NaN
3.90778013886412	NaN	NaN
3.92459896780595	NaN	NaN
3.93123131602375	NaN	NaN
3.94073453323811	NaN	NaN
3.94467773303432	NaN	NaN
3.94592981048362	NaN	NaN
3.94677539582071	NaN	NaN
3.94820359662874	NaN	NaN
3.95153626748933	NaN	NaN
3.95176797347625	NaN	NaN
3.95380194176206	NaN	NaN
3.96102913180379	NaN	NaN
3.97746116837203	NaN	NaN
3.98054752366452	NaN	NaN
3.98582438199291	NaN	NaN
3.99058907794472	NaN	NaN
3.9954489801649	NaN	NaN
3.99588707623554	NaN	NaN
3.99724329367377	NaN	NaN
4.01164129940132	NaN	NaN
4.02048967562676	NaN	NaN
4.02335437723282	NaN	NaN
4.03185669970246	NaN	NaN
4.03900105046408	NaN	NaN
4.04526225197209	NaN	NaN
4.04705997152556	NaN	NaN
4.0514410433473	NaN	NaN
4.05240187284372	NaN	NaN
4.05316658855701	NaN	NaN
4.06001171530315	NaN	NaN
4.07319417739851	NaN	NaN
4.08521574225272	NaN	NaN
4.09765205838232	NaN	NaN
4.09926566317479	NaN	NaN
4.10146925293265	NaN	NaN
4.10182826571154	NaN	NaN
4.11273650922254	NaN	NaN
4.15721959708543	NaN	NaN
4.16731344396946	NaN	NaN
4.16991495032036	NaN	NaN
4.17042577865651	NaN	NaN
4.17687849771992	NaN	NaN
4.17750496818009	NaN	NaN
4.1813465597631	NaN	NaN
4.18318735396435	NaN	NaN
4.20838824755251	NaN	NaN
4.21911423429719	NaN	NaN
4.22309882584826	NaN	NaN
4.23389353274984	NaN	NaN
4.2373576619744	NaN	NaN
4.2466931605667	NaN	NaN
4.25251566123068	NaN	NaN
4.27560590420502	NaN	NaN
4.27737636640964	NaN	NaN
4.281974853729	NaN	NaN
4.29995678289343	NaN	NaN
4.30066606047391	NaN	NaN
4.32277337423417	NaN	NaN
4.32468450880684	NaN	NaN
4.33112677356231	NaN	NaN
4.33138448140508	NaN	NaN
4.33873354887168	NaN	NaN
4.34332203036302	NaN	NaN
4.35341202068391	NaN	NaN
4.35439668822471	NaN	NaN
4.35525604497119	NaN	NaN
4.35618855956614	NaN	NaN
4.36909563940105	NaN	NaN
4.37162894251509	NaN	NaN
4.37612801818145	NaN	NaN
4.38525868916899	NaN	NaN
4.38997180181908	NaN	NaN
4.39834912063716	NaN	NaN
4.42185668163306	NaN	NaN
4.426656977522	NaN	NaN
4.43147091399136	NaN	NaN
4.44669735513032	NaN	NaN
4.47363347582034	NaN	NaN
4.48269399491403	NaN	NaN
4.48744342779988	NaN	NaN
4.48961564167004	NaN	NaN
4.49306427033484	NaN	NaN
4.50131482854395	NaN	NaN
4.53534752806939	NaN	NaN
4.54002893813911	NaN	NaN
4.54056307812266	NaN	NaN
4.55024943710292	NaN	NaN
4.5652289030744	NaN	NaN
4.57254361773349	NaN	NaN
4.57315544120067	NaN	NaN
4.58203485247857	NaN	NaN
4.58655923038009	NaN	NaN
4.60203611714916	NaN	NaN
4.60919915779206	NaN	NaN
4.63348551795196	NaN	NaN
4.64044167817892	NaN	NaN
4.64117418388451	NaN	NaN
4.64323725348443	NaN	NaN
4.6566276238424	NaN	NaN
4.66175231217005	NaN	NaN
4.66434489462684	NaN	NaN
4.66569101767986	NaN	NaN
4.6838617149899	NaN	NaN
4.70497781428569	NaN	NaN
4.71378304079527	NaN	NaN
4.73844147557134	NaN	NaN
4.74024129501311	NaN	NaN
4.74453415369478	NaN	NaN
4.76159376963224	NaN	NaN
4.76753867996237	NaN	NaN
4.76918429653459	NaN	NaN
4.78104991400065	NaN	NaN
4.80344049924609	NaN	NaN
4.80560121799212	NaN	NaN
4.8102001913955	NaN	NaN
4.81812919490552	NaN	NaN
4.83512673941781	NaN	NaN
4.84490537558769	NaN	NaN
4.84535011688974	NaN	NaN
4.86458844438916	NaN	NaN
4.89098353613766	NaN	NaN
4.92168607324578	NaN	NaN
4.93601625512327	NaN	NaN
4.94107615216678	NaN	NaN
4.95173487513076	NaN	NaN
4.96408653402267	NaN	NaN
4.97119494710949	NaN	NaN
4.97396648335501	NaN	NaN
4.97538547006297	NaN	NaN
4.98013409927083	NaN	NaN
5.00858691485302	NaN	NaN
5.0086176280781	NaN	NaN
5.01624085559714	NaN	NaN
5.01927785604656	NaN	NaN
5.0209811258226	NaN	NaN
5.02383752488561	NaN	NaN
5.02574295945654	NaN	NaN
5.02653865022812	NaN	NaN
5.03556858361435	NaN	NaN
5.03851131486264	NaN	NaN
5.04227710120218	NaN	NaN
5.04469176801228	NaN	NaN
5.04648270871908	NaN	NaN
5.05529451936467	NaN	NaN
5.06849181062241	NaN	NaN
5.07475707583648	NaN	NaN
5.08990887403436	NaN	NaN
5.09254229803284	NaN	NaN
5.10011790333332	NaN	NaN
5.10696992448344	NaN	NaN
5.11017755952538	NaN	NaN
5.11680380579061	NaN	NaN
5.12064589632072	NaN	NaN
5.12917969255793	NaN	NaN
5.13557511703374	NaN	NaN
5.13635647102715	NaN	NaN
5.14056212629293	NaN	NaN
5.16932718651447	NaN	NaN
5.17141795019494	NaN	NaN
5.18207369919301	NaN	NaN
5.1886900792248	NaN	NaN
5.19237808670605	NaN	NaN
5.19389612664592	NaN	NaN
5.19403014426143	NaN	NaN
5.19854637322884	NaN	NaN
5.20217554511319	NaN	NaN
5.20734078656166	NaN	NaN
5.21112960397352	NaN	NaN
5.21267909477957	NaN	NaN
5.21302539851987	NaN	NaN
5.23199245745085	NaN	NaN
5.23657910977806	NaN	NaN
5.24014733755538	NaN	NaN
5.25450589521057	NaN	NaN
5.31775870481803	NaN	NaN
5.33164697343825	NaN	NaN
5.338359563422	NaN	NaN
5.3439027780507	NaN	NaN
5.37050761302786	NaN	NaN
5.38524528806118	NaN	NaN
5.39309093692063	NaN	NaN
5.40969661492466	NaN	NaN
5.41208120450844	NaN	NaN
5.41376697705318	NaN	NaN
5.42741347231076	NaN	NaN
5.47240722137238	NaN	NaN
5.47292342435631	NaN	NaN
5.47450715428979	NaN	NaN
5.50728859538905	NaN	NaN
5.51578253508102	NaN	NaN
5.51701796937608	NaN	NaN
5.53493041071254	NaN	NaN
5.54542475634098	NaN	NaN
5.55075460859174	NaN	NaN
5.57096732113869	NaN	NaN
5.57996449436286	NaN	NaN
5.59306859466888	NaN	NaN
5.60546872086928	NaN	NaN
5.6213525689596	NaN	NaN
5.62954863186076	NaN	NaN
5.64559290001698	NaN	NaN
5.66341623494196	NaN	NaN
5.6795193980491	NaN	NaN
5.70410216425335	NaN	NaN
5.70740763565642	NaN	NaN
5.7184453886329	NaN	NaN
5.72374643964648	NaN	NaN
5.72831487627548	NaN	NaN
5.74743036432287	NaN	NaN
5.78267770065264	NaN	NaN
5.78894625809259	NaN	NaN
5.79706143777655	NaN	NaN
5.81204822611297	NaN	NaN
5.85576105540002	NaN	NaN
5.85627358139212	NaN	NaN
5.87908645831464	NaN	NaN
5.88634975003224	NaN	NaN
5.9023982355882	NaN	NaN
5.91377180360513	NaN	NaN
5.92497654320348	NaN	NaN
5.92722775157613	NaN	NaN
5.93219242091732	NaN	NaN
5.93239923585071	NaN	NaN
5.94771564831402	NaN	NaN
5.95115836782493	NaN	NaN
5.95189871429102	NaN	NaN
5.96391315007001	NaN	NaN
5.99696774385299	NaN	NaN
6.00383547056109	NaN	NaN
6.00680000171915	NaN	NaN
6.00839977882168	NaN	NaN
6.00920081064007	NaN	NaN
6.02988823970591	NaN	NaN
6.04902451272504	NaN	NaN
6.0888629850017	NaN	NaN
6.09710494218831	NaN	NaN
6.13006269234421	NaN	NaN
6.13690371382886	NaN	NaN
6.14434316715703	NaN	NaN
6.14514130802406	NaN	NaN
6.16734737610447	NaN	NaN
6.18814486717864	NaN	NaN
6.18878714954441	NaN	NaN
6.19667502118601	NaN	NaN
6.23142995351688	NaN	NaN
6.23769194442273	NaN	NaN
6.25019828039833	NaN	NaN
6.28511046368684	NaN	NaN
6.28595612423403	NaN	NaN
6.33000018925453	NaN	NaN
6.35880368667454	NaN	NaN
6.3601281556923	NaN	NaN
6.37524730245345	NaN	NaN
6.39659049370792	NaN	NaN
6.39791387495367	NaN	NaN
6.45465055267593	NaN	NaN
6.47495074849742	NaN	NaN
6.47940934558148	NaN	NaN
6.49199308772769	NaN	NaN
6.4971645096662	NaN	NaN
6.5077206565913	NaN	NaN
6.55295893410609	NaN	NaN
6.55852405856561	NaN	NaN
6.5668105873213	NaN	NaN
6.57881912661885	NaN	NaN
6.58914477813825	NaN	NaN
6.59860150855172	NaN	NaN
6.60394956453944	NaN	NaN
6.61835166040074	NaN	NaN
6.62973211497333	NaN	NaN
6.65297982643221	NaN	NaN
6.69413867347963	NaN	NaN
6.69682862642601	NaN	NaN
6.74697210455793	NaN	NaN
6.78604302661427	NaN	NaN
6.79207980586363	NaN	NaN
6.82679456765794	NaN	NaN
6.8276055455765	NaN	NaN
6.83534009561444	NaN	NaN
6.85483779863744	NaN	NaN
6.87748948367401	NaN	NaN
6.87954529884662	NaN	NaN
6.88546717661641	NaN	NaN
6.89577005130189	NaN	NaN
6.92217029320604	NaN	NaN
6.92347754345372	NaN	NaN
6.92674791223715	NaN	NaN
6.97800446359317	NaN	NaN
6.98140752084621	NaN	NaN
7.03098529098989	NaN	NaN
7.03530892914881	NaN	NaN
7.06698894333177	NaN	NaN
7.08481798836442	NaN	NaN
7.14387281573138	NaN	NaN
7.14421986250769	NaN	NaN
7.16034475428841	NaN	NaN
7.17876116838586	NaN	NaN
7.29818425799374	NaN	NaN
7.3128602421416	NaN	NaN
7.31709124209904	NaN	NaN
7.32022834289871	NaN	NaN
7.35132918859153	NaN	NaN
7.37378062549878	NaN	NaN
7.38340676696612	NaN	NaN
7.38525494948989	NaN	NaN
7.40391494308199	NaN	NaN
7.41751709959965	NaN	NaN
7.42417544462336	NaN	NaN
7.46000939333222	NaN	NaN
7.46939222485694	NaN	NaN
7.49432712274398	NaN	NaN
7.52480816038203	NaN	NaN
7.53665621931967	NaN	NaN
7.5587751070699	NaN	NaN
7.56384394024274	NaN	NaN
7.61131870570708	NaN	NaN
7.61288522084759	NaN	NaN
7.63170344797957	NaN	NaN
7.63436510168106	NaN	NaN
7.64324587550463	NaN	NaN
7.65325333704147	NaN	NaN
7.67307839292196	NaN	NaN
7.67532869545267	NaN	NaN
7.67975523524115	NaN	NaN
7.69517152389553	NaN	NaN
7.71699140074137	NaN	NaN
7.73307656391495	NaN	NaN
7.78832128204692	NaN	NaN
7.83944641278646	NaN	NaN
7.87404931265208	NaN	NaN
7.89627845612365	NaN	NaN
7.93210557909517	NaN	NaN
7.95174238088076	NaN	NaN
7.95653251614429	NaN	NaN
7.96731972162928	NaN	NaN
8.00130154866215	NaN	NaN
8.00961231932246	NaN	NaN
8.01086199155353	NaN	NaN
[truncated: 424 more rows]
