# Supplementary material for: Diversity of spatiotemporal coding reveals specialized visual processing streams in the mouse cortex
Source: Nat Commun. 2022 Jun 6;13:3249. doi: 10.1038/s41467-022-29656-z (PMC9170684; doi:10.1038/s41467-022-29656-z)
Supplement: Supplementary file 7 — Source Data [file 41467_2022_29656_MOESM7_ESM.zip › source data/Figure7C_C11.txt]

speedIdx
0.118528189805549
-1.49999999999998
-0.00658945082717988
0.210636229294798
-0.191678784959984
-0.0658297169603234
-0.121183163154091
1.49999999983622
1.42024857980714
-0.528604730988712
0.90557069465032
-0.522324840816434
0.355985591709064
0.805410050109166
-0.519026278522116
-0.188407380811858
0.51694544340867
0.995256925581652
0.493081667674487
1.10855139934139
-0.240661663611305
1.4351158585416
-0.0547255670807886
-0.10623431732018
-0.330627570952913
0.0262665483389154
0.077440748155465
-0.0591287863796632
0.314781436630098
-0.475573299508387
-1.49998643537739
-0.892478910103623
-0.781055695924867
-0.175835251703205
-0.89903913500335
-0.183773756057741
-0.256136449591403
-0.280293635184251
1.09125903972204
-0.211920863349886
-1.05813996356453
1.02994389536871
0.692625502254103
0.770301710250975
0.138343217415864
-1.49999488795274
-0.323428823443054
-0.129839295270024
0.337388823037941
1.14273654282267
1.49999999956336
0.0467293143609252
0.922176716732234
1.49999999999968
0.735473717848083
-0.428106028092669
-0.0219804571073988
0.192404087265252
0.660590013558398
-0.0175474648249612
-0.906416394161228
-0.28926038559462
0.302139341015038
-0.0950433871519022
-0.519058907369846
-0.108642747879062
-0.657371396612114
0.224189870203486
-0.783346027282217
0.303065572747155
-0.719240233046072
-0.391881613075055
0.340153809335018
0.150930976623671
0.598945590960086
0.665235151321713
0.0649885923153727
-1.24535496569475
0.541184450433315
0.607928287682594
0.31705094653245
0.461122429055021
-0.313692250650495
1.25137339656591
0.0683833994551164
0.427694328708914
0.263270740161279
-0.579509878669249
-0.281801802028805
-0.633444067891452
-0.700969175101219
-1.49999999999998
-1.06648725478081
-0.361533705588772
-0.683039435508657
-0.428664905629324
0.951773160598652
0.14000539372171
0.350169182604358
-0.299386127305093
-0.396969304377244
-0.372061256903585
-0.421376473918971
1.49999939576266
0.00609171220733536
-0.307134978021348
-0.130416922063848
-0.846690370044229
-0.369367257172365
0.79423160481515
0.253669677646928
0.394519907172976
0.702936681234027
0.619190344140178
-0.0837518150087464
0.682802814458484
-0.257478985616625
0.298676765765219
1.49999999942735
0.981733767809294
0.0631103534030186
0.0997955789579856
0.17960906275973
-0.62120953438657
-0.0861960106258039
-0.190060226210901
-0.369271417352788
0.160875860051628
-0.648138974282097
-1.20645806334786
0.927442643408998
0.0668893258815235
0.55464235341312
0.6927843512365
0.580779812990113
-0.318482643858645
0.676548341339265
-0.0164217042811677
0.654003816173837
0.413951476019122
0.0945180615544017
0.449105003020173
-1.00781912945023
0.368618132115141
-1.49999999999998
0.388134993886124
0.685809483225014
1.25548626687235
0.280796388685652
1.00224362757664
-0.775906382243989
0.150889121081294
-0.621747110480665
-0.869483571121166
0.730801834449093
1.49999999999998
0.144787345307058
-0.198287457018209
0.117362053772998
0.0762952130964983
-0.161433621775733
-0.0918943560053024
0.541021006171288
-0.500231224606032
0.0190960069498664
0.366989743018164
-0.201920062638231
0.471079116780681
0.615885314099723
0.694325912095968
-0.182078242580744
0.725008932281762
-0.0704268063872294
0.266054943343305
0.66246958503182
1.41958604006951
1.49999999991144
1.49999997369618
-0.138041495638159
0.421213044601504
-0.173751662475949
0.729414388311478
0.122928613099581
0.751853778525664
-0.264082768941005
0.142699491348358
0.0912640361978243
0.296153907215422
-0.270823058168013
0.151292549521232
-0.596298388259826
0.734887750366374
1.49994504495568
-0.397274757876675
-0.880406403954304
1.49999985589983
0.185170570954776
0.648895087595322
0.625970267985959
0.480866214144516
-1.06067981411605
1.49999943960898
0.371669539370838
0.0639709100109279
-1.07148650400706
0.429088190562594
