# Supplementary material for: Diversity of spatiotemporal coding reveals specialized visual processing streams in the mouse cortex
Source: Nat Commun. 2022 Jun 6;13:3249. doi: 10.1038/s41467-022-29656-z (PMC9170684; doi:10.1038/s41467-022-29656-z)
Supplement: Supplementary file 7 — Source Data [file 41467_2022_29656_MOESM7_ESM.zip › source data/Figure7D right_C9.txt]

OSI
0.0934365777672255
0.13267047065995
0.704864114680444
0.542338447115045
0.561172117934636
0.524646905024432
0.491589116655544
0.176946821394426
0.426170269632855
0.611405428771312
0.377077985963303
0.160039595499489
0.606931380035709
0.658402277692785
0.518761601354509
0.229775315856502
0.240314010877932
0.697806001907946
0.507110866591046
0.558000404765256
0.147466767969167
0.305934973401984
0.239898045481804
0.196535832455798
0.147359159805784
0.255803399509227
0.4892913991651
0.123488172665016
0.538615112526474
0.607874231162918
0.595601104859345
0.0929586909239603
0.572457576049338
0.434634268923594
0.54724273810187
0.38343427671163
0.47478641672863
0.48882040163078
0.463398891558245
0.675575116159749
0.544512333978384
0.374816817700151
0.278987351054456
0.55869029237309
0.582542030861966
0.467112265755957
0.350285165543542
0.552906316132752
0.527816598927063
0.640231530456145
0.667380642820387
0.711415070322181
0.602196606728493
0.485565108764211
0.482623785581443
0.683822128545432
0.702408161724586
0.448011758945603
0.53795433340618
0.529570076011181
0.110126876337318
0.363799203082149
0.677898923092072
0.147823835864821
0.63602534885368
0.43630166975208
0.57293332092575
0.621774717666398
0.326433500197083
0.334566386116141
0.486528465906819
0.356826221846638
0.371093487205864
0.534059394909293
0.242611344362626
0.34668812677269
0.327216888076923
0.53918752004089
0.214779762379506
0.648076621604672
0.50853891621837
0.653304764311161
0.779971441711296
0.373188117264654
0.254625749060057
0.615739657491107
0.147632649098164
0.398302343480265
0.273930932472518
0.51971763338603
0.592315525729491
0.522849057161736
0.648576247706402
0.307052638827843
0.478713316966361
0.398456341664361
0.361367392849937
0.246999633492005
0.740244100043579
0.263486387963262
0.361306528919074
0.693362182600146
0.484531794929518
0.277123597872229
0.511738413486922
0.269888245462572
0.395254112454832
0.294142726118952
0.138110662475522
0.242865925732444
0.308170460474137
0.131243356822024
0.588577498242643
0.470652588504869
0.23435997281977
0.603173114778796
0.456044803954777
0.592186234523988
0.670928469844512
0.608777325358159
0.521061330954103
0.67143426607011
0.229085390035888
0.473618989853746
0.593849765015529
0.424528992068636
0.302959562413538
0.165665853845323
0.568819277678422
0.425985214783282
0.201977833336043
0.53232338948502
0.43085633756838
0.69007589077946
0.601132730134847
0.519441137338721
0.675756195386517
0.459876700643176
0.57247823858718
0.540333896797784
0.301931933309686
0.308650672742413
0.192998552532574
0.269171316491476
0.294174016043251
0.281422290056603
0.473836644496192
0.704207885932639
0.711043539653314
0.42417855217895
0.093045690192998
0.632682757644314
0.745600420829122
0.426080994250553
0.139179540225676
0.12254524353497
0.191744035219662
0.30523377332682
0.151624428682233
0.42230708565685
0.340502788692901
0.141340565881469
0.646079161656762
0.117560584940916
0.383282219450316
0.531670888786227
0.177482517062084
0.262700163513674
0.658077210960284
0.266711749352245
0.70013050546939
0.259176018196328
0.478258103262401
0.0619054176334672
0.59694361543387
0.588590585191026
0.0911040489213786
0.594713646573663
0.488981897054245
0.542973754935682
0.307750115200307
0.168496853039777
0.729213135892289
0.706823937759461
0.658805154100651
0.568306544830773
0.670453699877772
0.63282499623054
0.606824184919045
0.658345846042629
0.13167283276546
0.636269000117682
0.185896156923005
0.553495406121713
0.228519071822033
0.542173584906582
0.687234636534576
0.485756037925893
0.698655188354726
0.623789785754458
0.508125928687409
0.643409424593604
0.824237983513989
0.383734133093853
0.594883364366748
0.58162294205543
0.203758645586958
0.576606383493608
0.545013658626759
0.663020681774221
0.371167295093123
0.664805382521795
0.0834625788420197
0.489550421103925
0.210889031400041
0.55524621956408
0.403395205887886
0.695819074812214
0.717714136351732
0.287921680825409
0.587927063780428
0.627865148053962
0.351282151055885
0.291843153273432
0.0641485850080523
0.453873927670782
0.692143225250881
0.627640623320209
0.699223293032843
0.453729606338857
0.507366389699599
0.288929472663754
0.559968335069776
0.506341232530537
0.624537755082522
0.629747685447583
0.225375479962217
0.540797151885237
0.525282002067321
0.257713739161144
0.401056706383514
0.614796095754471
0.420287273116705
0.57880404626759
0.668243131909472
0.439976007788133
0.439976007788133
0.419901784717631
0.442082779008884
0.722271860912249
0.472166334036401
0.0910629075639632
0.624453074733701
0.484463707225384
0.321692281564186
0.305403257987054
0.643753090819559
0.464533223848494
0.105518707897554
0.33458865794998
0.519550955741009
0.514810858338821
0.65536962181498
0.625183842097082
0.0398302463259743
0.0860615504216717
0.192992787995529
0.614715637860297
0.688910931668837
0.665915656948847
0.637896672736099
0.111539010903169
0.663251365439951
0.651628420999179
0.454227948174229
0.711639204053296
0.451622389177035
0.0735774007610875
0.609049852670238
0.54857438155238
0.469510561335173
0.628574142149542
0.544884340062801
0.395723625328279
0.209507398618083
0.696930840743362
0.330719966192037
0.199338159189038
0.389106726163133
0.642001359688135
0.486048525830867
0.304629588462827
0.539565789780365
0.361407004023652
0.557518468753922
0.511281868540922
0.32758434414583
0.204540551513245
0.204540551513245
0.532406113513076
0.618469681541805
0.0627543687963212
0.260937123217766
0.609182521006992
0.581687094906966
0.658770258363158
0.252466846082245
0.153026930740591
0.424399344036545
0.425696201210879
0.47612020059804
0.502557071012037
0.307016180898265
0.181377162229502
0.556493349826565
0.118652650713679
0.355666015660539
0.635408061282234
0.26713476513385
0.366530678590482
0.641861656626694
0.590763861052303
0.681012748306991
0.58750279124211
0.685085250326109
0.44088544458623
0.519810587092135
0.72842541542106
0.235228885047485
0.739718463050357
0.70440572052486
0.313394626638604
0.266306721038612
0.631898862744401
0.30838763696695
0.641771367127386
0.328582315918501
0.53683474091152
0.569273550801152
0.41421789704897
0.622916033223409
0.369421190691093
0.595404700673505
0.593855680883281
0.714376893281586
0.515425899508241
0.58496211575777
0.352362214922581
0.577358550777733
0.441297442595951
0.37283038461145
0.583225130889419
0.681523465457475
0.647215883858209
0.431219031476083
0.587689422294921
0.600456372674639
0.416149307768715
0.484241844319436
0.0383951950881901
0.216072373251181
0.659468479162883
0.383663486411142
0.428826603989913
0.670587144431285
0.663506337305146
0.416506059156525
0.416678474660271
0.257754895350246
0.181877596864882
0.642993708718589
0.482777297712713
0.679365238065541
0.591147781056873
0.434826882186331
0.222357276824051
0.361512122819986
0.639191101007169
0.600971008529118
0.539055053912309
0.600054966131325
0.327237730894564
0.684240473140416
0.208401902367601
0.628870442790754
0.560547677302282
0.659372322718684
0.724296069331488
0.374659465195467
0.359612443570042
0.549269601572812
0.19100749008877
0.441152304283321
0.569855663477155
0.42198109865809
0.602633459058112
0.627905117725584
0.318107059223224
0.618649699315917
0.651651407944776
0.456826055498728
0.652521103530091
0.42554441638561
0.595813012908442
0.502352615444583
0.390754471499543
0.604788182537581
0.68470705688426
0.668204895585984
0.695290087135121
0.518238350648743
0.393782096358581
0.0938537783870799
0.382997831363076
0.303214230670528
0.30283895265206
0.482507102524845
0.50806916566284
0.526135896775737
0.433869767116484
0.432962100453449
0.45735850802402
0.385725718461219
0.330970851322346
0.351707878120634
0.609430252420945
0.527796736945766
0.655982306754789
0.63193170085506
0.539958824030353
0.639196496750396
0.632261528516082
0.232940175320707
0.180275215447275
0.501571204921472
0.219761384191375
0.430745365275688
0.479137720254018
0.442476323576319
0.423544693448779
0.353823224348365
0.560801611315253
0.532534030972801
0.577228935346445
0.518553244811188
0.231789889829705
0.645316037922325
0.566993674370403
0.633258992602982
0.440826336034886
0.417590120187785
0.676184027290602
0.375201563063482
0.285299572420909
0.363887973583002
0.377408340095989
0.566974054734877
0.577515831274483
0.61633555893345
0.606592440000658
0.292980091606551
0.497647080706871
0.4520325728135
0.494185319438772
0.671392555154375
0.605875718073292
0.754070186283312
0.232199014954221
0.581369236416037
0.594320325288499
0.163459946171246
0.609664098975076
0.458983828533097
0.338623882380239
0.515073614908149
0.364622587548996
0.626188265108764
0.302688956112243
0.0985414044913652
0.654023155376063
0.637977048963972
0.496687795390065
0.612683431754476
0.702019205345864
0.578934402911762
0.498040053317245
0.325276193278026
0.574295534792647
0.549553183684548
0.44019720474334
0.497285338832591
0.384149495382704
0.584163067365252
0.583212985454383
0.288018146502782
0.0752870988007226
0.492339293243327
0.149761874118578
0.591417513705491
0.477746707809037
0.306203460888998
0.0253287289577129
0.268436914422176
0.591654968304387
0.436633899453355
0.0550983231529932
0.629338004788359
0.515963158225358
0.660023038690484
0.737028525736505
0.651890337313
0.668888763303144
0.272669009535536
0.448641953679255
0.616685845249172
0.575812498079626
0.598516716316027
0.28585642834987
0.618507407708328
0.568103778231498
0.526015722000349
0.640300983035612
0.517278826925547
0.597437337626585
0.612596182758328
0.609270521946197
0.330557327642751
0.578283664242481
0.575380461302901
0.686350042791183
0.230779081324842
0.56142896089445
0.0299979140045616
0.38777936681729
0.590025725637735
0.571015189483511
0.1719774424727
0.771293611213083
0.703669215584118
0.117148358858251
0.414280610061432
0.116065219921223
0.587801967225202
0.664347992329871
0.658774788193475
0.682185015933774
0.571180726972056
0.577205971456925
0.497023114452694
0.566008974653503
0.464113536082498
0.203651040239803
0.606167049333863
0.478961767224612
0.445027701765344
0.441894106596929
0.540621310512011
0.64551206077834
0.565389642913705
0.473959666316691
0.29723421407911
0.632738607026412
0.45358556850888
0.146251855354662
0.500882762709494
0.265114893527591
0.59993495393296
0.284586817268475
0.303728988897314
0.275101377123969
0.69069754075513
0.56958639850442
0.70521283254151
0.555216512329313
0.697897375493361
0.684477042375333
0.728017160374708
0.509128180142095
0.67225178948499
0.157988504694054
0.0978677613781986
0.372981682738017
0.130982439663977
0.195536744306822
0.666032770243539
0.666120497769603
0.60573656344668
0.481081578889254
0.558518803169852
0.155188988468984
0.471424617744401
0.211342243232463
0.605885288826334
0.675204646298763
0.293216050715235
0.673187674482868
0.719185082847058
0.268448799699495
0.71061786977306
0.43994625724173
0.579228829671055
0.409398953480473
0.18665660267391
0.141881297150133
0.574108163657899
0.545439942000199
0.533225420613662
0.196539086116047
0.396193677741276
0.0634121985586389
0.450191675088966
0.688632166119483
0.566828591103674
0.690721952921863
0.249428903545461
0.197179932539454
0.357549490088132
0.270969814625301
0.182928002969807
0.726305015058169
0.399829864695372
0.554789044203891
0.371791323944763
0.140943796660813
0.599395435554183
0.629070813656083
0.650746208885941
0.302595384334302
0.471094493211739
0.0718497095795424
0.194037445774234
0.607140856335685
0.357974930201084
0.388252137444541
0.496925264055925
0.39194776915802
0.531381527816824
0.572476709568683
0.64593515513634
0.684460009841642
0.257959286296313
0.275376618071902
0.0813181633992258
0.710544203030098
0.684727577055278
0.665516082839426
0.670291921905879
0.489647425140323
0.536894076419656
0.302354003359558
0.696056673190105
0.687383828387325
0.0812484446795185
0.656562425798826
0.535998386650611
0.303544761431551
0.116533422205611
0.250276190206737
0.147662381322778
0.360884161316416
0.325515500732278
0.660754930414896
0.538361096674535
0.321131391867632
0.666108478142427
0.445153077213536
0.422972988209982
0.434778478251322
0.576882504950663
0.59757524033297
0.141437857123773
0.485093047466936
0.229763736094656
0.203405898292251
0.247684648262175
0.185136534990771
0.345285945459319
0.0469611379219598
0.176200998578556
0.447012429110374
0.397064929812984
0.47140524961924
0.30017581065913
