# Supplementary material for: Diversity of spatiotemporal coding reveals specialized visual processing streams in the mouse cortex
Source: Nat Commun. 2022 Jun 6;13:3249. doi: 10.1038/s41467-022-29656-z (PMC9170684; doi:10.1038/s41467-022-29656-z)
Supplement: Supplementary file 7 — Source Data [file 41467_2022_29656_MOESM7_ESM.zip › source data/FigureS8D_PM.txt]

Row	sf12	sf23	sf34	sf45
tf12	0.127481403378304	0.419426524661465	0.39235279502543	0.107538737745453
tf23	0.0889194469922617	0.859019994089873	0.605915567065268	0.0808641207886766
tf34	0.0738957201194572	0.469710686570488	0.0449124636947429	0.0439537983254564
tf45	0.386802410413568	0.107369516531954	0.281041484718533	0.00661962704781142
tf56	0.833022294730979	0.125855926599463	0.40412559000925	0.00625067264324826
