# Supplementary material for: Diversity of spatiotemporal coding reveals specialized visual processing streams in the mouse cortex
Source: Nat Commun. 2022 Jun 6;13:3249. doi: 10.1038/s41467-022-29656-z (PMC9170684; doi:10.1038/s41467-022-29656-z)
Supplement: Supplementary file 7 — Source Data [file 41467_2022_29656_MOESM7_ESM.zip › source data/FigureS13A_AM.txt]

resp1	resp2	resp3	resp4	resp5	resp6	resp7	resp8	resp9	resp10	resp11	resp12	resp13	resp14	resp15	resp16	resp17	resp18	resp19	resp20	resp21	resp22	resp23	resp24	resp25	resp26	resp27	resp28	resp29	resp30	resp31	resp32	resp33	resp34	resp35	resp36	resp37	resp38	resp39	resp40	resp41	resp42	resp43	resp44	resp45	resp46	resp47	resp48	resp49	resp50
0.718240287640349	0.919059413177436	1	0.925212090548439	0.727889374569717	0.486926867187479	0.454379676407373	0.681168521233631	0.868286570185628	0.94113873029341	0.867418302940199	0.679806847272629	0.157819780076064	0.277226813080912	0.414025740889253	0.525750309607671	0.567684054857734	0.521209687187887	0.0300296712333205	0.0618963439069457	0.10836197490117	0.161247261706891	0.203993763199251	0.219425998751962	0.00304742459354893	0.00750247451017606	0.0154928382716107	0.0270817925642995	0.0401849943355205	0.0506651482705981	0.517071953488632	0.613055738616586	0.614861565480335	0.521654865581237	0.374377316412062	0.227264319582738	0.268160965306604	0.356152455630195	0.400119219087567	0.380245792274031	0.305673269370886	0.20784984892487	0.052718868330022	0.0784739469730727	0.0987762678272963	0.105153840479268	0.0946802835063474	0.0720986592923425	0.00383773164160655	0.00646898102466317
0.541070524807522	0.733759241036258	0.89972777511958	0.997531431741873	1	0.906423927437045	0.279696436801513	0.441164246544616	0.629174576004261	0.811334195371607	0.945989419354032	0.997311240627896	0.0648073609570031	0.118892849435892	0.197215888004836	0.295790782550338	0.401129593026657	0.491861049953702	0.00672925489527705	0.0143606943476036	0.027707762617165	0.0483358490962779	0.0762409520073407	0.10873317197528	0.000311329356945965	0.000775670676377491	0.00174310312847741	0.00353874660756303	0.0064936547064398	0.0107727577986925	0.0470417071907062	0.128571026861413	0.281490731392008	0.493687214227138	0.693598297041832	0.78060796479571	0.0356454399094557	0.0926430841554897	0.192877178130103	0.321673090220194	0.429750770632979	0.459925230876688	0.00609578702686482	0.015068017095202	0.029832787790644	0.0473132230523694	0.0601081551243195	0.0611715815711736	0.000233421343116024	0.000551333009525355
0.149295116904966	0.333546744195258	0.582268025724758	0.794451914218859	0.847275889626288	0.706317153554158	0.112329385436095	0.280909906926773	0.548787762862588	0.837911321073211	1	0.932874821150836	0.0375805803802724	0.105385193035849	0.230524028708208	0.393945449986257	0.526148318735149	0.549261455771851	0.00547225315453187	0.0174986419345935	0.0430509073423004	0.0824621070765594	0.123317030089858	0.144083369952765	0.000199012111844651	0.00114180205619466	0.00343373221034242	0.00754821677647292	0.0127419531449842	0.016710738015881	0.0727094946284704	0.175061734039407	0.326743509778395	0.473066662739509	0.531390532423473	0.463123932530216	0.0356042835631853	0.102933685396443	0.230379431812645	0.399841993980724	0.538359049074337	0.562397458458903	0.0101804300217923	0.0355981594961135	0.0957013790061926	0.199204991818326	0.32154516842594	0.402639083444205	0.00159020835760711	0.00714165634218218
0.00582058376572747	0.0371174891989014	0.156815129137528	0.438929379715929	0.813951756333053	1	0.0137074851160256	0.0662350317211176	0.212038652850936	0.449717353355924	0.631919239198336	0.588275595084542	0.0111714794456514	0.0409033214256832	0.0992210414455685	0.159457998820498	0.169779855562141	0.11976318361646	0.00315083214205152	0.00874160281207549	0.0160677177613335	0.0195665673114929	0.0157860113275506	0.00843776646314335	0.000307539930533128	0.000646524866228076	0.000900463837536221	0.000830892122610737	0.000507949256458997	0.000205727968853853	1.0980030766624e-13	4.81038042245461e-09	1.96017111878162e-05	0.00742928886791667	0.261902232522451	0.858756134181523	1.89971121909152e-23	2.93187899704503e-17	4.20865371300659e-12	5.61925888777055e-08	6.97836345513689e-05	0.00806058988936445	2.89578000069711e-37	1.5743692828632e-29	7.96134322706894e-23	3.74459440117064e-17	1.63818111896509e-12	6.66588389586721e-09	3.88899592062284e-55	7.44836789518534e-46
0.00408997844345778	0.0394583624924918	0.173058626358978	0.477006368479879	0.85173465599041	0.989957312021674	0.0141031144427594	0.0851776856443658	0.300297051407841	0.679733076500468	1	0.958184042852128	0.0185983906051979	0.0894765720793185	0.259515356498488	0.484428746204989	0.587667956934773	0.463986836728259	0.0109855263403574	0.0459322794238698	0.111261266515131	0.171860985799291	0.171811379923101	0.111164219202043	0.00186281976283891	0.0103348522015814	0.0223212022849412	0.0288668360483101	0.0233766036299468	0.0114466760092527	0.0671710264080524	0.0914266330695975	0.11599918709791	0.137398946612198	0.152052767282967	0.157271001333433	0.0479586136411369	0.0676039179930192	0.0886512003484391	0.10840924240689	0.123782660970362	0.132049756741282	0.0234369729907366	0.0346251950136009	0.047240259583775	0.0598699890755798	0.0706879361599396	0.0778679383407851	0.00698561396556374	0.0114721731619094
0.000242161549060908	0.00475795056559695	0.0484916293092649	0.256357329802682	0.703002409976268	1	0.000392322593163135	0.00677773296610279	0.0607376103323154	0.282333920922724	0.6807701888917	0.851471490986799	0.000379580101684498	0.00576595128181532	0.0454329159192346	0.185695921468825	0.393700739979195	0.432974389573693	0.000219323689056155	0.00292940533825465	0.0202957687923512	0.0729396469123843	0.135973387790774	0.131485024429405	7.56814827550524e-05	0.000888812091880063	0.00541455024542964	0.017109878821752	0.0280455260795777	0.0238458254076177	0	4.03009441262249e-13	1.8301616081306e-07	0.00152302131336029	0.232254885658372	0.649031945430031	3.54804678662346e-16	9.27577899037165e-10	4.44358895628902e-05	0.039008540583367	0.627520421275152	0.184985787172851	1.33895498949044e-12	3.6924652412179e-07	0.00186598945747856	0.172800220773195	0.293239005284751	0.0091188803984603	8.73883606073445e-10	2.54222103731636e-05
0.0358339009251655	0.1292993582065	0.321288629182996	0.60536206075775	0.882320139973803	1	0.0442219371267986	0.143640858588127	0.330491203193901	0.579284837835765	0.786160819189759	0.829628673406373	0.0344070514045967	0.10717677678773	0.231897133552573	0.380025990479725	0.480951562302284	0.472408207143879	0.0152130439830079	0.0518395902842843	0.108843180548585	0.168477257195431	0.199302701911447	0.181634152790454	0	0.0126657400232114	0.0304665886549177	0.0465626468157862	0.0517914290591892	0.0427419129814036	0.0296732994108527	0.10785967409253	0.231871586946418	0.33210933421887	0.323355223744263	0.213780892281421	0.0875459201087923	0.266625567795471	0.530905510447849	0.718639887536766	0.666069492501322	0.422087940834185	0.119034041114701	0.338584767977162	0.639108349021295	0.822637957686196	0.725652940194493	0.437703833899816	0.0816754955709924	0.22572137092693
0.616964190288288	0.837148385900768	0.983357652365087	1	0.880377818512377	0.670979349779207	0.367639544400948	0.572379190562008	0.771386523041731	0.899962411314544	0.908979649979597	0.794807884923259	0.0916440304462744	0.163894611523896	0.253536995736512	0.339431133206811	0.393349048163147	0.394593209995688	0.00930423113735657	0.0194112937025802	0.0346841173548855	0.0534321930450718	0.0711356778000214	0.0819155878372456	8.67883462410989e-05	0.000658792572457946	0.00168882698979595	0.00323114518463164	0.00510410493917413	0.0068464866327839	0.255551320871041	0.489441898820258	0.724510592651341	0.829113258314849	0.733553060853827	0.501738096712709	0.0997553112393439	0.241047291641764	0.449768531363688	0.648621194198094	0.723125636686759	0.623272190831874	0.0238979159082361	0.0733020639919951	0.172673420674193	0.313955009274608	0.441123089718595	0.479116588604321	0.0032952447223287	0.0135688762392413
0.13132976814306	0.272990135589641	0.481880226627627	0.722949387551781	0.922103836772754	1	0.0486024080982603	0.120645866563137	0.253505096282785	0.452280108789133	0.68577804337976	0.884004755237812	0.013751764295584	0.0414047733530295	0.104005235910038	0.220957175219352	0.398466586961798	0.610646665506385	0.00268340711598208	0.0107842139492162	0.0330657096221666	0.0841236377772169	0.18075051279212	0.329515867263646	0	0.0018234238291544	0.00787921781110234	0.0247317804121757	0.0638206232401803	0.138752330058866	0.000620010916469315	0.00993074093908118	0.0494826713064523	0.129175984895903	0.182440579740501	0.13990652524486	0.00484846052216332	0.032320323726136	0.107917930300105	0.194134523613403	0.189587939870301	0.100493700203298	0.0147510847379423	0.0637497516986803	0.146310781904536	0.181951435467418	0.122856325301561	0.0448462426049086	0.0264654066934074	0.0779955430003279
0.428913699243348	0.625628420941838	0.80654810313405	0.920597722132836	0.930940213729865	0.834079326321334	0.329797707098554	0.524045726370519	0.734449658895939	0.910601829582864	1	0.973094497866786	0.157622782521882	0.276111096971182	0.422924972479075	0.570995681810271	0.681672420752663	0.72051602406509	0.0424104828491201	0.0874835282193075	0.150354406508463	0.223708944913692	0.292019322801037	0.336171940923571	0	0.0107560718561669	0.0274819750078676	0.0495921570316632	0.0737771823062557	0.0943235810912422	0.314734029479461	0.415110744915191	0.495060902950769	0.534616320941981	0.523035644459175	0.463518425727738	0.488891154098059	0.675713342041771	0.845413573977755	0.958584850735013	0.985498100676362	0.918724700360597	0.400598579218275	0.582695642670859	0.7664528875073	0.913238531182542	0.98643505668021	0.966175254716365	0.170890802628871	0.264402382772417
0.384354896776066	0.624302956626952	0.816679035378505	0.860420947474997	0.730088730313429	0.498930482210158	0.20997016612192	0.429188119465521	0.706480604337812	0.936586184354644	1	0.859921270348037	0.0416093803045977	0.107121859613524	0.221943565380574	0.370269575741232	0.49747326340732	0.538291337437412	0.00292665684333536	0.00964562229940654	0.0252630726618123	0.0531111742401711	0.0898369438235877	0.122342286172461	0	0.000241716347314876	0.000971979218263693	0.00269615439674972	0.00582364570345342	0.0100329825230413	0.164394591365871	0.246352093211857	0.328070768717858	0.388273325733506	0.40838793082142	0.381746625199335	0.105771409705816	0.164029365805091	0.226044790313697	0.27683125739893	0.3012972581792	0.291432855197608	0.036824062941424	0.0591233192408619	0.0843307937854131	0.106881747441554	0.120378361722004	0.120485524953151	0.00689074363448634	0.0114908045652606
0.0385735438280079	0.124523556378926	0.309801881778	0.594040473187991	0.877918300726109	1	0.0239957763578486	0.076118391113004	0.18607686941441	0.350581344766465	0.509083986132493	0.569766743273409	0.00484106439250602	0.0151002929675824	0.0362777604242462	0.0671627187813878	0.0958298779894532	0.10538342683558	0.000311094364226509	0.000966497257803067	0.00229008799044369	0.00417101328556845	0.00585011803421315	0.00632167568984718	0	1.35895120900347e-05	4.04343370357385e-05	7.75904398589312e-05	0.000109432561563588	0.00011659913504761	0.0993736129843062	0.203239736305232	0.354547163463434	0.527561076791252	0.669586564324807	0.724897595453573	0.0558095856741117	0.121751342492844	0.226546918639255	0.359561335889596	0.486767909072821	0.562090643736608	0.0187994539342327	0.0437506805386014	0.0868371147597951	0.147008781165613	0.212280575022305	0.261463145905067	0.00379443513621983	0.00942700474683125
0	2.18616837825335e-14	2.29366296924999e-08	0.000440755421304579	0.155127143379036	1	1.2661358238519e-20	3.25724854203233e-13	1.48986275888814e-07	0.00124814115285599	0.191515184575392	0.538226152747566	1.36275027292123e-19	1.4878306899774e-12	2.96686822226376e-07	0.00108359021209929	0.072485971260627	0.0888106245298366	4.38572756256036e-19	2.0834901797402e-12	1.81127995232173e-07	0.000288404329160489	0.00841085299813196	0.0044926272039746	4.31876619495574e-19	8.94467846580297e-13	3.39006663332091e-08	2.35328110520514e-05	0.000299199906591667	6.96740686202488e-05	0.000345074952994398	0.0028113369820761	0.0151929371628762	0.0544627975334251	0.129505292559911	0.204269937961857	0.00245139360170486	0.0151419445359339	0.062041118920482	0.168619175108867	0.303993058514851	0.363537939445651	0.00419207729615519	0.0196321118359011	0.0609865582479357	0.125669705730827	0.171773608596124	0.155744116150112	0.00172568744056839	0.00612729811177469
0.493311025728877	0.707921730537948	0.893454397248195	0.991903860428991	0.968738167005966	0.832293758341498	0.365554567964086	0.570060829961964	0.78162174038499	0.942617624046244	1	0.933266888325024	0.124275799715672	0.211194861215586	0.315001854833479	0.412915937213018	0.47595246059614	0.482510226769245	0.0184386383639925	0.0350875401602374	0.0576081113993189	0.0825417202152953	0.103652794884369	0.114271647933011	0	0.00144641947138074	0.00363726748098679	0.00640982224653316	0.00923345609849607	0.011326385876049	0.485700583542421	0.602068782713794	0.675988013950496	0.687518923682893	0.633414455715307	0.528596098602806	0.30992815493062	0.445840094784999	0.580708525951512	0.685056081953149	0.732047767115538	0.708625499231662	0.108064005985822	0.180959539347317	0.273829734376592	0.37495132844272	0.464864464828181	0.521978951148502	0.0197417301107747	0.0394803897673141
0.507083986116977	0.714970844374403	0.896582333942383	1	0.992026147768552	0.875304533311893	0.231806497136244	0.389746390547263	0.582719410393638	0.774844020957217	0.91636842971768	0.963910274863419	0.0525119893557827	0.105475515824001	0.188162054421245	0.298385797382416	0.4207599929571	0.527666990775884	0.00569506071396528	0.0139823638253603	0.0300101586182908	0.0569451844545507	0.0958855580898216	0.14346341396589	6.08031056500955e-05	0.000680848016163946	0.00214528515632175	0.00517612817097953	0.010645414083629	0.0191840509616256	0.522790610301269	0.609208541989446	0.670642947041457	0.697440621255618	0.685196012571644	0.635936260595934	0.265843243020437	0.337397531439872	0.404504433056621	0.458123044505142	0.490145580677988	0.495399103365854	0.0600766876690968	0.0831172443509368	0.10858380805785	0.133971549489346	0.15612772674271	0.1718671141824	0.00582605322929442	0.00890525151483084
6.18085584572306e-09	1.41372231692029e-05	0.00434804981404623	0.179820750705284	1	0.747782146074115	4.28338128958728e-16	1.98691704944558e-11	1.23933192075247e-07	0.000103946634633935	0.011723252765462	0.177787295225632	3.45958443700219e-26	3.25457615327153e-20	4.11699025862003e-15	7.00293570448425e-11	1.60175222824546e-07	4.92635191845293e-05	3.25656846603401e-39	6.21309821003324e-32	1.59393689006973e-25	5.49855943484892e-20	2.55059570301807e-15	1.59092322465662e-11	0	1.38235974018162e-46	7.19219549510824e-39	5.0317237258288e-32	4.73355022514672e-26	5.98786623279199e-21	0.0831292912342342	0.0987050411383814	0.112603738792418	0.12342254805377	0.129976376752175	0.131511146870715	0.0785278034756916	0.0923468095033246	0.104339454525113	0.113267013327712	0.118137168282556	0.11838532891436	0.0603521637734921	0.0702917701946646	0.078658260239421	0.0845692371489881	0.0873592124874346	0.0867028210432327	0.0377365561579387	0.0435298417914729
0.419686779845332	0.57143347545099	0.708489165688136	0.799923285264289	0.822469529931212	0.770104069205933	0.270042550962843	0.423183094572115	0.603798977880644	0.784473228975322	0.928133095528612	1	0.0729313940075518	0.131757464936029	0.21650425362406	0.323806108033714	0.44091835604138	0.546692652616518	0.00797283815743565	0.0169651125601843	0.0323956954019111	0.0560048453755037	0.0879459140016102	0.125617612087615	0	0.000558437341036347	0.00168601405791066	0.00373080376356513	0.00704673321830661	0.0118237711602268	0.26715343881363	0.385859283976109	0.506752126710675	0.605204085287053	0.657304332374953	0.649226931875793	0.221830176812813	0.326614995184245	0.437246091745005	0.532283910248737	0.589267807596146	0.593258436993398	0.093007162637989	0.139701695783866	0.190715578457566	0.236704204700276	0.267130525947868	0.274135521408712	0.0194658133563224	0.0299726762292569
0.0385735438280079	0.124523556378926	0.309801881778	0.594040473187991	0.877918300726109	1	0.0239957763578486	0.076118391113004	0.18607686941441	0.350581344766465	0.509083986132493	0.569766743273409	0.00484106439250602	0.0151002929675824	0.0362777604242462	0.0671627187813878	0.0958298779894532	0.10538342683558	0.000311094364226509	0.000966497257803067	0.00229008799044369	0.00417101328556845	0.00585011803421315	0.00632167568984718	0	1.35895120900347e-05	4.04343370357385e-05	7.75904398589312e-05	0.000109432561563588	0.00011659913504761	0.0993736129843062	0.203239736305232	0.354547163463434	0.527561076791252	0.669586564324807	0.724897595453573	0.0558095856741117	0.121751342492844	0.226546918639255	0.359561335889596	0.486767909072821	0.562090643736608	0.0187994539342327	0.0437506805386014	0.0868371147597951	0.147008781165613	0.212280575022305	0.261463145905067	0.00379443513621983	0.00942700474683125
0.0385735438280079	0.124523556378926	0.309801881778	0.594040473187991	0.877918300726109	1	0.0239957763578486	0.076118391113004	0.18607686941441	0.350581344766465	0.509083986132493	0.569766743273409	0.00484106439250602	0.0151002929675824	0.0362777604242462	0.0671627187813878	0.0958298779894532	0.10538342683558	0.000311094364226509	0.000966497257803067	0.00229008799044369	0.00417101328556845	0.00585011803421315	0.00632167568984718	0	1.35895120900347e-05	4.04343370357385e-05	7.75904398589312e-05	0.000109432561563588	0.00011659913504761	0.0993736129843062	0.203239736305232	0.354547163463434	0.527561076791252	0.669586564324807	0.724897595453573	0.0558095856741117	0.121751342492844	0.226546918639255	0.359561335889596	0.486767909072821	0.562090643736608	0.0187994539342327	0.0437506805386014	0.0868371147597951	0.147008781165613	0.212280575022305	0.261463145905067	0.00379443513621983	0.00942700474683125
0.196674803698055	0.364974672408611	0.564378008037776	0.727588143110468	0.782133952631188	0.701087370392053	0.152344967957533	0.319566059372546	0.558335012932167	0.813171556003664	0.987502288349874	1	0.0531097400566258	0.126420244365455	0.249898394065461	0.411384817707905	0.564482296664338	0.645797626821504	0.00793275638985653	0.022218094100864	0.0502490264111224	0.0938800292116505	0.14579301930503	0.188567158321223	0	0.00124314484973337	0.00406257241173145	0.009202568650852	0.0165684368307337	0.0244670283213256	0.0648604674259603	0.170571677684511	0.350279084372468	0.563281468847125	0.709846615407121	0.701163341395422	0.0452061404123504	0.130271167660012	0.292497527604518	0.514011071598926	0.707766119978343	0.763854642428343	0.019663228155465	0.0626702465773895	0.154223804290934	0.296395616429115	0.446049416444049	0.526018656422223	0.00505949570411065	0.0187351463727525
0.0596354836246677	0.145047760611582	0.248928325542952	0.301435650439902	0.257556146330319	0.155276677341804	0.00110649835039056	0.00454068674074969	0.0131476858564406	0.0268617376619522	0.0387236151326277	0.0393889763063397	1.71582177270853e-07	1.18797535942038e-06	5.80362974835937e-06	2.00054797515971e-05	4.86581116142123e-05	8.35061645593149e-05	2.2236629079813e-13	2.59757862750682e-12	2.1410433271056e-11	1.24520029926914e-10	5.10987155873938e-10	1.47957763669644e-09	0	4.50600135133003e-20	6.57717156636116e-19	6.47505303396767e-18	4.48452833366476e-17	2.19092536970859e-16	0.000151999257695325	0.00728681885675588	0.114585561657877	0.59104049843223	1	0.554981080120744	2.66411901851802e-05	0.00119609104807447	0.0176144981754169	0.0850886685069428	0.134824431698915	0.0700746418576931	8.51945223312193e-08	3.58208923053266e-06	4.940336666754e-05	0.000223497211526545	0.000331652358641468	0.000161431948709156	4.97067782218755e-12	1.95728673838758e-10
0.541807857067494	0.738784610104636	0.88382204154799	0.927733383540783	0.854478509866838	0.690532824595296	0.308602817192372	0.503957684323054	0.721808338780847	0.907000249887021	1	0.967421533054362	0.0890900350371603	0.174744443683046	0.300002761909354	0.451500727404801	0.596009092883649	0.690252462096948	0.0124793148220263	0.0302853128148231	0.0629883234820428	0.114024070154954	0.180555742324385	0.250546815255584	0.000164990843812103	0.00197157111727886	0.00606126479440105	0.0140247025781522	0.0272562260169135	0.0457625087934944	0.456595258791941	0.636563575470235	0.752884977206039	0.755513635126171	0.643255803119985	0.464627749135174	0.263004189945304	0.440801798631413	0.626504750458023	0.755393506107618	0.772764774078172	0.670737207304005	0.0760223878613859	0.153712150282866	0.262883682916863	0.381048476988429	0.468445863305963	0.488546447166073	0.0104688302646491	0.0264764931701398
0.437841486619693	0.762387112383798	1	0.988818638866837	0.737080159062334	0.413834564562293	0.220798268291089	0.466125574717353	0.739745842765103	0.884531550023021	0.797287592390393	0.541586896790449	0.0715177579373588	0.184959258807833	0.356189644864438	0.515496441943003	0.561941671450618	0.461564226298752	0.0136749149618193	0.0465806131281056	0.110738339339872	0.194997560203529	0.257529832855582	0.255862973924936	0	0.00606715401979101	0.0209959120379081	0.046788696886103	0.0758041731483283	0.0914803902831876	0.211339368082839	0.282984944112165	0.322602704108169	0.313272254601101	0.259106584786355	0.182378304024705	0.209654074032558	0.310969006292218	0.39258716948115	0.422220552845841	0.386917311878142	0.302038006516975	0.129866463839753	0.213896025861194	0.299329418322727	0.356603288667076	0.361909629170389	0.312906463951409	0.0495174125968648	0.0914870794067186
0.320075607147902	0.641859227410019	0.915921379777632	0.930054503064862	0.672032718082381	0.345544297169438	0.109737983838509	0.317631118051088	0.654210210553713	0.958832526137998	1	0.742145557608039	0.0105241484986673	0.0439732847272055	0.130728535197669	0.276550155682767	0.416300595814345	0.445934831932245	0.000280356036741108	0.0017011863311324	0.00730649862797364	0.0223135501156263	0.0484839241472544	0.0749624020823825	0	1.63368467715463e-05	0.000112191408771478	0.000501660320027887	0.00157775692931681	0.00352351377455077	0.117091002339307	0.136389296729264	0.127072157975851	0.0946964056091106	0.0564452535871801	0.0269107005115939	0.0478120216202026	0.0778044615575961	0.101270317210743	0.105431992060714	0.0877961552075029	0.0584776666560488	0.00717961210263028	0.0163243957086792	0.0296853207941638	0.0431763215021251	0.0502293767758222	0.0467391201884055	0.000394659469494913	0.00125801872329407
0.0841040151309656	0.243750836015138	0.470476265568773	0.604784130826482	0.517768551170311	0.295217897842935	0.144191958685053	0.412881172841683	0.787365477026065	1	0.845856821075948	0.476503787968555	0.0337742471116067	0.0955566984702136	0.18004518974384	0.22592708253796	0.188810053612911	0.105087052663261	0.00107649275696702	0.00301739497649342	0.0056210666039435	0.00697003923433832	0.00575430667491449	0.00316224074931284	0	8.33037250143638e-06	1.92899399903432e-05	2.46922224411427e-05	1.92727227331126e-05	8.31165683821235e-06	0.142255419526972	0.204810249136581	0.271500841568629	0.331381419196259	0.372411444164096	0.385350530240618	0.190263741275766	0.275967325914499	0.368549979279117	0.453182220988697	0.513082733384109	0.534860031107729	0.125183264231909	0.182923522688892	0.246109920552541	0.304877928968403	0.347744803041346	0.365202160664834	0.0405153992957388	0.0596450367694798
0.0851027457511205	0.206617689921445	0.41189127281472	0.674205734762193	0.906145902726309	1	0.0185403701836706	0.0568820567083506	0.143284122294647	0.296352799337657	0.503284866918203	0.701801410923282	0.00198718835034141	0.00771071109585287	0.0245475584305571	0.0641568211498327	0.137674615892909	0.242580147755007	0.000102439037954573	0.000512408223646347	0.00206900842267273	0.00683857058496082	0.0185470209579942	0.0412957231390179	0	1.42070073984494e-05	8.33704776758075e-05	0.000356553106400846	0.00122822078876594	0.00346013898811994	0.0456631479811917	0.104489799977158	0.178632778392565	0.228157249374641	0.217718252212817	0.155218184401995	0.0640371794709845	0.133917490991349	0.209230533344971	0.244230321342732	0.21299122603742	0.138774834108032	0.0628278969599479	0.120076769589101	0.171454368490675	0.182904640206448	0.145776642810452	0.0868033371014509	0.043124728182079	0.0753247392420057
0.492465708607523	0.71826175342427	0.909542389042178	1	0.954585740783291	0.791165400485288	0.167706893293486	0.302371545991719	0.473303254579052	0.643228133464292	0.758969938491056	0.777536341949573	0.0253693188340984	0.0565929726566268	0.109537587388204	0.184033529817423	0.26842785342934	0.33992157624789	0.00166229649901146	0.00466858151780998	0.0112358572917222	0.0233842982466065	0.0421968379284513	0.066075855055315	0	0.000123575436718571	0.000465795893612455	0.00127593389933193	0.0029062598590096	0.00567073387786959	0.70565497295571	0.756418087945385	0.779037492270548	0.770871293926991	0.732879225421444	0.669437111022296	0.570434349742321	0.613774400462599	0.634510069118873	0.630224176057552	0.601420688966035	0.551427246085886	0.153875996961954	0.166193842123168	0.172457198063818	0.171937527386645	0.164695955283109	0.151571443265917	0.0138109717981363	0.0149766901921649
0.172490203578661	0.3460162584498	0.561944494526988	0.738952120285804	0.786835316133674	0.678420977818784	0.129891811177515	0.297020865306691	0.549797528544314	0.82400599520277	1	0.98269894589244	0.0465326062830278	0.121407848816211	0.256218494781145	0.437712152001077	0.605447027665893	0.678113215475161	0.00785115157560431	0.0235564406662274	0.0568055986047057	0.110699490674913	0.174572087027104	0.222871333324503	0.000523280857433467	0.00207220165189762	0.00589763004363092	0.0132387555200636	0.0238851065041153	0.0348058542126392	0.072773819546536	0.200654257097849	0.416642320196	0.651875647345475	0.768620708247003	0.682996342402675	0.0307953965044897	0.102349752513327	0.255826580717004	0.481685994993756	0.683433199368213	0.730769469157399	0.00792838195930515	0.0319940694422319	0.0964085146246001	0.218532112040918	0.373148482962366	0.480128474966409	0.0011620083055323	0.00605648256507196
0.695455909161881	0.807163968906891	0.864655000588955	0.854920914327975	0.780205434615508	0.657164205680978	0.429654403188964	0.562516375319701	0.67961274615311	0.757797789688001	0.779893754008432	0.740821661329855	0.178278755790425	0.263635033995738	0.35947764775756	0.452198749031065	0.5249096598542	0.562328048074231	0.0490561956581913	0.0825293521828825	0.127460999751974	0.181226578881411	0.237520670373262	0.287133818527055	0.00812663084336743	0.016490662507052	0.029589580983293	0.0481339667865057	0.0716756932297893	0.0981092635229111	0.728050113540495	0.773939180808069	0.764601715769212	0.702011686719219	0.598986412599924	0.474913278935374	1	0.95242084930228	0.843038578591641	0.693481713061701	0.530089013310078	0.376447348195684	0.608069838811814	0.518803301744821	0.411299682011261	0.302921953315425	0.207177058330304	0.131469627314253	0.163033408252302	0.124363146354849
0.419686779845332	0.57143347545099	0.708489165688136	0.799923285264289	0.822469529931212	0.770104069205933	0.270042550962843	0.423183094572115	0.603798977880644	0.784473228975322	0.928133095528612	1	0.0729313940075518	0.131757464936029	0.21650425362406	0.323806108033714	0.44091835604138	0.546692652616518	0.00797283815743565	0.0169651125601843	0.0323956954019111	0.0560048453755037	0.0879459140016102	0.125617612087615	0	0.000558437341036347	0.00168601405791066	0.00373080376356513	0.00704673321830661	0.0118237711602268	0.26715343881363	0.385859283976109	0.506752126710675	0.605204085287053	0.657304332374953	0.649226931875793	0.221830176812813	0.326614995184245	0.437246091745005	0.532283910248737	0.589267807596146	0.593258436993398	0.093007162637989	0.139701695783866	0.190715578457566	0.236704204700276	0.267130525947868	0.274135521408712	0.0194658133563224	0.0299726762292569
0.0141123684166938	0.117875890046797	0.464531165251717	0.863964340584777	0.758364999705926	0.314167230788232	0.0215159791648067	0.163932794729895	0.589366364893694	1	0.800786383935601	0.302644817840647	0.00673521339410315	0.0468388792769587	0.153633680343286	0.237815154615158	0.173735031477684	0.0598985437732547	0.000428083034358376	0.00274457607837174	0.00822349823602138	0.011615202895603	0.00773937024172232	0.00243049172274379	0	2.74414247998419e-05	8.48284943001126e-05	0.00011093814718533	6.52044992493064e-05	1.46209586193865e-05	0.0823129510512875	0.146173461230191	0.228476976456105	0.31433578867815	0.380648617351662	0.405727404760367	0.0396731395696508	0.0757468384303627	0.127290649469801	0.188279116913398	0.245123623647118	0.280896964373826	0.00916176842572283	0.0188108174331828	0.0339888423139751	0.0540522513855828	0.0756585123510292	0.0932127848607749	0.00100951545353543	0.00223460206814472
0.616964190288288	0.837148385900768	0.983357652365087	1	0.880377818512377	0.670979349779207	0.367639544400948	0.572379190562008	0.771386523041731	0.899962411314544	0.908979649979597	0.794807884923259	0.0916440304462744	0.163894611523896	0.253536995736512	0.339431133206811	0.393349048163147	0.394593209995688	0.00930423113735657	0.0194112937025802	0.0346841173548855	0.0534321930450718	0.0711356778000214	0.0819155878372456	8.67883462410989e-05	0.000658792572457946	0.00168882698979595	0.00323114518463164	0.00510410493917413	0.0068464866327839	0.255551320871041	0.489441898820258	0.724510592651341	0.829113258314849	0.733553060853827	0.501738096712709	0.0997553112393439	0.241047291641764	0.449768531363688	0.648621194198094	0.723125636686759	0.623272190831874	0.0238979159082361	0.0733020639919951	0.172673420674193	0.313955009274608	0.441123089718595	0.479116588604321	0.0032952447223287	0.0135688762392413
0.304600694941297	0.508633042205897	0.735037052774971	0.920645602388797	1	0.942109444424844	0.199514938056672	0.354148390508247	0.542991025299897	0.721015188491796	0.829994943561832	0.828585866743482	0.0818481477705054	0.156048531406601	0.254955530643114	0.359621300422782	0.439121959261914	0.46464799260348	0.0191645944353198	0.0417492751866105	0.0744165264216381	0.112650346398031	0.14659698249839	0.16473184935246	0	0.00436652765552904	0.0111905201179368	0.0199378436010091	0.0287387448055084	0.0348593813229197	0.218402848347669	0.429255234028734	0.680008865437749	0.87117135733089	0.903481149202424	0.758597270027525	0.210093276050106	0.427530737541087	0.700912187789502	0.929193673531149	0.997201977498122	0.866531910941643	0.116831080613315	0.247994136549229	0.421910434915348	0.579391550283152	0.643612711654933	0.578617900146956	0.035983332278446	0.082275038506022
0.356304351512829	0.547030913236079	0.747966507740957	0.910818771942429	0.987782512426572	0.954048015891246	0.156620078793188	0.286100668300928	0.465446582129684	0.674373285528797	0.870182628902419	1	0.0167398330083978	0.0363833971063253	0.0704263062534479	0.121407667211022	0.186396115343527	0.254863204139529	0.000435042990532641	0.0011250323021834	0.00259105927142018	0.00531458359203081	0.00970824384492086	0.0157939823715411	2.74910014231314e-06	8.45870922364043e-06	2.31791310622405e-05	5.65678587455355e-05	0.000122948112461166	0.000237987162014084	0.234037767971317	0.436751188168408	0.546391839132475	0.458243459017123	0.257638229720786	0.0971060524649591	0.016596034840231	0.0564247368882875	0.128604660948439	0.196501484808108	0.201278285921851	0.138213344361701	7.00682070862846e-05	0.000434013529642237	0.00180221869993261	0.00501687957571061	0.00936228424813207	0.0117125627379116	1.76128425841017e-08	1.98762612539517e-07
0.744039135323618	0.92761062521127	1	0.932177541891174	0.75138344394968	0.523707698011896	0.152636242594139	0.236663387444786	0.317299097268701	0.367850157922452	0.368754566697104	0.319645222797165	0.00317582533125363	0.00612397618227183	0.0102111516865943	0.0147224576136748	0.0183548249860906	0.0197872086490062	6.70181761961685e-06	1.60721125160267e-05	3.33286462309772e-05	5.97622215397267e-05	9.26616742553419e-05	0.0001242332661172	1.4343847388253e-09	4.27808579467601e-09	1.10331030351101e-08	2.46042543663938e-08	4.74446331294881e-08	7.91094431434409e-08	0.00671890633406072	0.051835750026396	0.208185188597262	0.435271178210312	0.473761358165986	0.268441094260997	4.71802482074449e-05	0.000969073146824524	0.0103619749670345	0.0576790580686239	0.167141163701684	0.252138012401806	1.99711495061456e-08	1.0921063666751e-06	3.10896946294774e-05	0.000460741800417223	0.00355458099959907	0.0142760761715404	5.09596508146675e-13	7.41915630769848e-11
0.616964190288288	0.837148385900768	0.983357652365087	1	0.880377818512377	0.670979349779207	0.367639544400948	0.572379190562008	0.771386523041731	0.899962411314544	0.908979649979597	0.794807884923259	0.0916440304462744	0.163894611523896	0.253536995736512	0.339431133206811	0.393349048163147	0.394593209995688	0.00930423113735657	0.0194112937025802	0.0346841173548855	0.0534321930450718	0.0711356778000214	0.0819155878372456	8.67883462410989e-05	0.000658792572457946	0.00168882698979595	0.00323114518463164	0.00510410493917413	0.0068464866327839	0.255551320871041	0.489441898820258	0.724510592651341	0.829113258314849	0.733553060853827	0.501738096712709	0.0997553112393439	0.241047291641764	0.449768531363688	0.648621194198094	0.723125636686759	0.623272190831874	0.0238979159082361	0.0733020639919951	0.172673420674193	0.313955009274608	0.441123089718595	0.479116588604321	0.0032952447223287	0.0135688762392413
0	2.18616837825335e-14	2.29366296924999e-08	0.000440755421304579	0.155127143379036	1	1.2661358238519e-20	3.25724854203233e-13	1.48986275888814e-07	0.00124814115285599	0.191515184575392	0.538226152747566	1.36275027292123e-19	1.4878306899774e-12	2.96686822226376e-07	0.00108359021209929	0.072485971260627	0.0888106245298366	4.38572756256036e-19	2.0834901797402e-12	1.81127995232173e-07	0.000288404329160489	0.00841085299813196	0.0044926272039746	4.31876619495574e-19	8.94467846580297e-13	3.39006663332091e-08	2.35328110520514e-05	0.000299199906591667	6.96740686202488e-05	0.000345074952994398	0.0028113369820761	0.0151929371628762	0.0544627975334251	0.129505292559911	0.204269937961857	0.00245139360170486	0.0151419445359339	0.062041118920482	0.168619175108867	0.303993058514851	0.363537939445651	0.00419207729615519	0.0196321118359011	0.0609865582479357	0.125669705730827	0.171773608596124	0.155744116150112	0.00172568744056839	0.00612729811177469
0.142876014929751	0.368430234549705	0.681287273098003	0.903448851985404	0.859170416968402	0.585945071906556	0.120309731502556	0.336393515652495	0.674475725610795	0.969799481111225	1	0.739470427883784	0.0259861122749064	0.0788155718138136	0.171364192909006	0.267172566016769	0.298713384665167	0.239504002774944	0.00142207605416317	0.00472114574943278	0.011156354704198	0.0188731061684315	0.0228837371535897	0.019891859194612	0	5.2658855232587e-05	0.000166540935721147	0.000322357493270987	0.000430179400429225	0.000404328806279163	0.0725172549943075	0.123723525519361	0.185516586667999	0.244482175897367	0.283172752580329	0.288268845510614	0.0618149706800742	0.111948494469248	0.178178077662839	0.249242072914857	0.306427162794507	0.331112114970997	0.0322886933274367	0.0620787423640891	0.104883672695293	0.155735785128877	0.203236159942728	0.233105326133194	0.0103268418028661	0.0210895621562875
0.0596354836246677	0.145047760611582	0.248928325542952	0.301435650439902	0.257556146330319	0.155276677341804	0.00110649835039056	0.00454068674074969	0.0131476858564406	0.0268617376619522	0.0387236151326277	0.0393889763063397	1.71582177270853e-07	1.18797535942038e-06	5.80362974835937e-06	2.00054797515971e-05	4.86581116142123e-05	8.35061645593149e-05	2.2236629079813e-13	2.59757862750682e-12	2.1410433271056e-11	1.24520029926914e-10	5.10987155873938e-10	1.47957763669644e-09	0	4.50600135133003e-20	6.57717156636116e-19	6.47505303396767e-18	4.48452833366476e-17	2.19092536970859e-16	0.000151999257695325	0.00728681885675588	0.114585561657877	0.59104049843223	1	0.554981080120744	2.66411901851802e-05	0.00119609104807447	0.0176144981754169	0.0850886685069428	0.134824431698915	0.0700746418576931	8.51945223312193e-08	3.58208923053266e-06	4.940336666754e-05	0.000223497211526545	0.000331652358641468	0.000161431948709156	4.97067782218755e-12	1.95728673838758e-10
0.415680301128788	0.665512309514939	0.891732573805698	1	0.938541699480153	0.737215780598994	0.125945302296557	0.26339170641722	0.460963491119348	0.675157338419217	0.827613091975734	0.849057047683221	0.018320582065495	0.050106655027464	0.114578504585907	0.219214642222058	0.350979268019285	0.470290755224398	0.00124398523151544	0.00454833870424727	0.0136634042336146	0.0342007710167077	0.0715591914231425	0.125259903643067	0	0.000158798054900073	0.000744933070086468	0.0025289216941754	0.00698134418338233	0.0160122148177661	0.601162789807234	0.661170406214809	0.698653155082925	0.7093113968686	0.691893731660683	0.648438685384095	0.565061352751899	0.639905293304091	0.696245661130973	0.727840657175934	0.731033498972053	0.705448665902977	0.18042596584549	0.210391330252836	0.235710866634064	0.253720548692693	0.26239567871664	0.260725205327731	0.019538143344993	0.0234669229660575
0.00582058376572747	0.0371174891989014	0.156815129137528	0.438929379715929	0.813951756333053	1	0.0137074851160256	0.0662350317211176	0.212038652850936	0.449717353355924	0.631919239198336	0.588275595084542	0.0111714794456514	0.0409033214256832	0.0992210414455685	0.159457998820498	0.169779855562141	0.11976318361646	0.00315083214205152	0.00874160281207549	0.0160677177613335	0.0195665673114929	0.0157860113275506	0.00843776646314335	0.000307539930533128	0.000646524866228076	0.000900463837536221	0.000830892122610737	0.000507949256458997	0.000205727968853853	1.0980030766624e-13	4.81038042245461e-09	1.96017111878162e-05	0.00742928886791667	0.261902232522451	0.858756134181523	1.89971121909152e-23	2.93187899704503e-17	4.20865371300659e-12	5.61925888777055e-08	6.97836345513689e-05	0.00806058988936445	2.89578000069711e-37	1.5743692828632e-29	7.96134322706894e-23	3.74459440117064e-17	1.63818111896509e-12	6.66588389586721e-09	3.88899592062284e-55	7.44836789518534e-46
0.478805249155645	0.766704166191591	0.979788403551838	1	0.815178281649756	0.53043911860003	0.273939889962603	0.49769947078171	0.720448512171199	0.832464126309691	0.768170790175727	0.565943492843886	0.0967337238460169	0.201179288338602	0.330904045457418	0.433367754898758	0.452782445188381	0.377489870696311	0.0193961029191645	0.0490965237648631	0.0935385087258385	0.139834383075977	0.165845611271533	0.156495199737531	0	0.00518827382088246	0.0143629330332457	0.0261867411539229	0.0361005066007001	0.0388102835318481	0.217548630983113	0.27450558806242	0.328784353703997	0.373935392106378	0.403921275745367	0.414435319896265	0.160909979549705	0.21061541491274	0.261521362520223	0.308247883061865	0.344999750013768	0.366728974334949	0.092520405516993	0.125959979865968	0.162413661256575	0.198594834001115	0.230452354042861	0.253885043747836	0.0406019625537769	0.0580128586829184
0.0742333018924708	0.219668592828788	0.486472059298155	0.806247867199844	1	0.928222657390257	0.00483452933817952	0.0220974552300616	0.075587689101408	0.193499843110768	0.370707105306821	0.531498382304469	4.89455050070777e-05	0.000345557155470966	0.00182577638895738	0.00721931531273427	0.0213631443989733	0.0473102327650611	7.701385237908e-08	8.40022999817891e-07	6.85561271692449e-06	4.18711189187725e-05	0.000191382734603044	0.000654653608862797	0	2.98610345389428e-10	3.98290998765654e-09	3.7732883963586e-08	2.66509727664204e-07	1.40820413838809e-06	0.57597955051497	0.689572718683268	0.793197430710865	0.876618732715869	0.930825807785062	0.949629736434096	0.297029849594777	0.377582789323296	0.461160929889502	0.541154211624177	0.610123566143845	0.660910692315705	0.0741942195700443	0.100143151480391	0.129867553322659	0.161811090027469	0.193706471000654	0.222796413497943	0.00897670577657239	0.0128649251241274
0.239422555746347	0.400642533070226	0.597832589845287	0.795626448851459	0.944448372984101	1	0.102050891211579	0.192743547632244	0.324409781576003	0.486856808968544	0.651625908790958	0.777903796149058	0.0260948873821039	0.0559054838457096	0.106346299971979	0.180128609864609	0.271946630193235	0.366102906414443	0.0037525728630299	0.00954019156365933	0.0208386078414589	0.040088652057275	0.0684582675353002	0.104065299144972	0	0.000668075377415905	0.0021634507552324	0.00510187117020245	0.0101429279587743	0.0176277085960403	0.204149357203203	0.244817366642972	0.270802161021401	0.276309172508633	0.260060814666959	0.225777733092467	0.157950478965073	0.198523463885747	0.230137740059476	0.246082919938722	0.242719715613706	0.220829034179848	0.0946144437541902	0.124674088947905	0.151492423194471	0.169774544708159	0.175490428858915	0.167317657375249	0.0437901211197705	0.060554554488916
0.0742333018924708	0.219668592828788	0.486472059298155	0.806247867199844	1	0.928222657390257	0.00483452933817952	0.0220974552300616	0.075587689101408	0.193499843110768	0.370707105306821	0.531498382304469	4.89455050070777e-05	0.000345557155470966	0.00182577638895738	0.00721931531273427	0.0213631443989733	0.0473102327650611	7.701385237908e-08	8.40022999817891e-07	6.85561271692449e-06	4.18711189187725e-05	0.000191382734603044	0.000654653608862797	0	2.98610345389428e-10	3.98290998765654e-09	3.7732883963586e-08	2.66509727664204e-07	1.40820413838809e-06	0.57597955051497	0.689572718683268	0.793197430710865	0.876618732715869	0.930825807785062	0.949629736434096	0.297029849594777	0.377582789323296	0.461160929889502	0.541154211624177	0.610123566143845	0.660910692315705	0.0741942195700443	0.100143151480391	0.129867553322659	0.161811090027469	0.193706471000654	0.222796413497943	0.00897670577657239	0.0128649251241274
0.12128193795495	0.264475231707599	0.482280644589785	0.735428755831012	0.937793740339401	1	0.130874326931187	0.266009705060809	0.452133253974504	0.642630548596497	0.763804532515319	0.759152530047569	0.0830192429803182	0.157280880387689	0.249171887525623	0.330101958251067	0.365698439653579	0.338784913127173	0.0309577259287399	0.0546663850134759	0.0807230585011242	0.0996783428295606	0.102927152446404	0.0888761134395663	0.00678617895000418	0.0111694234103297	0.0153731246739585	0.0176937339217718	0.0170295347408044	0.0137060408452115	5.60470164985882e-06	0.000408149238359771	0.0114616853681099	0.124119774236721	0.518318217745587	0.83467032338664	8.03549540717645e-07	7.0897754057172e-05	0.00241221098396031	0.0316490811532547	0.16012897491291	0.312422097094269	1.6140831091607e-08	1.72543856976419e-06	7.11271881419522e-05	0.00113066715489957	0.0069310162136401	0.016384079832009	4.54069519973279e-11	5.88326965498443e-09
0.217504267519385	0.376685918796562	0.577415461955997	0.783420357466159	0.940803049097392	1	0.0438143378772805	0.0830228059116676	0.139243836431459	0.206705471948891	0.271597261451311	0.315861155445205	0.000880556012273991	0.00182560904430273	0.00335008586752677	0.00544128531007389	0.00782248014051482	0.00995370707435041	1.76523938872332e-06	4.004722671836e-06	8.04098668238225e-06	1.42900180040207e-05	2.24775616449529e-05	3.12939980857405e-05	0	5.2341288288992e-10	1.57252423737612e-09	3.39116642539896e-09	6.0908696846492e-09	9.46291472940634e-09	0.000248827876740042	0.00832302985026725	0.0852482290151679	0.267369177252194	0.256778932309431	0.0755143541902809	0.000488519636524456	0.0164762784478367	0.170160205120557	0.538119768096415	0.521101073559949	0.154520841624355	0.000103963695190984	0.00353553307685417	0.0368170328859231	0.117399083378179	0.114631163371606	0.0342738401630743	2.39793947529358e-06	8.22369610027394e-05
0.00122358281206715	0.0143692063685494	0.0955952257992616	0.364484039907226	0.797112903828946	1	0.0027543637773834	0.026028939425527	0.140349136274805	0.433910968532582	0.769502021849667	0.782816093492958	0.00392420209761522	0.0300151427917688	0.131226255147174	0.328989003234299	0.473109382364369	0.390282843536009	0.00355204972652509	0.0220371559094849	0.0781380178415036	0.158858346255931	0.185251467836199	0.123917744371945	0.00204096553453495	0.0102972837123294	0.0296241727485922	0.0488449415574029	0.0461877007936124	0.0250464093420387	0.0437237324711209	0.0508901129031819	0.0252193501308929	0.0053110465854916	0.000461010836591104	0	0.146669249463229	0.329659801638556	0.315595707966966	0.128685611567169	0.0223377829495234	0.0016357697585723	0.0898140938118812	0.389866398907744	0.720771498133679	0.567592254187251	0.190379374177639	0.0271862428947334	0.0100282338640962	0.0841847875355531
0.156879821000744	0.329415557246612	0.574388442221078	0.831681588975626	1	0.99846987982773	0.0476054040693252	0.1252172028304	0.273482321139613	0.495994038295557	0.746986274357923	0.934200311428658	0.00631725847738527	0.0208316296455502	0.0570014833303416	0.129496482654127	0.244285376375991	0.38266708528284	0.000358658797820406	0.00150915485912428	0.00519361765274109	0.0147945292230772	0.0349684080550727	0.0686186024836122	0	3.90675065402232e-05	0.00019851552514439	0.000731502190841714	0.00218319177053142	0.00537893841331391	0.225674673889131	0.351264683267273	0.492858380280069	0.623372038051138	0.710739868400843	0.730487020432293	0.0844199906800445	0.1535336346708	0.25170364972644	0.371971355398348	0.495525599289079	0.595059582524772	0.0173555598233365	0.0368884673848226	0.0706659662649473	0.122022694711927	0.189931815955686	0.266494453114062	0.00195416644168005	0.00486544926925925
0.33426103583086	0.526231102600269	0.710395863725991	0.822516578083799	0.816843067205347	0.695794664428278	0.227769454961882	0.415279987169508	0.649035999336074	0.869892473817253	1	0.986040790220732	0.0708030087118031	0.149962706663498	0.271659246758537	0.421681172685262	0.561231044731899	0.640618627671535	0.00958435853320797	0.0243508412866365	0.0516918020360672	0.0933251700057255	0.144071625796305	0.19052865098215	0	0.0012317823176016	0.00394388934469421	0.00892190924572877	0.0164297328945478	0.025476885278407	0.303235441100732	0.361100221020339	0.394077948197135	0.394150625342326	0.361300074891247	0.303515305859289	0.387190091107335	0.494894540107306	0.579717633897217	0.622388883886062	0.612432560392965	0.55233651047541	0.223626921711037	0.306926026332924	0.385990896488313	0.444855376245637	0.469881911631806	0.454879551181436	0.0581010521857892	0.085839123659272
0.675981001167568	0.830583770108392	0.946393924272986	1	0.979868080202806	0.890378726139663	0.188920272942738	0.259937064496332	0.33166328067218	0.392433540960909	0.43060036589627	0.438149399111555	0.00856633307627415	0.0131985599840518	0.0188580639995554	0.0249865847092935	0.0307012506282645	0.0349820034859016	6.29471307283362e-05	0.000108658820665941	0.000173895437383116	0.000258047382115013	0.000355077887554919	0.000453077675127479	0	7.01118570138197e-08	1.85167119902026e-07	3.57407355400941e-07	5.91350715662782e-07	8.77175080079127e-07	0.310973837860478	0.436089527583084	0.526525448726788	0.54733722825748	0.489871894781543	0.377486972677261	0.207437169767756	0.332057703058043	0.457648908714595	0.543054241044152	0.554812070594207	0.488023242203682	0.11563537543256	0.211296796504981	0.332419859667255	0.450269886688503	0.525110559416019	0.527254764316112	0.0538686555145328	0.112360501823145
0.35115392704541	0.641632548235392	0.909467552361346	1	0.852952329362716	0.564366838248474	0.129781014884824	0.229422291242796	0.314609634996123	0.334672779126993	0.276172688216884	0.176788099708157	0.00541743479502	0.00926518464156703	0.0122921029521437	0.0126505716440479	0.010099641841183	0.0062548019783013	2.55302969524443e-05	4.22500639539463e-05	5.42326149493556e-05	5.39982497859826e-05	4.17046465444477e-05	2.49832720289073e-05	2.32003002508834e-09	1.04912099220625e-08	1.57551909511345e-08	1.47625773283933e-08	8.18012459474163e-09	0	0.248366101128937	0.253997105829848	0.249570601650334	0.235605971443667	0.213701401496508	0.186233007327416	0.740878600092261	0.737821915050451	0.705966772653218	0.649000723720527	0.573237127862631	0.486465058472334	0.418232295723562	0.405592688759338	0.377912171536535	0.338313907447615	0.290989308392499	0.240470841224087	0.0446790356591676	0.0421933869932362
0.668782272113255	0.859468683222242	0.982807523987248	1	0.905366954610799	0.729360751738803	0.147381074508541	0.215897655276097	0.281415000993074	0.326392126344028	0.336841206726164	0.309317055195265	0.00315579025413323	0.00526957162395299	0.00782952773929481	0.0103511574876171	0.0121768615265276	0.012746029633449	6.56442547147087e-06	1.24958673891987e-05	2.11644224529394e-05	3.1895529609381e-05	4.27702469131378e-05	5.10322122760937e-05	0	1.55247587101548e-09	4.23226731584068e-09	8.22298329117559e-09	1.32704042871524e-08	1.85266054965627e-08	0.745934708748232	0.811092657041062	0.847360751918502	0.850539406805358	0.820254753994016	0.760030976266814	0.392481820528729	0.453155096108213	0.502692507268191	0.535779603330688	0.548653509305311	0.539806819857898	0.0780445105206439	0.0956813631811415	0.112704321121612	0.12755045172244	0.138692077994819	0.14489370905397	0.00586501575722679	0.00763504966494917
0.492383921869383	0.64850610469378	0.792255396454528	0.897928948162549	0.944245720893754	0.921315682428436	0.256116732544345	0.37429643367177	0.506971901915392	0.636792290374036	0.74196746216567	0.802062186599382	0.0839144980362263	0.136954302773981	0.206345091230316	0.287751380823019	0.371857979415061	0.445589962716203	0.0159492265648282	0.0304909873210135	0.052233468803315	0.0817594134137228	0.117871039558082	0.157079851757381	0	0.00247280719128124	0.00665551066723876	0.0131253211696793	0.0222348880951811	0.0338282363775543	0.299412149060811	0.462569139659839	0.648309988900094	0.824858060727254	0.953013224512155	1	0.282410558501428	0.41006271895256	0.540214775781849	0.646068679918611	0.701615754215173	0.691942548760758	0.126504866971903	0.173107637060581	0.214658038045522	0.241453913992804	0.246466425421637	0.228320916564073	0.0255130237365642	0.0333513031859852
0.00229941710807438	0.0162867893793321	0.0776579374285348	0.24926934517546	0.53862256487747	0.783488929087193	0.0327130378655704	0.139264903565329	0.399112324446001	0.769983191207222	1	0.874281734235167	0.166723865212026	0.426600795646475	0.7348153191934	0.852054534567577	0.665103498163279	0.349497216851482	0.304402657494364	0.468139638189026	0.48465761449553	0.337774854239738	0.158471890823229	0.0500506606050484	0.199100744847503	0.18403606759658	0.11451586414671	0.0479690385695833	0.0135266117009788	0.00256773193214325	1.27233697023316e-07	3.19449706873516e-05	0.00234920177861231	0.0506005954745769	0.319233466697665	0.589900385885006	2.96015092856781e-08	7.41876613377274e-06	0.000544586644327408	0.0117089990714324	0.0737377763001638	0.13601217362089	2.89455329118334e-10	7.24130528370691e-08	5.30602926798946e-06	0.000113878019353047	0.000715859262153651	0.00131805299296581	1.18959118780098e-13	2.97069450612642e-11
0.605263976131956	0.859855870398447	1	0.952203105675378	0.74232846132749	0.473673627278691	0.317104240934406	0.549294845690402	0.778476990525387	0.903154070605692	0.857868677812698	0.667115959032922	0.0904987207133632	0.192021152106302	0.332166761740288	0.469806470654214	0.543788754870361	0.515227846120265	0.0132603874746713	0.0359975678777594	0.0770284946666415	0.133464194316844	0.188612625468095	0.217894185636562	0	0.00268193901286592	0.00883206112930522	0.0198958596391705	0.03505825483955	0.0497999937477895	0.427786736902428	0.537379897574449	0.641632221060333	0.728237166972185	0.785703995612442	0.80584854732099	0.350395471875034	0.437240513483165	0.518578618607964	0.584625485999408	0.626513151153091	0.638237057927476	0.179683095534296	0.222846224589936	0.262622971123322	0.294142701926225	0.313126054944249	0.316835720494233	0.0571883888076679	0.0706426794681516
0.178035553494717	0.265289865647824	0.353152419211223	0.419983188886494	0.446200517694651	0.423503248166114	0.23431678348887	0.392451917336402	0.587215035995557	0.784939481689579	0.937354237666701	1	0.0415946628414863	0.0783074943431658	0.13170110196056	0.197879443440204	0.265606733038452	0.318497060909481	0.000992876164870085	0.00210453409596432	0.00398122509130697	0.00672569073342401	0.0101487569758862	0.0136799078845817	0	4.43483777488998e-06	1.30419783330061e-05	2.76464038954919e-05	4.91214646888069e-05	7.60743891430198e-05	0.087898959235402	0.117245035093169	0.146690538439813	0.172150092762668	0.189500453660651	0.195664139012837	0.0737136705822885	0.0983223682487589	0.123013629435865	0.144361525023805	0.158908598270279	0.164074550529927	0.0434675273271859	0.057978280269668	0.0725372380225308	0.0851242330960191	0.0937006414102067	0.0967451900970067	0.0180223893629622	0.0240390288206685
0.156879821000744	0.329415557246612	0.574388442221078	0.831681588975626	1	0.99846987982773	0.0476054040693252	0.1252172028304	0.273482321139613	0.495994038295557	0.746986274357923	0.934200311428658	0.00631725847738527	0.0208316296455502	0.0570014833303416	0.129496482654127	0.244285376375991	0.38266708528284	0.000358658797820406	0.00150915485912428	0.00519361765274109	0.0147945292230772	0.0349684080550727	0.0686186024836122	0	3.90675065402232e-05	0.00019851552514439	0.000731502190841714	0.00218319177053142	0.00537893841331391	0.225674673889131	0.351264683267273	0.492858380280069	0.623372038051138	0.710739868400843	0.730487020432293	0.0844199906800445	0.1535336346708	0.25170364972644	0.371971355398348	0.495525599289079	0.595059582524772	0.0173555598233365	0.0368884673848226	0.0706659662649473	0.122022694711927	0.189931815955686	0.266494453114062	0.00195416644168005	0.00486544926925925
0.428913699243348	0.625628420941838	0.80654810313405	0.920597722132836	0.930940213729865	0.834079326321334	0.329797707098554	0.524045726370519	0.734449658895939	0.910601829582864	1	0.973094497866786	0.157622782521882	0.276111096971182	0.422924972479075	0.570995681810271	0.681672420752663	0.72051602406509	0.0424104828491201	0.0874835282193075	0.150354406508463	0.223708944913692	0.292019322801037	0.336171940923571	0	0.0107560718561669	0.0274819750078676	0.0495921570316632	0.0737771823062557	0.0943235810912422	0.314734029479461	0.415110744915191	0.495060902950769	0.534616320941981	0.523035644459175	0.463518425727738	0.488891154098059	0.675713342041771	0.845413573977755	0.958584850735013	0.985498100676362	0.918724700360597	0.400598579218275	0.582695642670859	0.7664528875073	0.913238531182542	0.98643505668021	0.966175254716365	0.170890802628871	0.264402382772417
0.0851027457511205	0.206617689921445	0.41189127281472	0.674205734762193	0.906145902726309	1	0.0185403701836706	0.0568820567083506	0.143284122294647	0.296352799337657	0.503284866918203	0.701801410923282	0.00198718835034141	0.00771071109585287	0.0245475584305571	0.0641568211498327	0.137674615892909	0.242580147755007	0.000102439037954573	0.000512408223646347	0.00206900842267273	0.00683857058496082	0.0185470209579942	0.0412957231390179	0	1.42070073984494e-05	8.33704776758075e-05	0.000356553106400846	0.00122822078876594	0.00346013898811994	0.0456631479811917	0.104489799977158	0.178632778392565	0.228157249374641	0.217718252212817	0.155218184401995	0.0640371794709845	0.133917490991349	0.209230533344971	0.244230321342732	0.21299122603742	0.138774834108032	0.0628278969599479	0.120076769589101	0.171454368490675	0.182904640206448	0.145776642810452	0.0868033371014509	0.043124728182079	0.0753247392420057
0.319293338797546	0.515427896776723	0.731356229159902	0.912164132654928	1	0.963629287287204	0.0317215656308908	0.0621381330063225	0.106990389593376	0.161925154361597	0.215410492018982	0.251885036101714	0.000158784670973656	0.000377431101134502	0.000788587297005225	0.0014482543844744	0.00233788373314783	0.00331729388822208	4.00453170755738e-08	1.15506485973976e-07	2.92849164082457e-07	6.52626325033501e-07	1.27840414303347e-06	2.20117581820022e-06	5.08843350629088e-13	1.78100140836395e-12	5.47932933187031e-12	1.4817451955766e-11	3.52210771332034e-11	7.35893083902954e-11	1.23028111058483e-09	8.98057100685805e-07	0.000168732121376649	0.00815991815825517	0.10157060977682	0.325420222095252	5.1271721872847e-06	0.000488729808975657	0.0119909605778688	0.0757239643378166	0.123085510144142	0.0514961472872812	1.84676024997838e-05	0.000229875546621925	0.000736494066544941	0.000607351278956671	0.000128915420322146	7.04310248847816e-06	5.74913096906022e-08	9.34492434991173e-08
0.605263976131956	0.859855870398447	1	0.952203105675378	0.74232846132749	0.473673627278691	0.317104240934406	0.549294845690402	0.778476990525387	0.903154070605692	0.857868677812698	0.667115959032922	0.0904987207133632	0.192021152106302	0.332166761740288	0.469806470654214	0.543788754870361	0.515227846120265	0.0132603874746713	0.0359975678777594	0.0770284946666415	0.133464194316844	0.188612625468095	0.217894185636562	0	0.00268193901286592	0.00883206112930522	0.0198958596391705	0.03505825483955	0.0497999937477895	0.427786736902428	0.537379897574449	0.641632221060333	0.728237166972185	0.785703995612442	0.80584854732099	0.350395471875034	0.437240513483165	0.518578618607964	0.584625485999408	0.626513151153091	0.638237057927476	0.179683095534296	0.222846224589936	0.262622971123322	0.294142701926225	0.313126054944249	0.316835720494233	0.0571883888076679	0.0706426794681516
0.486362192537479	0.67172173371531	0.843470702976382	0.963084617521103	1	0.944242108208792	0.221274065872357	0.352858483034319	0.511220133592951	0.673261328769638	0.806181132053859	0.877814046265765	0.0628159991852821	0.116346748248309	0.195005228492755	0.296591696789232	0.409825902793792	0.514745552404423	0.010332987077691	0.0233479950343393	0.0461476243062047	0.0817356954852045	0.130841162881988	0.189939519826881	0	0.00192897486094901	0.00591067352904173	0.0132850491552827	0.0254887457797455	0.0434209482079621	0.4572748251472	0.487578374588024	0.499446718958605	0.491490324918445	0.464643155775141	0.421982332480264	0.372629788837861	0.406701059303401	0.426419215675901	0.429506978783791	0.415601283311798	0.38632349814717	0.222184869687816	0.248275964685	0.266482452018291	0.274749404611855	0.272111708016967	0.258879405395112	0.0965897591273761	0.110588492486103
0.0674327609655573	0.178023527704829	0.378785668585052	0.649560115984274	0.897748809062814	1	0.0651031817697936	0.16109199171651	0.321259044474118	0.516352698283599	0.668878464927911	0.69832509954881	0.0306512923644065	0.0710862825362371	0.132871699974616	0.200165329077634	0.243027205825098	0.237810270989328	0.00703737462722207	0.0152972357405864	0.0267993909038486	0.0378396022642503	0.043060381928519	0.0394928856320224	0.000787930396763783	0.00160529709418251	0.00263592263499736	0.00348834615865412	0.00372062727351588	0.00319832381000559	2.42818135409133e-06	0.000178600180578559	0.00522222442112613	0.0607018647846515	0.28049259378154	0.515244812413381	0.00022424729123569	0.0041341599832469	0.0302984363537935	0.0882726199852198	0.102236195967503	0.0470713019354319	4.75975192606793e-05	0.000219939731618979	0.000404013546501494	0.000295026500240901	8.5644404045335e-05	9.88347845302738e-06	2.32194782868647e-08	2.68924970272638e-08
0.887724015241416	0.961465209008401	1	0.998851401782923	0.958154524471851	0.882630432497347	0.772338184742172	0.871724339664704	0.944719759507937	0.983180880871695	0.982640994661961	0.943163608448908	0.347930752719899	0.410220306168511	0.463941103887028	0.503518642855819	0.524541151585117	0.524568119887222	0.0754887063940007	0.0946927298860585	0.113101375512383	0.129006620589641	0.140760197274997	0.147052993926286	0	0.00298526410061742	0.00608988870146334	0.00906987655361983	0.0116492826979839	0.0135611587843187	0.539795833648047	0.604267402100572	0.649339657763778	0.669927248086187	0.663627069012237	0.631179698092392	0.402456769547418	0.463642347314098	0.512520838608004	0.543794213581854	0.553884932380483	0.541609157367528	0.198078863395795	0.235661968411055	0.268594609375667	0.293500680225902	0.307624859157562	0.309333608552592	0.0602458752207707	0.0753722920081738
0.36917583086464	0.638889859802159	0.842871249119234	0.847729013080479	0.650000526193756	0.379939336584325	0.236484531496288	0.501661495458103	0.811201390404404	1	0.939799766160315	0.673336124990832	0.0522683168902856	0.136034752036796	0.269690317638401	0.407519817396884	0.469425854967185	0.412225143918609	0.00390019245236946	0.012657158402124	0.0308945127613021	0.0573002176928307	0.0809391773359205	0.0871254938702451	0	0.000307552406578998	0.00112490025705724	0.0026875374392261	0.00472770386277086	0.00627059241346703	0.14344628498463	0.291882370649605	0.4279446596865	0.452165142476803	0.344304726691375	0.188923066937631	0.14813428286788	0.342638732882063	0.571043138816016	0.685859619802661	0.593679024940972	0.370344524190758	0.0716526874771376	0.188488015995871	0.357130395593434	0.487599465666836	0.479775080779536	0.340211057594599	0.0161770825556817	0.0485389147214754
0.548957504377993	0.763563203655135	0.932527765976247	1	0.941591914037338	0.778479770900069	0.216388723876471	0.365907111452607	0.543182469973398	0.707965935838639	0.810199416673593	0.814127092460621	0.04320852319389	0.0890005654083703	0.160720207771989	0.254692333594157	0.354307649282553	0.432737047122926	0.00419887011773945	0.0108260178266286	0.0240059658230037	0.0464215338446337	0.0786218181919762	0.116799767294338	0	0.000466863459524828	0.00162577729205341	0.00411074498810507	0.00868620769542253	0.0158523003287114	0.510890028389595	0.583096988713531	0.63940096150709	0.673638440310044	0.681871472247539	0.663132758231181	0.267749956155892	0.324519932364374	0.377885159408228	0.422757330097113	0.454400815989353	0.469251645338703	0.0607331500437146	0.0782160722945357	0.0967547563746186	0.114973093080279	0.131248013286377	0.143938515974006	0.00578789250404715	0.0079923771022961
0.215069333610985	0.395397771561264	0.616943109145398	0.817237252203362	0.919162039978091	0.877791734819717	0.103220913874202	0.225796479724039	0.4188236486362	0.659338780176448	0.881216152412438	1	0.0285993250975316	0.0748766864324193	0.16541255511913	0.309676006609805	0.491951616679969	0.663434558216875	0.00429102585763174	0.014158782000293	0.0377715978787054	0.0844650951978593	0.159745235831369	0.256178642206636	0	0.00119971074429579	0.00468012189883012	0.0130933759276306	0.0299089744288792	0.0573369157740613	0.148320501048255	0.283815375678894	0.455463004012156	0.613299718613181	0.693058985624413	0.657305339527984	0.0748285970928916	0.161679286413861	0.292640227336773	0.444275663756689	0.565964533689069	0.605069380719141	0.0261903528251854	0.0642221106221269	0.131327172642388	0.224928823351834	0.323096669869708	0.389413025590229	0.00614316797224847	0.0175918604341136
0.12128193795495	0.264475231707599	0.482280644589785	0.735428755831012	0.937793740339401	1	0.130874326931187	0.266009705060809	0.452133253974504	0.642630548596497	0.763804532515319	0.759152530047569	0.0830192429803182	0.157280880387689	0.249171887525623	0.330101958251067	0.365698439653579	0.338784913127173	0.0309577259287399	0.0546663850134759	0.0807230585011242	0.0996783428295606	0.102927152446404	0.0888761134395663	0.00678617895000418	0.0111694234103297	0.0153731246739585	0.0176937339217718	0.0170295347408044	0.0137060408452115	5.60470164985882e-06	0.000408149238359771	0.0114616853681099	0.124119774236721	0.518318217745587	0.83467032338664	8.03549540717645e-07	7.0897754057172e-05	0.00241221098396031	0.0316490811532547	0.16012897491291	0.312422097094269	1.6140831091607e-08	1.72543856976419e-06	7.11271881419522e-05	0.00113066715489957	0.0069310162136401	0.016384079832009	4.54069519973279e-11	5.88326965498443e-09
0.00582058376572747	0.0371174891989014	0.156815129137528	0.438929379715929	0.813951756333053	1	0.0137074851160256	0.0662350317211176	0.212038652850936	0.449717353355924	0.631919239198336	0.588275595084542	0.0111714794456514	0.0409033214256832	0.0992210414455685	0.159457998820498	0.169779855562141	0.11976318361646	0.00315083214205152	0.00874160281207549	0.0160677177613335	0.0195665673114929	0.0157860113275506	0.00843776646314335	0.000307539930533128	0.000646524866228076	0.000900463837536221	0.000830892122610737	0.000507949256458997	0.000205727968853853	1.0980030766624e-13	4.81038042245461e-09	1.96017111878162e-05	0.00742928886791667	0.261902232522451	0.858756134181523	1.89971121909152e-23	2.93187899704503e-17	4.20865371300659e-12	5.61925888777055e-08	6.97836345513689e-05	0.00806058988936445	2.89578000069711e-37	1.5743692828632e-29	7.96134322706894e-23	3.74459440117064e-17	1.63818111896509e-12	6.66588389586721e-09	3.88899592062284e-55	7.44836789518534e-46
0.109895811336954	0.249597426379377	0.466957060726563	0.724309786321697	0.933400423664946	1	0.203674966271894	0.394930121067616	0.63428583478098	0.846052189161336	0.938084377883989	0.864805340779	0.177458887480768	0.296126033159721	0.409426483477731	0.470050255312973	0.448389599492034	0.355322900332771	0.0721221310533092	0.104238006115392	0.124306482008822	0.122703192349258	0.100236054077895	0.0675047268523073	0.0118058559051446	0.0152240003913538	0.0156246981602655	0.0128061340785768	0.00812700921156861	0.00347415801120804	0.00217875320807679	0.0201249139100988	0.0594107723504758	0.100616721781164	0.103101376620022	0.0640140182747657	0.0398654999815231	0.156859133868606	0.364212311795291	0.517572933666676	0.452573488120788	0.243097797026572	0.0843140863681476	0.274860488172858	0.54237376429331	0.657762909643388	0.491229467724545	0.225173027419757	0.0418108994256412	0.119020780227202
0.180812226273416	0.33467696332236	0.540259053696984	0.760600304333459	0.933875847757011	1	0.145292033116258	0.265927818391535	0.424486563621051	0.590938564318651	0.717462034951805	0.759685303411748	0.0673787988535687	0.121946454432582	0.192483407587996	0.264969341667706	0.318109150903644	0.333069531140872	0.0180331744659581	0.0322732008668438	0.0503721056017238	0.0685671939661645	0.0813993348354434	0.0842759278627839	0.00278540634302545	0.00492926719781509	0.00760771733382154	0.0102401090844997	0.012020789875346	0.0123066439470731	2.40160949677703e-10	5.72004386765674e-07	0.000243218823454189	0.0184627276685321	0.250204663901443	0.605335013012108	1.93494568634737e-10	3.40265695502047e-07	0.000106823895691658	0.00598714137567596	0.0599061585265278	0.107009980790854	2.70683261737531e-12	3.51449727316503e-09	8.14640273316052e-07	3.37108263812961e-05	0.000249042678088944	0.000328457371850632	6.57473765715777e-16	6.30281395996147e-13
0.507083986116977	0.714970844374403	0.896582333942383	1	0.992026147768552	0.875304533311893	0.231806497136244	0.389746390547263	0.582719410393638	0.774844020957217	0.91636842971768	0.963910274863419	0.0525119893557827	0.105475515824001	0.188162054421245	0.298385797382416	0.4207599929571	0.527666990775884	0.00569506071396528	0.0139823638253603	0.0300101586182908	0.0569451844545507	0.0958855580898216	0.14346341396589	6.08031056500955e-05	0.000680848016163946	0.00214528515632175	0.00517612817097953	0.010645414083629	0.0191840509616256	0.522790610301269	0.609208541989446	0.670642947041457	0.697440621255618	0.685196012571644	0.635936260595934	0.265843243020437	0.337397531439872	0.404504433056621	0.458123044505142	0.490145580677988	0.495399103365854	0.0600766876690968	0.0831172443509368	0.10858380805785	0.133971549489346	0.15612772674271	0.1718671141824	0.00582605322929442	0.00890525151483084
0.208909021593054	0.367113442633618	0.569126197951946	0.778405440257628	0.939294381407393	1	0.088909034113414	0.177917314914586	0.314031287304298	0.488972993390065	0.671710785772334	0.81409787440219	0.0250280846590209	0.0571020625872014	0.114801195214317	0.203540951716371	0.318335898214622	0.439230110145358	0.0046077117345895	0.012088069188302	0.0277607269445866	0.0561038850788878	0.0999433836338579	0.157021265879288	0.000491415992778528	0.00162780318061854	0.0043838036828854	0.0101871363775841	0.0207375014927136	0.0371488824188961	0.0471093019514448	0.140881845518741	0.330071503060487	0.606257253086827	0.873119074638354	0.98600138312752	0.0727715906390349	0.177555451016871	0.339542385818957	0.509083189976797	0.598492340318846	0.55171335646506	0.0351297066332047	0.0700080383193903	0.109311619083921	0.133798162530803	0.128397801817015	0.0966002698029268	0.00524009844606967	0.0085705646357353
0.109895811336954	0.249597426379377	0.466957060726563	0.724309786321697	0.933400423664946	1	0.203674966271894	0.394930121067616	0.63428583478098	0.846052189161336	0.938084377883989	0.864805340779	0.177458887480768	0.296126033159721	0.409426483477731	0.470050255312973	0.448389599492034	0.355322900332771	0.0721221310533092	0.104238006115392	0.124306482008822	0.122703192349258	0.100236054077895	0.0675047268523073	0.0118058559051446	0.0152240003913538	0.0156246981602655	0.0128061340785768	0.00812700921156861	0.00347415801120804	0.00217875320807679	0.0201249139100988	0.0594107723504758	0.100616721781164	0.103101376620022	0.0640140182747657	0.0398654999815231	0.156859133868606	0.364212311795291	0.517572933666676	0.452573488120788	0.243097797026572	0.0843140863681476	0.274860488172858	0.54237376429331	0.657762909643388	0.491229467724545	0.225173027419757	0.0418108994256412	0.119020780227202
0.156879821000744	0.329415557246612	0.574388442221078	0.831681588975626	1	0.99846987982773	0.0476054040693252	0.1252172028304	0.273482321139613	0.495994038295557	0.746986274357923	0.934200311428658	0.00631725847738527	0.0208316296455502	0.0570014833303416	0.129496482654127	0.244285376375991	0.38266708528284	0.000358658797820406	0.00150915485912428	0.00519361765274109	0.0147945292230772	0.0349684080550727	0.0686186024836122	0	3.90675065402232e-05	0.00019851552514439	0.000731502190841714	0.00218319177053142	0.00537893841331391	0.225674673889131	0.351264683267273	0.492858380280069	0.623372038051138	0.710739868400843	0.730487020432293	0.0844199906800445	0.1535336346708	0.25170364972644	0.371971355398348	0.495525599289079	0.595059582524772	0.0173555598233365	0.0368884673848226	0.0706659662649473	0.122022694711927	0.189931815955686	0.266494453114062	0.00195416644168005	0.00486544926925925
0.356304351512829	0.547030913236079	0.747966507740957	0.910818771942429	0.987782512426572	0.954048015891246	0.156620078793188	0.286100668300928	0.465446582129684	0.674373285528797	0.870182628902419	1	0.0167398330083978	0.0363833971063253	0.0704263062534479	0.121407667211022	0.186396115343527	0.254863204139529	0.000435042990532641	0.0011250323021834	0.00259105927142018	0.00531458359203081	0.00970824384492086	0.0157939823715411	2.74910014231314e-06	8.45870922364043e-06	2.31791310622405e-05	5.65678587455355e-05	0.000122948112461166	0.000237987162014084	0.234037767971317	0.436751188168408	0.546391839132475	0.458243459017123	0.257638229720786	0.0971060524649591	0.016596034840231	0.0564247368882875	0.128604660948439	0.196501484808108	0.201278285921851	0.138213344361701	7.00682070862846e-05	0.000434013529642237	0.00180221869993261	0.00501687957571061	0.00936228424813207	0.0117125627379116	1.76128425841017e-08	1.98762612539517e-07
0.150447016795751	0.306185820785306	0.520005982792543	0.736976053374265	0.871605944594841	0.860218466756051	0.0304541676936733	0.0813046852591999	0.181136587625261	0.33675849645173	0.52245959879582	0.676407842356793	0.00279323853327669	0.00978237273045214	0.0285892102854972	0.0697239339251318	0.141900320736909	0.240994228779289	0.000116082686354307	0.000533299253011107	0.00204454310757373	0.00654098779831793	0.0174627315241504	0.0389047640835686	2.18587342694689e-06	1.31733393584446e-05	6.62504023114955e-05	0.00027803721574316	0.000973731260304885	0.00284575210222252	0.0779521455942183	0.281700512095997	0.659444542865534	1	0.982319579551316	0.625081549558361	0.00196139111715676	0.0135089624376169	0.0602713422321898	0.174193045222109	0.326123308019165	0.395515898514588	2.70673022491393e-06	3.55304730434845e-05	0.000302125989436121	0.00166420284805393	0.00593820949764813	0.0137257425523221	2.04865381283047e-10	5.12536207438748e-09
0.269798937034902	0.547546864017706	0.824098190371679	0.919842801537456	0.761421828260048	0.467427182794456	0.0782133054242002	0.231578036115673	0.508496885766148	0.828048300642064	1	0.895615083436282	0.00657970329142066	0.0284255597273337	0.0910632547286682	0.216344429691536	0.381174061570191	0.498055232783272	0.000159564616980347	0.00101161268911082	0.00473209039039203	0.0164043568651618	0.0421683560950479	0.0803856479670199	0	9.33299941356513e-06	7.02639561752336e-05	0.00035992181082256	0.00135287074157835	0.0037645154250035	0.309497017138702	0.407646865434757	0.490455658661507	0.539018239002929	0.541122095443437	0.496221035993438	0.23218857911003	0.339144433331578	0.45249773384088	0.551488090010433	0.61396546760471	0.624366879537835	0.0849256425601717	0.137562528580971	0.203539441513129	0.275096241175743	0.33963201880609	0.383019251317924	0.0151436459765883	0.0272031953681532
0.149295116904966	0.333546744195258	0.582268025724758	0.794451914218859	0.847275889626288	0.706317153554158	0.112329385436095	0.280909906926773	0.548787762862588	0.837911321073211	1	0.932874821150836	0.0375805803802724	0.105385193035849	0.230524028708208	0.393945449986257	0.526148318735149	0.549261455771851	0.00547225315453187	0.0174986419345935	0.0430509073423004	0.0824621070765594	0.123317030089858	0.144083369952765	0.000199012111844651	0.00114180205619466	0.00343373221034242	0.00754821677647292	0.0127419531449842	0.016710738015881	0.0727094946284704	0.175061734039407	0.326743509778395	0.473066662739509	0.531390532423473	0.463123932530216	0.0356042835631853	0.102933685396443	0.230379431812645	0.399841993980724	0.538359049074337	0.562397458458903	0.0101804300217923	0.0355981594961135	0.0957013790061926	0.199204991818326	0.32154516842594	0.402639083444205	0.00159020835760711	0.00714165634218218
0.0385735438280079	0.124523556378926	0.309801881778	0.594040473187991	0.877918300726109	1	0.0239957763578486	0.076118391113004	0.18607686941441	0.350581344766465	0.509083986132493	0.569766743273409	0.00484106439250602	0.0151002929675824	0.0362777604242462	0.0671627187813878	0.0958298779894532	0.10538342683558	0.000311094364226509	0.000966497257803067	0.00229008799044369	0.00417101328556845	0.00585011803421315	0.00632167568984718	0	1.35895120900347e-05	4.04343370357385e-05	7.75904398589312e-05	0.000109432561563588	0.00011659913504761	0.0993736129843062	0.203239736305232	0.354547163463434	0.527561076791252	0.669586564324807	0.724897595453573	0.0558095856741117	0.121751342492844	0.226546918639255	0.359561335889596	0.486767909072821	0.562090643736608	0.0187994539342327	0.0437506805386014	0.0868371147597951	0.147008781165613	0.212280575022305	0.261463145905067	0.00379443513621983	0.00942700474683125
1.51850302145992e-05	0.00204019103650003	0.0664028342644448	0.523555836009062	1	0.462697978149927	6.86745331711977e-09	4.98313523194544e-06	0.000875931686791499	0.0372991047460358	0.384757580895997	0.961471841826935	3.92414957755034e-13	1.5378157087415e-09	1.45990178450803e-06	0.000335740391648237	0.0187044159904635	0.252432529700519	2.8331187339575e-18	5.99619425951305e-14	3.07430409356462e-10	3.81837483487704e-07	0.000114887003344511	0.00837382442877233	0	2.95401759640289e-19	8.17974545039037e-15	5.48685277565252e-11	8.91594605794368e-08	3.50971752364862e-05	0.00795727471862488	0.0376449408322782	0.126084504299104	0.298971397436291	0.501892143082767	0.596491119390289	0.0108584498967452	0.0458981588761844	0.137352170801209	0.290997072570419	0.436470144036518	0.463482449356403	0.00894602142323693	0.0337864477588571	0.090337478076635	0.171003980993918	0.22916975957768	0.217430881668955	0.00444990416848132	0.0150157982314911
0.349919341041741	0.529328366004038	0.722770810156666	0.890828833210269	0.991074158129779	0.995259351249932	0.221019385096537	0.366866337723282	0.549671938558399	0.743391320184347	0.907506260341255	1	0.064998909287034	0.118386989250071	0.194634580614825	0.288837922522124	0.386907036748211	0.467818359861039	0.00890005559412444	0.0177873959954492	0.0320884925090225	0.0522521411053297	0.0768027761744761	0.10189852296871	0.000567343069670303	0.0012442655631865	0.0024630974480323	0.00440110457930813	0.0070983466699091	0.0103340288859045	0.000607334479415006	0.00785647505201268	0.0575345020768208	0.238544648033255	0.559956513649077	0.744187717450471	0.00220042801484322	0.0179732939098943	0.083115310180632	0.21760903244361	0.322564269170521	0.270706801982663	0.00105479649051763	0.005440703149446	0.0158878626159489	0.0262673727954731	0.0245872862963276	0.0130300827804835	6.6842587459145e-05	0.000217864234428624
0.437841486619693	0.762387112383798	1	0.988818638866837	0.737080159062334	0.413834564562293	0.220798268291089	0.466125574717353	0.739745842765103	0.884531550023021	0.797287592390393	0.541586896790449	0.0715177579373588	0.184959258807833	0.356189644864438	0.515496441943003	0.561941671450618	0.461564226298752	0.0136749149618193	0.0465806131281056	0.110738339339872	0.194997560203529	0.257529832855582	0.255862973924936	0	0.00606715401979101	0.0209959120379081	0.046788696886103	0.0758041731483283	0.0914803902831876	0.211339368082839	0.282984944112165	0.322602704108169	0.313272254601101	0.259106584786355	0.182378304024705	0.209654074032558	0.310969006292218	0.39258716948115	0.422220552845841	0.386917311878142	0.302038006516975	0.129866463839753	0.213896025861194	0.299329418322727	0.356603288667076	0.361909629170389	0.312906463951409	0.0495174125968648	0.0914870794067186
0.53975469973929	0.787186449573071	0.939597398030632	0.917894605285314	0.733888709943441	0.48022943310416	0.187746960580312	0.369843632650772	0.596230894753042	0.786660652659551	0.849464201024767	0.750739195171206	0.0330698202616355	0.0880669386429199	0.191802261712184	0.341811440099898	0.498513028988959	0.595036691751065	0.00290301633026926	0.0105854144917798	0.0312412103752188	0.0752663816712591	0.148302596148658	0.239103065742109	7.41022090277613e-05	0.000591761596691298	0.00252901518011924	0.00835516277118592	0.0223250979687442	0.0486751217974883	0.286427571879164	0.611237324312655	0.927252008787105	1	0.766688660073256	0.417873072664767	0.16578746022479	0.401683388301402	0.691795154536269	0.846988679589568	0.737213029884933	0.456160804343059	0.0336503427423159	0.0926438996615989	0.181181634671726	0.251849365140151	0.248858571253552	0.174802596026581	0.00234561360951395	0.00745081173359151
0.53975469973929	0.787186449573071	0.939597398030632	0.917894605285314	0.733888709943441	0.48022943310416	0.187746960580312	0.369843632650772	0.596230894753042	0.786660652659551	0.849464201024767	0.750739195171206	0.0330698202616355	0.0880669386429199	0.191802261712184	0.341811440099898	0.498513028988959	0.595036691751065	0.00290301633026926	0.0105854144917798	0.0312412103752188	0.0752663816712591	0.148302596148658	0.239103065742109	7.41022090277613e-05	0.000591761596691298	0.00252901518011924	0.00835516277118592	0.0223250979687442	0.0486751217974883	0.286427571879164	0.611237324312655	0.927252008787105	1	0.766688660073256	0.417873072664767	0.16578746022479	0.401683388301402	0.691795154536269	0.846988679589568	0.737213029884933	0.456160804343059	0.0336503427423159	0.0926438996615989	0.181181634671726	0.251849365140151	0.248858571253552	0.174802596026581	0.00234561360951395	0.00745081173359151
0.304600694941297	0.508633042205897	0.735037052774971	0.920645602388797	1	0.942109444424844	0.199514938056672	0.354148390508247	0.542991025299897	0.721015188491796	0.829994943561832	0.828585866743482	0.0818481477705054	0.156048531406601	0.254955530643114	0.359621300422782	0.439121959261914	0.46464799260348	0.0191645944353198	0.0417492751866105	0.0744165264216381	0.112650346398031	0.14659698249839	0.16473184935246	0	0.00436652765552904	0.0111905201179368	0.0199378436010091	0.0287387448055084	0.0348593813229197	0.218402848347669	0.429255234028734	0.680008865437749	0.87117135733089	0.903481149202424	0.758597270027525	0.210093276050106	0.427530737541087	0.700912187789502	0.929193673531149	0.997201977498122	0.866531910941643	0.116831080613315	0.247994136549229	0.421910434915348	0.579391550283152	0.643612711654933	0.578617900146956	0.035983332278446	0.082275038506022
0.142876014929751	0.368430234549705	0.681287273098003	0.903448851985404	0.859170416968402	0.585945071906556	0.120309731502556	0.336393515652495	0.674475725610795	0.969799481111225	1	0.739470427883784	0.0259861122749064	0.0788155718138136	0.171364192909006	0.267172566016769	0.298713384665167	0.239504002774944	0.00142207605416317	0.00472114574943278	0.011156354704198	0.0188731061684315	0.0228837371535897	0.019891859194612	0	5.2658855232587e-05	0.000166540935721147	0.000322357493270987	0.000430179400429225	0.000404328806279163	0.0725172549943075	0.123723525519361	0.185516586667999	0.244482175897367	0.283172752580329	0.288268845510614	0.0618149706800742	0.111948494469248	0.178178077662839	0.249242072914857	0.306427162794507	0.331112114970997	0.0322886933274367	0.0620787423640891	0.104883672695293	0.155735785128877	0.203236159942728	0.233105326133194	0.0103268418028661	0.0210895621562875
0.172490203578661	0.3460162584498	0.561944494526988	0.738952120285804	0.786835316133674	0.678420977818784	0.129891811177515	0.297020865306691	0.549797528544314	0.82400599520277	1	0.98269894589244	0.0465326062830278	0.121407848816211	0.256218494781145	0.437712152001077	0.605447027665893	0.678113215475161	0.00785115157560431	0.0235564406662274	0.0568055986047057	0.110699490674913	0.174572087027104	0.222871333324503	0.000523280857433467	0.00207220165189762	0.00589763004363092	0.0132387555200636	0.0238851065041153	0.0348058542126392	0.072773819546536	0.200654257097849	0.416642320196	0.651875647345475	0.768620708247003	0.682996342402675	0.0307953965044897	0.102349752513327	0.255826580717004	0.481685994993756	0.683433199368213	0.730769469157399	0.00792838195930515	0.0319940694422319	0.0964085146246001	0.218532112040918	0.373148482962366	0.480128474966409	0.0011620083055323	0.00605648256507196
0.142876014929751	0.368430234549705	0.681287273098003	0.903448851985404	0.859170416968402	0.585945071906556	0.120309731502556	0.336393515652495	0.674475725610795	0.969799481111225	1	0.739470427883784	0.0259861122749064	0.0788155718138136	0.171364192909006	0.267172566016769	0.298713384665167	0.239504002774944	0.00142207605416317	0.00472114574943278	0.011156354704198	0.0188731061684315	0.0228837371535897	0.019891859194612	0	5.2658855232587e-05	0.000166540935721147	0.000322357493270987	0.000430179400429225	0.000404328806279163	0.0725172549943075	0.123723525519361	0.185516586667999	0.244482175897367	0.283172752580329	0.288268845510614	0.0618149706800742	0.111948494469248	0.178178077662839	0.249242072914857	0.306427162794507	0.331112114970997	0.0322886933274367	0.0620787423640891	0.104883672695293	0.155735785128877	0.203236159942728	0.233105326133194	0.0103268418028661	0.0210895621562875
0.252778105848501	0.545517195972579	0.862563936052375	1	0.850147627729926	0.529916972085512	0.149814977409567	0.347599217558763	0.590375483290534	0.735007428487585	0.670962328077393	0.449055074523791	0.0474111354058125	0.118914151337561	0.217296653554375	0.290662738464515	0.284913186173831	0.204643151865232	0.00753431522283634	0.0213811443700111	0.0425667002860525	0.0614177439866779	0.0646858048744123	0.0497643219272551	0	0.00143761202537697	0.00386877065913589	0.0063780557055099	0.00730860977007728	0.00592667641669988	0.589497060313481	0.824039158432964	0.942460438758442	0.881987887595121	0.675351653328596	0.423036263810805	0.369095895893456	0.57085576192424	0.72223043024454	0.747614407506037	0.633202376884049	0.438746590963474	0.140128384307381	0.240074631998098	0.336149781960141	0.38495268515736	0.360625825077775	0.276338784231198	0.0318605684572398	0.0609213852249963
0.478805249155645	0.766704166191591	0.979788403551838	1	0.815178281649756	0.53043911860003	0.273939889962603	0.49769947078171	0.720448512171199	0.832464126309691	0.768170790175727	0.565943492843886	0.0967337238460169	0.201179288338602	0.330904045457418	0.433367754898758	0.452782445188381	0.377489870696311	0.0193961029191645	0.0490965237648631	0.0935385087258385	0.139834383075977	0.165845611271533	0.156495199737531	0	0.00518827382088246	0.0143629330332457	0.0261867411539229	0.0361005066007001	0.0388102835318481	0.217548630983113	0.27450558806242	0.328784353703997	0.373935392106378	0.403921275745367	0.414435319896265	0.160909979549705	0.21061541491274	0.261521362520223	0.308247883061865	0.344999750013768	0.366728974334949	0.092520405516993	0.125959979865968	0.162413661256575	0.198594834001115	0.230452354042861	0.253885043747836	0.0406019625537769	0.0580128586829184
0.0917527490409777	0.252214137214897	0.491029501054873	0.677070761776303	0.661224528612422	0.457353773518433	0.0281642867844766	0.114652814361151	0.330564567710515	0.675018719553611	0.976255934068022	1	0.00233300889943915	0.0140663197289228	0.0600608725965871	0.181629075717313	0.389015126117608	0.590113873392213	5.18568345226503e-05	0.00046546732099664	0.00294491683962872	0.0131896786431266	0.0418364603864388	0.0939850702590638	0	3.84775705883442e-06	3.86644044548191e-05	0.000258203520693119	0.00121401848692146	0.00403960681653492	0.369879494119098	0.445647818744934	0.483378038223452	0.472003970552758	0.414923463519772	0.32836278330919	0.444974807189831	0.581277464600127	0.683589133396945	0.723719757091603	0.689777978285028	0.591850251061387	0.23250400942217	0.329302579967009	0.419878246726535	0.481964674146249	0.498047363694978	0.463329222389776	0.0527647572624089	0.0810262772248355
0.36680931695494	0.529553869368983	0.703393018362463	0.859622805688758	0.966588517037121	1	0.197426232163897	0.299760493679289	0.418747630761672	0.538204526360093	0.636448799680494	0.692472792907339	0.0369074624692068	0.0589604543057436	0.0866409214300176	0.117126503619437	0.145674235427433	0.166693293323414	0.00235100475865112	0.00398462409989637	0.00618568551551559	0.00881575075596373	0.0115466707098849	0.0139058076858153	0	4.16880827957482e-05	0.000101740048132192	0.00017903232188897	0.000266686414450629	0.000351952475382733	0.336985988053774	0.384684638857298	0.419114284215199	0.435808262589903	0.432508004198988	0.409664631942706	0.34262332809936	0.364680721706909	0.370462102410801	0.359178240717927	0.33236188385158	0.29352599690156	0.22570827404789	0.223998847497275	0.212166723334941	0.191796675321933	0.165476138640218	0.136256403784513	0.0963242175458152	0.0891296485964288
0.0851027457511205	0.206617689921445	0.41189127281472	0.674205734762193	0.906145902726309	1	0.0185403701836706	0.0568820567083506	0.143284122294647	0.296352799337657	0.503284866918203	0.701801410923282	0.00198718835034141	0.00771071109585287	0.0245475584305571	0.0641568211498327	0.137674615892909	0.242580147755007	0.000102439037954573	0.000512408223646347	0.00206900842267273	0.00683857058496082	0.0185470209579942	0.0412957231390179	0	1.42070073984494e-05	8.33704776758075e-05	0.000356553106400846	0.00122822078876594	0.00346013898811994	0.0456631479811917	0.104489799977158	0.178632778392565	0.228157249374641	0.217718252212817	0.155218184401995	0.0640371794709845	0.133917490991349	0.209230533344971	0.244230321342732	0.21299122603742	0.138774834108032	0.0628278969599479	0.120076769589101	0.171454368490675	0.182904640206448	0.145776642810452	0.0868033371014509	0.043124728182079	0.0753247392420057
0.946549855602935	0.992564549162041	1	0.967981961340407	0.90024419764843	0.804412224144091	0.617383645218555	0.687439276123378	0.735424314919739	0.755904104908976	0.746484414648273	0.708271875474886	0.200593959586568	0.237185115484682	0.269445496572211	0.294084513654529	0.30838504270279	0.310695845458839	0.0323866803293165	0.0406904168477585	0.0491058735538623	0.0569281001200529	0.0634006770256661	0.0678341087129809	0.00249942849279729	0.00337337093579897	0.00435552959924861	0.0053884537108482	0.00639350656214436	0.00727960559892262	0.875261022781289	0.906641796620554	0.890053442677559	0.828091731461909	0.730166745349857	0.610162187641178	0.469209706598881	0.526802014525174	0.560540365119783	0.565257628134491	0.54021442893058	0.489288931653619	0.0870099750809552	0.105905763993375	0.122155393150054	0.133524484647163	0.138315532608257	0.135782911846748	0.00547706613554676	0.00726346412407975
0.492465708607523	0.71826175342427	0.909542389042178	1	0.954585740783291	0.791165400485288	0.167706893293486	0.302371545991719	0.473303254579052	0.643228133464292	0.758969938491056	0.777536341949573	0.0253693188340984	0.0565929726566268	0.109537587388204	0.184033529817423	0.26842785342934	0.33992157624789	0.00166229649901146	0.00466858151780998	0.0112358572917222	0.0233842982466065	0.0421968379284513	0.066075855055315	0	0.000123575436718571	0.000465795893612455	0.00127593389933193	0.0029062598590096	0.00567073387786959	0.70565497295571	0.756418087945385	0.779037492270548	0.770871293926991	0.732879225421444	0.669437111022296	0.570434349742321	0.613774400462599	0.634510069118873	0.630224176057552	0.601420688966035	0.551427246085886	0.153875996961954	0.166193842123168	0.172457198063818	0.171937527386645	0.164695955283109	0.151571443265917	0.0138109717981363	0.0149766901921649
2.63747537162269e-07	0.000118324796000561	0.0113111513283297	0.23039951360611	1	0.924830489445123	1.16877128741267e-07	5.58477646596732e-05	0.00568624741897167	0.123364274038845	0.570291316600568	0.561756113406985	1.78272522962797e-08	9.07297222117496e-06	0.000983916964113923	0.0227358404364814	0.111945663231163	0.1174484343081	9.35950850726498e-10	5.07349367478228e-07	5.86009828519369e-05	0.00144226934790332	0.00756365209166885	0.00845201796763879	1.69135757086629e-11	9.76513881049728e-09	1.20133770330277e-06	3.14916554008377e-05	0.000175901511176832	0.000209356932987765	4.53186992549774e-15	5.69310650474654e-10	5.26127112797536e-06	0.00357685684521318	0.178888300035204	0.658160504178666	4.98893570931118e-20	5.12550338755153e-14	3.87377725016835e-09	2.1537845915669e-05	0.0088092592041143	0.265061111027915	8.87521650625089e-26	7.45700301916927e-19	4.60913239843994e-13	2.09576966547601e-08	7.01031315206204e-05	0.0172504643013391	2.55147056584692e-32	1.75320495995865e-24
0.0917527490409777	0.252214137214897	0.491029501054873	0.677070761776303	0.661224528612422	0.457353773518433	0.0281642867844766	0.114652814361151	0.330564567710515	0.675018719553611	0.976255934068022	1	0.00233300889943915	0.0140663197289228	0.0600608725965871	0.181629075717313	0.389015126117608	0.590113873392213	5.18568345226503e-05	0.00046546732099664	0.00294491683962872	0.0131896786431266	0.0418364603864388	0.0939850702590638	0	3.84775705883442e-06	3.86644044548191e-05	0.000258203520693119	0.00121401848692146	0.00403960681653492	0.369879494119098	0.445647818744934	0.483378038223452	0.472003970552758	0.414923463519772	0.32836278330919	0.444974807189831	0.581277464600127	0.683589133396945	0.723719757091603	0.689777978285028	0.591850251061387	0.23250400942217	0.329302579967009	0.419878246726535	0.481964674146249	0.498047363694978	0.463329222389776	0.0527647572624089	0.0810262772248355
0.592711841453352	0.765522478361951	0.909610492533989	0.994342827710277	1	0.925224288154514	0.205160184924978	0.300284075215427	0.404347430950774	0.500910625553083	0.570885444388558	0.598578158875985	0.0207733705778217	0.0344564981370358	0.0525797402025795	0.0738157241830978	0.0953372221511599	0.113281572006841	0.000615288118646745	0.00115656730555996	0.00200006762099375	0.00318200465784266	0.00465735910319424	0.00627135825207018	5.32086872794118e-06	1.13460769699535e-05	2.22452500423983e-05	4.01150848432951e-05	6.6545038924452e-05	0.000101551313191837	0.6997272462463	0.722768626164766	0.683426058279716	0.591569138400368	0.468749932195893	0.340015456277941	0.208075766189579	0.24539144129205	0.264922626989225	0.26181855839526	0.236866440888711	0.196168094716605	0.00688458851165223	0.00927007953469775	0.0114264307119445	0.0128931610714892	0.0133177214398361	0.0125927954513711	2.53350760937721e-05	3.89544535843263e-05
0.548957504377993	0.763563203655135	0.932527765976247	1	0.941591914037338	0.778479770900069	0.216388723876471	0.365907111452607	0.543182469973398	0.707965935838639	0.810199416673593	0.814127092460621	0.04320852319389	0.0890005654083703	0.160720207771989	0.254692333594157	0.354307649282553	0.432737047122926	0.00419887011773945	0.0108260178266286	0.0240059658230037	0.0464215338446337	0.0786218181919762	0.116799767294338	0	0.000466863459524828	0.00162577729205341	0.00411074498810507	0.00868620769542253	0.0158523003287114	0.510890028389595	0.583096988713531	0.63940096150709	0.673638440310044	0.681871472247539	0.663132758231181	0.267749956155892	0.324519932364374	0.377885159408228	0.422757330097113	0.454400815989353	0.469251645338703	0.0607331500437146	0.0782160722945357	0.0967547563746186	0.114973093080279	0.131248013286377	0.143938515974006	0.00578789250404715	0.0079923771022961
0.109895811336954	0.249597426379377	0.466957060726563	0.724309786321697	0.933400423664946	1	0.203674966271894	0.394930121067616	0.63428583478098	0.846052189161336	0.938084377883989	0.864805340779	0.177458887480768	0.296126033159721	0.409426483477731	0.470050255312973	0.448389599492034	0.355322900332771	0.0721221310533092	0.104238006115392	0.124306482008822	0.122703192349258	0.100236054077895	0.0675047268523073	0.0118058559051446	0.0152240003913538	0.0156246981602655	0.0128061340785768	0.00812700921156861	0.00347415801120804	0.00217875320807679	0.0201249139100988	0.0594107723504758	0.100616721781164	0.103101376620022	0.0640140182747657	0.0398654999815231	0.156859133868606	0.364212311795291	0.517572933666676	0.452573488120788	0.243097797026572	0.0843140863681476	0.274860488172858	0.54237376429331	0.657762909643388	0.491229467724545	0.225173027419757	0.0418108994256412	0.119020780227202
0.127522399657935	0.24041200810086	0.397029618215049	0.574453206178175	0.728245008140607	0.808913055750964	0.211594556363605	0.376054053665247	0.585526414904776	0.798783175366367	0.954798218352428	1	0.095401970178763	0.159917854213121	0.234813232187755	0.302066536637557	0.340458580184076	0.336214976198006	0.011594254439337	0.0183920857330245	0.0255082671373452	0.030965097438571	0.032914843105567	0.030639824087371	0.000258709502209043	0.000450401791904778	0.000628381260122905	0.000737682861106079	0.000739445933649036	0.000633015802016485	0.0733457494861616	0.131741520559269	0.210661605477431	0.299961121812515	0.380367170645226	0.42955337535209	0.25110218583569	0.401195317753312	0.570843874622929	0.723363762847257	0.816362919287484	0.820541228610221	0.144986045197651	0.206197662618139	0.261144803361335	0.294540191019779	0.29585772101439	0.264665138350757	0.0140280470674152	0.0177876723669673
2.84272851594427e-05	0.00168578285385085	0.0327426618971659	0.208291927963816	0.433987280440261	0.296160863338431	0.00139959609970956	0.034634926243558	0.280719069533075	0.745204844069197	0.647926179313669	0.184510672372595	0.0031496734028792	0.0325253788592904	0.110008263635964	0.121863700222996	0.0442149885240594	0.00525425053984266	0.000323984165333346	0.00139613020427447	0.00197048968608667	0.000910895411144652	0.000137914194555584	6.83904601102872e-06	1.52327217110315e-06	2.73920757234876e-06	1.61331244504033e-06	3.11213285381031e-07	1.96627319094959e-08	4.06887789372687e-10	0	1.34596442060981e-09	3.28301538983191e-05	0.0146667539012772	0.12000992511696	0.0179854951339858	2.34913188834766e-11	3.50722426412287e-06	0.00959009839627224	0.480291236760229	0.440563319667936	0.00740174438234258	3.47184133606231e-08	0.000581055809724071	0.178113930354191	1	0.10283103014303	0.000193673609528189	3.2622584063116e-06	0.00612064002516007
0.109895811336954	0.249597426379377	0.466957060726563	0.724309786321697	0.933400423664946	1	0.203674966271894	0.394930121067616	0.63428583478098	0.846052189161336	0.938084377883989	0.864805340779	0.177458887480768	0.296126033159721	0.409426483477731	0.470050255312973	0.448389599492034	0.355322900332771	0.0721221310533092	0.104238006115392	0.124306482008822	0.122703192349258	0.100236054077895	0.0675047268523073	0.0118058559051446	0.0152240003913538	0.0156246981602655	0.0128061340785768	0.00812700921156861	0.00347415801120804	0.00217875320807679	0.0201249139100988	0.0594107723504758	0.100616721781164	0.103101376620022	0.0640140182747657	0.0398654999815231	0.156859133868606	0.364212311795291	0.517572933666676	0.452573488120788	0.243097797026572	0.0843140863681476	0.274860488172858	0.54237376429331	0.657762909643388	0.491229467724545	0.225173027419757	0.0418108994256412	0.119020780227202
0.54466796296296	0.740910049775791	0.907238574832911	1	0.992204062947581	0.886185231377981	0.168557009556585	0.268471640724686	0.384920870751866	0.496782784275464	0.577143634535607	0.603564500506464	0.0147215202701045	0.0274569606589248	0.0460952825327784	0.0696586453831733	0.0947572215376066	0.116029973069144	0.000360514192571352	0.000790224257414321	0.00155573597497991	0.00275466653421321	0.00438900857291084	0.00629381340261755	0	3.93343385007313e-06	1.23414877241205e-05	2.82767432841514e-05	5.4919843650091e-05	9.39120312130459e-05	0.409119612450457	0.655789437551579	0.863596904570375	0.93430909762414	0.830429909955883	0.606384643682376	0.319836309589436	0.530553652930004	0.723041438476847	0.809524181327881	0.74461080085639	0.562680191072133	0.186430241788205	0.320041334158887	0.451364573648052	0.522975507207423	0.497814954468691	0.389302477011127	0.0810237976398348	0.143943758473999
0.639670866802966	0.854175372746596	0.991332221014479	1	0.87678024043659	0.66814145830104	0.311119141375466	0.512952726670046	0.734776041280718	0.914709073145852	0.989711438266787	0.930775668037778	0.0797691197613195	0.162935333163533	0.28845096401133	0.443389046186751	0.592155667960865	0.687278893596574	0.0102362987948152	0.0268756622793844	0.0595257682923958	0.113503360135056	0.187466514841251	0.2687550276564	0	0.00167935549498304	0.00587133455535177	0.0147989958858649	0.0309025533791865	0.0552062709698456	0.372138088510475	0.501965043140124	0.594556283869825	0.618459203893825	0.564985330656262	0.453261335498113	0.28990666261816	0.448563840900548	0.609333081225777	0.726870239231527	0.761504269207275	0.700664687389235	0.112008479024933	0.199140886856652	0.310474457853651	0.424865448078987	0.510501149377453	0.538671811107547	0.0209907706176934	0.0434857930188566
0.421252968034816	0.637215916790228	0.823784749901531	0.910176297209351	0.859453267029626	0.693591561297572	0.186988585183452	0.358005274079305	0.585789569798829	0.819174654073472	0.979029462157112	1	0.0251445297084446	0.060947146991362	0.126231390292514	0.223429020956572	0.337976998323539	0.436934169418796	0.00101300119320626	0.00313298760559938	0.0082325085580212	0.0184576519043698	0.0353491630518786	0.0578476747173624	0	3.65205025230891e-05	0.000150526312696402	0.000450042467592735	0.00110855890604098	0.0023093299849636	0.601031610157417	0.703968260159248	0.764016629071935	0.768328003080139	0.715953210253395	0.618182376553212	0.486606157777355	0.638863194746122	0.777197987649085	0.876091414086361	0.915084799706868	0.885660923372458	0.166951210188684	0.245697567390113	0.335044306402827	0.423346304151122	0.495658394526845	0.5377282130607	0.0242650161401818	0.040035362231366
0.208909021593054	0.367113442633618	0.569126197951946	0.778405440257628	0.939294381407393	1	0.088909034113414	0.177917314914586	0.314031287304298	0.488972993390065	0.671710785772334	0.81409787440219	0.0250280846590209	0.0571020625872014	0.114801195214317	0.203540951716371	0.318335898214622	0.439230110145358	0.0046077117345895	0.012088069188302	0.0277607269445866	0.0561038850788878	0.0999433836338579	0.157021265879288	0.000491415992778528	0.00162780318061854	0.0043838036828854	0.0101871363775841	0.0207375014927136	0.0371488824188961	0.0471093019514448	0.140881845518741	0.330071503060487	0.606257253086827	0.873119074638354	0.98600138312752	0.0727715906390349	0.177555451016871	0.339542385818957	0.509083189976797	0.598492340318846	0.55171335646506	0.0351297066332047	0.0700080383193903	0.109311619083921	0.133798162530803	0.128397801817015	0.0966002698029268	0.00524009844606967	0.0085705646357353
0	2.18616837825335e-14	2.29366296924999e-08	0.000440755421304579	0.155127143379036	1	1.2661358238519e-20	3.25724854203233e-13	1.48986275888814e-07	0.00124814115285599	0.191515184575392	0.538226152747566	1.36275027292123e-19	1.4878306899774e-12	2.96686822226376e-07	0.00108359021209929	0.072485971260627	0.0888106245298366	4.38572756256036e-19	2.0834901797402e-12	1.81127995232173e-07	0.000288404329160489	0.00841085299813196	0.0044926272039746	4.31876619495574e-19	8.94467846580297e-13	3.39006663332091e-08	2.35328110520514e-05	0.000299199906591667	6.96740686202488e-05	0.000345074952994398	0.0028113369820761	0.0151929371628762	0.0544627975334251	0.129505292559911	0.204269937961857	0.00245139360170486	0.0151419445359339	0.062041118920482	0.168619175108867	0.303993058514851	0.363537939445651	0.00419207729615519	0.0196321118359011	0.0609865582479357	0.125669705730827	0.171773608596124	0.155744116150112	0.00172568744056839	0.00612729811177469
0.669250221297801	0.884897728361732	1	0.965867317016712	0.797339603218569	0.562552618396312	0.443929982394817	0.631582252728517	0.767943643400845	0.798052364854091	0.708825013496686	0.538074459824223	0.105342414296541	0.161363705113541	0.211164258447416	0.236129780783922	0.225646324653747	0.184264163403523	0.008724746160076	0.0145437431448797	0.0205806959242515	0.0248131825072959	0.0255205361413906	0.0223949580828324	0	0.000212041189364162	0.000462393916577387	0.00067932138801593	0.000780690425689474	0.000723208235194971	0.538740328930494	0.552338476853058	0.541883808836344	0.508723210788375	0.457013926883818	0.392867332029865	0.38826182898898	0.404181248337587	0.402623452890804	0.383789656715314	0.350071498489175	0.305552064763463	0.150052365614867	0.158614936066857	0.160433719499179	0.155273990647476	0.143797025641571	0.127420867128111	0.0309440807063086	0.0332290505167057
0.142876014929751	0.368430234549705	0.681287273098003	0.903448851985404	0.859170416968402	0.585945071906556	0.120309731502556	0.336393515652495	0.674475725610795	0.969799481111225	1	0.739470427883784	0.0259861122749064	0.0788155718138136	0.171364192909006	0.267172566016769	0.298713384665167	0.239504002774944	0.00142207605416317	0.00472114574943278	0.011156354704198	0.0188731061684315	0.0228837371535897	0.019891859194612	0	5.2658855232587e-05	0.000166540935721147	0.000322357493270987	0.000430179400429225	0.000404328806279163	0.0725172549943075	0.123723525519361	0.185516586667999	0.244482175897367	0.283172752580329	0.288268845510614	0.0618149706800742	0.111948494469248	0.178178077662839	0.249242072914857	0.306427162794507	0.331112114970997	0.0322886933274367	0.0620787423640891	0.104883672695293	0.155735785128877	0.203236159942728	0.233105326133194	0.0103268418028661	0.0210895621562875
5.03475689736717e-05	0.00128802793770377	0.0161026925809373	0.0983780397236864	0.293713745450225	0.428525650132517	0.000582222949450723	0.0087220819048616	0.0638524322730911	0.228434225736358	0.399366237246531	0.341199167896578	0.00411634010352088	0.0361098892509091	0.154798770448315	0.324291302684372	0.331993468690414	0.166092576711512	0.0177928000621584	0.0913993844111624	0.229439763815726	0.281462504184037	0.168732542953244	0.0494314784955097	0.0470206323557531	0.141439757604049	0.207912684290458	0.149354018341685	0.0524299305057636	0.00899431506506906	0.0502043224881368	0.147392135360562	0.340617376670646	0.619610227410793	0.887216570318732	1	0.00301119782682266	0.0122137106727469	0.0389955685158704	0.0980036325998409	0.193877932426197	0.301907480981297	1.64620988595794e-05	9.22504922838533e-05	0.000406922272790092	0.00141290681006143	0.00386166738247276	0.00830798106841367	8.20274414302446e-09	6.3508954260393e-08
2.63747537162269e-07	0.000118324796000561	0.0113111513283297	0.23039951360611	1	0.924830489445123	1.16877128741267e-07	5.58477646596732e-05	0.00568624741897167	0.123364274038845	0.570291316600568	0.561756113406985	1.78272522962797e-08	9.07297222117496e-06	0.000983916964113923	0.0227358404364814	0.111945663231163	0.1174484343081	9.35950850726498e-10	5.07349367478228e-07	5.86009828519369e-05	0.00144226934790332	0.00756365209166885	0.00845201796763879	1.69135757086629e-11	9.76513881049728e-09	1.20133770330277e-06	3.14916554008377e-05	0.000175901511176832	0.000209356932987765	4.53186992549774e-15	5.69310650474654e-10	5.26127112797536e-06	0.00357685684521318	0.178888300035204	0.658160504178666	4.98893570931118e-20	5.12550338755153e-14	3.87377725016835e-09	2.1537845915669e-05	0.0088092592041143	0.265061111027915	8.87521650625089e-26	7.45700301916927e-19	4.60913239843994e-13	2.09576966547601e-08	7.01031315206204e-05	0.0172504643013391	2.55147056584692e-32	1.75320495995865e-24
0.00229941710807438	0.0162867893793321	0.0776579374285348	0.24926934517546	0.53862256487747	0.783488929087193	0.0327130378655704	0.139264903565329	0.399112324446001	0.769983191207222	1	0.874281734235167	0.166723865212026	0.426600795646475	0.7348153191934	0.852054534567577	0.665103498163279	0.349497216851482	0.304402657494364	0.468139638189026	0.48465761449553	0.337774854239738	0.158471890823229	0.0500506606050484	0.199100744847503	0.18403606759658	0.11451586414671	0.0479690385695833	0.0135266117009788	0.00256773193214325	1.27233697023316e-07	3.19449706873516e-05	0.00234920177861231	0.0506005954745769	0.319233466697665	0.589900385885006	2.96015092856781e-08	7.41876613377274e-06	0.000544586644327408	0.0117089990714324	0.0737377763001638	0.13601217362089	2.89455329118334e-10	7.24130528370691e-08	5.30602926798946e-06	0.000113878019353047	0.000715859262153651	0.00131805299296581	1.18959118780098e-13	2.97069450612642e-11
0.639670866802966	0.854175372746596	0.991332221014479	1	0.87678024043659	0.66814145830104	0.311119141375466	0.512952726670046	0.734776041280718	0.914709073145852	0.989711438266787	0.930775668037778	0.0797691197613195	0.162935333163533	0.28845096401133	0.443389046186751	0.592155667960865	0.687278893596574	0.0102362987948152	0.0268756622793844	0.0595257682923958	0.113503360135056	0.187466514841251	0.2687550276564	0	0.00167935549498304	0.00587133455535177	0.0147989958858649	0.0309025533791865	0.0552062709698456	0.372138088510475	0.501965043140124	0.594556283869825	0.618459203893825	0.564985330656262	0.453261335498113	0.28990666261816	0.448563840900548	0.609333081225777	0.726870239231527	0.761504269207275	0.700664687389235	0.112008479024933	0.199140886856652	0.310474457853651	0.424865448078987	0.510501149377453	0.538671811107547	0.0209907706176934	0.0434857930188566
0.367182189289006	0.557955788353245	0.758040209360071	0.920786576826271	1	0.970991224969345	0.160781956352774	0.288997515175248	0.464435229609225	0.667314362326648	0.85725508008199	0.984609327322589	0.0139757217799185	0.0297146490148658	0.0564859753844916	0.0960029777377346	0.145882419678391	0.198196258160789	0.00024109106594159	0.000606436594205579	0.00136370161729805	0.00274165104959162	0.00492803134331722	0.00791966172556506	7.61136980140664e-07	2.39248999664359e-06	6.47124210137876e-06	1.5478382012628e-05	3.29825617494129e-05	6.27565165546032e-05	0.11868539655768	0.177195403263854	0.242007415326121	0.302361135460056	0.345576611434443	0.361313176256654	0.0521449525178138	0.0762339230297258	0.101954236424018	0.124733564199813	0.139599046947917	0.14292317212955	0.00358474427894084	0.00513188726599679	0.00672072390164074	0.00805147571371454	0.00882379937610291	0.00884619597358471	3.84968853635073e-05	5.39924116858268e-05
0.127522399657935	0.24041200810086	0.397029618215049	0.574453206178175	0.728245008140607	0.808913055750964	0.211594556363605	0.376054053665247	0.585526414904776	0.798783175366367	0.954798218352428	1	0.095401970178763	0.159917854213121	0.234813232187755	0.302066536637557	0.340458580184076	0.336214976198006	0.011594254439337	0.0183920857330245	0.0255082671373452	0.030965097438571	0.032914843105567	0.030639824087371	0.000258709502209043	0.000450401791904778	0.000628381260122905	0.000737682861106079	0.000739445933649036	0.000633015802016485	0.0733457494861616	0.131741520559269	0.210661605477431	0.299961121812515	0.380367170645226	0.42955337535209	0.25110218583569	0.401195317753312	0.570843874622929	0.723363762847257	0.816362919287484	0.820541228610221	0.144986045197651	0.206197662618139	0.261144803361335	0.294540191019779	0.29585772101439	0.264665138350757	0.0140280470674152	0.0177876723669673
0.356304351512829	0.547030913236079	0.747966507740957	0.910818771942429	0.987782512426572	0.954048015891246	0.156620078793188	0.286100668300928	0.465446582129684	0.674373285528797	0.870182628902419	1	0.0167398330083978	0.0363833971063253	0.0704263062534479	0.121407667211022	0.186396115343527	0.254863204139529	0.000435042990532641	0.0011250323021834	0.00259105927142018	0.00531458359203081	0.00970824384492086	0.0157939823715411	2.74910014231314e-06	8.45870922364043e-06	2.31791310622405e-05	5.65678587455355e-05	0.000122948112461166	0.000237987162014084	0.234037767971317	0.436751188168408	0.546391839132475	0.458243459017123	0.257638229720786	0.0971060524649591	0.016596034840231	0.0564247368882875	0.128604660948439	0.196501484808108	0.201278285921851	0.138213344361701	7.00682070862846e-05	0.000434013529642237	0.00180221869993261	0.00501687957571061	0.00936228424813207	0.0117125627379116	1.76128425841017e-08	1.98762612539517e-07
0.0228850983569986	0.143869601850352	0.42039895380604	0.791382720103303	1	0.854171329940263	0.0793339597250251	0.288985924024677	0.642498377995498	0.950269468969152	0.948917609761533	0.639736157340907	0.132133510746711	0.358265452156982	0.624832530445705	0.730208602802315	0.57523605252721	0.302464821517252	0.131722276622583	0.279960318513781	0.386163202179433	0.355510669440345	0.217198650295016	0.0829969559184997	0.0785371967646666	0.134499781882884	0.14624331816164	0.102576668440068	0.0424008159143646	0.00275540003353317	0.234277230006954	0.46366683036566	0.666814382765794	0.706869133909741	0.553210242696676	0.317147448039884	0.245975735955303	0.523027559707389	0.807726536075331	0.920227222027454	0.775623828737826	0.48178529102104	0.154249913863336	0.36083202632842	0.602591307797291	0.738923444000962	0.669296649134017	0.446623116947013	0.052181277968213	0.147439167435692
0.0141123684166938	0.117875890046797	0.464531165251717	0.863964340584777	0.758364999705926	0.314167230788232	0.0215159791648067	0.163932794729895	0.589366364893694	1	0.800786383935601	0.302644817840647	0.00673521339410315	0.0468388792769587	0.153633680343286	0.237815154615158	0.173735031477684	0.0598985437732547	0.000428083034358376	0.00274457607837174	0.00822349823602138	0.011615202895603	0.00773937024172232	0.00243049172274379	0	2.74414247998419e-05	8.48284943001126e-05	0.00011093814718533	6.52044992493064e-05	1.46209586193865e-05	0.0823129510512875	0.146173461230191	0.228476976456105	0.31433578867815	0.380648617351662	0.405727404760367	0.0396731395696508	0.0757468384303627	0.127290649469801	0.188279116913398	0.245123623647118	0.280896964373826	0.00916176842572283	0.0188108174331828	0.0339888423139751	0.0540522513855828	0.0756585123510292	0.0932127848607749	0.00100951545353543	0.00223460206814472
0.492465708607523	0.71826175342427	0.909542389042178	1	0.954585740783291	0.791165400485288	0.167706893293486	0.302371545991719	0.473303254579052	0.643228133464292	0.758969938491056	0.777536341949573	0.0253693188340984	0.0565929726566268	0.109537587388204	0.184033529817423	0.26842785342934	0.33992157624789	0.00166229649901146	0.00466858151780998	0.0112358572917222	0.0233842982466065	0.0421968379284513	0.066075855055315	0	0.000123575436718571	0.000465795893612455	0.00127593389933193	0.0029062598590096	0.00567073387786959	0.70565497295571	0.756418087945385	0.779037492270548	0.770871293926991	0.732879225421444	0.669437111022296	0.570434349742321	0.613774400462599	0.634510069118873	0.630224176057552	0.601420688966035	0.551427246085886	0.153875996961954	0.166193842123168	0.172457198063818	0.171937527386645	0.164695955283109	0.151571443265917	0.0138109717981363	0.0149766901921649
0.0522568849782215	0.204483336881094	0.500674105390225	0.782077534648128	0.781824380973085	0.500187304815697	0.0781061053196045	0.288388153881748	0.671845997208568	1	0.95294129636389	0.581284921331491	0.0513022602697119	0.1823578263463	0.405923886069604	0.576307278341233	0.523424836293016	0.303922110466261	0.0139084476568732	0.050755537792452	0.109431790535085	0.148651459440953	0.12846948144715	0.0703556052926761	0	0.00467296817918654	0.0116020962675524	0.0155781916514968	0.0124832377285479	0.00557776741656425	0.0409925291053478	0.0826742644101081	0.144213214909854	0.219518375398127	0.292535747089146	0.341730493480448	0.115212326621846	0.212770425930096	0.343308046135334	0.485267684500703	0.601525169411007	0.654153120436911	0.134229544836403	0.230521417161792	0.346278579084226	0.455860806480861	0.526337362689076	0.533144196579426	0.065559109026789	0.10548159569816
0.615138371426295	0.740556860602796	0.853004099648424	0.9400575954224	0.991220867808613	1	0.395631594199249	0.498901391390775	0.601914943881906	0.694799778780229	0.76734869612538	0.810843233055989	0.095105540948802	0.12568770330818	0.158886272634825	0.192144148473731	0.222299769933588	0.246057155527555	0.00831787580708257	0.0116164130501026	0.0154672489304734	0.0196624499843606	0.0238829436187525	0.0277308278613505	0	0.000130557834916496	0.000293313729256588	0.000483921298647542	0.000692310018031602	0.000902834110319252	0.308765085305008	0.470280042110348	0.641031802478433	0.782042174054309	0.853930289385925	0.834567002977597	0.190677597053796	0.297134422162905	0.414336215841376	0.517078839961912	0.577549518476332	0.577377192643721	0.0544262089170267	0.0868792397480789	0.12401044198287	0.158361782348419	0.18096100067917	0.185054271765669	0.0069788340185424	0.0115556736988995
0.208909021593054	0.367113442633618	0.569126197951946	0.778405440257628	0.939294381407393	1	0.088909034113414	0.177917314914586	0.314031287304298	0.488972993390065	0.671710785772334	0.81409787440219	0.0250280846590209	0.0571020625872014	0.114801195214317	0.203540951716371	0.318335898214622	0.439230110145358	0.0046077117345895	0.012088069188302	0.0277607269445866	0.0561038850788878	0.0999433836338579	0.157021265879288	0.000491415992778528	0.00162780318061854	0.0043838036828854	0.0101871363775841	0.0207375014927136	0.0371488824188961	0.0471093019514448	0.140881845518741	0.330071503060487	0.606257253086827	0.873119074638354	0.98600138312752	0.0727715906390349	0.177555451016871	0.339542385818957	0.509083189976797	0.598492340318846	0.55171335646506	0.0351297066332047	0.0700080383193903	0.109311619083921	0.133798162530803	0.128397801817015	0.0966002698029268	0.00524009844606967	0.0085705646357353
0.639670866802966	0.854175372746596	0.991332221014479	1	0.87678024043659	0.66814145830104	0.311119141375466	0.512952726670046	0.734776041280718	0.914709073145852	0.989711438266787	0.930775668037778	0.0797691197613195	0.162935333163533	0.28845096401133	0.443389046186751	0.592155667960865	0.687278893596574	0.0102362987948152	0.0268756622793844	0.0595257682923958	0.113503360135056	0.187466514841251	0.2687550276564	0	0.00167935549498304	0.00587133455535177	0.0147989958858649	0.0309025533791865	0.0552062709698456	0.372138088510475	0.501965043140124	0.594556283869825	0.618459203893825	0.564985330656262	0.453261335498113	0.28990666261816	0.448563840900548	0.609333081225777	0.726870239231527	0.761504269207275	0.700664687389235	0.112008479024933	0.199140886856652	0.310474457853651	0.424865448078987	0.510501149377453	0.538671811107547	0.0209907706176934	0.0434857930188566
0.252778105848501	0.545517195972579	0.862563936052375	1	0.850147627729926	0.529916972085512	0.149814977409567	0.347599217558763	0.590375483290534	0.735007428487585	0.670962328077393	0.449055074523791	0.0474111354058125	0.118914151337561	0.217296653554375	0.290662738464515	0.284913186173831	0.204643151865232	0.00753431522283634	0.0213811443700111	0.0425667002860525	0.0614177439866779	0.0646858048744123	0.0497643219272551	0	0.00143761202537697	0.00386877065913589	0.0063780557055099	0.00730860977007728	0.00592667641669988	0.589497060313481	0.824039158432964	0.942460438758442	0.881987887595121	0.675351653328596	0.423036263810805	0.369095895893456	0.57085576192424	0.72223043024454	0.747614407506037	0.633202376884049	0.438746590963474	0.140128384307381	0.240074631998098	0.336149781960141	0.38495268515736	0.360625825077775	0.276338784231198	0.0318605684572398	0.0609213852249963
0.562483199298483	0.789702715443175	0.956666199749154	1	0.901949766447665	0.701952069509513	0.499900298857068	0.688852394231488	0.819052346418913	0.840310724767867	0.743893769486657	0.568230670142934	0.286274484516865	0.387181193943379	0.451843963012584	0.454993726802264	0.395334787757804	0.296392549997294	0.105634534953316	0.140225445279908	0.160616430039657	0.158743349435207	0.135376575880693	0.0996170534215911	0.0251156710741389	0.0327233167820407	0.0367883400564962	0.0356865135685609	0.0298702551793156	0.0215731436552113	0.573208912870207	0.612380420679985	0.606979851561294	0.558176911306915	0.47622705136233	0.376964818458827	0.301999559225477	0.300438183814754	0.277299129251799	0.237457786087296	0.188655202784266	0.139057842939103	0.0362674084338673	0.0335973426878329	0.0288759889697044	0.0230256449185965	0.0170344711554148	0.0116919046813813	0.000991851718092387	0.000855476977453447
0.428913699243348	0.625628420941838	0.80654810313405	0.920597722132836	0.930940213729865	0.834079326321334	0.329797707098554	0.524045726370519	0.734449658895939	0.910601829582864	1	0.973094497866786	0.157622782521882	0.276111096971182	0.422924972479075	0.570995681810271	0.681672420752663	0.72051602406509	0.0424104828491201	0.0874835282193075	0.150354406508463	0.223708944913692	0.292019322801037	0.336171940923571	0	0.0107560718561669	0.0274819750078676	0.0495921570316632	0.0737771823062557	0.0943235810912422	0.314734029479461	0.415110744915191	0.495060902950769	0.534616320941981	0.523035644459175	0.463518425727738	0.488891154098059	0.675713342041771	0.845413573977755	0.958584850735013	0.985498100676362	0.918724700360597	0.400598579218275	0.582695642670859	0.7664528875073	0.913238531182542	0.98643505668021	0.966175254716365	0.170890802628871	0.264402382772417
2.63747537162269e-07	0.000118324796000561	0.0113111513283297	0.23039951360611	1	0.924830489445123	1.16877128741267e-07	5.58477646596732e-05	0.00568624741897167	0.123364274038845	0.570291316600568	0.561756113406985	1.78272522962797e-08	9.07297222117496e-06	0.000983916964113923	0.0227358404364814	0.111945663231163	0.1174484343081	9.35950850726498e-10	5.07349367478228e-07	5.86009828519369e-05	0.00144226934790332	0.00756365209166885	0.00845201796763879	1.69135757086629e-11	9.76513881049728e-09	1.20133770330277e-06	3.14916554008377e-05	0.000175901511176832	0.000209356932987765	4.53186992549774e-15	5.69310650474654e-10	5.26127112797536e-06	0.00357685684521318	0.178888300035204	0.658160504178666	4.98893570931118e-20	5.12550338755153e-14	3.87377725016835e-09	2.1537845915669e-05	0.0088092592041143	0.265061111027915	8.87521650625089e-26	7.45700301916927e-19	4.60913239843994e-13	2.09576966547601e-08	7.01031315206204e-05	0.0172504643013391	2.55147056584692e-32	1.75320495995865e-24
0.178035553494717	0.265289865647824	0.353152419211223	0.419983188886494	0.446200517694651	0.423503248166114	0.23431678348887	0.392451917336402	0.587215035995557	0.784939481689579	0.937354237666701	1	0.0415946628414863	0.0783074943431658	0.13170110196056	0.197879443440204	0.265606733038452	0.318497060909481	0.000992876164870085	0.00210453409596432	0.00398122509130697	0.00672569073342401	0.0101487569758862	0.0136799078845817	0	4.43483777488998e-06	1.30419783330061e-05	2.76464038954919e-05	4.91214646888069e-05	7.60743891430198e-05	0.087898959235402	0.117245035093169	0.146690538439813	0.172150092762668	0.189500453660651	0.195664139012837	0.0737136705822885	0.0983223682487589	0.123013629435865	0.144361525023805	0.158908598270279	0.164074550529927	0.0434675273271859	0.057978280269668	0.0725372380225308	0.0851242330960191	0.0937006414102067	0.0967451900970067	0.0180223893629622	0.0240390288206685
0.101723626605896	0.285968791160989	0.56610335019176	0.853918332449871	1	0.913143028969504	0.121576215696804	0.307601080763823	0.561278111381128	0.783905813012855	0.850417645245022	0.718384382769332	0.0949968239881209	0.228393330894245	0.390066621176915	0.50675074955953	0.508988157972641	0.395340727764586	0.0439117862975897	0.111723638129223	0.183812338735027	0.223592548833567	0.206409377220178	0.143241056272511	0.00142761756689613	0.0258028021819337	0.0480794000234106	0.0559522803006048	0.0444185470455357	0.0207017666972326	0.168595474139859	0.319336597753005	0.431895369024213	0.428943878588733	0.312684107374294	0.162336887841045	0.274084943102421	0.529134650932075	0.742673584333856	0.772332909506252	0.596015799209588	0.337063797317445	0.225482707585355	0.460886262927734	0.678913287870703	0.739297051078102	0.597289519151123	0.354378138473036	0.0878399821389802	0.206442493991902
0.36680931695494	0.529553869368983	0.703393018362463	0.859622805688758	0.966588517037121	1	0.197426232163897	0.299760493679289	0.418747630761672	0.538204526360093	0.636448799680494	0.692472792907339	0.0369074624692068	0.0589604543057436	0.0866409214300176	0.117126503619437	0.145674235427433	0.166693293323414	0.00235100475865112	0.00398462409989637	0.00618568551551559	0.00881575075596373	0.0115466707098849	0.0139058076858153	0	4.16880827957482e-05	0.000101740048132192	0.00017903232188897	0.000266686414450629	0.000351952475382733	0.336985988053774	0.384684638857298	0.419114284215199	0.435808262589903	0.432508004198988	0.409664631942706	0.34262332809936	0.364680721706909	0.370462102410801	0.359178240717927	0.33236188385158	0.29352599690156	0.22570827404789	0.223998847497275	0.212166723334941	0.191796675321933	0.165476138640218	0.136256403784513	0.0963242175458152	0.0891296485964288
0.605263976131956	0.859855870398447	1	0.952203105675378	0.74232846132749	0.473673627278691	0.317104240934406	0.549294845690402	0.778476990525387	0.903154070605692	0.857868677812698	0.667115959032922	0.0904987207133632	0.192021152106302	0.332166761740288	0.469806470654214	0.543788754870361	0.515227846120265	0.0132603874746713	0.0359975678777594	0.0770284946666415	0.133464194316844	0.188612625468095	0.217894185636562	0	0.00268193901286592	0.00883206112930522	0.0198958596391705	0.03505825483955	0.0497999937477895	0.427786736902428	0.537379897574449	0.641632221060333	0.728237166972185	0.785703995612442	0.80584854732099	0.350395471875034	0.437240513483165	0.518578618607964	0.584625485999408	0.626513151153091	0.638237057927476	0.179683095534296	0.222846224589936	0.262622971123322	0.294142701926225	0.313126054944249	0.316835720494233	0.0571883888076679	0.0706426794681516
0.0841040151309656	0.243750836015138	0.470476265568773	0.604784130826482	0.517768551170311	0.295217897842935	0.144191958685053	0.412881172841683	0.787365477026065	1	0.845856821075948	0.476503787968555	0.0337742471116067	0.0955566984702136	0.18004518974384	0.22592708253796	0.188810053612911	0.105087052663261	0.00107649275696702	0.00301739497649342	0.0056210666039435	0.00697003923433832	0.00575430667491449	0.00316224074931284	0	8.33037250143638e-06	1.92899399903432e-05	2.46922224411427e-05	1.92727227331126e-05	8.31165683821235e-06	0.142255419526972	0.204810249136581	0.271500841568629	0.331381419196259	0.372411444164096	0.385350530240618	0.190263741275766	0.275967325914499	0.368549979279117	0.453182220988697	0.513082733384109	0.534860031107729	0.125183264231909	0.182923522688892	0.246109920552541	0.304877928968403	0.347744803041346	0.365202160664834	0.0405153992957388	0.0596450367694798
6.18085584572306e-09	1.41372231692029e-05	0.00434804981404623	0.179820750705284	1	0.747782146074115	4.28338128958728e-16	1.98691704944558e-11	1.23933192075247e-07	0.000103946634633935	0.011723252765462	0.177787295225632	3.45958443700219e-26	3.25457615327153e-20	4.11699025862003e-15	7.00293570448425e-11	1.60175222824546e-07	4.92635191845293e-05	3.25656846603401e-39	6.21309821003324e-32	1.59393689006973e-25	5.49855943484892e-20	2.55059570301807e-15	1.59092322465662e-11	0	1.38235974018162e-46	7.19219549510824e-39	5.0317237258288e-32	4.73355022514672e-26	5.98786623279199e-21	0.0831292912342342	0.0987050411383814	0.112603738792418	0.12342254805377	0.129976376752175	0.131511146870715	0.0785278034756916	0.0923468095033246	0.104339454525113	0.113267013327712	0.118137168282556	0.11838532891436	0.0603521637734921	0.0702917701946646	0.078658260239421	0.0845692371489881	0.0873592124874346	0.0867028210432327	0.0377365561579387	0.0435298417914729
0.127522399657935	0.24041200810086	0.397029618215049	0.574453206178175	0.728245008140607	0.808913055750964	0.211594556363605	0.376054053665247	0.585526414904776	0.798783175366367	0.954798218352428	1	0.095401970178763	0.159917854213121	0.234813232187755	0.302066536637557	0.340458580184076	0.336214976198006	0.011594254439337	0.0183920857330245	0.0255082671373452	0.030965097438571	0.032914843105567	0.030639824087371	0.000258709502209043	0.000450401791904778	0.000628381260122905	0.000737682861106079	0.000739445933649036	0.000633015802016485	0.0733457494861616	0.131741520559269	0.210661605477431	0.299961121812515	0.380367170645226	0.42955337535209	0.25110218583569	0.401195317753312	0.570843874622929	0.723363762847257	0.816362919287484	0.820541228610221	0.144986045197651	0.206197662618139	0.261144803361335	0.294540191019779	0.29585772101439	0.264665138350757	0.0140280470674152	0.0177876723669673
0.492465708607523	0.71826175342427	0.909542389042178	1	0.954585740783291	0.791165400485288	0.167706893293486	0.302371545991719	0.473303254579052	0.643228133464292	0.758969938491056	0.777536341949573	0.0253693188340984	0.0565929726566268	0.109537587388204	0.184033529817423	0.26842785342934	0.33992157624789	0.00166229649901146	0.00466858151780998	0.0112358572917222	0.0233842982466065	0.0421968379284513	0.066075855055315	0	0.000123575436718571	0.000465795893612455	0.00127593389933193	0.0029062598590096	0.00567073387786959	0.70565497295571	0.756418087945385	0.779037492270548	0.770871293926991	0.732879225421444	0.669437111022296	0.570434349742321	0.613774400462599	0.634510069118873	0.630224176057552	0.601420688966035	0.551427246085886	0.153875996961954	0.166193842123168	0.172457198063818	0.171937527386645	0.164695955283109	0.151571443265917	0.0138109717981363	0.0149766901921649
0.0867934095657054	0.235828245295331	0.494558554193293	0.800483611437762	1	0.964185027994619	0.0125244149178514	0.0489528413086578	0.14767643157566	0.343840716717685	0.617897226050213	0.857014196182534	0.000120565919732334	0.000677885614074837	0.00294171836411681	0.00985277562480676	0.0254699986537883	0.0508173576692551	7.74229168402778e-08	6.26223074098738e-07	3.90919250270188e-06	1.88345928751115e-05	7.00386891267326e-05	0.000201016898002351	0	3.52754647033763e-11	3.432364006561e-10	2.39855832956954e-09	1.28449208416544e-08	5.30422992888941e-08	0.22005846542764	0.346609861229598	0.490013221992594	0.621782841016361	0.708163790708882	0.723923626744975	0.179202742319833	0.286030083666796	0.409772514610767	0.526911875112286	0.608131077666413	0.629970857464647	0.0970148834872878	0.156916876847601	0.227805914184658	0.296841340319539	0.347174503301319	0.364447782170969	0.0349155771586177	0.0572288135138366
0.109895811336954	0.249597426379377	0.466957060726563	0.724309786321697	0.933400423664946	1	0.203674966271894	0.394930121067616	0.63428583478098	0.846052189161336	0.938084377883989	0.864805340779	0.177458887480768	0.296126033159721	0.409426483477731	0.470050255312973	0.448389599492034	0.355322900332771	0.0721221310533092	0.104238006115392	0.124306482008822	0.122703192349258	0.100236054077895	0.0675047268523073	0.0118058559051446	0.0152240003913538	0.0156246981602655	0.0128061340785768	0.00812700921156861	0.00347415801120804	0.00217875320807679	0.0201249139100988	0.0594107723504758	0.100616721781164	0.103101376620022	0.0640140182747657	0.0398654999815231	0.156859133868606	0.364212311795291	0.517572933666676	0.452573488120788	0.243097797026572	0.0843140863681476	0.274860488172858	0.54237376429331	0.657762909643388	0.491229467724545	0.225173027419757	0.0418108994256412	0.119020780227202
0.150447016795751	0.306185820785306	0.520005982792543	0.736976053374265	0.871605944594841	0.860218466756051	0.0304541676936733	0.0813046852591999	0.181136587625261	0.33675849645173	0.52245959879582	0.676407842356793	0.00279323853327669	0.00978237273045214	0.0285892102854972	0.0697239339251318	0.141900320736909	0.240994228779289	0.000116082686354307	0.000533299253011107	0.00204454310757373	0.00654098779831793	0.0174627315241504	0.0389047640835686	2.18587342694689e-06	1.31733393584446e-05	6.62504023114955e-05	0.00027803721574316	0.000973731260304885	0.00284575210222252	0.0779521455942183	0.281700512095997	0.659444542865534	1	0.982319579551316	0.625081549558361	0.00196139111715676	0.0135089624376169	0.0602713422321898	0.174193045222109	0.326123308019165	0.395515898514588	2.70673022491393e-06	3.55304730434845e-05	0.000302125989436121	0.00166420284805393	0.00593820949764813	0.0137257425523221	2.04865381283047e-10	5.12536207438748e-09
0.887724015241416	0.961465209008401	1	0.998851401782923	0.958154524471851	0.882630432497347	0.772338184742172	0.871724339664704	0.944719759507937	0.983180880871695	0.982640994661961	0.943163608448908	0.347930752719899	0.410220306168511	0.463941103887028	0.503518642855819	0.524541151585117	0.524568119887222	0.0754887063940007	0.0946927298860585	0.113101375512383	0.129006620589641	0.140760197274997	0.147052993926286	0	0.00298526410061742	0.00608988870146334	0.00906987655361983	0.0116492826979839	0.0135611587843187	0.539795833648047	0.604267402100572	0.649339657763778	0.669927248086187	0.663627069012237	0.631179698092392	0.402456769547418	0.463642347314098	0.512520838608004	0.543794213581854	0.553884932380483	0.541609157367528	0.198078863395795	0.235661968411055	0.268594609375667	0.293500680225902	0.307624859157562	0.309333608552592	0.0602458752207707	0.0753722920081738
0.616964190288288	0.837148385900768	0.983357652365087	1	0.880377818512377	0.670979349779207	0.367639544400948	0.572379190562008	0.771386523041731	0.899962411314544	0.908979649979597	0.794807884923259	0.0916440304462744	0.163894611523896	0.253536995736512	0.339431133206811	0.393349048163147	0.394593209995688	0.00930423113735657	0.0194112937025802	0.0346841173548855	0.0534321930450718	0.0711356778000214	0.0819155878372456	8.67883462410989e-05	0.000658792572457946	0.00168882698979595	0.00323114518463164	0.00510410493917413	0.0068464866327839	0.255551320871041	0.489441898820258	0.724510592651341	0.829113258314849	0.733553060853827	0.501738096712709	0.0997553112393439	0.241047291641764	0.449768531363688	0.648621194198094	0.723125636686759	0.623272190831874	0.0238979159082361	0.0733020639919951	0.172673420674193	0.313955009274608	0.441123089718595	0.479116588604321	0.0032952447223287	0.0135688762392413
0.695455909161881	0.807163968906891	0.864655000588955	0.854920914327975	0.780205434615508	0.657164205680978	0.429654403188964	0.562516375319701	0.67961274615311	0.757797789688001	0.779893754008432	0.740821661329855	0.178278755790425	0.263635033995738	0.35947764775756	0.452198749031065	0.5249096598542	0.562328048074231	0.0490561956581913	0.0825293521828825	0.127460999751974	0.181226578881411	0.237520670373262	0.287133818527055	0.00812663084336743	0.016490662507052	0.029589580983293	0.0481339667865057	0.0716756932297893	0.0981092635229111	0.728050113540495	0.773939180808069	0.764601715769212	0.702011686719219	0.598986412599924	0.474913278935374	1	0.95242084930228	0.843038578591641	0.693481713061701	0.530089013310078	0.376447348195684	0.608069838811814	0.518803301744821	0.411299682011261	0.302921953315425	0.207177058330304	0.131469627314253	0.163033408252302	0.124363146354849
0.12714523691156	0.278828107638155	0.489181772140595	0.686641416098191	0.771124015116166	0.692875077390918	0.0924860555088116	0.232622443430485	0.468056383427378	0.753467132342537	0.970428619825639	1	0.026795850685623	0.0773453071386144	0.178511705398172	0.329582432034014	0.486829854573285	0.575335340673278	0.0030651285680117	0.0102231135611773	0.0271132565402672	0.0574452963954826	0.0973351587598698	0.131933414357275	0.000105817066377261	0.000505170728806401	0.00160868510899577	0.00395908284010977	0.00772630008772921	0.0120298567601736	0.0621742065271229	0.169992334165282	0.33495676516817	0.475744576328066	0.487083751001526	0.359483581503237	0.0200402000788556	0.0711685721800215	0.18200893951525	0.33547321294191	0.44571011076757	0.426866231189063	0.00395954838116876	0.0183563721130604	0.0609846939034941	0.145899273822692	0.251556799771195	0.312639063372745	0.000453580655332766	0.0028935578123481
0.349919341041741	0.529328366004038	0.722770810156666	0.890828833210269	0.991074158129779	0.995259351249932	0.221019385096537	0.366866337723282	0.549671938558399	0.743391320184347	0.907506260341255	1	0.064998909287034	0.118386989250071	0.194634580614825	0.288837922522124	0.386907036748211	0.467818359861039	0.00890005559412444	0.0177873959954492	0.0320884925090225	0.0522521411053297	0.0768027761744761	0.10189852296871	0.000567343069670303	0.0012442655631865	0.0024630974480323	0.00440110457930813	0.0070983466699091	0.0103340288859045	0.000607334479415006	0.00785647505201268	0.0575345020768208	0.238544648033255	0.559956513649077	0.744187717450471	0.00220042801484322	0.0179732939098943	0.083115310180632	0.21760903244361	0.322564269170521	0.270706801982663	0.00105479649051763	0.005440703149446	0.0158878626159489	0.0262673727954731	0.0245872862963276	0.0130300827804835	6.6842587459145e-05	0.000217864234428624
1.01967076105921e-14	1.29452924132278e-08	0.000301013405253523	0.128198186544678	1	0.142869719255416	1.67066747420253e-11	1.66606689748367e-06	0.00304310492466803	0.101803683301973	0.0623780980627071	0.000700039973122203	9.94157342963475e-11	7.78767935878441e-07	0.000111733414996321	0.000293616296471177	1.41318595740995e-05	1.24577767351253e-08	2.14859859502658e-12	1.32208307098319e-09	1.48999315800663e-08	3.07561434080802e-09	1.16279071030758e-11	8.05180600534222e-16	1.68651615427845e-16	8.15163043368961e-15	7.21639889518854e-15	1.17008834404848e-16	3.47485340151488e-20	0	0.0430080803278671	0.0425002502070252	0.0403508495354154	0.0368072732826879	0.0322577725905021	0.0271615702371887	0.0364635775420962	0.0363589528706762	0.0348323860670373	0.0320608365884557	0.0283521660039149	0.0240889240709779	0.0223036617611822	0.0224408303996938	0.0216930912896759	0.020147619086517	0.017978182560884	0.01541301525101	0.00984239386805862	0.00999249997572094
0.319293338797546	0.515427896776723	0.731356229159902	0.912164132654928	1	0.963629287287204	0.0317215656308908	0.0621381330063225	0.106990389593376	0.161925154361597	0.215410492018982	0.251885036101714	0.000158784670973656	0.000377431101134502	0.000788587297005225	0.0014482543844744	0.00233788373314783	0.00331729388822208	4.00453170755738e-08	1.15506485973976e-07	2.92849164082457e-07	6.52626325033501e-07	1.27840414303347e-06	2.20117581820022e-06	5.08843350629088e-13	1.78100140836395e-12	5.47932933187031e-12	1.4817451955766e-11	3.52210771332034e-11	7.35893083902954e-11	1.23028111058483e-09	8.98057100685805e-07	0.000168732121376649	0.00815991815825517	0.10157060977682	0.325420222095252	5.1271721872847e-06	0.000488729808975657	0.0119909605778688	0.0757239643378166	0.123085510144142	0.0514961472872812	1.84676024997838e-05	0.000229875546621925	0.000736494066544941	0.000607351278956671	0.000128915420322146	7.04310248847816e-06	5.74913096906022e-08	9.34492434991173e-08
0.428913699243348	0.625628420941838	0.80654810313405	0.920597722132836	0.930940213729865	0.834079326321334	0.329797707098554	0.524045726370519	0.734449658895939	0.910601829582864	1	0.973094497866786	0.157622782521882	0.276111096971182	0.422924972479075	0.570995681810271	0.681672420752663	0.72051602406509	0.0424104828491201	0.0874835282193075	0.150354406508463	0.223708944913692	0.292019322801037	0.336171940923571	0	0.0107560718561669	0.0274819750078676	0.0495921570316632	0.0737771823062557	0.0943235810912422	0.314734029479461	0.415110744915191	0.495060902950769	0.534616320941981	0.523035644459175	0.463518425727738	0.488891154098059	0.675713342041771	0.845413573977755	0.958584850735013	0.985498100676362	0.918724700360597	0.400598579218275	0.582695642670859	0.7664528875073	0.913238531182542	0.98643505668021	0.966175254716365	0.170890802628871	0.264402382772417
0.616964190288288	0.837148385900768	0.983357652365087	1	0.880377818512377	0.670979349779207	0.367639544400948	0.572379190562008	0.771386523041731	0.899962411314544	0.908979649979597	0.794807884923259	0.0916440304462744	0.163894611523896	0.253536995736512	0.339431133206811	0.393349048163147	0.394593209995688	0.00930423113735657	0.0194112937025802	0.0346841173548855	0.0534321930450718	0.0711356778000214	0.0819155878372456	8.67883462410989e-05	0.000658792572457946	0.00168882698979595	0.00323114518463164	0.00510410493917413	0.0068464866327839	0.255551320871041	0.489441898820258	0.724510592651341	0.829113258314849	0.733553060853827	0.501738096712709	0.0997553112393439	0.241047291641764	0.449768531363688	0.648621194198094	0.723125636686759	0.623272190831874	0.0238979159082361	0.0733020639919951	0.172673420674193	0.313955009274608	0.441123089718595	0.479116588604321	0.0032952447223287	0.0135688762392413
0.217504267519385	0.376685918796562	0.577415461955997	0.783420357466159	0.940803049097392	1	0.0438143378772805	0.0830228059116676	0.139243836431459	0.206705471948891	0.271597261451311	0.315861155445205	0.000880556012273991	0.00182560904430273	0.00335008586752677	0.00544128531007389	0.00782248014051482	0.00995370707435041	1.76523938872332e-06	4.004722671836e-06	8.04098668238225e-06	1.42900180040207e-05	2.24775616449529e-05	3.12939980857405e-05	0	5.2341288288992e-10	1.57252423737612e-09	3.39116642539896e-09	6.0908696846492e-09	9.46291472940634e-09	0.000248827876740042	0.00832302985026725	0.0852482290151679	0.267369177252194	0.256778932309431	0.0755143541902809	0.000488519636524456	0.0164762784478367	0.170160205120557	0.538119768096415	0.521101073559949	0.154520841624355	0.000103963695190984	0.00353553307685417	0.0368170328859231	0.117399083378179	0.114631163371606	0.0342738401630743	2.39793947529358e-06	8.22369610027394e-05
4.88607984311558e-12	1.84465093451032e-07	0.000475049262874821	0.0834514556421768	1	0.817404264454607	2.56891263740513e-18	1.49602386460381e-12	5.94290137913607e-08	0.000161038360624981	0.0297667194193026	0.375321481965372	1.09971496099421e-26	9.87881538009019e-20	6.05341460998532e-14	2.5302695411349e-09	7.21446233083875e-06	0.00140317541986834	3.83312475391261e-37	5.31145173562781e-29	5.02046958492031e-22	3.23702651565473e-16	1.42370165203875e-11	4.27132420393144e-08	0	2.32521776309291e-40	3.39023874338488e-32	3.37184613597245e-25	2.28757862734899e-19	1.05865664426053e-14	0.0439450470178041	0.0693013694898147	0.0987668174213397	0.127208948148532	0.148068140626406	0.155755339266675	0.0113392254479305	0.015362833097939	0.0188103377640586	0.0208141765835037	0.0208141765833497	0.0188103377636412	4.26740781588031e-05	4.96715954175026e-05	5.22503771806696e-05	4.9671595416768e-05	4.26740781575409e-05	3.31327547888079e-05	2.34235226065675e-09	2.34235226063944e-09
0.887724015241416	0.961465209008401	1	0.998851401782923	0.958154524471851	0.882630432497347	0.772338184742172	0.871724339664704	0.944719759507937	0.983180880871695	0.982640994661961	0.943163608448908	0.347930752719899	0.410220306168511	0.463941103887028	0.503518642855819	0.524541151585117	0.524568119887222	0.0754887063940007	0.0946927298860585	0.113101375512383	0.129006620589641	0.140760197274997	0.147052993926286	0	0.00298526410061742	0.00608988870146334	0.00906987655361983	0.0116492826979839	0.0135611587843187	0.539795833648047	0.604267402100572	0.649339657763778	0.669927248086187	0.663627069012237	0.631179698092392	0.402456769547418	0.463642347314098	0.512520838608004	0.543794213581854	0.553884932380483	0.541609157367528	0.198078863395795	0.235661968411055	0.268594609375667	0.293500680225902	0.307624859157562	0.309333608552592	0.0602458752207707	0.0753722920081738
0.284975109040218	0.472630706448992	0.681823968304358	0.85557467025162	0.933853815757638	0.886615258786118	0.445211898784745	0.65469013689391	0.837413886027396	0.931708038672684	0.90168501352719	0.759040912411936	0.471159290554872	0.614314582187483	0.696705460266942	0.687294595011783	0.589755456105789	0.440186106461514	0.337761323371525	0.390469406842817	0.392644422227115	0.343437074958273	0.261294486185406	0.172921358464535	0.164018651883543	0.168121928473897	0.14989626535328	0.116249899659065	0.0784205141507246	0.0460152841867841	7.06607010621196e-20	1.4245922865218e-12	5.26052534783314e-07	0.00355789829399482	0.440741376130161	1	6.39831350650113e-10	3.1975905087167e-05	0.0292688769536571	0.490698978772341	0.150678098847037	0.00084744396698641	0.000143709097261139	0.0178027164661407	0.0403937498371166	0.00167868013223785	1.2777550671126e-06	1.78136598754264e-11	0.000800634274471206	0.000245856036198596
0.178846764491649	0.355141229444891	0.572169199171352	0.748072167987455	0.793755141758292	0.683531258678604	0.142914069598498	0.318040857701801	0.574154805290169	0.841111940016737	1	0.9648944188897	0.0484807170603809	0.121092280289547	0.245075305048109	0.402354849205699	0.53602694636061	0.579529076275946	0.00684506888925918	0.0194716743594948	0.0443740318578726	0.0817701925225955	0.122142280428499	0.14799983991141	0.000231654722545011	0.00115554620754843	0.0032451497488058	0.00690114424901978	0.011676816296134	0.0159208260327559	0.075875054477815	0.189060362903334	0.360119340611749	0.524764663406697	0.585113065554961	0.499215732211532	0.0375415003550898	0.112724190581614	0.258357594771402	0.452843961839987	0.607289222455672	0.62317966218402	0.01092121580346	0.0398231935553766	0.110013232238023	0.232052225290339	0.374340665709987	0.462024778270258	0.00174491410202809	0.00822485599946066
0.0228850983569986	0.143869601850352	0.42039895380604	0.791382720103303	1	0.854171329940263	0.0793339597250251	0.288985924024677	0.642498377995498	0.950269468969152	0.948917609761533	0.639736157340907	0.132133510746711	0.358265452156982	0.624832530445705	0.730208602802315	0.57523605252721	0.302464821517252	0.131722276622583	0.279960318513781	0.386163202179433	0.355510669440345	0.217198650295016	0.0829969559184997	0.0785371967646666	0.134499781882884	0.14624331816164	0.102576668440068	0.0424008159143646	0.00275540003353317	0.234277230006954	0.46366683036566	0.666814382765794	0.706869133909741	0.553210242696676	0.317147448039884	0.245975735955303	0.523027559707389	0.807726536075331	0.920227222027454	0.775623828737826	0.48178529102104	0.154249913863336	0.36083202632842	0.602591307797291	0.738923444000962	0.669296649134017	0.446623116947013	0.052181277968213	0.147439167435692
0.472026974310873	0.712388700765641	0.914944496701484	1	0.930106705403467	0.736195358089909	0.0959372646792363	0.184436256815543	0.301739911286316	0.420094242429813	0.497723584561649	0.50183070825655	0.00352699734923689	0.00863723637361096	0.0179999246005959	0.0319222616112742	0.0481774687338819	0.0618759325657729	2.34265086038892e-05	7.31373319178175e-05	0.000194199172988701	0.00043874675697454	0.000843502211931212	0.00137999751977406	0	8.38950299431648e-08	3.50883570848267e-07	1.06269996311766e-06	2.64330292976994e-06	5.53919345777422e-06	0.131573353744184	0.315625126071806	0.537069081119273	0.648251778484189	0.555024650479421	0.337082194093896	0.0972864114568378	0.240275004292425	0.420939757274505	0.523101877577868	0.46111324675088	0.288326063043654	0.0469713543466314	0.119437949869948	0.215430148789448	0.275629429026052	0.250149517010196	0.161038132471603	0.0148084741153017	0.0387679365521742
0.639670866802966	0.854175372746596	0.991332221014479	1	0.87678024043659	0.66814145830104	0.311119141375466	0.512952726670046	0.734776041280718	0.914709073145852	0.989711438266787	0.930775668037778	0.0797691197613195	0.162935333163533	0.28845096401133	0.443389046186751	0.592155667960865	0.687278893596574	0.0102362987948152	0.0268756622793844	0.0595257682923958	0.113503360135056	0.187466514841251	0.2687550276564	0	0.00167935549498304	0.00587133455535177	0.0147989958858649	0.0309025533791865	0.0552062709698456	0.372138088510475	0.501965043140124	0.594556283869825	0.618459203893825	0.564985330656262	0.453261335498113	0.28990666261816	0.448563840900548	0.609333081225777	0.726870239231527	0.761504269207275	0.700664687389235	0.112008479024933	0.199140886856652	0.310474457853651	0.424865448078987	0.510501149377453	0.538671811107547	0.0209907706176934	0.0434857930188566
0.946549855602935	0.992564549162041	1	0.967981961340407	0.90024419764843	0.804412224144091	0.617383645218555	0.687439276123378	0.735424314919739	0.755904104908976	0.746484414648273	0.708271875474886	0.200593959586568	0.237185115484682	0.269445496572211	0.294084513654529	0.30838504270279	0.310695845458839	0.0323866803293165	0.0406904168477585	0.0491058735538623	0.0569281001200529	0.0634006770256661	0.0678341087129809	0.00249942849279729	0.00337337093579897	0.00435552959924861	0.0053884537108482	0.00639350656214436	0.00727960559892262	0.875261022781289	0.906641796620554	0.890053442677559	0.828091731461909	0.730166745349857	0.610162187641178	0.469209706598881	0.526802014525174	0.560540365119783	0.565257628134491	0.54021442893058	0.489288931653619	0.0870099750809552	0.105905763993375	0.122155393150054	0.133524484647163	0.138315532608257	0.135782911846748	0.00547706613554676	0.00726346412407975
0.108057949025442	0.279988502394982	0.543452875252635	0.794928677884962	0.87757586401525	0.731378711919768	0.0900066148152153	0.252743897666266	0.530374044582626	0.83832628666938	1	0.900593366579339	0.0430108032450776	0.132835266275493	0.302542091097244	0.517389516178464	0.667102083682796	0.649151852514919	0.0108021083950396	0.0397367117437405	0.100033147179228	0.186106174378866	0.259848147971523	0.273307434110234	0	0.00544291518991262	0.0179137920467161	0.0378156013042227	0.057955138108871	0.0661244511867665	0.479627877301988	0.559908358628605	0.618104781254356	0.645310825851398	0.637160353758893	0.594974357314484	0.351053055411145	0.445748494363578	0.535113397714744	0.6074552586278	0.652131525548087	0.662105942023543	0.189080482536592	0.261447878624927	0.341545398806541	0.421742982460162	0.492378663133044	0.543583437406536	0.0743005200779818	0.112409209215234
0.159528830357007	0.434730698211803	0.801559328347855	1	0.844142746950369	0.482149199700233	0.0476666897551198	0.171053714615767	0.415262781970201	0.682104119595052	0.758101523220559	0.570104654775222	0.00686058398905077	0.0324662914735308	0.103801914262745	0.224502449994719	0.328522476293655	0.32527719667421	0.000462483128219564	0.00296011004872437	0.0125079198273458	0.0356438839095273	0.0686865703721854	0.0895452859831663	0	0.000115515367394924	0.000712967830754989	0.00271697448843784	0.00691655737196057	0.0118827414702196	0.598272478107601	0.670847214547405	0.722729731560363	0.748093740735772	0.743984626276507	0.710885630504174	0.524424308357305	0.582568029832876	0.621781974885827	0.63761327518281	0.628209283322681	0.594674212065972	0.270226492651611	0.297393834371676	0.314458348947781	0.319463755541171	0.311822458975071	0.292429015046433	0.0818461607896049	0.0892372589658803
0.0674327609655573	0.178023527704829	0.378785668585052	0.649560115984274	0.897748809062814	1	0.0651031817697936	0.16109199171651	0.321259044474118	0.516352698283599	0.668878464927911	0.69832509954881	0.0306512923644065	0.0710862825362371	0.132871699974616	0.200165329077634	0.243027205825098	0.237810270989328	0.00703737462722207	0.0152972357405864	0.0267993909038486	0.0378396022642503	0.043060381928519	0.0394928856320224	0.000787930396763783	0.00160529709418251	0.00263592263499736	0.00348834615865412	0.00372062727351588	0.00319832381000559	2.42818135409133e-06	0.000178600180578559	0.00522222442112613	0.0607018647846515	0.28049259378154	0.515244812413381	0.00022424729123569	0.0041341599832469	0.0302984363537935	0.0882726199852198	0.102236195967503	0.0470713019354319	4.75975192606793e-05	0.000219939731618979	0.000404013546501494	0.000295026500240901	8.5644404045335e-05	9.88347845302738e-06	2.32194782868647e-08	2.68924970272638e-08
0.541807857067494	0.738784610104636	0.88382204154799	0.927733383540783	0.854478509866838	0.690532824595296	0.308602817192372	0.503957684323054	0.721808338780847	0.907000249887021	1	0.967421533054362	0.0890900350371603	0.174744443683046	0.300002761909354	0.451500727404801	0.596009092883649	0.690252462096948	0.0124793148220263	0.0302853128148231	0.0629883234820428	0.114024070154954	0.180555742324385	0.250546815255584	0.000164990843812103	0.00197157111727886	0.00606126479440105	0.0140247025781522	0.0272562260169135	0.0457625087934944	0.456595258791941	0.636563575470235	0.752884977206039	0.755513635126171	0.643255803119985	0.464627749135174	0.263004189945304	0.440801798631413	0.626504750458023	0.755393506107618	0.772764774078172	0.670737207304005	0.0760223878613859	0.153712150282866	0.262883682916863	0.381048476988429	0.468445863305963	0.488546447166073	0.0104688302646491	0.0264764931701398
0.0141123684166938	0.117875890046797	0.464531165251717	0.863964340584777	0.758364999705926	0.314167230788232	0.0215159791648067	0.163932794729895	0.589366364893694	1	0.800786383935601	0.302644817840647	0.00673521339410315	0.0468388792769587	0.153633680343286	0.237815154615158	0.173735031477684	0.0598985437732547	0.000428083034358376	0.00274457607837174	0.00822349823602138	0.011615202895603	0.00773937024172232	0.00243049172274379	0	2.74414247998419e-05	8.48284943001126e-05	0.00011093814718533	6.52044992493064e-05	1.46209586193865e-05	0.0823129510512875	0.146173461230191	0.228476976456105	0.31433578867815	0.380648617351662	0.405727404760367	0.0396731395696508	0.0757468384303627	0.127290649469801	0.188279116913398	0.245123623647118	0.280896964373826	0.00916176842572283	0.0188108174331828	0.0339888423139751	0.0540522513855828	0.0756585123510292	0.0932127848607749	0.00100951545353543	0.00223460206814472
0.109895811336954	0.249597426379377	0.466957060726563	0.724309786321697	0.933400423664946	1	0.203674966271894	0.394930121067616	0.63428583478098	0.846052189161336	0.938084377883989	0.864805340779	0.177458887480768	0.296126033159721	0.409426483477731	0.470050255312973	0.448389599492034	0.355322900332771	0.0721221310533092	0.104238006115392	0.124306482008822	0.122703192349258	0.100236054077895	0.0675047268523073	0.0118058559051446	0.0152240003913538	0.0156246981602655	0.0128061340785768	0.00812700921156861	0.00347415801120804	0.00217875320807679	0.0201249139100988	0.0594107723504758	0.100616721781164	0.103101376620022	0.0640140182747657	0.0398654999815231	0.156859133868606	0.364212311795291	0.517572933666676	0.452573488120788	0.243097797026572	0.0843140863681476	0.274860488172858	0.54237376429331	0.657762909643388	0.491229467724545	0.225173027419757	0.0418108994256412	0.119020780227202
0.000242161549060908	0.00475795056559695	0.0484916293092649	0.256357329802682	0.703002409976268	1	0.000392322593163135	0.00677773296610279	0.0607376103323154	0.282333920922724	0.6807701888917	0.851471490986799	0.000379580101684498	0.00576595128181532	0.0454329159192346	0.185695921468825	0.393700739979195	0.432974389573693	0.000219323689056155	0.00292940533825465	0.0202957687923512	0.0729396469123843	0.135973387790774	0.131485024429405	7.56814827550524e-05	0.000888812091880063	0.00541455024542964	0.017109878821752	0.0280455260795777	0.0238458254076177	0	4.03009441262249e-13	1.8301616081306e-07	0.00152302131336029	0.232254885658372	0.649031945430031	3.54804678662346e-16	9.27577899037165e-10	4.44358895628902e-05	0.039008540583367	0.627520421275152	0.184985787172851	1.33895498949044e-12	3.6924652412179e-07	0.00186598945747856	0.172800220773195	0.293239005284751	0.0091188803984603	8.73883606073445e-10	2.54222103731636e-05
1.49961181321807e-14	1.37865941078408e-09	8.93661556913908e-06	0.0040843891336895	0.131619154843636	0.299053598806898	6.27910344392593e-17	1.70613028243227e-11	3.26862196368826e-07	0.000441524845784637	0.0420516992791388	0.282390382822808	4.80043420208689e-20	3.85506312046064e-14	2.18283251033432e-09	8.71459649443332e-06	0.00245308220717254	0.0486872081185546	6.70064237210913e-24	1.59043123132754e-17	2.66158433811691e-12	3.14053413972571e-08	2.61279150290631e-05	0.00153265335717747	0	1.1980152205633e-21	5.92548838783072e-16	2.06644501931999e-11	5.08114405557929e-08	8.80921298799701e-06	1.31661107133048e-21	5.88737760958228e-14	4.82179011547019e-08	0.000723297211064657	0.198722643815216	1	1.79981457062401e-19	2.50497061369959e-12	6.385568745827e-07	0.0029813887739055	0.254952759295948	0.399321688714876	4.9091441101484e-18	2.12662635500065e-11	1.68732476193582e-06	0.00245204392591571	0.0652649319454171	0.031816588483569	2.67172412060995e-17	3.60236372491612e-11
0.421252968034816	0.637215916790228	0.823784749901531	0.910176297209351	0.859453267029626	0.693591561297572	0.186988585183452	0.358005274079305	0.585789569798829	0.819174654073472	0.979029462157112	1	0.0251445297084446	0.060947146991362	0.126231390292514	0.223429020956572	0.337976998323539	0.436934169418796	0.00101300119320626	0.00313298760559938	0.0082325085580212	0.0184576519043698	0.0353491630518786	0.0578476747173624	0	3.65205025230891e-05	0.000150526312696402	0.000450042467592735	0.00110855890604098	0.0023093299849636	0.601031610157417	0.703968260159248	0.764016629071935	0.768328003080139	0.715953210253395	0.618182376553212	0.486606157777355	0.638863194746122	0.777197987649085	0.876091414086361	0.915084799706868	0.885660923372458	0.166951210188684	0.245697567390113	0.335044306402827	0.423346304151122	0.495658394526845	0.5377282130607	0.0242650161401818	0.040035362231366
0.14741865342398	0.245934895160116	0.353199024076162	0.436667095764338	0.464743232820097	0.425801626770924	0.130208580735899	0.264148670040886	0.461305754635192	0.693523125029306	0.897562409322408	1	0.00868292397928374	0.021419848189677	0.0454881316685827	0.0831593988261076	0.130874844771046	0.177309758368116	4.36987371339716e-05	0.000131120307477385	0.000338630689945169	0.00075282201381515	0.0014407306464464	0.00237357143771789	0	4.39974820767688e-08	1.73726473893532e-07	4.97939100556865e-07	1.18083890026599e-06	2.38231586048519e-06	0.0747921791553894	0.103967974415597	0.134324598730872	0.161296186290211	0.180013562404876	0.18672348119887	0.0307437270842003	0.047694821871891	0.0687699159883442	0.0921591204879386	0.114786475898352	0.132878801312513	0.00639984792495864	0.0110804149612661	0.0178301398979552	0.0266664957529792	0.0370671907841888	0.0478879174377139	0.000674664222601034	0.0013036169481594
0.0867934095657054	0.235828245295331	0.494558554193293	0.800483611437762	1	0.964185027994619	0.0125244149178514	0.0489528413086578	0.14767643157566	0.343840716717685	0.617897226050213	0.857014196182534	0.000120565919732334	0.000677885614074837	0.00294171836411681	0.00985277562480676	0.0254699986537883	0.0508173576692551	7.74229168402778e-08	6.26223074098738e-07	3.90919250270188e-06	1.88345928751115e-05	7.00386891267326e-05	0.000201016898002351	0	3.52754647033763e-11	3.432364006561e-10	2.39855832956954e-09	1.28449208416544e-08	5.30422992888941e-08	0.22005846542764	0.346609861229598	0.490013221992594	0.621782841016361	0.708163790708882	0.723923626744975	0.179202742319833	0.286030083666796	0.409772514610767	0.526911875112286	0.608131077666413	0.629970857464647	0.0970148834872878	0.156916876847601	0.227805914184658	0.296841340319539	0.347174503301319	0.364447782170969	0.0349155771586177	0.0572288135138366
0	2.18616837825335e-14	2.29366296924999e-08	0.000440755421304579	0.155127143379036	1	1.2661358238519e-20	3.25724854203233e-13	1.48986275888814e-07	0.00124814115285599	0.191515184575392	0.538226152747566	1.36275027292123e-19	1.4878306899774e-12	2.96686822226376e-07	0.00108359021209929	0.072485971260627	0.0888106245298366	4.38572756256036e-19	2.0834901797402e-12	1.81127995232173e-07	0.000288404329160489	0.00841085299813196	0.0044926272039746	4.31876619495574e-19	8.94467846580297e-13	3.39006663332091e-08	2.35328110520514e-05	0.000299199906591667	6.96740686202488e-05	0.000345074952994398	0.0028113369820761	0.0151929371628762	0.0544627975334251	0.129505292559911	0.204269937961857	0.00245139360170486	0.0151419445359339	0.062041118920482	0.168619175108867	0.303993058514851	0.363537939445651	0.00419207729615519	0.0196321118359011	0.0609865582479357	0.125669705730827	0.171773608596124	0.155744116150112	0.00172568744056839	0.00612729811177469
0.562483199298483	0.789702715443175	0.956666199749154	1	0.901949766447665	0.701952069509513	0.499900298857068	0.688852394231488	0.819052346418913	0.840310724767867	0.743893769486657	0.568230670142934	0.286274484516865	0.387181193943379	0.451843963012584	0.454993726802264	0.395334787757804	0.296392549997294	0.105634534953316	0.140225445279908	0.160616430039657	0.158743349435207	0.135376575880693	0.0996170534215911	0.0251156710741389	0.0327233167820407	0.0367883400564962	0.0356865135685609	0.0298702551793156	0.0215731436552113	0.573208912870207	0.612380420679985	0.606979851561294	0.558176911306915	0.47622705136233	0.376964818458827	0.301999559225477	0.300438183814754	0.277299129251799	0.237457786087296	0.188655202784266	0.139057842939103	0.0362674084338673	0.0335973426878329	0.0288759889697044	0.0230256449185965	0.0170344711554148	0.0116919046813813	0.000991851718092387	0.000855476977453447
0.00582058376572747	0.0371174891989014	0.156815129137528	0.438929379715929	0.813951756333053	1	0.0137074851160256	0.0662350317211176	0.212038652850936	0.449717353355924	0.631919239198336	0.588275595084542	0.0111714794456514	0.0409033214256832	0.0992210414455685	0.159457998820498	0.169779855562141	0.11976318361646	0.00315083214205152	0.00874160281207549	0.0160677177613335	0.0195665673114929	0.0157860113275506	0.00843776646314335	0.000307539930533128	0.000646524866228076	0.000900463837536221	0.000830892122610737	0.000507949256458997	0.000205727968853853	1.0980030766624e-13	4.81038042245461e-09	1.96017111878162e-05	0.00742928886791667	0.261902232522451	0.858756134181523	1.89971121909152e-23	2.93187899704503e-17	4.20865371300659e-12	5.61925888777055e-08	6.97836345513689e-05	0.00806058988936445	2.89578000069711e-37	1.5743692828632e-29	7.96134322706894e-23	3.74459440117064e-17	1.63818111896509e-12	6.66588389586721e-09	3.88899592062284e-55	7.44836789518534e-46
0.946549855602935	0.992564549162041	1	0.967981961340407	0.90024419764843	0.804412224144091	0.617383645218555	0.687439276123378	0.735424314919739	0.755904104908976	0.746484414648273	0.708271875474886	0.200593959586568	0.237185115484682	0.269445496572211	0.294084513654529	0.30838504270279	0.310695845458839	0.0323866803293165	0.0406904168477585	0.0491058735538623	0.0569281001200529	0.0634006770256661	0.0678341087129809	0.00249942849279729	0.00337337093579897	0.00435552959924861	0.0053884537108482	0.00639350656214436	0.00727960559892262	0.875261022781289	0.906641796620554	0.890053442677559	0.828091731461909	0.730166745349857	0.610162187641178	0.469209706598881	0.526802014525174	0.560540365119783	0.565257628134491	0.54021442893058	0.489288931653619	0.0870099750809552	0.105905763993375	0.122155393150054	0.133524484647163	0.138315532608257	0.135782911846748	0.00547706613554676	0.00726346412407975
0.36917583086464	0.638889859802159	0.842871249119234	0.847729013080479	0.650000526193756	0.379939336584325	0.236484531496288	0.501661495458103	0.811201390404404	1	0.939799766160315	0.673336124990832	0.0522683168902856	0.136034752036796	0.269690317638401	0.407519817396884	0.469425854967185	0.412225143918609	0.00390019245236946	0.012657158402124	0.0308945127613021	0.0573002176928307	0.0809391773359205	0.0871254938702451	0	0.000307552406578998	0.00112490025705724	0.0026875374392261	0.00472770386277086	0.00627059241346703	0.14344628498463	0.291882370649605	0.4279446596865	0.452165142476803	0.344304726691375	0.188923066937631	0.14813428286788	0.342638732882063	0.571043138816016	0.685859619802661	0.593679024940972	0.370344524190758	0.0716526874771376	0.188488015995871	0.357130395593434	0.487599465666836	0.479775080779536	0.340211057594599	0.0161770825556817	0.0485389147214754
0.53975469973929	0.787186449573071	0.939597398030632	0.917894605285314	0.733888709943441	0.48022943310416	0.187746960580312	0.369843632650772	0.596230894753042	0.786660652659551	0.849464201024767	0.750739195171206	0.0330698202616355	0.0880669386429199	0.191802261712184	0.341811440099898	0.498513028988959	0.595036691751065	0.00290301633026926	0.0105854144917798	0.0312412103752188	0.0752663816712591	0.148302596148658	0.239103065742109	7.41022090277613e-05	0.000591761596691298	0.00252901518011924	0.00835516277118592	0.0223250979687442	0.0486751217974883	0.286427571879164	0.611237324312655	0.927252008787105	1	0.766688660073256	0.417873072664767	0.16578746022479	0.401683388301402	0.691795154536269	0.846988679589568	0.737213029884933	0.456160804343059	0.0336503427423159	0.0926438996615989	0.181181634671726	0.251849365140151	0.248858571253552	0.174802596026581	0.00234561360951395	0.00745081173359151
0.149295116904966	0.333546744195258	0.582268025724758	0.794451914218859	0.847275889626288	0.706317153554158	0.112329385436095	0.280909906926773	0.548787762862588	0.837911321073211	1	0.932874821150836	0.0375805803802724	0.105385193035849	0.230524028708208	0.393945449986257	0.526148318735149	0.549261455771851	0.00547225315453187	0.0174986419345935	0.0430509073423004	0.0824621070765594	0.123317030089858	0.144083369952765	0.000199012111844651	0.00114180205619466	0.00343373221034242	0.00754821677647292	0.0127419531449842	0.016710738015881	0.0727094946284704	0.175061734039407	0.326743509778395	0.473066662739509	0.531390532423473	0.463123932530216	0.0356042835631853	0.102933685396443	0.230379431812645	0.399841993980724	0.538359049074337	0.562397458458903	0.0101804300217923	0.0355981594961135	0.0957013790061926	0.199204991818326	0.32154516842594	0.402639083444205	0.00159020835760711	0.00714165634218218
0.592711841453352	0.765522478361951	0.909610492533989	0.994342827710277	1	0.925224288154514	0.205160184924978	0.300284075215427	0.404347430950774	0.500910625553083	0.570885444388558	0.598578158875985	0.0207733705778217	0.0344564981370358	0.0525797402025795	0.0738157241830978	0.0953372221511599	0.113281572006841	0.000615288118646745	0.00115656730555996	0.00200006762099375	0.00318200465784266	0.00465735910319424	0.00627135825207018	5.32086872794118e-06	1.13460769699535e-05	2.22452500423983e-05	4.01150848432951e-05	6.6545038924452e-05	0.000101551313191837	0.6997272462463	0.722768626164766	0.683426058279716	0.591569138400368	0.468749932195893	0.340015456277941	0.208075766189579	0.24539144129205	0.264922626989225	0.26181855839526	0.236866440888711	0.196168094716605	0.00688458851165223	0.00927007953469775	0.0114264307119445	0.0128931610714892	0.0133177214398361	0.0125927954513711	2.53350760937721e-05	3.89544535843263e-05
0.159528830357007	0.434730698211803	0.801559328347855	1	0.844142746950369	0.482149199700233	0.0476666897551198	0.171053714615767	0.415262781970201	0.682104119595052	0.758101523220559	0.570104654775222	0.00686058398905077	0.0324662914735308	0.103801914262745	0.224502449994719	0.328522476293655	0.32527719667421	0.000462483128219564	0.00296011004872437	0.0125079198273458	0.0356438839095273	0.0686865703721854	0.0895452859831663	0	0.000115515367394924	0.000712967830754989	0.00271697448843784	0.00691655737196057	0.0118827414702196	0.598272478107601	0.670847214547405	0.722729731560363	0.748093740735772	0.743984626276507	0.710885630504174	0.524424308357305	0.582568029832876	0.621781974885827	0.63761327518281	0.628209283322681	0.594674212065972	0.270226492651611	0.297393834371676	0.314458348947781	0.319463755541171	0.311822458975071	0.292429015046433	0.0818461607896049	0.0892372589658803
0.0881166350860267	0.229841987679847	0.451726072223443	0.693478453406866	0.839409918243159	0.803098792882392	0.197521223161106	0.42754385412984	0.719639159718329	0.954119506886474	1	0.828897326681324	0.252622407466608	0.469885153905236	0.684207798782037	0.785927985283822	0.713447772240365	0.511207810790312	0.189621757220147	0.3066572561484	0.387575068647437	0.385482421670997	0.301677430763913	0.184399519424977	0.0807169307789864	0.115155724184203	0.126385059653794	0.107502893472432	0.0698988255520579	0.0325742440799724	0.127019400318678	0.322181305007067	0.40545390950889	0.25890500976934	0.0793974745945066	0.00414429717936874	0.186430408656081	0.556132138201718	0.83315750272128	0.64102581922722	0.250125098882949	0.0427640018961079	0.136242015958513	0.493304598624686	0.883115289560294	0.811591433387104	0.38161668921984	0.0858084000744189	0.0460177903917093	0.223148559351251
0.353851944142202	0.515510260973459	0.690312885933786	0.849708222545567	0.961434143553442	1	0.141668961975307	0.234297021523119	0.356068364302683	0.497346624990294	0.638532778467334	0.753570972682806	0.0317617927481212	0.0598051322948162	0.103286800685584	0.163816439327494	0.238727814333004	0.319730022871973	0.00378468415189125	0.00838000542509442	0.0166659432975041	0.0301917968965076	0.0500821353415972	0.0762304717457626	0	0.000412818423384481	0.00127181056910127	0.00289750112667536	0.00568798235291083	0.0100146646519852	0.427102616466928	0.527308203169204	0.618900238316021	0.690569032952585	0.732533438208669	0.738726006642263	0.312992464084618	0.384589019956206	0.449238095553685	0.49886330783759	0.526643257941215	0.528546991671302	0.117615294713434	0.143866435580106	0.167273296401735	0.184878898775565	0.194246708951484	0.194012994754001	0.0224922038685956	0.0274313128272493
0.0358339009251655	0.1292993582065	0.321288629182996	0.60536206075775	0.882320139973803	1	0.0442219371267986	0.143640858588127	0.330491203193901	0.579284837835765	0.786160819189759	0.829628673406373	0.0344070514045967	0.10717677678773	0.231897133552573	0.380025990479725	0.480951562302284	0.472408207143879	0.0152130439830079	0.0518395902842843	0.108843180548585	0.168477257195431	0.199302701911447	0.181634152790454	0	0.0126657400232114	0.0304665886549177	0.0465626468157862	0.0517914290591892	0.0427419129814036	0.0296732994108527	0.10785967409253	0.231871586946418	0.33210933421887	0.323355223744263	0.213780892281421	0.0875459201087923	0.266625567795471	0.530905510447849	0.718639887536766	0.666069492501322	0.422087940834185	0.119034041114701	0.338584767977162	0.639108349021295	0.822637957686196	0.725652940194493	0.437703833899816	0.0816754955709924	0.22572137092693
0.172490203578661	0.3460162584498	0.561944494526988	0.738952120285804	0.786835316133674	0.678420977818784	0.129891811177515	0.297020865306691	0.549797528544314	0.82400599520277	1	0.98269894589244	0.0465326062830278	0.121407848816211	0.256218494781145	0.437712152001077	0.605447027665893	0.678113215475161	0.00785115157560431	0.0235564406662274	0.0568055986047057	0.110699490674913	0.174572087027104	0.222871333324503	0.000523280857433467	0.00207220165189762	0.00589763004363092	0.0132387555200636	0.0238851065041153	0.0348058542126392	0.072773819546536	0.200654257097849	0.416642320196	0.651875647345475	0.768620708247003	0.682996342402675	0.0307953965044897	0.102349752513327	0.255826580717004	0.481685994993756	0.683433199368213	0.730769469157399	0.00792838195930515	0.0319940694422319	0.0964085146246001	0.218532112040918	0.373148482962366	0.480128474966409	0.0011620083055323	0.00605648256507196
0.0142586771218847	0.0648358402932372	0.204113288996675	0.444884879891427	0.671342650509758	0.701392406772442	0.0177616853386457	0.0829749274830359	0.268367437349052	0.600942590404169	0.931657701402009	1	0.0111492374751599	0.0535099661291937	0.177805182098958	0.409048100671769	0.651515233471982	0.718447432213225	0.00352664883102142	0.0173891569550363	0.0593628941585922	0.140304575145982	0.22958781128661	0.260103412857156	0.000562128135944671	0.00284759640201536	0.00998715465209272	0.0242507593762236	0.0407689135259994	0.0474518513540253	0	2.20439240769211e-08	4.1427144442681e-05	0.00878680488839923	0.21035503132799	0.568395689191983	1.20862439054453e-08	2.5963356261424e-05	0.00629446364383419	0.172239420139189	0.531964107053963	0.185441980308448	1.40848123375393e-05	0.0039030209689369	0.122074966571167	0.430951397934506	0.171714086601139	0.00772252823189888	0.00209487178844326	0.0748919402200013
1.83887921112319e-07	0.00063423493473268	0.0400653729330103	0.046356462976344	0.000982366324156276	3.81292895681238e-07	0.000295685278753346	0.106021041393479	0.696268104934979	0.0837496516309334	0.00018450646566155	7.44495784200809e-09	0.00241843979249167	0.0901494432228549	0.0615478504884903	0.000769634990291769	1.76270156650946e-07	7.39426224954009e-13	0.000100616668736399	0.000389908864665311	2.76744090784047e-05	3.59762320749008e-08	8.56594079672688e-13	3.73556701766724e-19	2.12928436944514e-08	8.5781225541383e-09	6.32955094540488e-11	8.55412565440367e-15	2.11738778828389e-20	0	0.270234472280446	0.298507556387597	0.00603937479658848	2.2379516915689e-06	1.51890812534124e-11	1.888140793245e-18	0.134425722744669	1	0.136250998058837	0.000340017646399505	1.55412266395483e-08	1.30104166042526e-14	0.00135682593257219	0.0679743079378319	0.0623716920728729	0.00104821973025175	3.22655599382082e-07	1.81906473655821e-12	2.77885582425463e-07	9.37539799824691e-05
0.595135666024733	0.438167022064608	0.263872368790192	0.129899890315972	0.0521623739498788	0.0169418955803206	1	0.994924811052819	0.809905216381249	0.539388796291236	0.293829695276298	0.130827086963957	0.579986004246782	0.779735267947055	0.857654354377343	0.771839805202827	0.56829761406765	0.342288682270644	0.11587920112592	0.210773339526601	0.313400169588806	0.381152454970727	0.379216724072217	0.308648302172237	0.00763084900002539	0.0193278059665907	0.0392213973800894	0.0646966877771462	0.0871060246538923	0.0958475589652559	0.467996950737232	0.544663515547543	0.476276335643418	0.312886369111291	0.154335792968388	0.0570288813890024	0.725163502288401	0.748307973945209	0.580222573678625	0.337989351482583	0.147806748533261	0.0483744642988736	0.551065365017781	0.504214350202092	0.346610903597106	0.178933274153414	0.069243534281684	0.0199167247088879	0.205251497155471	0.166467572502148
0.506216696060023	0.202263408903098	0.0521436962051628	0.00863361480183263	0.000870788779393218	0	1	0.77023660306654	0.383037271560312	0.122959044668789	0.0254435987540759	0.00335010712211045	0.591419849222087	0.878035308690093	0.841651784267384	0.520900779788289	0.208131659857086	0.0536579262424674	0.104681232260133	0.299648877204188	0.553663200218171	0.660488173547725	0.508727003802258	0.252977880460846	0.00548908378623748	0.0305651372447415	0.109005344713069	0.250710880012458	0.372229130721404	0.356803296331031	0.138616575694387	0.196768888482274	0.226735348300292	0.212088549920124	0.16104393609531	0.0992584270078362	0.142182834364009	0.218955306984375	0.273704992293202	0.277746388540599	0.228798738342757	0.152996748608128	0.132711377694047	0.22171233075164	0.30066463549107	0.330988393965021	0.29579251324919	0.214584510032408	0.112718151695809	0.204296074972107
0.604517113078313	0.718414178079004	0.737335867718487	0.653552186620103	0.500285883317206	0.330731123076252	0.650120152691838	0.867630442141495	1	0.995383669719257	0.8556699496209	0.635251908511997	0.313511460443181	0.469870706566859	0.608165546095467	0.679810808172385	0.65626387106191	0.547132735195113	0.0677729218578855	0.114086361970793	0.165838918044513	0.208181727542012	0.225690242846533	0.211300188800957	0.00653913868919643	0.0123918960534714	0.0202499805870079	0.0285605089479365	0.0347779614706198	0.0365672002616678	0.265345135301236	0.36405206059942	0.395654341909292	0.340620892805191	0.232286593700674	0.125473766162057	0.325220625513978	0.566274991075307	0.781045659762557	0.853360280565439	0.738578711720796	0.506368997945961	0.0793179373240052	0.175308710728302	0.306885621411092	0.425537442634007	0.46741299784021	0.406694480042076	0.00381676660509022	0.0107702944704665
0.741694273308269	0.824736680227494	0.85975162733146	0.840229672645586	0.769822028588061	0.661226066738895	0.654091508123507	0.801268215272702	0.920205091477781	0.990737633330593	1	0.946256011850365	0.230302834223964	0.310804792911048	0.393227103207893	0.466408538371622	0.518629065660919	0.540647904769663	0.0323748109580942	0.0481331945276071	0.0670887102440475	0.0876640460600658	0.107389270330613	0.123329674005693	0.00181703120780575	0.00297610912556495	0.00456985718979436	0.00657845210312961	0.00887793819688151	0.0112322776329762	0.0153405235635914	0.342706302673882	0.140228797127309	0.0010509584188419	1.44267021644927e-07	3.62728605398556e-13	2.18748839647976e-07	0.00197141408887835	0.32541919138151	0.98387896338934	0.0544845534562018	5.52634920987406e-05	4.59123681215341e-17	1.669213853132e-10	1.11154608782635e-05	0.013557392711888	0.302871274955388	0.123929073495378	1.4183780109669e-31	2.08029279423922e-22
0.618656349644867	1	0.975308202457476	0.572836317584921	0.188559723553938	0.0124498283514936	0.469189767423685	0.885418105203	0.999805651946494	0.682376530254901	0.270177133472458	0.0421175577459325	0.26322407006265	0.59445506615292	0.780507510803727	0.616053061213044	0.284235279861922	0.0588702499905481	0.0989954781344208	0.295059856272213	0.458818856585683	0.419036215450733	0.221080517084477	0.0516206534207706	0.00890334880060925	0.0961836742426277	0.193536361191962	0.20737655212805	0.121889956780064	0.0253258490106932	0.578424502600768	0.577181279406458	0.503414483048118	0.382109342423004	0.249232776257455	0.13477714649164	0.825123480142628	0.823412951134169	0.720261348494282	0.550607460567363	0.364756088406577	0.204661005706105	0.717573767329352	0.716100558418634	0.625784988947488	0.477218781491949	0.314456128353056	0.174242431197911	0.375213659900785	0.374419429071566
0.61843138963354	0.683727825086778	0.627382341929315	0.477645749100234	0.301323287569895	0.156879888330045	0.697752172411298	0.916842133437099	1	0.905543129954176	0.680637899194663	0.424227390650142	0.353500442466762	0.553060629256576	0.717294985771101	0.772027665546262	0.689727289689735	0.511297502667476	0.0784267714796017	0.148367729887828	0.230204299643822	0.295202661552132	0.313640509753593	0.276216168735549	0.00478824681911621	0.0150210633970282	0.0305373539462516	0.048285632470978	0.0618627844802529	0.0649879432571888	0.307577704331523	0.433504725255346	0.468123893496721	0.387533980494871	0.245556105418313	0.118303067926285	0.298232910853432	0.510057235392955	0.667976960931603	0.671026583743675	0.517087067555744	0.30515040585508	0.139370284371897	0.29124857963184	0.463461530344039	0.56481731519466	0.527898868293817	0.378231717243868	0.0293918083734262	0.0790050132093248
0.785080618527472	0.843838321753916	0.836266027956739	0.764131442831215	0.643739752773933	0.499947723279339	0.74993785237539	0.895255924160853	0.985370276379922	1	0.935731704533446	0.80731245441999	0.260179626956646	0.345280602567525	0.422278922833027	0.476058028782993	0.494768113345003	0.474065506228082	0.0316910239420902	0.0473586327880998	0.0648128875127188	0.0814893118112231	0.0942699825154273	0.100412392130124	0	0.000975129120926867	0.00224884191674547	0.00372392608625234	0.00520445582878465	0.00642905048915723	0.643540193287201	0.640868985619907	0.604815679982173	0.54091191932936	0.458412555775518	0.368103320732089	0.447658723592759	0.4832554080164	0.494362675660195	0.479246615647667	0.440260556981342	0.383245012972124	0.160801892846193	0.188336929358449	0.208950250314655	0.219621681205835	0.218704900415601	0.206343453821166	0.0289113452077892	0.0370580347895095
0.55714900361472	0.311117094463887	0.00899686855061304	1.3473296311021e-05	1.04489182613686e-09	4.19646676035039e-15	1	0.162438511059139	0.00136644760856835	5.95267202311578e-07	1.34290691266712e-11	1.56889850419167e-17	0.136392081537119	0.00644487711926947	1.57708503293876e-05	1.99852950311322e-09	1.31153837535209e-14	4.45724417368907e-21	0.00141364001617933	1.94312526315546e-05	1.38317697532978e-08	5.09882009347202e-13	9.73366983970824e-19	9.62271904986868e-26	1.11339436466611e-06	4.45192122070779e-09	9.21851374006895e-13	9.88528805123189e-18	5.48949915901833e-24	0	0.0590414681792212	0.04757027124531	0.0349316008089527	0.0233779126003472	0.0142592720298632	0.00792671711193515	0.0786369341808679	0.0661041032115147	0.0506447747421135	0.0353626865290776	0.0225040269974211	0.0130520764985177	0.0964989243639277	0.084634548604002	0.0676514755567789	0.0492846011457513	0.0327227353832693	0.0198012376458277	0.109105048316061	0.0998374364548718
0.785080618527472	0.843838321753916	0.836266027956739	0.764131442831215	0.643739752773933	0.499947723279339	0.74993785237539	0.895255924160853	0.985370276379922	1	0.935731704533446	0.80731245441999	0.260179626956646	0.345280602567525	0.422278922833027	0.476058028782993	0.494768113345003	0.474065506228082	0.0316910239420902	0.0473586327880998	0.0648128875127188	0.0814893118112231	0.0942699825154273	0.100412392130124	0	0.000975129120926867	0.00224884191674547	0.00372392608625234	0.00520445582878465	0.00642905048915723	0.643540193287201	0.640868985619907	0.604815679982173	0.54091191932936	0.458412555775518	0.368103320732089	0.447658723592759	0.4832554080164	0.494362675660195	0.479246615647667	0.440260556981342	0.383245012972124	0.160801892846193	0.188336929358449	0.208950250314655	0.219621681205835	0.218704900415601	0.206343453821166	0.0289113452077892	0.0370580347895095
0.636290851649689	0.686257063529782	0.631552950338239	0.495934705520588	0.332300524324911	0.189989388115507	1	0.947383512809816	0.765849507209	0.528266224459449	0.31092385491075	0.156151814490351	0.820044284952969	0.682429516658166	0.48458513935254	0.293612251050413	0.151799396866302	0.0669665170323739	0.350887258246571	0.256497282671727	0.159988855416608	0.0851507517605138	0.0386704329042257	0.0149851596266311	0.0783413182462906	0.0503037914763661	0.0275614687022143	0.0128853371284729	0.00514021171668068	0.00174967755589266	0.640261789413642	0.405972277926683	0.151873323418738	0.0335206891314926	0.00436506488715427	0.000335362727486135	0.168406922948512	0.235629276443994	0.19451132052605	0.0947342101567681	0.0272216921672406	0.00461497892566458	0.000248731845319505	0.00076794694190207	0.00139887001918438	0.00150338368600237	0.000953253980942869	0.000356610187491801	2.06287027214756e-09	1.40540751834317e-08
0.948032987458744	1	0.973151529563504	0.873698978523465	0.723653434344267	0.55291312423821	0.699578161704878	0.768177144292833	0.778176397362933	0.727257309610184	0.627020094365278	0.498691303534327	0.279326378497609	0.319369372939417	0.336813877170182	0.327657457953651	0.29401832144503	0.243339613888421	0.0597987371809326	0.0713270358322018	0.0783862251179198	0.0793948685049329	0.0741190764107766	0.0637605698183637	0.00614578197722844	0.00784905325673278	0.0091104604401264	0.00965800470544888	0.00936604300425084	0.00830211215384426	0.558942722872109	0.571664022703001	0.531352372129046	0.448822781417297	0.344482891594102	0.240187191785743	0.363268486889448	0.395660897015448	0.391608862952532	0.352218728719736	0.287848537654948	0.213703554558309	0.108980366150579	0.126513237741794	0.133380952570984	0.127724913164055	0.111080446460833	0.0877031582493102	0.0144092239549903	0.018022742452751
0.511925601197453	0.36411775995395	0.21016446387136	0.0984371689331515	0.0374146213258696	0.0115400051321047	1	0.972996773968314	0.768254670771774	0.492245128628236	0.255941112417005	0.107989390040216	0.300879276860233	0.400479291551334	0.432563887875567	0.379142845063278	0.26967325549667	0.155652213089164	0.0139438813563852	0.0253891319845478	0.0375140917556718	0.0449804118920295	0.0437657956627102	0.0345564115292893	9.95346300727179e-05	0.000247921829554763	0.000501115387063441	0.000821945679496493	0.0010940342148301	0.00118168330652656	0.186198689053109	0.615606681501172	0.0372781231301844	4.13455487115212e-05	8.39899822178356e-10	3.12500147361412e-16	0.342779661182895	0.190518613471349	0.00193947321900678	3.61621438771893e-07	1.23494768484441e-12	7.72443919135443e-20	0.123797258566298	0.0115672216020079	1.97957104058181e-05	6.2049335617184e-10	3.56227290364583e-16	3.74577120702267e-24	0.00877131213563364	0.000137777485842121
0.936841396003777	0.674072013603017	0.339909661274208	0.119376465316899	0.0281637591537787	0.00314530577497365	1	0.909548083557677	0.580435058375965	0.25933568228442	0.0802769908703457	0.0160864808341854	0.688835879092652	0.79195480230961	0.638877679779008	0.361314514753243	0.142598036877192	0.038328241321046	0.305645695659055	0.444705303277804	0.45352666554418	0.324236896603729	0.162053419576256	0.0558656763772885	0.0864153319191683	0.160291502814392	0.207110725366486	0.187195414470289	0.118184929132897	0.0515594551908313	0.19956922613868	0.118831151611004	0.0573973892773019	0.0218975879569445	0.00581001016855252	0	0.599876434860888	0.438188568423601	0.262197876374614	0.128097078077428	0.0505138603243271	0.0153168251300802	0.896597070434722	0.799504195376366	0.58474500683842	0.350508187855656	0.17177284162706	0.0682431852494618	0.669018203121612	0.727907658084975
0.593818823076119	0.549139514597494	0.415667117674517	0.257521826282798	0.130555964829167	0.054123654344612	0.78349489025197	0.978349378594595	1	0.836671938622392	0.57299478612324	0.32118581366567	0.22842882228352	0.385222320555688	0.531699322092911	0.600691762941405	0.555491894004511	0.420473224866053	0.01459107725036	0.0334057963171337	0.0623781764934884	0.0952282866480513	0.118943340437882	0.121577648118171	6.07868065000272e-05	0.000496578721632115	0.00147585821897219	0.00319792139731677	0.00549396497506251	0.00763890651762586	0.800536802064455	0.729971987530203	0.535180897349397	0.315454679386005	0.149459504379964	0.0568757438782349	0.497615529519269	0.491240827484443	0.389902828989952	0.248801125021861	0.127611328719443	0.0525706516082374	0.120914220639224	0.129236028202747	0.111036859772967	0.0766770792330205	0.0425345735371107	0.0189189451740587	0.0113700371596629	0.0131788253176359
0.931875436741093	0.915011333536604	0.829564704803824	0.694341768296512	0.536374362734065	0.382184184844394	0.88430504365533	0.978629024567765	1	0.943535537990534	0.821985043065165	0.661052537274858	0.353440778130752	0.441466823762477	0.50875657848445	0.541138114775027	0.531311704429943	0.481523497627359	0.0567033235387834	0.0813700382830446	0.10680193560511	0.12876997929684	0.142906898693891	0.146109898624687	0	0.00257364553610235	0.00579757009352816	0.00936593100025844	0.0127594087818745	0.01535348513916	0.708052913923852	0.689575653533582	0.609752358359581	0.489399959870939	0.356317458371477	0.234997943163775	0.543165859067457	0.611498107741646	0.62499742865949	0.579965790803258	0.488532931114964	0.373374566325726	0.260886430652573	0.340170087278136	0.402212118763846	0.431538483022126	0.42023218932416	0.371388242304984	0.0766074492557057	0.117109852188493
0.392560001030358	0.370137442221229	0.276817076649639	0.164208322847487	0.0772624189144393	0.0288340979236217	1	0.887780111485086	0.625149572630317	0.349168720322051	0.154688746306643	0.0543564054367634	0.314763108139059	0.263110014852648	0.174447001000848	0.091740504814954	0.038267173890628	0.0126602939695982	0.0122409930662325	0.009633997694038	0.00601377273048592	0.00297714869417633	0.00116850446872768	0.000363128300421576	5.75383988135459e-05	4.23035459202126e-05	2.43314707208644e-05	1.06521959783625e-05	3.12245594675866e-06	0	0.270649029500336	0.258500921790456	0.222220121982924	0.171937339902261	0.119735314678575	0.0750479555917591	0.663040049865103	0.693606683769301	0.653059287909013	0.553423718381258	0.422112959366649	0.28977788093869	0.482774489348827	0.553140785079068	0.570417517535533	0.529438891958312	0.442287449455964	0.332551645907493	0.104476296824549	0.131107590353359
0.535619068979766	0.81462624456085	0.955016987737368	0.863007318351633	0.601129900562135	0.322753920207235	0.362157599499818	0.659146300431681	0.924731461423901	1	0.833556556710653	0.535575198686431	0.0458602984266	0.0998904147186739	0.167704915778989	0.217026822767465	0.216485821984882	0.166453875348122	0.00108308847239869	0.00283073717042079	0.00569201307548565	0.00881742693516758	0.0105263340671067	0.009685181946921	0	1.02421519812881e-05	3.14115139744613e-05	6.23361980099592e-05	9.11176845689748e-05	0.000100818763279138	0.53900688151605	0.562298732628727	0.531702906835124	0.455722039705418	0.354046150858111	0.249314802977683	0.327477067857934	0.38717930850629	0.414927550310378	0.403052300110051	0.354878336882477	0.283221550651598	0.0927041358326892	0.124220346840958	0.150873552717827	0.166096812425163	0.16574395130376	0.149914030068253	0.0122244653229272	0.0185666699478005
0.312323066342771	0.249886066663541	0.171034675656112	0.099972156964781	0.0496576560701793	0.0206334444972285	0.915158031794405	0.902969692226538	0.763075820674638	0.55222227337232	0.342075949691039	0.181163792125266	0.789774787984504	0.960265773352048	1	0.891952095065817	0.681362352192757	0.445642600526723	0.200384410180811	0.300735303120494	0.386169187580791	0.4245215960446	0.399598153670161	0.32203543529478	0.0138112882442317	0.026651818787761	0.0429239211751072	0.0586023183861288	0.0681888774881762	0.0677432750353077	0.0314649255642293	0.0364822002536833	0.0282516337126834	0.0143618074670909	0.00429229858502176	0	0.205733771116293	0.300410051958701	0.297205631264378	0.199206011704172	0.0901123392364675	0.0269496283004844	0.334582875548709	0.617432481033765	0.772543088149901	0.655839219507686	0.377581000523409	0.146987460967475	0.138842030364699	0.325111699088247
0.785080618527472	0.843838321753916	0.836266027956739	0.764131442831215	0.643739752773933	0.499947723279339	0.74993785237539	0.895255924160853	0.985370276379922	1	0.935731704533446	0.80731245441999	0.260179626956646	0.345280602567525	0.422278922833027	0.476058028782993	0.494768113345003	0.474065506228082	0.0316910239420902	0.0473586327880998	0.0648128875127188	0.0814893118112231	0.0942699825154273	0.100412392130124	0	0.000975129120926867	0.00224884191674547	0.00372392608625234	0.00520445582878465	0.00642905048915723	0.643540193287201	0.640868985619907	0.604815679982173	0.54091191932936	0.458412555775518	0.368103320732089	0.447658723592759	0.4832554080164	0.494362675660195	0.479246615647667	0.440260556981342	0.383245012972124	0.160801892846193	0.188336929358449	0.208950250314655	0.219621681205835	0.218704900415601	0.206343453821166	0.0289113452077892	0.0370580347895095
0.863359861519023	0.776882650995349	0.654951633232045	0.517312857111701	0.382813769152802	0.265406808806355	1	0.992266232688655	0.922458129515216	0.803443516536651	0.655623143261202	0.501237363424697	0.637531081269642	0.697580317826669	0.715117345019378	0.686832192567476	0.618036623412634	0.521036342214383	0.223715419579349	0.269931411276062	0.305141422034617	0.323176030063586	0.320676661454007	0.298116354063575	0.0432099214918614	0.05749177222346	0.0716668178371822	0.0836990954834448	0.0915827400683121	0.0938851121636201	0.536352936335641	0.957068900063401	0.469431361751209	0.0632903066350719	0.00234548696196026	2.38605298244638e-05	0.558372340548599	0.798698444651264	0.314035053032291	0.0339398134595747	0.00100823974152574	8.20063415437102e-06	0.394322454132866	0.452144082081286	0.142507756422881	0.0123462637562308	0.000293983325981465	1.89178048721012e-06	0.188900661488508	0.173630179626365
0.527845798482206	0.637791154880323	0.666696963000832	0.602916297433929	0.471698105416797	0.319263890823655	0.990185960114659	1	0.873698917708457	0.660392537905181	0.431838221534945	0.244297240517567	0.963852597672607	0.813590129265765	0.594126989459776	0.375345707731635	0.205145590959472	0.0969999434758003	0.486842678344025	0.343475294418242	0.209643271048341	0.110699309227668	0.050569359467276	0.0199852021547763	0.127600044126236	0.0752435879565535	0.0383854579580538	0.016941135137796	0.00646839919147851	0.00213663117800687	0.447919735456405	0.432460262812454	0.389210221849494	0.326523382807156	0.255350290591214	0.186144601403394	0.156950513936331	0.137058497279411	0.111568401074852	0.0846580910932858	0.0598808219275491	0.0394819916166919	0.00675227780813587	0.005333234975355	0.00392665856209672	0.00269493039394479	0.00172410588263708	0.00102818729197808	3.56654248788711e-05	2.54787883943664e-05
0.781804727018225	0.69826948884431	0.449614020558683	0.208712582308653	0.0698472679128089	0.0168516418768131	1	0.977366216013012	0.68866284430382	0.349822699609555	0.12810949757046	0.0338225755039228	0.0918874359591444	0.0982756681627237	0.0757753381943927	0.0421213001012973	0.0168798140337442	0.00487669454167665	0.00060655011751329	0.000709886819195128	0.00059896788838301	0.000364342616710074	0.00015977484776609	5.05124993367522e-05	2.87628339708699e-07	3.68372027848791e-07	3.40121136275275e-07	2.26398009273138e-07	1.08643460995631e-07	3.75860413079514e-08	0.140261230139572	0.213170184812865	0.0668319726384204	0.00432226209917703	5.76642857953041e-05	1.58698103320205e-07	0.168953961328891	0.0731571371867801	0.00653452502794624	0.000120403843175092	4.57652325256079e-07	3.58839297120675e-10	0.0432269888829756	0.00533264671553687	0.000135706184966529	7.12402558385979e-07	7.71472232997027e-10	1.72339221852373e-13	0.00234907812299107	8.25628724194684e-05
0.000179442926252785	0.0989810679369167	1	0.185041839520399	0.000627136310521866	3.89292492660215e-08	0.0183045606878894	0.136999686566659	0.0187802733540323	4.71526730302979e-05	2.16836704356364e-09	1.82633882172464e-15	0.000336124040375848	3.4134560043954e-05	6.34908463486601e-08	2.16296750762884e-12	1.34961826443523e-18	1.542389183056e-26	1.11108462573196e-09	1.53100406400849e-12	3.86391550841701e-17	1.78608026269191e-23	1.51215529218082e-31	2.34484364209731e-41	6.61153039569953e-19	1.23613435081245e-23	4.23303075469542e-30	2.65496771818453e-38	3.04992484856617e-48	0	0.0120292562777291	0.0171164050469559	0.0230982578533052	0.0295623386332735	0.0358832063045017	0.0413082302222517	0.036881607278396	0.0484699929321663	0.0604128001627814	0.0714130970119353	0.0800607514087479	0.0851244557400564	0.0575961051747966	0.0699110094435229	0.0804805474762663	0.0878676807453578	0.0909830092652899	0.0893478945364095	0.045812986979177	0.0513606374025825
1	0.908178525281803	0.715254075085688	0.488459120190562	0.289182817361622	0.14832550839337	0.965394904718358	0.925084066570609	0.768741964695631	0.553956513204785	0.34609280993546	0.187385395412229	0.315891243565967	0.319392510705718	0.280001211023578	0.212809103153031	0.140171915685775	0.0799405269731148	0.0346068709786875	0.0369560053011519	0.0341485647106558	0.027287507269898	0.018814831530213	0.0111274216706841	0.000750034219684944	0.000916680529546284	0.000881082391273201	0.000657393976442893	0.000329278811280135	0	0.0406080572607116	0.113547293358369	0.231616959042714	0.346287278891026	0.379878985935545	0.305820699455471	0.0678131383314726	0.162054454624944	0.283378931826463	0.363449838666799	0.342074065727141	0.236236774493441	0.0815486328324149	0.167018864636111	0.250544268559989	0.275696860426649	0.222591178931875	0.131784212577168	0.0707404728376672	0.124320686851508
0.593818823076119	0.549139514597494	0.415667117674517	0.257521826282798	0.130555964829167	0.054123654344612	0.78349489025197	0.978349378594595	1	0.836671938622392	0.57299478612324	0.32118581366567	0.22842882228352	0.385222320555688	0.531699322092911	0.600691762941405	0.555491894004511	0.420473224866053	0.01459107725036	0.0334057963171337	0.0623781764934884	0.0952282866480513	0.118943340437882	0.121577648118171	6.07868065000272e-05	0.000496578721632115	0.00147585821897219	0.00319792139731677	0.00549396497506251	0.00763890651762586	0.800536802064455	0.729971987530203	0.535180897349397	0.315454679386005	0.149459504379964	0.0568757438782349	0.497615529519269	0.491240827484443	0.389902828989952	0.248801125021861	0.127611328719443	0.0525706516082374	0.120914220639224	0.129236028202747	0.111036859772967	0.0766770792330205	0.0425345735371107	0.0189189451740587	0.0113700371596629	0.0131788253176359
0.390540827657417	0.646312495195619	0.474149020778833	0.154199639904962	0.0222304399099628	0.00142072149086456	0.830983152243094	1	0.533462599660239	0.126154907608506	0.0132251473198207	0.000614600745599946	0.0730851049290019	0.0639540905266377	0.0248086981855721	0.00426614703695924	0.00032520997602242	1.0989756899328e-05	0.000265690734883747	0.000169062596085101	4.76886305941458e-05	5.96318593692129e-06	3.30550451326123e-07	8.12233166666517e-09	3.99238234398516e-08	1.84727599555466e-08	3.78885660299407e-09	3.44285623592288e-10	1.36393235172897e-11	0	0.210496678175494	0.286404305331464	0.31622687164645	0.283336767801053	0.206011769784816	0.121553107148961	0.0842790090163103	0.148416388006642	0.212094413607731	0.245958329920014	0.231461506427902	0.176758761225459	0.014978873620229	0.0341404889254669	0.0631459134790214	0.0947775980413025	0.115438607705035	0.114098883891813	0.00118174685495897	0.00348612678089359
0.828575893896396	0.882784879719603	0.834330075470981	0.699488724059323	0.520212764935168	0.343188718857204	0.704046650640744	0.890883547163412	1	0.995725893912168	0.879509028606366	0.689128509363851	0.134489281347133	0.202139780747024	0.269494158100485	0.31870923094639	0.334343899424483	0.311133666544474	0.00572585991847317	0.0102634992068734	0.0162826327472561	0.0228916178273178	0.0285346360715926	0.0315430576796352	0	6.25649202842355e-05	0.000166838256243773	0.000315625365231212	0.000493839053219535	0.000665695111025489	0.390247599289655	0.441990084473537	0.454645322197108	0.42473818418453	0.360377032824005	0.277700541953877	0.235205182857718	0.300143994303251	0.347852286313257	0.366139115463856	0.350013279356683	0.30388489295352	0.0789673469120733	0.113552573707466	0.148284779940592	0.175859346471326	0.189414062262843	0.185284854362425	0.014735770996637	0.0239030778507582
0.618656349644867	1	0.975308202457476	0.572836317584921	0.188559723553938	0.0124498283514936	0.469189767423685	0.885418105203	0.999805651946494	0.682376530254901	0.270177133472458	0.0421175577459325	0.26322407006265	0.59445506615292	0.780507510803727	0.616053061213044	0.284235279861922	0.0588702499905481	0.0989954781344208	0.295059856272213	0.458818856585683	0.419036215450733	0.221080517084477	0.0516206534207706	0.00890334880060925	0.0961836742426277	0.193536361191962	0.20737655212805	0.121889956780064	0.0253258490106932	0.578424502600768	0.577181279406458	0.503414483048118	0.382109342423004	0.249232776257455	0.13477714649164	0.825123480142628	0.823412951134169	0.720261348494282	0.550607460567363	0.364756088406577	0.204661005706105	0.717573767329352	0.716100558418634	0.625784988947488	0.477218781491949	0.314456128353056	0.174242431197911	0.375213659900785	0.374419429071566
0.654338202283321	0.756668189160097	0.764824312070044	0.675730761688436	0.521802322057692	0.352092597263394	0.840172704173431	0.98038825247001	1	0.891616778068598	0.694876964020258	0.473277474279129	0.335566108468417	0.395255874379528	0.406861925409246	0.366014718431816	0.287724576109177	0.197566122136563	0.040938621479711	0.0488358999462314	0.0507653254918245	0.0460015152009565	0.0363026987535703	0.0248737085517652	0.000577964323319009	0.000902802557074265	0.000997075219951161	0.000825403351264364	0.000451398485015886	0	0.41780875087623	0.424715235306323	0.414765625631499	0.389124965972025	0.350709584133952	0.30364149648284	0.277259385125948	0.299342192145961	0.310463819088179	0.309330134086376	0.296074479936425	0.272231876315206	0.0899969115803794	0.103298514886837	0.11385379139307	0.120515333005089	0.122519862885683	0.11963209992968	0.0136115519067737	0.0167936321013962
0.549862936436153	0.65012068634265	0.686780431231966	0.64904060847601	0.548015508429872	0.411458703079228	0.864576887590573	0.982143850004549	1	0.912846474693078	0.745974453361822	0.543429883855121	0.754450556884751	0.8274826788055	0.812849840279846	0.714894522715247	0.561414262743696	0.390939352290501	0.358817350920968	0.380927027878878	0.359707839264021	0.301412517504732	0.222086850260546	0.140450505999968	0.0719613597094814	0.0742285236195125	0.0644468949023836	0.0454578666500517	0.0222858986770316	0	0.353041532753257	0.54320110061681	0.629772717586842	0.555999065022158	0.370559302881009	0.177963673990495	0.36503445757296	0.589582287670433	0.717409950145628	0.666188135371974	0.470055966060326	0.244507100327021	0.25073891339681	0.434452146714259	0.558316792972507	0.544403472255153	0.402031681236753	0.218140056722019	0.10422457680052	0.208578643026746
0.392560001030358	0.370137442221229	0.276817076649639	0.164208322847487	0.0772624189144393	0.0288340979236217	1	0.887780111485086	0.625149572630317	0.349168720322051	0.154688746306643	0.0543564054367634	0.314763108139059	0.263110014852648	0.174447001000848	0.091740504814954	0.038267173890628	0.0126602939695982	0.0122409930662325	0.009633997694038	0.00601377273048592	0.00297714869417633	0.00116850446872768	0.000363128300421576	5.75383988135459e-05	4.23035459202126e-05	2.43314707208644e-05	1.06521959783625e-05	3.12245594675866e-06	0	0.270649029500336	0.258500921790456	0.222220121982924	0.171937339902261	0.119735314678575	0.0750479555917591	0.663040049865103	0.693606683769301	0.653059287909013	0.553423718381258	0.422112959366649	0.28977788093869	0.482774489348827	0.553140785079068	0.570417517535533	0.529438891958312	0.442287449455964	0.332551645907493	0.104476296824549	0.131107590353359
0.713229834502818	0.779203276255235	0.7686807775035	0.684723471083547	0.550754408558254	0.400012354636423	0.732045594293653	0.899535024852841	0.998095160887304	1	0.904695087825194	0.739057799958566	0.216594066023908	0.299358285269537	0.373599867530646	0.421012092721499	0.428406009659299	0.393631420369739	0.0184611502911704	0.0287068451211386	0.0403016702999436	0.0510860854855252	0.0584706726100678	0.0604275893749538	0.000438512862505184	0.000778580921617782	0.0012383979853092	0.0017722226409054	0.00228591826717285	0.00265969852074919	0.340854318671321	0.37658532264495	0.39974674775376	0.407693308655823	0.399493174903703	0.376107711450841	0.301942933431145	0.348186535918005	0.385767638886079	0.410645044027466	0.419985685764223	0.412695323416734	0.0549797909932304	0.066175883052841	0.0765274271342633	0.0850270711342877	0.0907655975994929	0.0930914763202559	0.00204349885803652	0.00257115341426112
0.888130004686206	0.908301052991965	0.832306059973469	0.683242570585186	0.502261171627846	0.330320974164315	0.767521020828922	0.925569910584466	1	0.96808035817005	0.839699223421051	0.652434364377384	0.293944147524807	0.418943094414886	0.534211847582698	0.609966464624701	0.62384791528979	0.571549158656129	0.0474081176726351	0.0819549353647765	0.124855562789246	0.169176002775148	0.204644447828109	0.221347630879895	0	0.00383831153916125	0.00981197352472895	0.017846206582672	0.0269936844925804	0.0354291025463991	0.730834011772243	0.695615933093546	0.586625621964155	0.438129211024796	0.289478230638692	0.168744991883281	0.575768504665298	0.657077050862451	0.664392701386357	0.595229721882211	0.472363402289202	0.331792215821009	0.244337133599442	0.335120842666705	0.406635799423067	0.43690426073763	0.415774108436051	0.350382072301116	0.0537737653138167	0.0904633940286602
0.823972726501471	0.904178169372037	0.909274969457721	0.837986632362749	0.707734432776171	0.547736090479432	0.678750385829599	0.842784180358153	0.958976767129498	1	0.955644289357696	0.836936258277736	0.2510405972683	0.352903163755328	0.454487040649264	0.536313274865153	0.579939355738773	0.574681817729327	0.0411728874438764	0.0658996561659852	0.0963388315901426	0.128854339002448	0.157802846564737	0.177014405249114	0.00233638134616573	0.00484763810079548	0.00851261420103122	0.0132682780365035	0.0186742623013242	0.0239042321035498	0.307984034834386	0.421224459708964	0.521797926265522	0.585535060666911	0.595236035170856	0.548168828880453	0.275471065138085	0.4245418714812	0.592517517985193	0.749066564849976	0.857875882987536	0.890088363253786	0.0980922618462256	0.170713546728932	0.268708727467575	0.382899661278599	0.494144759890249	0.577655468590917	0.013354330010702	0.0268629537303241
0.344797535558453	0.484949252367084	0.461181568474377	0.296545335148956	0.128929933352005	0.0379018079272361	0.315008356208861	0.682557564031302	1	0.990613456101498	0.663516844647404	0.300499109466559	0.0135053869963294	0.0450826369936941	0.101754844637338	0.155290320681684	0.160242305527406	0.111803008397199	2.71718388283604e-05	0.000139735378566305	0.000485889180555359	0.0011423826225031	0.00181605691239044	0.0019520495061358	2.5654175646902e-09	2.03249964382345e-08	1.08879570546613e-07	3.94371776751198e-07	9.65847948535873e-07	1.59939304500925e-06	0.0112909950140392	0.158844439116375	0.130262066081636	0.00622687368309272	1.73511512788175e-05	2.81833545134231e-09	3.4567768463964e-06	0.00345542860362035	0.20134398058821	0.683882552071701	0.135403703726005	0.00156273633818398	6.50542575756817e-14	4.62058627952178e-09	1.9130423763341e-05	0.0046169826582994	0.0649528247825084	0.0532652524763749	7.52567323186046e-26	3.79802217540133e-19
0.930173434611801	1	0.917823518329004	0.719138775221408	0.480897408822321	0.274270389916374	0.522468145006558	0.712239091895826	0.828751180754481	0.823228771835774	0.698091563357498	0.505273593495258	0.145239190568014	0.251755698994902	0.371796323392246	0.468392168113283	0.503604676153263	0.462160936917824	0.019019534349038	0.0432919223860931	0.082104875172106	0.131821172128312	0.180084663353914	0.209716171097475	0	0.00251267805246816	0.00788700661309785	0.0173925056722665	0.0310542293457769	0.0464504576015397	0.644122242678346	0.516047898390166	0.321860919506833	0.155984063498983	0.0583104711737524	0.0162461519579333	0.605167691884818	0.614515271348423	0.486012127299316	0.299209232439063	0.143086601764707	0.0527163678066454	0.288024085439067	0.370876167827508	0.371787489610552	0.290154828207185	0.176116756300536	0.08282955888099	0.0687166571727385	0.112854003580443
0.654338202283321	0.756668189160097	0.764824312070044	0.675730761688436	0.521802322057692	0.352092597263394	0.840172704173431	0.98038825247001	1	0.891616778068598	0.694876964020258	0.473277474279129	0.335566108468417	0.395255874379528	0.406861925409246	0.366014718431816	0.287724576109177	0.197566122136563	0.040938621479711	0.0488358999462314	0.0507653254918245	0.0460015152009565	0.0363026987535703	0.0248737085517652	0.000577964323319009	0.000902802557074265	0.000997075219951161	0.000825403351264364	0.000451398485015886	0	0.41780875087623	0.424715235306323	0.414765625631499	0.389124965972025	0.350709584133952	0.30364149648284	0.277259385125948	0.299342192145961	0.310463819088179	0.309330134086376	0.296074479936425	0.272231876315206	0.0899969115803794	0.103298514886837	0.11385379139307	0.120515333005089	0.122519862885683	0.11963209992968	0.0136115519067737	0.0167936321013962
0.55714900361472	0.311117094463887	0.00899686855061304	1.3473296311021e-05	1.04489182613686e-09	4.19646676035039e-15	1	0.162438511059139	0.00136644760856835	5.95267202311578e-07	1.34290691266712e-11	1.56889850419167e-17	0.136392081537119	0.00644487711926947	1.57708503293876e-05	1.99852950311322e-09	1.31153837535209e-14	4.45724417368907e-21	0.00141364001617933	1.94312526315546e-05	1.38317697532978e-08	5.09882009347202e-13	9.73366983970824e-19	9.62271904986868e-26	1.11339436466611e-06	4.45192122070779e-09	9.21851374006895e-13	9.88528805123189e-18	5.48949915901833e-24	0	0.0590414681792212	0.04757027124531	0.0349316008089527	0.0233779126003472	0.0142592720298632	0.00792671711193515	0.0786369341808679	0.0661041032115147	0.0506447747421135	0.0353626865290776	0.0225040269974211	0.0130520764985177	0.0964989243639277	0.084634548604002	0.0676514755567789	0.0492846011457513	0.0327227353832693	0.0198012376458277	0.109105048316061	0.0998374364548718
0.595135666024733	0.438167022064608	0.263872368790192	0.129899890315972	0.0521623739498788	0.0169418955803206	1	0.994924811052819	0.809905216381249	0.539388796291236	0.293829695276298	0.130827086963957	0.579986004246782	0.779735267947055	0.857654354377343	0.771839805202827	0.56829761406765	0.342288682270644	0.11587920112592	0.210773339526601	0.313400169588806	0.381152454970727	0.379216724072217	0.308648302172237	0.00763084900002539	0.0193278059665907	0.0392213973800894	0.0646966877771462	0.0871060246538923	0.0958475589652559	0.467996950737232	0.544663515547543	0.476276335643418	0.312886369111291	0.154335792968388	0.0570288813890024	0.725163502288401	0.748307973945209	0.580222573678625	0.337989351482583	0.147806748533261	0.0483744642988736	0.551065365017781	0.504214350202092	0.346610903597106	0.178933274153414	0.069243534281684	0.0199167247088879	0.205251497155471	0.166467572502148
0.61843138963354	0.683727825086778	0.627382341929315	0.477645749100234	0.301323287569895	0.156879888330045	0.697752172411298	0.916842133437099	1	0.905543129954176	0.680637899194663	0.424227390650142	0.353500442466762	0.553060629256576	0.717294985771101	0.772027665546262	0.689727289689735	0.511297502667476	0.0784267714796017	0.148367729887828	0.230204299643822	0.295202661552132	0.313640509753593	0.276216168735549	0.00478824681911621	0.0150210633970282	0.0305373539462516	0.048285632470978	0.0618627844802529	0.0649879432571888	0.307577704331523	0.433504725255346	0.468123893496721	0.387533980494871	0.245556105418313	0.118303067926285	0.298232910853432	0.510057235392955	0.667976960931603	0.671026583743675	0.517087067555744	0.30515040585508	0.139370284371897	0.29124857963184	0.463461530344039	0.56481731519466	0.527898868293817	0.378231717243868	0.0293918083734262	0.0790050132093248
0.828575893896396	0.882784879719603	0.834330075470981	0.699488724059323	0.520212764935168	0.343188718857204	0.704046650640744	0.890883547163412	1	0.995725893912168	0.879509028606366	0.689128509363851	0.134489281347133	0.202139780747024	0.269494158100485	0.31870923094639	0.334343899424483	0.311133666544474	0.00572585991847317	0.0102634992068734	0.0162826327472561	0.0228916178273178	0.0285346360715926	0.0315430576796352	0	6.25649202842355e-05	0.000166838256243773	0.000315625365231212	0.000493839053219535	0.000665695111025489	0.390247599289655	0.441990084473537	0.454645322197108	0.42473818418453	0.360377032824005	0.277700541953877	0.235205182857718	0.300143994303251	0.347852286313257	0.366139115463856	0.350013279356683	0.30388489295352	0.0789673469120733	0.113552573707466	0.148284779940592	0.175859346471326	0.189414062262843	0.185284854362425	0.014735770996637	0.0239030778507582
0.823972726501471	0.904178169372037	0.909274969457721	0.837986632362749	0.707734432776171	0.547736090479432	0.678750385829599	0.842784180358153	0.958976767129498	1	0.955644289357696	0.836936258277736	0.2510405972683	0.352903163755328	0.454487040649264	0.536313274865153	0.579939355738773	0.574681817729327	0.0411728874438764	0.0658996561659852	0.0963388315901426	0.128854339002448	0.157802846564737	0.177014405249114	0.00233638134616573	0.00484763810079548	0.00851261420103122	0.0132682780365035	0.0186742623013242	0.0239042321035498	0.307984034834386	0.421224459708964	0.521797926265522	0.585535060666911	0.595236035170856	0.548168828880453	0.275471065138085	0.4245418714812	0.592517517985193	0.749066564849976	0.857875882987536	0.890088363253786	0.0980922618462256	0.170713546728932	0.268708727467575	0.382899661278599	0.494144759890249	0.577655468590917	0.013354330010702	0.0268629537303241
0.58111754358932	0.482484375428111	0.321784435692757	0.17055100175521	0.0690792359259838	0.0174936145068162	1	0.884882266995045	0.63139745928596	0.361714969593031	0.163929107500534	0.0553544963367854	0.83109677117081	0.782381872161289	0.593860260224026	0.362123473224636	0.175201784631489	0.0641159770246417	0.331124339994298	0.331710040609757	0.266772807934571	0.171148951142493	0.0856010803640557	0.0303837327780729	0.0566798777624215	0.0610937288680043	0.0511068684392621	0.03225545360623	0.0133253851898194	0	0.352764761482032	0.35850737719833	0.296014121824577	0.197637207171543	0.10493311887927	0.0416297978459646	0.791323752052188	0.895338119445226	0.826520441041564	0.622081675029008	0.38043276246481	0.186927097942056	0.651032527141874	0.820694373008146	0.843690838100606	0.707483992475311	0.483053620093166	0.266864442784829	0.193310200386937	0.274495665347371
0.49540097095547	0.469023805490325	0.338647523387125	0.184838530622194	0.0735666859427087	0.0174578385140535	0.812834330159871	1	0.942055916357857	0.679179399730714	0.373093915508957	0.153487347993571	0.494502085957461	0.791993140745476	0.969031616546006	0.907813399159504	0.650754117718085	0.355280046143539	0.106419027123714	0.229786421208736	0.369138750410925	0.450315912404297	0.419165949619366	0.297253730620787	0	0.0168911109468374	0.045197534324387	0.0768600766592469	0.0949029591684897	0.0872608185159928	0.329674778610237	0.257985756867666	0.17992343577036	0.110898086877971	0.0591081497918661	0.0254522112817758	0.553673759849684	0.512299585276964	0.424771086625272	0.315118617649547	0.208394959067466	0.121769613759469	0.42881835846267	0.467529721696586	0.456837661893427	0.399996569767154	0.313472158178196	0.219255551012373	0.150223084798239	0.194793598483731
0.390540827657417	0.646312495195619	0.474149020778833	0.154199639904962	0.0222304399099628	0.00142072149086456	0.830983152243094	1	0.533462599660239	0.126154907608506	0.0132251473198207	0.000614600745599946	0.0730851049290019	0.0639540905266377	0.0248086981855721	0.00426614703695924	0.00032520997602242	1.0989756899328e-05	0.000265690734883747	0.000169062596085101	4.76886305941458e-05	5.96318593692129e-06	3.30550451326123e-07	8.12233166666517e-09	3.99238234398516e-08	1.84727599555466e-08	3.78885660299407e-09	3.44285623592288e-10	1.36393235172897e-11	0	0.210496678175494	0.286404305331464	0.31622687164645	0.283336767801053	0.206011769784816	0.121553107148961	0.0842790090163103	0.148416388006642	0.212094413607731	0.245958329920014	0.231461506427902	0.176758761225459	0.014978873620229	0.0341404889254669	0.0631459134790214	0.0947775980413025	0.115438607705035	0.114098883891813	0.00118174685495897	0.00348612678089359
0.604517113078313	0.718414178079004	0.737335867718487	0.653552186620103	0.500285883317206	0.330731123076252	0.650120152691838	0.867630442141495	1	0.995383669719257	0.8556699496209	0.635251908511997	0.313511460443181	0.469870706566859	0.608165546095467	0.679810808172385	0.65626387106191	0.547132735195113	0.0677729218578855	0.114086361970793	0.165838918044513	0.208181727542012	0.225690242846533	0.211300188800957	0.00653913868919643	0.0123918960534714	0.0202499805870079	0.0285605089479365	0.0347779614706198	0.0365672002616678	0.265345135301236	0.36405206059942	0.395654341909292	0.340620892805191	0.232286593700674	0.125473766162057	0.325220625513978	0.566274991075307	0.781045659762557	0.853360280565439	0.738578711720796	0.506368997945961	0.0793179373240052	0.175308710728302	0.306885621411092	0.425537442634007	0.46741299784021	0.406694480042076	0.00381676660509022	0.0107702944704665
0.423071882103621	0.48277278739051	0.434291483756924	0.307518076516158	0.17014812855508	0.0715826182519915	0.676379570283331	0.925522581703548	1	0.853603751285269	0.574986433726727	0.304236318282362	0.403785897112739	0.665008362548939	0.86268559075646	0.883682400894199	0.714883208487168	0.455898681806579	0.0858377694649641	0.17584425855491	0.277015671254083	0.341737790114389	0.331704503084521	0.253180851986772	0	0.0109344820464207	0.0272680982489089	0.0439044497415439	0.0524235868949809	0.0476555972383762	0.452764441515477	0.372924926892502	0.28408207271158	0.199712186557864	0.128988248959995	0.0757744492281344	0.82500641762259	0.762978338065843	0.653840561663512	0.51896156312043	0.381146149484229	0.258527825102037	0.75297210176471	0.780468263965742	0.749736425005089	0.667413778103893	0.550389566416599	0.420169457000844	0.343254475735776	0.399446053130603
0.888130004686206	0.908301052991965	0.832306059973469	0.683242570585186	0.502261171627846	0.330320974164315	0.767521020828922	0.925569910584466	1	0.96808035817005	0.839699223421051	0.652434364377384	0.293944147524807	0.418943094414886	0.534211847582698	0.609966464624701	0.62384791528979	0.571549158656129	0.0474081176726351	0.0819549353647765	0.124855562789246	0.169176002775148	0.204644447828109	0.221347630879895	0	0.00383831153916125	0.00981197352472895	0.017846206582672	0.0269936844925804	0.0354291025463991	0.730834011772243	0.695615933093546	0.586625621964155	0.438129211024796	0.289478230638692	0.168744991883281	0.575768504665298	0.657077050862451	0.664392701386357	0.595229721882211	0.472363402289202	0.331792215821009	0.244337133599442	0.335120842666705	0.406635799423067	0.43690426073763	0.415774108436051	0.350382072301116	0.0537737653138167	0.0904633940286602
0.615231173610265	0.620602100445874	0.494763969016694	0.311096565703476	0.153118082905147	0.0573003899440158	0.725258896600226	0.957576113281926	1	0.826157532083451	0.539401259641055	0.277241733489517	0.349388109140955	0.605745985587072	0.82836496624709	0.895655614632878	0.766008311090188	0.51772877689169	0.0653665219889899	0.154387068382396	0.279723173274733	0.397348049097618	0.445161252475549	0.393845235542151	0	0.0114385315787774	0.0344658190086805	0.0685540146642441	0.102903626791155	0.120074255723219	0.139306495030528	0.309479591497688	0.408650480807763	0.32387553020253	0.15286541277714	0.0403577627626246	0.112336217722349	0.300971751217305	0.476113278858654	0.452303401477695	0.257705649230715	0.0858795678014462	0.059897436483872	0.198168606008293	0.377133641461001	0.429205403376431	0.293222590294556	0.118551421241569	0.0191238577297809	0.0868448829375263
1	0.948197516277079	0.726838523169262	0.450410275176088	0.225621244830918	0.0913375161519544	0.723583014531971	0.943899835130242	0.995413955358549	0.848639407187204	0.584897483434821	0.325879294977444	0.216145835000512	0.387945650416998	0.562860139371646	0.660177569973633	0.625977296638266	0.479834923213173	0.0265966211907175	0.0657800918483896	0.131367985720408	0.212015871264687	0.276588084987117	0.291686254552894	0.0012776539372614	0.00453457669970433	0.0125928469492244	0.0280522439736704	0.0504054464352426	0.073163904971287	0.680082784833108	0.43709771643536	0.156980170144986	0.0314573506646698	0.00345835634453368	0.000140562090892823	0.459987215185524	0.666962507178051	0.54048770412442	0.244775847284626	0.0619111174422876	0.00869116395760769	0.0895907035732338	0.293193977185655	0.536034373834884	0.547699052868112	0.31275655797259	0.0997798801022309	0.00495488076752438	0.0370740095097177
0.863359861519023	0.776882650995349	0.654951633232045	0.517312857111701	0.382813769152802	0.265406808806355	1	0.992266232688655	0.922458129515216	0.803443516536651	0.655623143261202	0.501237363424697	0.637531081269642	0.697580317826669	0.715117345019378	0.686832192567476	0.618036623412634	0.521036342214383	0.223715419579349	0.269931411276062	0.305141422034617	0.323176030063586	0.320676661454007	0.298116354063575	0.0432099214918614	0.05749177222346	0.0716668178371822	0.0836990954834448	0.0915827400683121	0.0938851121636201	0.536352936335641	0.957068900063401	0.469431361751209	0.0632903066350719	0.00234548696196026	2.38605298244638e-05	0.558372340548599	0.798698444651264	0.314035053032291	0.0339398134595747	0.00100823974152574	8.20063415437102e-06	0.394322454132866	0.452144082081286	0.142507756422881	0.0123462637562308	0.000293983325981465	1.89178048721012e-06	0.188900661488508	0.173630179626365
0.545282974440273	0.521009171010906	0.408215090737871	0.262272647549084	0.138177459133784	0.0596955093060184	0.736535451106035	0.947734518803152	1	0.865233962741533	0.613885497858847	0.357158875424552	0.17646500543979	0.305788572181719	0.434514391875431	0.506299312240691	0.483760903331327	0.379030757109247	0.00749923138211565	0.0175004422712089	0.033488951642809	0.0525501956972482	0.0676187877057775	0.0713478154410424	5.65285875909181e-05	0.000177651966270392	0.000457817258298911	0.000967463432951619	0.00167647551600613	0.00238221046748358	0.554951670010266	0.949197046434498	0.393457987454418	0.0395258416764043	0.000962287090813414	5.67765455469315e-06	0.598754955864455	0.452777254949313	0.0829775973927874	0.00368534272275751	3.96675776327823e-05	1.03474717983979e-07	0.0484687609425591	0.0162043518348847	0.00131293184830142	2.57806269695974e-05	1.22683325339579e-07	1.41487598516245e-10	0.000294370002851156	4.3510849677399e-05
0.905569792042355	1	0.825745793826762	0.509871852528491	0.235420350372572	0.0812821650597446	0.956931670334331	0.827182860738085	0.534675671404193	0.258432790335912	0.0934056414216984	0.0252445070449602	0.040043561197753	0.0270954157302493	0.0137096775743983	0.0051871279460803	0.00146755699529559	0.000310478327576253	6.63555454730941e-05	3.51465640766537e-05	1.39205637384635e-05	4.12286456482682e-06	9.13081641743716e-07	1.51212763537955e-07	4.35426160451085e-09	1.80535534142494e-09	5.59730754048263e-10	1.29766903325008e-10	2.24966063771243e-11	2.91634148086875e-12	0.674724427153548	0.579757950644821	0.174394088607323	0.0183646042052781	0.000677011666513755	8.73726482177444e-06	0.451784832711368	0.14972326483887	0.0173704751123673	0.00070550301256864	1.00311520750933e-05	4.99306848688518e-08	0.0100529809449071	0.0012849607540663	5.74975889973182e-05	9.00687574587162e-07	4.93927805702564e-09	9.48238416483437e-12	7.43388898461594e-06	3.66478446110935e-07
0.966977834089491	0.824939189396469	0.617542393743726	0.405617995810687	0.233715854539766	0.118073670725714	0.974213296665565	1	0.900741698101229	0.711946223344597	0.493762232214757	0.300438027982428	0.268865611205982	0.332122773454498	0.359966249854417	0.342326606119246	0.285644279029047	0.209109488721479	0.0200236623339634	0.0299314376249776	0.0391395198819505	0.0448378108845275	0.0450240983584849	0.0396299574443539	5.20285937818541e-05	0.000385681802653801	0.000816360064470653	0.00126378731888107	0.00160407189149116	0.00172292138038876	0.252615871011815	0.281678282675936	0.245584925676212	0.167391440666505	0.0891318398167895	0.0369782281588503	0.132110069936893	0.213141456063105	0.26878100580609	0.265014551544328	0.204302759467561	0.123096319685635	0.0356315740618266	0.083507014276388	0.152478999808268	0.217493940992917	0.242521654926069	0.211439092421932	0.00470593573110442	0.0167287933232953
0.655689681643542	0.729843627555285	0.735243513126284	0.670367654434653	0.553010124819162	0.412396670218603	0.74698023952906	0.90846245510165	1	0.996545900154665	0.899073648070853	0.734134245826594	0.400908538039229	0.533944682540626	0.642829368348801	0.70019257450436	0.690237942860308	0.615769352703431	0.097566043131926	0.144684679152561	0.192154054807038	0.229775243974394	0.247960804774712	0.241674894352434	0.00516321652572849	0.012662022999391	0.0214814700570031	0.0301769341905141	0.0368347228907429	0.0397364316179501	0.302855300405191	0.320897448504391	0.321319821089123	0.304054396816905	0.271834261438537	0.229485301914178	0.358069011033085	0.412717911906311	0.449586495622164	0.462983790790126	0.450762767754786	0.414883587961373	0.201109954102305	0.253026327138769	0.300367939146096	0.33676011646136	0.356771653279224	0.357240129892897	0.0500533021458849	0.0706508383315703
0.191903464007741	0.644485905289616	0.22657132336773	0.0083379131365232	3.211964222563e-05	1.29522416814215e-08	1	0.113742290912602	0.00135426872813474	1.68790747587457e-06	2.20218262075925e-10	3.00759208220579e-15	0.000925156699232357	3.56392561253735e-06	1.43715255433157e-09	6.06649744718604e-14	2.6806127251874e-19	1.23991249998365e-25	1.51959798184388e-10	1.98259224159556e-14	2.70769039403536e-19	3.87102087925657e-25	5.79312542036983e-32	9.07530554991873e-40	4.43139262281317e-21	1.95810639641426e-26	9.05718522646052e-33	4.38541926940539e-40	2.22274631560949e-48	0	0.487901808150302	0.135098022273277	0.00737151941414932	7.92604428536789e-05	1.6793740341511e-07	7.01180503671953e-11	0.173238465813549	0.220525272030907	0.0553176678785949	0.00273439226686021	2.66347871400552e-05	5.1124503352936e-08	0.000268894272423717	0.00157359534743493	0.00181466320205221	0.000412373226706518	1.84661495289449e-05	1.62949748092088e-07	1.82450095714876e-09	4.90854843208181e-08
0.307241439975114	0.298778390217561	0.223463475013936	0.1279043113926	0.0549411913707915	0.0161522915216808	0.747781565685848	0.910396645431047	0.85514122500965	0.619548167630253	0.345517425013645	0.147200786635583	0.558000051987319	0.850679558573709	1	0.907080666704946	0.634639790779865	0.341733149256097	0.125854412567906	0.243193413559308	0.359184929928649	0.408083394907912	0.35712953168216	0.240401881259435	0.00492601950685816	0.0177908583047424	0.0363554680514384	0.0534109593350536	0.0589463160081423	0.0492207344177004	0.344775447457925	0.242898808927873	0.143195390133279	0.0698287658421168	0.0270517600946075	0.00682074869558948	0.752871873510634	0.671418364563738	0.503867852310974	0.317734046517084	0.167649282423273	0.0730307650422489	0.468835513171756	0.527768477178183	0.499919038310837	0.398359140250362	0.266660488372096	0.149330097640822	0.0808032636353361	0.116339548579266
0.30245770466492	0.250530734631159	0.162559402611032	0.0826228244128078	0.0328896211885432	0.0102472501777009	0.837039586717156	1	0.935875478756533	0.686119498352929	0.394041731330206	0.177269969897886	0.23166715059155	0.399191958225106	0.538835552921542	0.569760803436617	0.471945020345028	0.306231813404763	0.00639607575346942	0.0159216411445579	0.0310129915355131	0.0473059400395237	0.0565190358593557	0.0528937053464135	0	4.58943435658523e-05	0.000160968672073479	0.000375364388081123	0.000659620698735257	0.000896568131149088	0.107306572102898	0.168801245922389	0.20845030132598	0.202075933412355	0.153783905646248	0.0918714169896306	0.196459410432363	0.340737116342239	0.463927891368373	0.495874330477409	0.416086630498136	0.274084400902509	0.150536286584002	0.287874014512729	0.432158717124573	0.509299081985391	0.471187352796241	0.342219267110253	0.0482702392787826	0.10179046628763
0.931875436741093	0.915011333536604	0.829564704803824	0.694341768296512	0.536374362734065	0.382184184844394	0.88430504365533	0.978629024567765	1	0.943535537990534	0.821985043065165	0.661052537274858	0.353440778130752	0.441466823762477	0.50875657848445	0.541138114775027	0.531311704429943	0.481523497627359	0.0567033235387834	0.0813700382830446	0.10680193560511	0.12876997929684	0.142906898693891	0.146109898624687	0	0.00257364553610235	0.00579757009352816	0.00936593100025844	0.0127594087818745	0.01535348513916	0.708052913923852	0.689575653533582	0.609752358359581	0.489399959870939	0.356317458371477	0.234997943163775	0.543165859067457	0.611498107741646	0.62499742865949	0.579965790803258	0.488532931114964	0.373374566325726	0.260886430652573	0.340170087278136	0.402212118763846	0.431538483022126	0.42023218932416	0.371388242304984	0.0766074492557057	0.117109852188493
0.58111754358932	0.482484375428111	0.321784435692757	0.17055100175521	0.0690792359259838	0.0174936145068162	1	0.884882266995045	0.63139745928596	0.361714969593031	0.163929107500534	0.0553544963367854	0.83109677117081	0.782381872161289	0.593860260224026	0.362123473224636	0.175201784631489	0.0641159770246417	0.331124339994298	0.331710040609757	0.266772807934571	0.171148951142493	0.0856010803640557	0.0303837327780729	0.0566798777624215	0.0610937288680043	0.0511068684392621	0.03225545360623	0.0133253851898194	0	0.352764761482032	0.35850737719833	0.296014121824577	0.197637207171543	0.10493311887927	0.0416297978459646	0.791323752052188	0.895338119445226	0.826520441041564	0.622081675029008	0.38043276246481	0.186927097942056	0.651032527141874	0.820694373008146	0.843690838100606	0.707483992475311	0.483053620093166	0.266864442784829	0.193310200386937	0.274495665347371
0.930173434611801	1	0.917823518329004	0.719138775221408	0.480897408822321	0.274270389916374	0.522468145006558	0.712239091895826	0.828751180754481	0.823228771835774	0.698091563357498	0.505273593495258	0.145239190568014	0.251755698994902	0.371796323392246	0.468392168113283	0.503604676153263	0.462160936917824	0.019019534349038	0.0432919223860931	0.082104875172106	0.131821172128312	0.180084663353914	0.209716171097475	0	0.00251267805246816	0.00788700661309785	0.0173925056722665	0.0310542293457769	0.0464504576015397	0.644122242678346	0.516047898390166	0.321860919506833	0.155984063498983	0.0583104711737524	0.0162461519579333	0.605167691884818	0.614515271348423	0.486012127299316	0.299209232439063	0.143086601764707	0.0527163678066454	0.288024085439067	0.370876167827508	0.371787489610552	0.290154828207185	0.176116756300536	0.08282955888099	0.0687166571727385	0.112854003580443
0.58111754358932	0.482484375428111	0.321784435692757	0.17055100175521	0.0690792359259838	0.0174936145068162	1	0.884882266995045	0.63139745928596	0.361714969593031	0.163929107500534	0.0553544963367854	0.83109677117081	0.782381872161289	0.593860260224026	0.362123473224636	0.175201784631489	0.0641159770246417	0.331124339994298	0.331710040609757	0.266772807934571	0.171148951142493	0.0856010803640557	0.0303837327780729	0.0566798777624215	0.0610937288680043	0.0511068684392621	0.03225545360623	0.0133253851898194	0	0.352764761482032	0.35850737719833	0.296014121824577	0.197637207171543	0.10493311887927	0.0416297978459646	0.791323752052188	0.895338119445226	0.826520441041564	0.622081675029008	0.38043276246481	0.186927097942056	0.651032527141874	0.820694373008146	0.843690838100606	0.707483992475311	0.483053620093166	0.266864442784829	0.193310200386937	0.274495665347371
0.67605551552252	0.733383514650052	0.700363881620144	0.588731062236475	0.435426185574076	0.283017909516004	0.791385750909589	0.94809352172336	1	0.92869166704958	0.759300614450966	0.546320918119139	0.349011662201079	0.462453303163378	0.539001328771315	0.552871956161881	0.499117987166993	0.3964531002679	0.055585839462241	0.08283718416595	0.107546173080847	0.122263926332087	0.121932956688193	0.106671493807385	0	0.00231479607219996	0.00487217907979532	0.00703715971422003	0.00813164772085604	0.00777360805401362	0.449057704359868	0.440090672033384	0.414240939836602	0.374459829136481	0.325044342416674	0.270875234147431	0.348749513955706	0.363126050144011	0.36311509330391	0.348717932311812	0.321605967443696	0.284801509117431	0.162541435342354	0.180023824894715	0.191378665105961	0.195309470439908	0.191355353622567	0.179979917048245	0.0437708040510642	0.0520182662298039
0.0439941195300926	0.00351866924986039	2.96845914319999e-05	2.64151158991122e-08	2.47935366799008e-12	0	1	0.263814771903716	0.00734119962975795	2.15478415559281e-05	6.67128241858132e-09	2.17838561926975e-13	0.221006347770689	0.192317653557399	0.0176523435211783	0.000170904856561974	1.74532075302471e-07	1.88002813843516e-11	0.000474907330884912	0.00136313406732017	0.000412702485956085	1.31796662576658e-05	4.43956639871461e-08	1.57741090214599e-11	9.92230052091368e-09	9.39414739498401e-08	9.38147612053677e-08	9.88220363629774e-09	1.09800707928002e-10	1.28659730606168e-13	0.0986608858441781	0.0708579741795132	0.0402050601396098	0.0180227460588419	0.00638277409972447	0.00178585522077309	0.174506872571483	0.163603588314714	0.12117732951746	0.0709084827973621	0.0327810810680859	0.0119728244208278	0.0461011014288486	0.0564193604931645	0.0545498147347767	0.0416683845797714	0.0251459652381676	0.0119888691709343	0.0018190360619297	0.00290599414416744
0.758217163594941	0.96658907638997	1	0.839687706627122	0.571880865799812	0.315170893170083	0.540152802862241	0.769342123885827	0.888734032142851	0.833171018747132	0.633720515825926	0.390522227911852	0.24897489223068	0.397460753019649	0.51328366469833	0.537352666610122	0.45616954841328	0.313659260310653	0.0722638258090822	0.131494405762641	0.191066767120538	0.223908324314556	0.212188658286457	0.162473592768885	0.0104716427191587	0.0253220301495426	0.0434927609518189	0.0581176681764744	0.0618074914573505	0.0524964917096437	0.629846809756595	0.615278798925254	0.504888933812149	0.347659274330149	0.200251855410758	0.0955658622027416	0.442701303566112	0.508264667330725	0.490073097815172	0.396768719022539	0.26934021224219	0.152649029190009	0.171556561713903	0.232460262556989	0.263739180138851	0.250903728733345	0.200039707659531	0.133252489717046	0.0340548947267357	0.0565302754557644
1	0.952077135382087	0.828909573275671	0.659940874756117	0.480469343981352	0.319881387089753	0.632653383252192	0.613251461283655	0.543593427567015	0.440628525641956	0.326613200020087	0.221389675857096	0.0665740161922095	0.0657019159799093	0.0592943471745427	0.04893394224092	0.0369290384682626	0.0254850228316161	0.00116376416667295	0.00116934261525635	0.00107430541982356	0.000902418963889341	0.00069301962252057	0.000486473214047934	1.83839733397021e-06	1.91642353411288e-06	1.69251006800305e-06	1.22320912487752e-06	6.18477477405877e-07	0	0.485620002830281	0.458066913277909	0.383855505358861	0.285767608990707	0.189001094100648	0.111050631706953	0.350212001545412	0.392128768701648	0.390061302644912	0.344701763209056	0.270620399150056	0.188748585354607	0.131639574389352	0.174964624399754	0.206595113250326	0.21671855582031	0.201966094191159	0.167211854675765	0.0257897847536265	0.0406897335926728
0.785080618527472	0.843838321753916	0.836266027956739	0.764131442831215	0.643739752773933	0.499947723279339	0.74993785237539	0.895255924160853	0.985370276379922	1	0.935731704533446	0.80731245441999	0.260179626956646	0.345280602567525	0.422278922833027	0.476058028782993	0.494768113345003	0.474065506228082	0.0316910239420902	0.0473586327880998	0.0648128875127188	0.0814893118112231	0.0942699825154273	0.100412392130124	0	0.000975129120926867	0.00224884191674547	0.00372392608625234	0.00520445582878465	0.00642905048915723	0.643540193287201	0.640868985619907	0.604815679982173	0.54091191932936	0.458412555775518	0.368103320732089	0.447658723592759	0.4832554080164	0.494362675660195	0.479246615647667	0.440260556981342	0.383245012972124	0.160801892846193	0.188336929358449	0.208950250314655	0.219621681205835	0.218704900415601	0.206343453821166	0.0289113452077892	0.0370580347895095
0.506216696060023	0.202263408903098	0.0521436962051628	0.00863361480183263	0.000870788779393218	0	1	0.77023660306654	0.383037271560312	0.122959044668789	0.0254435987540759	0.00335010712211045	0.591419849222087	0.878035308690093	0.841651784267384	0.520900779788289	0.208131659857086	0.0536579262424674	0.104681232260133	0.299648877204188	0.553663200218171	0.660488173547725	0.508727003802258	0.252977880460846	0.00548908378623748	0.0305651372447415	0.109005344713069	0.250710880012458	0.372229130721404	0.356803296331031	0.138616575694387	0.196768888482274	0.226735348300292	0.212088549920124	0.16104393609531	0.0992584270078362	0.142182834364009	0.218955306984375	0.273704992293202	0.277746388540599	0.228798738342757	0.152996748608128	0.132711377694047	0.22171233075164	0.30066463549107	0.330988393965021	0.29579251324919	0.214584510032408	0.112718151695809	0.204296074972107
0.862348136009465	0.909809142658391	0.871641032286416	0.758306405088699	0.599061513321139	0.429751729784173	0.736845673362273	0.898389508850609	0.99465502732244	1	0.912950492157604	0.756857529541437	0.153717273270752	0.216587115011825	0.277115968939875	0.321965861884987	0.339685952287432	0.325435467225347	0.00782742229975577	0.0127465492597895	0.0188479578217189	0.0253072449612384	0.0308559780218613	0.0341625211859997	9.52456648416945e-05	0.000181091297740415	0.000310934342589156	0.000483624145438159	0.000682288643225763	0.000873555775991889	0.505143802036044	0.635666034700348	0.689814411554592	0.645542521755952	0.520962826866272	0.362558194123657	0.18094274219802	0.268344006738609	0.343187343650526	0.37849458271115	0.359979058596462	0.295245923358955	0.016317259097778	0.0285204179173066	0.0429873655141359	0.0558739524347985	0.0626273933013245	0.0605349981236842	0.000368467041742894	0.000761205132235733
0.654338202283321	0.756668189160097	0.764824312070044	0.675730761688436	0.521802322057692	0.352092597263394	0.840172704173431	0.98038825247001	1	0.891616778068598	0.694876964020258	0.473277474279129	0.335566108468417	0.395255874379528	0.406861925409246	0.366014718431816	0.287724576109177	0.197566122136563	0.040938621479711	0.0488358999462314	0.0507653254918245	0.0460015152009565	0.0363026987535703	0.0248737085517652	0.000577964323319009	0.000902802557074265	0.000997075219951161	0.000825403351264364	0.000451398485015886	0	0.41780875087623	0.424715235306323	0.414765625631499	0.389124965972025	0.350709584133952	0.30364149648284	0.277259385125948	0.299342192145961	0.310463819088179	0.309330134086376	0.296074479936425	0.272231876315206	0.0899969115803794	0.103298514886837	0.11385379139307	0.120515333005089	0.122519862885683	0.11963209992968	0.0136115519067737	0.0167936321013962
0.936841396003777	0.674072013603017	0.339909661274208	0.119376465316899	0.0281637591537787	0.00314530577497365	1	0.909548083557677	0.580435058375965	0.25933568228442	0.0802769908703457	0.0160864808341854	0.688835879092652	0.79195480230961	0.638877679779008	0.361314514753243	0.142598036877192	0.038328241321046	0.305645695659055	0.444705303277804	0.45352666554418	0.324236896603729	0.162053419576256	0.0558656763772885	0.0864153319191683	0.160291502814392	0.207110725366486	0.187195414470289	0.118184929132897	0.0515594551908313	0.19956922613868	0.118831151611004	0.0573973892773019	0.0218975879569445	0.00581001016855252	0	0.599876434860888	0.438188568423601	0.262197876374614	0.128097078077428	0.0505138603243271	0.0153168251300802	0.896597070434722	0.799504195376366	0.58474500683842	0.350508187855656	0.17177284162706	0.0682431852494618	0.669018203121612	0.727907658084975
0.672036722738905	0.730204410303338	0.723604361782794	0.653978059653189	0.539051747990272	0.405231331717529	1	0.981413505698052	0.87843440759786	0.717087124310496	0.533875251033496	0.362504106350127	0.886919979032556	0.78620726402147	0.635616180229577	0.468660243600843	0.315156712482219	0.193285950181819	0.468863385679855	0.375404536939415	0.27413090031759	0.182566775625571	0.110889589404269	0.0614278169145923	0.147735763864399	0.106841363631626	0.0704690601565352	0.0423899409578867	0.0232558606241	0.0116360956928097	0.529592186345209	0.501437035792083	0.425638518992027	0.323903108885269	0.220972885363226	0.135148905568171	0.194986538275135	0.163688787449957	0.123192114883296	0.0831182836345592	0.0502759050379126	0.027262953318486	0.00973181302935528	0.00724348396212961	0.004833379618523	0.00289137182719657	0.00155062422498743	0.000745518837959239	6.58415383332424e-05	4.34498699524702e-05
0.00201957265776554	0.332061281823093	1	0.0551575239468554	5.57227481154719e-05	1.03105846787516e-09	0.00168103935116338	0.0911133466930773	0.0904501143921007	0.0016445960547859	5.47686921099836e-07	3.34063093246548e-12	1.88367947054864e-05	0.000336555339585803	0.000110135915968195	6.60122374426881e-07	7.24674434803966e-11	1.45708346569101e-16	2.84149474024721e-09	1.67356158510863e-08	1.80534223684696e-09	3.56697765973259e-12	1.29081569724927e-16	8.55561209344087e-23	5.77028727988075e-15	1.1203085204287e-14	3.98383043102343e-16	2.59469940756107e-19	3.09525310541387e-24	0	0.00824275519899335	0.0107609514616428	0.0132252260630482	0.0153013481760384	0.0166659644818258	0.017088556069465	0.0102384052270703	0.0126426500740187	0.0146966408763294	0.0160831905606069	0.0165691601134609	0.0160695214262215	0.0113492968527952	0.0132556885396535	0.0145750411007379	0.0150866024515621	0.0147010131451328	0.0134858165251387	0.0112274809041121	0.0124034697903751
0.828575893896396	0.882784879719603	0.834330075470981	0.699488724059323	0.520212764935168	0.343188718857204	0.704046650640744	0.890883547163412	1	0.995725893912168	0.879509028606366	0.689128509363851	0.134489281347133	0.202139780747024	0.269494158100485	0.31870923094639	0.334343899424483	0.311133666544474	0.00572585991847317	0.0102634992068734	0.0162826327472561	0.0228916178273178	0.0285346360715926	0.0315430576796352	0	6.25649202842355e-05	0.000166838256243773	0.000315625365231212	0.000493839053219535	0.000665695111025489	0.390247599289655	0.441990084473537	0.454645322197108	0.42473818418453	0.360377032824005	0.277700541953877	0.235205182857718	0.300143994303251	0.347852286313257	0.366139115463856	0.350013279356683	0.30388489295352	0.0789673469120733	0.113552573707466	0.148284779940592	0.175859346471326	0.189414062262843	0.185284854362425	0.014735770996637	0.0239030778507582
0.278767045559938	0.343184622892965	0.272503368128454	0.139044192996183	0.0444977505404733	0.00737387687952103	0.55328977454731	0.908136812256253	0.96354474177279	0.6610641350975	0.29252889860524	0.0822500714875159	0.321880946600781	0.706277494104672	1	0.915615149776643	0.541908009352839	0.20639279983971	0.0532059843953686	0.160358922667571	0.304856096196673	0.37284356962082	0.294208672845691	0.149259037848728	0	0.00824605729129602	0.0250564289271613	0.0425797479375153	0.0450379189380777	0.0298367029734451	0.0181732336356326	0.0482910398576842	0.0933466323430345	0.137089392425706	0.154594849505836	0.134152698137261	0.123595672312389	0.272544534311092	0.461038019988469	0.601498308325055	0.606098254010765	0.471711445701044	0.257090563662993	0.504165573046237	0.762012890435383	0.889560893584114	0.802465448808383	0.559214959840115	0.179863418706422	0.316325092939487
1	0.970473227233813	0.809410298496406	0.580170310887581	0.357391223995728	0.189205551436528	0.246093432462514	0.299765114644533	0.313807821940953	0.282324161525086	0.21829004854074	0.145051236646287	0.0042077339362783	0.00643319712307922	0.00845292561974875	0.00954528367809527	0.00926343881283767	0.00772604511001424	4.99814694215311e-06	9.59184756182086e-06	1.58193017625764e-05	2.24217725639854e-05	2.73119229851913e-05	2.85913779314379e-05	0	5.81155827970039e-10	1.64445734875228e-09	3.24688297988977e-09	5.18235505711244e-09	6.93889940705048e-09	0.222647958452069	0.269482165489014	0.261264069753394	0.202893294666989	0.126210081987943	0.0628866919939847	0.15401763237459	0.218704310743647	0.248761170243282	0.226645023144311	0.165404808312381	0.0966915275151723	0.0787161347006957	0.131137303673026	0.174995582949506	0.18705368635159	0.160156217685018	0.109839787410764	0.0297234124034243	0.0580947313422923
1	0.872961505041025	0.62509914148548	0.367026695006292	0.176491844145634	0.0692203044773403	0.761821814259896	0.78766836211337	0.668050766819926	0.464708266150771	0.264979636147363	0.123631736934759	0.220922295982101	0.270704732355487	0.271945568550734	0.223976777013423	0.151149731460664	0.0834190892795441	0.0236132342126348	0.0347033759626445	0.0414801652887957	0.040463050418176	0.0321991425197152	0.020802041323272	0	0.000749652823763342	0.00148339354433392	0.00187755498198461	0.00172672147166371	0.00111175227851413	0.135480458745571	0.267869657337595	0.375141540774725	0.372704474130433	0.262677070350785	0.131115071545417	0.110833335812357	0.233134473976196	0.347083279009759	0.366506558354334	0.274559179506529	0.145726384395897	0.062635296214231	0.140603216512555	0.222725916587111	0.250018918450298	0.19901181346438	0.112171630953428	0.0241309493946131	0.0584662909889474
1	0.371735449332984	0.0190957142425243	0.000135551955363242	1.32966922505034e-07	1.80239261156222e-11	0.187812591133468	0.030881104325658	0.000701663509725357	2.20309340876087e-06	9.55883316269594e-10	5.7311899531745e-14	0.00124422463269571	9.04900968908613e-05	9.09434158055048e-07	1.26301765636259e-09	2.4239046524751e-13	6.42820315333453e-18	2.90751706247145e-07	9.35316660046706e-09	4.15779448702612e-11	2.55408483676926e-14	2.16808132791158e-18	2.54321870925097e-23	2.39659768352632e-12	3.41008868225373e-14	6.70508306225013e-17	1.82184154666006e-20	6.84041954194208e-25	0	0.0839503987488533	0.0109981809953674	6.78324959962131e-05	1.9695797448005e-08	2.69232929587031e-13	1.73261320715462e-19	0.431123896801234	0.0962781155101069	0.00101221298011593	5.00996924006269e-07	1.16739291379344e-11	1.28061292930794e-17	0.0564713205222266	0.0214971464025539	0.000385258758735182	3.25044681284167e-07	1.29107788818132e-11	2.41424120759523e-17	0.000188668894719003	0.000122427945571437
0.696233666045617	0.415740236618213	0.0869035463349654	0.00635910113805099	0.000162797579382267	1.36026424589717e-06	1	0.682488277339455	0.163056818779257	0.0136373115119406	0.000399175727631589	3.99177140539973e-06	0.488342205582014	0.380932113680183	0.104020608242499	0.009943431421343	0.000332643551791778	3.79738880992932e-06	0.0810825618842186	0.0722901095574035	0.0225620103727195	0.00246496650400879	9.41810066159145e-05	1.16183725110871e-06	0.00457721656548571	0.00466424398334045	0.00166376798480887	0.000207675863930832	8.98235436914729e-06	3.85011883106212e-08	0.289107320255978	0.109961799183915	0.0153263431086065	0.000782710131602646	1.45512129426725e-05	0	0.734290050675892	0.38793011023869	0.0751026191536393	0.00532801817006682	0.000138418165025758	1.21915718475077e-06	0.6728604706773	0.493757601846642	0.132775675890445	0.0130838827212286	0.000472372805409804	6.15167620632385e-06	0.222449366455073	0.226737255132583
0.672036722738905	0.730204410303338	0.723604361782794	0.653978059653189	0.539051747990272	0.405231331717529	1	0.981413505698052	0.87843440759786	0.717087124310496	0.533875251033496	0.362504106350127	0.886919979032556	0.78620726402147	0.635616180229577	0.468660243600843	0.315156712482219	0.193285950181819	0.468863385679855	0.375404536939415	0.27413090031759	0.182566775625571	0.110889589404269	0.0614278169145923	0.147735763864399	0.106841363631626	0.0704690601565352	0.0423899409578867	0.0232558606241	0.0116360956928097	0.529592186345209	0.501437035792083	0.425638518992027	0.323903108885269	0.220972885363226	0.135148905568171	0.194986538275135	0.163688787449957	0.123192114883296	0.0831182836345592	0.0502759050379126	0.027262953318486	0.00973181302935528	0.00724348396212961	0.004833379618523	0.00289137182719657	0.00155062422498743	0.000745518837959239	6.58415383332424e-05	4.34498699524702e-05
0.778106543768631	0.729377053174605	0.572123462703675	0.375462457289942	0.206029158574875	0.0943615545432206	0.797034386995518	0.975913673404605	1	0.857527096692743	0.615346450396176	0.36940392284867	0.254535856205822	0.40740382248022	0.545421133480293	0.610966464666373	0.572693432383687	0.449183834076896	0.02473366474065	0.0525053767209875	0.0923465710475318	0.135436278797311	0.165980809512732	0.170093645449566	0	0.00137705245050504	0.00416501381308868	0.00868120428768491	0.0143561788046271	0.0194798450246835	0.263106247237416	0.273924820673993	0.243590045297728	0.184983335073889	0.119889203158465	0.0661993646236112	0.435194491343627	0.573744485827476	0.646198772240448	0.621816009792193	0.511204967469065	0.359003452362582	0.196164916378914	0.327767696269664	0.467580463740104	0.569771389467566	0.593161506693221	0.527576707707747	0.0235334096792163	0.0505823203612468
0.713229834502818	0.779203276255235	0.7686807775035	0.684723471083547	0.550754408558254	0.400012354636423	0.732045594293653	0.899535024852841	0.998095160887304	1	0.904695087825194	0.739057799958566	0.216594066023908	0.299358285269537	0.373599867530646	0.421012092721499	0.428406009659299	0.393631420369739	0.0184611502911704	0.0287068451211386	0.0403016702999436	0.0510860854855252	0.0584706726100678	0.0604275893749538	0.000438512862505184	0.000778580921617782	0.0012383979853092	0.0017722226409054	0.00228591826717285	0.00265969852074919	0.340854318671321	0.37658532264495	0.39974674775376	0.407693308655823	0.399493174903703	0.376107711450841	0.301942933431145	0.348186535918005	0.385767638886079	0.410645044027466	0.419985685764223	0.412695323416734	0.0549797909932304	0.066175883052841	0.0765274271342633	0.0850270711342877	0.0907655975994929	0.0930914763202559	0.00204349885803652	0.00257115341426112
0.55714900361472	0.311117094463887	0.00899686855061304	1.3473296311021e-05	1.04489182613686e-09	4.19646676035039e-15	1	0.162438511059139	0.00136644760856835	5.95267202311578e-07	1.34290691266712e-11	1.56889850419167e-17	0.136392081537119	0.00644487711926947	1.57708503293876e-05	1.99852950311322e-09	1.31153837535209e-14	4.45724417368907e-21	0.00141364001617933	1.94312526315546e-05	1.38317697532978e-08	5.09882009347202e-13	9.73366983970824e-19	9.62271904986868e-26	1.11339436466611e-06	4.45192122070779e-09	9.21851374006895e-13	9.88528805123189e-18	5.48949915901833e-24	0	0.0590414681792212	0.04757027124531	0.0349316008089527	0.0233779126003472	0.0142592720298632	0.00792671711193515	0.0786369341808679	0.0661041032115147	0.0506447747421135	0.0353626865290776	0.0225040269974211	0.0130520764985177	0.0964989243639277	0.084634548604002	0.0676514755567789	0.0492846011457513	0.0327227353832693	0.0198012376458277	0.109105048316061	0.0998374364548718
0.615231173610265	0.620602100445874	0.494763969016694	0.311096565703476	0.153118082905147	0.0573003899440158	0.725258896600226	0.957576113281926	1	0.826157532083451	0.539401259641055	0.277241733489517	0.349388109140955	0.605745985587072	0.82836496624709	0.895655614632878	0.766008311090188	0.51772877689169	0.0653665219889899	0.154387068382396	0.279723173274733	0.397348049097618	0.445161252475549	0.393845235542151	0	0.0114385315787774	0.0344658190086805	0.0685540146642441	0.102903626791155	0.120074255723219	0.139306495030528	0.309479591497688	0.408650480807763	0.32387553020253	0.15286541277714	0.0403577627626246	0.112336217722349	0.300971751217305	0.476113278858654	0.452303401477695	0.257705649230715	0.0858795678014462	0.059897436483872	0.198168606008293	0.377133641461001	0.429205403376431	0.293222590294556	0.118551421241569	0.0191238577297809	0.0868448829375263
1	0.9463517630935	0.766373663084347	0.531068423092106	0.314879935256706	0.159705379559522	0.936182088333768	0.897133603470848	0.735679498901558	0.51622829257736	0.309941596505363	0.159184419585975	0.293582038890317	0.284881276340168	0.236533557416205	0.16802657610132	0.102096707421764	0.0530266844350169	0.0306711340060444	0.0301343312078939	0.0253042155764805	0.0181463841299447	0.0110888638038136	0.00573793291192537	0.000865096390418784	0.000859672102465192	0.000698794302613607	0.000448510681949466	0.000195483866346544	0	0.0856131066710938	0.160169002538708	0.246551211207268	0.312400603251707	0.325875548805824	0.279856358442023	0.112672189514298	0.193661148197077	0.273943155783568	0.318997233263119	0.305812712956899	0.241355852330102	0.0999826785380091	0.157943266417069	0.205337688518665	0.219750948306163	0.193600969448662	0.140397501820086	0.0598003473060519	0.0868526787657342
0.888130004686206	0.908301052991965	0.832306059973469	0.683242570585186	0.502261171627846	0.330320974164315	0.767521020828922	0.925569910584466	1	0.96808035817005	0.839699223421051	0.652434364377384	0.293944147524807	0.418943094414886	0.534211847582698	0.609966464624701	0.62384791528979	0.571549158656129	0.0474081176726351	0.0819549353647765	0.124855562789246	0.169176002775148	0.204644447828109	0.221347630879895	0	0.00383831153916125	0.00981197352472895	0.017846206582672	0.0269936844925804	0.0354291025463991	0.730834011772243	0.695615933093546	0.586625621964155	0.438129211024796	0.289478230638692	0.168744991883281	0.575768504665298	0.657077050862451	0.664392701386357	0.595229721882211	0.472363402289202	0.331792215821009	0.244337133599442	0.335120842666705	0.406635799423067	0.43690426073763	0.415774108436051	0.350382072301116	0.0537737653138167	0.0904633940286602
0.227123312304262	0.318265814891943	0.0891304346107551	0.00498849803927301	5.57983476322066e-05	1.24732785633417e-07	1	0.497079110553054	0.0493808744069481	0.000980392070515046	3.88999062669521e-06	3.08464415145868e-09	0.282039630647763	0.0497316515740183	0.00175252159453836	1.23424570491243e-05	1.73719120470194e-08	4.88653900456604e-12	0.00509556240799026	0.000318722044369254	3.98418806940547e-06	9.95348828497205e-09	4.96956687344433e-12	4.95868701129463e-16	5.89720144351847e-06	1.30846820215205e-07	5.80213906506552e-10	5.14186704108858e-13	9.10638348012741e-17	0	0.604829348960631	0.422867978478519	0.0885047528991571	0.00554521308958924	0.000104006321648101	5.83970738441509e-07	0.565342630525294	0.496425694511422	0.130492821158365	0.0102685433338583	0.000241891669290103	1.70577927912041e-06	0.0592242107085075	0.0653149159398043	0.0215633044419934	0.00213112099877987	6.30508221281126e-05	5.58422939907015e-07	0.000695337249608353	0.000963117247213243
0.549862936436153	0.65012068634265	0.686780431231966	0.64904060847601	0.548015508429872	0.411458703079228	0.864576887590573	0.982143850004549	1	0.912846474693078	0.745974453361822	0.543429883855121	0.754450556884751	0.8274826788055	0.812849840279846	0.714894522715247	0.561414262743696	0.390939352290501	0.358817350920968	0.380927027878878	0.359707839264021	0.301412517504732	0.222086850260546	0.140450505999968	0.0719613597094814	0.0742285236195125	0.0644468949023836	0.0454578666500517	0.0222858986770316	0	0.353041532753257	0.54320110061681	0.629772717586842	0.555999065022158	0.370559302881009	0.177963673990495	0.36503445757296	0.589582287670433	0.717409950145628	0.666188135371974	0.470055966060326	0.244507100327021	0.25073891339681	0.434452146714259	0.558316792972507	0.544403472255153	0.402031681236753	0.218140056722019	0.10422457680052	0.208578643026746
0.758205565517489	0.793169961356372	0.776853132847817	0.712362890704303	0.611556532193876	0.491483543223497	0.791366520687458	0.913810746593334	0.987930664081583	1	0.947716746449211	0.840919429894502	0.285231197124219	0.363828052487554	0.434346452775216	0.4853881919455	0.507797562646126	0.497339782315679	0.0343871209286047	0.048985424758594	0.0649899761562017	0.0804871008297915	0.0931570936882184	0.100826698275339	0	0.000861714150351862	0.00195966410834267	0.00322952191318608	0.00454256093895776	0.00572064128513505	0.193490267266226	0.245471488539682	0.294835050349391	0.335341187102985	0.361223186959489	0.368527830074271	0.253654934175617	0.324273279714451	0.39253209510742	0.449997451101524	0.48860393123158	0.502500606831273	0.14499980342345	0.187060313362784	0.228411914008505	0.264068107698824	0.289100640600244	0.29974853515645	0.0353771599746256	0.0463608128838569
0.227123312304262	0.318265814891943	0.0891304346107551	0.00498849803927301	5.57983476322066e-05	1.24732785633417e-07	1	0.497079110553054	0.0493808744069481	0.000980392070515046	3.88999062669521e-06	3.08464415145868e-09	0.282039630647763	0.0497316515740183	0.00175252159453836	1.23424570491243e-05	1.73719120470194e-08	4.88653900456604e-12	0.00509556240799026	0.000318722044369254	3.98418806940547e-06	9.95348828497205e-09	4.96956687344433e-12	4.95868701129463e-16	5.89720144351847e-06	1.30846820215205e-07	5.80213906506552e-10	5.14186704108858e-13	9.10638348012741e-17	0	0.604829348960631	0.422867978478519	0.0885047528991571	0.00554521308958924	0.000104006321648101	5.83970738441509e-07	0.565342630525294	0.496425694511422	0.130492821158365	0.0102685433338583	0.000241891669290103	1.70577927912041e-06	0.0592242107085075	0.0653149159398043	0.0215633044419934	0.00213112099877987	6.30508221281126e-05	5.58422939907015e-07	0.000695337249608353	0.000963117247213243
0.511925601197453	0.36411775995395	0.21016446387136	0.0984371689331515	0.0374146213258696	0.0115400051321047	1	0.972996773968314	0.768254670771774	0.492245128628236	0.255941112417005	0.107989390040216	0.300879276860233	0.400479291551334	0.432563887875567	0.379142845063278	0.26967325549667	0.155652213089164	0.0139438813563852	0.0253891319845478	0.0375140917556718	0.0449804118920295	0.0437657956627102	0.0345564115292893	9.95346300727179e-05	0.000247921829554763	0.000501115387063441	0.000821945679496493	0.0010940342148301	0.00118168330652656	0.186198689053109	0.615606681501172	0.0372781231301844	4.13455487115212e-05	8.39899822178356e-10	3.12500147361412e-16	0.342779661182895	0.190518613471349	0.00193947321900678	3.61621438771893e-07	1.23494768484441e-12	7.72443919135443e-20	0.123797258566298	0.0115672216020079	1.97957104058181e-05	6.2049335617184e-10	3.56227290364583e-16	3.74577120702267e-24	0.00877131213563364	0.000137777485842121
0.227123312304262	0.318265814891943	0.0891304346107551	0.00498849803927301	5.57983476322066e-05	1.24732785633417e-07	1	0.497079110553054	0.0493808744069481	0.000980392070515046	3.88999062669521e-06	3.08464415145868e-09	0.282039630647763	0.0497316515740183	0.00175252159453836	1.23424570491243e-05	1.73719120470194e-08	4.88653900456604e-12	0.00509556240799026	0.000318722044369254	3.98418806940547e-06	9.95348828497205e-09	4.96956687344433e-12	4.95868701129463e-16	5.89720144351847e-06	1.30846820215205e-07	5.80213906506552e-10	5.14186704108858e-13	9.10638348012741e-17	0	0.604829348960631	0.422867978478519	0.0885047528991571	0.00554521308958924	0.000104006321648101	5.83970738441509e-07	0.565342630525294	0.496425694511422	0.130492821158365	0.0102685433338583	0.000241891669290103	1.70577927912041e-06	0.0592242107085075	0.0653149159398043	0.0215633044419934	0.00213112099877987	6.30508221281126e-05	5.58422939907015e-07	0.000695337249608353	0.000963117247213243
0.948032987458744	1	0.973151529563504	0.873698978523465	0.723653434344267	0.55291312423821	0.699578161704878	0.768177144292833	0.778176397362933	0.727257309610184	0.627020094365278	0.498691303534327	0.279326378497609	0.319369372939417	0.336813877170182	0.327657457953651	0.29401832144503	0.243339613888421	0.0597987371809326	0.0713270358322018	0.0783862251179198	0.0793948685049329	0.0741190764107766	0.0637605698183637	0.00614578197722844	0.00784905325673278	0.0091104604401264	0.00965800470544888	0.00936604300425084	0.00830211215384426	0.558942722872109	0.571664022703001	0.531352372129046	0.448822781417297	0.344482891594102	0.240187191785743	0.363268486889448	0.395660897015448	0.391608862952532	0.352218728719736	0.287848537654948	0.213703554558309	0.108980366150579	0.126513237741794	0.133380952570984	0.127724913164055	0.111080446460833	0.0877031582493102	0.0144092239549903	0.018022742452751
0.122142068099511	0.298408718529722	0.389240411587275	0.27107190981439	0.100788570360073	0.020007749017516	0.672216222900352	1	0.794238961696885	0.336792609189697	0.0762489897799448	0.00921649541461966	0.218494412175997	0.197913818338112	0.0957132531799462	0.0247131562027953	0.00340678341306993	0.000250738459832389	0.00419429817777158	0.00231334205885731	0.000681209300853635	0.000107097996785906	8.98960774832283e-06	4.02830772668092e-07	4.75513017525972e-06	1.59691144341649e-06	2.86298285501171e-07	2.7372615380303e-08	1.36273906976838e-09	0	0.0112842892992792	0.0133656585060956	0.0120093057711046	0.00818571910254217	0.00423259938600014	0.00166023238451089	0.00602752837842785	0.0100657452009662	0.0127515798361496	0.0122544394129508	0.00893376031650715	0.00494067784407596	0.00197306246316386	0.00464555949276528	0.00829748752616807	0.0112425954285816	0.011555745006591	0.00901033027383832	0.000395802834501268	0.00131391307834217
0.655689681643542	0.729843627555285	0.735243513126284	0.670367654434653	0.553010124819162	0.412396670218603	0.74698023952906	0.90846245510165	1	0.996545900154665	0.899073648070853	0.734134245826594	0.400908538039229	0.533944682540626	0.642829368348801	0.70019257450436	0.690237942860308	0.615769352703431	0.097566043131926	0.144684679152561	0.192154054807038	0.229775243974394	0.247960804774712	0.241674894352434	0.00516321652572849	0.012662022999391	0.0214814700570031	0.0301769341905141	0.0368347228907429	0.0397364316179501	0.302855300405191	0.320897448504391	0.321319821089123	0.304054396816905	0.271834261438537	0.229485301914178	0.358069011033085	0.412717911906311	0.449586495622164	0.462983790790126	0.450762767754786	0.414883587961373	0.201109954102305	0.253026327138769	0.300367939146096	0.33676011646136	0.356771653279224	0.357240129892897	0.0500533021458849	0.0706508383315703
0.61843138963354	0.683727825086778	0.627382341929315	0.477645749100234	0.301323287569895	0.156879888330045	0.697752172411298	0.916842133437099	1	0.905543129954176	0.680637899194663	0.424227390650142	0.353500442466762	0.553060629256576	0.717294985771101	0.772027665546262	0.689727289689735	0.511297502667476	0.0784267714796017	0.148367729887828	0.230204299643822	0.295202661552132	0.313640509753593	0.276216168735549	0.00478824681911621	0.0150210633970282	0.0305373539462516	0.048285632470978	0.0618627844802529	0.0649879432571888	0.307577704331523	0.433504725255346	0.468123893496721	0.387533980494871	0.245556105418313	0.118303067926285	0.298232910853432	0.510057235392955	0.667976960931603	0.671026583743675	0.517087067555744	0.30515040585508	0.139370284371897	0.29124857963184	0.463461530344039	0.56481731519466	0.527898868293817	0.378231717243868	0.0293918083734262	0.0790050132093248
0.527845798482206	0.637791154880323	0.666696963000832	0.602916297433929	0.471698105416797	0.319263890823655	0.990185960114659	1	0.873698917708457	0.660392537905181	0.431838221534945	0.244297240517567	0.963852597672607	0.813590129265765	0.594126989459776	0.375345707731635	0.205145590959472	0.0969999434758003	0.486842678344025	0.343475294418242	0.209643271048341	0.110699309227668	0.050569359467276	0.0199852021547763	0.127600044126236	0.0752435879565535	0.0383854579580538	0.016941135137796	0.00646839919147851	0.00213663117800687	0.447919735456405	0.432460262812454	0.389210221849494	0.326523382807156	0.255350290591214	0.186144601403394	0.156950513936331	0.137058497279411	0.111568401074852	0.0846580910932858	0.0598808219275491	0.0394819916166919	0.00675227780813587	0.005333234975355	0.00392665856209672	0.00269493039394479	0.00172410588263708	0.00102818729197808	3.56654248788711e-05	2.54787883943664e-05
0.696233666045617	0.415740236618213	0.0869035463349654	0.00635910113805099	0.000162797579382267	1.36026424589717e-06	1	0.682488277339455	0.163056818779257	0.0136373115119406	0.000399175727631589	3.99177140539973e-06	0.488342205582014	0.380932113680183	0.104020608242499	0.009943431421343	0.000332643551791778	3.79738880992932e-06	0.0810825618842186	0.0722901095574035	0.0225620103727195	0.00246496650400879	9.41810066159145e-05	1.16183725110871e-06	0.00457721656548571	0.00466424398334045	0.00166376798480887	0.000207675863930832	8.98235436914729e-06	3.85011883106212e-08	0.289107320255978	0.109961799183915	0.0153263431086065	0.000782710131602646	1.45512129426725e-05	0	0.734290050675892	0.38793011023869	0.0751026191536393	0.00532801817006682	0.000138418165025758	1.21915718475077e-06	0.6728604706773	0.493757601846642	0.132775675890445	0.0130838827212286	0.000472372805409804	6.15167620632385e-06	0.222449366455073	0.226737255132583
0.741694273308269	0.824736680227494	0.85975162733146	0.840229672645586	0.769822028588061	0.661226066738895	0.654091508123507	0.801268215272702	0.920205091477781	0.990737633330593	1	0.946256011850365	0.230302834223964	0.310804792911048	0.393227103207893	0.466408538371622	0.518629065660919	0.540647904769663	0.0323748109580942	0.0481331945276071	0.0670887102440475	0.0876640460600658	0.107389270330613	0.123329674005693	0.00181703120780575	0.00297610912556495	0.00456985718979436	0.00657845210312961	0.00887793819688151	0.0112322776329762	0.0153405235635914	0.342706302673882	0.140228797127309	0.0010509584188419	1.44267021644927e-07	3.62728605398556e-13	2.18748839647976e-07	0.00197141408887835	0.32541919138151	0.98387896338934	0.0544845534562018	5.52634920987406e-05	4.59123681215341e-17	1.669213853132e-10	1.11154608782635e-05	0.013557392711888	0.302871274955388	0.123929073495378	1.4183780109669e-31	2.08029279423922e-22
0.227123312304262	0.318265814891943	0.0891304346107551	0.00498849803927301	5.57983476322066e-05	1.24732785633417e-07	1	0.497079110553054	0.0493808744069481	0.000980392070515046	3.88999062669521e-06	3.08464415145868e-09	0.282039630647763	0.0497316515740183	0.00175252159453836	1.23424570491243e-05	1.73719120470194e-08	4.88653900456604e-12	0.00509556240799026	0.000318722044369254	3.98418806940547e-06	9.95348828497205e-09	4.96956687344433e-12	4.95868701129463e-16	5.89720144351847e-06	1.30846820215205e-07	5.80213906506552e-10	5.14186704108858e-13	9.10638348012741e-17	0	0.604829348960631	0.422867978478519	0.0885047528991571	0.00554521308958924	0.000104006321648101	5.83970738441509e-07	0.565342630525294	0.496425694511422	0.130492821158365	0.0102685433338583	0.000241891669290103	1.70577927912041e-06	0.0592242107085075	0.0653149159398043	0.0215633044419934	0.00213112099877987	6.30508221281126e-05	5.58422939907015e-07	0.000695337249608353	0.000963117247213243
1	0.36904563561603	0.0169082632502235	9.61738012173526e-05	6.79130782591792e-08	5.95372682082913e-12	0.682844198337927	0.222832300519348	0.00902762514651327	4.54054249697271e-05	2.83518123328984e-08	2.19782323119388e-12	0.0212712435744801	0.00613798534537197	0.000219886044701518	9.77931287330759e-07	5.3995537417772e-10	3.70123139287497e-14	3.02283032538147e-05	7.71299737257153e-06	2.44326992935494e-07	9.60856583133381e-10	4.69120641660344e-13	2.84337505918363e-17	1.95967608718711e-09	4.42150532711617e-10	1.23849673354759e-11	4.30683686663117e-14	1.8592490767314e-17	0	0.30163210108794	0.105101829321914	0.00427913807601445	2.03570870903593e-05	1.1315878567744e-08	7.34977815835907e-13	0.480823993216849	0.164463991355451	0.00657307866987163	3.06958839120816e-05	1.67496125961332e-08	1.06792978278712e-12	0.320371372628931	0.107569803701115	0.0042202711939017	1.93465554435305e-05	1.03628748749245e-08	6.48589875520185e-13	0.0892237089328356	0.0294082326697297
0.947519082915838	1	0.758124011330287	0.412865619883825	0.161512224646134	0.0453868732856187	0.634766321856965	0.559341939638122	0.354053675662253	0.160986345926548	0.0525820086119749	0.012337108697733	0.0723121966779413	0.0532018240947195	0.0281170451771558	0.0106743378671221	0.00291098475379436	0.000570248453319435	0.00140081002081399	0.000860487425305999	0.00037969543196132	0.000120349280206543	2.73981520497432e-05	4.47625366447293e-06	4.60848516848825e-06	2.36069336476534e-06	8.6594881668862e-07	2.24769234495361e-07	3.78786447823277e-08	0	0.161077873864034	0.123634486575335	0.0559050245078612	0.0148925629356687	0.00233719381130502	0.000216081464289853	0.139320193212555	0.115962163220246	0.0568625093214005	0.0164264280764342	0.00279554884105352	0.000280279248357434	0.09014644488626	0.0813671946817334	0.043267076236612	0.0135541767002219	0.00250147123372508	0.000271967930529437	0.0436354524679522	0.0427108999419238
0.689389903368083	0.524220976034881	0.316653503008635	0.151037330047913	0.0556041391453295	0.0140879889415042	1	0.891454246059855	0.632505819142998	0.356535105249569	0.158653205506392	0.0543341551553539	0.695673112620707	0.726556387974559	0.603940602162986	0.399165620838134	0.209008139260908	0.0855700892041504	0.230547311763847	0.282760417851644	0.275367505732042	0.212865148663033	0.130099764218282	0.0619828159335051	0.0335969047616357	0.049946392722285	0.0575746782515394	0.0519431182728139	0.0364392007159686	0.0192076178770665	0.506937654352149	0.354601121534063	0.182378118368744	0.0676258975284339	0.0162070383248832	0	0.912350830814543	0.765493970470986	0.474701927483698	0.216535343071099	0.0711164743637028	0.0147545098737895	0.655194220482769	0.658208069779907	0.488833782483306	0.267668368271257	0.106820975748577	0.029315445574663	0.1860704129707	0.224472484489201
0.713229834502818	0.779203276255235	0.7686807775035	0.684723471083547	0.550754408558254	0.400012354636423	0.732045594293653	0.899535024852841	0.998095160887304	1	0.904695087825194	0.739057799958566	0.216594066023908	0.299358285269537	0.373599867530646	0.421012092721499	0.428406009659299	0.393631420369739	0.0184611502911704	0.0287068451211386	0.0403016702999436	0.0510860854855252	0.0584706726100678	0.0604275893749538	0.000438512862505184	0.000778580921617782	0.0012383979853092	0.0017722226409054	0.00228591826717285	0.00265969852074919	0.340854318671321	0.37658532264495	0.39974674775376	0.407693308655823	0.399493174903703	0.376107711450841	0.301942933431145	0.348186535918005	0.385767638886079	0.410645044027466	0.419985685764223	0.412695323416734	0.0549797909932304	0.066175883052841	0.0765274271342633	0.0850270711342877	0.0907655975994929	0.0930914763202559	0.00204349885803652	0.00257115341426112
0.654338202283321	0.756668189160097	0.764824312070044	0.675730761688436	0.521802322057692	0.352092597263394	0.840172704173431	0.98038825247001	1	0.891616778068598	0.694876964020258	0.473277474279129	0.335566108468417	0.395255874379528	0.406861925409246	0.366014718431816	0.287724576109177	0.197566122136563	0.040938621479711	0.0488358999462314	0.0507653254918245	0.0460015152009565	0.0363026987535703	0.0248737085517652	0.000577964323319009	0.000902802557074265	0.000997075219951161	0.000825403351264364	0.000451398485015886	0	0.41780875087623	0.424715235306323	0.414765625631499	0.389124965972025	0.350709584133952	0.30364149648284	0.277259385125948	0.299342192145961	0.310463819088179	0.309330134086376	0.296074479936425	0.272231876315206	0.0899969115803794	0.103298514886837	0.11385379139307	0.120515333005089	0.122519862885683	0.11963209992968	0.0136115519067737	0.0167936321013962
0.257569936745132	0.345538941473957	0.270983431849991	0.124230866519643	0.0332915926651392	0.00521267127575198	0.311561544967284	0.730045138863667	1	0.800748411563078	0.374832361115657	0.102568902957337	0.0518133920197041	0.212066059857726	0.507373705079337	0.709623539110821	0.580194293709983	0.277308483744071	0.00118115397432382	0.00846625275027964	0.0353908976277344	0.0864610262449961	0.123473740142911	0.103078340923576	0	4.27865016693375e-05	0.000335759362280199	0.00144479486225001	0.00360933989604467	0.00526461553562361	0.0560820171184793	0.0517016178790552	0.0457942836479854	0.0389712627794527	0.0318641864067098	0.025031381028962	0.330309685167027	0.323341778841816	0.304109752856416	0.274806400220455	0.238589448039698	0.19902305486355	0.448156990890676	0.465831231260868	0.465216498140719	0.446385102591561	0.411521317244115	0.364504590833874	0.140075977329143	0.154603992563461
0.00591108562993991	0.0608596138417033	0.259818148401219	0.459926172130727	0.337586533127674	0.102744942327627	0.22461603580163	0.736005745212807	1	0.563374447198029	0.131605075671597	0.0127475429201877	0.446530753876643	0.465661492875848	0.201357414578586	0.0361029987003064	0.00268409123932315	8.27426874978617e-05	0.0464407368939947	0.0154133328665733	0.00212115479069284	0.000121039331442489	2.86390771624178e-06	2.80976418435703e-08	0.000252687604803089	2.66906959888923e-05	1.16899918351025e-06	2.12298471022579e-08	1.59866649943891e-10	4.9916856353333e-13	0	1.23226819519788e-14	1.57858237766131e-09	1.17894633838232e-05	0.00513317180414112	0.130299436248141	1.90663837076446e-16	7.53908342292325e-11	1.73788474042881e-06	0.00233554567662048	0.182987209838771	0.83583023962616	2.30600265392572e-13	1.6407328274754e-08	6.80582685398264e-05	0.0164584487395477	0.232039476389637	0.190721576910357	9.9207551335416e-12	1.27017450849239e-07
0.278767045559938	0.343184622892965	0.272503368128454	0.139044192996183	0.0444977505404733	0.00737387687952103	0.55328977454731	0.908136812256253	0.96354474177279	0.6610641350975	0.29252889860524	0.0822500714875159	0.321880946600781	0.706277494104672	1	0.915615149776643	0.541908009352839	0.20639279983971	0.0532059843953686	0.160358922667571	0.304856096196673	0.37284356962082	0.294208672845691	0.149259037848728	0	0.00824605729129602	0.0250564289271613	0.0425797479375153	0.0450379189380777	0.0298367029734451	0.0181732336356326	0.0482910398576842	0.0933466323430345	0.137089392425706	0.154594849505836	0.134152698137261	0.123595672312389	0.272544534311092	0.461038019988469	0.601498308325055	0.606098254010765	0.471711445701044	0.257090563662993	0.504165573046237	0.762012890435383	0.889560893584114	0.802465448808383	0.559214959840115	0.179863418706422	0.316325092939487
0.00591108562993991	0.0608596138417033	0.259818148401219	0.459926172130727	0.337586533127674	0.102744942327627	0.22461603580163	0.736005745212807	1	0.563374447198029	0.131605075671597	0.0127475429201877	0.446530753876643	0.465661492875848	0.201357414578586	0.0361029987003064	0.00268409123932315	8.27426874978617e-05	0.0464407368939947	0.0154133328665733	0.00212115479069284	0.000121039331442489	2.86390771624178e-06	2.80976418435703e-08	0.000252687604803089	2.66906959888923e-05	1.16899918351025e-06	2.12298471022579e-08	1.59866649943891e-10	4.9916856353333e-13	0	1.23226819519788e-14	1.57858237766131e-09	1.17894633838232e-05	0.00513317180414112	0.130299436248141	1.90663837076446e-16	7.53908342292325e-11	1.73788474042881e-06	0.00233554567662048	0.182987209838771	0.83583023962616	2.30600265392572e-13	1.6407328274754e-08	6.80582685398264e-05	0.0164584487395477	0.232039476389637	0.190721576910357	9.9207551335416e-12	1.27017450849239e-07
0.586296674502902	0.718192037973494	0.676919286624524	0.490558775337751	0.271834467106255	0.112714471643288	0.552502952889907	0.847591485020062	1	0.908793954343283	0.63563452293771	0.340521719727449	0.267362955302616	0.517754651146071	0.765930550444048	0.871255533324828	0.763114320656649	0.513931621321664	0.0616926582296558	0.159873316704639	0.301577741656481	0.431702058604969	0.473765308875161	0.399308036699224	0	0.0188612643971208	0.0556301947600477	0.105893404508677	0.14834553870031	0.157232184987846	0.443912996842826	0.42776404995423	0.363237885090691	0.271345431235246	0.177533869390647	0.100584338364495	0.575455077437411	0.669315851011358	0.686798468027023	0.621825633171657	0.496468894813542	0.348926751441635	0.341366546217349	0.480459343018472	0.595261740480034	0.650312919252461	0.62681405827789	0.5329199316274	0.0883116555774712	0.154897177328502
1	0.879956500879132	0.598879648093352	0.313505474092009	0.123563269213661	0.0329609659190073	0.816598212506524	0.895199925996787	0.759659250646733	0.4981355067084	0.250545801387522	0.0938420924810473	0.443157964096138	0.606694819719064	0.641660256874653	0.524678134352326	0.330662649027039	0.158607487257466	0.156515765026958	0.271489751645433	0.359612838750124	0.366878268133668	0.288413702011676	0.173521244786871	0.0311594284524255	0.0762076851632932	0.130534053276428	0.168023773752314	0.165165919609984	0.12387728226521	0.545846373312421	0.505943966121745	0.346714278417447	0.17375856281168	0.0606246766358587	0.0103774166594711	0.411099667646578	0.547216891472384	0.539184126349569	0.393152708090572	0.210485565542647	0.0799220711389173	0.18566145298585	0.358969268010701	0.50839859027107	0.532504791137177	0.412861155677724	0.235540556392616	0.0458939459363018	0.139886971218108
0.00174943230188691	0.07520160648015	0.0592078331985532	0.000853794375693166	2.25501525352711e-07	1.09085670230114e-12	0.00037822865410004	0.143703113403524	1	0.127454711705884	0.0002975321238424	1.2721370525067e-08	4.56943857805992e-07	0.00153446281012633	0.0943782592476806	0.106318693420831	0.00219366027792996	8.28993612235664e-07	3.08476705962319e-12	9.15582930366425e-08	4.97731418795907e-05	0.000495580828192999	9.03766024246606e-05	3.0186975104276e-07	0	3.05273061741534e-14	1.46679452212578e-10	1.29083429094584e-08	2.08062484664441e-08	6.14241477491525e-10	0.0070079332066046	0.000284460028510465	2.86955610554449e-06	7.19399890932752e-09	4.4821685032097e-12	6.93897565508987e-16	0.298929581856813	0.0979388447513073	0.00797449582755526	0.000161366607711706	8.11495805295471e-07	1.01419406582285e-09	0.127645376841816	0.337556098838862	0.221844672719158	0.0362338285712213	0.00147075936432429	1.48364909179924e-05	0.000545630375130161	0.0116464668698227
0.823972726501471	0.904178169372037	0.909274969457721	0.837986632362749	0.707734432776171	0.547736090479432	0.678750385829599	0.842784180358153	0.958976767129498	1	0.955644289357696	0.836936258277736	0.2510405972683	0.352903163755328	0.454487040649264	0.536313274865153	0.579939355738773	0.574681817729327	0.0411728874438764	0.0658996561659852	0.0963388315901426	0.128854339002448	0.157802846564737	0.177014405249114	0.00233638134616573	0.00484763810079548	0.00851261420103122	0.0132682780365035	0.0186742623013242	0.0239042321035498	0.307984034834386	0.421224459708964	0.521797926265522	0.585535060666911	0.595236035170856	0.548168828880453	0.275471065138085	0.4245418714812	0.592517517985193	0.749066564849976	0.857875882987536	0.890088363253786	0.0980922618462256	0.170713546728932	0.268708727467575	0.382899661278599	0.494144759890249	0.577655468590917	0.013354330010702	0.0268629537303241
0.312323066342771	0.249886066663541	0.171034675656112	0.099972156964781	0.0496576560701793	0.0206334444972285	0.915158031794405	0.902969692226538	0.763075820674638	0.55222227337232	0.342075949691039	0.181163792125266	0.789774787984504	0.960265773352048	1	0.891952095065817	0.681362352192757	0.445642600526723	0.200384410180811	0.300735303120494	0.386169187580791	0.4245215960446	0.399598153670161	0.32203543529478	0.0138112882442317	0.026651818787761	0.0429239211751072	0.0586023183861288	0.0681888774881762	0.0677432750353077	0.0314649255642293	0.0364822002536833	0.0282516337126834	0.0143618074670909	0.00429229858502176	0	0.205733771116293	0.300410051958701	0.297205631264378	0.199206011704172	0.0901123392364675	0.0269496283004844	0.334582875548709	0.617432481033765	0.772543088149901	0.655839219507686	0.377581000523409	0.146987460967475	0.138842030364699	0.325111699088247
0.61843138963354	0.683727825086778	0.627382341929315	0.477645749100234	0.301323287569895	0.156879888330045	0.697752172411298	0.916842133437099	1	0.905543129954176	0.680637899194663	0.424227390650142	0.353500442466762	0.553060629256576	0.717294985771101	0.772027665546262	0.689727289689735	0.511297502667476	0.0784267714796017	0.148367729887828	0.230204299643822	0.295202661552132	0.313640509753593	0.276216168735549	0.00478824681911621	0.0150210633970282	0.0305373539462516	0.048285632470978	0.0618627844802529	0.0649879432571888	0.307577704331523	0.433504725255346	0.468123893496721	0.387533980494871	0.245556105418313	0.118303067926285	0.298232910853432	0.510057235392955	0.667976960931603	0.671026583743675	0.517087067555744	0.30515040585508	0.139370284371897	0.29124857963184	0.463461530344039	0.56481731519466	0.527898868293817	0.378231717243868	0.0293918083734262	0.0790050132093248
0.474514616883838	0.576850330431664	0.579716267733072	0.481624874452805	0.330706976962571	0.187540869017863	0.588578490466711	0.843771885586191	1	0.979899252770611	0.793896430024254	0.531713829721346	0.233708290263348	0.395517884156881	0.552987793170291	0.639082178995288	0.6106006973224	0.48227832444211	0.0290148701026188	0.0587701630012169	0.0974502028949468	0.133115067132219	0.150094683211621	0.139775337219835	0.000251497759091141	0.00191150579235963	0.00463574577760443	0.00804023891835235	0.0110021762341176	0.012182967987823	0.301953113604166	0.326225388700641	0.294493069249597	0.222088980429352	0.139814124960429	0.0733141624746554	0.296325981371124	0.419109309730915	0.495273274321315	0.489124666253543	0.403687187741004	0.278358590328629	0.112629510827615	0.209018497828796	0.323540425355799	0.418288059726204	0.451881353548372	0.40796268718698	0.0159241368463401	0.0398941614188091
0.696233666045617	0.415740236618213	0.0869035463349654	0.00635910113805099	0.000162797579382267	1.36026424589717e-06	1	0.682488277339455	0.163056818779257	0.0136373115119406	0.000399175727631589	3.99177140539973e-06	0.488342205582014	0.380932113680183	0.104020608242499	0.009943431421343	0.000332643551791778	3.79738880992932e-06	0.0810825618842186	0.0722901095574035	0.0225620103727195	0.00246496650400879	9.41810066159145e-05	1.16183725110871e-06	0.00457721656548571	0.00466424398334045	0.00166376798480887	0.000207675863930832	8.98235436914729e-06	3.85011883106212e-08	0.289107320255978	0.109961799183915	0.0153263431086065	0.000782710131602646	1.45512129426725e-05	0	0.734290050675892	0.38793011023869	0.0751026191536393	0.00532801817006682	0.000138418165025758	1.21915718475077e-06	0.6728604706773	0.493757601846642	0.132775675890445	0.0130838827212286	0.000472372805409804	6.15167620632385e-06	0.222449366455073	0.226737255132583
0.549862936436153	0.65012068634265	0.686780431231966	0.64904060847601	0.548015508429872	0.411458703079228	0.864576887590573	0.982143850004549	1	0.912846474693078	0.745974453361822	0.543429883855121	0.754450556884751	0.8274826788055	0.812849840279846	0.714894522715247	0.561414262743696	0.390939352290501	0.358817350920968	0.380927027878878	0.359707839264021	0.301412517504732	0.222086850260546	0.140450505999968	0.0719613597094814	0.0742285236195125	0.0644468949023836	0.0454578666500517	0.0222858986770316	0	0.353041532753257	0.54320110061681	0.629772717586842	0.555999065022158	0.370559302881009	0.177963673990495	0.36503445757296	0.589582287670433	0.717409950145628	0.666188135371974	0.470055966060326	0.244507100327021	0.25073891339681	0.434452146714259	0.558316792972507	0.544403472255153	0.402031681236753	0.218140056722019	0.10422457680052	0.208578643026746
0.272574571175169	0.258488189510385	0.149917488864142	0.053176444123132	0.0115354881706178	0.0015301988057387	0.443823697133412	0.851877260289079	1	0.717925620170215	0.315221100351778	0.0846460726316151	0.0525465130351443	0.204137625931255	0.485017463294138	0.704770909178831	0.626318167270512	0.340406977289474	0.000452085190831353	0.00355669055621349	0.0171048176670614	0.0503065717967644	0.0904865195889088	0.0995402279092789	0	4.22342015226476e-06	4.35804167780205e-05	0.000260822734131649	0.000950290506029093	0.0021161834372638	0.114677743843994	0.0945770335062936	0.067544966673995	0.0417734881835411	0.0223721699545981	0.010375588146053	0.118633813713473	0.121412588511046	0.107601875144487	0.0825803641050732	0.0548825637343457	0.0315858184568081	0.0739484512433057	0.0939145898337711	0.103285144952972	0.0983656646659443	0.0811241278517016	0.0579371674098129	0.0277740642831843	0.0437716695155163
0.778106543768631	0.729377053174605	0.572123462703675	0.375462457289942	0.206029158574875	0.0943615545432206	0.797034386995518	0.975913673404605	1	0.857527096692743	0.615346450396176	0.36940392284867	0.254535856205822	0.40740382248022	0.545421133480293	0.610966464666373	0.572693432383687	0.449183834076896	0.02473366474065	0.0525053767209875	0.0923465710475318	0.135436278797311	0.165980809512732	0.170093645449566	0	0.00137705245050504	0.00416501381308868	0.00868120428768491	0.0143561788046271	0.0194798450246835	0.263106247237416	0.273924820673993	0.243590045297728	0.184983335073889	0.119889203158465	0.0661993646236112	0.435194491343627	0.573744485827476	0.646198772240448	0.621816009792193	0.511204967469065	0.359003452362582	0.196164916378914	0.327767696269664	0.467580463740104	0.569771389467566	0.593161506693221	0.527576707707747	0.0235334096792163	0.0505823203612468
0.146349575290341	0.107360008681218	0.0106913314735404	0.000144530410579186	2.65231354627723e-07	6.60737073587926e-11	0.0342431909268579	0.502247774551152	1	0.270283892052064	0.0099169588994756	4.93940967088687e-05	1.93548644701965e-06	0.00056757943402392	0.0225944280304718	0.122099599144678	0.0895705641655506	0.00891978869533539	2.64264720394293e-14	1.5494173919981e-10	1.23320662739945e-07	1.33242096848897e-05	0.000195427309218411	0.000389105376112503	0	1.02173823137527e-20	1.62593617772253e-16	3.51238266848226e-13	1.03000264875151e-10	4.10027554265269e-09	0.00784065286271353	0.0100693443708613	0.00849146229384791	0.0047021459044989	0.00170978711598941	0.000408244463176357	0.0136635760066971	0.0256733313315604	0.0316761505417543	0.0256634414635425	0.0136530510822865	0.00476954399742311	0.00633102500365678	0.0174044682282969	0.0314180923670464	0.0372418451251688	0.0289877756287709	0.0148159981954604	0.000779975895669288	0.0031371608912804
1	0.948197516277079	0.726838523169262	0.450410275176088	0.225621244830918	0.0913375161519544	0.723583014531971	0.943899835130242	0.995413955358549	0.848639407187204	0.584897483434821	0.325879294977444	0.216145835000512	0.387945650416998	0.562860139371646	0.660177569973633	0.625977296638266	0.479834923213173	0.0265966211907175	0.0657800918483896	0.131367985720408	0.212015871264687	0.276588084987117	0.291686254552894	0.0012776539372614	0.00453457669970433	0.0125928469492244	0.0280522439736704	0.0504054464352426	0.073163904971287	0.680082784833108	0.43709771643536	0.156980170144986	0.0314573506646698	0.00345835634453368	0.000140562090892823	0.459987215185524	0.666962507178051	0.54048770412442	0.244775847284626	0.0619111174422876	0.00869116395760769	0.0895907035732338	0.293193977185655	0.536034373834884	0.547699052868112	0.31275655797259	0.0997798801022309	0.00495488076752438	0.0370740095097177
0.30245770466492	0.250530734631159	0.162559402611032	0.0826228244128078	0.0328896211885432	0.0102472501777009	0.837039586717156	1	0.935875478756533	0.686119498352929	0.394041731330206	0.177269969897886	0.23166715059155	0.399191958225106	0.538835552921542	0.569760803436617	0.471945020345028	0.306231813404763	0.00639607575346942	0.0159216411445579	0.0310129915355131	0.0473059400395237	0.0565190358593557	0.0528937053464135	0	4.58943435658523e-05	0.000160968672073479	0.000375364388081123	0.000659620698735257	0.000896568131149088	0.107306572102898	0.168801245922389	0.20845030132598	0.202075933412355	0.153783905646248	0.0918714169896306	0.196459410432363	0.340737116342239	0.463927891368373	0.495874330477409	0.416086630498136	0.274084400902509	0.150536286584002	0.287874014512729	0.432158717124573	0.509299081985391	0.471187352796241	0.342219267110253	0.0482702392787826	0.10179046628763
0.58111754358932	0.482484375428111	0.321784435692757	0.17055100175521	0.0690792359259838	0.0174936145068162	1	0.884882266995045	0.63139745928596	0.361714969593031	0.163929107500534	0.0553544963367854	0.83109677117081	0.782381872161289	0.593860260224026	0.362123473224636	0.175201784631489	0.0641159770246417	0.331124339994298	0.331710040609757	0.266772807934571	0.171148951142493	0.0856010803640557	0.0303837327780729	0.0566798777624215	0.0610937288680043	0.0511068684392621	0.03225545360623	0.0133253851898194	0	0.352764761482032	0.35850737719833	0.296014121824577	0.197637207171543	0.10493311887927	0.0416297978459646	0.791323752052188	0.895338119445226	0.826520441041564	0.622081675029008	0.38043276246481	0.186927097942056	0.651032527141874	0.820694373008146	0.843690838100606	0.707483992475311	0.483053620093166	0.266864442784829	0.193310200386937	0.274495665347371
0.307241439975114	0.298778390217561	0.223463475013936	0.1279043113926	0.0549411913707915	0.0161522915216808	0.747781565685848	0.910396645431047	0.85514122500965	0.619548167630253	0.345517425013645	0.147200786635583	0.558000051987319	0.850679558573709	1	0.907080666704946	0.634639790779865	0.341733149256097	0.125854412567906	0.243193413559308	0.359184929928649	0.408083394907912	0.35712953168216	0.240401881259435	0.00492601950685816	0.0177908583047424	0.0363554680514384	0.0534109593350536	0.0589463160081423	0.0492207344177004	0.344775447457925	0.242898808927873	0.143195390133279	0.0698287658421168	0.0270517600946075	0.00682074869558948	0.752871873510634	0.671418364563738	0.503867852310974	0.317734046517084	0.167649282423273	0.0730307650422489	0.468835513171756	0.527768477178183	0.499919038310837	0.398359140250362	0.266660488372096	0.149330097640822	0.0808032636353361	0.116339548579266
0.307241439975114	0.298778390217561	0.223463475013936	0.1279043113926	0.0549411913707915	0.0161522915216808	0.747781565685848	0.910396645431047	0.85514122500965	0.619548167630253	0.345517425013645	0.147200786635583	0.558000051987319	0.850679558573709	1	0.907080666704946	0.634639790779865	0.341733149256097	0.125854412567906	0.243193413559308	0.359184929928649	0.408083394907912	0.35712953168216	0.240401881259435	0.00492601950685816	0.0177908583047424	0.0363554680514384	0.0534109593350536	0.0589463160081423	0.0492207344177004	0.344775447457925	0.242898808927873	0.143195390133279	0.0698287658421168	0.0270517600946075	0.00682074869558948	0.752871873510634	0.671418364563738	0.503867852310974	0.317734046517084	0.167649282423273	0.0730307650422489	0.468835513171756	0.527768477178183	0.499919038310837	0.398359140250362	0.266660488372096	0.149330097640822	0.0808032636353361	0.116339548579266
0.474514616883838	0.576850330431664	0.579716267733072	0.481624874452805	0.330706976962571	0.187540869017863	0.588578490466711	0.843771885586191	1	0.979899252770611	0.793896430024254	0.531713829721346	0.233708290263348	0.395517884156881	0.552987793170291	0.639082178995288	0.6106006973224	0.48227832444211	0.0290148701026188	0.0587701630012169	0.0974502028949468	0.133115067132219	0.150094683211621	0.139775337219835	0.000251497759091141	0.00191150579235963	0.00463574577760443	0.00804023891835235	0.0110021762341176	0.012182967987823	0.301953113604166	0.326225388700641	0.294493069249597	0.222088980429352	0.139814124960429	0.0733141624746554	0.296325981371124	0.419109309730915	0.495273274321315	0.489124666253543	0.403687187741004	0.278358590328629	0.112629510827615	0.209018497828796	0.323540425355799	0.418288059726204	0.451881353548372	0.40796268718698	0.0159241368463401	0.0398941614188091
0.256484227262863	0.307066736404948	0.23381996570126	0.113241893026534	0.034882640958094	0.00683420974695077	1	0.788678929055551	0.395619040274958	0.126220774602916	0.0256130446105784	0.00330573684640827	0.219996022875591	0.11429920124374	0.037770111781433	0.0079383465355307	0.00106117874317447	9.02243351507554e-05	0.0027308959288599	0.000934677180667971	0.000203467393810668	2.81711498315649e-05	2.48078579467713e-06	1.38936696689533e-07	1.91279410817719e-06	4.31264220954763e-07	6.18346808130543e-08	5.62891088965987e-09	3.15168225414052e-10	0	0.810975031024271	0.562154286053097	0.235247745812992	0.0594315854697413	0.00906423303727421	0.000834577562948319	0.61873766970475	0.573174845116675	0.320545429175477	0.108221601316232	0.0220576999174472	0.00271411591802281	0.0371547329036396	0.0459967588507305	0.0343765443813861	0.015510261036898	0.00422471966637717	0.000694702051768684	0.000175602305035331	0.000290519864252654
0.781804727018225	0.69826948884431	0.449614020558683	0.208712582308653	0.0698472679128089	0.0168516418768131	1	0.977366216013012	0.68866284430382	0.349822699609555	0.12810949757046	0.0338225755039228	0.0918874359591444	0.0982756681627237	0.0757753381943927	0.0421213001012973	0.0168798140337442	0.00487669454167665	0.00060655011751329	0.000709886819195128	0.00059896788838301	0.000364342616710074	0.00015977484776609	5.05124993367522e-05	2.87628339708699e-07	3.68372027848791e-07	3.40121136275275e-07	2.26398009273138e-07	1.08643460995631e-07	3.75860413079514e-08	0.140261230139572	0.213170184812865	0.0668319726384204	0.00432226209917703	5.76642857953041e-05	1.58698103320205e-07	0.168953961328891	0.0731571371867801	0.00653452502794624	0.000120403843175092	4.57652325256079e-07	3.58839297120675e-10	0.0432269888829756	0.00533264671553687	0.000135706184966529	7.12402558385979e-07	7.71472232997027e-10	1.72339221852373e-13	0.00234907812299107	8.25628724194684e-05
0.392560001030358	0.370137442221229	0.276817076649639	0.164208322847487	0.0772624189144393	0.0288340979236217	1	0.887780111485086	0.625149572630317	0.349168720322051	0.154688746306643	0.0543564054367634	0.314763108139059	0.263110014852648	0.174447001000848	0.091740504814954	0.038267173890628	0.0126602939695982	0.0122409930662325	0.009633997694038	0.00601377273048592	0.00297714869417633	0.00116850446872768	0.000363128300421576	5.75383988135459e-05	4.23035459202126e-05	2.43314707208644e-05	1.06521959783625e-05	3.12245594675866e-06	0	0.270649029500336	0.258500921790456	0.222220121982924	0.171937339902261	0.119735314678575	0.0750479555917591	0.663040049865103	0.693606683769301	0.653059287909013	0.553423718381258	0.422112959366649	0.28977788093869	0.482774489348827	0.553140785079068	0.570417517535533	0.529438891958312	0.442287449455964	0.332551645907493	0.104476296824549	0.131107590353359
0.715868943853991	0.759219246580252	0.567954237740322	0.297680464724214	0.105690605514012	0.0202118831809085	0.837284377748277	0.965214042097581	0.78594426287788	0.450499624481948	0.178530544052803	0.0441408791483456	0.559851992561313	0.702476959828507	0.621567008481889	0.3868222493929	0.166433885103654	0.045067764788459	0.210468629260815	0.289650733886782	0.278489311153615	0.186702881026626	0.0847320833066445	0.0218156194029796	0.0384569540095013	0.0619717423271602	0.0653152899309655	0.0455776406086535	0.0187071446673055	0	0.130675262732617	0.143186299516357	0.11857772128658	0.0730766768445511	0.0310902803922967	0.00521421211821664	0.50428299064499	0.57349511367825	0.501074529810465	0.33548844965301	0.170043721382498	0.0620087304088804	0.844094620904653	1	0.91224691313656	0.640191863627327	0.343727217416671	0.13819780074119	0.636741860119167	0.787272204428511
0.272574571175169	0.258488189510385	0.149917488864142	0.053176444123132	0.0115354881706178	0.0015301988057387	0.443823697133412	0.851877260289079	1	0.717925620170215	0.315221100351778	0.0846460726316151	0.0525465130351443	0.204137625931255	0.485017463294138	0.704770909178831	0.626318167270512	0.340406977289474	0.000452085190831353	0.00355669055621349	0.0171048176670614	0.0503065717967644	0.0904865195889088	0.0995402279092789	0	4.22342015226476e-06	4.35804167780205e-05	0.000260822734131649	0.000950290506029093	0.0021161834372638	0.114677743843994	0.0945770335062936	0.067544966673995	0.0417734881835411	0.0223721699545981	0.010375588146053	0.118633813713473	0.121412588511046	0.107601875144487	0.0825803641050732	0.0548825637343457	0.0315858184568081	0.0739484512433057	0.0939145898337711	0.103285144952972	0.0983656646659443	0.0811241278517016	0.0579371674098129	0.0277740642831843	0.0437716695155163
0.00201957265776554	0.332061281823093	1	0.0551575239468554	5.57227481154719e-05	1.03105846787516e-09	0.00168103935116338	0.0911133466930773	0.0904501143921007	0.0016445960547859	5.47686921099836e-07	3.34063093246548e-12	1.88367947054864e-05	0.000336555339585803	0.000110135915968195	6.60122374426881e-07	7.24674434803966e-11	1.45708346569101e-16	2.84149474024721e-09	1.67356158510863e-08	1.80534223684696e-09	3.56697765973259e-12	1.29081569724927e-16	8.55561209344087e-23	5.77028727988075e-15	1.1203085204287e-14	3.98383043102343e-16	2.59469940756107e-19	3.09525310541387e-24	0	0.00824275519899335	0.0107609514616428	0.0132252260630482	0.0153013481760384	0.0166659644818258	0.017088556069465	0.0102384052270703	0.0126426500740187	0.0146966408763294	0.0160831905606069	0.0165691601134609	0.0160695214262215	0.0113492968527952	0.0132556885396535	0.0145750411007379	0.0150866024515621	0.0147010131451328	0.0134858165251387	0.0112274809041121	0.0124034697903751
1	0.872961505041025	0.62509914148548	0.367026695006292	0.176491844145634	0.0692203044773403	0.761821814259896	0.78766836211337	0.668050766819926	0.464708266150771	0.264979636147363	0.123631736934759	0.220922295982101	0.270704732355487	0.271945568550734	0.223976777013423	0.151149731460664	0.0834190892795441	0.0236132342126348	0.0347033759626445	0.0414801652887957	0.040463050418176	0.0321991425197152	0.020802041323272	0	0.000749652823763342	0.00148339354433392	0.00187755498198461	0.00172672147166371	0.00111175227851413	0.135480458745571	0.267869657337595	0.375141540774725	0.372704474130433	0.262677070350785	0.131115071545417	0.110833335812357	0.233134473976196	0.347083279009759	0.366506558354334	0.274559179506529	0.145726384395897	0.062635296214231	0.140603216512555	0.222725916587111	0.250018918450298	0.19901181346438	0.112171630953428	0.0241309493946131	0.0584662909889474
1	0.89002500044908	0.706280208199295	0.499289445844971	0.313794248192689	0.174450249508536	0.905919973472816	0.957247185872159	0.902125155121906	0.758136769316882	0.567825840160147	0.378495584625619	0.431553263332178	0.542229660610753	0.606999905041161	0.605722464959072	0.538808767471157	0.427010253395112	0.104658220112933	0.158788760903073	0.212748934786733	0.253011057160212	0.267627744575527	0.251930373372806	0.00810024560433159	0.019551838115035	0.0347056378698367	0.0514944575897046	0.0662459865894079	0.0748789020747314	0.364739606436618	0.390909423589626	0.402223046720371	0.397358181893029	0.376886422664387	0.343162779823258	0.69559356472061	0.70982613706946	0.695672403483277	0.654791882251872	0.591852240663843	0.513652632637721	0.523462977240472	0.508854964903402	0.47498120880418	0.425676110046404	0.366187175416949	0.302259186720716	0.153006304102909	0.141313264052518
0.948032987458744	1	0.973151529563504	0.873698978523465	0.723653434344267	0.55291312423821	0.699578161704878	0.768177144292833	0.778176397362933	0.727257309610184	0.627020094365278	0.498691303534327	0.279326378497609	0.319369372939417	0.336813877170182	0.327657457953651	0.29401832144503	0.243339613888421	0.0597987371809326	0.0713270358322018	0.0783862251179198	0.0793948685049329	0.0741190764107766	0.0637605698183637	0.00614578197722844	0.00784905325673278	0.0091104604401264	0.00965800470544888	0.00936604300425084	0.00830211215384426	0.558942722872109	0.571664022703001	0.531352372129046	0.448822781417297	0.344482891594102	0.240187191785743	0.363268486889448	0.395660897015448	0.391608862952532	0.352218728719736	0.287848537654948	0.213703554558309	0.108980366150579	0.126513237741794	0.133380952570984	0.127724913164055	0.111080446460833	0.0877031582493102	0.0144092239549903	0.018022742452751
0.785080618527472	0.843838321753916	0.836266027956739	0.764131442831215	0.643739752773933	0.499947723279339	0.74993785237539	0.895255924160853	0.985370276379922	1	0.935731704533446	0.80731245441999	0.260179626956646	0.345280602567525	0.422278922833027	0.476058028782993	0.494768113345003	0.474065506228082	0.0316910239420902	0.0473586327880998	0.0648128875127188	0.0814893118112231	0.0942699825154273	0.100412392130124	0	0.000975129120926867	0.00224884191674547	0.00372392608625234	0.00520445582878465	0.00642905048915723	0.643540193287201	0.640868985619907	0.604815679982173	0.54091191932936	0.458412555775518	0.368103320732089	0.447658723592759	0.4832554080164	0.494362675660195	0.479246615647667	0.440260556981342	0.383245012972124	0.160801892846193	0.188336929358449	0.208950250314655	0.219621681205835	0.218704900415601	0.206343453821166	0.0289113452077892	0.0370580347895095
1	0.36904563561603	0.0169082632502235	9.61738012173526e-05	6.79130782591792e-08	5.95372682082913e-12	0.682844198337927	0.222832300519348	0.00902762514651327	4.54054249697271e-05	2.83518123328984e-08	2.19782323119388e-12	0.0212712435744801	0.00613798534537197	0.000219886044701518	9.77931287330759e-07	5.3995537417772e-10	3.70123139287497e-14	3.02283032538147e-05	7.71299737257153e-06	2.44326992935494e-07	9.60856583133381e-10	4.69120641660344e-13	2.84337505918363e-17	1.95967608718711e-09	4.42150532711617e-10	1.23849673354759e-11	4.30683686663117e-14	1.8592490767314e-17	0	0.30163210108794	0.105101829321914	0.00427913807601445	2.03570870903593e-05	1.1315878567744e-08	7.34977815835907e-13	0.480823993216849	0.164463991355451	0.00657307866987163	3.06958839120816e-05	1.67496125961332e-08	1.06792978278712e-12	0.320371372628931	0.107569803701115	0.0042202711939017	1.93465554435305e-05	1.03628748749245e-08	6.48589875520185e-13	0.0892237089328356	0.0294082326697297
0.595135666024733	0.438167022064608	0.263872368790192	0.129899890315972	0.0521623739498788	0.0169418955803206	1	0.994924811052819	0.809905216381249	0.539388796291236	0.293829695276298	0.130827086963957	0.579986004246782	0.779735267947055	0.857654354377343	0.771839805202827	0.56829761406765	0.342288682270644	0.11587920112592	0.210773339526601	0.313400169588806	0.381152454970727	0.379216724072217	0.308648302172237	0.00763084900002539	0.0193278059665907	0.0392213973800894	0.0646966877771462	0.0871060246538923	0.0958475589652559	0.467996950737232	0.544663515547543	0.476276335643418	0.312886369111291	0.154335792968388	0.0570288813890024	0.725163502288401	0.748307973945209	0.580222573678625	0.337989351482583	0.147806748533261	0.0483744642988736	0.551065365017781	0.504214350202092	0.346610903597106	0.178933274153414	0.069243534281684	0.0199167247088879	0.205251497155471	0.166467572502148
0.180664549647079	0.356711447132769	0.430652350684135	0.317908596528338	0.143497188508116	0.0396050131413576	0.70991101459688	1	0.861314504546243	0.453616868680224	0.146077154832697	0.0287634541954184	0.238774477297171	0.239958409165113	0.147451677097194	0.0554024689589959	0.0127284085123269	0.00178806777873834	0.00687423952702139	0.00492861177062515	0.0021606770269482	0.000579187107565229	9.49291073670565e-05	9.51007924830357e-06	1.69357282689065e-05	8.66063592887979e-06	2.70576304322303e-06	5.13950980790449e-07	5.62727912880682e-08	0	0.0144749802454451	0.0174461990105985	0.0157780017314843	0.0107070911456663	0.00545204278454387	0.00208312336549203	0.0148321325305566	0.0249697690132145	0.031542330991667	0.0298979487991895	0.0212646064173564	0.0113485825302258	0.00598694097445135	0.0140781013892757	0.0248399916941922	0.0328872176700744	0.0326716575670221	0.0243547431224008	0.000951964673157112	0.00312672146020069
0.926317057137674	1	0.943051125219879	0.776708878234422	0.558122568551636	0.348979837500769	0.659102686491066	0.798037213517662	0.84365085691585	0.778918447302493	0.627819402976779	0.44114336119286	0.300806484164241	0.410111604416125	0.486846195403709	0.504064924224764	0.455312976426143	0.358490945429964	0.0840933029205182	0.132167866262914	0.178102326547396	0.207824038443946	0.210724757541164	0.185714580493646	0.00889963174718051	0.0216272632258969	0.0366135967892929	0.050287149309161	0.0583222722909891	0.0578108945862116	0.479161441405721	0.445985184234714	0.37639961032951	0.28767604910212	0.198519867795215	0.122865264532427	0.40034553138644	0.425134725283158	0.409449464512529	0.357556523492524	0.282809450768175	0.202093243077573	0.190634487050578	0.231960604998316	0.255298012018451	0.254450512155407	0.229649679424625	0.187452599386693	0.0474431862273481	0.0686362429809989
0.830389121032851	0.874800936424649	0.859428667001286	0.787377297789963	0.672706183077656	0.535958147128957	0.770242854208733	0.901044768248838	0.982960987080174	1	0.948719862425808	0.839360995319863	0.223429380924849	0.290294493294169	0.351695788122122	0.397323781581156	0.418581881172649	0.411223811445022	0.0200446097223892	0.029036223037494	0.0391530330364851	0.0491836245630446	0.0575814066248724	0.0628406152390349	0.000292210263120318	0.00064004940842713	0.00109709941250772	0.00164041286205292	0.0022162168501001	0.00274496957600294	0.581512922557932	0.609692548325287	0.577060504212499	0.493045500118704	0.380272543830229	0.264737521198815	0.361495818341975	0.441913145888979	0.487657329939681	0.485786665516055	0.436846744269851	0.354613839900444	0.0864689471374912	0.12333579055238	0.158742908281885	0.184401466118547	0.193346868135023	0.182988079717136	0.0077365309237168	0.0130413440707217
0.159142874793978	0.12239720482794	0.0774892540734328	0.0403475076198241	0.0172284497799215	0.00596777799130526	0.791507291886899	0.807380012901147	0.678292087197225	0.469306876245201	0.267393689014471	0.125415355703105	0.663799487441402	0.897762423987413	1	0.917401201698422	0.693160985394519	0.43132160107306	0.0938012637745539	0.168339839074199	0.24868803644424	0.302520366062438	0.303060990148532	0.250023881249956	0.00204137909662154	0.00513493185495086	0.0102496776047996	0.0166535005083062	0.0221855093233992	0.0242882727769377	0.0283197392546046	0.0165050595948393	0.00760322318491302	0.00270527447014861	0.000660123748872222	0	0.236334746064179	0.19429941083979	0.127373312837065	0.0665441992545672	0.0276521150636472	0.00906849327656721	0.429965493778625	0.496310365017676	0.456932626569892	0.33551980809913	0.196466766304348	0.0916964753056451	0.171361902989962	0.277761463987211
1	0.872961505041025	0.62509914148548	0.367026695006292	0.176491844145634	0.0692203044773403	0.761821814259896	0.78766836211337	0.668050766819926	0.464708266150771	0.264979636147363	0.123631736934759	0.220922295982101	0.270704732355487	0.271945568550734	0.223976777013423	0.151149731460664	0.0834190892795441	0.0236132342126348	0.0347033759626445	0.0414801652887957	0.040463050418176	0.0321991425197152	0.020802041323272	0	0.000749652823763342	0.00148339354433392	0.00187755498198461	0.00172672147166371	0.00111175227851413	0.135480458745571	0.267869657337595	0.375141540774725	0.372704474130433	0.262677070350785	0.131115071545417	0.110833335812357	0.233134473976196	0.347083279009759	0.366506558354334	0.274559179506529	0.145726384395897	0.062635296214231	0.140603216512555	0.222725916587111	0.250018918450298	0.19901181346438	0.112171630953428	0.0241309493946131	0.0584662909889474
0.231135481103591	0.697198310401488	1	0.68202083219527	0.221181728085419	0.0341078873305939	0.0471868373534375	0.127993164319459	0.165084632856164	0.10124660901854	0.0295262499085528	0.00409439805475561	0.000263362558238823	0.000642386101600265	0.000745061644056966	0.000410905772992873	0.000107757187010982	1.34370587066429e-05	4.01851942684175e-08	8.81423025932022e-08	9.19298730944923e-08	4.55913950105617e-08	1.07513497635521e-08	1.20558049211897e-09	1.64674939524187e-13	3.27679980346268e-13	3.07141654435554e-13	1.35336606363929e-13	2.63692867627247e-14	0	0.00646164363330485	0.0121214210353718	0.0155091906831327	0.013534736320919	0.00805629810807336	0.00327074225461241	0.00913864219299453	0.0169950151269732	0.0215569096831825	0.0186499002676145	0.0110050391053807	0.00442926568090247	0.0117657991496429	0.0216915536823316	0.0272762683440417	0.0233939907396375	0.0136851240287652	0.00546032165538155	0.0137899367056039	0.0252034996999964
0.00479790750595233	0.468050730910731	0.836306747413218	0.0273696907443812	1.6406116696134e-05	1.80124720117084e-10	1	0.241817919989824	0.00107104712320824	8.68880985797095e-08	1.29105167169429e-13	3.51365059289265e-21	0.0239249519649231	1.43412491413197e-05	1.57454291929975e-10	3.16631153051438e-17	1.16623050826571e-25	7.86768150264012e-36	6.57060099154394e-08	9.76311547016907e-14	2.65707230875047e-21	1.32449382350917e-30	1.20928347446767e-41	2.02226430057491e-54	2.07139088650816e-17	7.62944272257884e-26	5.14701210082106e-36	6.3598837617869e-48	1.43937774553458e-61	0	0.157183278106245	0.165527006023835	0.145477822546131	0.106706319053018	0.0653204096497591	0.0333712961458619	0.0949537271620987	0.129565639648513	0.147547917667602	0.140230260351232	0.11122843081289	0.0736300837848402	0.0314563093018466	0.0556161475223561	0.0820652794461484	0.101060959518948	0.103865854001373	0.0890897191051111	0.00571470204305957	0.0130918806268245
0.758205565517489	0.793169961356372	0.776853132847817	0.712362890704303	0.611556532193876	0.491483543223497	0.791366520687458	0.913810746593334	0.987930664081583	1	0.947716746449211	0.840919429894502	0.285231197124219	0.363828052487554	0.434346452775216	0.4853881919455	0.507797562646126	0.497339782315679	0.0343871209286047	0.048985424758594	0.0649899761562017	0.0804871008297915	0.0931570936882184	0.100826698275339	0	0.000861714150351862	0.00195966410834267	0.00322952191318608	0.00454256093895776	0.00572064128513505	0.193490267266226	0.245471488539682	0.294835050349391	0.335341187102985	0.361223186959489	0.368527830074271	0.253654934175617	0.324273279714451	0.39253209510742	0.449997451101524	0.48860393123158	0.502500606831273	0.14499980342345	0.187060313362784	0.228411914008505	0.264068107698824	0.289100640600244	0.29974853515645	0.0353771599746256	0.0463608128838569
0.98235397059017	0.685537479845855	0.348206895872979	0.128719730798495	0.034613436280716	0.00674982226367979	0.931326444697721	1	0.781540039029577	0.444580160717498	0.184065094468509	0.0554493763355038	0.16818183966468	0.277869583354551	0.334143658646272	0.292460629533966	0.186309720811933	0.086375863850915	0.00575043561531829	0.014675241096639	0.0271837616506885	0.0366212526249589	0.0358963846106259	0.0256007033212393	0	0.000110455183625157	0.000384500125842339	0.000837370334973605	0.00128218771423361	0.00141125917187983	0.201473514940471	0.240773374160454	0.186251124944768	0.0932512149171329	0.0302039023855191	0.00630832818904524	0.119406394634599	0.232059657906263	0.291912449668281	0.237690313415915	0.125272098593314	0.0427207342363399	0.0385876257825703	0.122003664826424	0.249579120533787	0.330463946420914	0.283236211899975	0.157133372039082	0.00677645686001977	0.0349717810172465
0.390540827657417	0.646312495195619	0.474149020778833	0.154199639904962	0.0222304399099628	0.00142072149086456	0.830983152243094	1	0.533462599660239	0.126154907608506	0.0132251473198207	0.000614600745599946	0.0730851049290019	0.0639540905266377	0.0248086981855721	0.00426614703695924	0.00032520997602242	1.0989756899328e-05	0.000265690734883747	0.000169062596085101	4.76886305941458e-05	5.96318593692129e-06	3.30550451326123e-07	8.12233166666517e-09	3.99238234398516e-08	1.84727599555466e-08	3.78885660299407e-09	3.44285623592288e-10	1.36393235172897e-11	0	0.210496678175494	0.286404305331464	0.31622687164645	0.283336767801053	0.206011769784816	0.121553107148961	0.0842790090163103	0.148416388006642	0.212094413607731	0.245958329920014	0.231461506427902	0.176758761225459	0.014978873620229	0.0341404889254669	0.0631459134790214	0.0947775980413025	0.115438607705035	0.114098883891813	0.00118174685495897	0.00348612678089359
0.830389121032851	0.874800936424649	0.859428667001286	0.787377297789963	0.672706183077656	0.535958147128957	0.770242854208733	0.901044768248838	0.982960987080174	1	0.948719862425808	0.839360995319863	0.223429380924849	0.290294493294169	0.351695788122122	0.397323781581156	0.418581881172649	0.411223811445022	0.0200446097223892	0.029036223037494	0.0391530330364851	0.0491836245630446	0.0575814066248724	0.0628406152390349	0.000292210263120318	0.00064004940842713	0.00109709941250772	0.00164041286205292	0.0022162168501001	0.00274496957600294	0.581512922557932	0.609692548325287	0.577060504212499	0.493045500118704	0.380272543830229	0.264737521198815	0.361495818341975	0.441913145888979	0.487657329939681	0.485786665516055	0.436846744269851	0.354613839900444	0.0864689471374912	0.12333579055238	0.158742908281885	0.184401466118547	0.193346868135023	0.182988079717136	0.0077365309237168	0.0130413440707217
1	0.36904563561603	0.0169082632502235	9.61738012173526e-05	6.79130782591792e-08	5.95372682082913e-12	0.682844198337927	0.222832300519348	0.00902762514651327	4.54054249697271e-05	2.83518123328984e-08	2.19782323119388e-12	0.0212712435744801	0.00613798534537197	0.000219886044701518	9.77931287330759e-07	5.3995537417772e-10	3.70123139287497e-14	3.02283032538147e-05	7.71299737257153e-06	2.44326992935494e-07	9.60856583133381e-10	4.69120641660344e-13	2.84337505918363e-17	1.95967608718711e-09	4.42150532711617e-10	1.23849673354759e-11	4.30683686663117e-14	1.8592490767314e-17	0	0.30163210108794	0.105101829321914	0.00427913807601445	2.03570870903593e-05	1.1315878567744e-08	7.34977815835907e-13	0.480823993216849	0.164463991355451	0.00657307866987163	3.06958839120816e-05	1.67496125961332e-08	1.06792978278712e-12	0.320371372628931	0.107569803701115	0.0042202711939017	1.93465554435305e-05	1.03628748749245e-08	6.48589875520185e-13	0.0892237089328356	0.0294082326697297
0.595135666024733	0.438167022064608	0.263872368790192	0.129899890315972	0.0521623739498788	0.0169418955803206	1	0.994924811052819	0.809905216381249	0.539388796291236	0.293829695276298	0.130827086963957	0.579986004246782	0.779735267947055	0.857654354377343	0.771839805202827	0.56829761406765	0.342288682270644	0.11587920112592	0.210773339526601	0.313400169588806	0.381152454970727	0.379216724072217	0.308648302172237	0.00763084900002539	0.0193278059665907	0.0392213973800894	0.0646966877771462	0.0871060246538923	0.0958475589652559	0.467996950737232	0.544663515547543	0.476276335643418	0.312886369111291	0.154335792968388	0.0570288813890024	0.725163502288401	0.748307973945209	0.580222573678625	0.337989351482583	0.147806748533261	0.0483744642988736	0.551065365017781	0.504214350202092	0.346610903597106	0.178933274153414	0.069243534281684	0.0199167247088879	0.205251497155471	0.166467572502148
0.624636410303371	0.877235087710403	0.967096580231837	0.836933506529819	0.568559700813776	0.303187716583859	0.385487654209818	0.67475667779734	0.927130052611604	1	0.8466945487486	0.562752277124609	0.103667154120712	0.226208114234659	0.387407763792506	0.520803687534245	0.549591556037921	0.455269227176147	0.0121088083673227	0.0330153687513464	0.0705257349185105	0.118196888592135	0.155471360187172	0.160518447972599	0.000567048256289226	0.00205218824447456	0.00554968514144175	0.0116479612163158	0.0191281833899757	0.0246293474080718	0.110153044801512	0.212940235509982	0.273137724172525	0.232492046455521	0.131314667186626	0.0491968678238048	0.0821561147641716	0.204777039977699	0.338639481159313	0.371617824793528	0.270624839045505	0.130770864803013	0.0209273336793022	0.0673402571375402	0.143609670387636	0.203187046207735	0.190763146789945	0.118841311394391	0.00177744896659432	0.00753209043312912
0.689389903368083	0.524220976034881	0.316653503008635	0.151037330047913	0.0556041391453295	0.0140879889415042	1	0.891454246059855	0.632505819142998	0.356535105249569	0.158653205506392	0.0543341551553539	0.695673112620707	0.726556387974559	0.603940602162986	0.399165620838134	0.209008139260908	0.0855700892041504	0.230547311763847	0.282760417851644	0.275367505732042	0.212865148663033	0.130099764218282	0.0619828159335051	0.0335969047616357	0.049946392722285	0.0575746782515394	0.0519431182728139	0.0364392007159686	0.0192076178770665	0.506937654352149	0.354601121534063	0.182378118368744	0.0676258975284339	0.0162070383248832	0	0.912350830814543	0.765493970470986	0.474701927483698	0.216535343071099	0.0711164743637028	0.0147545098737895	0.655194220482769	0.658208069779907	0.488833782483306	0.267668368271257	0.106820975748577	0.029315445574663	0.1860704129707	0.224472484489201
0.830389121032851	0.874800936424649	0.859428667001286	0.787377297789963	0.672706183077656	0.535958147128957	0.770242854208733	0.901044768248838	0.982960987080174	1	0.948719862425808	0.839360995319863	0.223429380924849	0.290294493294169	0.351695788122122	0.397323781581156	0.418581881172649	0.411223811445022	0.0200446097223892	0.029036223037494	0.0391530330364851	0.0491836245630446	0.0575814066248724	0.0628406152390349	0.000292210263120318	0.00064004940842713	0.00109709941250772	0.00164041286205292	0.0022162168501001	0.00274496957600294	0.581512922557932	0.609692548325287	0.577060504212499	0.493045500118704	0.380272543830229	0.264737521198815	0.361495818341975	0.441913145888979	0.487657329939681	0.485786665516055	0.436846744269851	0.354613839900444	0.0864689471374912	0.12333579055238	0.158742908281885	0.184401466118547	0.193346868135023	0.182988079717136	0.0077365309237168	0.0130413440707217
0.373481772436337	0.391309882477779	0.303465471331129	0.174022045665336	0.0734762407131393	0.0223919212162479	0.682484779584543	0.959966047192672	1	0.77152104142734	0.440683153204134	0.186035916648133	0.318550341988773	0.602054570697679	0.842088625208092	0.872238379118074	0.669098552745868	0.379943222701324	0.0371451245470801	0.0958544867511625	0.180856320842889	0.25184887224516	0.259411338899023	0.197670916127207	0	0.0028229323782965	0.00889375925274786	0.0176091572434877	0.0247879116654682	0.0254125246775246	0.198787854509134	0.258240193560359	0.282343373413523	0.259864908378338	0.201300435186246	0.131130173092966	0.169154918902359	0.233752026527568	0.271794766417166	0.266024705155457	0.219166965135631	0.151897725578141	0.121460623445813	0.178652099448863	0.220968016557521	0.230004780762433	0.201503080411364	0.148518564014131	0.0734569770105198	0.11517357899974
0.715868943853991	0.759219246580252	0.567954237740322	0.297680464724214	0.105690605514012	0.0202118831809085	0.837284377748277	0.965214042097581	0.78594426287788	0.450499624481948	0.178530544052803	0.0441408791483456	0.559851992561313	0.702476959828507	0.621567008481889	0.3868222493929	0.166433885103654	0.045067764788459	0.210468629260815	0.289650733886782	0.278489311153615	0.186702881026626	0.0847320833066445	0.0218156194029796	0.0384569540095013	0.0619717423271602	0.0653152899309655	0.0455776406086535	0.0187071446673055	0	0.130675262732617	0.143186299516357	0.11857772128658	0.0730766768445511	0.0310902803922967	0.00521421211821664	0.50428299064499	0.57349511367825	0.501074529810465	0.33548844965301	0.170043721382498	0.0620087304088804	0.844094620904653	1	0.91224691313656	0.640191863627327	0.343727217416671	0.13819780074119	0.636741860119167	0.787272204428511
1	0.135335283313769	0.000335462628662364	1.52299798221557e-08	1.26641656634465e-14	1.92874987515761e-22	0.013867248464451	1.82298142934414e-05	4.38931010551975e-10	1.93567463072905e-16	1.56347349890363e-24	2.31297406588733e-34	3.6979513057616e-08	4.72208767841192e-13	1.10440656126558e-19	4.73092412037469e-28	3.71180420655628e-38	5.3339164625035e-50	1.89632457510879e-17	2.35215773951126e-24	5.34370266867933e-33	2.2235157022459e-43	1.69457263544324e-55	2.36538724225894e-69	1.87001354578984e-30	2.2530946333234e-39	4.97205800629248e-50	2.0096249460276e-62	1.48770188201332e-76	0	0.0151305533525605	0.0172023823185776	0.0186675027806921	0.019335156818478	0.0191149434616803	0.0180369118056282	0.0145507954707525	0.0171879978678856	0.0193788361611729	0.0208542192779537	0.0214202248543517	0.0209999354621258	0.0127394364501495	0.0156348436384782	0.0183147381066781	0.0204772545156421	0.021852774718861	0.0222589817751847	0.0101541892347774	0.0129477214892976
0.58111754358932	0.482484375428111	0.321784435692757	0.17055100175521	0.0690792359259838	0.0174936145068162	1	0.884882266995045	0.63139745928596	0.361714969593031	0.163929107500534	0.0553544963367854	0.83109677117081	0.782381872161289	0.593860260224026	0.362123473224636	0.175201784631489	0.0641159770246417	0.331124339994298	0.331710040609757	0.266772807934571	0.171148951142493	0.0856010803640557	0.0303837327780729	0.0566798777624215	0.0610937288680043	0.0511068684392621	0.03225545360623	0.0133253851898194	0	0.352764761482032	0.35850737719833	0.296014121824577	0.197637207171543	0.10493311887927	0.0416297978459646	0.791323752052188	0.895338119445226	0.826520441041564	0.622081675029008	0.38043276246481	0.186927097942056	0.651032527141874	0.820694373008146	0.843690838100606	0.707483992475311	0.483053620093166	0.266864442784829	0.193310200386937	0.274495665347371
0	2.85786519367363e-06	0.000192915628331904	0.00320136270572618	0.0131060849640963	0.0132373730836434	6.2601800081648e-06	0.000886874744682389	0.030946419914405	0.266406903222054	0.565812086645863	0.296476829633295	0.00015298722341491	0.0112260159467289	0.203216458851318	0.907577131545705	1	0.271836800920898	0.000152810398082346	0.00581718363164061	0.0546306079209302	0.126575731667287	0.0723530082597414	0.010203617946567	6.23846325940107e-06	0.000123393675793262	0.000601221644562717	0.000722669903199786	0.000214299353271984	1.56688944890615e-05	0.00010033796430198	0.00175462726732911	0.0153639244348882	0.0673683173847152	0.147926973656916	0.162658714970465	0.0017465988604373	0.0218160888992725	0.136457280814122	0.427419866749296	0.670426240333595	0.526605783776001	0.00661635505266375	0.059034432401731	0.263772645377366	0.590190743881447	0.661292125411564	0.37105016483297	0.00545482848521723	0.0347674182947306
0.0145854667703062	0.0608024671429426	0.147057351131028	0.232764469310619	0.245790335098988	0.173400242126699	0.0905932500103895	0.298962866464898	0.64859154470449	0.942398389332724	0.920215514854485	0.603764327299803	0.122591088680901	0.371126600412785	0.743909291259734	1	0.903592957333278	0.548464263547197	0.0408053984075196	0.11918115446855	0.223479661125863	0.278716156806391	0.232543644599932	0.12920221676329	0	0.00652926063212892	0.01416050147164	0.0169263010513639	0.0121538937944037	0.00430750172439259	0.0880699721499722	0.110726184165898	0.120785079032453	0.114481989107205	0.094199932556802	0.0670311267892905	0.379539931245056	0.515013701663183	0.609221737993842	0.628618414759586	0.565841490462797	0.444173059840737	0.379258042228031	0.559454778976004	0.71925433883387	0.806604312219364	0.789268064270972	0.673833374473198	0.0878666961947201	0.142845628671399
0.310557884227814	0.398763386396495	0.42653320580533	0.380081477549782	0.28212955540452	0.174392724814249	0.32994469953978	0.55712387128321	0.78359357423985	0.918209516686019	0.896458316027668	0.729209565417601	0.114857552059446	0.255424241142698	0.472609739417609	0.728280071137878	0.934937816571376	1	0.0127345759472694	0.0380991754305052	0.0933094230449509	0.189478012324677	0.320086643530756	0.450287368805241	0	0.00141409502547673	0.00561347917114409	0.0157750588492578	0.0356055323985338	0.0662450161631373	0.273727912007841	0.314357392040937	0.307580908430269	0.256400146374689	0.182063001417554	0.110063185436655	0.171541794712723	0.250580479922875	0.311777605024291	0.330491936670182	0.29848033620972	0.22965295742771	0.0681905718588865	0.126923973887726	0.200944502542119	0.270899391867765	0.311109797950801	0.304403210576727	0.0169547872054151	0.0406559978467032
2.32560889420374e-12	1.37377529689249e-08	7.01455683383914e-06	0.000309592397051312	0.0011810977656661	0.000389481578853724	2.42739980889745e-12	4.63752061507961e-08	7.6583622592099e-05	0.010931794798592	0.134881550274356	0.143853071639289	4.76864056213871e-14	2.94648779346549e-09	1.57369373398374e-05	0.00726509500067079	0.289913135139757	1	1.76316715168937e-17	3.52348220017183e-12	6.08629737456909e-08	9.08740255492886e-05	0.0117282139127818	0.130836676264243	0	7.93026112985739e-17	4.43031660071587e-12	2.13937481405427e-08	8.92985705948478e-06	0.00032218672950299	7.33194254522793e-10	6.56480145643325e-07	7.74628767344816e-05	0.00120457856030329	0.00246857382282937	0.00066669406966317	8.21534260163091e-10	1.71299448960254e-06	0.000470712503837733	0.0170460982122391	0.0813511544196133	0.0511648772475672	1.33414220570377e-10	6.47828654294653e-07	0.000414560258188936	0.0349610655912233	0.388553780354882	0.569098051495222	3.14013547233864e-12	3.55086497961105e-08
0.191306111163646	0.28178289647704	0.354039801471616	0.38012760201327	0.348928670709655	0.273679315559797	0.352551664013128	0.567155993553298	0.779473575751153	0.916420962034931	0.922104853310034	0.794079140623462	0.264743021907396	0.467508608375052	0.704306233703007	0.907222465586628	1	0.943455264827439	0.0794820967848777	0.156671545536162	0.260492037184856	0.36871812003904	0.445753716632472	0.460774447425744	0.00638367069532565	0.0183052780577268	0.0365102211657464	0.0587147443265249	0.0789892560869198	0.0899628974817845	0.0993498039551539	0.172413468918115	0.225863558355957	0.224758174769826	0.169879178790744	0.0968829172042854	0.160148156398534	0.319106751291723	0.48163259924511	0.553627425548622	0.48521788218325	0.32389729088046	0.109036079628715	0.252902754236967	0.44157546685545	0.586319193010056	0.59354686839226	0.458146897937667	0.0295783214607237	0.0845517244850958
0.0874662773132243	0.155252046765055	0.230142001813319	0.284915783523017	0.294577295461913	0.254357285205633	0.125275381641444	0.262769160636818	0.460304222314419	0.673407011997	0.82275870974513	0.839517093657369	0.0489125717366104	0.121238976031724	0.250971978758807	0.433880478329032	0.626436555924453	0.755346554216749	0.00520578861708228	0.0152487782091085	0.0373022069973096	0.0762066758059978	0.130020753850311	0.185265337038434	0.000150757795417769	0.000522552089155003	0.00151111290240758	0.00364850974269262	0.00735638231352566	0.0123869576200467	0.329742369527937	0.58059857548452	0.660881268923958	0.486314513161143	0.231343447731144	0.0711447118326879	0.0971094002673517	0.326809725802604	0.711007796320106	1	0.909226278270221	0.534429323103663	0.00634458101091438	0.0408116866915677	0.169706251221757	0.456200364611707	0.79279237999466	0.890655207936908	9.16765003086079e-05	0.00113041925201044
0.000229925677250326	0.000507005079014879	0.000689278307778699	0.000577742581507329	0.000298559991497833	9.51231683426902e-05	0.00798016927255042	0.0363496924672676	0.102081453165413	0.176746332978517	0.18867373459271	0.124173792429566	0.00170868949532747	0.0160773915454134	0.0932664600268444	0.333574515051834	0.735559313697042	1	2.25704704492219e-06	4.38689109406981e-05	0.000525691021348061	0.00388384358667915	0.0176909179674197	0.0496817026875981	1.83886150210239e-11	7.38451805546622e-10	1.82794004208972e-08	2.78969683564154e-07	2.62488000441642e-06	1.52271757285785e-05	0.000816634866166827	0.00493701233044823	0.00422123743038528	0.000510451663891313	8.72988940322269e-06	2.11155331657268e-08	0.000989180251085937	0.0382307974068486	0.208973179593572	0.161550021331628	0.0176629306397158	0.000273122690599432	1.37657745824902e-05	0.00340126287510762	0.118855427541099	0.587404289004605	0.410576872958707	0.0405873902218226	2.20091246597272e-09	3.47652004810394e-06
0.240674853121193	0.413181549550586	0.565150062581457	0.618050088472102	0.540789395905294	0.378181301212924	0.371491334781928	0.646664658949202	0.898847974158042	1	0.890943137173271	0.635309950246542	0.229379099792145	0.408165173382502	0.578307000654951	0.655040531593756	0.593719930220479	0.430306358749552	0.0537010801060068	0.101017805358256	0.147700905823908	0.170962154645134	0.157353442971545	0.114889234377887	0	0.0051012147290235	0.010311563520944	0.0131426859571844	0.0119696673527963	0.00748565719049688	0.0238356867930038	0.0612264547355243	0.1244617477457	0.212389787320457	0.309509275782379	0.387463896491668	0.10357520354616	0.208149343961242	0.355136239301187	0.519672334864139	0.65454135978764	0.710547394510761	0.130490663131374	0.225992537701213	0.334313163882699	0.424922280585184	0.465048196432356	0.43851533931362	0.0517959444797432	0.0795076593119194
0.00174193773219693	0.0187597311658059	0.0890371172326724	0.241643272302344	0.383028619902532	0.355604599655009	0.00856230589196896	0.0658485889838821	0.278744152676322	0.687183679857949	0.992278368644406	0.83989872008916	0.0110727989157376	0.0763487309362011	0.294243436610268	0.66122008770035	0.870424369161696	0.671622386181486	0.0043442411744048	0.0295162393949565	0.104817276495175	0.215221791212905	0.258377669561357	0.181586716835684	0	0.00328424849097733	0.0120646588150827	0.0231459239065773	0.0253886258510876	0.0160209974008395	0.0021733966371859	0.0262158191276347	0.131993703182924	0.347322740070961	0.485336096782531	0.360772991799284	0.0113989165029708	0.0933858644296166	0.387896640654126	0.853826543110057	1	0.623383245468516	0.0211145670216794	0.141350452512427	0.491215376244246	0.906363166082752	0.890020990521866	0.465102570732794	0.016268853253898	0.0919935968406167
0.0113976559370459	0.060494066346998	0.160574253761868	0.275827558117048	0.317761832681718	0.246740509037342	0.083771595683975	0.283268965931493	0.624073972135624	0.926553438148575	0.932820479988999	0.636870078286125	0.138368530165347	0.400349359086655	0.769407181667616	1	0.881837933394634	0.526892333782288	0.068965937288856	0.179760722895078	0.305166040436534	0.348002582228944	0.26770568293646	0.137608683265577	0.00584032864518302	0.0208518811154513	0.0338879874419087	0.033766485068279	0.0206037993779302	0.00564880557255312	0.0672068652267217	0.0634264141810878	0.0548072096300622	0.0431548637292469	0.0306243835529729	0.0190813458387723	0.385483687863813	0.411807494263028	0.406337389755867	0.370304284406242	0.311545068930175	0.241731821179235	0.455918337881066	0.548320482671035	0.609142580183889	0.625296275375359	0.593154004871681	0.519872825531496	0.114848939714609	0.157373999328293
0.0186411595556372	0.0457217714263227	0.0698389322729682	0.0734818460766459	0.0536515519845993	0.0255992763253571	0.163297944588793	0.347967676381826	0.527580094472215	0.575970010050456	0.453491224615057	0.25622484621967	0.25365533193155	0.558135450994766	0.87930107277591	1	0.822112563327645	0.487476110571172	0.0883457388016896	0.209765999645646	0.347893260274701	0.413338423143326	0.353477899505848	0.216662496067219	0	0.011714241551785	0.0260221130552065	0.0341182782632655	0.0295843797277168	0.0161184120955777	0.0120814505606648	0.029178197401968	0.0469225489616189	0.0571086739416189	0.0540324536132154	0.0394810985010762	0.122027878373891	0.221572259671815	0.318110754540911	0.365010822607805	0.335618590606508	0.24690552572699	0.226021900559136	0.390910237972137	0.539455385632718	0.597138046882038	0.53080510359861	0.378397426708584	0.111614862025992	0.189279778739959
0.017685361882585	0.028343215387031	0.0331820700335285	0.0287223877225775	0.0181827424660938	0.00791925591584173	0.177112326705959	0.318023358056103	0.429441002714868	0.436982972331871	0.335104835391606	0.193338382504645	0.257337967058513	0.5372369232723	0.844085365297647	1	0.893698736248664	0.602342597137564	0.0582165266193228	0.144029813245246	0.264851351593266	0.365901846573768	0.380791974620652	0.298589650893906	0	0.00411802232135219	0.0113036499892247	0.0195037880843181	0.0240968633164704	0.0218326864635774	0.0753020127511604	0.0856370147382944	0.08499524255496	0.0736154274559332	0.0555363063248995	0.0363038504618945	0.353210012086682	0.433973163916535	0.46669526773591	0.439352591748681	0.362031093385558	0.26098000243641	0.50098216669032	0.666525792636673	0.776304118786045	0.791701459528894	0.706994644666811	0.552752080885754	0.217826504466024	0.3144787671221
0.0503301465261736	0.103944781168729	0.165689091849282	0.211119970278535	0.217157030013691	0.180474908606346	0.209446587443459	0.393535527048217	0.595694901627402	0.732045135841937	0.732004382567576	0.595595113865436	0.313869967130691	0.569713988597268	0.836968365470601	1	0.973045326779312	0.770951518804929	0.183872423740567	0.327767206540509	0.470329762273035	0.547528590815379	0.51819740713611	0.39843998275769	0.0370955372952259	0.069840451501982	0.100501245549656	0.114840319242355	0.105125435116982	0.0766614383123918	0.239030557194146	0.346251119512281	0.42137255997404	0.432115337214023	0.373534824906011	0.271620465044377	0.496997097085067	0.698308979672363	0.82757743288028	0.828319465574175	0.700193159389284	0.499246810157116	0.388417968615368	0.533568556282138	0.617706088561882	0.603538873115721	0.497588725287639	0.345443097321581	0.110866863916983	0.151025427124641
0.100854576621268	0.224837308449444	0.381422283800738	0.492646785222959	0.484523161112863	0.362860509495656	0.15931867342881	0.379626675168757	0.688530054112848	0.950875651885439	1	0.80085948484094	0.101891253425036	0.259737803911291	0.503796505463704	0.74399145213218	0.836647830957602	0.716461489002468	0.0262822449012591	0.0719210866261562	0.149337561951166	0.235907942429474	0.283700409408832	0.259769220178901	0.00257106808428708	0.00789972463802071	0.0177767400154447	0.030160943855804	0.0388400646816216	0.0380255757194636	0.049490406484699	0.182346439478104	0.355061591230158	0.366127203698701	0.199941818858382	0.0577289640668734	0.0244755803658	0.114760390425906	0.283455341489491	0.37062261454411	0.256657181352625	0.0940628872466504	0.00769232124395796	0.0464761919175233	0.14583559672866	0.241845525330149	0.212357273066341	0.0986971208283791	0.00141623702528694	0.0120101959506393
0	0.010897785533854	0.0559468623293973	0.131803814361583	0.151902448422441	0.0859881098025742	0.00698386374057111	0.0678963644245503	0.285248649818985	0.586123521541232	0.594757687232038	0.298070291550512	0.019285506007227	0.150452054652164	0.552750494581686	1	0.894388467781514	0.395279524495745	0.0184808312776555	0.127248381656632	0.412444232674271	0.657875278644685	0.518517083895645	0.201603833201858	0.00605106690537027	0.0407650306779217	0.118035150281442	0.166302738857742	0.115220295478662	0.0388044997132519	0.0848444167884059	0.119351754009733	0.154871278522783	0.185520851346724	0.205239935777802	0.209726153696904	0.147858833052452	0.201091116179668	0.252499081137467	0.292832206588932	0.313727156408739	0.310521365929332	0.165215235832167	0.217588761354054	0.264618229655657	0.297256293904568	0.308482617786952	0.295757372562608	0.118548786610686	0.151324830098468
0.431218344903833	0.555429732176442	0.63318940420918	0.638888625158212	0.570564239590306	0.450982585080539	0.363348737008651	0.5620797276875	0.769508919236395	0.932414799619099	1	0.949272146902312	0.105354382847021	0.195947102239154	0.322304501647173	0.469083577374726	0.604192686567983	0.688774623670874	0.0102324810586879	0.0232667680360861	0.0462783185461317	0.0811232487492659	0.125648570318175	0.172122707683765	0	0.00061480063972379	0.00195918686805232	0.00451238628886005	0.00869312484922444	0.014524357773378	0.373437835582319	0.43105259641857	0.449310860736283	0.422934514675332	0.359502323026854	0.275936605029717	0.41797148738331	0.533675568978484	0.615335075154667	0.640712701389293	0.602470274586467	0.511591596353187	0.195631819419071	0.276387336655137	0.352557815603698	0.406091934471625	0.422396846264279	0.396756592000376	0.0380766958375426	0.0596753292970132
0.363788087829335	0.549526458642082	0.677014600576849	0.681778466437971	0.561243402939757	0.376914023978444	0.431037470758191	0.698801304151976	0.924345238975788	1	0.885251558572278	0.640748139252023	0.331406412458165	0.578858954451642	0.823243594642292	0.956924663082752	0.910084307643354	0.707944563869484	0.163563430453155	0.310972986872544	0.477352120788774	0.597028031915527	0.610082897608522	0.509465503652974	0.0482955898051167	0.10511129507603	0.177245240905638	0.240172446418886	0.264280020623752	0.236706553607116	0.592579393610789	0.577453938475985	0.494418536392811	0.371517597188257	0.244256058652778	0.139408233670224	0.627655292783623	0.742122460846802	0.771320690362147	0.704825663777846	0.565997806920973	0.398840159639394	0.313470797383067	0.451443032123076	0.569905251365225	0.631902707185707	0.615787172351669	0.527323631583351	0.0691324638701795	0.126058761550532
0.491487099458586	0.63623904127206	0.719928714073011	0.712261695317145	0.616114123075454	0.465809432644739	0.51361829306693	0.733695019867029	0.916018394884861	1	0.954689128654701	0.797003138523553	0.225158906979539	0.356016451890566	0.491108439179801	0.591881519954486	0.623564378765547	0.574343197575734	0.0393646425052917	0.0707675449154535	0.109151526405385	0.146043230691703	0.170212173685064	0.173065615329286	0	0.00309006015240674	0.00745321605143176	0.0124882667969506	0.0169552493326522	0.019419602456062	0.496502638529683	0.579464431599877	0.611460986403384	0.5834314388122	0.503330492784404	0.392484593765875	0.462028365746377	0.618397772638787	0.748176551979059	0.818510089357591	0.809808972078439	0.724558802345579	0.210509726332696	0.324042496893812	0.450093431239022	0.564845137665816	0.640810830239983	0.657365529712527	0.0451398633157505	0.0817268489431088
0.0126935656627036	0.0383135009519984	0.0685385199706682	0.0857548979164919	0.0771948328840025	0.0494092440377262	0.10819848764065	0.25947822309174	0.448774927581737	0.571094625527181	0.537131942488855	0.373015815536039	0.174238537406302	0.426206375717805	0.75977551177264	1	0.97470681211837	0.703411506446114	0.0724972261576929	0.190891806585108	0.3563611213781	0.487468159019337	0.492248020006192	0.367010725052233	0.00178992446465572	0.0174861298070737	0.0406026647950812	0.0605594091843933	0.0637004684016458	0.0476054178712532	0.010989788202081	0.0469479867846959	0.0975789976320699	0.127517435014519	0.108321815289028	0.0587298020558824	0.0752860530559031	0.238423438041253	0.479166358022237	0.636420972006017	0.562518784295344	0.330015276846404	0.110106156877164	0.352052096956168	0.725792319829951	0.992784714398274	0.905586433651255	0.550187866173426	0.0465571430315231	0.163860709291774
0.667565917565321	0.729982394316246	0.73518868190993	0.681954307843203	0.582587477552172	0.458314875298368	0.676096849996551	0.836389134337514	0.95293254720243	1	0.966565672010607	0.860497601871331	0.338028703160932	0.473405592030575	0.610372878681071	0.724692585707895	0.792436264280763	0.79808646473103	0.0825732669232734	0.131596403707778	0.192522799875016	0.258997157907702	0.320649669221007	0.365475140131181	0.00864409408080795	0.0168068418014147	0.0288002027441775	0.0446038312191244	0.0630561129140816	0.0817251488874562	0.978074510668346	0.951552216446889	0.847081086690687	0.689955289343926	0.514109989921742	0.350342923522453	0.805044384870973	0.894816654710137	0.910073467361064	0.846936529084807	0.721174075855404	0.561820424836962	0.260482821412517	0.331088253607966	0.384878403999202	0.409272895915015	0.398147895865102	0.354326618652502	0.0319284215085858	0.0470551623153486
0	2.66034295821456e-06	0.000105732636486161	0.00195902695499418	0.0171119553245746	0.0704855781518485	0.000104144182199502	0.0028099396669695	0.0357421699047481	0.214391560758909	0.606430868115687	0.808913351349409	0.0122988901854901	0.107428574892286	0.44250677148909	0.859541937681552	0.78733821593294	0.340096919304373	0.0531940707800361	0.150465512433273	0.200704768253581	0.126248281461334	0.0374489947809595	0.00523841546965866	0.00842863822339178	0.0077206083605393	0.00333495916881267	0.000679301511076831	6.52234385980326e-05	2.9236537086055e-06	0.00153370423685123	0.083979294443753	0.227854600756716	0.0306342137245304	0.000204057043112312	3.50473225185295e-08	0.00208995605280962	0.194286746610035	0.894965855797049	0.204283601277016	0.0023105663652786	1.26270104272689e-06	0.000810148356858448	0.127867128063395	1	0.387529554150464	0.00744169192149213	7.04886076810104e-06	8.93115529931603e-05	0.0239397229310922
0.192427264975992	0.276355919238033	0.276511701749249	0.192753665001065	0.0932693351278427	0.0307565187976424	0.353461709860912	0.666575957627655	0.876614091361982	0.80456892194074	0.515255932610423	0.229843450788922	0.193022335787046	0.479491971224709	0.82901891863092	1	0.84193293616967	0.4945673962064	0.0303724410205985	0.102163101547527	0.233704054086975	0.371113564644714	0.410732915147708	0.316998321706872	0	0.00512883148726425	0.0183891707721589	0.0399620780422673	0.0587875855882772	0.05969169405042	0.0826863905004889	0.113553191715446	0.122845446782209	0.10477997305737	0.0703338048851455	0.0368818295880475	0.339029521684548	0.453627525398453	0.479610021617521	0.400745842364166	0.264489319651533	0.137598643123569	0.526588328929702	0.688854580649297	0.712301807479278	0.582246140715229	0.376075053232634	0.191646038473065	0.312599553017213	0.400139915583044
0.183252132337065	0.302513540317012	0.418487493521297	0.48513435813087	0.471284836913761	0.383660231854369	0.126886781895667	0.273054499922618	0.492406953708896	0.744116441914815	0.942322385755516	1	0.0180239266548344	0.0505614523552673	0.11885885805875	0.234145303255361	0.386528242444099	0.534710727943325	0.000525228304720131	0.00192068181741309	0.00588578795534037	0.0151145660544089	0.0325258487438626	0.0586547890670193	3.1398761325176e-06	1.4967766246266e-05	5.9792037484032e-05	0.000200157375374435	0.00056148961279951	0.00131993863072342	0.00350511726257636	0.149310933395766	0.116493959421452	0.00166470751376055	4.35707675323627e-07	2.08869592021785e-12	1.63090792818877e-08	0.00028027502278463	0.0882189910505737	0.508583789904102	0.0537014087139149	0.000103855997270013	9.7587912480665e-19	6.76576446307061e-12	8.59133113814801e-07	0.00199814398372751	0.085116907894411	0.0664091060610184	7.50934926350668e-34	2.10033729736462e-24
0.306432655416806	0.371549164638195	0.387963621355816	0.348876768416271	0.270163129418643	0.180112696759929	0.448610182291496	0.680446762095506	0.888838042722579	1	0.969037933675183	0.808800420602756	0.176414190978184	0.335046758286292	0.547675441565574	0.770893890476351	0.934535374797599	0.9757858359899	0.0182347389327984	0.0439918686480153	0.0904513711946356	0.159615066415768	0.242280576324097	0.316586242273575	0	0.00105472557071821	0.00353001639635798	0.00841613223616163	0.0164416826770281	0.0271990085563576	0.343527446684112	0.33881543357854	0.313183893459805	0.271305428854899	0.220249443745839	0.167540278620297	0.244013258991819	0.265264355416652	0.270249857055462	0.25803368914968	0.230889100915943	0.193608242919882	0.0923095596140074	0.110670063988348	0.124310674807858	0.130837170913633	0.12903791567387	0.119250997817459	0.0182927244335167	0.024316323306142
0	1.31633663654885e-11	2.51193368247378e-08	7.75505253813379e-06	0.000387376671639735	0.00313079293760403	1.45614418432357e-09	2.77189586631694e-06	0.000853731433948985	0.042543948732248	0.343025561782419	0.44749412201249	6.25343087873427e-06	0.00192145633952913	0.0955245170220772	0.768371669476129	1	0.210572095745297	8.84122594827412e-05	0.00438494979249093	0.0351875414439262	0.0456862367033536	0.00959740916839804	0.000326208143630097	4.11516373895473e-06	3.29442196107212e-05	4.26720484740006e-05	8.94293187009545e-06	3.03241414908941e-07	1.66367688078314e-09	0.00340691509324267	0.0116222788276607	0.02633753855832	0.0396472430029109	0.039646487331974	0.0263360326175588	0.0166183327382625	0.0533727688461159	0.113869111196076	0.161378636649632	0.151928786019372	0.0950140886823933	0.018968614852347	0.0573548574674606	0.115201651554229	0.153709645089676	0.136237745573809	0.0802135414808054	0.00506647395940361	0.0144225716208854
0	0.00189260013789817	0.00526362487290483	0.00874125481920387	0.00977986906139637	0.00747694898607881	0.0347388162393308	0.102247534247952	0.210447783322974	0.305650907135474	0.313849939708025	0.227863352160797	0.14523723397189	0.391150856054501	0.74364072006361	1	0.951561323692105	0.640691604487492	0.0605983870326632	0.152003690060527	0.268223142452677	0.334408774054784	0.294830410536589	0.183731644959645	0.00176337472626418	0.00522657040548627	0.00908888460531194	0.0106333733178312	0.00852913220785342	0.00455955446640433	0.0136030603053146	0.028074093430715	0.041438549586565	0.044346478925685	0.0344630712492194	0.0193143153825032	0.146427116742456	0.285876998724553	0.407327181554604	0.424062428233218	0.322611530518479	0.179203828312052	0.31676033510559	0.601418063994275	0.834280055862474	0.845983160831841	0.627094684809449	0.339648851336599	0.144414329079366	0.267485805934765
0.548356046187949	0.584569380485133	0.55493413312142	0.469057266760637	0.352844546477049	0.235944331548321	0.782231850272728	0.937141660207676	1	0.950514533335943	0.804732254438386	0.606679345053948	0.432141143739271	0.582420488406254	0.698738023507488	0.746516943018457	0.710339251556227	0.6019401962646	0.0904996617232663	0.138574539865809	0.187826183926479	0.226082835298558	0.241986357848874	0.230406907166264	0.00431001261628325	0.00982966122714037	0.0167161403072343	0.0237866119979531	0.0292980435870222	0.0316161760679005	0.369684984421894	0.334370974189016	0.260250500875883	0.174013111682116	0.0994926938666198	0.047995130777231	0.518372907097169	0.586636911654248	0.571899653122554	0.480242502474517	0.347154154371129	0.215650404843826	0.265757077745289	0.376805816283247	0.459639301093478	0.482811358436161	0.436794810984623	0.340211667504643	0.0476926874724841	0.0868751996257413
0.730409749561499	0.872669812312156	0.874049397453187	0.733879311322229	0.516552920440237	0.304791600407736	0.450040832032029	0.700540707200488	0.914145758299838	1	0.917038347105662	0.704981126551199	0.140814939523982	0.285592684136477	0.485547520743831	0.692012485913606	0.826794209209451	0.828101272196346	0.02236223693158	0.0591167610613983	0.130964795979217	0.24319493289101	0.378566058420043	0.493999074769584	0.00178702637951362	0.00619894753166303	0.0179252116018615	0.0433913806961904	0.0880176775375245	0.14965176306055	0.423338038469092	0.490912341009823	0.365642761352699	0.174918505928708	0.0537373262980728	0.0105908755504452	0.170417375572235	0.383917398106623	0.555502468316097	0.516263300845817	0.308170909703452	0.11814737314767	0.0237874657216267	0.104159838204163	0.292803550119889	0.528637660269485	0.613019387892193	0.456592119365221	0.00113438141876809	0.00978871133738818
0.00523403331565103	0.0128292732090259	0.013292274128634	0.00582141001585898	0.00107767734326042	8.43297825344492e-05	0.0629013174168184	0.294513833518228	0.582885591648799	0.487632458128382	0.172438229651468	0.0257754448547406	0.0185065718477937	0.165520702503207	0.625763645038554	1	0.675493751172714	0.192874287984493	0.000133301547468399	0.00227741365564626	0.0164467584438304	0.050205393068668	0.0647816631435665	0.0353334040333232	2.35064681639413e-08	7.67139768655206e-07	1.05826218278771e-05	6.17083196557328e-05	0.000152098814296665	0.000158467278908713	0.00240024602943379	0.000916330631715782	3.19858314535033e-05	1.02087384932606e-07	2.97916947922692e-11	7.74431541207417e-16	0.00668799596001529	0.0645440807249682	0.0569542100100746	0.00459519811312646	3.38993711948581e-05	2.28658863006315e-08	4.25481642685505e-05	0.0103801879636705	0.231546703946359	0.472259805230486	0.0880708847235132	0.00150173301802061	6.1803094532164e-10	3.81152347444689e-06
0.0358101075766153	0.125721805734595	0.274758045983464	0.407250810112532	0.41575138369464	0.292486577965962	0.116155539663989	0.351303558685211	0.713944220069946	1	0.970153277319548	0.651686597679522	0.124819923200978	0.357471145094157	0.690295099903698	0.919142804829866	0.847541623109631	0.540664850004499	0.0456784377494472	0.13273648148557	0.247853484392482	0.315082824422455	0.275478591379797	0.164796890518006	0	0.0123178967013594	0.027307406595236	0.0344470763514608	0.0273723678510656	0.0123931889871494	0.0252054165460402	0.0696928664464235	0.134081652954386	0.1955449310282	0.220570094129348	0.193221169258186	0.102470716175137	0.244057009861496	0.442570603352504	0.623429167958933	0.685846876613449	0.589854060841526	0.137137415317172	0.315964444962899	0.55867935088009	0.769158418572732	0.827742507325791	0.696751243653903	0.0675318415709721	0.157162609705754
0.0636777576650281	0.0876007061000191	0.0875552323184121	0.063577656484924	0.0331138483640751	0.0116346830661782	0.262543467873104	0.455076675969059	0.577229906566233	0.536482769813688	0.365221300569144	0.181625940169972	0.239532681316612	0.527153732727657	0.848140378005992	1	0.864455592652002	0.547664298377986	0.0479163737184719	0.137186713121852	0.281790830257655	0.42217384754163	0.463037211251584	0.37199650118783	0	0.00599463410481163	0.0192373309144805	0.0385621310135873	0.0545168784038104	0.0556376505265371	0.0271226370898199	0.0293086380550663	0.0301061514878813	0.0294066649323181	0.0273054491071717	0.0240802586810956	0.0863930797557748	0.0992469710549731	0.108662466308923	0.113423503735257	0.112887482738375	0.107127641257217	0.111718536319539	0.136837310985282	0.159748305162609	0.177829200656703	0.18880228139521	0.191204643793196	0.0602615095902737	0.0790832616230285
0.435103643927708	0.549417627128024	0.637848958356831	0.680873269779548	0.668279362170433	0.603101421463799	0.384391182385291	0.5505705842843	0.724955113030866	0.877658751703614	0.976977524799997	1	0.1455847442181	0.236852551903069	0.353961052049671	0.486165850187265	0.613868034108172	0.712656208933259	0.023070810917606	0.0432077952914299	0.0737460248824005	0.115277120686092	0.165380556315217	0.217957843771826	0.000801218430918517	0.00263377479017427	0.00586829015235609	0.011034386944398	0.0184611444495377	0.0279906413642499	0.467579153421239	0.596353888501746	0.674323083445083	0.676046935764076	0.600939951431383	0.473589868676557	0.29142358030299	0.445373410700128	0.603271160976244	0.724435340119892	0.771312376003432	0.728143645738848	0.0869264209470525	0.159649347596446	0.259372682557661	0.373274941083486	0.476126623535311	0.538400193607458	0.0118155130613027	0.026918518607524
0.0220342656139382	0.0757250968776682	0.178878343499489	0.311201823144616	0.404491697248778	0.394126681682535	0.101063507417657	0.279409890063885	0.57050352205951	0.871740140211145	1	0.861729747200925	0.155827105397429	0.377246897162516	0.679664837197199	0.917985919866904	0.931168612755475	0.709413960108651	0.0880117056638111	0.190276227872408	0.30428190098838	0.363843464902134	0.326078296308103	0.218730471467598	0.0159279373926759	0.0333723154978777	0.0485359454511603	0.0514673492428614	0.0399935612148758	0.0221836036435747	0	0.0206354999981863	0.0825265841105928	0.175233070112354	0.21583756157945	0.155739794924934	0.00480875325991331	0.0464876574369932	0.164564327706359	0.328800898347351	0.385273533492133	0.265814558186444	0.00794467403988943	0.0609376537595942	0.202634327800234	0.385046720580183	0.430010009551167	0.28291283061483	0.00610253274424537	0.0485159195805241
0.528608182785613	0.611842538142583	0.611939974871204	0.528860857261422	0.394876298403435	0.254593844989209	0.53949917873144	0.766952868383213	0.942062796514136	1	0.917374485198426	0.727267018826666	0.219120946959368	0.383174855660979	0.578345154068583	0.754064870464009	0.849563042087852	0.827163636325561	0.0345264806570086	0.0755037880009489	0.140919140583256	0.226277903530693	0.313451886371891	0.37496935821195	0.000952978686334993	0.00475768453414882	0.012570277266504	0.0260233491171841	0.0451480533877175	0.0669061532474395	0.120446770571702	0.212422150203566	0.293239264311805	0.317400378740974	0.269454308227898	0.179294471971538	0.135798361452179	0.279282639424918	0.449502268162664	0.567372428612016	0.561953366796502	0.436736664149766	0.0662757909004943	0.159996338658609	0.300858557114724	0.443087665452642	0.511850201591389	0.463955630560737	0.0132333697103395	0.0392607533824931
0	0.00189260013789817	0.00526362487290483	0.00874125481920387	0.00977986906139637	0.00747694898607881	0.0347388162393308	0.102247534247952	0.210447783322974	0.305650907135474	0.313849939708025	0.227863352160797	0.14523723397189	0.391150856054501	0.74364072006361	1	0.951561323692105	0.640691604487492	0.0605983870326632	0.152003690060527	0.268223142452677	0.334408774054784	0.294830410536589	0.183731644959645	0.00176337472626418	0.00522657040548627	0.00908888460531194	0.0106333733178312	0.00852913220785342	0.00455955446640433	0.0136030603053146	0.028074093430715	0.041438549586565	0.044346478925685	0.0344630712492194	0.0193143153825032	0.146427116742456	0.285876998724553	0.407327181554604	0.424062428233218	0.322611530518479	0.179203828312052	0.31676033510559	0.601418063994275	0.834280055862474	0.845983160831841	0.627094684809449	0.339648851336599	0.144414329079366	0.267485805934765
0.154343124738027	0.180110724514655	0.168708727971587	0.126844432285109	0.0765390948228888	0.0370492504952465	0.377291844178702	0.612132695487401	0.797228508253431	0.833489556665958	0.699518210898559	0.471273622148104	0.144298493531348	0.325568735864158	0.58955959281312	0.856987465004915	1	0.93671787617363	0.00856699872746091	0.0270381922460428	0.0681885418055748	0.137883745331921	0.223739877951552	0.291409580845158	0	0.000272479315698723	0.0011564076339765	0.00339587172630974	0.0077612484451053	0.0141187152061894	0.0154497348240184	0.031759180295913	0.0546419571169272	0.0787640896941292	0.0951527700811152	0.0963504269707966	0.102525962263601	0.190492087749366	0.296646349186172	0.387234533192698	0.423741107247308	0.388707721670664	0.193049487045898	0.324884998984731	0.458310269655748	0.541977434242291	0.537281354466577	0.446499476622564	0.103484661500927	0.157791095594866
0.0361764958399181	0.0958798863178986	0.188687873389797	0.286381815442215	0.33844927361502	0.312173892022177	0.0541363479594022	0.15549763542257	0.336348545038703	0.563825172199148	0.737667145729015	0.754695683920763	0.0419211702971073	0.136043711876223	0.327267281301567	0.60830954517452	0.881967969554129	1	0.0155744345314674	0.0634676807524686	0.173637802936041	0.360225761818973	0.580055595207791	0.729288230453489	0	0.0133728726361019	0.0480584732052777	0.115133284187767	0.208148015836636	0.291314457215299	0.102817458761416	0.162124812827592	0.224767076645236	0.275168818132283	0.297993185186544	0.285620142323318	0.184497002962072	0.305598273719373	0.446526612197928	0.577168434273279	0.660720890076116	0.670169613375813	0.171134934493145	0.300258541021198	0.464224040818613	0.634697292983739	0.768476630635402	0.824462798899304	0.081582802883962	0.153653306312423
0.0145854667703062	0.0608024671429426	0.147057351131028	0.232764469310619	0.245790335098988	0.173400242126699	0.0905932500103895	0.298962866464898	0.64859154470449	0.942398389332724	0.920215514854485	0.603764327299803	0.122591088680901	0.371126600412785	0.743909291259734	1	0.903592957333278	0.548464263547197	0.0408053984075196	0.11918115446855	0.223479661125863	0.278716156806391	0.232543644599932	0.12920221676329	0	0.00652926063212892	0.01416050147164	0.0169263010513639	0.0121538937944037	0.00430750172439259	0.0880699721499722	0.110726184165898	0.120785079032453	0.114481989107205	0.094199932556802	0.0670311267892905	0.379539931245056	0.515013701663183	0.609221737993842	0.628618414759586	0.565841490462797	0.444173059840737	0.379258042228031	0.559454778976004	0.71925433883387	0.806604312219364	0.789268064270972	0.673833374473198	0.0878666961947201	0.142845628671399
0	0.000187403451567085	0.00209534911408463	0.0123993668635815	0.0404548885599797	0.0729936133665684	0.000314186516107144	0.00492545868525135	0.0415321662639013	0.193442669788646	0.498416329609884	0.710498721132707	0.00147248756270771	0.0178123450147985	0.118516353489274	0.436106651591933	0.887825125998785	1	0.000969667850502459	0.00929658773615674	0.0488944919978276	0.142170808156724	0.228694359720237	0.203530118594333	8.33890949126868e-05	0.000692555607341578	0.00290781562390978	0.00669308306039349	0.0085095191639994	0.00598085236914159	0.00450644302201685	0.0157037540655936	0.0426753912533713	0.0905225780732961	0.149909841761974	0.193829617816304	0.0252252882645627	0.0717781273184696	0.1594399623089	0.276509123592964	0.374406741105438	0.395825542807347	0.0442302678153164	0.102895093920717	0.186879346669332	0.264999491819502	0.293395132611719	0.25362163104737	0.0243254823754055	0.0462745566958643
0.651880224532214	0.796016202952875	0.833351372932318	0.747979354903671	0.575570671615594	0.379690827366557	0.435965391232469	0.670654412784157	0.884450986480838	1	0.969359338042046	0.805612971123093	0.10256259718114	0.198928049605746	0.330586161365706	0.470901648380917	0.575037133981031	0.602011079678694	0.00828840316995478	0.0205854652357514	0.0433422102674204	0.077947299012605	0.120018298892434	0.158344061071688	0	0.000518112562195709	0.00177401387792001	0.00432313686143183	0.00860936356408598	0.0144653679727091	0.640145718491671	0.566530663088975	0.392678313255087	0.213124919063281	0.0905122706208608	0.0299912717011081	0.454708252929673	0.521241978520974	0.467975870762348	0.329052388038993	0.181162043418866	0.0780333365963894	0.162883324179369	0.241924363697084	0.281358266613278	0.256254122002686	0.182760090029358	0.10202925613419	0.0292731857394328	0.0565119427105952
0.00216153388060482	0.00224427562603427	0.00184120354404521	0.00115715519469861	0.000482012222266746	0	0.130543562022213	0.17231991601511	0.187156545191586	0.167271033420117	0.122999564776041	0.0743609260426706	0.37369881589536	0.630321618961537	0.875050882807873	1	0.94076297321802	0.728561554510955	0.0600702025251725	0.129950790151053	0.230889379949811	0.337447218168433	0.405879007929726	0.401828570065252	0.000119500428527318	0.00109144510735906	0.00302593300892222	0.00602616750679242	0.00949615120323178	0.0121324773513101	0.0517076014337568	0.0892596086395022	0.126583624474812	0.147644621078995	0.141683244093292	0.11185240966504	0.178612747427485	0.300562309595476	0.416130214514032	0.474167322882077	0.444711685267862	0.343283473960677	0.272608140000174	0.448149219675253	0.606277910568916	0.675101629661561	0.618779282248031	0.466825902111831	0.184482526285092	0.296464479599376
0.0140244046741846	0.0626519277758633	0.172891371257771	0.343153274914673	0.502826704263516	0.54724576079317	0.0633064503312225	0.203144539646805	0.466969221909458	0.792618130757105	1	0.939198945479209	0.0883290020780329	0.240480683534472	0.475823735944872	0.697019985191754	0.759207726837997	0.615279249628117	0.043816524046884	0.106096303905831	0.183103058361792	0.23231576609373	0.218176462937574	0.15143203112714	0.00460512170663081	0.0141081311508211	0.0230596455670904	0.0256026798266616	0.0198112014645776	0.00991671555574003	0.0658084139857346	0.151932626883652	0.289136369126526	0.461644280949471	0.621837452680314	0.708019700639263	0.114064116093639	0.243953488401553	0.435492519192878	0.654863437525044	0.832022156847442	0.894109386373464	0.0867234655236519	0.176171557068441	0.297771048851946	0.423351958415357	0.50813934705572	0.515531555725439	0.0272838413481042	0.055380460200533
0.0526454807340515	0.113451300890209	0.180894293258769	0.213406622334445	0.186276766063474	0.120303192650489	0.0576555627160155	0.17123554268446	0.37628197164376	0.611787484205298	0.735962435810415	0.655056310375914	0.0177025678549037	0.0724598719398871	0.219443162142944	0.491715128268751	0.815216256722777	1	0.00152360271729709	0.00859623808324107	0.0358796671671244	0.110801690900623	0.253168918620844	0.427998137386968	3.64496307248828e-05	0.00028560767008782	0.0016444312338768	0.00699973832491463	0.0220426180802759	0.051357310716829	0.264296390681457	0.386010275930258	0.333023045974563	0.169713884977128	0.0510889448877468	0.0090843424830296	0.0749398175850675	0.241084547357393	0.458134607806902	0.514262191987825	0.34099180079552	0.133558269677146	0.0051086977650598	0.0362024277082767	0.151534707181908	0.374672744842145	0.547217107308652	0.472101180744831	8.34157257307502e-05	0.00130678643245013
0.00174193773219693	0.0187597311658059	0.0890371172326724	0.241643272302344	0.383028619902532	0.355604599655009	0.00856230589196896	0.0658485889838821	0.278744152676322	0.687183679857949	0.992278368644406	0.83989872008916	0.0110727989157376	0.0763487309362011	0.294243436610268	0.66122008770035	0.870424369161696	0.671622386181486	0.0043442411744048	0.0295162393949565	0.104817276495175	0.215221791212905	0.258377669561357	0.181586716835684	0	0.00328424849097733	0.0120646588150827	0.0231459239065773	0.0253886258510876	0.0160209974008395	0.0021733966371859	0.0262158191276347	0.131993703182924	0.347322740070961	0.485336096782531	0.360772991799284	0.0113989165029708	0.0933858644296166	0.387896640654126	0.853826543110057	1	0.623383245468516	0.0211145670216794	0.141350452512427	0.491215376244246	0.906363166082752	0.890020990521866	0.465102570732794	0.016268853253898	0.0919935968406167
0.0140244046741846	0.0626519277758633	0.172891371257771	0.343153274914673	0.502826704263516	0.54724576079317	0.0633064503312225	0.203144539646805	0.466969221909458	0.792618130757105	1	0.939198945479209	0.0883290020780329	0.240480683534472	0.475823735944872	0.697019985191754	0.759207726837997	0.615279249628117	0.043816524046884	0.106096303905831	0.183103058361792	0.23231576609373	0.218176462937574	0.15143203112714	0.00460512170663081	0.0141081311508211	0.0230596455670904	0.0256026798266616	0.0198112014645776	0.00991671555574003	0.0658084139857346	0.151932626883652	0.289136369126526	0.461644280949471	0.621837452680314	0.708019700639263	0.114064116093639	0.243953488401553	0.435492519192878	0.654863437525044	0.832022156847442	0.894109386373464	0.0867234655236519	0.176171557068441	0.297771048851946	0.423351958415357	0.50813934705572	0.515531555725439	0.0272838413481042	0.055380460200533
0.0230619930905245	0.0798898874872218	0.199448020095231	0.369087050559094	0.509271977733737	0.524701663259027	0.0681225592189808	0.208489685400576	0.471443059511661	0.794536406144002	1	0.940350387782444	0.0880509655407622	0.244969554784539	0.50519879949722	0.777032002928407	0.892633314705583	0.766107175295814	0.0508644586159195	0.130156155167078	0.24563898397329	0.345168167852282	0.361955756856182	0.283315239691663	0.0123470020040444	0.0304265518801996	0.0532911269030792	0.0686923173594336	0.065672061478456	0.046513487398047	0.00446715675763178	0.0443285107654297	0.174926348204299	0.345088023075919	0.346520249710393	0.177123522836624	0.0148768759290321	0.121289009333277	0.465854733127351	0.907420046881701	0.902280062917522	0.457969459126625	0.0168578893603656	0.134678624760053	0.511718211404718	0.986874325139942	0.971707005659564	0.488448349009026	0.00694263785837973	0.061048420900057
0.0637749510105438	0.111168246652741	0.15191863963066	0.16941187640348	0.155612092900353	0.116899603787938	0.273516355044913	0.453928845695462	0.624427434141128	0.71891390776501	0.694743541754305	0.563181504042433	0.335597301891495	0.577926815742535	0.826944171914461	0.991843212413149	1	0.847605768952546	0.130775125997221	0.245759257192438	0.373239524784114	0.470049230791801	0.494889316700576	0.436210067755388	0	0.0192910488149276	0.0422316121949013	0.0617215305591022	0.0697725546014863	0.0626802032015117	0.0456841992522784	0.0598082943616356	0.0655708199221451	0.061058793661915	0.0477771574341086	0.0298431993617147	0.262749517524961	0.346910254624852	0.402127201540589	0.410798875174648	0.370015278829871	0.293124753826363	0.37765973510889	0.534412602603517	0.665510811401328	0.732117412668916	0.712360753263287	0.612865494978178	0.167018752462606	0.261297399998735
0	0.0138507478080474	0.0730099355560519	0.214864566095854	0.381941951802053	0.414384012721866	0.00904805429047565	0.0687542860773029	0.274372017740009	0.658986646627573	0.966385009252079	0.867141315868273	0.0214894668377322	0.122147470389117	0.399196275983748	0.792059691739596	0.960773626429099	0.713126229811229	0.0176132496380354	0.0838180339592038	0.227547111524173	0.374014874951446	0.375305497613033	0.229919177715555	0.00441427097677987	0.0213425956849065	0.0497298725897826	0.0681450672803153	0.0562401686370385	0.0275971745958871	0.0220223777120683	0.0543991632443809	0.098125380111889	0.132509232875055	0.134765793987692	0.103250420910615	0.108960906650549	0.258263484742007	0.460000807061358	0.618766258708536	0.629374337721186	0.48409367486573	0.173908350114735	0.410676585201625	0.730752562486977	0.982856476468428	1	0.769688747127607	0.0938490989855039	0.222971656079268
0.0882270743567617	0.160563084954465	0.22795004634116	0.253476156659517	0.220950994074192	0.150813463378301	0.306920771042353	0.580132026628317	0.859672937002362	1	0.913400892031018	0.654999909750416	0.259273303800383	0.513398238905223	0.796570509631729	0.970032554268289	0.927534070500456	0.696333444847762	0.0525159786177749	0.110765935125255	0.181003939978996	0.231217436242871	0.231446197950182	0.181543139174085	0.000602598081777576	0.00389478381833472	0.00816912733798898	0.0116395307869267	0.0123021459031703	0.00973206673732843	0.00865867068262326	0.033446682957995	0.0790987200800124	0.126781013303677	0.140182370835698	0.107167816802222	0.0496334661581774	0.165790761880927	0.376552647431454	0.592004953920681	0.646509548814165	0.490633876605268	0.0647776305432809	0.212460084251218	0.476433214794493	0.740430228844589	0.7996228667077	0.600251716801776	0.0212574117457685	0.0722008428916365
0.0126935656627036	0.0383135009519984	0.0685385199706682	0.0857548979164919	0.0771948328840025	0.0494092440377262	0.10819848764065	0.25947822309174	0.448774927581737	0.571094625527181	0.537131942488855	0.373015815536039	0.174238537406302	0.426206375717805	0.75977551177264	1	0.97470681211837	0.703411506446114	0.0724972261576929	0.190891806585108	0.3563611213781	0.487468159019337	0.492248020006192	0.367010725052233	0.00178992446465572	0.0174861298070737	0.0406026647950812	0.0605594091843933	0.0637004684016458	0.0476054178712532	0.010989788202081	0.0469479867846959	0.0975789976320699	0.127517435014519	0.108321815289028	0.0587298020558824	0.0752860530559031	0.238423438041253	0.479166358022237	0.636420972006017	0.562518784295344	0.330015276846404	0.110106156877164	0.352052096956168	0.725792319829951	0.992784714398274	0.905586433651255	0.550187866173426	0.0465571430315231	0.163860709291774
0.210789454119058	0.35536365248664	0.489244588241912	0.550186383678998	0.505417501354319	0.379253135194975	0.335054763992941	0.590600784167841	0.850285669046857	1	0.960771232947563	0.754084948677469	0.162841987140027	0.300369303608537	0.452361430765307	0.556441698471495	0.55912319115982	0.45893380057158	0.0239490222497535	0.046503687234598	0.0734327750617781	0.0945621062005339	0.0993912182081134	0.0852786065740077	0.000729455442647456	0.00185748565673801	0.00330504756700424	0.00457764172580216	0.00506870323639311	0.00451221510147617	0.0635672908183018	0.0856337765106276	0.105281530522072	0.118161188610083	0.121077787450013	0.113274124278398	0.0471332752681696	0.0715345713940164	0.0990278912304001	0.125115428269024	0.144309999630323	0.151973667182969	0.0179464760497332	0.0308336992560939	0.048172130004925	0.0685918675709815	0.0891024926806207	0.105644774904372	0.0032886679331489	0.00665236720961105
0	0.00323205213338486	0.0143390617131349	0.0333842445031164	0.0442800038397138	0.0337842073456042	0.0106665536985105	0.0648579617525872	0.220468109400758	0.432437201530738	0.491262269259907	0.323344263490875	0.0402459621277673	0.20390027935947	0.593435581830749	1	0.976650866089228	0.552813909095278	0.0263090333628973	0.11519965739507	0.28860985117807	0.418267145854652	0.351164041504072	0.170699609202595	0.0026453493591553	0.0113128638269792	0.0249413889981772	0.0311989440730869	0.0223728495571257	0.00904166368988766	0.00329753545389021	0.0197539052317764	0.0623992174891863	0.114274417465109	0.12270138540013	0.0773017112651887	0.0182918302605544	0.0831531299603356	0.218207233562041	0.335884166656656	0.303938284864616	0.161620253344006	0.0395683818542204	0.149689751269712	0.330510130843177	0.428746637678761	0.327049290353618	0.14656490557521	0.0366422620361	0.11688866868595
0.285033455919521	0.376236519258339	0.45599376175388	0.507479571933932	0.518623865284541	0.48670183916244	0.374132004041761	0.540128252383073	0.71598768359623	0.871532048336254	0.974194995746205	1	0.17107949610922	0.270302242432601	0.392022552948144	0.522010817958139	0.638264670676558	0.716633148399449	0.0269530142860053	0.0468687587961011	0.0745788249132681	0.108796906769435	0.145629150381595	0.178928747234381	0.00106403473030158	0.00242255433163051	0.00454246319963638	0.00750943492440078	0.0111973214476263	0.0151980666770886	0.265159342616777	0.325920206356905	0.358047577128816	0.351573113715408	0.308554816165241	0.242025258514558	0.322368419943859	0.468856322676575	0.609455753221785	0.708113399775417	0.735426522933331	0.682740081472761	0.11916073939821	0.205287985188454	0.315892901182824	0.434367975679009	0.533825672830144	0.586407943491122	0.0130493197615995	0.0270362510009341
0	0.000354146432795651	0.00314485276850166	0.0108141599875897	0.0149194912351706	0.00827564917308304	0.00124525177915313	0.0216546192483301	0.149725873666193	0.416548541802399	0.466546681529585	0.210374999470414	0.00564079075532006	0.0788513548337671	0.442582114415646	1	0.909676975898619	0.333159401822587	0.0015650143626698	0.0178986653793003	0.0816430578329521	0.149836909499981	0.110700398348982	0.032917435353093	1.00374886258518e-05	0.000236461352540902	0.000922894251562138	0.00138415631053527	0.000823568025366714	0.000185632881622039	0.0140448370554567	0.0316449019613518	0.045795725354535	0.0425814875649307	0.0254372581006231	0.00975709158178595	0.0242356283748422	0.0748008019106929	0.148305646339164	0.188943275785457	0.154684579654741	0.0813746111377789	0.0105182271565741	0.044513310713263	0.120935373261594	0.211104361621893	0.236799002452308	0.170689956968115	0.00113521520474364	0.00665822501509731
0.310557884227814	0.398763386396495	0.42653320580533	0.380081477549782	0.28212955540452	0.174392724814249	0.32994469953978	0.55712387128321	0.78359357423985	0.918209516686019	0.896458316027668	0.729209565417601	0.114857552059446	0.255424241142698	0.472609739417609	0.728280071137878	0.934937816571376	1	0.0127345759472694	0.0380991754305052	0.0933094230449509	0.189478012324677	0.320086643530756	0.450287368805241	0	0.00141409502547673	0.00561347917114409	0.0157750588492578	0.0356055323985338	0.0662450161631373	0.273727912007841	0.314357392040937	0.307580908430269	0.256400146374689	0.182063001417554	0.110063185436655	0.171541794712723	0.250580479922875	0.311777605024291	0.330491936670182	0.29848033620972	0.22965295742771	0.0681905718588865	0.126923973887726	0.200944502542119	0.270899391867765	0.311109797950801	0.304403210576727	0.0169547872054151	0.0406559978467032
0.047715259310048	0.0837718975626386	0.111536022363881	0.117734807359322	0.09912274920316	0.0651489866879321	0.248536545816285	0.418857020688515	0.572050591538557	0.639091220743927	0.585398293022091	0.438858133017248	0.325921179913371	0.581038433586538	0.841972535226434	1	0.975811575272641	0.782102970369952	0.124072730313258	0.245639775888799	0.384678004230713	0.488881303180534	0.508056856142048	0.432152635064699	0	0.0184715844631556	0.0418315299888535	0.0623940129762972	0.0707995002484012	0.0626990370049725	0.0466565693110686	0.0591349526872528	0.0624147762631726	0.0552787816708593	0.040333478161655	0.0224870009418744	0.274525726905401	0.363851223971779	0.418310002623363	0.418454411602398	0.364230642503892	0.275010762335717	0.401266416551433	0.581919799426764	0.733469829235527	0.806186162767738	0.773516008396714	0.647585952914497	0.17389546480802	0.283408966771967
5.59165658824089e-06	0.000276185243656142	0.00370499200965182	0.021221097030195	0.0524305725150413	0.0559105288874481	0.000148460477593476	0.00430240695560751	0.0526581211875604	0.278003555969121	0.633502240559226	0.623126272719593	0.000327875526381811	0.00865722089686889	0.0976985604803838	0.475754424618638	1	0.907295068573959	9.08965225846689e-05	0.00227240875634329	0.0236789743659063	0.106369227280998	0.206233490739096	0.172594604679935	0	7.46260611874421e-05	0.00074649230981965	0.00310382579800715	0.0055535545584576	0.00428627543851877	0.00299157040846415	0.0127187411928895	0.0398229982546336	0.0918791531010144	0.156220595340111	0.19575275030223	0.0211417923992165	0.0758220595866772	0.200383960418271	0.39027854358413	0.560192155487229	0.592586127406041	0.0302850026058653	0.0916874254297254	0.204559911213466	0.336339722081727	0.407555550675023	0.363954731242486	0.0087988868228013	0.0224920174964971
0.156315342330183	0.225792944740992	0.245686178585767	0.201803619292155	0.124448847260157	0.0562366981241821	0.491368828155178	0.782893331730057	0.945535233678374	0.86678835373566	0.602787907170432	0.316900459572542	0.41219668263522	0.730865562959457	0.981312704466732	1	0.773504999981182	0.453306704823938	0.0904526923755577	0.182875222639957	0.275166680260207	0.312258657592654	0.267932700790613	0.173279373249537	6.34943850326119e-06	0.00719151400090612	0.0158841148631511	0.0215448463084428	0.0203330086111586	0.0131174973570472	0.0609254754478426	0.0935620910616905	0.126710418209632	0.152518174085257	0.163683392340886	0.156777014586048	0.257941423291873	0.379368262440616	0.498245344019335	0.585314274277548	0.615456542318516	0.579356600701494	0.273664105051089	0.394911152328533	0.509062281308084	0.587038609044178	0.605959192788504	0.559951386885733	0.073627856470489	0.106111761439257
0.560048829784228	0.612397085020161	0.581103017248581	0.47843664281612	0.341559028248158	0.211069294439905	0.618733842802479	0.836665885052836	0.981764272280499	1	0.884185316558709	0.678488773163289	0.272457646649367	0.456857024644206	0.66348969701689	0.835802991887459	0.913765317036306	0.867159017331963	0.0456471631361707	0.0978106760310236	0.177860015505056	0.278459728103923	0.377217197913137	0.442969573297188	0	0.00544028171567338	0.0162934907448505	0.0345344776908356	0.0599602764117425	0.0884516995961957	0.277010476227537	0.241905873133039	0.200804656752115	0.158355626555906	0.118520111686852	0.0840357217323824	0.670824036678311	0.632003508029683	0.56643647786069	0.482900383870768	0.391520730690129	0.301783717696632	0.648866655912988	0.658795922334611	0.636340479982868	0.584734624892294	0.511122206632311	0.424935250056504	0.250490024774209	0.274272722187956
0.00629107473950245	0.0194420129660856	0.0362752175537713	0.0441030128142811	0.0353288060781405	0.0184072122278258	0.0685874109552574	0.201879867294008	0.393236148004096	0.510766608787449	0.442977980666044	0.256358712541426	0.108855900391088	0.342727108827161	0.716562463854597	1	0.932385213826825	0.580727620509032	0.0287608389252941	0.0998352695333825	0.225624797514568	0.338922756402611	0.339656359501479	0.227096175306252	0	0.00374296715140216	0.0110451300831127	0.0186715614575089	0.0202206334042388	0.0141577841501135	0.013720004871942	0.0203793277706709	0.0239069148053201	0.0223253914499642	0.0165446999326642	0.00954532010644229	0.125919394197971	0.197768171612554	0.250044347444581	0.254796770657945	0.20927651052598	0.138416629453237	0.250508786172086	0.426816183629606	0.586078754113008	0.649087887510554	0.579907829897677	0.417867182243406	0.115911693293647	0.215326346796277
0.0999853668456635	0.190184241262099	0.319141982245874	0.473295196852626	0.620751547867444	0.72021739932173	0.277446888770311	0.458352153061109	0.669492552024301	0.864999481581075	0.988758887744917	1	0.391172131706479	0.563028453750138	0.716789122845853	0.807310643879684	0.804471919776628	0.709252967159747	0.281307453381905	0.353008878745926	0.391802469079077	0.38466619554321	0.334061680896733	0.256573232930075	0.102808323485548	0.112502323010104	0.108797045634396	0.0929681097395766	0.070141416245862	0.0466304589185605	0	0.00836530563943464	0.0477698781605364	0.158511533590144	0.330358278405312	0.43687505751711	0.00783937213315746	0.0452879624481893	0.15111601216263	0.316465973664985	0.420459295358534	0.355013013493486	0.0387937412814935	0.130439021719689	0.274609358366948	0.366591573191149	0.310942402263832	0.1674037283893	0.101899281347987	0.215807999703808
0.257438636531601	0.391508852787121	0.481149027975897	0.477904851241473	0.383641504414106	0.248870579003712	0.178556320291533	0.366088019167829	0.606357585940763	0.811652434891737	0.878131673624951	0.767904734430935	0.0521011854269656	0.144395138616473	0.322563660178696	0.581988970377262	0.848566738344101	1	0.00615351604054372	0.0238078923065179	0.0722521768057124	0.176060545778418	0.346162993658503	0.549847058552464	0	0.00136212302721127	0.00655354864681335	0.0222310716333048	0.0594007507764804	0.127476973734338	0.409143901118708	0.547408452842491	0.603301211096505	0.547722363147063	0.409613379455515	0.252294373069108	0.510118876416079	0.726460377162041	0.852215990928813	0.823578084154509	0.655651969580966	0.429955112173716	0.378362471942729	0.573594745707294	0.716265782944356	0.736802530861492	0.624366457878482	0.435828117084578	0.166864992183616	0.269386378084534
0.00216153388060482	0.00224427562603427	0.00184120354404521	0.00115715519469861	0.000482012222266746	0	0.130543562022213	0.17231991601511	0.187156545191586	0.167271033420117	0.122999564776041	0.0743609260426706	0.37369881589536	0.630321618961537	0.875050882807873	1	0.94076297321802	0.728561554510955	0.0600702025251725	0.129950790151053	0.230889379949811	0.337447218168433	0.405879007929726	0.401828570065252	0.000119500428527318	0.00109144510735906	0.00302593300892222	0.00602616750679242	0.00949615120323178	0.0121324773513101	0.0517076014337568	0.0892596086395022	0.126583624474812	0.147644621078995	0.141683244093292	0.11185240966504	0.178612747427485	0.300562309595476	0.416130214514032	0.474167322882077	0.444711685267862	0.343283473960677	0.272608140000174	0.448149219675253	0.606277910568916	0.675101629661561	0.618779282248031	0.466825902111831	0.184482526285092	0.296464479599376
0.179405634249866	0.246119156288692	0.293433151361382	0.304376200243593	0.274747564736432	0.215690128732704	0.553449263909286	0.774011496311198	0.942606257128922	1	0.924268877031157	0.744163841997062	0.443027334504892	0.634181977961545	0.790280310748453	0.85777128058546	0.811061822996668	0.668009137016286	0.090741096516511	0.134194552736799	0.171848417577918	0.191131491094728	0.184802547197924	0.155292292725121	0.00169230152032577	0.00428442296370812	0.00665537482838731	0.00803758681803812	0.00791834979627892	0.00634356058681819	0.250324397287104	0.274137174549925	0.244021755428975	0.176359719744849	0.103015347560452	0.0478998276766181	0.43605338900453	0.59446189828202	0.659531771234888	0.595734246673359	0.437926007081794	0.261537752797587	0.255564295569113	0.434831563452143	0.600985053420925	0.675965181153341	0.619015930894459	0.461371915094427	0.0484383956739387	0.105841090462539
0.0503301465261736	0.103944781168729	0.165689091849282	0.211119970278535	0.217157030013691	0.180474908606346	0.209446587443459	0.393535527048217	0.595694901627402	0.732045135841937	0.732004382567576	0.595595113865436	0.313869967130691	0.569713988597268	0.836968365470601	1	0.973045326779312	0.770951518804929	0.183872423740567	0.327767206540509	0.470329762273035	0.547528590815379	0.51819740713611	0.39843998275769	0.0370955372952259	0.069840451501982	0.100501245549656	0.114840319242355	0.105125435116982	0.0766614383123918	0.239030557194146	0.346251119512281	0.42137255997404	0.432115337214023	0.373534824906011	0.271620465044377	0.496997097085067	0.698308979672363	0.82757743288028	0.828319465574175	0.700193159389284	0.499246810157116	0.388417968615368	0.533568556282138	0.617706088561882	0.603538873115721	0.497588725287639	0.345443097321581	0.110866863916983	0.151025427124641
0	1.21796492784698e-31	1.27606723264319e-22	2.50109583655642e-15	9.17075543773027e-10	6.29068433601163e-06	2.21665678348894e-25	3.79189469094084e-17	1.2134784918232e-10	7.26483744246714e-06	0.00813650173069629	0.170477686705643	3.12977103788446e-13	1.63533759947898e-07	0.00159852811518097	0.292315024823568	1	0.0639980680511743	6.12147880608827e-06	0.00976985788417032	0.291701152363461	0.16293187131566	0.00170251892641461	3.32809606645345e-07	0.00165855471289823	0.00808534843331936	0.000737370366531908	1.25802891245841e-06	4.01525902356517e-11	2.39747735330276e-17	0.0434932788460021	0.046702420263412	0.0435833926602129	0.035348182481861	0.0249159557351902	0.0152634398984557	0.0704852048296422	0.0834990629663589	0.0859665791869666	0.0769204997396706	0.0598162188675237	0.0404259490503479	0.0894218783655003	0.116867518143875	0.132741971087588	0.131034939080827	0.112416579799052	0.0838181426427568	0.0888095389876125	0.128048957163583
0.216166929277372	0.249819957840903	0.211749833271793	0.131636732074201	0.0600190582016285	0.0200705525674739	0.355587052524589	0.654254492337864	0.882887882659767	0.873820980982306	0.634303998260497	0.337699562948399	0.0819811720700262	0.240147347341965	0.515940396915317	0.812979027051323	0.939544207504121	0.796366835552537	0.00264907225877536	0.0123543634081503	0.0422576175674494	0.106010214583819	0.195051137633817	0.263212997276664	1.19973404824552e-05	8.90788185364183e-05	0.000485089619562197	0.00193743697200174	0.00567533175855342	0.012193067932846	0.0210494262963502	0.666533686205337	0.386584041088918	0.00410682047411651	7.99111708609236e-07	2.84806074641437e-12	7.80754415252466e-08	0.000997324115843481	0.233344823519096	1	0.0784949663469707	0.000112855724673596	1.6795469189318e-17	8.65474037421908e-11	8.16875605502676e-06	0.0141220514013335	0.447177174559978	0.259359073369974	2.0954308746249e-31	4.35587365769046e-22
0.431218344903833	0.555429732176442	0.63318940420918	0.638888625158212	0.570564239590306	0.450982585080539	0.363348737008651	0.5620797276875	0.769508919236395	0.932414799619099	1	0.949272146902312	0.105354382847021	0.195947102239154	0.322304501647173	0.469083577374726	0.604192686567983	0.688774623670874	0.0102324810586879	0.0232667680360861	0.0462783185461317	0.0811232487492659	0.125648570318175	0.172122707683765	0	0.00061480063972379	0.00195918686805232	0.00451238628886005	0.00869312484922444	0.014524357773378	0.373437835582319	0.43105259641857	0.449310860736283	0.422934514675332	0.359502323026854	0.275936605029717	0.41797148738331	0.533675568978484	0.615335075154667	0.640712701389293	0.602470274586467	0.511591596353187	0.195631819419071	0.276387336655137	0.352557815603698	0.406091934471625	0.422396846264279	0.396756592000376	0.0380766958375426	0.0596753292970132
0.00122383716396759	0.00116797879405172	0.000891535725806744	0.000526258684858123	0.000207810934807288	0	0.0916318578060811	0.117151892616548	0.123718647552173	0.107925747265406	0.0777611225201736	0.0462537849789349	0.359721957390499	0.612202303623927	0.860789771643111	1	0.959867843092637	0.761253832002593	0.0837099861415686	0.189855751951758	0.355537616014161	0.550001869923545	0.702946778955431	0.742302196494135	0.000993942700828024	0.0033372837411571	0.00856854569428867	0.0178234928103678	0.0304455736005345	0.0428730401555003	0.0323699141740334	0.0309425410962577	0.0267886476363609	0.0209992517798895	0.0148947032419719	0.00954560126880507	0.0893770745819122	0.0990746937422964	0.0995092680284416	0.0905585614593243	0.0746685027237089	0.0557733742720356	0.124672826968807	0.160212757505435	0.186551055599321	0.196831813529502	0.188189878005534	0.163040418375336	0.0880050012029376	0.131133646186372
0.0958971344676782	0.120184943841186	0.115180005230773	0.0844044074295521	0.0472715100185787	0.0201954180372712	0.190215553723275	0.356327998029745	0.510495876741201	0.559413219435189	0.468901614633631	0.300619944461406	0.0811870662007649	0.227499709466741	0.487255685418707	0.798132823324531	1	0.958401648696126	0.00734273501950684	0.031190443264205	0.10013942735121	0.245352416925338	0.459577449405657	0.658398308145442	0	0.000781291985447859	0.0042996103850469	0.0161269870543599	0.0454049320100512	0.097383496514607	0.0975096061458231	0.144238856927124	0.165210018866746	0.146541531911846	0.100649329802761	0.0535025171998835	0.131850567769382	0.246143286667326	0.355815067856275	0.398360257283437	0.345430157305236	0.231982233909544	0.0859069177022349	0.202487122451999	0.369449571030852	0.522031509353923	0.571313713014437	0.484282071071143	0.0269115630246153	0.0802645353765222
0.000392451647602206	0.0217876823052516	0.0954673381321295	0.202311442536603	0.220929002630596	0.124732495630942	0.0210325793206208	0.149923742636662	0.50824404790385	0.890868794360535	0.813966129086129	0.38733773057903	0.0426861937975949	0.241308982369156	0.68159300401759	1	0.765141632687125	0.304551870716558	0.0195322722874719	0.0976734904713976	0.233252457881601	0.287012294143015	0.183153789691014	0.0595440857044272	0	0.00782686274089732	0.0181451038647641	0.0187473181026585	0.00877136574353113	0.000430243376781237	0.142443493575764	0.263741013825951	0.383888760600993	0.440710461850325	0.399355965849086	0.285490988746105	0.196512484951579	0.364301388373047	0.531733003833101	0.612533805981767	0.557212068137025	0.400132855170369	0.142592352970056	0.265981465521375	0.390014055211941	0.451057547457732	0.411772592889392	0.296583540251746	0.0535702062869109	0.101808609613545
0.00101030619740984	0.00188154709854821	0.00224164958293695	0.00181661131891601	0.000927327157529778	0.000119761556829077	0.0723343386086357	0.134799993396768	0.185866950206339	0.189889453304019	0.143752833492301	0.0805472273005473	0.219976606364334	0.491639652141304	0.814251799047244	1	0.910825287637097	0.615229969850871	0.0436801508096836	0.118164595802193	0.235712718649984	0.348200550257521	0.38129985618563	0.309572231916456	0	0.00131158646830352	0.00395776899596909	0.00747848990152626	0.0100287689243609	0.00977665281856807	0.0197765235446778	0.0248697034960989	0.0252410977258059	0.0206808772868981	0.0136261490266975	0.00712144888174613	0.156102829917581	0.22313192176613	0.258660583020624	0.2432374817087	0.185531825564599	0.11471917272568	0.305036498322276	0.497803323298979	0.659047175604104	0.70799126509479	0.617178598920232	0.436543046761851	0.150535285336948	0.280884941519881
0.651880224532214	0.796016202952875	0.833351372932318	0.747979354903671	0.575570671615594	0.379690827366557	0.435965391232469	0.670654412784157	0.884450986480838	1	0.969359338042046	0.805612971123093	0.10256259718114	0.198928049605746	0.330586161365706	0.470901648380917	0.575037133981031	0.602011079678694	0.00828840316995478	0.0205854652357514	0.0433422102674204	0.077947299012605	0.120018298892434	0.158344061071688	0	0.000518112562195709	0.00177401387792001	0.00432313686143183	0.00860936356408598	0.0144653679727091	0.640145718491671	0.566530663088975	0.392678313255087	0.213124919063281	0.0905122706208608	0.0299912717011081	0.454708252929673	0.521241978520974	0.467975870762348	0.329052388038993	0.181162043418866	0.0780333365963894	0.162883324179369	0.241924363697084	0.281358266613278	0.256254122002686	0.182760090029358	0.10202925613419	0.0292731857394328	0.0565119427105952
0.201193700457022	0.315409231577323	0.424085771211211	0.489134931583797	0.483977225028399	0.410809749887691	0.343734750252968	0.565015772621614	0.796661197715128	0.96363821317892	1	0.890296306857588	0.142957780543364	0.24660786522861	0.364775366160464	0.462810438757863	0.503722240436949	0.470330714166807	0.0142024164234474	0.0259588461939304	0.0404499674506306	0.0539320320767404	0.0616095054743546	0.0603265690477469	0	0.000323279809358675	0.000751804490835041	0.00119164278488225	0.00149763887900817	0.00154793186732736	0.0031191569200728	0.00846043865630399	0.0182575939812145	0.0323597161854236	0.0475204888686502	0.057981034683924	0.00925903827276459	0.0205655567859953	0.0375431921387607	0.0568060338026573	0.0714305226417163	0.0747095867387728	0.0215704648298585	0.0405811540578137	0.0632808334923608	0.0820117895189916	0.0884146803317421	0.0793050713973629	0.0408746779960313	0.0657020662584779
0.0220342656139382	0.0757250968776682	0.178878343499489	0.311201823144616	0.404491697248778	0.394126681682535	0.101063507417657	0.279409890063885	0.57050352205951	0.871740140211145	1	0.861729747200925	0.155827105397429	0.377246897162516	0.679664837197199	0.917985919866904	0.931168612755475	0.709413960108651	0.0880117056638111	0.190276227872408	0.30428190098838	0.363843464902134	0.326078296308103	0.218730471467598	0.0159279373926759	0.0333723154978777	0.0485359454511603	0.0514673492428614	0.0399935612148758	0.0221836036435747	0	0.0206354999981863	0.0825265841105928	0.175233070112354	0.21583756157945	0.155739794924934	0.00480875325991331	0.0464876574369932	0.164564327706359	0.328800898347351	0.385273533492133	0.265814558186444	0.00794467403988943	0.0609376537595942	0.202634327800234	0.385046720580183	0.430010009551167	0.28291283061483	0.00610253274424537	0.0485159195805241
0.0959683849416877	0.170185168721151	0.262366154073192	0.352063665165557	0.411403720688407	0.418720581417874	0.192238995466358	0.352665215056329	0.563025077420951	0.782756186943109	0.94791599067962	1	0.150518771931272	0.286408461163417	0.474073572458923	0.683236506847032	0.857655467925744	0.937841932252055	0.0457779321012292	0.0909013675989274	0.156403799117813	0.233945171577249	0.304575486814107	0.345297063296935	0.00475810670889626	0.0106338527741455	0.0195848216912895	0.030798821960264	0.041837263437419	0.0493022008744144	0.0510888596933299	0.0771245210125001	0.0867432581763277	0.0727838718391384	0.0454652901598964	0.0209363775514162	0.158075599927509	0.301635515886522	0.430012122546454	0.458475111134347	0.365632600290801	0.21798912079173	0.116459516097982	0.282297256316089	0.510577209783565	0.690500908959443	0.698619769841334	0.528807872262184	0.0200158130628591	0.0630984169003161
0.00511060616246967	0.0268878012401441	0.0840279572465754	0.158467924465848	0.180727082964442	0.124670827682237	0.0276713172243646	0.14006543764355	0.427566406721826	0.789418427647223	0.88188959129869	0.596129590137776	0.0341009865495852	0.168962090633127	0.505211886881214	0.91375665754319	1	0.662206428729473	0.00966055681851794	0.0472814857304982	0.138693650862508	0.245820306913467	0.263550069471695	0.170933018777534	0.000510237839289279	0.00295012730368916	0.00872655453672202	0.015249838596107	0.0160233163469134	0.0101318844895403	0.000984049048886105	0.010804801308843	0.0464853913538602	0.0868936516103809	0.0710548860740089	0.0253809800336035	0.00325376928167434	0.0348441730952444	0.157813712526568	0.312380439843245	0.270837144007616	0.102825245293743	0.00333297292913287	0.0378069504340457	0.181463544720041	0.380718161950767	0.349892492805698	0.140840394700943	0.00106470652038866	0.0138280755518832
0.0005000094281626	0.00951397069959578	0.039048297521818	0.100708352179184	0.175495262075294	0.20920436617855	0.0130963361527578	0.0669045503314415	0.218123815495426	0.483064063654265	0.733542654646754	0.765164296947041	0.025298700137493	0.108306761127135	0.307303046547452	0.595440798549018	0.791903148874198	0.723590311165992	0.011215063016527	0.044260218071678	0.111327075527423	0.189639637071279	0.221106183972893	0.176742247331526	0	0.00338827977742917	0.00914700229869146	0.0143404007000455	0.0146652983341324	0.00981732195569175	0.00769062482940484	0.031297762841271	0.0769103864946975	0.12458630856873	0.134972598058899	0.0979348536094792	0.0504348038801071	0.17830919649716	0.417310534666208	0.655214308503251	0.69183712405657	0.491362566491277	0.0814036789949926	0.278363432797182	0.634296958459713	0.970967738042383	1	0.692960091892171	0.0360750396064164	0.122336723845532
0.175135818298367	0.156639786475731	0.111590177556365	0.0633208004673927	0.0286195334198907	0.0103031808752094	0.641592099459315	0.80721778174277	0.808945704168213	0.645721082793874	0.410551339787339	0.207915469305914	0.356944211172992	0.6317374926257	0.890573682569599	1	0.894390321210146	0.637163838719921	0.0301575864310598	0.0750825962375777	0.148894142738518	0.235186559591708	0.295899475748263	0.296532826341418	0.000386718868704763	0.00135496344599473	0.00378022529294649	0.00839985046363111	0.0148666429649194	0.0209579102923388	0.000888436372507334	0.00135479248184072	0.00170585709948622	0.00177356319949368	0.00152260159773987	0.00107933251769583	0.0753756958586214	0.0862415873493265	0.0814796538155503	0.0635665427622855	0.0409500789595387	0.0217834600724168	0.211282192274129	0.181395314163066	0.128598631812766	0.0752824194536532	0.0363912667344298	0.0145259749860675	0.0195716388613434	0.0126085630941283
0.0526454807340515	0.113451300890209	0.180894293258769	0.213406622334445	0.186276766063474	0.120303192650489	0.0576555627160155	0.17123554268446	0.37628197164376	0.611787484205298	0.735962435810415	0.655056310375914	0.0177025678549037	0.0724598719398871	0.219443162142944	0.491715128268751	0.815216256722777	1	0.00152360271729709	0.00859623808324107	0.0358796671671244	0.110801690900623	0.253168918620844	0.427998137386968	3.64496307248828e-05	0.00028560767008782	0.0016444312338768	0.00699973832491463	0.0220426180802759	0.051357310716829	0.264296390681457	0.386010275930258	0.333023045974563	0.169713884977128	0.0510889448877468	0.0090843424830296	0.0749398175850675	0.241084547357393	0.458134607806902	0.514262191987825	0.34099180079552	0.133558269677146	0.0051086977650598	0.0362024277082767	0.151534707181908	0.374672744842145	0.547217107308652	0.472101180744831	8.34157257307502e-05	0.00130678643245013
0.000392451647602206	0.0217876823052516	0.0954673381321295	0.202311442536603	0.220929002630596	0.124732495630942	0.0210325793206208	0.149923742636662	0.50824404790385	0.890868794360535	0.813966129086129	0.38733773057903	0.0426861937975949	0.241308982369156	0.68159300401759	1	0.765141632687125	0.304551870716558	0.0195322722874719	0.0976734904713976	0.233252457881601	0.287012294143015	0.183153789691014	0.0595440857044272	0	0.00782686274089732	0.0181451038647641	0.0187473181026585	0.00877136574353113	0.000430243376781237	0.142443493575764	0.263741013825951	0.383888760600993	0.440710461850325	0.399355965849086	0.285490988746105	0.196512484951579	0.364301388373047	0.531733003833101	0.612533805981767	0.557212068137025	0.400132855170369	0.142592352970056	0.265981465521375	0.390014055211941	0.451057547457732	0.411772592889392	0.296583540251746	0.0535702062869109	0.101808609613545
0.201193700457022	0.315409231577323	0.424085771211211	0.489134931583797	0.483977225028399	0.410809749887691	0.343734750252968	0.565015772621614	0.796661197715128	0.96363821317892	1	0.890296306857588	0.142957780543364	0.24660786522861	0.364775366160464	0.462810438757863	0.503722240436949	0.470330714166807	0.0142024164234474	0.0259588461939304	0.0404499674506306	0.0539320320767404	0.0616095054743546	0.0603265690477469	0	0.000323279809358675	0.000751804490835041	0.00119164278488225	0.00149763887900817	0.00154793186732736	0.0031191569200728	0.00846043865630399	0.0182575939812145	0.0323597161854236	0.0475204888686502	0.057981034683924	0.00925903827276459	0.0205655567859953	0.0375431921387607	0.0568060338026573	0.0714305226417163	0.0747095867387728	0.0215704648298585	0.0405811540578137	0.0632808334923608	0.0820117895189916	0.0884146803317421	0.0793050713973629	0.0408746779960313	0.0657020662584779
0.0846091635186128	0.217770850364485	0.403837785601811	0.543659018391576	0.532225286675745	0.378854516625172	0.12593174170494	0.342535146319078	0.673384530989939	0.962015833341555	1	0.756410719264487	0.0765440272328989	0.22267200367899	0.465623654747337	0.706634845274923	0.779965137793169	0.626348057932489	0.0179768918411493	0.0588802455260405	0.132650034409594	0.214688138363205	0.251868496400922	0.214558413459207	0	0.0047521428321654	0.014023189765525	0.025463533760499	0.0321900233960187	0.0289525848131232	0.026012624740576	0.0871653465820996	0.193816862735529	0.295280179033767	0.310113860087445	0.224623249373185	0.0779029741147707	0.223735142135144	0.438760222063764	0.593165137201894	0.553849425803079	0.357047317498729	0.120133052799353	0.304808121468364	0.530858866727114	0.638059183137104	0.529761907755681	0.303545967945545	0.0982160978882522	0.221973316040202
0.00107725241672899	0.00411723080021044	0.0100290097356873	0.015569547715982	0.0154049057196652	0.00971420348807301	0.0201452281738441	0.0773550235997444	0.189308432352606	0.295268079517067	0.293513542106363	0.185953728915808	0.0672775089415782	0.259546293417287	0.638153071011152	1	0.99871193625018	0.635690300429603	0.0401245904554411	0.155519244350531	0.38416939717444	0.604820494391339	0.606869533894674	0.388087161847763	0.00427360443008017	0.0166416522225197	0.0413012947832848	0.0653274935691595	0.0658557088680907	0.0423112607114009	0	2.92192598220056e-19	8.34999014057883e-16	5.97108137016356e-13	1.06858306818605e-10	4.78577054885408e-09	1.26247001543398e-14	2.70003721425248e-11	1.4451293199515e-08	1.93567285717783e-06	6.48851769614599e-05	0.00054431125180738	1.5131491116352e-08	6.06161904151006e-06	0.000607692442295586	0.0152464002680184	0.0957280218619385	0.150417767123309	4.40655066364423e-05	0.00330646487328684
0.0185105882051048	0.0443300032735464	0.0743909403630136	0.0890626833032859	0.0763300510332068	0.0466969153718301	0.158923870192327	0.37289840251648	0.62754016404559	0.759036624196537	0.660141723566216	0.412701954001413	0.201853352076397	0.479201110564024	0.816444308094767	1	0.880821700915194	0.557831395302481	0.0390382174636702	0.0952641817499648	0.165096306207742	0.205024121950672	0.182778893934782	0.116873663217783	0	0.00178279542810163	0.00404367278911081	0.00539770759155047	0.00475608900766107	0.00265404655184111	0.00582175855498317	0.0210371959517243	0.0547097142063022	0.110691757202022	0.177154753944496	0.225276336651688	0.0632531663212112	0.162561116395542	0.330188775259832	0.533020572525417	0.684897194914222	0.700805523903803	0.178047798804105	0.365676188918761	0.596996915589992	0.775856123833859	0.802976405617128	0.661843029166859	0.150636240815971	0.249224866789217
0.00895996258378243	0.0440064200190227	0.132644634409389	0.245509505440903	0.279052523363596	0.194780851516415	0.0148367597525619	0.0883653678445941	0.323064626548507	0.725307227850517	1	0.846693883322628	0.00554417771208331	0.0400891951311707	0.177802823577733	0.484216081452757	0.809803679976509	0.831702072952092	0.000460443982422389	0.00410252508203842	0.0221065107133086	0.0730449999715133	0.148188878962262	0.184616066195899	0	8.6301955558061e-05	0.000612629860825614	0.00248170789138568	0.00611983946391319	0.00925261944921626	0.312175748914431	0.390699078720211	0.444425919235218	0.459484137741444	0.431773422052706	0.368769810904293	0.45285878283946	0.605244159078567	0.735211786545253	0.811724671464195	0.814553507678677	0.7429251870055	0.334873513823436	0.477941625556661	0.61998669381519	0.73097754771179	0.783321736994859	0.762940904074898	0.12622456645437	0.192384466010418
0.572232238862597	0.68826471055314	0.724331962343311	0.667040082498356	0.537456572913829	0.378727411676627	0.502556311397313	0.722516141812924	0.908664434239965	1	0.963127642448525	0.811778564183025	0.192393946798206	0.331637761640433	0.499045071460993	0.656582151152	0.755744990861927	0.761191977586607	0.0305531591752159	0.0651440187595448	0.118742580381867	0.187776439842678	0.258944976847581	0.312003793860333	0	0.00355027763645163	0.0104049940477921	0.0216540648026326	0.0371138820312637	0.0543990872928676	0.524658857137985	0.56993170967814	0.545065693527666	0.458902326375792	0.339997375733049	0.221462894107267	0.418662879304024	0.550632757698407	0.637442324461841	0.649702408970162	0.583036320176537	0.460580592692433	0.175884011253523	0.280842042750723	0.393972311547859	0.486209696369283	0.528165770210649	0.505100355485651	0.0375792475880472	0.0744639187126174
0.0184054887826795	0.0455415658810354	0.076070480338474	0.0867781182585001	0.0677204357427134	0.0360260803196697	0.0992244644810327	0.258675368917893	0.461438603554963	0.564570207799205	0.473967900022636	0.272931085668448	0.142308099457294	0.397763217794767	0.761418322639262	1	0.901370717092195	0.557551485374185	0.0553604089414115	0.167029094937745	0.34370798481285	0.484770409713421	0.469085033189074	0.311390714196317	0.00529038412383207	0.0186175559097602	0.0419230157260045	0.0638139394192486	0.0663193203493511	0.047085601054763	0.000229814283451273	0.00180414719692836	0.00388487856614014	0.00508419622312562	0.00434071773754479	0.00233029914218465	0.0136000475637092	0.0412809679909962	0.0845545189240275	0.119183999476012	0.116053597144884	0.0780479917752988	0.032912396664102	0.109356793638105	0.24875732788115	0.390898232109522	0.42508514789949	0.319964066044495	0.0117846123024058	0.0450048310128746
3.81090867565188e-06	4.92152292335407e-05	0.000210867296315256	0.000300243129964568	0.00014207627661497	2.2338666054535e-05	0.000350731850864208	0.00732941068176644	0.0509044852998794	0.117501820507513	0.0901436213819817	0.0229840847157921	0.000563282322538851	0.0190829734408042	0.214863292531623	0.804044647004702	1	0.413353611832825	1.58103444502317e-05	0.000868748924397282	0.0158578165427161	0.0962035090896882	0.193972509802191	0.129984431138673	0	6.83785805378249e-07	2.04566886248925e-05	0.000201261267141815	0.000657885794433884	0.00071471269709961	3.74182749060809e-08	3.79943620103647e-07	2.20236859039118e-06	8.36232978578523e-06	2.10514573583582e-05	3.51931997816355e-05	2.99099211926076e-05	0.000182994683111744	0.000743672238333693	0.00200776996879027	0.00360117771734539	0.00429116179639168	0.00168366271542656	0.00734181566645918	0.0212691896088546	0.0409353504514222	0.0523415226529316	0.0444625627072779	0.00805347939854419	0.0250350601218502
0.00100126382303786	0.0070735760451905	0.0152692697293167	0.0207970409559585	0.0192489920889063	0.0119328547199579	0.0827263031031513	0.203224313457688	0.352930055794402	0.437689092963802	0.388409396528666	0.246383308682243	0.224462279605036	0.516955833596399	0.849648820107154	1	0.843359738581692	0.509314029113109	0.0711113173286565	0.157922236812589	0.247698290913889	0.277178484485921	0.22162477809028	0.126192982486409	0	0.00314866286278567	0.00608251118695868	0.00664147673043887	0.00435298877746393	0.00103530309546328	0.0186326135573364	0.0429158862252557	0.079690368478474	0.12330657443407	0.160614659897587	0.176731668560404	0.120184501520015	0.223644600430691	0.350635315380673	0.464913725263309	0.522010970365881	0.496529575028946	0.24098966403697	0.385845842222262	0.52251217295296	0.599254416203429	0.582284162252438	0.47932920808952	0.164907846820081	0.228768516954805
0	0.00951969213456635	0.0546272648708521	0.157581233523238	0.244046346528986	0.204375632821708	0.0155434470769846	0.113162780750785	0.424544429557312	0.859153726061027	0.9421767272107	0.56005694508078	0.0530648931443842	0.262854870806751	0.696789462897515	1	0.778013684161333	0.327870968297292	0.0367434692995235	0.129790658604527	0.244526198335471	0.248978463760039	0.137038034481602	0.0402996719238541	0.00457757318369842	0.0128347023590307	0.0174591699288393	0.0123119871042225	0.00415972145419238	2.07359669306916e-05	0.0841402867348622	0.0964577416752699	0.101960079360571	0.0993918758939352	0.0893447262199932	0.0740359312239705	0.307889317303747	0.377085733208357	0.426146007740202	0.444414653030858	0.427702247509631	0.379845825123531	0.295935140899881	0.387688276664718	0.468609943293282	0.522690323734095	0.538033415256138	0.511107667728645	0.0746249825015349	0.104894942800742
0.738183780532998	0.848352230284294	0.856047408988185	0.758457611241691	0.589993820407259	0.402868806678448	0.54199928680471	0.757165005651893	0.92862568097712	1	0.945546847975881	0.785016857983686	0.162834978963607	0.276987089797195	0.413196981894291	0.540956136771419	0.621731013441177	0.627373074412486	0.0192791426548812	0.0408440081549471	0.0747847137747445	0.119511184043839	0.167274847195905	0.205336625735184	0	0.00155690254207421	0.00466633676141043	0.00997915820565298	0.0176512533038947	0.0268058386887397	0.573593914921597	0.690468001391398	0.7321189263865	0.683807577062819	0.562577795142348	0.407628146298445	0.373284514977924	0.529376256760775	0.661147269895564	0.727309545561452	0.704779684571631	0.6015787060329	0.184490096515351	0.308518964534942	0.454020966061754	0.588334746467743	0.671485282952241	0.675075116149379	0.068928125373774	0.136421552448606
0.0250144062935501	0.0932307174833517	0.234924236678836	0.426691257990244	0.565586564360194	0.548649993039462	0.0576990392269925	0.19323384508624	0.458467295486898	0.791534746645965	1	0.925626947861831	0.053075294530512	0.170118342525533	0.385612200924488	0.63558293056691	0.766293762681888	0.676636241543797	0.018964413389428	0.0628894925438356	0.138854419155801	0.219801519384029	0.253224066611792	0.212894190553205	0	0.00716281050672914	0.0187766624824522	0.0300645328270546	0.03336477647042	0.026061285524302	0.00817389837517726	0.0370405371856943	0.0947981746658983	0.166011370899012	0.205165745913061	0.179994534532447	0.0532238695463738	0.16864971988482	0.368362963326825	0.57020038030184	0.629103997408361	0.495118650217297	0.110174339458796	0.304664973545425	0.592594136338761	0.820481661631921	0.81070730063157	0.57162622843275	0.0928286629838675	0.230607193154676
[truncated: 1,563 more rows]
[truncated: 10 more columns]
