# Supplementary material for: Diversity of spatiotemporal coding reveals specialized visual processing streams in the mouse cortex
Source: Nat Commun. 2022 Jun 6;13:3249. doi: 10.1038/s41467-022-29656-z (PMC9170684; doi:10.1038/s41467-022-29656-z)
Supplement: Supplementary file 7 — Source Data [file 41467_2022_29656_MOESM7_ESM.zip › source data/FigureS14A_PORP.txt]

V1	LM	AL	RL	AM	PM	LI	POR/P
1.06072300802956	1.11686282809675	1.57911117031407	1.53489539414899	1.38991793715685	0.420329630938105	0.619993889770491	0
1.01217196416358	0.673979156773508	1.64518642395726	1.56176641018828	1.27278195378843	0.661365358700448	0.356776325167271	0
0.680131969665423	0.967919852384062	1.49921953803607	1.54743597634969	1.56070669965918	0.868439649612091	0.354259405805866	0
0.953755112076376	1.1876939163469	1.60699150123083	1.43973598794461	1.37120076813298	1.08719076724338	0.732714775374122	0
0.331292179198866	0.837895455647006	1.69236010242887	1.71417412623943	1.43981853074962	0.760065997565797	0.44917303838007	0
1.14799299032094	1.09715702667128	1.75096844893353	1.63335449726628	1.55275184192154	0.535641693044614	0.204334988280602	0
0.984604815060238	0.912901904722087	1.54492451967533	1.57948372146278	1.59516984225673	0.493274412774386	0.458541896451821	0
0.496234164922941	0.791046154945398	1.61921660647046	1.71793095224517	1.64051663511629	0.673492457342013	0.377270917362709	0
1.30818608466246	0.892984746053112	1.70161900860303	1.53609854183038	1.65172915664188	0.687582392480163	0.249807187437814	0
0.624124038745975	0.968066291486709	1.52257176710176	1.5892353568577	1.2741218423103	0.826324078814896	0.367392557624549	0
0.906490270247835	0.867919065037373	1.39525188058505	1.55700487447564	1.35176730742561	0.623419169518648	0.105246610662128	0
0.794790497865902	0.847175817070267	1.66866031400461	1.7486494542437	1.45342234681839	0.537264570829393	0.155208300372371	0
0.512177083214826	0.605780226566484	1.8585255462763	1.73263671053379	1.68782233759387	0.308537228658688	0.255051737509261	0
0.768024497284371	0.709963906409677	1.44513647224423	1.44990470699381	1.26630185655042	0.71913726940689	0.313899167158898	0
0.588109502020562	0.494635202193161	1.43048719758937	1.54555859764213	1.32951433611892	0.306910283007055	0.25508508741165	0
0.639350263048801	0.820442708649447	1.60920769625296	1.59582426155337	1.43613500201785	0.471676875155853	0.267619152305416	0
0.935566667303317	1.27590087493639	1.56282113944824	1.62677336458834	1.47620542049396	0.429430846678302	0.357549950035963	0
0.814667421476009	0.972160365980079	1.77999649557563	1.56842060221043	1.48268833696684	0.483799206800632	0.585922433394106	0
0.98886445662549	0.661992975489491	1.60972985951167	1.48345238122379	1.3117828387175	0.630437070028274	0.363211876725124	0
0.766596549200319	0.606746379757126	1.4891790418677	1.68822483814499	1.74931017691066	0.133526334441066	0.633031987569268	0
0.457014865389529	1.0595532472037	1.87647709359208	1.58116147669856	1.61125551118146	0.474822544289555	0.132608828776549	0
0.894537984024603	1.18635927102894	1.66356922536887	1.59731319367352	1.42977068520928	0.532070508703735	0.438666801123641	0
0.568023766291403	0.655559044698933	1.79976555809044	1.68962435319692	1.56796856404102	0.457834221360092	0.404655633170236	0
0.5019362206076	0.676783445465461	1.15699191740828	1.58513741680052	1.34686606397535	0.394161572616488	0.504959414721459	0
0.805564392288402	0.748505355751176	1.40983776517689	1.51289146250665	1.41603989819481	0.813773755572026	0.345896856645388	0
0.677753241727452	1.03583750035227	1.67874343976482	1.62611148472289	1.61831030180549	0.5999918073607	0.478306834007678	0
0.711692847864209	1.13430051354074	1.55739137855425	1.59516448747203	1.5024039595425	0.5386841111752	0.329541022370861	0
1.02161628559961	0.932283874753771	1.17765364792121	1.45802329256297	1.25722746248957	0.934792796669358	0.33922368154943	0
0.508601506251062	1.03249909384473	1.48381320211778	1.40395590387972	1.31263693013937	1.19411770973979	0.353318439008454	0
1.0151529342802	0.531563752934889	1.4123068152292	1.60506401064812	1.5622621184367	0.453666880433279	0.460115186342593	0
0.216702865676427	1.11520227884327	1.26789912884604	1.6895744651151	1.13229913653431	0.495008918390014	0.166267501535562	0
0.831796639841664	0.75847564440857	1.5616223862828	1.68676102504155	1.38166816516211	0.536762987444687	0.308830082480386	0
0.195486975991718	0.602314839270267	1.48026695410488	1.56476008993594	1.38445160250887	0.560440214031637	0.0703651810643591	0
0.502963568869825	0.723262825972337	1.45680117966899	1.48219467001659	1.29095197067625	0.61568736573166	0.218226643720866	0
0.423109659111591	0.992163320355636	1.33337176316733	1.56869613968812	1.4762865883415	0.799000123075226	0.471691155417642	0
0.865487042974464	1.07800400886795	1.63790662795093	1.5921037652759	1.48670810323927	0.466463193584466	0.455236950222216	0
1.24228374490777	0.626270283870775	1.62784699847647	1.47437952139338	1.34839096242061	0.440593204420256	0.23783809711537	0
0.921290010709523	0.853305811445003	1.66675773858904	1.70890443739787	1.61011843699624	0.367101494698722	0.483493384493469	0
1.00651688446332	0.685279537516422	1.52344620170856	1.64901403847413	1.51253989153482	0.528052642074452	0.500927811348413	0
0.388450117928418	0.835737313746679	1.56619977625508	1.57167443924636	1.36754142635329	0.43011928348593	0.0848351274428272	0
0.415306581157131	0.784332170099229	1.34236452628567	1.45626804346264	1.28228074896691	0.560139676833255	0.283164990290745	0
1.0256061143052	0.899937452977208	1.40629824094507	1.64341590889456	1.27000349979686	0.881246507612514	0.188546621826017	0
0.706813109661037	0.751703447704218	1.25558132009334	1.75781809665708	1.3980637674816	0.391915074676591	0.100000932226586	0
0.920786417897432	0.968192950068621	1.82303704687282	1.66892572295778	1.50603334002192	0.485946960490032	0.437071243535573	0
0.577552897679756	0.936105715344769	1.46368273021187	1.63198261856812	1.42441147422924	0.584151639889036	0.188200167103599	0
0.459233949733276	0.56691293489315	1.69615116453903	1.7072052066541	1.55259429979707	0.55020486259505	0.393012841600604	0
1.07752823686061	0.863566893306482	1.67159336027397	1.58488348400688	1.60012394038186	0.563639697086036	0.244620875136743	0
0.236818108215634	1.06569562794713	1.73640497305561	1.36249457622873	1.4682488430059	0.84013665825197	0.354323487396093	0
0.452899350803985	0.601337753588391	1.60800855222426	1.52784978895494	1.4803603150932	0.417369943125451	0.392850334253701	0
0.325306144325655	1.02690880696397	1.5282639989023	1.56005130752067	1.48824796206485	0.567471424502347	0.337796502519791	0
0.351960237507181	1.10592572428154	1.60753458066428	1.66220086419097	1.54780611309458	0.486869892951409	0.299819600183736	0
0.640161460433622	1.03890752729806	1.55824072450745	1.47735714448332	1.60039951383959	0.35881675364179	0.480269922072375	0
0.883825514340985	0.742841906312013	1.66275447835051	1.61723038956217	1.61844881572663	0.631818180988182	0.392680915916512	0
1.17707092351432	0.491554376856728	1.83754827199028	1.7679479614748	1.51325933581304	0.405013293021915	0.434535217074098	0
0.598199257370753	0.757872858805038	1.29938482678837	1.51989668198717	1.31917363420468	0.413308205301436	0.248685496346528	0
1.11075227178155	0.770009182397545	1.65450788254266	1.52037702642898	1.56964289663624	0.487284498993005	0.549593742319099	0
0.673925390646032	1.24145755528925	1.51441894934954	1.44446873002361	1.38782875889273	0.82399509897743	0.172071547424795	0
0.854244939108658	0.531639343411727	1.48607876654882	1.62590280029221	1.40867291738324	0.395874301876737	0.172846657167172	0
1.02607881321902	1.01784186218388	1.86628100763467	1.71376729152115	1.53202294299452	0.528153832232522	0.230256854835636	0
1.00091729601952	1.19500758664188	1.69567479142866	1.79030423418502	1.66309004526428	0.246956592936429	0.270126506397868	0
0.74924067054928	0.623635650704072	1.67179036016079	1.73986465095846	1.52545588975274	0.35121617153071	0.262009937935215	0
0.994013572516789	1.01577047783106	1.60409304890159	1.52557163554016	1.45782240948285	0.705948451069838	0.322259214335954	0
0.93277093690669	0.809045796801805	1.90995332645073	1.81319431974041	1.65618244860946	0.338914233672913	0.224744751334684	0
1.09354074546911	1.24629327253117	1.63284764633062	1.62737664493321	1.55314158175118	0.583939864756293	0.275265400772434	0
0.452808968855839	1.21467562725684	1.49504023142284	1.56802406326855	1.46643917361963	0.533553864340847	0.204854342931206	0
1.26488070630147	0.894121019960159	1.07300052005413	1.25857281649184	1.25523261833777	0.941795363471553	0.696583340598761	0
0.495656486102254	0.865918102971056	1.72915379665719	1.64551727496155	1.43876727733622	0.526588303048012	0.373237532234026	0
0.884728921577433	0.605108849308999	1.7761446727636	1.59208095173468	1.6893981986854	0.480586908781321	0.441915808685326	0
0.544520519776527	0.807975448066121	1.51113476820795	1.42643556114447	1.10316896294413	0.956017086659383	0.22340275759982	0
0.848521526398079	0.686948191587701	1.71165224391931	1.56166798852382	1.29137914286076	0.358367635856054	0.308016933743973	0
1.20394616238847	1.00938560111174	1.67625665236359	1.51999298837369	1.45810343627581	0.387652581662876	0.306964891595702	0
1.27766840441949	1.34391439464789	1.42687128284591	1.39860556407894	1.22550099840877	0.701605405402282	0.380187941577039	0
0.844996209034316	1.14286289704474	1.5209597733973	1.48648120236472	1.60704647907284	0.62098138051963	0.42166198965133	0
0.308918409424537	0.58874421787456	1.49049041027104	1.54474535710629	1.55468683571968	0.505771694744207	0.49223835636395	0
0.961456010931393	0.869311645684694	1.81936359450531	1.73506560918139	1.64121067888853	0.159548278242229	0.439980709402271	0
1.22961891085603	1.03937194508376	1.41149193825747	1.50762002735722	1.42277195524546	1.03285160999287	0.189511908870807	0
0.910714260822142	0.755311182793675	1.40542862167567	1.56919126660713	1.19784569739301	0.549366329656078	0.269557954952883	0
0.630049787263719	0.928407880681357	1.62311099041207	1.53473491780269	1.51835994290525	0.541767957624256	0.318141063537813	0
1.08703936279489	0.855138417356007	1.64700290031086	1.69813574798216	1.66021789717464	0.301768214199763	0.540564641647005	0
0.44829992019886	0.609333562967195	1.73409300871153	1.64277607297749	1.49278143187404	0.359750267808791	0.639152328744031	0
0.96673279312097	0.803723666708181	1.57683583599454	1.65104938675792	1.50292435712853	0.317837598713426	0.553755779083786	0
0.397960081128914	1.13627515728468	1.55363043531953	1.51860412622766	1.41256122631086	0.617517319277264	0.488999854493512	0
0.364794658077545	0.834724411010982	1.52394862806114	1.59354221104411	1.39292641184397	0.350617076769354	0.314368069699605	0
0.654727726626664	1.10233726533325	1.58706322333707	1.5796303908256	1.74280161291944	0.216136806502163	0.521047203435064	0
0.517096358028397	0.835648153830628	1.777939441656	1.63853286430944	1.67062535944208	0.402645049280592	0.411692753517961	0
0.593778124394428	0.874309318294915	1.21897439887071	1.38233520742174	1.46045501288943	0.494067748534585	0.613621980646812	0
0.464406453585319	0.458932812079125	1.7266518343795	1.72847064026889	1.37685698201198	0.434059422682295	0.124444181897106	0
0.612431811867604	0.874189282831556	1.66859247364582	1.73720965221147	1.56290776817207	0.678062333890645	0.151694456583551	0
0.583126702264626	0.851095435385627	1.67817540610961	1.7147359028318	1.52369809362924	0.347163362727514	0.461550141990021	0
1.62429637597177	0.870108586714241	1.58892053519408	1.68848875057698	1.5262013148001	0.441242959581713	0.392810327604774	0
0.429961225609217	0.84710012476885	1.59460749848344	1.54323920886966	1.57879132661534	0.370538179563676	0.451829846153098	0
0.977172376239163	0.763323319241132	1.62695058959312	1.71221592690326	1.44993482333215	0.382206740152653	0.230476935962871	0
0.870853658472335	1.02055775848154	1.54149462549141	1.453590959674	1.41296143767254	0.538990887832548	0.191937740023733	0
0.62724464809924	0.668496167795544	1.57382388486547	1.49764034732317	1.49498748604338	0.750711900602239	0.526149555916874	0
0.903583112252685	0.994587573289739	1.72621895008064	1.55153454721361	1.59430261290122	0.325262601367254	0.417414724526141	0
0.508196410242979	0.748194188029236	1.76400994495186	1.63439557853913	1.50804646785715	0.505398441728501	0.169525035148289	0
0.801645594255747	1.2911176541012	1.64432800708529	1.59126787821544	1.45704829776341	0.568267650814956	0.702843473685247	0
0.931064888223335	0.984350498519878	1.51707892821931	1.54577144023885	1.39542288447147	0.391370185994323	0.334895404670179	0
0.444289557889059	0.639232444090514	1.51956724186755	1.58699603694999	1.4534819576076	0.906186321570599	0.206376885681244	0
0.494694232112206	0.729808223002428	1.61339162377976	1.59798710860619	1.37873591265075	0.390721756178486	0.200452743370416	0
1.22488537332858	0.638686042664877	1.72539091228645	1.41374133402897	1.67248192505564	0.623648540093666	0.421790088755376	0
0.78657929499019	0.665670878316423	1.6554205645758	1.62410588234758	1.63438566700574	0.313368667920491	0.706044200843274	0
0.985423420496234	0.922004774221682	1.1164910678011	1.41349068246394	1.28764093892738	0.876480744552139	0.212996165899387	0
0.718637506530062	1.0104314223783	1.489392882661	1.60107287683405	1.67454359041189	0.288227318086131	0.783019139214073	0
0.998001227572577	1.22471494897685	1.3936897763342	1.72427425727568	1.5973653405972	0.18628305228151	0.265325673248721	0
0.794105632046971	0.660161891229615	1.85379984704074	1.64068907291393	1.45552158459829	0.624183644074469	0.335859091720297	0
0.792080192510918	0.484012298265245	1.40739159565423	1.38055029457049	1.27072114673872	1.14175244415332	0.427248702696655	0
0.333519752166472	1.02182972580282	1.63492841811284	1.68965825565637	1.44029143956618	0.684152980295903	0.261790153463951	0
0.497469848780316	0.655807478410371	1.67058764242915	1.68402213997574	1.36548033146583	0.251204261042151	0.126836517621158	0
0.846521735320285	0.475932475736335	1.7576944712568	1.55967319207711	1.65165920168517	0.397133095553982	0.484247368253766	0
0.632394220618041	0.511178773232479	1.56624075737788	1.57068825529627	1.58999823250887	0.579271909695836	0.468207144836463	0
0.692282490304191	0.954772012660334	1.68072275513724	1.58963003111821	1.27849530566032	0.763445385984588	0.314166611054004	0
0.802293071271618	0.894299485336327	1.68947726836876	1.60622590152463	1.52703862465531	0.629385008643523	0.691583073917148	0
1.18620891614632	0.64918460017736	1.62987418699189	1.53811809003079	1.50314626019495	0.516174389882547	0.119385734654555	0
1.10324234580686	0.753881767253286	1.20713215327778	1.38805600921201	1.27361543675287	1.05428966312057	0.179462245124696	0
0.545193307315327	1.00624195542998	1.51741218651926	1.46896577641882	1.38609627383169	0.822543265186503	0.517940441543556	0
0.566567870996943	0.833520317846908	1.59775258376997	1.6571859853033	1.71567258294372	0.449558947064905	0.166392654058503	0
0.863939311003451	0.513759148561984	1.7651701200612	1.74670700408903	1.54041675104754	0.37827988300299	0.607191410390607	0
0.213665989885256	0.664015634477478	1.55550390044299	1.48413163834984	1.42432011711746	0.7037026310292	0.411139044499594	0
0.846203393556655	0.924681563626405	1.51051809891207	1.5571189806039	1.33833078982411	0.701862021579058	0.354682408072138	0
0.784725803187687	0.743607058826675	1.5079168164773	1.62212528381821	1.40110339649781	0.580192179175376	0.160306359652136	0
0.472198095234254	0.770374062758868	1.65334876399524	1.6559638906307	1.63153733623961	0.561069065301552	0.422386549540285	0
0.366893331872999	1	1.65186656210924	1.57404982268001	1.58702479388165	0.447645213574666	0.261197413483196	0
1.28419196226662	0.562666203744255	1.70268751961329	1.63974417276852	1.51367578063876	0.732293316579142	0.200379921404889	0
1.19073771720551	0.907822582007292	1.7630243637361	1.75572589050838	1.71184554951419	0.297069360768609	0.267591153552426	0
1.5704326692584	1.37490732227302	1.43159209590027	1.42778262760849	1.49559503185892	0.562026288091901	0.350104166723777	0
1.17126914517006	0.605654282163201	1.42435113821087	1.39146846643742	1.27129139420331	0.847879390205671	0.343897429537878	0
0.367665308038855	0.678438320071156	1.61714214589006	1.38911042794624	1.36699727016065	0.762013122858388	0.20645102528044	0
0.568036015174916	0.985110777838722	1.51033765451518	1.39469261015113	1.44731320706991	0.870715730662327	0.407962072439796	0
1.43971131472908	1.39101365140497	1.61606362363447	1.48688502253523	1.41927855212719	0.430066704634211	0.363386177330366	0
0.607382015185494	0.894702218871807	1.40286878191593	1.60779992892339	1.51782650776557	0.607997371508589	0.216401511755909	0
0.84149174454422	0.480132527956693	1.64301402618961	1.50804783020791	1.56202555348995	0.294365865997461	0.237515843457838	0
1.4104351441625	0.594712394023866	1.56616033798532	1.59555527547551	1.36544218928428	0.642679964677557	0.192222553623636	0
0.681462085067861	0.801302282439443	1.5921994091717	1.51785445276819	1.50224300359344	0.286869064947562	0.506439116966195	0
0.823184674601235	0.88701383722546	1.54642766747802	1.60695958246517	1.63468342516262	0.498509483008675	0.349630145540763	0
1.08615325794015	1.14235718986619	1.59880155169163	1.62219873426439	1.45550231513477	0.764524873326611	0.278391017212031	0
0.896996138884761	0.56820737146014	1.4882589720563	1.53646325502025	1.5779814709181	0.638667611626536	0.284765883457401	0
0.850501908936429	0.929442431724687	1.69825238200269	1.532759595934	1.59732524630149	0.318150610225847	0.359398178752973	0
1.39421501289569	0.735853601867074	1.74384446590401	1.52270159128476	1.60347375564166	0.478566986191724	0.465309373203337	0
0.634487463578652	0.83893149302813	1.7310533643174	1.62617651247955	1.61058815678923	0.276910497602147	0.244173418552702	0
0.748373745541555	0.705273048304141	1.23633137436695	1.37375961071924	1.09604525164821	0.971020179008261	0.185655046482827	0
1.04380994151257	1.01459464553405	1.57657681206288	1.44518499414814	1.49809685101056	0.774152568730096	0.455668178426446	0
0.786138710125823	0.664856818201526	1.63575981057037	1.63030895621693	1.42555886205843	0.298625250095453	0.465780926044781	0
1.0343924805362	1.15132379376125	1.56016404136763	1.56467944378742	1.41347948849484	0.882658451240011	0.0911889088370579	0
0.65570646536626	1.1795585474528	1.21684330269556	1.16465954605869	1.05255113226737	1.23204419598396	0.454854478561038	0
0.529831628880262	1.296925735262	1.58109906298007	1.63691217716202	1.34495229744199	0.624568974988571	0.457938400550572	0
0.662002432557898	0.752349971186672	1.60739351445524	1.45761454519126	1.35589145246767	0.818441416839932	0.416110885205221	0
0.8341303478805	0.889018150390193	1.3233008704636	1.19470186658728	1.05459819543324	1.15178310876642	0.324301505070902	0
0.866353289870945	1.05404426417066	1.49593354383195	1.49246155669651	1.55138916326216	0.428496444018498	0.345808738593869	0
0.443890369218013	0.718338403248432	1.54198378033013	1.78359014402361	1.62859897247094	0.535064954243876	0.308146508320218	0
1.25420667344241	1.15108109065278	1.59727957986692	1.68104400170861	1.55796565855829	0.292670525254298	0.453888652998606	0
0.919573799391106	0.908097544779044	1.40052887067239	1.50888714860761	1.35889581482186	1.01166553441831	0.628791486947493	0
0.826038729858434	1.14431191550862	1.56161969065282	1.67191162696271	1.34395236954931	0.702839950801188	0.078635477686395	0
0.576748045812165	0.874616458249536	1.57081716326459	1.73669565792278	1.61536407318689	0.141223077194526	0.538338841003404	0
0.974076086247729	0.849455125183009	1.50744388746932	1.60516838221084	1.54708108700749	0.510254931427707	0.125119224857625	0
0.762188508388541	0.89228608059706	1.32777532694986	1.73159744660962	1.63353917580255	0.373165938845673	0.219264951808986	0
0.367801595984962	0.719766830096447	1.50023562624264	1.39487221606586	1.29805414238815	0.981562450651967	0.434845339018085	0
1.10428679360528	1.19822359544748	1.49806811205259	1.57650284370515	1.64216713964366	0.368433677418341	0.486268218386354	0
1.05418091266446	0.794863476585948	1.76544949985992	1.74240012271447	1.54405213718827	0.25044852618373	0.269158049367829	0
0.641745809521582	0.864976451011437	1.16742861257805	1.60817424007683	1.28040881633412	0.273892255985741	0.221082633310782	0
0.99434465788722	1.09515246301377	1.39915694866373	1.55141258047813	1.4554504556976	0.832051179687507	0.56827052539844	0
0.567810662595664	0.472122715132733	1.5002242916748	1.56019635735482	1.46745339009061	0.586195842888609	0.463722187502056	0
0.750294855344528	0.986860651789143	1.82173505847782	1.55955520609278	1.58965795265272	0.445714534364285	0.291706088652399	0
0.550938396681682	0.673200219688018	1.63100681480399	1.47327829351809	1.21288553657465	0.617996245991558	0.256182724889624	0
0.685278885738882	0.873415449258661	1.4051941412732	1.72105710140439	1.38754842386168	0.624375958251822	0.398203418689129	0
0.516593220930652	1.06102896959406	1.50836436285877	1.73160194797638	1.63383441707008	0.336037175620203	0.22636839742618	0
0.830228139628768	0.620826823233002	1.75044242087296	1.66056112921873	1.60155796853808	0.387760107412269	0.223962274736913	0
0.516360730811865	0.797076749477515	1.76692064751663	1.64643629603852	1.58452922373913	0.450860079365728	0.181636281077431	0
0.540587869096501	1.01645422350444	1.81623649473263	1.69213086285902	1.50327875605146	0.560784672420668	0.111115853899153	0
0.780021005556168	0.552026106098796	1.4095033912188	1.64697076976088	1.49721244031493	0.446038193331351	0.415327142314705	0
0.609191452991548	0.872223341771713	1.79710394546219	1.63087565834274	1.59091389376878	0.339553396007408	0.536912579744891	0
1.22152192349708	0.849911828109774	1.59937869391686	1.64985161343823	1.63149092202695	0.485522216906409	0.328763252300142	0
0.825616748329613	0.855976188393905	1.72095875075816	1.75410243896771	1.49988249994191	0.269000168911203	0.559431514926601	0
0.935039991520926	0.832393111003831	1.51309584016512	1.61259763452976	1.47178276552589	0.905505134271818	0.351940819998018	0
0.660065656458524	1.10773282611366	1.45296227432448	1.60580797105949	1.42393681681673	0.838414091470272	0.633789384562152	0
0.465069968366995	0.69027245336835	1.56382199167872	1.66074223394086	1.26688588087299	0.633288721349856	0.281354225567987	0
0.824378924957445	1.10818872267456	1.62103167273137	1.38531457986249	1.40740220473192	0.717803671448944	0.461743741921153	0
0.861012834194189	0.633977360057648	1.63028700916973	1.77062481171538	1.64951672628514	0.231284295486076	0.369113881772553	0
0.51367337281443	1.28536693460312	1.69596670622405	1.48417088259041	1.35327722326895	0.566834813865138	0.30365419297428	0
0.546244943152596	0.69777983522471	1.53588563228708	1.55181003426466	1.41916734629576	0.435666835721446	0.398099607000368	0
1.58932455994981	0.946763292976436	1.50425512987933	1.51439226146544	1.37453791602065	0.839487134596439	0.299481931210236	0
1.0691340481567	0.691036405886407	1.54972191801889	1.60958418149014	1.42549246177866	0.372291045927397	0.431366681659188	0
0.996763251642239	0.843353084320318	1.73319984967289	1.58088639799852	1.36308452761632	0.753152744032509	0.211114917124885	0
1.20357733337829	0.734909001012255	1.6057900409067	1.62826221404912	1.58227763363727	0.449505682016782	0.391637423934423	0
0.575275030375602	1.12983961749722	1.61691323036007	1.54032581615216	1.19099427535273	0.754244229023235	0.280480496832212	0
0.848772795312327	0.700571788168295	1.67090629998289	1.62949602744829	1.40633121529943	0.433561798736408	0.307450560158983	0
0.904592274934782	0.855743410226531	1.61364267220012	1.66277132849167	1.54166000991327	0.224595941664516	0.666637354273575	0
0.617056472716338	0.754104837081662	1.53368955414432	1.65616357405757	1.62231104849565	0.604163048024832	0.4890730407029	0
0.828669810733035	0.691186527934247	1.85318504640622	1.59246850403708	1.38759140010982	0.540024744836351	0.255302996232262	0
0.421585143477944	1.07103775313594	1.47811496395072	1.3498856263816	1.44441221376021	1.21317676537543	0.174632058659736	0
0.498285807420422	0.557260200713077	1.71579089829288	1.7381328843817	1.59602074325369	0.264533215489979	0.126213240942451	0
0.870241551392974	0.927175832888259	1.4010199957604	1.62042406806156	1.48441488282433	0.703015210200929	0.409952634474579	0
0.69935046586522	0.862547022299303	1.60345252800208	1.48843617021816	1.25003674705764	0.847596979076689	0.358899284673684	0
0.908623468965689	0.826490757420716	1.43770244322039	1.63346282920308	1.41790987563608	0.626070628874099	0.334659127180587	0
0.773419627711678	1.23478988782895	1.57994149189487	1.43806599377213	1.37358193887046	0.802432475230897	0.375296110110635	0
0.956275017004181	0.580256986554077	1.6816386804737	1.81076065138068	1.51954446543603	0.306340072558384	0.477353585838312	0
0.977526355184145	0.925996976059134	1.79252559510892	1.64286561894077	1.61141495552957	0.555604062691783	0.169737820316854	0
0.687433384499242	0.862912739001435	1.63423276899418	1.57050949973921	1.52064867689493	0.51663980283806	0.270279703368494	0
0.631849099855496	0.663031467054024	1.59377941886678	1.69412712807585	1.51805372437281	0.39216362921275	0.636122690478367	0
0.943784275408093	1.1598811833092	1.62755635435085	1.69797358567416	1.55023119791545	0.433249684870956	0.481859898732365	0
0.986132526699054	0.937898510602693	1.37889827736299	1.38069677448588	1.10211405297118	0.968093242853824	0.418872682498374	0
0.648123834984727	0.640686098094746	1.56799752478348	1.49043636241186	1.48344735208132	0.454952078199141	0.413083182017837	0
1.1158197558714	1.21345862597823	1.52947273841999	1.60854335834038	1.47995567623136	0.663908535221037	0.583078512391615	0
0.637450554503228	0.683743669319463	1.76045760999489	1.59958072946537	1.55874169471643	0.439236609285396	0.301576361297168	0
1.105651533779	0.685941435417432	1.50128835961802	1.54109208862206	1.423272069426	0.877230929155943	0.595341665187345	0
0.869259919762168	1.1167587079815	1.71951737931184	1.64651044241558	1.49534393860931	0.4299156163325	0.386357248787832	0
0.930284454648611	0.68837786965375	1.79414275779782	1.76579255720411	1.58144744689595	0.454982159062215	0.546098123394449	0
1.05441658362688	0.645096657891874	1.66622049903328	1.63126652695729	1.61290880041129	0.427659540293957	0.350924173607219	0
0.644954071631267	0.628617818411756	1.61914803452009	1.85259087394305	1.59532623521718	0.375784078848831	0.345631733577376	0
1.04732776108127	0.855960172574622	1.30416941194744	1.66381148533424	1.22509043207407	0.656455346700127	0.273699038775924	0
0.693399236134095	0.684828376276319	1.63743724859239	1.62650122405473	1.54933211026467	0.293641758009727	0.104377881502746	0
0.555986020600051	1.01919497722982	1.75918154749328	1.72364102325654	1.58694300976093	0.303563844033484	0.181132161473104	0
0.520923617762855	0.687294101679888	1.51607098856775	1.65619358881314	1.38679914027096	0.469746351398935	0.338088965046427	0
0.54210653324771	0.9228217620076	1.50974602794166	1.54973975333702	1.5270291355923	0.692122162583181	0.401015889694968	0
0.85119237445619	0.674138159616154	1.37808462867363	1.74128488188285	1.57339931520802	0.459209155478688	0.327931569482792	0
0.319275743903918	0.497721024030861	1.86003542320653	1.77308725227987	1.6805630376961	0.290170325546154	0.228956164500278	0
0.569647786197001	0.549867342315572	1.724718701865	1.79552034544716	1.53144346762586	0.479522689907987	0.103832830823092	0
0.714925153912322	1.41478001141324	1.58260472787615	1.5575585214063	1.55383164824375	0.452674666282959	0.646798751793036	0
0.605175146753731	0.994381753645856	1.49017071489532	1.52181130424676	1.35474119586174	0.813882343781062	0.303257462876363	0
0.366863615848204	0.431479081142163	1.74729965461428	1.59432769598993	1.60662371312891	0.526719657442095	0.0945504322759294	0
0.769792794950232	0.634555728204399	1.48353108305795	1.56623515951512	1.49311142468563	0.612134102442342	0.129084874164364	0
0.657916774518899	1.07915099051895	1.51964383942926	1.55482202158751	1.61478909587287	0.588825699514091	0.370535038175208	0
0.902495045501997	0.835224814070878	1.31766454177762	1.43040689442319	1.1540517870022	0.715676288568004	0.195292241832057	0
0.525042120578897	0.714928777677852	1.60319671032256	1.49447899460823	1.40647626053028	0.899512935043253	0.243899435422926	0
0.481209722259494	1.50865424351423	1.48228061456726	1.59642664514118	1.3777084426027	0.819297337881626	0.259627905664836	0
0.392640319740748	0.543662356359273	1.70123518461696	1.769813927028	1.57945022802736	0.586294765364647	0.274332914471148	0
1.31659317035688	0.864147189753543	1.20077202616382	1.49105189712379	1.48076876536847	0.836994048780635	0.369331343152976	0
0.929056785068118	1.01250555868615	1.53935791192654	1.4930132956712	1.47428285581654	0.695796619661212	0.403865695298818	0
0.338713000251256	0.837540914825997	1.71284629419109	1.53423289446263	1.32860835088816	0.533982621982867	0.151162320719328	0
0.392844460084658	0.501156187128326	1.14096658853437	1.33317252539328	1.22584766432888	0.766821579138322	0.135568455289088	0
0.944276672592836	0.797076141128639	1.57418895142368	1.64677382146141	1.50569387487851	0.489685685101284	0.728053802437004	0
0.693435529695169	0.969719559812239	1.5941179163776	1.65272054315298	1.49570262798338	0.804589216043677	0.298167830192299	0
0.874145408111207	0.70134945696648	1.75084529414932	1.7603228424568	1.65147137827379	0.39872346324662	0.367542078502107	0
0.56679686640948	0.779221149486825	1.55082512458308	1.4739005786849	1.26720751888412	0.552500396464742	0.375676810815422	0
0.874368080975286	0.420874012471424	1.63234332751544	1.68834263614744	1.45215297292438	0.526190575164298	0.164313295562758	0
0.742791426081048	1.01346224136269	1.55671623128486	1.5758696197568	1.22157085830921	0.626785085377885	0.271933081619127	0
0.772046267328355	1.07238050033367	1.35960874764263	1.40011287260094	1.36602233235174	0.916416854292862	0.271326332612409	0
0.627706137759289	0.603725368281147	1.58865608582052	1.63486493577581	1.66242245328538	0.358249630714455	0.585129024351222	0
0.77033758766761	0.963914903714174	1.63579883171243	1.40796970341328	1.39412539783249	0.334605497359196	0.159317036030029	0
0.677892065931508	1.04730258808607	1.55171815017171	1.53308918022493	1.57343604013972	0.711053799777474	0.451194367262069	0
0.917121779989145	0.271292103618799	1.47823416821315	1.5899822152567	1.34648021804166	0.873188189604315	0.419594508159145	0
0.726421853156764	1.0637626748837	1.34727452086098	1.49657774295101	1.45973595298875	0.459413882290527	0.250806001349687	0
0.360222369749345	0.83232046049724	1.52149954878639	1.45392037740682	1.32523503542085	0.937689463965816	0.586002502837671	0
0.38626512681544	1.26501661147504	1.48448583833578	1.28574971819411	1.26855210693047	0.967520884890196	0.224418313343192	0
1.42553990478812	0.907223358515755	1.35202609458482	1.4811802815986	1.34581928835245	0.749204403948962	0.300069282370193	0
0.877312482088734	0.757764650830856	1.44767001932665	1.67982705588444	1.43680523495236	0.330691681291014	0.171869261399957	0
0.95952067137361	1.06850788539184	1.65990183362103	1.50336936077944	1.17462371622649	0.796206153241544	0.325185022401907	0
0.547988155654786	0.726238210197571	1.44639004994485	1.36435889452671	1.45433345851794	0.989378432264757	0.541154561186744	0
0.788226895888053	0.810752883406844	1.37902075686341	1.49651402280057	1.42752417519864	0.699525648950293	0.201115122227603	0
0.13900614504444	0.928130662812077	1.63695907147303	1.52752846734619	1.45065886452839	0.987895253009386	0.433713987677308	0
0.615750805123216	0.874589610054681	1.68707931358147	1.52319166346105	1.54619220216066	0.821210941913846	0.51382215682622	0
0.796292013857173	0.633526297707969	1.25832116436017	1.72598080928671	1.62383159390901	0.290209064530306	0.384918976846253	0
0.556770296334215	0.574467572599201	1.50644316410665	1.72379551687477	1.30514850750354	0.467953400273584	0.164131326061198	0
1.03249852913279	0.811043165750317	1.49460227272913	1.67939019543435	1.34530739888254	0.503995745673125	0.219505229490636	0
0.38479030611268	0.604841755980689	1.73546942491945	1.61357447719816	1.67936185091522	0.682390391063231	0.310855884448405	0
0.426874694929843	1.08334139293609	1.23185683510652	1.36984132496413	1.40036383405119	1.04052745601026	0.298254392385639	0
0.859721884948982	0.920100450809552	1.51775231435019	1.47424802171275	1.5450343230724	0.762814152535433	0.238993859658347	0
0.746277483878815	0.964268657422132	1.64552391187685	1.52802292689897	1.44607864344966	0.612309955493808	0.276935866869118	0
0.668649551158349	0.896484469375805	1.67791330297155	1.57825954514219	1.43571740231044	0.55748677526924	0.147702601637393	0
0.348336830702298	0.424657325418413	1.46835649098754	1.8278846378369	1.62084347381403	0.272607673604269	0.106222244800562	0
0.704811461909964	0.827671549432383	1.31925503415153	1.47006764673455	1.40546402329557	0.241339103177941	0.254362970242489	0
0.883591747001282	0.737903968932542	1.63067892075746	1.64065962724508	1.48786271873275	0.503064519435929	0.248151729446092	0
1.02896456437964	0.657087874505027	1.6604002130314	1.55808732141082	1.45509955191011	0.368729683561775	0.216958071148124	0
0.760169061661415	0.749381261144499	1.71626327548491	1.71519900728491	1.64038070810508	0.486425716562768	0.363855525708517	0
0.719790133047009	0.636547429052125	1.59639487493723	1.61833072102607	1.43920053767648	0.506370120173431	0.598592160505244	0
0.693040896386812	1.20163951531633	1.6726114517962	1.5342312888544	1.43606634473341	0.617092319730325	0.342437669770475	0
1.14463575687076	0.850036087743199	1.5294705657211	1.50563001693413	1.29591502094093	0.622340709353159	0.498796416070758	0
1.13928832307482	1.06699927253304	1.40598149200719	1.5457799212105	1.6147206973558	0.469449655264842	0.289550024261592	0
0.93505245896428	1.05359579373353	1.60602080801476	1.54317021785075	1.43432024447613	0.833912811379239	0.342906135280972	0
0.945094319773437	0.675249956828202	1.56168911767239	1.44614444832019	1.38041910871665	0.726972368989069	0.23788830226135	0
0.576622725977933	0.946804101744217	1.48341948663518	1.64148820704994	1.44605786827227	0.566488278114427	0.297227115733949	0
0.466725729506782	0.840369058747517	1.64383279337506	1.72116508446219	1.5963352512651	0.391359209859814	0.501463744953508	0
0.973612557526833	1.1940605087108	1.64005259842811	1.66709608334045	1.58658619446132	0.373771660580712	0.266187889395131	0
0.361611604995259	0.882934245529147	1.3716679650863	1.474466364873	1.37099235869778	0.777266801314134	0.29470129933873	0
1.26084722922705	0.921662332529475	1.66036247788431	1.69980875547156	1.52376386387833	0.442359438777757	0.273767938576148	0
0.433693696124444	0.524239435239407	1.44256143505924	1.57314350866876	1.48343533074546	0.859489191423667	0.434704979126263	0
0.944459582582509	0.481432852416586	1.21182190355972	1.40556624618897	1.43043844349678	0.703569040569243	0.416723412174745	0
1.00534807511906	0.701846006310911	1.76608993351176	1.69220622909028	1.56867434068712	0.485651201680338	0.449377109034842	0
0.642162573395786	1.01214614094807	1.6154521472112	1.60206376601699	1.3565417553223	0.798495520462865	0.220259637544845	0
0.427768422938819	0.918341309091094	1.71413542331938	1.58490146668189	1.42427335990406	0.493840185954989	0.345859263511863	0
0.634856272313078	0.617974015352251	1.44042634352018	1.72234441403129	1.54946244728334	0.296224409665867	0.509083492071647	0
0.772258153341811	0.809456848579393	1.27851748976365	1.44017915929802	1.24581009290454	1.14070451817023	0.222403760909932	0
0.680802758423878	0.742312891535444	1.27026100751711	1.41004253694482	1.35905781548406	0.692631669660689	0.195689756443763	0
1.14847532981656	0.714674638102673	1.16542978504615	1.26419624409975	1.20631035090821	0.575648522082334	0.224024792433404	0
0.683085571880036	0.926336661426349	1.5888353293658	1.59875761695872	1.66125970365728	0.486759330143829	0.236451134068426	0
0.630679642094339	1.10901663826538	1.79866622545998	1.63347094512006	1.546234015662	0.554026822177893	0.204214206166312	0
0.56929504050079	1.03742749046717	1.75116605927723	1.44007887731657	1.35412330217014	0.670226215885911	0.310628431978036	0
0.848283521425752	1.08387134707522	1.54627013624098	1.44208182487569	1.51433972759503	0.57190206710798	0.171220019560109	0
0.803132733614582	0.782274617495472	1.55142861748105	1.58219861476187	1.42681150733501	0.551322191172217	0.171874462058854	0
0.388394070997153	0.640477092914208	1.68279483181146	1.63112881815351	1.6819094798089	0.372908027889014	0.119830144139188	0
0.567455705237031	0.714817009424446	1.21312485508352	1.78226254788875	1.40707971539885	0.416925781253159	0.112663108821476	0
0.694425696238969	1.29566023504662	1.37382278829275	1.55263845044726	1.2932606377382	0.495051708025055	0.200201302267314	0
0.438344651901204	0.59572233002275	1.60124606105766	1.66364138928917	1.54304264690896	0.640140431411734	0.308676408946438	0
1.01153776085906	0.869320591224993	1.481554156337	1.47874269872094	1.32639349333404	0.696390346893637	0.417277466230068	0
0.703851774986619	0.873460593516173	1.3748184272406	1.6101548524158	1.33094671353365	0.804807418956521	0.208613432250278	0
1.35630618487652	0.783485755684102	1.66410381714298	1.51103879073688	1.48415666409766	0.625669050578985	0.406231483593148	0
0.579067367758118	0.528224904234038	1.76994225193696	1.78389000679596	1.43837552345316	0.584149351665371	0.0873811967473002	0
0.78954135166901	1.29184609806907	1.47145820467637	1.50621032037104	1.56346035605475	0.706735138305	0.338820729611412	0
0.971485997274492	0.732918428433812	1.59719805141481	1.65068534894838	1.38157066592583	0.579723927335301	0.430093829274658	0
0.553150582935201	0.735421771575651	1.71383922364855	1.43850358266369	1.43292468257504	0.437843645693752	0.382388583608194	0
0.728068597451922	0.785711246476132	1.48717772317831	1.576507978696	1.29597556574836	0.645098862279897	0.163502028949409	0
0.618681293091831	0.892120792826081	1.63780381832272	1.38922568417362	1.35861144764228	0.586551899268875	0.349661403709855	0
0.567136429464975	0.627849052128641	1.64128528218095	1.52259526456671	1.4000937605374	0.779870905299064	0.324213582643856	0
0.589427572112205	0.523253996677314	1.23009734789536	1.54809320819298	1.33065917010179	0.879269316065744	0.18458220303617	0
1.08589128708716	0.5968590009882	1.6856896237329	1.83435803095428	1.68398656669704	0.468806143838938	0.357124130530448	0
0.720710395016364	0.772372753776622	1.69326850579063	1.52182292482595	1.54701367202501	0.666088099566414	0.491562521595309	0
0.895447714470695	1.14334561025107	1.68600814133529	1.8104245269384	1.54269359247617	0.484509749225737	0.365435246099527	0
1.07814889250443	0.508330295484579	1.43471446526693	1.50556823160822	1.55229530564506	0.874742734594462	0.168647265338442	0
0.5674153870114	0.599136798231168	1.41792432120561	1.71775922458521	1.46026840012419	0.290059830311517	0.110629953929251	0
0.507668553630476	0.696304631915186	1.345689694155	1.56858224362275	1.14825324324425	0.735620305335007	0.272475980925499	0
0.875548953834474	1.3910553516017	1.21564256178182	1.3123275694794	1.19172699728808	0.686422637170456	0.294597059512672	0
0.792899640944773	0.857239445002405	1.73937362189275	1.42449748156287	1.31804695043832	0.733000786695949	0.379220315888281	0
0.95226583833251	0.89447635118541	1.64187548068302	1.70455018991134	1.50885259302778	0.799003763108963	0.190944345616643	0
0.489432549345874	0.715755609161871	1.52124897225004	1.64161341373021	1.44410800212562	0.91121634750623	0.087472306515282	0
0.476457658209558	0.691271046917453	1.51786914328435	1.4939368307845	1.18748828691012	0.481388146437929	0.25003852673914	0
1.06479457611905	0.899789774422296	1.3725721948388	1.46840876948472	1.36488821337829	0.62010334739563	0.266448398054116	0
0.895797876922824	0.901800736508505	1.56876086694429	1.39454572063447	1.51979048053722	0.612335129075177	0.325406571433296	0
0.966127168206542	1.07387651495602	1.60558778980616	1.44939497975696	1.3332073545641	0.882791160304643	0.211701696807695	0
1.26137751000819	1.13243074265537	1.48239923016668	1.60051403721047	1.23655788505324	0.686178968809166	0.382437560497752	0
0.760207906424973	0.900214566336004	1.44795047934592	1.7230167874195	1.56418389611966	0.385857809919519	0.34792877028515	0
0.667329928548228	0.926112211953579	1.53278538691293	1.42955117908208	1.64020977175028	0.676216998349012	0.111691203839908	0
0.787087508439668	1.13541616818402	1.75442052262153	1.68347070676957	1.6597143048167	0.412895513477119	0.153348190981846	0
0.653270695432365	0.714815163725365	1.50791946223017	1.51992775320729	1.25400666646733	0.468379718801146	0.227456989004222	0
0.9387683059037	0.724088307586325	1.6170511236322	1.75959217793671	1.53438726486297	0.290034221445273	0.191515608751587	0
0.804088642851284	1.16940386863195	1.61549454745458	1.66556479755571	1.49918437982839	0.233703323343088	0.592332612123518	0
1.05645493830109	1.03474315667958	1.65187897710677	1.67603557336197	1.48711775512252	0.530131712436483	0.310512409521752	0
0.570357655881546	1.08580819893531	1.67448609721212	1.70281474227977	1.54171573733195	0.409615014558727	0.156148242802715	0
0.197656598930526	0.712049974348467	1.67843023595998	1.7189254461547	1.48641910359044	0.485743223483654	0.117194128429776	0
0.452178449492595	0.80725291733544	1.47604023459352	1.60288590971419	1.41906017061131	0.353412641340406	0.106640822442303	0
1.19251724860517	0.487419676577496	1.38872383702549	1.44881797579774	1.38873276597508	0.820588564841715	0.315867263757471	0
1.16553246030822	0.532098331022952	1.54866850797276	1.74387041141795	1.59767752217862	0.27183069421523	0.453196307397529	0
0.21162064464474	0.904358713608006	1.43028092747228	1.53409747826735	1.37586664206482	0.58370175697449	0.146721705631541	0
0.753316236769293	0.970588198355393	1.33448414281798	1.60529243450563	1.23822329920667	0.771623518368745	0.289867285631222	0
0.752445902482346	0.803917830192048	1.70445984723113	1.75130007784383	1.4332430095567	0.493290246404909	0.0484810300924361	0
0.589533173755895	0.730304255391687	1.6473166515294	1.681127233027	1.39738111142259	0.387238046181001	0.232981762261442	0
0.789045841838075	0.744433137064941	1.54356682912856	1.60650371413394	1.62636938067383	0.365814038741679	0.405686988515504	0
1.19401131176012	1.09147585294789	1.55823766997875	1.45413649851467	1.46238708572866	0.822405948285582	0.364291478626269	0
0.778979606001429	0.448556185320155	1.48923209606078	1.53175098001226	1.30232638927333	0.808011931537808	0.207079975049717	0
0.451404697121874	0.749602758544658	1.58651809531933	1.77971931220001	1.34890742392329	0.405091482065966	0.204604427551366	0
0.831878724287172	0.761279255932053	1.36104134337271	1.51099375478171	1.59298694429232	0.284084091843736	0.529685417284643	0
0.660147263403732	0.869603262137462	1.36744375514441	1.59032326191406	1.55409256459028	0.670270195443534	0.370434008909612	0
0.882372866934314	1.16564986174208	1.42774642953819	1.57612752841362	1.4625196326059	0.503671909510146	0.211407939317464	0
0.803006288559412	0.503927426524921	1.42046720383011	1.64623652260205	1.37973560544463	0.293670148953055	0.168445096442757	0
0.57787200383649	0.714472585026668	1.65562103554866	1.63771366119553	1.5303354045992	0.683231435354557	0.238233322049845	0
0.421440731969365	0.971263683414859	1.3746402592278	1.40341749647494	1.12027669532389	0.776255618735744	0.451660222105925	0
1.00468920049173	0.849416208140506	1.43372992316273	1.61623458551299	1.50690133997169	0.417996538996317	0.43234525911153	0
0.199373515256998	0.92744525571916	1.53361229132959	1.48114644781515	1.42278685117252	0.753904615846693	0.57551373743586	0
0.461779122669146	1.13653727864406	1.38778275327647	1.46670261693205	1.18641841881273	0.523954439390394	0.165069831817542	0
0.523111141384265	0.442567849007818	1.37203980363955	1.4628926492034	1.27618109131378	0.637291603096431	0.1225105766171	0
0.460781298731457	0.663779393106251	1.67298101110447	1.42781418422232	1.49404418062889	0.727756943142491	0.328006407601168	0
0.578451634094565	0.544758658595646	1.80035103678871	1.53041072431804	1.52085863753768	0.721451508262364	0.14182227998509	0
0.850569173021271	0.913800863532171	1.63837365208583	1.70906600737186	1.45324184527508	0.501873285906689	0.22173361494606	0
0.468250628982641	0.709475261764466	1.44177761220998	1.50444282507307	1.37386584820189	0.695188125431023	0.450519074927099	0
0.721565757840981	0.902651678590228	1.48663770511718	1.59104340212225	1.16340919920423	0.593479610055246	0.364754230601833	0
0.827224265971111	1.05966393127588	1.62203974302558	1.42178741884269	1.41436477683461	0.760196618833905	0.310159712895418	0
0.584177564636714	0.825938502079859	1.48513997718671	1.54732882225063	1.41297099724428	0.661718920473338	0.291789221470004	0
0.287169166144904	1.13928899218933	1.63910081642866	1.44434082068682	1.311335531603	0.545329495478128	0.321933756048852	0
0.894091098831461	1.04980231876432	1.20098023015289	1.39796034044574	1.14614858427456	1.19665555201026	0.28099067878509	0
0.91790816226018	1.01266818059891	1.69024738604777	1.4402978241613	1.57221238680511	0.821867527272557	0.27668601141203	0
1.06352888583847	0.923576548307811	1.68702098728813	1.48075535301246	1.13244894234136	0.858629566162941	0.597480234916766	0
0.531462470738525	0.957596925830677	1.45059309537115	1.58263137758899	1.53163735019448	0.533870063077889	0.242845782395512	0
0.832588717985887	0.978874155503055	1.79743189622478	1.6759834505073	1.43203746835219	0.615568080744876	0.0801671739036245	0
1.21493336989825	1.44656788909794	1.61796984994811	1.64525010341177	1.49757902997944	0.452497866667135	0.343906947934252	0
1.30915787279495	0.835167873286975	1.69499833830873	1.63281393443023	1.36854958708375	0.526428614239614	0.52439441493847	0
0.90786786245659	1.05687545350227	1.57491178890876	1.51481034533557	1.26713700060604	0.782282975783925	0.334375543297524	0
1.04397725057521	0.722163601227543	1.85201649755104	1.75912514456245	1.70100290738607	0.282435878496487	0.197137943087974	0
0.743338565967926	0.721529641315616	1.34776047977268	1.29613013755036	1.35221050588344	0.727753039692286	0.287829887176371	0
0.904074606673012	0.773155999455847	1.60540183037013	1.67053002049667	1.49927770933023	0.648680278215682	0.411926620828276	0
0.711383238565369	0.541479692174899	1.45383089442816	1.7063746353984	1.52923341244759	0.477254633355036	0.114873653948891	0
0.588865149298563	0.842603377443091	1.55373258490234	1.47809631036499	1.45667476015495	0.928009031086021	0.401844724298901	0
0.343441969171885	0.647212864559656	1.25333224022522	1.31740262910321	1.09481858953649	0.988425870752591	0.0923176325634472	0
0.890630523410106	1.15186157491591	1.35751334621461	1.31534292626285	1.49928500191731	0.680171356539795	0.41614535931061	0
1.13300953074017	1.1088003587466	1.66228222164878	1.65977674426523	1.65037127528395	0.35797872324938	0.267579965818831	0
1.33191875396082	1.37433024160495	1.53278737334899	1.45783271628656	1.53506160211802	0.408401419951877	0.609696965519188	0
0.429967211527184	0.428942053195875	1.55662052150321	1.46492681330078	1.17424876169408	0.567862217170928	0.21975849075483	0
0.995337256272378	0.423084742278794	1.6299837787621	1.52993608207388	1.32906626697991	0.711723737256194	0.358094593063541	0
0.929526701771325	0.916783147964876	1.57576289331698	1.60822740317294	1.58424886392885	0.268833600207693	0.860992672464592	0
0.670056048944904	0.794950210531104	1.54150518025963	1.5514170744293	1.2143594541306	0.815450972332818	0.251652554274656	0
0.644641321850602	0.750294341099926	1.51307851185316	1.56675696039675	1.39756324296442	0.555004506563357	0.162930715275263	0
0.486113026752022	0.738955247282864	1.86552122444021	1.5452485979539	1.50005199317138	0.162696625219839	0.295797499987218	0
0.708946370554774	0.57366404839203	1.51891024590244	1.62585922718125	1.48358851612716	0.4691338304728	0.508404233513038	0
0.540975381026505	0.716718724189449	1.5134696802791	1.82450494584668	1.54230213119466	0.525044563558382	0.392355751230502	0
0.464420151568101	0.989786275054062	1.51490198757463	1.48545002728911	1.1993098766208	0.966211072321937	0.246379584523139	0
0.617606343122289	1.29024519623244	1.62448345060208	1.68760624823868	1.5983233622349	0.334197822380149	0.546030090136877	0
0.975472273690677	0.920687227303305	1.56549037072633	1.56084239706265	1.50936474262081	0.457766093958632	0.659873546942135	0
0.712257569768443	0.98807495842532	1.56799321228083	1.64466114088239	1.42986552237673	0.710015088464112	0.359823119560635	0
0.734822252953637	0.823524315745032	1.59249753932093	1.45115101494281	1.48442766345775	0.831334127279875	0.318485688320535	0
0.42263144439365	0.510285491440457	1.84137410973562	1.80211323126477	1.55959551904056	0.31212800776973	0.13939713108616	0
0.613630747900672	0.927136607911589	1.59395577492815	1.266712760957	1.31745007295264	0.694763910062146	0.477753343563413	0
0.692722921896477	0.690247914519596	1.41600267719867	1.55885793260459	1.45390102589723	0.7145411760432	0.0770207617320352	0
0.991536493360065	1.06177634532612	1.44559162900272	1.49359995037496	1.3624248366501	1.05481616191578	0.121514969791351	0
0.574537174697723	0.81024756995224	1.33094655044209	1.60747091419852	1.56383365209597	0.553212998267489	0.116183463305249	0
1.29430482150897	0.882969561123805	1.41635827808319	1.59027700159461	1.66342264101235	0.23735717358912	0.310108408056315	0
0.724069439746144	0.754871613806754	1.30449589403546	1.5389235548267	1.56503635572091	0.352352084948483	0.220161658245286	0
1.41357827800548	0.839457697106274	1.60812698388987	1.44864479833645	1.29363698310858	0.615608593806208	0.338402105606572	0
0.489271843122058	0.9769057899008	1.83259567622283	1.78686799269809	1.76997039248648	0.21035889582383	0.303393595165382	0
0.411356299867531	0.993777972439572	1.50052030669302	1.5505329404867	1.17910533284854	0.622899254179839	0.121903381661024	0
0.832093702436127	0.801128910822568	1.579052970178	1.50176879538525	1.43324477387905	0.478480849513599	0.136265237683181	0
1.38798736849251	1.01998565929528	1.50581756815782	1.52331953438505	1.58190789671836	0.696864723183586	0.195747608091615	0
0.493939540001552	1.00556702095445	1.30609466494016	1.65096605503252	1.44956313590781	0.460046747838901	0.137525857308852	0
0.793905767595231	0.434325607407243	1.60282985333895	1.75806907485209	1.62758794995688	0.326617438946056	0.372466789174307	0
0.952959958466642	0.537784094941266	1.55723576657363	1.52593989568203	1.65130884507646	0.416885110532037	0.553340408612677	0
0.874095317810799	1.16007475122797	1.23118529110527	1.41164368474878	1.45976328076944	0.528222380266311	0.307178671219258	0
0.803765242408234	0.871653692117264	1.71959876842117	1.58319785098841	1.56316969465782	0.355711088684476	0.548821101128519	0
0.656570517715431	1.08725491356462	1.36648013175742	1.58402042798321	1.31695136087711	0.580177750453975	0.175651077661544	0
1.03042760831443	0.79862945719823	1.60107986952564	1.49538981448805	1.28644652841905	0.734504847497957	0.293853254639407	0
0.457018880534697	1.14239139150459	1.56035101028279	1.55498331578314	1.27316244355966	0.901038169338981	0.450731298093536	0
1.15415061862782	0.758074777213757	1.67011603045735	1.63151868044631	1.65648671974848	0.314052753820764	0.925803690226922	0
0.620616059450194	0.865895096620785	1.59082782427442	1.69186609860337	1.53738055415842	0.395023673914982	0.615477531118499	0
0.544294380842697	0.737901724358087	1.48564982012174	1.61070338323801	1.52744777180229	0.224586064048612	0.147330383389888	0
0.147191168232314	0.861145612169545	1.66346844015786	1.4555064680902	1.31325851891399	0.79314275392392	0.295103890844539	0
1.23099340770065	0.629785758526042	1.69817704589729	1.60440683667246	1.50306468265004	0.638085251172836	0.322923436949322	0
0.904530347725346	0.569696322799657	1.52379021881734	1.49536613220976	1.42761819011713	0.889447836019165	0.841411771951485	0
0.720481045249902	0.885487346823342	1.60810490293878	1.6727596543967	1.5529034840824	0.611205308852444	0.122646462333842	0
1.28151136208751	0.657174555127863	1.6872467275589	1.49896565390868	1.26224579901933	0.89316918161502	0.13341485808057	0
0.336995174478271	0.931867780761945	1.58344983234389	1.62297464938278	1.50600772881912	0.657181442891761	0.36392610232786	0
0.768275076872391	0.584116264725959	1.65550921424697	1.50398274543335	1.50670212254698	0.68119266463649	0.391018606327537	0
0.401795298117292	1.07674593732271	1.45375533244881	1.62816183492406	1.38506060392104	0.843146565404938	0.202951248792114	0
0.545746059975463	0.810562874850811	1.63203368742005	1.64949797565062	1.59962531993266	0.583149438751292	0.47954874699178	0
0.561035230299908	1.09577522250861	1.40073168198742	1.42954955281093	1.40315805943817	0.886903262810263	0.452718815909099	0
0.633135944478509	1.2487756352197	1.59843805094057	1.56812422021705	1.3688840187998	0.73481925966613	0.466952022617553	0
1.0030809859901	0.572193168628863	1.6553637861989	1.75988390287197	1.53013352868491	0.374046838116485	0.276642821425013	0
1.0954494531949	0.795445473814988	1.61435666965996	1.60596238033542	1.59990659626119	0.204875768203466	0.48774504297639	0
0.467011788745295	0.978775232778174	1.53075783893723	1.6750650744105	1.53817379830519	0.50737345078022	0.141994123654305	0
0.586448642457224	0.814570057460794	1.34866120969422	1.51934378614511	1.48723843772614	0.569289092205253	0.155203739657275	0
0.641102411957456	0.849072346375161	1.3216180615076	1.55226987738756	1.29890368196801	0.539250628036078	0.208752302703559	0
1.07628013481827	0.970594045835021	1.20056773353097	1.38662774944498	1.14870430990964	0.683834090736029	0.216192796903291	0
1.24155975992937	0.788718613759294	1.66078557896299	1.58809899120616	1.4666421994089	0.707505040747327	0.581769855228874	0
1.09653208417296	0.759927110103445	1.59384748413434	1.64390387438001	1.60781099444115	0.263766648165262	0.284484469085862	0
0.558349805130678	0.899149228718702	1.52729528938827	1.70812658877747	1.51955808564029	0.326357904001896	0.435175050976162	0
1.45270801715032	0.709856975025647	1.65836644938435	1.606681071654	1.54028311598742	0.531595101714663	0.576132130435517	0
0.62924389861536	0.702966091317309	1.35653970004697	1.46062334982325	1.19394213008008	0.865303756430668	0.350273643909019	0
1.32735062476093	1.270918969893	1.62924872707077	1.57818317864891	1.5667486832826	0.604248911701226	0.713950546468157	0
0.715520183269597	0.806204298340995	1.63649423038251	1.57023070654933	1.29248967449331	0.701984196254671	0.203734535815793	0
0.856082018795798	0.759169760564722	1.51121191805416	1.53125776858726	1.52476149364154	0.576708593370129	0.537865959134341	0
0.47721975740206	0.962400802160968	1.48836487704065	1.6329784339496	1.49261663921535	0.402467360921521	0.326366903367338	0
0.758181844548664	1.01639121332566	1.59503012739886	1.6920203545384	1.55278323972595	0.707204188508404	0.492012552472138	0
1.28359337397725	0.808769478635135	1.71201899061038	1.6135132669131	1.615377117187	0.408509630336042	0.457148818917984	0
0.966627764456133	1.26195277761232	1.40201225938907	1.50703989038246	1.48144790990895	0.783718644330206	0.321307267029126	0
0.900355126309991	0.986895953754634	1.73719611907027	1.67398890274597	1.67263452513299	0.245608711371978	0.646859592349124	0
0.843166253072013	0.846831847186439	1.66052112437421	1.63456886685197	1.59527649529258	0.406470544244979	0.0524924222873124	0
0.559037160740129	0.97453135742284	1.66049731463115	1.59373605952127	1.44651268270475	0.645493951432734	0.350174068646255	0
0.728284138555163	0.838000812374183	1.56822651381353	1.67320769643129	1.3694814444244	0.372352539961024	0.16975937706555	0
0.439509879113141	0.714767647376503	1.46313345461697	1.51623783677069	1.37438530944363	0.860856198321452	0.318239670810921	0
0.513639648120969	0.912074121356981	1.59187749300912	1.8303851150236	1.6492820840733	0.320206879000488	0.423814381695218	0
0.851782832169692	0.802806534365867	1.69476781026339	1.55582069653821	1.25786022937768	0.539683959864574	0.440226454226677	0
0.958484352445226	0.709924446486563	1.77674719298693	1.59242786601901	1.55314678751513	0.425601524300899	0.40568211216075	0
1.06731926421459	0.812046291095958	1.46825800346291	1.72127500522359	1.61444876459824	0.395902833816914	0.423722349241623	0
1.2487529455257	1.27203202364315	1.65742562886525	1.72851678259306	1.53359779505255	0.51427500661129	0.527147436284454	0
0.48752710386199	1.09039260132713	1.67939854514111	1.69363032045718	1.52571444999325	0.337294516814039	0.282109411979384	0
0.71200046725852	0.884489201101763	1.59289584970741	1.64559348853208	1.60805317133775	0.261102370038251	0.702309338505466	0
0.731006677203255	1.11860965791988	1.75153169533693	1.52709523732893	1.4463667616426	0.494014924067395	0.299668698599602	0
0.879187099793888	1.0521280030812	1.66119539620481	1.61453315012597	1.60021794790261	0.217524285936721	0.446604205310421	0
0.864133581072586	0.658853159888955	1.63119355728862	1.59087113110422	1.40939072467253	0.717229141244838	0.520306420307705	0
0.814432828559235	0.782506812983955	1.55511776493314	1.51722354346657	1.51498753631623	0.596957548630946	0.25319969229223	0
0.332507928479961	0.54286703737311	1.54984672275904	1.57229778040252	1.60284803407255	0.407571118586528	0.569307901536422	0
0.99005756783868	0.858774616632569	1.6231175579976	1.73488857583202	1.42728538499577	0.471397967064559	0.297359822842082	0
0.741277513350581	0.549025051434199	1.46912919324485	1.56203329946991	1.33151807910042	0.543782523928127	0.16625769802962	0
0.900578829856723	0.635907441991028	1.78383206195254	1.56563528845867	1.63753701224016	0.326031712298355	0.668167925302976	0
1.41263060249321	0.717608619920801	1.63856521977585	1.58351903993729	1.38226466632852	0.528917292109072	0.435075664486166	0
0.865548654433919	0.844426412573659	1.72721758064108	1.8390287851309	1.52075543617881	0.463200597402206	0.342628518464805	0
0.560893438690087	0.925355600334988	1.72704046872253	1.53622563834764	1.52962088417539	0.583515910378979	0.129601889619888	0
1.03552203150379	1.10236762866046	1.71831413823677	1.7417239428227	1.42919241494472	0.611890389833422	0.198866249666146	0
0.617488370797441	1.01637567660746	1.61320083509163	1.48005006419237	1.34174948243932	0.871825873013546	0.256940279100749	0
0.661128937181477	0.531324439517482	1.56680649531593	1.61195441382374	1.44551790059488	0.518110234385519	0.240494054598473	0
0.765510835859861	0.951601841093702	1.52154601081348	1.55286692233666	1.54148956716805	0.38301425640543	0.245412923954012	0
0.734149913914145	0.589796856320629	1.2168623815278	1.76499221947099	1.57715405061961	0.279372377954641	0.145405438284778	0
1.08983731810353	0.686215169582882	1.65189282734597	1.60464114246046	1.56800720304004	0.494325413750859	0.262224133155415	0
1.08912248275312	1.17219538141021	1.60386200271238	1.51811061062505	1.55459678920048	0.369662410828138	0.522152879191916	0
0.852146102011801	0.886042367039706	1.57569059007934	1.64886058506942	1.37211210400285	0.698074936607135	0.42586670278295	0
0.709104952235531	0.546777110041117	1.36960053873514	1.50151652354555	1.47725274190183	0.727404163051813	0.678211232041588	0
0.461348711928784	0.913086964736039	1.55407918361427	1.35871587090323	1.34718745914635	0.617745908306589	0.165975784213455	0
1.27559984430199	1.24850261767889	1.58832773637938	1.47710456329174	1.51492950486808	0.445973173200364	0.529408883883214	0
0.621815604010546	0.381081978057276	1.52607814231263	1.66361524772323	1.56225215160322	0.23507334728049	0.555934313937221	0
0.836591693863141	0.781659836044558	1.48652533138508	1.46702185813056	1.11155824677931	0.707321434640036	0.196449434247188	0
0.708414258335606	0.793318963174132	1.70954577470493	1.59678144749378	1.44797555687359	0.426433723913992	0.272636981396442	0
1.03044386560103	1.11553952417559	1.74846552329623	1.70749132599335	1.47888558584896	0.599665988263567	0.383631060860187	0
0.685971961252412	1.02877185095819	1.55802492937782	1.44818671971844	1.25169671991709	0.553599999963331	0.100526015621564	0
0.430184266657635	0.534537206199906	1.58440826159332	1.70257633518867	1.66527536896586	0.430148184193407	0.173383856761243	0
0.898124393163497	0.757352890935763	1.52745232567831	1.48478736127245	1.40841324381024	1.08420862757652	0.288450510530561	0
0.878559816314743	1.30185697063144	1.54191592281866	1.45751994173427	1.50042375886487	0.807959490712236	0.409153635409694	0
0.934837760895625	0.76627545487294	1.52436996845434	1.5794062576231	1.56082512581318	0.344378192450754	0.608735563752965	0
0.700430216056069	0.519044261996036	1.57510232387489	1.51110172681636	1.5543549965266	0.303813029240287	0.773391921943332	0
0.62249306837447	0.703469138064459	1.56279665836306	1.74975966887859	1.58663366458063	0.36426941807693	0.242156177348146	0
1.09919787261719	0.930749098313359	1.78875244283625	1.62606052485232	1.41331119826835	0.427426470779492	0.191097239496254	0
0.713955419133678	0.6244525892935	1.30530168774638	1.43880643743623	1.07960396042043	0.480835255174942	0.154526289059155	0
0.341320659447845	0.717635938987824	1.64177055523594	1.58021026907129	1.39227545131136	0.656444572024696	0.220777376983	0
1.11528066079168	0.802853155589735	1.42838588880214	1.51864258465436	1.45069900260403	0.768812174838201	0.413765121507595	0
1.01758419754122	0.692618301222318	1.49271558841793	1.59710235059992	1.47646165315705	0.470016933335714	0.345199106589778	0
1.22230987030791	0.967640772552693	1.50945288291815	1.50855263766849	1.47124805188948	0.475393701234391	0.24231431741772	0
0.694430249535648	0.581498055636066	1.57657551182002	1.57792794981503	1.2757199160806	0.588949843724164	0.221628511316484	0
0.861193675306734	0.576530070475107	1.61999592521445	1.66772646393697	1.44463581279096	0.548250802745863	0.266626231178756	0
0.871326476315445	0.888845981620228	1.53214405997752	1.59993546407383	1.36339410424794	0.635138714901757	0.296978956100969	0
0.75186238454271	0.784922439866765	1.59916692780031	1.56790748141532	1.48174295340544	0.294345145704822	0.352410031497558	0
0.650816091888112	0.718987008939193	1.53493994428301	1.53757832274631	1.52336305310571	0.452662430619813	0.197273061171052	0
0.513374118469856	0.716762698704813	1.43142456368445	1.3724452043089	1.23654127772358	0.492307581597881	0.0677097802899551	0
0.874557362852217	0.745382778249444	1.47827299981944	1.72114299783925	1.34075650802099	0.52725453315932	0.396062794891175	0
0.784905708859767	0.521683921995454	1.75498320370371	1.80075450725917	1.51885559401764	0.30230969955271	0.366577630562585	0
0.799391693641109	0.867789529688866	1.85268610978051	1.50662626091469	1.51496625091706	0.71907757634861	0.414035951051062	0
0.791024697937544	0.676391261149841	1.59806914670363	1.66850187132911	1.55630748102854	0.27052576137949	0.492049770371256	0
0.367939538509525	0.679309536633093	1.42187993602418	1.43442694573872	1.3786174947212	0.525469581295402	0.290763954208158	0
1.14724285195781	1.61854161277857	1.44575199391846	1.41921914015355	1.42533337416135	0.637284767239002	0.508070609540832	0
0.617442248712863	1.02177177398365	1.54574232654839	1.69390917767891	1.56940483908309	0.36018065044868	0.31992124659589	0
0.511958618114088	1.08358844148017	1.62113567348169	1.71589862910953	1.53185639425114	0.48268614860697	0.282823891243241	0
0.285871725344609	1.01470439367692	1.4578118242875	1.81014657974987	1.52581517046556	0.385134313925833	0.14120210319383	0
0.923075669586356	1.18877402209543	1.67033240747417	1.49541343971588	1.50517742713342	0.48158459278556	0.338437668883724	0
0.499559940134373	0.96582519384229	1.50604723112488	1.60068362876335	1.55935424931686	0.386715817828884	0.405239137098483	0
0.614575013556541	0.776419021331776	1.35140596348254	1.58569739973541	1.51624088521537	0.729336576879969	0.167424430645517	0
0.623932914507396	1.17034077072128	1.682102093666	1.63597158794159	1.51881711083099	0.461593453349667	0.767944807847564	0
0.712837398101863	0.652582546905944	1.42824363800903	1.59524649160573	1.2813975122514	0.407389318098195	0.208684440618286	0
0.248324345556536	0.911335744680111	1.5681491767022	1.63611602612512	1.44832343576844	0.707818565747369	0.249253256053117	0
0.762027128683069	0.85783709242982	1.7757846944803	1.69350100341864	1.52068203887514	0.174192638283713	0.187976913244055	0
0.90934270474763	0.628465689338522	1.51641724082005	1.68349331161826	1.68597539298237	0.360339948516604	0.243028109379164	0
1.46914508917742	0.41042841188999	1.6099784420839	1.64704302208871	1.52035834166897	0.608954563282064	0.597388105407067	0
0.660040351574041	0.284670201915785	1.5341371883565	1.58137026650974	1.56781607441322	0.447665602351109	0.0989898929703549	0
1.05303484999302	0.769061872132696	1.56017138999774	1.6304217643514	1.43391639619869	0.649239968474659	0.219428101700309	0
0.510281265784092	0.607184067641949	1.44301109279233	1.71560163771815	1.55650065924418	0.605665188176193	0.365001292928943	0
0.712202746824411	0.803723718369945	1.7029812782368	1.66461424233467	1.64216804320443	0.39515311233329	0.253693691824636	0
0.790498185310489	0.50479741595577	1.54422656318763	1.55421100010231	1.40448628398931	0.749669293912385	0.234209575545577	0
0.643629270037776	0.639052340152975	1.6564370730015	1.63542623867087	1.69888593207448	0.596929368491939	0.689858415629283	0
1.13871158077583	0.805352343560334	1.66311966559882	1.74523052717577	1.58972829375606	0.503310561079308	0.462625657958942	0
0.580186540997823	1.06587980705793	1.53675610205615	1.67588070058733	1.62145933118267	0.535676828125316	0.47823611242174	0
0.90782492594043	0.959420482692126	1.67975642273747	1.59958206575259	1.61340689214622	0.426019533305501	0.379474300082527	0
1.45541720735282	1.2374587175678	1.61279022573104	1.47889010256296	1.5738434463913	0.575705282983634	0.307108156462971	0
0.838386451672681	0.84912981450621	1.41828603123906	1.33321063547354	1.18243040383879	0.998748863287766	0.280985226860422	0
1.07182665759817	1.00858856700876	1.56733375829715	1.61888862163815	1.55911363248529	0.326169416689326	0.800551872163714	0
0.689110695955254	0.74784574594607	1.37775713114071	1.61265042486711	1.44692802473256	0.490213947451294	0.330593597296993	0
0.388755401853139	0.67908136251067	1.36033951575098	1.4869710157765	1.29881816849883	0.492764394011412	0.1599061826584	0
0.402203190902233	1.08070361859991	1.66782400002852	1.55038141032794	1.55892610321896	0.533727856752846	0.24478188167404	0
0.817363945171555	1.10328017653757	1.61497147098781	1.80747492471832	1.58223145979285	0.32134224458499	0.262511066143175	0
0.81852512240976	0.77646221725423	1.4284236060306	1.5174789624586	1.61149033096881	0.384863011415192	0.249243426664443	0
1.03709419719398	0.814826084269131	1.69401276326324	1.69953347570109	1.58596366999201	0.175144536453456	0.463911608073429	0
0.657167173094659	0.799302696767712	1.39131621624041	1.64173820240657	1.42330704731046	0.494139513297478	0.211875745024454	0
1.06070047918136	0.841046978530046	1.57027122074582	1.58446809550778	1.57862867520499	0.379783474719017	0.310466679193911	0
0.711167836506617	0.53209645430013	1.51183069620536	1.65928000252067	1.55044234482297	0.588329428959387	0.365162703401683	0
0.391506758552609	1.0867471701689	1.51182169619089	1.4255823437694	1.33932649170259	0.756552774091395	0.222794554505159	0
0.831951728494271	1.01843386813244	1.70452329649865	1.63542787300371	1.48109208563912	0.527604583175007	0.460714006031009	0
0.756852107380577	1.13027422762277	1.68467729165608	1.49078704867492	1.42463614455636	0.75053933390762	0.308642440280334	0
0.972568413664312	0.849629195675183	1.37858164848051	1.48496404128575	1.39340766166897	0.517404625411415	0.400200173796702	0
1.09574565251518	0.673788317339044	1.61067422191355	1.54197089344356	1.5438307728229	0.695452973492377	0.0915434261552716	0
1.01893317699722	1.07419006081674	1.50802423914615	1.60862169232245	1.34152400892071	0.528629230447836	0.353091925932186	0
0.910599316739393	1.11200144676875	1.5863501122615	1.67607955068587	1.54320122948166	0.495402765255153	0.247424351942348	0
0.930910023985282	0.697164229198258	1.49141564310444	1.60269362176611	1.57290283901326	0.758196689992904	0.268350468675526	0
1.22441727714618	1.02928919867366	1.67744334482995	1.54842345709159	1.60349411886966	0.548603670472315	0.366632526673305	0
0.932471166910093	0.522739214427261	1.53227436042439	1.34324004447988	1.17444463378848	0.819314727074195	0.105983522059537	0
0.872354816679117	0.567939880653503	1.46276649629913	1.60291715628652	1.32533187345687	0.425145964203545	0.252770072801499	0
0.478328778794806	1.00839038385319	1.32031731975418	1.55467655901783	1.26817647228689	0.684850640441883	0.117966405268355	0
0.686364188687475	1.09251821675316	1.39300393085875	1.61984507603093	1.56757413262316	0.390954089709855	0.4182545160887	0
1.1208399149291	1.07755580201943	1.41489701331087	1.33625430364497	1.55175364638158	0.764396221828199	0.569931439055811	0
0.948701848537705	1.042293773615	1.49408482589695	1.68328153734763	1.58783583281134	0.357186243963973	0.432566825776921	0
0.712646253191433	1.06572029343967	1.60514598301545	1.57508201952937	1.53524664393382	0.195135811392488	0.426468977422354	0
0.722389856565151	0.847875449394049	1.57190724195287	1.73970625113531	1.57042675393415	0.279168743678981	0.655490070622776	0
0.316458825367674	0.899123573029904	1.74927501068649	1.64230761008343	1.53902940818692	0.524616406230316	0.305025965390544	0
0.726362010922729	0.924194056834748	1.69509221711478	1.76812377382721	1.69434067274688	0.540061541997535	0.231922503031458	0
0.638707695014437	0.752847392642495	1.20091138608341	1.44893523629732	1.34195807514046	0.990261295053146	0.426078253609155	0
0.807645840322039	0.951037073484276	1.73569840985694	1.70823190875522	1.62153865895575	0.359973728201059	0.506353818565938	0
0.586000562014622	0.985662522549417	1.76007981076771	1.75778675448485	1.59192653634729	0.359974545305885	0.367207638326366	0
0.672070945636279	0.593552701728173	1.63633873239946	1.52958793988728	1.46151407659444	0.443547940392391	0.212265850312604	0
0.86693531274014	1.05927621434458	1.20616731699929	1.52579430997623	1.55968416686299	0.542557874183179	0.43426871980729	0
0.314746795435366	0.81401336044443	1.24018903673439	1.48580193978555	1.35525393297664	0.975712554510396	0.295899308767921	0
1.17298725720988	0.972830216362087	1.6771242110531	1.71469529943693	1.63322277770839	0.349487741180161	0.695559661091172	0
1.1401109061374	0.97719760062622	1.39457472355204	1.6883423301863	1.52451284346833	0.47498731726823	0.592277051325829	0
0.834637406501736	0.78643483143444	1.57369731343332	1.45365463293445	1.44979632250704	0.59200065875896	0.409214732855691	0
0.872857474428871	0.896588464069855	1.37770428864081	1.65227347554098	1.52105801141052	0.677256116700301	0.133838987190962	0
1.38148062391825	1.14405239458742	1.41894314063721	1.6074055354274	1.51486189730914	0.707835888828015	0.272723066773991	0
0.823643946144459	0.606040338310913	1.43490167260464	1.68730421593464	1.41618189631197	0.530840803930416	0.143131486601637	0
1.14221291292294	0.885242453008457	1.36799117395426	1.46780150035997	1.21699466878885	0.391276411081008	0.614154409331028	0
0.8421538702629	0.871151157661723	1.59851774935335	1.51177713700695	1.38405481015565	0.837686443436032	0.478623344533578	0
0.251321956335035	0.881585418674141	1.33397607688608	1.40704706185099	1.45922327817239	0.632038193708082	0.187668490343708	0
0.916020601260209	0.93408640120124	1.70165784135508	1.63222228841293	1.47553093550491	0.713861752498038	0.372077292510796	0
0.339122886865316	0.946181038935397	1.55898888399464	1.60961464586777	1.15969487446665	0.61155310003875	0.25959133449624	0
0.72724077677715	0.725081360301256	1.65168948575493	1.6201534177854	1.49984801532699	0.654113948677592	0.210571108810412	0
0.792640284211207	1.10425286160411	1.56765423724986	1.52146227197866	1.34383239608579	0.540147477226998	0.481788182100523	0
1.0112094819336	0.558553537956314	1.70218038229712	1.53058895717585	1.39428565772879	0.142528550708351	0.224276553750376	0
0.66935131107419	1.22191098055713	1.60896944388407	1.51509700048503	1.59099089990438	0.307899662563266	0.183858264800522	0
0.7071423103662	0.738624118433521	1.54857691911544	1.7828284557624	1.49936721015226	0.546191263542096	0.146224464332306	0
0.98005355681934	0.774075561392304	1.76521820673598	1.68690313479884	1.6323373806912	0.356764519664732	0.543712884924699	0
0.568009637237028	0.698644675277787	1.49355499843197	1.70619112529308	1.42359695534744	0.276635454027354	0.697673713501501	0
1.14157546602216	0.889496553865706	1.61882896943806	1.69214010549986	1.50366850444109	0.6042206563158	0.151852412855274	0
0.823534161754791	0.955402366230584	1.58700978947032	1.66662640654485	1.62251502816104	0.526793662778028	0.420725599493676	0
0.877963747977422	0.751659155301464	1.49566266799915	1.70972426468502	1.56710345500334	0.435639795694522	0.308544021431571	0
0.977980372953806	1.048486276079	1.38994757954373	1.73933634108643	1.46613072646708	0.541225600709519	0.661826044468569	0
0.822578462716229	0.776296030508474	1.57720521696849	1.64465901080383	1.44492255729756	0.789159379784606	0.19137091292063	0
1.24825501975082	1.09632177743772	1.83786936746116	1.73812380074261	1.69213584051151	0.208405954023579	0.305489979807766	0
0.570895130914846	0.782166369559073	1.35417179817142	1.66443805916639	1.39447983822671	0.472245383899532	0.161072459438804	0
1.21062091588859	1.07956255790161	1.38501426171709	1.38192803366453	1.3490705266788	0.466353099148893	0.596435436881786	0
0.902686266177806	0.799799529490042	1.43521588964259	1.39042292105944	1.34993655431605	0.646570711979965	0.214622637744917	0
0.825630622924089	1.00956822038605	1.5180243903969	1.63218014948443	1.62276152963807	0.83616528541633	0.258431412193335	0
0.840309270190944	0.847732296074093	1.65181171493737	1.5797979482098	1.39314274359779	0.589023886125822	0.512742579573568	0
1.18220975511953	0.897864286375491	1.48141645962312	1.37437519460024	1.51055752281616	0.84102781929287	0.336640996282133	0
0.734208917491903	0.582613750254855	1.5149256529708	1.38240160846948	1.3060581966809	0.852610043782177	0.379888920810391	0
1.22107636807402	0.875461723740124	1.79748766170249	1.60236622314022	1.58490707285999	0.379356276215201	0.347215363366421	0
0.40225831640409	1.37067387266215	1.47513159165949	1.70817831795964	1.45099244621571	0.46651044375086	0.222937260290756	0
0.555354029640151	0.904224256610109	1.66023989156544	1.69065312038511	1.52657957554882	0.466605317082324	0.326979550962291	0
0.927184115060757	0.819136171921365	1.54682438801794	1.67234355820116	1.53552560784373	0.328118512850737	0.177478285855369	0
1.17997658186341	0.819501661815877	1.54691277394201	1.63333725100968	1.67050659821056	0.517197755985689	0.348235185222601	0
0.68573639316947	0.830330405411628	1.40280866736408	1.51121907278305	1.1856839073539	0.750254878504487	0.25434192868192	0
0.73251342617816	0.895023105576431	1.76029112064932	1.66303378271114	1.48133567331073	0.346366100284795	0.261873586932981	0
1.03166707632752	0.717456925224137	1.65904030441895	1.67916526595848	1.62698032718911	0.473902321242001	0.203504274041057	0
0.751278999942597	0.692595972984059	1.72935538298368	1.7082130529407	1.42029771552403	0.42093974346941	0.391919553946341	0
1.37026379953608	0.853627017509668	1.29980854102887	1.50182946298225	1.42128387489922	0.652955099180413	0.128544137622703	0
0.507990797577931	0.875633963185681	1.6895424099276	1.73823474289612	1.6416275952842	0.434216807264737	0.439215422736406	0
1.47930700915023	0.888115340061493	1.52144576105086	1.68515447030971	1.58773367482646	0.619705909380386	0.184462371153645	0
1.2524069429724	0.620853262839019	1.74216135365175	1.64698950588721	1.60208799200449	0.402265145792564	0.475406088721499	0
0.847791603549409	0.915027349354705	1.52756430989858	1.49364642037819	1.4407429757384	0.576384970282742	0.306524867239902	0
0.457304487381269	0.796520830709441	1.2186516163002	1.61132551531508	1.52103971989113	0.435868062316024	0.237169656998257	0
1.11708155961306	0.911334294313308	1.76342130930286	1.66969928431429	1.46153716340857	0.243038305852937	0.51601762574593	0
0.344410819660893	0.887745252603085	1.60467968087178	1.56630146129526	1.3945776349071	0.574897167228221	0.280167484518725	0
0.763808270957985	1.15004945240875	1.663826398777	1.73216394259444	1.48696493342721	0.356011532001721	0.108257282672251	0
0.461328652149362	1.07378609327538	1.6288532678903	1.69222530136433	1.32967569247426	0.436638199295863	0.324690447846248	0
0.938519290663457	0.912869133215357	1.63941687217724	1.48281966647355	1.59737796682146	0.565467234327391	0.436865678051332	0
1.61482904427816	0.685738492861839	1.46316386020811	1.47289464834211	1.43419161215376	0.805362226151056	0.191296140162434	0
0.707460349004667	1.1549082472479	1.45985897993985	1.55376316364669	1.35216622366679	0.588417145042259	0.314934274103109	0
0.977883541219215	0.996770361771924	1.42622364052734	1.34201545853286	1.34226796243866	1.08120431130434	0.337614945021951	0
1.06716839831031	0.50645231625292	1.49656829278241	1.56573944127682	1.30876102473211	0.679659669827937	0.321538693284766	0
0.96986484336746	0.644321709836623	1.77366742870128	1.6015522740161	1.60050539806488	0.287781393348186	0.391078090252559	0
0.539342030967977	1.06309372200591	1.52014542068588	1.34636124475122	1.43762971372709	0.953983390638748	0.589400652172938	0
0.888704435421026	0.921676947384315	1.5489783789057	1.57717808518616	1.49644062273707	0.53907242307655	0.223730443553129	0
0.250899804448913	0.947343959905734	1.50598114367848	1.54067745759078	1.46425972700409	0.51193771750483	0.166974803722007	0
0.526645055320102	1.10089612364346	1.58999959005139	1.69171621722126	1.57789702270255	0.380455168924112	0.402729996744329	0
0.453545669586829	0.84945656680225	1.39010416499935	1.59520823784311	1.55213149756969	0.617125151729177	0.442627354625211	0
0.594940042007868	0.560107661944874	1.62041295220381	1.52559819650388	1.49458275640205	0.661907067171533	0.271396803498261	0
0.930133987422403	0.93224560287999	1.47031219335451	1.68016278180734	1.56904611141059	0.638521519910611	0.504231508072639	0
1.3462615752148	0.945066196039133	1.55319841031375	1.347580922505	1.25535553745288	0.658415222706051	0.189734412006313	0
0.656714393143226	1.04836801489298	1.73976275328226	1.56660500910951	1.49479898695626	0.428024743948639	0.261148832268649	0
0.803225395240414	1.03654602325459	1.66171475180002	1.4967731103031	1.49802534320049	0.73163993718186	0.476456994937303	0
0.670132472159529	0.897195554335545	1.61993598283262	1.53404997019327	1.52277045276173	0.294336090628815	0.462422106803064	0
1.0840392538812	0.824972016268056	1.64306359647087	1.69409894862538	1.62756487649583	0.378579489825745	0.847781381968733	0
0.780621638528522	0.809678473721269	1.6187178484684	1.67421269922322	1.57374287286599	0.397911161300701	0.729802315896968	0
0.518182691954013	1.27088317638588	1.57428512363258	1.51357573032953	1.40793970319602	0.457957391632159	0.256076191166134	0
0.539596199616627	1.12919011745662	1.80291054708325	1.72183536712407	1.5062702713131	0.390879339160062	0.131463804428405	0
0.987786839473213	0.82138695806746	1.36056770998911	1.55077647982129	1.28249553834669	0.790638935434183	0.390412038319845	0
0.936216717601102	0.975793406310818	1.66569732876558	1.44062616353834	1.49112613916682	0.88064250881238	0.582169611104995	0
0.609229648474475	0.650836499596347	1.71239655585938	1.74722549865257	1.5910231083325	0.268397248815337	0.256471873315506	0
0.57401457136738	0.664031104392297	1.6885617639359	1.67749831472787	1.48302373254274	0.274392993463387	0.41008106772064	0
0.775880821732754	0.612433865048193	1.3012868848432	1.57103416298251	1.41792329475544	0.609524936610287	0.260527998912544	0
0.883651091262752	0.937615398123666	1.69273572292097	1.69086173819613	1.42893882405093	0.452094778840275	0.251399132210955	0
0.724764188300158	0.86440040654669	1.68992555982703	1.70940118153935	1.50135807754456	0.720382427461927	0.312705536014751	0
1.25343275317267	0.99694686313237	1.56115944437516	1.62519430135366	1.52538653230481	0.677120132235461	0.467718000513009	0
0.595236424105855	0.469068165771839	1.6898317461846	1.52057903992873	1.58939745172912	0.237146859065795	0.304610941877901	0
1.19845747696368	1.04405928659422	1.656314237957	1.68735775254303	1.38687608722567	0.702210861034932	0.788198698025246	0
0.502964242487697	0.659004998202756	1.46347435643681	1.68361013361645	1.44851932179941	0.42795810468552	0.214308162569395	0
0.711905162548005	1.26406722151623	1.51144491143119	1.56057395983429	1.35794675123435	0.717431931492241	0.302907791479748	0
0.166554792152669	0.647391337961725	1.24883550188215	1.67653422948521	1.18548325929021	0.836607917903807	0.160690087842316	0
0.982006015425692	0.985475459804556	1.62584799552217	1.5751527756365	1.45818849708787	0.575469620444432	0.379446581070874	0
0.691684647026777	1.04529902126707	1.52031211778045	1.56941600994424	1.25988226582157	0.71967113615946	0.252568218597748	0
1.57968295581151	0.754582627792556	1.65444726222305	1.4443772413797	1.46781672838697	0.881549671022072	0.307608759211486	0
1.08500580643593	1.29296439204724	1.35981202308904	1.47414579011998	1.29846754409158	0.62589743375711	0.274756556091279	0
0.288081020495876	0.792408012775441	1.52216984334057	1.55865443380409	1.29288036410855	0.625176181458583	0.179653990977328	0
0.329499944728248	0.864876685057604	1.52402766984746	1.56447489780232	1.33740594755554	0.871056171226267	0.339320268368188	0
0.91729510730796	0.856328532993042	1.50821819631198	1.57786251389571	1.4721283251424	0.748795875077283	0.686997443955409	0
0.486376126286379	0.746690752602244	1.36258344274982	1.53403572287533	1.41217386239771	0.73282396162212	0.180569024048183	0
1.07925696297458	1.29617825050551	1.50433080822062	1.53558956549802	1.40558326765601	0.642094733484258	0.484150418104697	0
0.841355339684257	0.583834227579597	1.70926379353719	1.70715766572288	1.56829487338153	0.446954933319129	0.402079305325955	0
0.761095153938019	0.86198824609032	1.40188204286293	1.70908308172106	1.71853066115511	0.1462598891344	0.418645714789098	0
0.797000612949335	1.31493770610224	1.54292359190648	1.60714060026936	1.4920529051487	0.82687569170936	0.778789386100653	0
1.22684266521599	1.07337570341592	1.24268747097707	1.36502386307266	1.07294911705481	0.995527240928001	0.178982841256858	0
0.449970752731895	0.846254315845742	1.65874905938329	1.74272929819224	1.31294747674412	0.504331831048813	0.33222284225535	0
1.02898403896837	0.908132536494506	1.58986872407458	1.75250151495182	1.52697520959354	0.467077578753789	0.0815098982276639	0
0.841564280640492	1.22462678104762	1.60859056631012	1.59473328821671	1.56359931580793	0.500773692497315	0.662755889658234	0
0.912545237193521	0.782199274896617	1.74255775996966	1.67366090052712	1.47732484461506	0.447567800226389	0.2465575567573	0
0.350659909257064	0.903396169745985	1.47666973583739	1.26114991654404	1.32308162350368	0.626447730085147	0.307055080976541	0
0.775990260037573	0.841445093476557	1.49787052044255	1.47160361926849	1.44895815898787	0.714769994087306	0.647644327726357	0
0.258940306198745	0.619779177201853	1.47144064871917	1.70776452893067	1.59509653864908	0.550083030517794	0.226619689694004	0
0.789167551957965	0.832157976430369	1.42076294767331	1.66002465198543	1.37329359393946	0.817982629774562	0.167625605963321	0
0.637570434495783	0.763439191365036	1.6134817259788	1.62122295860203	1.53305584628188	0.634861538923503	0.156062134113286	0
1.00082470933907	1.15293456599997	1.45438117580313	1.68939117639901	1.67798510982872	0.291821030498847	0.182789540837555	0
0.805996414567899	0.922799171206366	1.59453248361356	1.47259030740711	1.4541628734545	0.761061012149859	0.251018290403045	0
0.695601281309918	0.980312413655771	1.71001598584518	1.48530619897853	1.61842557807646	0.623737067465099	0.38042842478802	0
1.13710965774313	1.07255213582558	1.54095103207523	1.58997608412678	1.39889715593658	0.712988941967738	0.332220853084277	0
0.705357559491674	0.942596314907332	1.5269285381189	1.66596786959954	1.57585675916401	0.608043228532956	0.114718937197696	0
0.920015493091853	0.816545236719945	1.45316453818974	1.40837520717201	1.2727160090894	0.529920550771903	0.169215650026757	0
0.940106995836859	0.567592965925038	1.3697601063663	1.61570085051032	1.63383995701046	0.176805818383544	0.37102956293761	0
0.510267161540665	1.01142570078121	1.5409072575115	1.52363022136477	1.42857259388398	0.381302520865694	0.488160711612943	0
0.636563227162942	0.483924503710017	1.39452677859238	1.70070930302995	1.56607274277357	0.305588704879765	0.467796495543239	0
1.06438640165976	0.892455038607595	1.61513390762376	1.56096243015085	1.48740113308378	0.346905060148906	0.237333413135559	0
0.509871552962518	0.906958968212431	1.71798370927268	1.75638281599744	1.57476611000141	0.159967435596304	0.215489243271151	0
0.862278865374305	0.376944342650041	1.61722019015314	1.66967746626956	1.64194502191975	0.314810223228595	0.180582296295875	0
0.548613036522684	0.500599593267273	1.50982918671771	1.67852770999048	1.57141739539917	0.538158223972132	0.466918971498359	0
0.568792301433352	0.941808563498763	1.43388420166874	1.58888176583682	1.37759238550671	0.577705696286721	0.388372335467768	0
0.823992868425438	0.822759906573528	1.59840093342922	1.60532383453391	1.57287278499457	0.168213178428419	0.12288406444195	0
1.11262193967967	1.18203962488806	1.41205551164117	1.43552515896845	1.3760329530723	0.770812704807087	0.307571227802234	0
0.574029908540812	0.780683408927567	1.42177446902988	1.48443497089189	1.26853875677594	0.400621109992887	0.14456601555582	0
0.875903983041082	1.03179787131476	1.73481299839859	1.65573673762703	1.31269154002026	0.354524848352677	0.144943701965449	0
1.19521398754842	0.686427255181679	1.2876884879962	1.44439895230023	1.26013967482279	0.741377115514772	0.213715367932856	0
0.487709684450402	0.754973452663489	0.988195127475814	1.46358698404486	1.23291743855078	0.57889084579489	0.164015172648442	0
1.05746063793022	0.805575103862362	1.30876977572339	1.6251851123157	1.57242501911686	0.62196636204625	0.1318543688278	0
0.366929844550468	0.836182556089574	1.45159349115965	1.47601019930223	1.37588123843109	0.785706768750945	0.24159650735805	0
0.436595310203853	0.784646251948321	1.40805435830259	1.40573746787622	1.37485500304296	0.797386484662346	0.123296510324046	0
0.38683756173644	0.763227879884382	1.63894138649027	1.77324135274157	1.61074613181919	0.561445744504366	0.204761034298446	0
0.986188297876475	1.09845106943821	1.47727654313778	1.70007936247801	1.37194059321365	0.610864969542362	0.26128408651629	0
0.907675356729635	0.534136588796106	1.65030081803617	1.61460233838559	1.32212769464537	0.63398213694964	0.60453429530417	0
0.774552114238419	0.989624523012031	1.54378121048328	1.64008293277536	1.48249824128348	0.64689534194413	0.188654338561117	0
0.504453118113262	0.954182123312831	1.21875131156614	1.30101806375489	1.01775153649069	0.823654655383674	0.305263326354095	0
0.636198856964609	1.35956021198385	1.6160730031691	1.50121386001421	1.51383527565301	0.414556972899584	0.316233635938288	0
0.974859735610789	1.2222714705091	1.50206939465219	1.67371217167413	1.59475099107245	0.485435405670509	0.191441744076657	0
1.3016857911617	0.907916979793038	1.64754644255865	1.4722382629232	1.3793668661515	0.833385675171206	0.548195554247795	0
0.744256083708101	0.301733283456035	1.53033834844749	1.66523393939204	1.41298834728385	0.294256781230461	0.529023961032951	0
0.853556984118615	0.816918479273767	1.61146860317121	1.46251054128752	1.08789948916403	0.772696232968497	0.668938575039002	0
0.858620671932633	0.349525119214819	1.47295106252063	1.5749107752088	1.30870928215782	0.691062002010549	0.154722752063718	0
0.725442403113919	0.792625001360112	1.60695177230571	1.40075522538455	1.19557857291151	0.650457813694318	0.244329491215925	0
0.559204225790951	0.631482208479688	1.52309911926614	1.57917156621549	1.34056424715296	0.64255614133099	0.388004698462913	0
0.96050056122523	0.897032864700775	1.36122091900534	1.60855242596345	1.50156912501242	0.56322001354127	0.308214017126258	0
0.910001179242123	1.35622326384439	1.50465464294499	1.66960625389166	1.25751867923781	0.574678817355321	0.693670054965136	0
0.834332233186828	1.02400215207847	1.5950954863283	1.59716940643191	1.30892463997007	0.470020447292398	0.389501589883489	0
1.04430010206645	0.906538134734452	1.78080116195368	1.66761776334562	1.62655083630266	0.307964734694257	0.332516073356587	0
0.309845688437898	0.874245877282271	1.62114404791696	1.6477249050191	1.46710481173254	0.47336999400466	0.306149091738862	0
0.662638527905622	0.703693494827003	1.42157214563025	1.5884142758693	1.51789681627944	0.465286234277122	0.246596632699561	0
1.03177781187465	1.17114870285253	1.30563020614106	1.18083021822479	1.27971773085781	0.99800415207862	0.265580669166584	0
0.437254898571599	0.79275805320995	1.32712541788535	1.46391478476078	1.41709524750651	0.802607306648173	0.152697386120002	0
1.35218211318216	0.770726060668752	1.54308715147086	1.51214187944908	1.31992334512995	0.741949873952324	0.38185179686674	0
0.767138323112724	0.815003274433995	1.36399539022252	1.59426457923793	1.50071838676412	0.618335360459959	0.113062729373862	0
0.73226434323161	1.26156755263699	1.69004134244493	1.71954468837837	1.54104556564334	0.375186008231491	0.293508809833767	0
1.08925191371109	1.05681574563732	1.66153571542843	1.6826300054133	1.5214000955008	0.527426803542352	0.559156294798856	0
0.959142189608363	0.949552765412108	1.78761569584809	1.59935946169107	1.56292312746843	0.259200963576683	0.699456667387029	0
0.38005188570038	0.678809590253981	1.55151288659431	1.70140127801368	1.56605198008931	0.412713039222106	0.720178097156385	0
0.567205802083289	1.15886669215951	1.7349932782649	1.48277446624195	1.45163489439461	0.514539111344306	0.349290934026413	0
1.06913248669756	1.01888081755464	1.45328970954591	1.38597192929226	1.41551705374144	0.982460007831865	0.477311946480832	0
0.612342428948186	0.772036569796811	1.6839739244872	1.53578828313232	1.5942579971289	0.412854491212025	0.133786240434285	0
0.822930959213934	0.913604428453254	1.34470226148339	1.52566860403526	1.26401562944517	0.533155838137322	0.435725616535387	0
0.461532856721966	0.501138104575244	1.59737585755126	1.62962515558906	1.31408020853225	0.663106470182881	0.484233324029313	0
1.01028896095727	0.745052810739199	1.63372546446975	1.64515420083126	1.481733719159	0.553736640954215	0.477374312754242	0
0.311925668390218	1.28739618647555	1.40317312731684	1.35161582717682	1.38754847606498	0.49953778687813	0.382961210044379	0
0.788528121551799	0.615134739671971	1.61003953361795	1.6165447759225	1.45397155803728	0.169866804645096	0.280328761825699	0
0.770586931602803	0.819840616060377	1.75999308865554	1.51971393546012	1.39739476510493	0.693469073775159	0.163760818043712	0
0.702686245673391	0.65716133016221	1.6816809597605	1.59079432505712	1.41700429393144	0.174622037162778	0.804973135913053	0
0.465550474473974	0.771115944805152	1.48045284351238	1.68431079724195	1.51115147786482	0.820850097522171	0.251611744815129	0
0.697883066937505	0.781101847871923	1.0616663580501	1.42846041588461	1.2040688749842	0.841192899049763	0.168869130861062	0
0.655086463384455	0.560090674658047	1.55106982037397	1.68181463788425	1.66767330087082	0.547785539499775	0.342739653215489	0
0.459134978816254	0.82249944427457	1.50728058518577	1.46491827838025	1.21518153337166	0.668843905217462	0.154429812702672	0
0.45774416491544	1.16602015980721	1.22067725373247	1.61429726306678	1.46594470943743	0.592499090821475	0.289184998596861	0
0.520112426729909	0.821884434627114	1.08019725757621	1.30938892545137	1.09969046699997	1.02841989092139	0.532555113668944	0
0.7184925392114	0.829171953607375	1.40477232673457	1.47057519723223	1.13738756695067	0.8846688187982	0.24419671289294	0
0.620194893496724	0.610368093074823	1.70818695393992	1.69437364139375	1.66283167826011	0.269247847090627	0.0998865865403793	0
0.911279749055369	1.11188446661118	1.58527609855892	1.56495371129143	1.47517590329881	0.646507873745926	0.297284955614716	0
1.22902645960211	0.722037488955773	1.66496873204985	1.56778270796711	1.53623202192693	0.409452242651649	0.229585931141627	0
0.891873299571747	0.894962177710417	1.342130590901	1.35458571135301	1.23550894678276	0.599875180935159	0.184240871915536	0
0.983813682607754	0.930631351901346	1.88467298571432	1.71130273128512	1.64632324539844	0.511945258186716	0.729858452105814	0
0.572305205095673	0.732784971264339	1.43073922576682	1.46616254423122	1.32688127455534	0.514136501990371	0.3690206122847	0
1.0744114687511	1.16656241148002	1.67122140448426	1.64204912773493	1.45600134368557	0.952631519425527	0.23339515200891	0
0.859084632855209	0.680410560249237	1.56541992509565	1.76102825943451	1.59652637931582	0.231030612898306	0.644150245495118	0
0.721706389135531	0.532093597236072	1.76161170947888	1.69896636791257	1.63014582521854	0.547730084754959	0.240364485549584	0
1.04920263095174	1.271889394052	1.45798114682792	1.53248030130124	1.36262326754458	0.684697415035564	0.632414148323784	0
0.767655138150038	0.62056411213421	1.50919570086816	1.64145835422697	1.60248680388622	0.645806143420726	0.299445606491002	0
1.04590897215512	0.790300874507484	1.76092505481524	1.47563513751376	1.51690473742673	0.561155777259313	0.327665465604539	0
0.611422066378575	0.843537487171688	1.74422561424089	1.62218263948063	1.6033034510269	0.717040844530565	0.0856270910266019	0
0.708046451323779	0.535947982691085	1.62799076523722	1.67066608037427	1.5894308845573	0.372000313011604	0.359976161330152	0
1.01255380260405	0.679479734056197	1.48810712649341	1.49612829348054	1.6039211042691	0.659826255819606	0.375631166571891	0
1.15251682240926	0.834952434498386	1.64294500563688	1.57997807319576	1.60220839677897	0.412935466273347	0.268900572498648	0
0.686122751166367	0.823424073087652	1.40737259345089	1.55822221712219	1.335454879338	0.4509212928358	0.36735271860227	0
0.456389435909054	0.710514082336887	1.73073980991317	1.77168049468808	1.54826196535913	0.432621182146016	0.41686492062564	0
0.673113042751358	0.759011560313957	1.43330399912091	1.48926047777213	1.44256015124386	0.889589580172444	0.22802157028814	0
0.265053723946581	0.640823371640314	1.67724941250577	1.81142916415773	1.4847517843769	0.67048394120904	0.120974405296347	0
0.774315739630588	0.627556764279651	1.60028384130833	1.636168986567	1.59007911048449	0.385204329379845	0.495175906958412	0
0.716451948996094	0.901026671122226	1.53388041386709	1.60159629776848	1.31893999357061	0.663021593815449	0.36531091537885	0
1.35682001513345	0.857542857153807	1.58541636128165	1.47852892519194	1.44644206613546	0.452601724264885	0.273935911168877	0
0.804632879100567	0.624277294373085	1.14455880004842	1.50575829750527	1.24091429856004	0.917091666125699	0.427878812453556	0
0.472837000849294	0.774340908634032	1.56345025410442	1.56280496651646	1.21738111048544	0.745800576120912	0.303452055340747	0
1.08692477750315	0.878157895771947	1.64221802459613	1.65486607012398	1.71019031590852	0.382124049707751	0.343960389115953	0
0.884796482172711	0.879269774468039	1.35447505640561	1.51064454908175	1.48188037365604	0.446440590966995	0.246510699642308	0
0.485581859183098	1.32656824851128	1.51659451523121	1.40077292917308	1.3781238313119	0.659283908926955	0.390403031926401	0
1.0961903766793	1.00379411702119	1.59846671274182	1.48128914492502	1.32758120929632	0.612711771106224	0.458400163575447	0
0.450629122840279	1.2105900987093	1.16299357460235	1.57109915791935	1.38221433142466	0.868014415726559	0.232368515907653	0
1.6106074664946	0.721457798742918	1.48231212939047	1.52875494876451	1.51951236163159	0.812094882061605	0.359559859794766	0
0.606961403560882	1.06519728623111	1.64536605450903	1.75120754478889	1.50376225879645	0.414890672495538	0.12221986637155	0
0.875664425117244	0.675928902840608	1.37212188123234	1.38287122212855	1.23038821394287	0.79408131032103	0.416214462224231	0
0.712102371204792	0.731444973162003	1.50729586604657	1.67459893860538	1.52954230467806	0.161289410301268	0.264492732378055	0
0.961444370318864	0.406560275585935	1.62079254366013	1.78803982112854	1.54609397486152	0.545179232129253	0.293994011742179	0
0.885043242315677	1.35182421899208	1.61355137229573	1.57808997499834	1.54695357171837	0.215678624037308	0.48985496295384	0
0.354079637618967	0.659450325233014	1.47841637423639	1.48588178154838	1.27046446020842	0.990904340451433	0.249062034071285	0
0.456150596956491	1.12216014322514	1.35932650445244	1.61839729676515	1.64005434200868	0.488372424791153	0.477954910902784	0
0.712234331564191	0.83610023933445	1.76752805943186	1.60389264416629	1.41925659852146	0.588092102394115	0.149557154563476	0
0.406090894019328	0.582797056241218	1.49148918584806	1.47027820471429	1.25962889284163	0.603097755659811	0.10857765419079	0
0.889051137961029	1.04191203981672	1.33214302075541	1.50362163923943	1.2029420074736	1.04761255316234	0.333673959279785	0
0.622090919493586	1.21553392509364	1.56133245759157	1.51334608744551	1.41595123639723	0.625498400245378	0.441157117513037	0
0.503679918417874	1.27031127719927	1.43772882398187	1.54480116867812	1.4452777459115	0.798177181230699	0.179347673798799	0
1.16659821562731	0.911122646631568	1.74515028045447	1.47142472028735	1.45320871046126	0.403805414212699	0.589586518034288	0
0.861606200468887	1.30246158331921	1.54611637938826	1.37599179502758	1.40965844360292	0.70431770088848	0.527409901344411	0
0.885729710594832	0.896627157349099	1.74015691901779	1.69826665959341	1.58641444618922	0.408431817268993	0.334704618283289	0
0.500470004511778	0.923858974587615	1.54040897195489	1.53551717965435	1.54325597891623	0.655409412331309	0.105717877669058	0
0.402686376541756	0.957054418128069	1.49684363292045	1.65643396397818	1.38463933462766	0.817581971532206	0.240510248292619	0
1.02103703713052	1.05045295181759	1.8135019264362	1.63525256927464	1.53363159281289	0.433061812695735	0.472101109633702	0
0.939734501582238	0.575464442133538	1.66167642178518	1.74838705281449	1.51712670488026	0.312787115911511	0.621966237683213	0
0.991018576257145	1.3827814021342	1.69476254377267	1.58170685504807	1.57163587581659	0.488358227635064	0.508588853381509	0
0.827839602531689	0.62703821744817	1.50001835507367	1.68382829035732	1.52445827381499	0.593760594132606	0.310206473898812	0
0.538671590286136	1.03525869560829	1.3044422107186	1.51026896837891	1.35428930756596	0.906232690473302	0.290120082765416	0
0.688662094830227	0.529324306533931	1.47553925647341	1.60632321894319	1.54545233241909	0.389907633561533	0.224089739963266	0
0.771589503352073	1.0422437131097	1.26413129189285	1.53891731211139	1.29433124373304	0.484040611539843	0.49989077173141	0
0.379994828056859	0.617377067386096	1.73713150063444	1.73553232200154	1.4675746987017	0.652430448262704	0.137624951449188	0
0.965681246148135	0.477569272076163	1.40056654611058	1.59873074997438	1.49143438292396	0.296188738084317	0.813664587581512	0
1.09107585135626	1.10597645794642	1.75703044729722	1.69975152746873	1.54117579419309	0.0776604761424792	0.240895253343497	0
0.408870848309228	0.805411712874066	1.54947276570891	1.67203989173992	1.44038556079983	0.569140394720651	0.257406539011796	0
0.426049365977508	1.23225524548574	1.61684735450639	1.59557484355342	1.56040599351359	0.649020354037708	0.280204034182721	0
0.650821498218374	0.652765310939239	1.69275137717959	1.6285868748418	1.44376526000236	0.659452947411345	0.41993405114436	0
0.428318923735623	0.833627536452036	1.68310383261482	1.74115914114727	1.63365179051752	0.528595670179887	0.11498177662679	0
1.0539882049822	0.475875193625083	1.82849929417272	1.51138308420785	1.55311431973717	1.0958278084394	0.571355076975694	0
0.632691038834425	1.06445449929458	1.58258308000219	1.56945850399016	1.55814848656694	0.662789955388398	0.467660754660064	0
1.45037584294421	0.746248941686203	1.41133871292623	1.7110925365095	1.42033749573953	0.61214170355763	0.296353257479009	0
0.648538070631154	0.984626701581558	1.55997252114776	1.61129273623783	1.38451204760015	0.654513275147051	0.162941012314836	0
0.660917781578827	0.48999163109652	1.57955767897466	1.63308625024541	1.41382083783776	0.470266671636944	0.185570494437159	0
0.427891648384513	0.329044266824511	1.42571186262633	1.67348482233705	1.39116436826305	0.330086840335584	0.164235853476667	0
0.56329474425881	0.869728499052569	1.60092524007906	1.55429033931969	1.3665420631813	0.639830609975186	0.323121247178743	0
1.31959205274052	0.699059969032216	1.8025871362938	1.68218937448167	1.53423623793891	0.624290791739355	0.482520146681189	0
0.596863450387976	1.02655510463813	1.76641618487332	1.73661407580855	1.67895003721968	0.28335887995095	0.812373136001176	0
0.567095215644214	0.696221580543042	1.37778922978	1.48728575647308	1.36199273397909	0.720138581750778	0.144256902482569	0
1.14900311610302	0.521620195167433	1.70066584051508	1.76037555200103	1.44129820221616	0.57200171542818	0.465701767752451	0
0.291049270140018	0.643069384630351	1.332835908591	1.5716471458058	1.37733136299893	0.981847462459844	0.206842483741075	0
0.471379285698282	1.00051974265282	1.79032029819333	1.7587097195674	1.67122712194902	0.209355732672124	0.460568520433278	0
0.694333517722244	0.342103195297484	1.66549165746678	1.57238015838608	1.62366767392369	0.423230037542445	0.460901655459257	0
0.774153684377628	0.786857177154042	1.87832702442703	1.68551614193282	1.401533458	0.434417046903513	0.175416193070931	0
1.14536400824022	1.16790781128354	1.55537325276764	1.44485511602207	1.39332540759413	0.916321104302679	0.280534418059291	0
0.800512860958208	0.683484833167501	1.39586418635177	1.56878750771822	1.24971202353617	0.465419198909885	0.170305115301818	0
0.428082403591669	0.819248768710103	1.55583552541739	1.50436608526173	1.23864061504914	0.843622890869289	0.191418078428528	0
0.97209387298369	0.943150265879226	1.65294984849754	1.51587126955424	1.61266310371709	0.83239783717966	0.438233179671187	0
0.788813794822815	0.7219348658481	1.60688606029714	1.67598853096842	1.34649890882495	0.42953919990003	0.565050462503443	0
0.810445593221128	0.735267312163609	1.59297044203389	1.7492458584569	1.6653538632251	0.52411920550804	0.149952689710186	0
0.443016530336712	0.906899304931241	1.59507822371158	1.57835702288337	1.39283918140796	0.849916700151404	0.388840933992937	0
0.553539146983073	0.880085184291267	1.35034049901381	1.51943538967936	1.55278934348562	0.564888210151272	0.204376025921559	0
1.05936729363161	0.98326727491958	1.62586557130288	1.58703876715485	1.45064198989901	0.738345990325175	0.654887997694964	0
0.919736870004859	0.957779491255835	1.52501665001315	1.68828963112038	1.44898597296071	0.591668141413239	0.316889074162289	0
1.1929938105862	1.26108609212478	1.6280938429453	1.52318226895182	1.48580267591109	0.675616692145274	0.538567275432514	0
0.405530784216471	0.567858309561888	1.46183033625322	1.31793862586985	1.41741480995003	1.03065620706528	0.434624972758227	0
0.527850362066295	1.25712414335325	1.33935080114426	1.59718238799926	1.39523493437818	0.712626768928095	0.4786583744219	0
0.529456207660467	0.610867685960685	1.36261582769834	1.42666766103111	1.49947966643244	0.769734884406148	0.426150774578149	0
0.831337673228224	1.06551330301959	1.55991963693194	1.49238980063322	1.54796412849143	0.697804235524511	0.342609809597002	0
0.871859280764282	1.05294108151245	1.5564800856601	1.69853450316207	1.64516208730877	0.322488854731183	0.259267194685802	0
0.370801661369021	0.822200748788274	1.32903518028894	1.69615418577502	1.54423855620914	0.82609182706188	0.252567719699224	0
0.862893308369917	0.699875459548211	1.59987658628704	1.40251714075582	1.31372043792015	0.380668657049877	0.561540656418224	0
0.913880484630271	0.769672312850335	1.61129231610002	1.5547682795336	1.49705967229098	0.476477368057513	0.0857065235194943	0
1.09641438527045	0.585145524520399	1.46839278973203	1.52801205771149	1.41057665177867	0.636061369139637	0.347232329786242	0
0.65098867491457	0.980113992336913	1.3851997269942	1.47997153241313	1.29583979440467	0.772934936375179	0.297592505180708	0
0.91943195686016	0.691293155010092	1.6129325298618	1.61599495984677	1.37524605645622	0.489566291361927	0.401191676512366	0
0.244690970725409	1.08515352086917	1.34181240056658	1.50103901231288	1.17220792096096	0.707189150306573	0.223219179968409	0
0.345109368637447	0.865606864778109	1.60441025065725	1.57771978285918	1.39280190062818	0.28699925136316	0.198599043740706	0
0.369987807284727	0.581335061767245	1.69808190812781	1.80646794581166	1.66602795495004	0.420563505908279	0.261680529803355	0
0.766004201224266	0.876971164349881	1.69235237690621	1.61788434700566	1.6848730294725	0.506742811188799	0.276831500246645	0
0.857852907013801	0.85080418900258	1.60494738136327	1.60706229842387	1.60349664169156	0.297406174778139	0.67100753893491	0
0.623942175080341	0.997622668271285	1.68126991751283	1.59481962939825	1.57016814509695	0.843975579139022	0.299831133913631	0
0.283741744290759	1.17237058126444	1.65955106990899	1.80015832174041	1.50576600010298	0.43991403381924	0.26726567675997	0
0.475961953958637	1.09583737993689	1.54883385182858	1.6159417112483	1.29423193987447	0.879436014167775	0.292308503435933	0
0.96111299450412	0.743103801225139	1.54605503151612	1.59332643863149	1.53423905689209	0.442004506551399	0.551042344320803	0
0.603083221621569	0.638065634588783	1.32466341644591	1.50657312060275	1.33108402366556	0.816806463054494	0.246348036196603	0
1.1018655563581	0.799699977587913	1.63317591404322	1.61337318042986	1.54689313843965	0.577092863280239	0.468903621752674	0
0.695345210248174	0.639419376084922	1.42584421356249	1.65602923162969	1.54713276572627	0.501089983306918	0.5516170448706	0
0.646436151687117	1.32994304212145	1.44468374852875	1.45781472630803	1.34975315369748	0.712291251456932	0.501555296087244	0
0.763979938937734	0.683746690886871	1.23714223968593	1.43300384713134	1.33282283176589	0.983732300902957	0.186441848608414	0
0.416928322803951	0.990003277249295	1.53513325095296	1.56479506725144	1.53149812318065	0.456087302987139	0.392577850913535	0
0.832417670183944	0.952639510622297	1.71578499226267	1.65428003369987	1.6328856396776	0.352513245545771	0.227779101533445	0
0.933437529285157	0.5215684255632	1.62744979467188	1.63939790897332	1.41494501639632	0.616100995658768	0.238692839338941	0
0.932821310908263	0.835905625059454	1.64302205562768	1.58790816727652	1.49912246176369	0.329894558341245	0.459215263843857	0
1.30359753950386	0.867067406730568	1.43304022972047	1.40797367669116	1.39571770780077	0.861204338524133	0.346426138050475	0
1.04295719203503	0.887090694920785	1.49648607108161	1.49283471171456	1.45249156381478	0.977660628850457	0.354616266682828	0
0.479069341700932	1.21254218969098	1.44664692474799	1.55602220248564	1.5080100483691	0.472095838842494	0.421617240022039	0
0.83418961793285	1.49939326119178	1.29727683972682	1.61718108678699	1.54905171517022	0.662286549139656	0.34593666722137	0
0.784019103482169	0.988369981534634	1.50358784889098	1.69925765916379	1.56306225240612	0.499525609526444	0.39819536358551	0
0.610930919524153	0.839144189229614	1.60422223525314	1.65327807194489	1.53338074358158	0.623258835738645	0.248315954793296	0
0.905926763939058	0.988786034906697	1.44913128517443	1.64071097421409	1.29969462876762	0.547407992725543	0.204471174299727	0
1.39320345256361	0.810267468513746	1.85190170612912	1.68722288473583	1.54143594939661	0.327400425992171	0.172577876156858	0
1.0944401989772	0.403862835066995	1.61593272984385	1.66526397464384	1.75109678832847	0.689519875715704	0.37378349180824	0
0.84296010952782	0.642561080112185	1.71651793988358	1.50469199021577	1.36500365323006	0.774041775864101	0.477538884426171	0
0.612346865284148	0.895420370599707	1.38050368807281	1.58157896488857	1.38174278660831	0.813731204079373	0.161680111399617	0
1.06420666396058	1.47816030353005	1.69950923037762	1.60739122536031	1.3267226952293	0.760565497763131	0.19406054735297	0
0.682644865946729	0.705505268559326	1.37788141028443	1.77122795520008	1.41793699276755	0.296300208325907	0.0991227842383455	0
0.538603260606235	0.693371125239801	1.4871956740854	1.72648498692267	1.50745135262862	0.730092159521913	0.204470283876736	0
0.69078472101745	0.887800040092009	1.24295249841591	1.61318325633339	1.54206741859671	0.650342496560161	0.152766540342371	0
0.988572102490751	0.948494027495873	1.43162534332545	1.53582326256507	1.44810956297798	0.885409787280486	0.16145240238935	0
1.29851367937286	1.14770489573165	1.41328440004345	1.56300868506078	1.0306920617968	0.518993761746434	0.15838466951343	0
0.776679306338873	0.734475725023617	1.67103012028138	1.57596028222553	1.7204614295375	0.510417960112798	0.495212409575237	0
1.18293588951979	1.02236664142425	1.47454064608568	1.64175462439757	1.46039109325382	0.598344950150026	0.29358168443081	0
0.655047931778986	0.90412307942499	1.2680547359082	1.55708741088357	1.36427014939137	0.632686186245472	0.132138800879367	0
1.16868602796352	1.14310558985843	1.66417612443219	1.58137340939197	1.56834659330111	0.273368536467676	0.505973018959764	0
0.705160566152491	0.861049057838314	1.63655769665265	1.78847557699809	1.56551440213042	0.352499907152824	0.4501177489982	0
0.293186300533342	0.887850666361646	1.32380726036457	1.54988694511949	1.19413890023997	0.62851003836358	0.161698457176601	0
0.950314061875903	0.638592374092524	1.55794669106048	1.59277618114369	1.58840745836	0.43593425047915	0.488698683470693	0
0.892808649410001	1.00881819862554	1.66654936498201	1.73715725149939	1.39222575227697	0.827027814633316	0.388181085325564	0
1.17685829432795	0.774000091813643	1.55159540489315	1.64198366436261	1.53653654692485	0.651994124870354	0.571704925973753	0
0.903264083217729	0.781712352722491	1.52058445524175	1.64428015877446	1.52929560445226	0.464550363601943	0.426883523933041	0
0.98822816280128	1.03860275168739	1.60937847418976	1.4522627393033	1.2945853178035	1.04217982915363	0.44052699963605	0
0.949423554199934	1.13103324474552	1.48995715388389	1.48510672893822	1.29908316352801	0.769119393370004	0.187711255262565	0
1.30333249282774	1.06276866406891	1.64524456510764	1.76650351032381	1.48410791638468	0.640712185770218	0.0439558672270677	0
0.890006717023588	0.759300921824791	1.69834738339122	1.74784549845142	1.62306178408278	0.483248789715147	0.613435411803908	0
0.736292897062248	0.862020077231847	1.54856047104962	1.71456044060112	1.52122058469299	0.518286729399829	0.285234942688866	0
0.795356882607333	0.777102442310164	1.63701570632743	1.58494920036814	1.65407226243389	0.363729939960017	0.423219183503101	0
1.17472667773448	0.950647463680609	1.62954093928746	1.54835464104367	1.65828454353253	0.252927533091353	0.565434191944948	0
0.727039993009538	0.781882396215531	1.4449296686271	1.4680739972721	1.42935966750948	0.582117594133207	0.529270569470793	0
1.15777859494654	1.29233870191965	1.56962702756182	1.55351012604646	1.57716731489113	0.429551386348087	0.597625447388151	0
0.657641847908428	0.687767777786648	1.59898081856197	1.73587854799211	1.51448294692336	0.596084093136078	0.338492294071379	0
1.19105810184558	0.910924020941203	1.56131604551227	1.53967645016453	1.35321069357461	0.619334313184282	0.19839269162836	0
0.662671156460091	0.843570321597742	1.61752202399539	1.50029307639027	1.58488523814618	0.69411747933773	0.366753698793626	0
0.981987860581847	0.667513980019453	1.67442327426086	1.54448687007296	1.51563628307543	0.515843787286145	0.657677055701205	0
0.361954065415886	0.921541202429051	1.64628444303541	1.29289008097988	1.269434185458	0.835046831710003	0.221184541127862	0
0.967776261468416	0.668429275755386	1.51322219372726	1.74766579758833	1.48629331435382	0.51197498911761	0.245678309202746	0
0.988597926102119	0.52019526158093	1.75393511889094	1.67542652926274	1.55282584905847	0.385123813105384	0.602050659112863	0
0.520383207537608	0.693443125560965	1.63998556243247	1.6063832971426	1.60262446857111	0.604942411927234	0.214239723540629	0
1.040309218379	0.710645962573339	1.43970659267099	1.65565319339681	1.59711316581504	0.484376651219206	0.588273124084318	0
0.405281057922812	1.15495930462383	1.49848673391955	1.55177284930843	1.41592982259337	0.643477060949031	0.233699285721713	0
0.639869586398519	0.608462971175069	1.57902972850073	1.63292495750685	1.55792624489593	0.472856418061897	0.490725148271932	0
0.303312219593732	0.763466289624985	1.44343209730139	1.38995540968469	1.32143608158868	0.610305947423466	0.277853778954182	0
1.20733670316011	1.03412785361238	1.53577428230175	1.41930369144298	1.14516952918306	0.531100507327477	0.302633356643946	0
1.3066266330573	0.595344889629606	1.5816631810379	1.63394879967928	1.60789341955982	0.443368899210752	0.382358049828613	0
0.588983693471393	0.629425117811783	1.59643492973666	1.763753122671	1.44997337167786	0.532228418136774	0.164298082914971	0
0.728265870195579	1.20655750154802	1.46366276152503	1.54649497462312	1.5122904502669	0.686207657955795	0.20209254409023	0
0.685451880531266	0.987487870748593	1.70382734625293	1.57698276930459	1.214518284351	0.706799482467254	0.499525085852412	0
0.573038183151335	0.562622336950505	1.53246224995814	1.51434801349537	1.44521153778388	0.776869827391359	0.520236194158475	0
0.486036328034391	0.567150307595548	1.5834180264552	1.83134810988766	1.56177594103064	0.571684753546759	0.109595614618043	0
0.551597685864181	1.08549259483175	1.55685596184535	1.67272549676702	1.72576063437293	0.335057395005	0.168162213003893	0
1.22829714053296	1.15100787151642	1.42511836640564	1.37423525706622	1.42560598076291	0.666529609999045	0.18624463874057	0
0.363263478890556	0.709485629532474	1.45089115356843	1.558903269185	1.23385805272027	0.628734125505684	0.267083858810607	0
0.955421639956736	0.815707189155393	1.65273239099138	1.74179940327498	1.71258576954375	0.405545858260165	0.699911026534123	0
0.377872736632362	0.875604838976807	1.5488763855246	1.55181000115073	1.42116445715907	0.315069811040713	0.302733484071973	0
0.817088398344544	0.954295965773575	1.48579585154859	1.48375166404302	1.52668080311607	0.458854296122542	0.708065188583929	0
0.760236364235059	1.01746947913552	1.6214196509045	1.61741394412588	1.5225753245634	0.251786295392294	0.443446232519982	0
0.923309384725046	0.933410016277092	1.46221151497512	1.63442360475201	1.35804197795956	0.375179928655974	0.398209879523007	0
1.12222782535555	0.575001812934298	1.57636052280372	1.67428737355577	1.56135403369211	0.434043793622659	0.163664744512929	0
0.463283054490465	1.15549580352237	1.5663539842973	1.6629833386096	1.50321156026082	0.70371592983082	0.516645222970913	0
1.17270195329965	0.870367346442091	1.75464269504128	1.7048409471871	1.62584097147227	0.482203144764228	0.186601893463655	0
1.38092935627656	1.21798614383543	1.46970031051316	1.42303599161406	1.30477650682339	0.83984969394787	0.306710568911036	0
0.815606986952295	0.846192539259136	1.52748498221724	1.74456419234367	1.62049721851569	0.445450444437041	0.347380726172327	0
0.395523627804352	0.478042296517841	1.29011309452285	1.67087618505326	1.44176439223323	0.637782086407217	0.284422346212191	0
0.93046042017743	0.580896879553866	1.48474817075559	1.65777412180502	1.6002895087031	0.330708968838006	0.309779062381815	0
0.740767848375086	1.09403578624602	1.5096432644776	1.41307717235551	1.31499524189336	0.594471011194046	0.409279718348219	0
0.539954968856869	1.09961148563361	1.25281332218589	1.35786887561584	1.10597595039938	0.861642284438143	0.303447003482936	0
0.912182298137018	0.693610063942618	1.58980963041706	1.58196543146408	1.50978734365033	0.309917326048529	0.457792626722627	0
0.80121840912471	1.01721372810297	1.61860241853984	1.57759218100824	1.55230171812259	0.675577816221489	0.394992389071841	0
0.274767985966596	0.966273382438369	1.45497894093122	1.59094931101683	1.34976413847905	0.429725210273533	0.232651532261973	0
0.772327864988643	0.732597930926988	1.50298000049613	1.63510400034295	1.55637512740496	0.321274702845183	0.098388383755344	0
1.22258773728653	0.949342275500311	1.3588914296931	1.52771167646376	1.28901384462625	0.754270013529184	0.524132866673509	0
0.7384600781211	0.847120016265866	1.33989163208817	1.60650120829695	1.25031782331393	0.744116096771144	0.168830310466072	0
1.20229974826915	1.63263167287754	1.55402729583451	1.56384490856764	1.52305837856935	0.472863854916273	0.186633432549568	0
0.547919091006463	1.0296631538509	1.45430080558882	1.6152712905888	1.50175092002275	0.73085949864736	0.264682569556211	0
0.765897036887045	1.13525654307846	1.50885658234626	1.52540540200491	1.34788113545062	0.878336340240127	0.370521684442308	0
1.02330602412831	0.87765782142718	1.4853529877464	1.58886649514934	1.30967434274866	1.00280649441408	0.445598521616793	0
1.13971218787548	0.745037634955977	1.65181923652185	1.50401054579114	1.27267031304187	0.683077164361994	0.177397909171992	0
0.432724990606077	0.756632371550486	1.37182071022734	1.78749648643813	1.41136883031726	0.368344464774163	0.131004714153856	0
0.516426448990937	1.16178015657435	1.48708686130617	1.57072557109813	1.38348862851865	0.431705802311291	0.0983809307614245	0
0.802992583981485	1.16155050059526	1.73308642497747	1.64345626151373	1.51196286153233	0.488641617541805	0.0983747578761207	0
0.740837971790343	1.21594102060013	1.74406997395432	1.62708470263408	1.57963294469958	0.774769619190398	0.283813122715748	0
0.942878120420947	0.657459225699703	1.54644641600961	1.62928846680965	1.53772100619766	0.234297667774493	0.535718261709147	0
0.876591428036163	0.883472925071694	1.62044121557116	1.63465731409314	1.55423979174196	0.412430005272364	0.179324757585701	0
0.7295316575863	0.908782658906384	1.64577432520904	1.50774679339542	1.17559275521709	1.15956055522243	0.364096263873366	0
0.998813421237784	1.16183725259576	1.70045594832337	1.68827739701948	1.60302806987653	0.641825953572431	0.783982635913929	0
0.924635735179462	0.735391462921317	1.60823460941472	1.75029183827979	1.65060197657415	0.219866943251609	0.427057034925785	0
0.763183730638099	0.586164694332621	1.3962365703581	1.63939411492268	1.5375414384679	0.309750670811465	0.0539877311159835	0
0.897362374380181	0.684202567183182	1.66860712804897	1.6484068838412	1.3641370662581	0.539352032360482	0.446577502554701	0
0.941292671236222	1.07799683083378	1.85150506755302	1.6070641905764	1.57301081166756	0.547993293841671	0.123303204759368	0
0.375460775130571	0.81855888987409	1.67025200599558	1.68568343107802	1.62685247254649	0.55216363544792	0.339646186174921	0
0.910343209538155	0.786886009226369	1.46738613281785	1.38468196717404	1.10901330188233	0.693305487751879	0.409816825273978	0
0.500033100727655	0.822471431345259	1.35392215609584	1.33447737801037	1.1127346818815	1.02292305836371	0.267527718412184	0
0.483139194163688	0.980735147709163	1.58714442816062	1.50730738204268	1.50294547636085	0.6901583406026	0.399746045848774	0
0.435347662766287	1.03019150662084	1.680519628376	1.61155437288324	1.45878711180274	0.681618743091628	0.36722573820128	0
0.801696476984875	0.897800996297936	1.60761687293591	1.39176806518556	1.36583408761159	0.698125836720672	0.624977741146244	0
0.832589975933598	1.01478308219116	1.47275586697092	1.42962405661028	1.19473324915235	0.900088403686379	0.127699516673021	0
1.23528195649445	0.612584799538269	1.50832664550016	1.5765863597378	1.56297769748909	1.12936151955397	0.32918081746933	0
0.752408765111302	1.00279441825082	1.45746543409457	1.57049083212676	1.47580664087742	0.851218479803381	0.333037192699015	0
0.704543528337331	0.68410738243509	1.74886362405919	1.68082703748638	1.59922243616047	0.324590440905968	0.470872038337801	0
0.882540155887894	0.782239872244878	1.23235137258527	1.45923217606632	1.16417171483284	0.952487579763833	0.537557834916013	0
1.08890045216479	0.83119645737712	1.63230467503479	1.752291485253	1.59697536658886	0.238850597842971	0.565405707659885	0
0.88810726188061	0.896247131613725	1.24741501651428	1.48907169896649	1.03560629138658	1.13728756868888	0.603350561014437	0
0.824635839423651	0.582044122904754	1.50874985539537	1.56211809279979	1.37017981951146	0.781392663082178	0.321643901924034	0
0.69713224128946	0.748022539108726	1.64121514422369	1.45574109805081	1.29096775546008	0.610734430334207	0.313123558549089	0
0.817092921822463	0.707982621441723	1.5269990216092	1.66809683420691	1.63250476597527	0.408779385963348	0.208931721770202	0
1.28709618842264	1.14323411113751	1.62224762584809	1.49193200304347	1.35972870255245	0.561009424738158	0.559536269963683	0
1.11062774770954	0.88674187419932	1.45330869989294	1.37891162150719	1.34343069820508	0.837833150361137	0.397560597055182	0
0.756155875181584	0.623290674240333	1.62622602156997	1.71699983837679	1.50969013244364	0.391954976301336	0.327637968355583	0
1.07595200490867	0.811438895576145	1.56501518179879	1.46070065650866	1.48755923270298	0.46473840276697	0.572522339025922	0
0.880090968758654	0.881376778401244	1.75903288731488	1.6988653403466	1.53942079477884	0.75845726446292	0.33760975373325	0
1.07861130106652	1.04538952536174	1.66046761100635	1.70466017919107	1.56446546940321	0.386303171895989	0.592726115410798	0
1.14762391951858	0.722814977540407	1.59540204671801	1.60278058000536	1.66109258117146	0.19548875596459	0.531368894603795	0
0.591480095535872	0.869465030095689	1.61580455327067	1.56814194835954	1.41481946018718	0.743016726767645	0.370199201554172	0
0.925558478358797	0.667527870474284	1.68935449371704	1.62729247946535	1.61434661689183	0.408227143910115	0.266550153237378	0
0.405711286256236	0.73303509019469	1.51883763547152	1.72748107914595	1.55070623977919	0.585799767560385	0.451535465541642	0
1.0349291916781	0.94833273626641	1.53524961469031	1.69108636774032	1.54124664896545	0.392006906687781	0.745131646234432	0
0.853346121292846	0.876778820306521	1.39361936677966	1.41173708489569	1.37114807392669	0.773063009904693	0.237018862386739	0
0.248555364034753	0.233922057410895	1.71364997086863	1.5665907956856	1.39834631324394	0.788517527704547	0.298887584340699	0
0.927238295628325	0.5870755255245	1.47066217132858	1.72651841423357	1.42557925956649	0.56349074893379	0.1614417325871	0
1.24552033460527	0.818874058764396	1.73741734603066	1.71210534866117	1.6126399174231	0.583568519326499	0.142796540214878	0
0.902353449432421	0.633648453853071	1.76751275660926	1.60078165311763	1.53715421890436	0.409709736610307	0.329884871360074	0
1.21335269096724	0.801894405638797	1.51179381853502	1.80348172872595	1.38862391917356	0.340180792370973	0.227879116666776	0
0.546011568805387	0.753037042462051	1.52857368151239	1.36007909174354	1.36505920127951	0.722060187352318	0.155607935955557	0
1.02403005434386	0.576497309197762	1.4839408283839	1.67898752270397	1.32550658149892	0.804099190143365	0.340653692612374	0
0.856852197304269	0.935008216188318	1.6630417723359	1.78869186392693	1.51145442369514	0.498452282262529	0.266087642435213	0
1.19496011361514	0.986675557295044	1.62465133374888	1.51731509024468	1.51577464473106	0.481214986705317	0.314703096500495	0
1.02420239271803	0.919876622039594	1.7985338798087	1.79210445890039	1.55005068714006	0.686125783829042	0.21170191420496	0
0.576192559332701	0.795192972046655	1.31279280602898	1.64306917816744	1.36523116847057	0.578636975010459	0.254701277264613	0
0.302719148199761	1.10755692470457	1.66012476884065	1.63062584390319	1.4386287979334	0.62407638981504	0.183170671289035	0
0.757572610869107	1.37400490571465	1.70112201301125	1.52230234701134	1.43838928449281	0.512452277241905	0.385938518510368	0
0.697622836065009	0.761785571461662	1.3385530001297	1.72065724414548	1.42040468357441	0.538370093170599	0.289528863710339	0
0.337961806180577	0.41600283736122	1.68931772804813	1.65428075693992	1.48560235692465	0.547669604846052	0.363375777858106	0
0.364194222238144	1.10481972028056	1.58963996412473	1.68287975730883	1.53302590905072	0.629754764386685	0.21117176182847	0
0.845064558359213	1.32938883096053	1.55252083108296	1.76422283113811	1.6398445477345	0.614701351225532	0.394468747126533	0
0.792848828351429	0.641444246286284	1.57614928551568	1.65688072245422	1.5819455736256	0.411254152638169	0.274152513330628	0
1.06014505064737	1.10807611192956	1.499411246156	1.56796249630064	1.30930206331273	0.560160623327883	0.361470652799338	0
1.02128067165004	0.806753139748746	1.33905264837763	1.55382915511296	1.2967066062587	0.956873131296498	0.348663432614007	0
0.714259474117279	0.92747416891786	1.61062683612024	1.48374148720902	1.51190226370038	0.654326003656405	0.477838577580987	0
0.710695336682446	0.771461032486977	1.62435190391291	1.78147590775754	1.53814946837504	0.374856122016931	0.375426676852973	0
0.86301625346582	0.978535216157494	1.60245518709667	1.62810142721942	1.50761702591913	0.540692297986977	0.676461754849243	0
1.24054598566206	1.01791301199972	1.60375588690603	1.58339018592745	1.61174965938511	0.563893634994493	0.225384643831314	0
0.298502630702106	0.731796966414746	1.55565408187432	1.53055022738471	1.53964064475661	0.314111493221175	0.216217031659866	0
1.07672578799179	1.06459594477034	1.5591709584581	1.65805912747585	1.42883614314295	0.703493676101514	0.230225829317186	0
1.3362327973028	1.20912835358892	1.40156674615101	1.43423738461686	1.31517144633965	0.303094842154385	0.383782173613635	0
