# Supplementary material for: Diversity of spatiotemporal coding reveals specialized visual processing streams in the mouse cortex
Source: Nat Commun. 2022 Jun 6;13:3249. doi: 10.1038/s41467-022-29656-z (PMC9170684; doi:10.1038/s41467-022-29656-z)
Supplement: Supplementary file 7 — Source Data [file 41467_2022_29656_MOESM7_ESM.zip › source data/Figure6E_LM.txt]

Inf	60	30	15
1	0.831800584804936	0.686958733832556	0.70009836594056
1	0.411286581957827	0.0739729428073068	0.0526777535684999
1	0.937717808003297	0.681991243471729	0.627955011783272
0	0.756844054376792	0.820981644404374	1
1	0.51554719683912	0.187626140734873	0.103683118090523
1	0.538314118881593	0.278966806406761	0.200589435565379
1	0.914704780045507	0.853609309710645	0.747693427166466
1	0.725640041196061	0.419215835970587	0.386567836358424
1	0.865475324724249	0.187266873918545	0.171836688733099
1	0.748983819410857	0.409676827647854	0.364784329985688
1	0.66972306969184	0.247980746025549	0.317352359898671
0.613341894369091	0.797577009445579	1	0.84679968805394
1	0.594377917156213	0.790509695332497	0.550948486526174
0.159015806200937	0.867211974317594	0.881369802851758	1
1	0.655994429927983	0.637243640635298	0.635493794510224
1	0.415454968305325	0.120101777221578	0.0412740734186861
0.231671236625388	1	0.940632067903414	0.557904708196074
1	0.423046056564096	0.24955499649465	0.093375167334644
1	0.980613056624031	0.450705060465465	0.517301578417954
1	0.503503067046492	0.281312464559579	0.234493037241282
1	0.511119825061132	0.174613022649375	0.0718856913307306
1	0.26169068190174	0.0945827922077006	0.123032897153159
0.202394042181534	0.870525593245665	0.961179115545257	1
1	0.552646429515595	0.644704071713474	0.341700096206564
1	0.113568888943494	0.0478488593337327	0.0680450030313373
0.853645273800731	1	0.994536193617792	0.562802758288894
1	0.755052032727159	0.562454724163859	0.502765483280521
0.849108247255004	0.797044904710707	1	0.928001501946973
1	0.761530983105883	0.44316209654785	0.136810818533808
0.0548803994594461	0.744545739495195	1	0.971408600336323
1	0.994881943857192	0.914553890014476	0.896679204662313
0.188393242508905	0.431862912315282	1	0.498904610594892
1	0.707413477356292	0.225374643074955	0.0876589463519353
1	0.184435667795077	0.103221642618381	0.105003072684296
1	0.239546665527725	0.105915083797955	0.134871181486106
0.471710289947962	0.589505471814052	0.838158111715196	1
1	0.738383377056665	0.604719959071159	0.662395256021051
1	0.611146301941738	0.473037210370782	0.451717797089951
0.416879078415438	1	0.750683088689156	0.534969033638262
0.109175203938688	0.941255954403432	1	0.641647859441183
0.867617009754773	1	0.665151903183565	0.442505867635319
1	0.857032091658715	0.993485158687961	0.813866581951648
0.508686707473391	1	0.589138902424197	0.292520531678232
0	1	0.974433197228649	0.806088956374004
0.793529112433946	1	0.771665441456634	0.560715242980784
0.0656388875689852	0.538231103249702	0.756232089361295	1
0.0260092756416161	1	0.747830880793651	0.408700765103555
1	0.908396646950317	0.688429026793191	0.470009426795474
1	0.247770081523789	0.0568772266481449	0.0248422983421218
1	0.638270222731216	0.336051044104308	0.100314758158258
1	0.550928473106375	0.535089611641995	0.276700860557802
0	0.663834523096452	0.836329684597624	1
1	0.435294743170451	0.337517393277025	0.308783483496981
0.545585068901297	0.894849652399754	1	0.736329962927513
0.743064291376243	1	0.666915301551097	0.771900789574086
0.290533802390323	0.399279064450285	0.927641852125253	1
0.142177730419333	0.445067294191292	0.906169010077291	1
0.0797577291915717	1	0.429591570754048	0.679191073829259
1	0.45938698985319	0.0935963901792859	0.0762098536613081
0.603260891986298	0.761218649682258	1	0.941410197123581
0.378236571593994	0.556271860177352	1	0.594524467370672
0.113737187238681	1	0.936273725393969	0.787883653829935
0.737811883459951	0.749139371752015	0.903293458595866	1
0.0205022004658465	0.692150285925096	1	0.929724533726816
0.377340396172817	1	0.809851158217096	0.886282124390748
1	0.809100505259322	0.327488882894152	0.211199349302858
1	0.271667434398506	0.0517574406554816	0.0166435393406014
0.09888380762625	0.456622752885983	0.765706236831781	1
1	0.177174398671418	0.137413898625181	0.124915512509132
0.60829885028525	0.742534830258619	0.744504920028274	1
1	0.166819129016767	0.0758402248444858	0.0631976723188772
0.0307385543502668	0.545389039563952	0.542162612857743	1
0.166931441127536	0.885919577777569	0.803202051845554	1
0.865779122912422	1	0.978770057468892	0.631307912265917
1	0.705938238987379	0.345420549449199	0.3372049447047
1	0.621510562276236	0.409563655220398	0.562069563114577
1	0.477798630032253	0.455408853466653	0.407167593799751
0.167282755879513	1	0.996313669020442	0.775906159961692
0.977160866107923	1	0.960596071220962	0.872748602630803
1	0.321574036211344	0.19152492228297	0.253438403244355
0.113914785276703	0.851014650726231	0.77846575872225	1
1	0.155819081080441	0.106973439683716	0.13952161763703
1	0.880966998839231	0.359382429001018	0.0928779481230643
1	0.209596199748638	0.159019388285045	0.197780705785191
0.106852269894076	0.72752960297516	1	0.916435965815884
0.228682072970954	0.487207602117833	0.993338951424279	1
0.540160570001331	1	0.759159845373697	0.723645019562325
1	0.509328846124372	0.464656132219628	0.443979833882115
1	0.621510562276236	0.409563655220398	0.562069563114577
0.756036279751264	0.859348713991863	1	0.664235974999246
0.127839572232613	1	0.508025359613919	0.200937501294046
0.290533802390323	0.399279064450285	0.927641852125253	1
0.5303633572187	1	0.82427218264544	0.487297975319628
1	0.859824863419528	0.130436724117039	0.0587294282364002
1	0.163919102059636	0.117090935611805	0.0951335255122888
1	0.678165715352893	0.641129511199405	0.469183374413765
1	0.425946008154472	0.0934629626854628	0.0721701274626429
1	0.516561583458229	0.56787919995223	0.480710967014018
1	0.683203841721271	0.502297284085634	0.351173213749582
1	0.233333670974925	0.141600835804563	0.105162985993239
1	0.497381289568932	0.43515832816776	0.383387810387053
1	0.561050980465408	0.601915844792511	0.504448596278247
1	0.6781226150815	0.60744865497038	0.177872657068841
1	0.315193462512709	0.248916692783737	0.200581842678123
1	0.423046056564096	0.24955499649465	0.093375167334644
0.307158790475129	1	0.891403710277404	0.768275158582249
0.0679892163424027	0.808787048704373	0.990825924795736	1
1	0.855116073844526	0.276127143762149	0.117314441049617
0.195120994458737	0.840312126654819	0.906596344012016	1
1	0.204104610712429	0.340995389740523	0.27613344116645
1	0.834672429640748	0.555014055771167	0.582207161939469
0.1058262698224	0.751729710953382	1	0.992266665270984
1	0.0974632540022103	0.0499587408857752	0.0410689948219432
0.316621890989409	0.88142291420768	1	0.977309408197966
1	0.331983856535639	0.408121239139679	0.445811873791682
1	0.310343579575891	0.429465655891816	0.142780965204609
1	0.663460056400668	0.222130363364127	0.271224859418839
0.0292895403582422	0.472998820373429	0.651521223056579	1
1	0.655350979676496	0.403918054571077	0.47908424022752
0.928189898755818	1	0.312250972938529	0.220846339858662
0.0589176049842305	0.732652686492161	1	0.769011042887205
1	0.457834319956576	0.603366041266544	0.897589294228437
0.246449592745589	0.64534536113933	1	0.890693930841164
0.285952123534321	0.417128299603543	1	0.77649755920197
0.529744880824919	1	0.513003193188428	0.681052591847461
1	0.148912516183418	0.213596155720857	0.0762426192920529
0.205866327848606	0.881153455511693	1	0.806373872601346
0.0724810647939003	0.773319616020927	0.755026690209024	1
0.0669478790705682	0.289001901722793	1	0.578100522939359
1	0.766442483905073	0.980165067151086	0.933611138838797
1	0.531470323226284	0.704526024854884	0.571341157097824
1	0.64153613761377	0.462204741102749	0.281316745845737
0.0233537658214704	0.999147713285336	1	0.889236388428014
1	0.670109092093163	0.558713724117901	0.287337895910588
0.566730466480559	1	0.742556071163979	0.870257609804151
0.488064095805053	0.991766732586581	1	0.706784926017418
1	0.122471019520855	0.0752168299495462	0.066435868357599
1	0.809696436447676	0.639440111091128	0.588780725758792
0.948123453660393	1	0.732540097979672	0.836975885332678
1	0.80966644932494	0.671145742910146	0.584423423214428
0.126996281967709	1	0.951891356934316	0.715033427851809
0.0868554513301534	0.962748367258802	0.844741988454399	1
1	0.951449443191538	0.526308873601039	0.271023406728016
0.601527966293428	1	0.539562695166549	0.315376713102493
1	0.670973334195065	0.879773338439478	0.819544257098835
1	0.176570713732232	0.299675190446379	0.281424616197766
0.121862932128755	0.590591022265665	0.942136901198845	1
0.610912418912119	1	0.61969139027874	0.446122579365984
0.763206714659717	0.616138854096854	1	0.791191712899683
0.40872992069157	0.620923056339401	0.869956684633698	1
0.628421061160946	0.536326271147719	0.971553966909506	1
1	0.351062983482447	0.178097265127939	0.081446655991989
1	0.253116302611037	0.0658687572963284	0.0729930945578521
0.246449592745589	0.64534536113933	1	0.890693930841164
0.217827264653693	0.542018811776259	1	0.848912455484263
1	0.211831100160322	0.119876765627711	0.020461749357639
1	0.577714647598622	0.263978909870113	0.106681877729759
1	0.878330934123943	0.89529375335579	0.897090956075587
0.740613440843423	1	0.94762812693988	0.947146891993795
1	0.169534663786473	0.0455531817346494	0.0345325363561889
1	0.364652478215697	0.25449101108711	0.0648383664342475
1	0.560720419496093	0.135022367348347	0.0331854293532506
1	0.296937714480911	0.0510238583435739	0.102997318482832
0.28419741492418	1	0.973081265798356	0.884209592299618
0.168442137927812	0.922147664002436	1	0.922318465699366
1	0.052993917415428	0.0515779166264228	0.0645680531350739
0.468787501631644	0.76863403705225	0.440497537152464	1
1	0.495106203952212	0.564176099117983	0.292929725222104
0.561937055806514	0.861177643909376	1	0.708434413746337
1	0.280064114920385	0.38238645881072	0.438276387045234
1	0.939015259646831	0.895938362982644	0.812084907722033
1	0.615303823361845	0.205890386119217	0.210952801473847
1	0.626820016086968	0.29402265789045	0.146698778199394
1	0.612653632533736	0.269731689358387	0.113725315090756
0.107188638314082	0.489098008740249	1	0.893290259915946
1	0.973919227138517	0.769670685835888	0.728074643504861
0.517767815106799	0.291580551941582	1	0.973898493669684
1	0.767668692164253	0.717471235522487	0.89522480000897
0.515265017599892	0.745687154183173	0.987676275671848	1
1	0.843895455276536	0.829026442689049	0.76502180768772
0.0398104197132084	0.419332712451481	1	0.906593828327342
0.658781900700465	0.841613062195657	0.857279807781244	1
1	0.946381541518271	0.547544417768545	0.29400361773811
1	0.758694518136866	0.431938192587972	0.353599045161156
1	0.520524692108288	0.233921983326148	0.244179465931095
0.204191265647735	0.44068610329879	0.487851440364412	1
1	0.612663845871307	0.301741142586122	0.240265405634482
1	0.844381182366318	0.424956084792982	0.432737997332313
0.625248185174555	1	0.832142167817511	0.768002496564825
0.234545406329323	0.774022743597511	0.805070001034184	1
1	0.830877989317711	0.697129798458517	0.405461187947023
0.0499365830056654	0.664137494757603	0.874967988989306	1
1	0.210242063650732	0.0846409021351208	0.0910709560789404
1	0.188771377126299	0.139545194593994	0.0385319262896795
1	0.833529269156215	0.785739447677171	0.64989183749757
0.113737187238681	1	0.936273725393969	0.787883653829935
0.2465416938896	0.344105250190999	1	0.954908860539638
0.105497185202365	1	0.749888325545753	0.863184515212809
0.131410884754121	0.460466132562048	1	0.800664757172148
1	0.677686890910768	0.432481151144788	0.465308988660172
0.351703913693791	0.438162802720144	0.743225162122926	1
1	0.59431266422224	0.406884844793881	0.31367631352816
0.446543000718583	0.756420201796978	1	0.739899775521068
0.865150545872402	1	0.885485788735309	0.48631389159422
0.419278050998429	1	0.986225644396152	0.902030704246276
1	0.609653137103603	0.480563829688612	0.522429375907386
1	0.262617150750699	0.114030915556212	0.0515073870619719
1	0.601860772481908	0.898510188635788	0.674874483460422
1	0.683896654232845	0.241867620712879	0.129767730674394
0.392732945873477	0.76356743273595	1	0.477519776248929
0.146026827908622	0.788722685390431	0.954049727042813	1
1	0.855116073844526	0.276127143762149	0.117314441049617
0.11553929767235	1	0.344529041245039	0.207330037866711
0.488064095805053	0.991766732586581	1	0.706784926017418
0	0.692815836577764	1	0.930144541816627
0.268208762450218	0.917484897284577	1	0.561300181849969
0.690526765458967	0.854480878268926	0.996276037424535	1
1	0.662750940949479	0.26493247776508	0.132345555852314
1	0.682454166498069	0.327716183600342	0.231056277710659
1	0.846430980438694	0.904059829912679	0.675265150901492
1	0.478041383221124	0.254924623477538	0.213987537895414
1	0.782524979972538	0.130876421354774	0.117030059872129
1	0.677290684038623	0.515056151396784	0.478855587271919
0.91460590632241	1	0.68487417405507	0.415298547354759
0.777552184585433	1	0.505592984747282	0.251319659345335
0.0803574509132739	0.758562227490199	0.613078410388623	1
0.246105345664227	0.918867563584042	1	0.751816882161723
0.872990408986638	0.831579136937053	1	0.829991425408349
1	0.77876829285017	0.389669237570644	0.551651362304521
1	0.610254585803458	0.747986343319128	0.607163639013124
0.488064095805053	0.991766732586581	1	0.706784926017418
0.304043767382703	1	0.785240177352015	0.779268673587383
0.804979384734075	0.535738979192414	1	0.660770712046196
0.00554156667777336	0.69659648055172	1	0.780199855361979
1	0.454644616005833	0.20037841522386	0.10739830607736
0.0357043986065875	0.926233303089767	1	0.934236960941742
0.155030294407865	0.397004012232882	1	0.681490964378179
0.0541055725345899	0.949097705574156	0.794885289848887	1
0.159015806200937	0.867211974317594	0.881369802851758	1
1	0.441749038578431	0.450534987697244	0.467135733805267
0.784763110329006	0.945203151722728	1	0.881373219049154
1	0.52781617592647	0.309824683285729	0.469554500180441
0.0694718997861498	0.782164125881334	0.992335487306948	1
1	0.51554719683912	0.187626140734873	0.103683118090523
1	0.744129660864922	0.606740505330067	0.372905522724138
0.323164530550782	1	0.566752373464393	0.677982946350213
1	0.252166253375676	0.0879614985139272	0.0285666593817894
0.452447362347376	0.892844048169158	1	0.750632479549261
0	0.663834523096452	0.836329684597624	1
0.755681608976337	1	0.994648126816519	0.828810465393968
1	0.100541159813501	0.00158465705101442	0
0	0.759122145513904	1	0.940217520424378
1	0.66354034403365	0.720489921226206	0.367627042374107
0.477817217895622	0.808240725127746	1	0.755881286960901
1	0.0920244647519675	0.175105276885115	0.108861226911947
0.237184583798783	0.601565065843115	0.890512447644783	1
0.899163332043491	0.790342856524285	0.979121487079175	1
1	0.392212771307873	0.461447116112755	0.432118550021422
0.271505386113983	0.797569867392057	1	0.943465089000608
0	0.533955298410551	1	0.892812550554036
0.690763064069743	1	0.608411609005951	0.751782285641886
0.228937143837742	0.979484710002514	1	0.47226325824481
0.957759359268098	1	0.793777543144143	0.762188083843603
0.176608841824479	0.676012670951265	0.862301382941968	1
0.0168243491220112	0.756954206916895	0.975295922486823	1
1	0.643934197050178	0.364782883360049	0.241164396242048
1	0.668966028870225	0.512822413482103	0.306016836112948
1	0.706276618394658	0.162286637710614	0.0857717870906084
0.237184583798783	0.601565065843115	0.890512447644783	1
1	0.699793410500631	0.929051743024096	0.67667129004277
1	0.82732341271661	0.665120367495994	0.416923519990686
1	0.375496932913158	0.182331423773945	0.185138894374216
0	0.533955298410551	1	0.892812550554036
1	0.445287729311589	0.114392225541916	0.0280312625268436
0.490447912744088	0.513342697038711	0.666416629361085	1
1	0.833612567582953	0.894557976676907	0.628701058387275
1	0.683131303966978	0.631909486800009	0.595613365677195
0.12667900765305	0.957906528001807	1	0.830996780649913
0.888879043502951	1	0.968097409927509	0.830546109486996
0	0.925860965946795	0.931961970593997	1
0.78968042239099	1	0.494568299965672	0.68520256760884
1	0.142826913619299	0.147006615945164	0.10766273714166
0.573883728255728	0.484024167527137	1	0.991864635204209
1	0.162815412380726	0.184654615710932	0.152579565083206
0.755681608976337	1	0.994648126816519	0.828810465393968
0.541749092635177	0.601469899898418	1	0.825840878872631
0.88481122160438	1	0.931846717515316	0.872709155781191
0	0.67416819247686	1	0.958613666342368
0.283849925541303	1	0.802366650325978	0.902711549859214
0.613341894369091	0.797577009445579	1	0.84679968805394
0.311084894043463	1	0.788094306145722	0.611876360364327
0.940122158571965	0.858367741594209	0.877989241429296	1
1	0.833529269156215	0.785739447677171	0.64989183749757
1	0.500630101316757	0.628659108503428	0.538206284323361
0.00548493256134266	0.733415139384555	0.623062053193242	1
1	0.653218721841851	0.458700092613062	0.281459952134629
0.269190648163501	0.92309861141275	0.920772262670657	1
0.3027733563804	0.800188131807301	0.682536398108803	1
1	0.607739620665111	0.435998109962076	0.510314960431796
0.247448121371272	0.757128664486911	1	0.746938225110179
1	0.519362134594433	0.268310658874263	0.230786578814353
1	0.739500578892567	0.299020527649328	0.0989365436879443
1	0.163919102059636	0.117090935611805	0.0951335255122888
0.136081306533114	0.443815017831133	0.999117506113751	1
0.0646311469719315	0.948956347189451	0.900586444460754	1
0.0495527145281872	0.302215681976884	0.886046151051888	1
0.329592276290498	0.874797267408966	1	0.963960098515791
0.272094253452083	1	0.944439127122505	0.740283591621975
0.127515265271075	0.804098086840633	0.812227194045871	1
0.218106221103195	0.316611481085357	1	0.966039039017127
1	0.890748366561573	0.702757866474099	0.62147601174551
0.780658570469869	0.806197718640517	1	0.821768609109642
0.0307385543502668	0.545389039563952	0.542162612857743	1
1	0.999087381912153	0.443860558212166	0.626857638253455
1	0.494774000559045	0.845590268717342	0.834245745978456
0.787637016176414	1	0.542792442087845	0.514326716372536
1	0.262617150750699	0.114030915556212	0.0515073870619719
1	0.222039397766379	0.360866057606465	0.533587546889009
0.529472377853646	1	0.673598751496181	0.380630343334565
0.623987970462032	0.626248857301679	1	0.652872942732822
0.0156594517851197	0.543453421564582	1	0.897244438320049
1	0.608695861151129	0.489423121085168	0.476838733521489
0.846274503930263	0.953542505411253	1	0.913444496415487
0.939130605570315	0.997476726234337	0.895870121940998	1
0.846182942359104	0.896849188625699	1	0.639557943076951
0	0.911085746642249	0.974478736740324	1
1	0.352476967017784	0.143400782243099	0.107404744772017
1	0.424280979922885	0.625090706753765	0.491944888739477
1	0.609653137103603	0.480563829688612	0.522429375907386
1	0.841753714459406	0.3075750527755	0.0767255058734788
1	0.607739620665111	0.435998109962076	0.510314960431796
1	0.748983819410857	0.409676827647854	0.364784329985688
0.439507965951459	0.613912721016752	0.930547057987508	1
0.743064291376243	1	0.666915301551097	0.771900789574086
0.295962226723046	0.947065506654972	0.925474983223815	1
0.17052892280399	0.328635091438468	1	0.21788280903873
1	0.549686684960376	0.54030359119941	0.586483981137038
1	0.099171472250849	0.0747410490165676	0.0715908980199002
0	1	0.910105774865285	0.822878540131935
0.0542129384615904	0.834774601108474	1	0.98588447877636
0.455739681169922	1	0.971876509102523	0.861193836874847
0.0238718689583431	0.844074882242135	0.891897614706915	1
0.0499365830056654	0.664137494757603	0.874967988989306	1
1	0.636411865154794	0.681253297222633	0.51007684647237
0.172635540123619	0.787596634021206	1	0.926814965835554
1	0.176570713732232	0.299675190446379	0.281424616197766
0.628421061160946	0.536326271147719	0.971553966909506	1
0.629753587086216	0.764084484253002	1	0.962403405801932
1	0.55833888889263	0.541173166341682	0.31795443825382
0.79120300402622	0.811419370914971	1	0.765854154375464
0.920175447782499	1	0.940314062138721	0.971278535187667
1	0.792872645077064	0.631419460965735	0.43490538448086
1	0.752821741802517	0.708111491615871	0.593182287763422
0.175674925069123	0.748450875687123	0.832479301153512	1
0	0.820755876760467	1	0.993369209926359
0.623969194761431	0.667963028763281	1	0.985417827368883
0.86207950980393	0.497162198558493	1	0.871623516080658
0.147694083451673	1	0.776544462113659	0.933617968965335
0	0.720172173143382	0.859304919562732	1
1	0.255436726207303	0.318034248152852	0.199927846563101
0.191668220200388	1	0.213003971863814	0.111037794169394
0.163725382970745	0.704474261601876	1	0.853879265603237
1	0.979135751752474	0.819163161929101	0.590622025434874
0.453926945322616	0.575744833933825	1	0.782062588192477
0	0.149296381652713	0.842407501457612	1
0.588524494270648	0.891830497467716	0.972486711451724	1
0	0.503103808708184	1	0.868783194075077
1	0.85738851109682	0.648386113201907	0.58381355242946
0	0.627445821922452	1	0.996670372741949
0.28398141348354	0.960385209215269	1	0.532276366375833
1	0.547585018053363	0.173566758532049	0.209037721953083
0.269946710557764	1	0.973316422136264	0.797060911524064
0.573883728255728	0.484024167527137	1	0.991864635204209
1	0.375965975882604	0.62895261497849	0.539437661207881
1	0.331166525998275	0.113253336619452	0.117095357781435
1	0.750937463384498	0.460599998461277	0.402243576369271
1	0.0857515544852133	0.0405706377088397	0.0592746229348322
0.187725892755918	0.583414185255061	0.557492590538046	1
1	0.558064937585083	0.49908825056432	0.680409443253268
1	0.664454520636063	0.715159493683084	0.566462192591405
1	0.233333670974925	0.141600835804563	0.105162985993239
0.153416459584948	0.850402750571416	0.613037643029395	1
1	0.521167081785558	0.167364823369527	0.157003557849051
1	0.663614497899273	0.221592108382955	0.138040157849101
1	0.910039967982696	0.772301200780793	0.24384889402375
0.237428934297266	0.154951937840598	1	0.290097553577549
1	0.495500135528556	0.132206429002513	0.0814032184610338
0.962090769638271	1	0.618693408165457	0.61236269249788
0.929026392325312	1	0.569425995541357	0.703385307518952
1	0.819307541587141	0.606035816870424	0.712398055587988
0.642748904280882	1	0.669517925608301	0.613917187596843
1	0.64962966517957	0.598893319300379	0.643544949882359
1	0.757261753888304	0.780480623394499	0.626098580706215
1	0.893252852526522	0.961530144724172	0.826723497251108
0.504211320741426	0.304625019812689	0.536649320704242	1
1	0.509624321487826	0.291365338868648	0.343630591937822
0.121286590605574	0.51928614595964	0.731723824359896	1
0	1	0.866956568742734	0.762431234843556
0	0.735845809212376	0.94309664364466	1
1	0.66339581493332	0.109474457754884	0.120410766213319
0.780658570469869	0.806197718640517	1	0.821768609109642
0.754229009517643	1	0.982477061628223	0.624154337333039
0	0.747792878145001	1	0.990521456632814
0.39804556460563	0.957284212416586	1	0.662630125218586
1	0.880353201713435	0.532665503513502	0.457182553074209
0.512364280642564	0.675133972026827	0.877611699069319	1
1	0.109114142079185	0.0573751403726144	0.057975335887353
1	0.59431266422224	0.406884844793881	0.31367631352816
1	0.972901195268459	0.509014828824341	0.189311730169922
0.328437087471527	0.90259051271344	0.811922200810325	1
0.783421071098718	0.955542006150288	1	0.639556132170344
0.838866294732575	1	0.746561961323883	0.370118268682241
1	0.707413477356292	0.225374643074955	0.0876589463519353
0.139866478078766	0.686922511442915	0.976303694888593	1
0.527588024768845	1	0.700983621071347	0.442754381129878
1	0.871984513859772	0.694765316496639	0.554347977899627
0	0.647306402334562	1	0.656899467969131
0.481888287848261	0.454468477631088	1	0.442035109588857
0.0812582587965745	0.459943626799004	1	0.664943810365909
1	0.687246734464982	0.144239513997803	0.207329128083846
0.638236335939334	0.579879327913042	0.671184467271874	1
1	0.409324015206734	0.656646073116125	0.737404406773043
0.00947523922025345	0.761168617494981	1	0.887082210964191
1	0.526796822020499	0.258108519941082	0.111307753278961
1	0.632008890376476	0.484358483449895	0.562600694014952
1	0.817863428826334	0.530784202383092	0.468530770068008
0	0.771289719397283	0.990526719086451	1
0.641479093365289	0.763612580490211	1	0.79161537457828
0.328921423961286	1	0.931011506287146	0.917014331080248
0.226899278556166	0.182925893841708	0.895933480404762	1
1	0.498335593943658	0.179784589468085	0.0730584218971695
0.535732198032386	1	0.447044248136096	0.167632636580995
0.0404633033854579	0.561051238443251	1	0.701975946569288
0.117620411667976	1	0.927580263243653	0.886095949290132
0.105397403216083	0.737106826412671	1	0.92589643296398
1	0.825323883089591	0.627429864234677	0.563257365244071
0.110563526041296	0.21394500567284	0.970833364671037	1
1	0.702847232830758	0.831873608053199	0.986552584238711
0.00109378740180152	0.55800915670309	0.996394624250902	1
1	0.666529453670254	0.255501544895836	0.207523278125664
0.269721085841522	0.645332890095266	1	0.893169005232221
0.114068748964358	1	0.938780215913979	0.743230276372749
1	0.468642370051915	0.290146641035055	0.194307508446441
1	0.844647248909286	0.910585103202557	0.797199058733886
0.176483883691975	0.279408400852363	0.346376148907356	1
1	0.798058958111675	0.918955527529485	0.447898331186328
0.681817763043238	0.916062872887192	0.935819131428317	1
0.00947523922025345	0.761168617494981	1	0.887082210964191
1	0.367088800825729	0.264108621680265	0.0913078617552331
0.0238718689583431	0.844074882242135	0.891897614706915	1
1	0.506626263887877	0.470616496886053	0.175731079640904
1	0.651960060824876	0.64429891400443	0.775467029157279
0.313584007306395	0.811845163747141	0.614215527442908	1
0.0701609370815375	0.572750903102119	1	0.735357906813344
1	0.662073478417194	0.738054759738364	0.582453927333695
1	0.387743339940096	0.217191074208799	0.0555784847096888
0.0665121989392859	1	0.91716949254578	0.910201378649319
1	0.520524692108288	0.233921983326148	0.244179465931095
1	0.947500640002138	0.786601727987832	0.831931457365976
0.883698597296503	0.894726757132028	1	0.643497652953593
0.140378582004392	0.494200376668505	0.936132724824319	1
0.928330514047226	0.871582256472814	1	0.944850828024912
0.78968042239099	1	0.494568299965672	0.68520256760884
1	0.808640376046996	0.550646447309575	0.524279938493497
1	0.255582191250075	0.876142870279618	0.348361179132966
0.0503466204563094	1	0.864167738071857	0.794858922406601
1	0.0865521462104051	0.0647545334335877	0.0578807423923831
1	0.944728113626272	0.679918675583713	0.736883574947995
1	0.18806705779882	0.10702864791186	0.0532780082597596
0.254092933770328	0.457371487142179	1	0.789680730312017
1	0.27966955715158	0.311592844943032	0.290743070552975
0.967336703776796	0.926996159085443	1	0.594805208113367
1	0.0325322031719606	0.0470847643901994	0.0339665738345665
0.089557114307925	0.741411393429439	1	0.905371904862628
0.689977400907978	1	0.747121032404113	0.893478138892952
0.877206721619864	1	0.747107367723003	0.678245362454751
1	0.487113557354171	0.493133064190317	0.485630034290991
0.406513213269657	0.956676512201393	0.829299138136663	1
0	0.445280116186302	0.806587220324901	1
0.101480998821886	0.244757253656187	0.827160182852872	1
1	0.973919227138517	0.769670685835888	0.728074643504861
1	0.655994429927983	0.637243640635298	0.635493794510224
0	0.310874392359381	0.842569979884862	1
0.0800426001275128	0.170447960602865	1	0.150467372884712
1	0.60763587992703	0.348224922373303	0.143985359070488
0.159290371721642	0.73618311509137	0.806141524435278	1
0	0.426742576263187	1	0.914667367239414
1	0.491957142187469	0.324938583330698	0.255914830934221
1	0.631092534064701	0.303591888925253	0.0878344986152433
1	0.751536686557372	0.751508491764677	0.81906642920162
1	0.552646429515595	0.644704071713474	0.341700096206564
0.468787501631644	0.76863403705225	0.440497537152464	1
0.977958754023083	1	0.974369356724811	0.762197259179036
1	0.343087709399683	0.0558325996989181	0.0332826725647199
0.0107392586463541	0.171515191033722	0.930288275475084	1
1	0.986332783033258	0.911488935974956	0.860042510819801
0.269190648163501	0.92309861141275	0.920772262670657	1
1	0.812538329440375	0.0866964048482318	0.0503217606627028
1	0.497809156064937	0.522707113454715	0.32155394279129
0.432304210090944	0.847008536517983	0.986646519136224	1
