# Supplementary material for: Diversity of spatiotemporal coding reveals specialized visual processing streams in the mouse cortex
Source: Nat Commun. 2022 Jun 6;13:3249. doi: 10.1038/s41467-022-29656-z (PMC9170684; doi:10.1038/s41467-022-29656-z)
Supplement: Supplementary file 7 — Source Data [file 41467_2022_29656_MOESM7_ESM.zip › source data/Figure1H_LM.txt]

Amp
0.285534943584351
0.653606331620061
0.30043798018159
0.411311098142461
0.473869891773715
0.511769750634989
1.00038764059604
0.411521738578828
0.415678989975433
0.573864449714846
0.429950912790844
0.288057549847139
0.475735943071698
0.401533229973407
1.02632830728565
1.07212938628674
0.450154876237955
1.1
1.1
0.38950551552589
1.1
0.323046351473424
0.585113656993174
0.151082528837943
0.696567646116785
0.411220215527366
0.634563687429799
0.631172016065476
0.201252822955684
0.641817526829847
0.38729995312078
0.317750732477563
0.21769403154293
0.30420170913288
0.226655517193415
0.136449894244662
0.557441546602752
0.5514850682301
0.836006247538132
0.384746175089891
0.518109161617816
0.5228102584796
0.122847391807773
0.322758039098788
0.617506999173358
0.407133786827413
0.258825289935638
0.156547473292939
0.196201228702299
0.356828257220714
0.253806132243078
0.15466658759653
0.137219304980936
0.297816307585175
0.217150537388685
0.36306620708192
0.859373792728031
0.763384664932187
0.46961500354216
0.474286144986038
0.220199941641132
0.376919480520755
1.1
0.201624630384854
0.304816470085176
1.1
1.1
0.318675303140834
0.140271896358446
0.179969769166949
0.239096954165875
0.214403687352448
0.219565526247123
0.543364502746736
0.145790081741903
0.299926439749148
0.262549696519546
0.171824713556544
0.185934459851796
0.166371140837098
0.267263494069061
0.448230447031286
0.133769560198141
0.538751690722463
0.179097236872582
0.170139854393772
0.122319730127667
0.11924126523893
0.209785875970345
0.134465208151422
0.319944522524923
0.136591611561665
0.362389337853763
0.346899076062853
0.298219700242021
0.184559915931738
0.139996530009295
0.123002421079428
0.473927534485344
0.464848039758608
0.208597549886604
0.267630136401049
0.292902502101083
0.559568290246158
0.215980959532654
0.440334807482776
0.323962776702325
0.189425201844187
0.115158716939118
0.43775115811169
0.0970083018853253
0.100402848172025
0.0950162867385308
0.290030314652012
0.308382266121828
0.149333888538326
0.1826375050822
0.133112383079224
0.842299278792395
0.171436946840453
0.402066585445612
0.396273777088717
0.164205001659422
0.125728096276779
0.19000306428711
0.186997274794334
0.363647612353676
0.79790677432856
0.691204249756571
0.944698690942108
0.20004685447492
0.375697402430813
0.274406236538688
0.160278237509493
0.366097243348538
0.255186538138148
1.1
0.748734715154015
0.145594368454875
0.286961164186011
0.187290650397885
0.19166913435983
0.194185319466375
0.511674023444839
0.402894431258413
0.455245132677107
0.274366725655965
0.514798400798372
0.22312401354427
0.765181135647463
0.605018569678024
0.310132845452866
0.688529706200637
0.201965999487428
1.1
0.53242278393247
0.347375307249427
0.256425931308917
0.156377479652858
0.409251848693699
1.1
0.217374932299843
0.230402020873623
0.522855582036929
0.632380358522082
0.182242427855015
0.200494706356252
0.926326063904375
0.124581974769166
0.174034888795434
0.626360773046477
0.210697233671499
1.1
0.382523787588339
0.554416986479136
0.280774657587532
0.348402074510986
0.398086946270658
0.157814194758795
0.935251919919921
0.354240727914457
0.35618155900298
0.594774826348824
1.1
0.767384798631161
1.1
0.370341773031619
0.788636196760867
0.187162207555029
0.288804915389694
0.645298058775804
0.391961509443934
0.281606521513845
0.240318287392653
0.186829891996472
0.096442851153826
0.513362560069442
0.474231157466238
0.133065620057259
0.143456226163928
0.185422793469298
0.108744719142672
0.564753562401751
0.15588532817713
0.112278846941911
0.170624969631608
0.154869738300911
0.286799492972978
0.170108515189065
0.114971204039984
0.234971543712985
0.13971473160327
0.324479241330838
0.272558287086137
0.390890138818807
0.211594873555308
0.20959118330658
0.194408098934738
0.207789025093612
0.241332957332612
0.256480979558331
0.142092377552657
0.202608291331814
0.169506568458372
0.117442847190529
0.163203629421694
0.187266041542758
0.141091916778203
0.294197119272217
0.189869475147958
0.235715076815599
0.690350770184948
0.424565910787202
0.416795190443351
0.170752129103688
0.506255835729342
0.348490353378673
1.1
0.496499036906539
0.595752521500568
1.1
0.790517658997348
0.725764178176866
0.58852171770969
1.09993411973099
0.326733300733088
0.558351646679734
0.355419170279888
0.919252271335246
0.837262226323585
0.811964139522946
0.435264174891033
0.429169813135504
0.310435372777058
0.473425995524009
0.209749804536236
0.202337568388195
0.193297187876154
0.199181748742869
0.698471716531573
0.951374433529707
0.206663978395494
0.53527680858107
0.20876216439863
0.133590301226053
0.26397867481155
0.288743695690256
1.09748050094215
0.350212989811017
0.716664406824639
1.1
0.602441763432075
0.30089248535129
1.1
0.195541850374208
0.579772072668972
0.474538398325219
0.546349212713349
0.771276882791019
0.357016623054783
0.298778930513261
0.626080424655315
0.633122052254216
0.66309856411871
0.218834039520867
0.229215146164661
0.58763981385302
0.972737446375854
0.71746301483243
0.280706862695899
0.202960982878481
0.190961428526428
0.481462622753532
0.141023775010873
0.538483172632754
1.1
0.172837463106196
0.356094755328995
0.176918098173525
0.283591937282317
0.393030300659792
0.192426153941937
0.266689347916856
0.507917600899646
0.157889467806758
0.125935374264185
0.79508697722444
0.278599892494631
0.258285816560881
0.169239050879611
0.5433660597504
0.224371091633199
0.294339069660402
0.789348977942423
1.1
0.170126008464648
0.593327125981745
0.707023529201183
1.1
0.256585490113826
0.540536469341957
0.569440986950278
0.748877804709887
1.1
0.865592547695953
0.686561352679214
0.235409567521386
0.641352546899714
0.182868686535157
1.1
0.471507265389878
0.276391558976291
1.1
0.132919248137226
1.06928919123376
0.821830554666675
0.340055069188105
0.214039694070751
0.601215987928511
0.361863709282797
0.398847438598173
0.595204084554886
0.236281513487534
0.901028016313286
0.471207129814815
1.1
0.240659171900063
0.456920021915599
0.278419005286716
0.314132709078281
0.221048842134465
1.1
0.799512312282549
0.355753373914181
0.316193345701471
1.1
0.262873983712198
0.215366618622721
0.233045948011016
0.195820914698093
0.178191017016629
0.289677491062828
0.197425733019457
0.178099983849217
0.253057060012814
0.211806496796467
0.172477914220841
0.145876932513316
0.251086909479877
0.212769745568787
0.154860981104715
0.171752160150317
0.302539975965753
0.169157173509542
0.255060620147411
0.232076891021342
0.791916373062399
0.181469125754174
0.402535724270951
0.250410706797843
0.149076668973878
0.941460048223344
0.235965317746416
0.907747844547953
0.57757221578122
0.457793268365121
0.320889955933494
1.1
0.801706929717292
0.659598888003388
0.302791590980518
0.224041321835117
0.523916058847638
0.383772738478823
0.17869352696695
1.1
0.333604890900955
0.325334289789102
0.124956815349493
0.528253716390447
0.788206872459115
0.604621462177577
0.306552403255367
1.04529710278345
0.379805908510413
0.411213524835781
0.192956434071889
0.146975470920099
0.630005704774489
0.461074979731119
0.931097547223981
0.165813009577376
0.656747117413228
0.811652332888327
0.338103273603108
0.651828512491927
0.575174537200157
0.234054202455979
0.69649425352299
0.267234961473577
1.1
0.174867164158778
0.136378242733498
0.186980540301548
0.214993527856412
0.23964378248487
0.293430053905715
0.403296833239711
0.349170570764775
0.420046943457341
0.598639822161565
0.301520994675684
0.152083480703003
0.884917791971716
0.164842523907602
0.431862630475531
0.178911584438744
0.281866632551918
0.732721611897186
0.28072432690721
0.307088101194988
0.367360273430193
0.246270291815374
0.172705507676025
0.193383585694164
0.147391207985225
0.237710971124492
0.381497417723478
0.130744650148859
0.414362194864034
0.277273833959891
0.457602802545568
0.630797033403731
0.244334365586714
0.758777405838707
0.825398963330285
0.173425684127482
0.58569737081556
0.287594654639984
0.212592059318894
0.402598577993477
1.1
0.195920358586194
0.586664562094614
0.264491319975781
1.1
0.798277018291879
0.809416644231416
0.167826885645318
0.58739212981921
0.445653105886293
0.615586119776671
0.838401257140072
0.449159864332155
0.53783067652528
0.373708937748719
0.451975128799286
0.430715790430311
0.202847213464035
0.168494095815703
0.320057390065842
0.305261282109983
0.206754616884253
0.285888863073616
0.197776359636531
0.269936111062132
0.218831598499542
0.372318972958074
0.279585066954462
0.267579952709344
1.1
0.322803977191493
0.307287870722745
0.391203171597333
1.1
0.238265661601485
1.1
0.282137145611712
0.179919130688618
0.422247319231554
0.452627591534423
0.271439090880744
0.349453475600014
1.1
0.572454898725061
0.199683627465447
0.33925768698004
0.363381753734156
0.626619192284124
0.769683419528699
0.217386260396133
0.291620744413186
0.302822440195309
0.571911053225018
0.399983130288179
0.539901726967788
1.1
0.373276782962639
0.304385500496206
0.533871287534086
0.339564218239938
0.548236341355165
0.700122180016181
0.635131704546512
0.203259393492787
0.393918007549046
0.168124765483508
0.429801749405845
0.14106492371505
0.231038356553659
0.407952937915928
0.212618300069319
0.407746581920511
0.438871971617957
0.307751346875345
0.320460997607782
0.290630231102815
0.447294803515567
0.254938335596968
0.31769461868177
0.953706466185863
0.22620801062261
0.44738076869211
0.490329738257851
0.225389753673656
1.02810951122607
0.267316633487825
0.268470774528041
0.280802482481264
0.23369041831228
0.327735287478383
0.48440228353879
0.370504554693465
0.261543392659161
0.21844163819987
0.324726245301592
0.336081806872584
0.723866016650276
0.165971490379917
0.157377139404961
0.174492394265759
0.162297830712551
0.162297830712551
0.169948730709114
0.502746228344254
0.630728053282512
0.261359337964173
0.912331503714791
0.31666943373423
0.520382286316829
0.818441839047172
0.234234739879773
0.385185146488871
0.731585916083459
0.429827512082688
0.426752119654267
0.556205148033748
0.881813894455739
0.393520302662215
0.93957101377086
1.1
0.410170250006675
0.316505549369538
1.1
0.166798690535356
1.1
0.621885923752994
0.438334207608089
0.532481382278366
0.251078377435375
1.06616181039353
0.334019177431282
1.1
1.1
0.362809940257329
1.1
0.229340724849577
0.48163660497194
1.1
0.354918648547332
1.06034104831574
1.1
1.1
0.358332319902452
0.659842425045046
1.04143723665283
0.408435871428763
0.742780994086246
0.397888632679291
0.339696748601653
0.260166436053642
1.1
0.336863096963994
0.536199530723567
0.680518087572449
0.357532320480974
0.419839504941292
0.513842500975131
0.530275191574701
0.681618600098008
0.560688605910897
0.186211197491603
0.492024550967873
0.772561768890472
0.558818410321879
0.466973732112781
0.339520599234605
0.676456410307428
0.255827520846237
0.386449136039101
0.817131004541256
0.41638322654296
0.152073728728473
0.23494002796314
0.435421579885389
0.674585615125318
0.223873244855644
0.192978721981966
0.385647892961476
0.859927654037724
0.326224039523328
0.387210895001891
0.297226519711455
0.589070308366987
0.244528909737089
0.751887157791094
0.312007764189801
0.702113180317231
1.01356889639624
0.416470786507422
0.564971745606222
0.570972362122562
0.306082757867982
0.690068866738454
0.308017927889114
0.471617485517338
0.316203918849033
0.248064313180066
0.326766338908342
0.199810924788427
0.207327076966392
0.170328662913143
0.265530068575567
0.203650470448141
0.193900608973355
0.442601134251167
0.136870056346451
1.1
0.200464012888324
1.03736283055881
1.1
0.319190894814357
0.908267857778051
0.399579365258005
0.324900911428626
1.01447275680225
0.324930456041777
0.556345821909482
0.276595417500194
0.49902778781128
0.340140088174098
0.184304567034178
0.258247939335479
0.20829972957103
0.206476590855415
0.538449728888428
0.54558189108954
0.271770958392204
0.242886773520743
0.327980832768337
0.239385994604378
0.654502998124328
0.31395999465695
0.138014436423318
0.22282035722746
0.793954824644349
0.364158644072615
0.32610850730491
0.224262474624471
0.248855268643119
0.357428340559661
0.766877578013442
0.526231050497141
0.303903908983706
0.239464667179514
0.293773291319609
0.178305337969027
0.169988548025663
0.253480153683785
0.28990932441062
0.377792487204894
0.662346588543595
0.167515042948067
0.347993911056757
0.340945084084986
0.243687639792215
0.384438233811827
0.409114094657343
0.470177310586431
0.548550612136913
1.1
1.1
0.105277179002178
1.1
0.459339899359979
0.347000525427577
1.1
1.1
1.1
1.1
0.533729410872997
0.920791901577746
0.736292923469236
1.1
1.04555319223505
1.1
0.771985823814508
0.224289463645285
0.278987762125058
0.595327260327033
1.1
0.124354873058318
1.1
1.1
0.395989685544133
1.1
1.1
0.855737048035241
1.1
1.1
0.608312659235839
1.1
1.1
0.299228568682371
1.1
1.1
0.67904816494701
1.1
0.531381645433709
0.260866769530461
0.403074549424015
0.594841035421991
0.7932768341657
0.798002571414376
0.27531332956721
1.07812290160496
0.368150105919476
0.313930855978467
0.67978064938902
0.270752303493708
0.355958926194909
0.907823749590155
0.533272944436344
0.291533549832614
0.248902714191663
0.309726481391517
0.233858187166482
0.220944537173587
0.159977778334426
0.269460600989326
0.842436791622619
0.344442179253028
0.213887067015393
0.444882275084198
0.179489593639205
0.288313948571917
0.971193342188079
0.790233317563416
0.398180472609278
0.985532383761994
0.346679035229425
0.671810321148453
0.287452191901093
0.187260601167197
0.671518248912096
0.317643666729264
0.442814695889604
0.950565909826436
0.810651220910942
0.135254195770772
0.357588449090246
0.224377253568981
0.256736840546268
0.318115652989777
0.220465393286347
1.1
1.0170951217206
1.1
0.566103274307794
1.1
0.231823933113654
1.1
0.741360637829503
0.920623221027764
0.366618894455466
1.1
0.485472723456493
0.791996354684193
0.271923664524611
0.624536196196817
1.00594870090005
0.787643680509268
0.245927609568458
0.50294058596339
0.354769814936096
0.224352663307109
0.4484074478669
1.04426726614193
1.1
0.8312769183463
0.205121352566519
1.1
1.1
1.1
1.1
0.198187338491917
1.1
0.790336950531009
0.247313444755754
0.546799134682526
0.99523665098995
0.392170709918901
1.1
0.48226996827198
0.506373974122046
0.146774757605219
0.368532235079307
0.295529873331062
0.768217761767366
0.262875970217326
0.235915166463853
0.378295274884341
1.1
0.63124982632283
0.976248378823337
1.1
0.922901427423483
0.191992089842844
0.404143292252293
0.304742689390154
1.1
1.1
0.701574099178778
0.306455693192312
1.1
0.462445184567121
1.1
1.00055712104869
0.602118745685556
0.329478275118243
0.216870436450645
0.403425378692244
0.44090905865144
0.396245482697987
1.1
0.323186927924511
1.1
0.656086597985987
1.1
0.439940101033194
0.761636857739092
0.166859021457904
0.584967403678537
0.156263664142719
0.330659184134473
0.238128676499804
0.313392979053973
0.912926673118748
0.358014550009963
1.1
0.523064556002933
0.285686618906683
1.00066885283848
1.00340329807594
0.13437506969014
0.341359609344724
0.329144491665432
0.452758692410828
0.653619462848761
1.1
0.471960340505369
0.243491265936576
1.08777822525528
0.446971109833933
0.532156631810182
0.63554612303754
0.397943947869631
0.211729963858144
0.70157317350225
0.377094986673945
0.401846479884451
1.1
0.19192668963295
0.235105567232298
0.529864665239201
0.35401456836133
0.28500458968047
0.575395350531431
0.199123313405429
1.04456389506218
0.166039265890723
0.288634489940752
1.1
0.223913697236426
0.126848630359081
0.41005459986625
0.519538550794618
0.202226601321948
0.285223829177654
0.207994487521548
0.202267463375143
0.172291968211479
0.19361054757546
0.194320961078133
0.311261639359492
0.219811512774714
0.2586625782264
0.193338535989162
0.0872669062157648
0.242526158026747
0.12787172512703
0.178113442282145
0.290261164915628
0.509052474054352
0.408476314460496
1.1
0.272384478259828
0.214955958979722
0.240937851955674
0.126010594083118
1.00124560607396
0.177405137614197
0.642389429095699
0.11606146387833
0.324405726149399
0.326449616890178
0.148656449013184
0.119684738226254
0.162234925599824
0.235490657043428
0.141613029156581
0.202252957632799
0.159295132634668
0.283705473772192
0.394175184697311
0.244276209009872
0.361715145282708
0.178495593988108
0.183413144292421
0.132857638163445
0.219971434639514
0.32120979556359
0.505646554304189
0.349376895490741
0.163148133659994
0.664164579428858
0.245354391644437
0.160935617004455
0.281912085385193
0.184747052565063
0.245718194520478
0.319828366156725
0.278067556976354
0.313840395728218
0.287728095428205
0.345285138337058
0.229111660476928
0.745456174863194
0.552697248842072
1.1
1.1
0.519672347398298
0.638716915867263
0.908804626697282
1.1
0.616496798970829
0.467348720410292
0.515362699497706
0.168651245772795
0.568154837681415
0.441378255557742
0.332236321764933
0.910431419739367
0.75741392119091
1.09539957249298
0.117463148893621
0.426953790696722
0.233269571461606
1.1
1.1
1.1
0.27817343144944
1.1
0.99043365199028
0.338634182956523
1.1
0.500419310275078
1.1
0.644851744051136
0.859924455502995
0.528930685643415
0.509281443755296
0.354592350105042
0.318478936247733
0.186569268072465
0.535984378460077
0.496260778423855
0.153428680454748
0.559557110010526
0.860884068364256
0.719163808928428
0.394289488309806
0.956801086298445
0.941914363417043
1.07279659801434
0.561964699871436
0.221567787196395
0.490737343497963
0.482231373656244
0.640397400668487
0.641542236879274
0.194756532417164
0.403854021745636
0.291882646034052
0.186393249801675
0.590584299154798
0.272433149829566
0.226721764910736
0.209161948739309
0.463994994739387
0.242548347619051
0.303550385458988
0.133389915157954
0.213202095195306
0.108035656947515
0.143050505779044
0.19542929224404
0.546938099896733
0.28189155084193
0.380219652362516
0.112984779245794
0.243535125832498
0.39139443292807
0.195210941451216
0.471793469457819
0.163488397063855
0.497474093555049
0.130674319924406
0.33300058638222
0.152703061195936
0.162565821537645
0.240548361797014
0.318821932388292
0.396838038961646
0.430087915190709
0.349682292864297
0.62210491074774
0.443778811826834
0.171698866434458
0.450722541894678
0.340010445068792
0.172401684126426
0.520593318147017
0.976969695666652
0.282557289485549
0.296843206978123
0.483143895567582
0.528685270902898
0.401910715629191
0.244410587204868
0.482454307155077
0.80143030399414
1.1
0.625137266050286
0.583416250529176
0.715622817711387
0.530920843836986
0.537690584681971
1.1
0.402284380028439
0.322306633149893
1.1
0.617484281624141
1.1
0.434056491157544
1.1
0.272328046641266
0.264989726615237
1.1
0.634294782679021
0.436392524963752
0.701808573500276
0.467790891915211
0.675315095754552
0.185418092265151
0.482919373556567
1.1
0.471791350708341
1.1
0.596818917961109
1.1
0.867031233993401
0.874134184895647
1.1
0.261257974508857
0.340473368404887
0.5788376949889
1.1
1.1
0.699373010086611
0.443222291232026
0.29453396419107
0.448924743111437
0.190412125274614
0.397480475613178
0.313619536050846
0.494153235650552
0.848974608353546
0.361361525485277
0.584987425228422
0.54197264441164
1.1
0.589235178577587
1.1
0.792890440035781
0.362689571432286
0.706250921116461
1.1
0.619426220776219
0.56529169930946
0.400595700875693
0.672924535257654
0.689124395655133
0.379656496585453
0.778672644371829
0.530585288688145
0.440540505387669
0.260164269309733
0.214694883285031
0.291686723472727
0.567116113621744
0.417321076738982
0.278956636417303
0.19037264431715
0.196495101488858
0.144194671666621
0.672724626352111
0.269395577331529
0.31810911862259
0.745269732407611
0.169203121200385
0.285519804752402
0.126743663029495
0.185657203770135
0.196130150896514
0.164180637789838
0.565926510044554
0.288881935405756
0.181629919276892
0.083961330560488
0.19359967341501
0.275046394105874
0.301503697618902
0.211713288447445
0.269102138591154
0.47401494418388
1.1
0.47287566372989
0.385434841033574
0.331491500241614
0.324798957022218
0.204838964286825
0.379074171246812
0.425964710673906
0.410523610583909
0.334611947544799
0.541840892287027
0.103093820610738
0.399811377200107
0.552392311958104
1.1
0.755067522591426
1.1
1.1
1.1
0.34552758613699
0.459590097812914
1.03547438938517
0.18861439463595
0.348899410509097
0.29280231880453
1.1
0.468284846748147
1.1
0.512530071721784
0.419391537534838
0.814199073691994
0.127067344038552
0.470682893929855
0.663608477309259
0.609990541802116
1.1
0.127100173589205
1.1
0.699151571662008
0.640112958172899
1.1
0.263621397356764
0.323768561341811
0.648870650209658
0.720839273674986
0.362480698965004
0.378865081673616
0.646991286543247
0.208408647014212
0.293419738002423
0.336627837577762
0.373704404186865
1.1
0.290626933308008
0.724847749246713
0.804757330738095
0.369021579703595
0.483552140470848
0.222602650452589
0.619133667342503
1.1
0.285404218098072
0.223187033094573
0.344088058612019
0.487107738062231
0.367337642949829
0.246533760472387
0.492931812125382
0.624422794554036
0.362249407964187
0.431142455051578
0.192183494490109
0.290175664758089
0.503292072317885
0.980114450419938
0.547583277867359
0.302512579832521
1.1
0.561790535727918
0.208437642882858
0.278745414994152
0.161552711616053
0.227305432943148
0.175236069159402
0.607478484175548
0.273045193181522
0.781972470684986
0.409375582018229
0.192532146503221
0.399895723271644
0.435926136410531
0.265300722095312
0.318227197693813
0.217412103394894
0.174891602892756
0.393272607239899
0.189495070262259
0.621678339555066
0.353517671381339
0.210953394351396
0.299911928609821
0.361559595823704
0.158205171156803
0.170814879751759
0.169215526981916
0.510507368398678
0.288937142175315
0.348441127886051
0.375539068702599
0.238440774094973
0.154207132826554
0.201619726198673
0.41578777244456
0.189239492930657
0.261076191307877
0.165696814929596
0.742788970707321
0.424788727248436
1.1
0.253454146538088
0.363235431493272
0.136548722982018
0.393850402909398
0.21760716605415
1.06750726117992
0.237204908985747
0.514181531139968
0.630816134860094
0.268986336395948
0.971523654225829
0.429280852255083
0.345959837862686
1.1
0.188554696570749
0.98498205610727
0.343816507413377
0.448045554527829
0.979847992193876
0.224419613911466
0.927395221232483
0.319615203836964
0.445455634099702
0.46276367435255
0.487930125621188
0.324998521292257
0.180511730859392
0.38825469791213
0.7570964081874
1.00522408361996
0.39491544884701
0.267702453305885
1.1
0.293562490764623
0.230104934591838
0.321763274618413
0.706180319917793
0.240859992386732
1.1
0.257610187597607
0.830980355873064
0.544440591249786
0.356035134031408
0.226163349817741
0.164561229310316
0.335777612016896
0.238342320820993
0.461732877863558
0.231300694482892
0.161474963597259
0.496947201187933
0.690674939833707
0.234866275690688
0.236449386088643
0.977680934046208
0.371497875464302
0.726926369012759
0.236355718490003
0.397612211811079
0.312473561095251
0.145111094130523
0.614884707744072
0.259381336318905
0.89402705905695
1.0780693072747
1.0595864637443
1.1
0.24799755905161
1.1
0.542968199492798
1.0558010158971
0.618641121651409
0.137681457262066
0.421819362899457
0.38160232807166
0.993751448315585
0.32349659739125
0.909103229144129
0.418899997679462
0.40389723447233
0.217044471644637
0.473470798345724
0.578622016778158
0.444021173650086
0.290003057724422
0.375383581434226
1.1
0.524859322381152
0.253096065604453
0.589745774911777
0.358028450357014
0.952379638364855
0.302225179778007
0.385368731666357
0.407827645711936
0.373329146199002
0.68103701235757
0.470251172274021
0.313756649974758
0.374674758971844
0.324501430974005
0.218605493242641
0.631689018094453
0.182621401559302
0.539183466752968
0.283223087301049
0.346090498812069
0.731034585601518
0.242929629200077
0.913016222860153
0.450264943628771
0.289193413572745
1.1
0.440746170109651
0.320687019115349
0.285204408642064
0.696190816235763
0.808988497080445
1.1
0.921851952270538
0.613253366547737
0.150224572953712
0.351664638585705
0.110334629829589
0.693500589020276
0.794131558792694
1.1
0.435324217631938
0.330198051024004
0.697298780150797
0.223951409684041
0.5894083660909
0.247292981518371
0.68829128638316
0.199687141167029
1.1
0.495114931971816
0.291028319288562
1.0381308633663
0.587223404140501
0.784992041878491
0.892888939551629
1.1
1.1
0.896946691192539
0.989835325738522
0.137761386516676
0.147849605794324
0.379040191507271
0.449552286005192
0.270173031112714
0.126534663105863
0.460749130869233
0.609341709397655
0.476305007711841
0.22480447325902
0.118170550140995
0.418731590602232
0.564194474623452
0.267081391095775
0.184865465842116
0.129760648805316
0.163585670827625
0.200727971385239
0.327254130551908
0.419551666956491
0.207184347559962
0.1364734676414
0.109986567057254
0.144389788238798
0.21057511302017
0.268930655888405
0.229057977700791
0.268496917492677
0.256054958081187
0.244358182190785
0.2018329392869
0.174205435758205
0.328478444588971
0.411218397898553
0.119307571285691
0.538007785825708
0.377999869274319
0.300998000972696
0.57331833034095
0.268300279264666
0.224902237752228
0.435622377137883
0.331039316322543
0.208147350971314
0.866488649215304
0.765364213316107
0.381381879071641
0.323570112472662
0.271071329974925
0.156439430522678
0.274971755015453
0.230949023884927
0.164866614681898
0.40783517693893
0.123455565626737
0.402811865047552
0.107549492482375
0.156149163576064
0.323520083754605
0.120734803499822
0.282927789815659
0.245140968000365
0.202658043364489
0.15453035586967
0.282463510228921
0.143617604195889
0.617442295236928
0.270126010076055
0.331849874596421
0.306013754711357
0.183370744241233
0.285913071829014
0.444438602191335
0.333563585753988
0.447939648844461
0.196669447248003
0.279072153031261
0.220402952500746
0.196746385955921
0.255417618042218
0.203758010582334
0.59556839734553
0.58144761956925
0.600348189894905
0.57823704453493
0.396205817002603
0.465606928040836
0.339320855557671
0.453971875092011
0.248092608699438
0.307020306225699
0.249410834074695
0.703342571179238
0.301234550381974
0.228438006547644
0.686742088607985
0.284946724741071
0.785805723861091
0.178853838328813
0.198492456251491
0.370569147252289
0.120930143172465
0.264012251926232
0.245599521729783
0.210253286921537
0.315294343742571
0.313283237721824
0.302918516595672
0.414475166474885
0.333537514392378
0.320843483025116
0.26868890955084
0.136314843604958
0.452541755186381
0.389871193286799
0.404025854674228
0.427398977899743
0.502311689319253
0.502311689319253
0.177694394747256
0.928660728636067
0.419662311647358
0.253483215293358
0.240342759586209
0.479731527163546
0.659142246990773
0.36035913325126
0.349487671556045
0.414231294236424
0.301722494492287
0.266327431158307
0.266327431158307
0.228828484413381
0.390312717843195
0.203345525819288
0.201867752801299
0.549368410779594
0.442396464115847
0.337107856580493
0.198814087844445
0.277953216821774
0.462457220696906
0.588741665758627
0.283256762232816
0.282427633715145
0.198062530739543
0.133001587694626
0.257546974876534
0.191052895518758
0.308688843951359
0.181602827388182
0.240151507952742
0.222384100125313
0.142474791314175
0.258383830927303
0.611420499169431
0.210814061769772
0.252543600311756
0.270779426405923
0.381659561443743
0.240515016188268
0.165970540720134
0.115190262052713
0.119323143079541
0.638827175753975
0.58130226347807
0.246981184075292
0.380029506768681
0.21709105608536
0.523356257772969
0.262730555149871
0.208321631590991
0.115512449765837
0.258985530738948
0.112933041450239
0.153763777977954
0.457174229806771
0.555869029174879
0.90888937646449
0.576702527665013
0.86425988484698
0.52034027442104
0.741777902861567
0.447489146921164
0.186911454057026
0.697353586582937
0.2151441544735
0.318776431077104
0.607085045376443
0.1681273466629
0.44240170150652
0.378523809610224
0.19741130893094
0.227822943334969
0.383201509152213
0.718856584077444
0.223426024366767
0.542594147482358
0.125755999323289
0.382838612915732
0.382608171536362
0.435673038155348
0.446947076475103
0.593821612681895
0.308128917564908
1.1
0.578790894364656
0.49596810800976
0.158040037822337
0.179635014649546
0.581702000867324
0.621024573458573
0.688717569106905
0.549421962437251
0.989840944042958
0.400798058473604
0.395548269318884
0.754483643919895
0.219598878161892
1.1
0.247946994740709
0.399514570947722
0.756129185153296
1.1
0.750627960304913
0.72211868583675
1.1
0.455253666040414
0.282016806598895
1.02205136591966
0.266029717709383
0.603020313171575
0.826340847842708
0.293277829652781
0.329263868922672
0.523553851962793
0.896138185324236
0.615105974074198
0.127311304281272
0.626852593764469
0.424580308298293
0.42424470045767
1.1
0.473288532264641
0.592095865001819
0.610548267097222
0.278607279441947
0.376253346063121
1.1
0.511230219521749
0.996774432397257
0.614341091526276
0.369825053220442
0.717437561177859
0.208926662590044
0.162196941247703
0.134868021627617
0.212820785717122
0.237487528636588
1.1
0.570134106103295
0.359514106878047
0.750216189338219
0.171214138300684
0.329168786617852
0.384447666098721
0.537114115270767
0.535232704107965
1.1
0.643993289373114
0.941980691477946
1.1
0.785512864697614
0.581600648396828
0.406171465756821
0.445828228710342
1.04736756617078
0.188508020205026
0.286650766207653
0.321344738131641
0.447954586288948
0.213735410484397
0.199543898979764
0.644770243499691
0.29079725478601
0.152900940189436
0.832072221656948
0.697799050956121
0.302328216556412
0.910359151285249
1.1
0.48349419670791
0.553492604867108
0.214668578094386
0.241287888314314
0.473668541724636
1.1
0.411240352642584
0.296838981992875
0.361076140440641
1.1
0.877818074401413
0.933286889145673
0.838126301619169
0.249660130137973
0.434354901708724
0.194588550330336
0.403808039145329
0.26467698763036
1.1
0.669421825314061
1.1
0.618684457420203
0.29567018594457
0.767720734836069
0.2992390171934
1.1
0.428947624296597
0.452138243624632
1.1
0.385317388205716
1.1
0.351672612256829
0.279425650476043
0.230599145070123
0.826335783354353
0.277564223548459
0.189961156020271
0.168336404633392
0.176044742854334
0.64218474565456
0.295418461462466
0.203500051879533
0.320673322802935
0.345104396179424
0.153306193666301
0.385299137876362
0.331782309685784
0.523616564154264
0.466872592139511
0.467980874729431
0.591010467639766
0.407624593617158
0.258387484373999
0.359055276730718
0.717735182083357
0.169559478379709
0.223162163850929
0.544180919024419
0.281994734072524
0.302917349724633
0.397900623282907
0.142972443925741
0.196819891096795
0.264891780634941
0.158043616595606
0.513471193457893
0.310057217521409
0.343966672164846
0.177042543874507
0.283842539978933
0.551551066246799
0.219028488794014
0.559614754728401
0.73141408662645
1.04314593524252
0.47998323661416
0.329982432430488
0.242582209957419
0.296397345380111
0.248773960582334
0.41486901370772
0.29849907050696
0.288390566145633
0.56219664279381
0.144886320772491
0.116375297988616
0.39284861910533
0.609958673330261
0.266428437981976
0.600499534302733
0.159173404688036
0.29200257069355
0.313338952403481
0.136442657806973
0.199869019483783
0.79039049661135
0.230357373541494
1.07236313218234
0.915400203776174
0.916377433319886
0.203291503281791
1.1
0.286415956254648
0.452027094501162
0.457598572564176
0.382914780812825
0.643974321185823
0.825430112231369
0.246983616455052
0.398155589539321
0.157227106926701
0.291607188722974
0.251126964062809
0.459253792171452
0.414707111026888
0.244606171855532
0.212191150754653
0.205649680763071
0.343478107646474
0.358195133428097
0.468926048542333
0.678165298554265
0.181051184838224
0.190357121704599
0.289102007263611
0.254339359127618
0.322335425003536
0.375626790349392
0.0890029737243809
0.339886200225573
0.339886200225573
0.408364480652048
0.408364480652048
0.304519808495523
0.507800745933655
0.397544591050579
1.07630291901066
0.202226516400734
0.330313894094935
0.330313894094935
0.254073337922239
0.336760687036278
0.419712780251941
0.241924329396858
0.597240591263614
0.563067221047475
0.563067221047475
0.67132254622056
0.386725844450984
0.304237784263448
0.290838559868765
0.290838559868765
0.382014419103034
0.382014419103034
0.835258760253808
0.242726537635937
0.362420590537724
0.57933092926415
0.308105701042905
0.308105701042905
0.183439423291046
0.177601176191308
0.504859699583884
0.337925615585289
0.336851175481701
0.545156244539503
0.650582292860259
0.235008909647776
0.204144402101021
0.192334603813987
0.171976508665907
0.538137060896407
1.1
1.1
0.215254894969232
0.186746652341921
0.138801630716353
0.151659176312822
0.18841551379592
0.339281707712334
0.252369282718925
0.301285222281223
0.280235266264859
0.280235266264859
0.14519768564754
0.14519768564754
0.391095245042248
0.265076730168601
0.309087865451144
0.136364556653947
0.257210412018323
0.379072205343117
0.413997899514229
0.343525215577224
0.312294617286082
0.312294617286082
0.314832910202306
0.158808038236501
0.249897949159415
0.223634463817376
0.460304519122064
0.505234103028243
0.251411724421769
0.237684826939964
0.532671656038019
0.435392576213613
0.422407767932363
0.632119811716702
1.1
0.296142909142569
0.15586201607105
1.1
0.219342774170243
0.779851459068481
0.47865015377613
0.307405549569426
0.615495293969138
0.212930375657726
0.275905962790553
1.1
1.1
0.199087207645513
1.1
0.913461509214006
0.268986172017705
0.808324880587336
0.396418401700828
1.1
0.863387458504224
0.560767463206437
0.613710534958864
1.1
0.641296126298584
0.924986244360454
0.919707649292731
1.1
0.508908703702829
1.1
0.751742473258299
1.1
1.1
1.1
1.1
0.532462475826766
0.363264052580508
0.467932993818213
1.1
1.07183162900078
1.1
0.702400610980152
1.1
0.53053801969606
1.1
0.259433475432724
1.1
1.01276198557494
0.559376624545759
1.1
0.960691236476367
1.1
0.651624941669217
1.1
0.40894438406461
0.55535807241212
1.1
0.560008641349145
1.1
0.340762315173511
0.946788902439821
0.309957337447475
1.1
0.246180113127787
0.493837196881304
0.0768480146827529
0.238280684148986
0.330660046459012
0.442282068384154
0.462524164807001
0.454986914106886
1.1
0.726852016427593
0.575531256107545
0.340607652354832
1.1
0.741004166826543
0.650803928117065
0.864643967704225
0.308996517719798
0.254823930530176
0.448917302690223
0.787844476989288
0.243388665374347
0.978944309555395
1.1
1.1
0.488499151477843
1.1
1.1
0.505873898147859
0.64436685823244
0.275452511576911
0.75080148251419
0.611489853294622
0.823207009764011
0.509931019748375
0.426677403294403
1.1
0.195313171135637
0.438256554870992
1.1
0.34653548531416
0.330433108618329
1.1
0.345015198832941
1.1
0.352930574293313
0.265587806991089
0.73270209831028
0.324794219566805
0.999559613478859
0.675152684699577
1.1
0.899589079373888
0.387142300660329
0.880164221670234
0.23460290954525
0.349485083890686
0.15967948748416
0.356556499136102
0.439380074882337
0.537297988165814
0.837592859291969
0.497968402709733
0.36588286429677
0.349017226362388
1.1
0.235910501090658
0.278174514066413
1.1
0.248245693876561
0.208421289940673
0.297417475745812
0.19337335707464
0.669412280351271
0.944665311312831
1.1
0.457654973143463
0.220683980474
0.160547350425046
0.241129234447044
0.13049298260378
0.215641582144739
0.635089355751662
0.191774144328135
0.372496120239946
0.44102323385964
0.267208285858276
0.362499899740311
0.53792552715501
0.589228664493935
0.148177226435443
0.26171502132078
0.247865351452515
0.303123165014204
0.941079868970123
0.724707824454476
0.449134625496906
0.161618434244668
0.208235693105884
0.406881272428335
0.209660818806288
0.162510757688171
1.1
0.197312655836424
0.847975844429985
0.390275688108734
0.801415575125207
0.169960844717467
0.283087060352973
0.15340350642689
0.237097801849593
0.191995393714308
0.204285713261688
0.259436515602926
0.785843254121858
0.371887676344335
0.438109318402676
0.498319869600808
0.86494452491559
0.646805709774742
0.161689382845144
0.360701905081734
1.1
0.855239331391744
0.918081756068694
0.130684563535135
0.478204817781593
0.147302528721016
0.29318824440573
0.259322103078313
0.320194719009862
0.578648537838635
0.321921419633363
0.222467630342201
0.318449047860762
0.258974649023375
0.590644196038145
0.131217054910044
0.371522123198946
0.683343252899373
0.283559742106711
0.559252218726337
0.195176924240805
0.186187001316294
0.209964916480102
0.439303405456671
0.414137668887844
0.248559007954963
1.1
0.107487645908521
0.49228609766823
0.164091310723692
0.373597634528155
0.259986435352661
0.258668093672521
0.253040962310813
0.115934875193729
1.0341397182005
0.553093537790057
0.392423032958972
0.357564813327428
0.259755368753544
1.1
0.537933201731128
0.491085651755745
0.57387433746413
0.481062896088367
0.325326879115241
0.343632602388356
0.523482383132492
0.275682117293217
0.275682117293217
0.187124710073924
0.187124710073924
0.273873951730043
0.478756144568426
0.219788696828924
0.633804876177256
0.532555741106856
0.397849136913554
0.839533684399816
0.467237472678218
0.279893863296978
0.523803034212716
0.346319998983134
0.447474930784288
0.533589483697958
0.837879380508948
0.149653466883776
0.194508847044077
0.182039094543538
0.703736127722392
0.373812284380408
0.529442688252214
0.261433953418716
0.313357253586592
0.211655938492239
0.335744057881975
0.271724172962093
0.352408301546795
0.224671648523318
0.502406082289482
0.118340450152316
0.484659543719642
0.170992837575598
0.215961930925125
0.176000372085164
0.22448951313074
0.264900331605448
0.726053236967906
0.272697456799066
0.586169745696666
0.302741960008092
1.1
1.1
0.287657855273346
1.1
0.798904461885423
0.266747376399873
0.538836361150576
0.745416289196716
0.910582035976645
0.544332250544468
0.412905429368156
0.85666612519546
0.203113840246375
0.570087030800339
1.1
0.573159164100831
1.1
0.263288881817851
0.531122431989755
0.170403143585692
0.423446516675321
0.491047892371197
0.845477673504994
0.215097472613942
1.1
0.200335021195173
0.394679241219421
0.423139349258981
0.822151073361444
1.1
0.665097865894119
0.23181165829654
0.17452692462621
1.1
0.617812967148594
0.238653442320198
0.293701887922807
0.782458140821128
0.298875286826463
0.248898330775935
1.1
1.1
0.323553602866041
0.406403135077203
0.787605695184098
1.1
0.572177616542801
0.356958050626104
0.210336591867135
0.507785117609962
0.280016548354139
0.359864764885892
0.46950113626341
0.488222071105232
1.0012352811405
0.921414645144738
0.473457236894794
1.1
0.609891885366028
0.556056019621015
1.01151299104172
0.17084581322245
0.625500223861808
1.1
0.284135289119023
0.391028790606908
1.1
0.424423482557802
0.920976565281761
0.223133394451061
0.969269173467542
0.239088953965818
0.46003462288459
1.1
1.03624346817386
0.183261288133318
1.1
1.00789011237986
1.08711981999051
1.1
0.897198910189805
1.02049414815841
0.720185855338581
0.547977061324459
0.218910678825607
0.227767402742689
0.253163138645292
0.364194617576623
1.06490878461663
0.875600098414777
1.06496110773977
0.185090518707102
0.62771476532985
0.221326233237598
0.384261600421784
1.1
0.0588696333236612
0.225356361249182
0.725918128000978
0.933282148201348
0.15129784893226
0.300831536153074
1.1
0.159605490265028
0.700036672942825
0.167380438417093
0.152386053983522
0.22897503551476
0.367054226814105
0.669399489494215
0.169744543015171
0.11895478129734
0.240445360584338
0.18800312906447
0.146527123794628
0.695691909417981
0.313492443932499
1.1
0.222017668464842
0.178327038231889
0.415851427591775
0.190121821342588
0.328200398014077
0.432240117979212
0.18821350282426
0.571110916271424
0.360788972828452
0.669507982556349
0.280140200579898
0.180630138841152
0.243449253229686
0.23976029561512
0.235909367981636
0.192433064335554
0.178956441292239
0.112979951911496
0.254389252873168
0.486478764362913
0.110179549980967
0.199358941495452
0.407177486895451
0.193750241502632
0.291263044954619
0.673403285040683
0.38331343443806
0.189540022863212
0.303469441335078
0.275348623106781
0.270811442111508
0.136753166652269
0.12880283101271
0.29275401971358
0.766062752433395
0.274869768080606
0.223924146968469
0.310232811168956
0.290011693579481
0.310251563243634
0.416433556633632
0.350460491756009
0.563193338440082
0.442515858434529
0.109682096463661
0.441981953448512
0.226197010137976
0.748608371644036
0.309258810703477
0.448094860346694
0.377485972979373
1.04186779121075
0.399970138565571
0.46218684438974
0.34856440093773
0.320676280551259
0.516566914707478
0.491464848256857
0.385123724672988
0.14389323297004
0.438095526655472
0.580678099948154
0.108743624847676
0.153752172522306
0.270020340276668
0.129384612507442
0.150281250242381
0.2531327690906
0.594657738146706
0.321336964293073
0.322664720964649
0.298924397291034
0.357083773715758
0.144086934173194
0.191273083156174
1.00209098621879
0.338531835865878
0.610577320374339
1.1
0.377575773114509
1.1
0.35401409295362
0.183842033814237
0.55336356694239
0.340848087957122
0.457017292079039
0.163327826226488
0.66575078004471
0.170051797883764
0.282558196497903
1.00317201729326
1.1
0.977176148785426
0.275417014158359
0.136430086138082
0.286143531179147
0.207482114774223
0.179137310126949
1.1
0.247300415674409
0.1440752398363
0.203686443193737
0.400311210919997
0.148572369365051
0.168373100496804
0.218712092442838
0.16959362658547
0.46688388144066
0.34461532857137
0.288635897367519
0.681809287579447
0.174062087044696
1.1
0.564270493480351
1.1
0.368091671180357
1.1
0.518855536362002
0.928939657773484
0.317597659432583
0.579094659938316
1.1
0.415210632254522
0.752157381495423
0.689133040556523
0.373692460116433
0.399193684758574
0.401243922781863
0.617076367062021
0.259317358221096
0.392062332161769
0.164995107128717
0.531523513067014
0.207919250956338
0.0935217059665269
0.225835248952171
0.449820803472996
0.227005403106902
0.299903104045407
0.274125037409954
0.0953770545069336
0.189151396455168
0.264270420368838
0.295838065649428
0.226725019844015
0.293442691355946
0.396282382150381
1.1
0.797907212593812
0.296833929404741
0.444756351969581
0.248588611945152
0.19908917981979
0.229488371297679
0.286890956046086
0.586091877687518
0.336616760692439
0.511480288328267
0.119513123086456
0.90994648759825
0.604320655358222
0.299526745827147
0.185031369892106
0.164552973434388
0.220445156425586
0.514826549753005
0.352341515794888
0.222672736820516
0.566324336552314
1.1
0.182894606802882
0.2172354547178
0.433279812233424
0.444951304518216
0.0582640467951748
0.508224823034954
0.195470885448051
0.953690990373928
0.266680755244919
0.293776376557207
0.195341687814202
0.314669511082415
1.1
0.183390323742695
1.1
0.326648774334425
0.435299945787224
0.514191514794801
0.489616745732713
0.404868599810337
0.399928079707372
0.37472291105269
0.269701350330072
0.161837063225649
0.148803711292435
0.183972292052616
0.110069461908104
0.248219321791785
0.228730600113062
0.0579784361358822
0.224566727224571
0.153583838503549
0.140140688310226
0.636177498496627
0.294157034007706
0.268583249030092
0.266460098867723
1.1
0.837589826532311
0.52354786095335
0.251914204078028
0.338293879798075
0.166651007241201
0.344640637929329
0.30184202255932
0.389072266750995
1.1
0.172723356812687
0.646027136629904
0.220290259778494
0.221557110673105
0.219944159527737
0.110673158400711
0.399554185543303
1.03775337564726
0.0998030482246651
0.227541357700182
0.273343627530125
0.174308121183881
0.285189692518971
0.191719524006558
0.22208498512499
0.40545914080346
0.286269502938307
0.228556523474007
0.21122049046576
0.364817057516936
0.441943269777594
0.241610389117187
0.262756703840413
0.230177126939018
0.336004814026425
0.315858865787063
0.232373674655853
0.229751494565113
0.17211765206097
0.324268678784144
0.54468507625701
0.228040596332348
0.19972070064501
0.213240251549553
0.243456234437691
0.223661228717906
0.483351963764291
0.279137321097386
0.197693841952227
0.345894964472089
0.674251734343551
0.189022647379662
0.21963148295113
0.503692001761124
0.352509719044724
0.196619456969846
0.195940893854458
0.249637581210392
0.213832067937989
0.194439194497383
0.50478337441694
0.334747687770759
0.406310546738225
0.179223672936839
0.230856907655597
0.415179395082843
0.361616344457357
0.294855010568868
0.404232806419891
0.310958704409657
0.256073193201692
0.210546870999934
0.257653972803191
0.330145331980017
0.224762599605195
0.218353030274998
0.297145689348259
0.151750283104395
0.200868654512158
0.446974835007938
0.306646044371673
0.191561830338281
0.257614402847387
0.181124877694279
0.225610465144372
0.281717490265709
0.382078462784017
0.261301393908813
0.511459612047381
0.854723466349459
0.154065695124011
0.309129592174611
0.850762898523504
1.09853432783829
0.425541084372661
0.38606311022976
0.597440567331369
0.796668336765199
0.284033068402931
0.847804162346059
0.214599923503434
0.360693297518166
0.615372945182811
1.1
0.317875672349595
0.293486042113743
0.386451487765317
0.213849396217333
0.276670057488978
0.25159338201242
0.568482595415817
0.292621737953979
0.507492937064613
0.250190021725686
0.285215568495755
0.438611122212541
0.517449629897619
0.289065939162396
0.170478737796885
0.240199567162678
0.624773824596167
0.198505935819233
0.360385573621546
0.53452124011974
1.1
0.267567386131153
0.596426264008173
0.249372674801485
0.279696357670842
0.427987270087629
1.1
0.286511568391079
1.1
0.356227096029491
0.125667198152865
0.358058415105571
0.22296572013044
0.348807972634083
0.214739813791876
0.34397772477805
0.71636158673061
0.34512471811965
0.156017803104311
0.25689007943825
0.258154814829625
0.24619298942477
0.320750934297968
0.369036133878355
0.198921836516351
0.273075589298477
0.372064574497104
0.638815483369917
0.223937187495109
0.78024281107988
0.25136904857008
0.120724935207467
0.175379693049961
0.55628779039884
1.1
0.511586517672695
0.259938267858688
1.1
0.414338865269357
0.237986657391092
0.276388844980482
0.342585124997101
0.35922321963565
0.333787373618755
0.116622306380588
0.574115287143171
0.23739065990599
0.255889127571042
0.444567271542129
0.785384231124771
0.359259455907497
0.280222436074359
0.341708000500534
0.259707855650484
0.387042866830743
0.268229026621256
0.301779145359166
0.208585655504014
0.24035282038034
0.375296686300502
0.257286769175245
0.290972532578051
0.334795433665112
0.209048713255611
0.423129405185139
0.350476779046317
0.527100725140886
0.180964150556886
0.27926374229372
0.255805601008535
0.246226808595783
0.150241594578545
0.454736925450611
0.199075047031246
0.587046392822129
0.472522290714246
0.270079705475782
0.262919354624926
0.456600485486577
0.639459874367232
0.289999547378239
0.611560331569172
0.361817936612872
0.37004529690691
0.202770104611749
0.367968075275129
0.45801014116756
0.588022537204651
0.404434203116523
1.1
1.1
0.437727768429535
0.251719761735477
0.502593928499692
0.306464808480988
0.268676432236231
0.471364177626244
0.242770775771445
0.676813071897401
0.64396325966514
0.358069382690949
0.47455636311413
0.278552969274366
0.304024387200411
0.673403263643199
0.507491235912824
1.1
0.296053770238351
0.399751193809992
0.57458741292449
1.1
0.643833331167144
0.261348620028401
0.498510801899899
0.276720435799505
1.04579695506889
0.175794403779943
0.550447494245359
0.637791703728765
0.388021855027546
0.330070650593699
0.291503926370438
0.291913559938503
1.01957221320897
1.1
0.24201470417696
0.300086223666843
0.152387143473989
0.393074178289179
0.56056047335322
0.546151672273618
0.405876716648355
1.1
0.27596703736774
0.691238259077744
0.166641099441421
0.405249357135669
0.491453064074563
0.209008112107436
0.326640820108568
0.578889708941412
0.403398985270376
0.292276259410452
0.529660247534412
0.571347476032197
0.166220854044798
0.200872144250217
0.403582419886672
0.65918170515855
0.356032944425422
0.585267831422447
0.149582877612902
0.196012658952266
0.303856056572991
0.281129984577318
0.521096609000498
0.696746293640091
0.172513815050591
0.256690316464913
0.356355800907809
0.134269047587186
0.334346754415144
0.531627662624128
1.1
0.471486776765752
1.1
0.220275644619751
0.258424454071873
0.155057553172024
0.44769762726692
1.1
0.934140084014768
0.513600087814731
0.299552888214193
0.830834708454273
0.772505232615294
0.253332152337953
0.264734578149497
0.231966731249996
0.377097117111957
0.810220953963264
0.708940849310714
0.340291978972024
0.344165822989828
0.268414128511259
0.23116817088118
0.245781514976111
0.29559989321592
0.413468839317704
0.348725567331306
0.370162162292099
0.175575353783696
0.25307726976823
0.268628814601754
0.349666161101566
1.01704261219951
0.211884692428646
0.342203848096211
0.191754660563712
0.484986433863599
0.191509184410901
0.198464459231165
0.283055091710695
0.245170287371567
0.330217061226885
0.305715908306704
0.46182516212625
0.886896017563961
0.489542703125528
0.374431934256944
0.516879760020056
0.672493413346491
0.97389334162983
0.708337089183632
0.649889259123167
1.1
1.1
0.456590061663837
0.575064631813472
0.659397489485209
0.450644128664014
0.821108630607456
1.1
0.824254897423337
0.537914470548962
0.995391997256155
1.1
1.1
1.02051258451743
1.1
0.264471112048884
0.408703856718424
1.1
1.1
0.482431613957919
0.307189363018699
1.1
0.360065301977967
0.610493729433562
0.950597860692381
1.1
1.1
1.00408717347658
0.463907940003389
0.284196135125927
0.268990811005078
0.427370469532313
0.679139328814174
0.263449301198471
0.447979534419878
0.961836560477927
0.584205104660703
0.715363929241743
0.796084040458041
0.479860786718575
0.554650551139837
0.937574056541127
0.197824413078231
0.51273109034213
0.67056067347071
0.535806679070734
0.489403442257153
0.338298534516946
0.309249020140592
0.370856768208819
0.238041112321787
0.498529884087274
0.267576794112631
0.476470408588113
0.32376712076863
0.594828899307104
0.250944187274315
1.1
0.309688144350857
0.825711959524605
0.198269662780371
1.1
0.589628664542525
1.1
0.681630078540712
0.138868962418487
0.151141347302253
0.788312069642343
1.1
0.610326163510429
0.390789038007105
1.1
0.63167644870434
0.429173961142027
0.390767719797348
0.261525415033081
0.324277490377347
0.263999706429905
0.832252168669213
0.256412615991541
1.1
0.150870830749813
1.1
0.320741822486079
0.206459973109471
0.418182148615905
0.194077200813103
0.188067481402428
0.412644745416053
1.1
0.422936383194774
0.292660052808293
0.099598744797655
0.246265956960814
0.188258690311773
1.1
0.644044600198769
0.492859019576536
0.41321168633097
1.1
0.237734815339602
0.589961335395077
0.360425771889696
0.481187562890177
0.294295133343388
0.309141600115136
0.232451514823054
0.407219131233801
0.551193859920007
0.244954333417291
0.293947331728796
0.498047785094555
0.643764720191727
0.477673981721957
0.96426990611305
0.334289304444635
0.43655566065685
0.31643129224198
0.265967999501738
0.331991958566631
0.341151457786882
0.577479048065619
0.225728513228689
0.289403800968722
0.391736363671767
0.502192834163542
0.413755923223016
0.721403074757625
0.885140689850057
0.35019682100258
1.1
1.1
1.1
0.200066784569405
0.597005553661856
0.437915756876106
1.1
0.378529891092408
1.1
1.1
0.250430034681187
0.690877366557618
1.1
1.00025837182553
1.1
1.1
1.1
0.711302609659286
0.286653435020081
1.1
1.1
1.01045134923606
0.745073265376953
0.257943455867954
0.242756626961481
0.527773262245305
1.1
0.600013248777413
0.500413352476882
0.68519955724064
1.1
1.07575955104103
1.1
0.471286458550727
0.565183944357927
0.353782074430673
0.925172531514248
0.770222863343162
0.338241031675767
0.87855714846229
0.339110880217954
1.1
1.1
0.61809283148846
0.725015804367908
0.462281991422622
0.277025666574138
0.536090613956165
0.794377166775258
0.897527227576144
0.231599777899758
1.1
0.967680032477537
0.257901391824957
0.198520232098354
0.982337138744882
0.409405151425128
0.318606018994194
1.02730210705076
0.366483669351211
0.556725202599891
1.1
0.380792552871984
0.960034382831753
0.296969302153051
1.1
1.04969818309577
0.814201551576007
0.464224728176658
0.708204062580445
1.1
0.383831119624716
0.973441983883106
0.569244999964611
0.328400725821336
0.225176388118703
0.389731120788103
0.589797779202066
0.36276426380192
0.720652988995985
0.371306502469885
0.382586626060442
0.624856626671101
0.223315829706788
0.291426786847521
0.240427934783713
0.228809720216301
0.454444773981418
0.258030518592828
0.231631211199898
0.340440656382941
0.245121828013435
0.406146050313217
0.253848798830759
0.206181800575107
0.268809017321944
0.459047194206769
0.300948789911446
0.206687241542114
0.351886393249323
0.370144864274027
0.321643622855905
0.391381144693352
0.302605785325711
0.245885977622927
0.362147938619265
0.441879305360826
0.257680151544171
0.438355597048676
0.634766104924123
0.595784243487157
0.355007187379311
0.274539635711112
0.32561300850588
0.364518385550215
0.864258140947576
0.484543904997453
0.414226791516291
0.301316070560273
0.074102565660283
0.489014178174783
0.42309379913209
0.19356190088086
0.353155925289821
1.1
0.642210019308029
0.372023737097274
0.254995729341655
0.27564278428064
0.578823155874551
0.518361777885944
0.384797360690556
0.193014717136169
0.309600307488883
1.1
0.406890749824684
0.901020668165399
0.896624755439145
0.233942918627904
0.360496423918174
0.368988195126856
0.352448901465843
0.66610285180814
0.503903056771795
0.573455165174332
0.220261312926613
0.226169946868696
0.545416034752207
0.286582106751848
0.58091889604095
0.204044737126203
0.507727552229507
1.1
0.207997019302317
0.45857995501404
0.680979186076329
0.455244926708807
1.1
0.676553414935639
0.40546357642135
0.383115854300098
0.10285722656139
0.712947982544138
0.597138902207654
0.615541785381612
0.506582324331084
0.304209711392713
0.539835598054248
0.286571702916702
0.305061527098489
0.489026510457158
0.488030324311136
0.506897007170225
0.403831834511195
0.230084221348418
0.227346984026305
0.589312192603818
0.316461849731475
0.271452479147304
0.409429738764513
1.1
0.544814939556753
0.276997197064704
0.25331151661436
1.1
0.392052264219684
0.343300313089877
1.1
0.291684881200872
0.392828270220865
0.61723069660517
0.383956964127828
0.406714081014491
0.342260058530042
0.399110030720916
0.186706064400918
0.382505918741722
0.529750509273508
0.946884368100403
0.229906306873302
0.61717258933938
0.253872956354467
0.393726281158945
0.399858499151566
0.315778417675353
0.293727579114035
0.241960021944209
1.1
0.440719731561439
0.374730344411119
0.330808108584513
0.419465388979326
0.1440560428019
0.543072442456485
0.186234943290167
1.1
1.1
0.27373657556757
0.155965504776775
0.294374163493793
0.358482892633995
0.355335261752673
0.188006391349492
1.04962492418804
0.310123361119625
0.48759331730547
0.431746011390987
0.361625598128245
0.503351581706158
0.538705529531244
0.586070085508417
0.523563577600495
0.781163563962654
0.28013922648371
0.345786549753811
0.908737221811903
0.403686273836391
0.199682658634431
0.9649820752181
0.587226819170461
0.332935285955606
0.230184429697503
0.597376319357128
0.342270391774562
0.276182956562056
0.173195772069367
0.267573102082891
0.479008157813506
0.84569240273406
0.143700618742418
0.369779419753927
0.823338706906206
0.917503159520478
0.310547185353919
0.270234436130269
0.846494874231352
0.311558423691332
0.26369585345457
0.354769458656173
0.414621389041827
0.359273110855025
0.484572050986386
1.01066400501683
0.398384671035104
0.497716482580047
0.325855215899789
0.3484644255141
1.1
0.363296097916419
0.349760012871945
0.674420067304158
1.1
0.349096822966032
0.557910407638146
0.756622727058203
0.5069730567083
0.265563134662156
0.639017021885282
0.274051604751789
0.275770463775409
0.354941022325923
0.705049861836401
0.4036151112373
0.141998558684486
0.36774339819396
0.413502217229792
0.376810471217612
0.179007764832759
0.8278761841717
0.33593627822827
0.375831033611637
0.350908168883104
0.514018537350888
0.429440703793192
0.388492648024211
0.549884499323501
0.694503556683619
0.570163960694341
0.926173119548304
0.105408809049308
0.343959883055169
0.269341454236967
0.239789659296225
0.289877734291235
0.877761816362157
0.35998502422956
0.824367460190502
0.349468992687582
0.451402342591792
0.671429887690024
0.689535014231995
0.260186192441366
0.297332280294598
0.301849665028176
0.239778951014674
0.122783459171561
0.169735345301234
0.69712340580988
0.245760888576943
0.350247171177389
0.380440814735517
0.562108218348925
0.274389748177614
0.206827396987145
0.229122768291421
0.33441062686851
0.381425883438227
0.332113871637903
0.433656630423713
0.29341004140129
0.674495867297942
0.344534677474957
0.827187886345067
0.438033472100185
0.283280543373665
0.448064582840654
0.172581053311536
0.214141897334553
0.357741105950892
0.219745103854323
0.186484939836222
0.335479872742418
0.268643650929526
0.182809019157843
0.625329758401517
0.243371092960419
0.668005347277626
0.412983591849356
0.253170363359187
0.205807879964255
0.276366628768242
0.264724394972972
0.544123194054899
0.358616885945431
0.305485896218785
1.02172753368142
0.228075022257802
0.715983927187274
0.250573255743858
0.475392359157202
0.279693197367049
0.255556950581056
0.263658119629743
0.378574352255441
0.376790550317474
0.118730946085375
0.227074847819344
0.246528975637657
0.350748217427792
0.333287942549489
0.552758800435996
0.3864179631092
0.757187066728037
0.697174375524855
0.37546967028094
1.07472749751273
0.189631384111037
0.355102259085374
0.296437680298359
0.404124174813028
0.693585477632395
0.685890970272179
1.1
1.1
0.158027688237061
0.452514302138621
0.494783062390267
0.343498596343318
0.216715391004315
0.717977507684814
0.315197953644396
0.534154438311215
0.33062660727214
0.644054437340702
0.269471830373318
0.539054429786492
0.654997116048083
0.260399948512817
1.1
1.1
0.200072375828665
0.442183865375781
0.321892760378807
1.1
0.425024616082959
0.264356070649806
0.307000747732372
0.460044865656971
1.1
1.1
1.1
0.701684305260378
0.383176938308324
0.88636242125731
1.1
0.834924524976003
0.731092366512227
0.298675723742685
0.814128726809211
0.291494249021594
1.1
0.492365573290809
0.803749525963825
0.320364182753121
0.947957938806119
0.339493262278754
1.1
1.04834858388365
0.530926528349319
0.688679590275467
0.320165441992801
0.398941198888194
0.172744841876928
0.666061345894703
0.47145340491108
0.641500898277979
0.305105082104024
0.275255836608076
1.1
0.480485894591354
0.194998405190436
0.150624615905361
0.340358001077085
0.554790941627403
0.236587458165953
0.349828608747544
0.569717053786345
0.386414074428019
0.511313652226985
0.439469939181137
1.1
1.1
0.316866087782628
0.357764968220994
0.376019944552091
0.210125943128697
0.868218219325096
0.936377495603353
0.884970832192312
0.38476294442629
0.317678595331898
0.705153864582552
0.411429984859077
0.439073338143491
0.911106790072527
0.797790442314635
0.383159197854643
1.1
0.379129075136274
0.576013329315959
0.677585373678931
0.154040725193764
0.257199084196353
0.421619464657766
0.398270554626938
0.278556181504457
0.208577030778188
0.681353277186443
0.268243724480598
0.88443359835063
0.769158569473336
1.07538556337404
0.340304567151902
0.13861852360804
0.422856308732106
1.1
0.296718742696411
0.277659395105304
0.755975556844304
0.24006439490614
0.245722208335649
0.789811926432031
0.565672544119898
0.318421649626253
0.249116061581671
0.584162960369342
0.186019446123743
0.777593469024258
0.479846189852581
0.211648901277151
0.243245820817336
0.415808756122877
0.304568640791363
0.196803939133685
0.378573238304094
0.988979425460581
0.396410827702611
0.260921648927818
0.409215532323939
0.587089426817547
0.598837318206116
0.0991314420044908
0.649902395847633
0.353571714088179
0.744348872245064
0.257381518178859
0.199801130193261
0.352806906642777
0.111589537294252
0.254867751693674
0.4680898158044
0.121777735653046
1.1
0.372402326805619
0.205918828474859
0.203173097529514
1.1
0.343161404214031
0.131300915468915
1.1
0.236721365902474
0.177661360433828
0.476919652105771
0.356716204566928
0.40717664091317
0.137146389423699
0.403483379975466
0.688700805093202
0.163839987649965
0.216503408501675
1.1
0.626935188319928
0.271708016688089
0.404964413618787
0.253811892181358
0.353131867919546
0.292472092043279
1.1
0.237475839619173
0.81268574241636
0.964625887038889
0.454420842278223
1.03860132154629
0.168161874583345
0.155118982214546
0.388901024107018
0.371238560637867
0.373255780629687
0.250050977153057
0.739692346831249
0.189153626531121
0.276568752897337
0.830071063921474
0.254113299692428
0.353596855554366
0.443748859120277
0.352875886004014
1.1
0.772533724046066
1.1
0.433031130172465
0.193830507669593
0.355212281688993
0.258526098553387
0.455925963704201
0.29774474647994
0.322639195711602
0.343255496320792
0.875941406709467
0.45583187934115
0.274930347226326
0.921566029357389
0.252907390445079
0.295759389924547
0.671881747280417
0.291309819088486
0.548595405645306
0.738063364739522
1.08858175356762
0.377006277000579
1.1
0.580718099583115
0.691575490240245
1.1
0.491673905321486
0.209606526813866
0.187815326675552
0.354698742496386
0.406666159454224
1.1
0.304705239148273
0.462091394514679
0.691292426267523
0.187300970684602
0.868074098166173
0.713472225128305
0.631905376123254
0.524607857994767
0.647818552155633
0.629345870370672
0.595645865753224
0.532800356762287
0.253602683483459
0.276557878070459
0.346101116071638
0.353807084766947
0.572307361333221
0.505716788675052
0.437817212614187
0.847952203004991
0.379952129725546
0.277436405652553
1.1
0.363624393025611
0.323227079222862
0.480655873894227
0.251469466214781
0.585604677145581
0.371591468900646
0.637925473817917
0.525589312281788
0.444819045197581
0.396855019803982
0.418526312713546
0.395804626420536
0.522430617790131
0.413824655499294
0.786017761566783
0.262536529774869
0.258289407147527
0.295289780867399
0.146288941806358
0.535393668769347
0.207591329964226
0.49093884421189
0.618727837821456
1.02188109019166
1.0001822917474
0.257210893716115
0.260023820715976
0.245154085898474
0.116830677250236
0.476488456608696
0.285315899564229
0.343331527954542
1.1
0.611748098506473
0.436753860980542
0.289230607615958
0.472146207099528
0.220229295979376
0.166977043530285
0.492875197250274
0.300611126609577
0.154887556535198
0.252944186847625
0.22081618718572
0.316690607999397
0.288833950990372
0.479119200821845
0.729660963424942
0.214570471425858
0.466425226912934
0.396409943819861
0.260910002268558
1.1
0.242832139697974
0.654676396769968
0.379704412711635
0.200935170258935
0.258391631877098
0.438641702469953
0.312500028249432
0.25471835499698
0.703714014055317
0.361681941750104
0.816352205253302
0.37778406012295
0.694870833378956
0.321027507912523
0.742656554803302
0.485659370058129
0.889765961947123
1.1
0.362961306977475
0.942380169332289
0.441920615809498
0.273507916480936
0.576155747408016
0.570899758162341
1.1
0.273971167158528
0.311405390654098
1.1
0.477531821461073
0.664590948282475
1.1
1.1
1.1
0.442593213470067
0.194106255881313
1.1
0.537503701112129
1.1
0.318584314761233
1.1
0.672768184218266
0.737351920931401
0.35309739171151
0.597541780230269
1.03072885720627
0.49950134515405
0.650958144929975
1.1
0.253319918125762
1.1
0.767096951840739
1.1
0.867989023470749
1.1
0.334115221988546
1.1
0.534318733207657
0.0628626255361013
0.83016854503763
0.630010952379558
1.1
0.406969966016807
0.304789093048383
0.724629833405709
0.290544983797885
0.317724232299632
0.327561391519222
0.941157149205894
0.563044515547623
0.606646881326108
0.564352511796596
0.373101569772651
0.62188850123871
0.750275955084548
0.543354404121515
0.381528230825279
0.308873760945149
0.803404750020064
0.653179592861483
1.1
0.370578121361646
0.32125694770182
0.276479209483232
0.245518181611798
1.1
0.193222936537777
0.552147116460004
0.314511456944782
0.966833169400619
1.1
1.08164026394491
0.311702428849708
0.512499795082959
0.820579708324395
0.307218197752212
0.135342870000747
1.1
0.530439214255139
0.230165810980172
0.366649052105203
0.850415078591482
0.30311862555715
0.519374351707732
0.598564361892336
0.664156750140261
0.353538182873214
0.503325790245381
0.435634628072316
0.548704854937486
0.279106085601335
0.243312370655208
0.936315658384706
0.681142064635345
0.15431936638849
1.03095849965548
0.842074632353496
0.164096682940636
0.744365394616005
1.1
0.745686681531768
0.240911608082036
0.484383834909505
0.71100463463376
0.814435199435258
0.779829644693614
0.424669268948402
1.1
0.999192184696059
1.1
1.1
0.378890046271324
0.283181404365752
0.345893602847355
0.278419088442517
0.288034471996066
0.430368956430965
0.200157295107558
1.1
0.297126704510159
0.45594144975198
0.267072931414726
0.429757820360101
0.198359454875106
0.279126547316405
0.206990790874771
0.232266844043341
0.25217224301847
1.1
0.356762100168997
0.443295425879755
0.389607707627373
0.811773672723228
0.257704846754097
0.22924373656881
0.478303057166694
1.1
0.327580035480018
0.473745339570435
0.478243252876277
1.1
0.495464085021099
0.303226806418851
0.440177741018174
0.280101840435881
0.280527964333219
0.193013267863404
0.152446235560027
0.316950927216949
1.1
0.680733466103311
0.719568723406303
1.1
0.86350021021954
0.185507136074351
0.549013953915281
0.301271895966357
0.464448444691521
0.199280271971289
0.983016834354379
0.220660856095752
1.1
1.1
0.191696395566565
0.151334950294101
1.03241652007566
1.1
0.271930469390022
1.1
0.536628533939049
0.214461538365795
0.350082915711999
0.600518149119803
0.264481816373892
0.922288533956649
0.834394962136156
0.508108234883606
0.569081101379364
0.863622596192839
0.351291897257265
0.290127789703651
0.291901372281885
0.330788948596443
1.1
0.6531320822122
1.1
0.533158753647059
0.0640815181840016
0.396403755867575
1.1
0.212747259164567
1.03514399993513
0.930486193242456
1.1
1.1
0.330511686544567
0.409733210923269
0.174446694631031
0.568593310921329
0.291210134377227
0.259764077976239
0.223363685927459
0.566240380319444
1.02923228085619
0.156870063397342
0.306145338826418
0.357541433140642
1.1
0.221978398939901
0.549807198737595
0.829646263063184
0.419800353172122
0.240981496988592
0.233303707782081
0.390066858388296
0.400012313213972
0.302051747559596
0.430603314984771
0.552903377696098
0.243128259486193
0.628889386469043
0.708949492840347
0.353940394878415
0.657955130381457
0.70372406670287
0.373356882821477
0.55995348901344
1.1
0.628999776127368
0.283013606564614
0.495949358682934
1.1
0.388056054951439
0.502551207076318
0.460449034265249
0.299730179542379
0.837209790277317
0.593021799292657
0.365761437847328
0.225798977862552
0.395954580806686
0.553756756168479
0.214671133169138
0.319928963739925
0.326713674688864
0.331779144727665
0.700369210259486
0.290480821600324
0.290072750250627
0.39739153933
0.582360717596417
0.378255476454371
0.562543004435357
0.390259254291234
0.453317123500371
0.487283839900468
0.358929967998209
0.481937438017228
0.186964472438041
0.237678836472895
0.471224117058994
0.280954227299799
0.272971584682186
0.357243070598928
0.343835528125822
0.203763187912181
0.252511804362766
0.144150878512005
0.232753092712229
0.327753532413994
0.235953550197395
0.442772455511031
0.200483329821418
0.418933913458104
0.257137401866338
0.289605608123026
0.974676063431782
1.1
1.1
0.249596421973047
0.766069627927896
0.307107403694481
0.532384448023892
1.1
1.1
0.843850506048565
1.1
1.1
0.977377027671894
1.1
0.604338980815085
0.462507371234792
1.00626237527971
1.1
0.880620507187788
0.54362345825465
0.367012656651913
0.907684268361079
0.7803763371782
0.466669258380296
1.1
0.537911746305107
0.816575160504625
0.329886860273566
0.811067603104308
0.628690799136919
1.1
0.485480223778202
0.649133817129422
0.525804797363285
0.514812156597995
0.29482628014828
0.372112476182334
0.728482764171722
0.361127362107834
0.427261538784995
0.548748211813433
0.603608391805269
0.558516551361499
0.280373571740072
0.484264936893371
0.661815102730175
0.64480832815368
0.663733411814924
1.1
0.265972214130553
0.636859381639483
0.497828740696704
1.1
0.366449536833672
0.143415751060277
1.1
0.339368073465786
0.435373602234032
0.544689355050224
0.494320247426019
0.706920138759487
1.1
1.1
0.36954554558875
0.53040831982186
1.1
0.299142002362836
0.953060978741043
0.66687590264178
0.428737613493363
0.240745570155754
0.363132007464231
0.302110366079218
0.647176224784952
0.72277017877777
0.851624349695077
1.1
0.453584562611357
0.578524460324313
0.65451854467882
0.881296254370493
1.1
0.451406830556927
0.257011163628406
0.265836066300657
0.282314209159606
0.217240501625817
0.283574225627541
0.517945294322638
0.683885044706043
0.397495254366592
1.1
0.178690709774867
0.204039849091911
0.343705501093101
0.604633841924802
1.1
0.287899816828588
0.455444053674919
0.277462954684201
0.372661387840119
1.1
0.29137989218384
0.597409167638787
0.290530644553367
0.25152397197001
0.437467436411202
1.1
1.1
0.557149425604595
0.339197348275874
0.739623072930452
0.299072115609875
0.249544604346086
0.73748466013021
0.32122373067769
0.655936899387489
0.360462552793826
0.291413378541232
0.611921664419999
0.494443988353447
0.734808991580462
0.434724537614621
0.156539358862282
0.273800609425591
0.253964697373255
0.0916216613925084
0.202293989824822
0.47288578759481
1.1
0.293737520024978
0.362748147820318
1.1
0.19298550801261
0.329815086881806
0.400544734704036
0.511735728820356
0.313882219915
0.296024736990756
0.287855602829272
0.644342805609678
0.383735755891426
0.265123553139141
0.226325926325029
0.245397644658362
0.560834649246172
0.207116791791747
0.387212228193943
0.310918702256901
0.262620470771551
0.343554242184766
0.209881086311426
0.477485190180482
0.16133207279013
0.296609840809634
0.328914736599922
0.261255558253679
0.388736353029532
0.184829191142844
0.328120338786909
0.175843810674035
0.202865796329087
0.348447466601224
0.470153483642933
1.09190960633181
0.412092451207957
0.471365888631086
0.430360836697325
0.391661516125813
0.605751318636541
0.317265657286967
0.18593345097079
0.225270535498523
0.383970127320542
0.137670887224439
0.146910851968292
0.387205160501777
0.324079961167274
0.191015019595014
0.764947789392381
0.614230787989483
0.182966586120821
0.657913675998191
0.233856320528821
0.206975229487161
0.851290726200326
0.420079712000633
0.194687607288249
1.1
0.19596875842824
0.433009054678616
0.271292852654788
0.260996005917205
0.294139203461954
0.148818623653946
1.1
0.495387957622294
0.252433253447541
0.205861066852175
0.576538831690911
0.679887231772239
0.172170469230177
0.235621931036014
0.301590334504904
0.292559666891662
0.222126571973415
0.348762620161337
0.162155060115544
1.03773137892289
0.117485663800971
0.296660665380266
0.321421006811636
0.427520484355802
0.279299718829754
0.576314063846943
0.439121357576384
0.388854864408292
1.1
0.606911321383415
0.131483351598507
1.03944097086405
0.178900430832131
0.852896408364473
0.559534192193391
0.520250476412625
0.461376342841503
1.1
0.285872968863272
0.452813666276956
1.1
0.847475261377358
0.312825871140507
0.268365978205016
0.183005080618219
0.27007709618793
0.198905118488672
0.727757589285576
0.302591380951539
0.213793018041125
0.407056804200796
0.710261524660155
0.401775890338232
0.266595114607757
0.533632689171236
0.089852890256043
0.151848013897077
0.983048553337052
0.31866891382499
0.400345318440617
0.413552947875072
0.255326704186994
0.230451368438033
0.134056778753634
0.625713638848646
0.729691550945649
0.294117898156441
0.219024991561716
0.475207846339862
0.176716875740196
0.386003247433691
0.320736241079861
0.25385585726996
0.255719833885076
0.359369872072371
0.484848360978596
0.426020839461557
0.702784200193612
0.279014239765326
0.309977050558089
0.291463060159285
1.08936934597258
0.407458397981792
0.90161066944733
0.819201184424098
1.1
0.206977991570028
1.1
1.1
0.657165246808584
0.386421493483789
0.609683481095055
0.568457118152899
0.130770877189106
0.806824091905253
0.830077350342008
1.1
0.195836912321596
1.1
0.572295764205712
1.1
0.131662230581495
0.261226783129004
1.1
0.771207908420172
0.55194378323543
0.759607156302045
0.1445370619802
0.0744951274285515
0.135628839884354
0.312424777845328
1.1
0.429940557599308
0.404043329085323
0.241753256433695
0.755531566825436
0.400713565761226
0.178614239653201
0.250211106606549
0.373888969206617
0.26913396218888
0.647898257904051
0.529723143100139
0.388333446717047
1.1
0.419691058227053
0.83138579528327
0.306257728161334
0.124027167529682
0.674774144977582
1.1
0.33287466534867
0.520508860250638
0.429607384725426
0.24848325659712
0.84705222107738
0.239446206296025
0.474593893285081
0.718222233846385
0.15821372625015
0.169615507355229
1.1
0.970427976336547
0.239208428740197
0.675216588044376
0.363516372853718
0.523471075228141
0.294924092880924
0.247382266359846
0.859211911420241
0.280242410339153
1.1
0.176202973677983
0.156349546891808
0.527896774126931
0.510020915955339
1.1
0.493870315992322
0.239282482780751
1.05808719368432
1.07005533489715
0.239539972698582
0.462832085381945
0.365289168698599
0.27077547683739
0.277008368955034
0.545277091414567
0.183432767156393
0.364485874452539
0.431718811519146
0.16825915740668
0.242725497674623
1.1
0.335197314696653
0.804231003884432
0.254807381850651
0.27034080029485
0.267120583602052
0.375636061064637
0.339722312214128
0.805841238200549
0.576184244652719
0.497133781476743
0.316803718000978
0.144480204416669
0.543932336189485
0.6577547148104
0.419659694020437
0.754588524160831
0.296332008807958
0.326517229413255
0.132059893397591
0.386809725482982
0.404618512421056
0.267579897978275
1.1
0.723710817961832
0.271628800217612
0.259150675169163
0.239385490254004
0.58950555126137
0.266942765735505
0.274115403401713
1.02109645769008
0.389432310738615
0.255988911702863
0.244829934004553
0.301239511011395
0.14807402055909
0.454143085701367
0.23796204646325
0.268009365321924
0.261265994051193
0.247273185086968
0.314568648276551
0.303570791475359
0.157152099171508
0.24070197021868
0.189725402784809
0.30392044981312
0.201718077687716
0.232610117798518
0.646152154008023
0.669679962638983
1.01324808957044
0.511567250984322
0.371499257815456
0.234330966783688
0.258291473898893
0.231137184652486
0.259583925205921
0.329211925682292
0.447328503977834
0.198466123991116
0.319701307513187
0.289459055526292
0.143015884163376
1.1
0.611297656509115
0.131773571000693
0.198201834884709
0.0760048925761257
0.257148268102947
0.233306480045376
0.438302213339709
0.475345519983504
0.229309463390236
0.3324623981875
0.536356743150974
0.302457728396183
0.203944400463072
0.150673578591193
0.291312790834445
0.740678240604014
0.278846118936047
0.338281407162701
0.769428613102058
0.402113332170766
0.57563912653162
0.520106859089873
0.154606830839776
0.151889735192356
0.998942870444923
0.298450374508216
0.370903090366366
0.639293343003597
0.179106459245732
0.272460503607565
0.809019989639565
0.380685484981722
1.1
0.252475899687454
0.372708600927524
0.139564651185059
0.363671294230187
0.42657843315094
1.1
0.585008103079343
0.241527991104261
0.361476714595664
0.14093246921304
0.194628772454264
0.392783752886994
0.496708052396832
1.1
1.00477380387609
0.258290647597425
0.456546483561413
0.835860490857533
0.389979452107742
0.637649765947208
0.184594663950149
0.366249178506931
0.260257992956038
0.210692016839276
1.1
0.461702257693376
0.36240259448984
0.441020466210813
0.37553769994137
1.1
0.766074434020864
0.262363219687089
0.807491870600502
0.888541053721021
1.1
1.1
0.438947012242734
0.353425629619708
0.295691238376788
0.628777495562248
0.448535442270365
0.394057864930838
0.138739994530897
0.254230899897625
1.09973739019042
0.198185659357851
1.01639562043047
1.08086542311482
0.452986758351487
0.707413981138972
0.969131450550641
0.336690118018524
0.194414088189327
0.412070917294063
0.212717545305367
0.693749655520112
0.282845332233092
1.1
0.2298797551759
1.1
0.793169927254475
0.185856032049582
1.1
1.02459986244979
0.478291860900376
1.1
0.298439878590744
0.710343753048153
0.387669292685129
0.632566253321461
0.209633660614039
0.285405415484877
1.1
1.1
0.225987966893876
0.718810080871742
0.584211301150125
1.1
0.975460000358511
0.738834031387433
0.671766773205639
0.802090859833912
0.353642461713802
0.409991811952724
0.68720440040821
0.246193266237587
0.264006321917035
0.806182264691991
0.37631889020088
0.182889048276777
0.188249182300312
0.306638950771051
0.489126459638127
0.209187405049931
0.488820215949298
0.291371096636946
0.721093061069004
0.463609970058112
0.192704113226067
1.1
0.320647014965089
0.653221625555245
1.07118818465449
0.46658952907876
0.280426788482096
0.128134092132107
0.243148778222434
0.924210010113731
0.687140155806336
0.180293333962844
0.264977331315036
0.567443209812617
0.197116954997479
0.165341317116165
0.640157430151679
1.06790721259846
0.191949938165186
0.113909927203957
0.416181638035882
0.218146486271511
0.170869595419789
1.1
0.289133803281385
0.172971438027679
0.518611370463144
0.219213456604795
0.204243051347196
1.04949822813132
0.176679057634866
0.327413493676234
0.67200210505722
0.19846961198135
0.223337345311636
0.285146038711613
0.308772138938795
0.150879072636045
0.226767594091628
0.199721612238441
0.29943338998212
0.200344782776167
1.1
0.563417174133722
0.264306712105314
0.468553357363336
0.40060767214145
0.184886594715593
0.206068648168553
0.183582183279202
0.152827559613197
0.549140599545259
0.15994241531333
0.679296044158366
0.406120387695644
0.256885284727373
0.444444791708699
0.321669056005073
0.21372805240597
0.395926004630452
0.285729740000466
1.1
0.223628374849184
0.436686151855882
0.445284662059656
0.20672982452838
0.660985966498073
0.347533000733987
0.431137200017482
1.01985882921156
1.1
1.03852444754084
0.191728264513468
0.586566586449333
0.54356845385263
0.392768933165696
0.12061549271792
0.270051365261395
0.456521429296347
0.222520380157363
0.377367343621398
1.07043635440631
0.529195428969458
0.319138324996849
0.296556576328721
0.112438166364098
1.1
0.428711121709735
0.116110002665567
0.346660259819842
1.09762240794143
1.1
0.456792811184573
0.280521879515917
0.122451742240465
0.414672842287448
1.1
0.142759748976328
0.243046762709955
0.301185683768021
0.186238156949827
0.457922454524288
0.128091088344359
0.134252182947979
0.219993836867527
1.1
0.150509861685536
0.109078228298373
0.201692411250857
0.137775969711123
0.324384247017693
0.134937025990716
0.449564477180085
0.331251558853244
0.776357577595192
0.169156504865592
0.337868388530068
0.981804498683458
0.345702139979311
0.394217166155403
0.120893811398896
0.288682214830018
0.252567458655893
0.301772023473486
0.258209439987488
0.226381814354643
1.1
0.44467529969223
0.480177876500963
0.172546466577844
0.562335599915913
0.838546027863674
0.762646936790716
0.790297561892857
0.261485898742352
0.158517410462815
1.1
1.07771678508876
0.283396920057362
0.230582740142432
0.177253197737568
0.250626575869434
1.04303037959763
0.429070861405125
0.516737518984915
0.258440185041174
0.356339909899727
0.505510726363329
1.04417090238917
0.557252481491765
0.437115975171145
1.1
0.325021130763553
0.635198854636263
0.369945806141991
0.279868257926622
0.426927855510633
0.399937873204612
0.481944947838772
0.372829688018553
0.208043108170935
0.202215235374465
0.194071920832581
0.2370862159171
0.837015922695933
0.374360795930582
0.595808219025552
0.298574332225758
0.257866288716487
0.972009112576711
0.237985920015082
0.348235957592675
0.140564814055515
0.712320811874282
0.312797704977737
0.507639749843644
0.354228221893237
0.261378862078462
0.421427618465578
0.286174393514965
0.535669243724756
0.24357046063878
0.37270885208054
0.5993744592089
0.500678526363105
1.1
1.05761334115657
1.1
0.294917076747257
1.1
0.48107692152535
0.139102504348971
1.1
0.265064025222472
0.764010403940936
0.276671864194489
0.593980779784799
0.547818153732533
0.198973311076253
0.614259105772079
0.246557809504164
0.744653911761318
0.180611289162269
0.875627762380018
0.436408684246836
0.314408782618448
0.634890643649939
0.644850576894781
1.1
0.827685387454323
1.06062534829589
0.40410230813603
1.1
0.247276587521191
1.1
0.782959799502236
1.0427764241327
0.376734663879286
0.191071287271415
0.456231530504631
1.1
0.292081607068381
0.644596911950645
0.382860364443385
0.401685825837507
0.289694142069737
1.1
0.354850091068148
1.1
0.347788550547155
1.1
1.09082232441306
0.311118380175981
0.242495244421056
0.931753739237771
0.531255916914823
0.333490418529672
1.1
0.317172864010101
0.317962449183903
1.1
0.151720092702592
0.282940780545442
0.4689400870305
0.527412948453306
0.221370304904162
0.70559505714036
0.393118076689416
0.730820640154379
0.701067843699417
0.874721366515248
0.413554885741431
0.425985170653678
0.318365054049082
0.356642369896329
0.696931755305521
0.18535331443621
0.388199405244958
1.1
0.205462607754295
0.183482568488117
1.1
0.405587784077605
0.354877775784199
0.357411423057968
1.1
0.510010043919193
0.599293240438561
1.1
0.769212142247764
0.971928237908205
0.89186919755614
0.163666349607755
1.1
0.291005895273792
0.165746890244452
1.1
1.1
0.63656601767594
0.253820518122702
0.622943942422524
0.921498758012844
1.1
0.17261818516867
0.231386590362928
1.1
0.721237330878035
0.283987529945978
0.638031379028163
0.880532948268018
0.263230028481771
1.1
0.285983648280058
0.1768432123768
1.1
0.167783196082718
0.221847703973111
1.1
1.1
0.364789523595332
0.247788658381014
1.1
1.1
0.344306256347642
0.693333321186732
0.442308993087425
0.145650564376372
0.452927534738434
0.426504377161687
0.167670796141869
1.1
0.615287647606498
0.540848713437831
0.310482261625946
0.193910951800367
0.259404112323376
0.590918689640861
0.361556671983607
0.220798747804346
0.249347116485072
0.203902949081967
0.413238149799785
0.598864626818536
1.1
1.1
1.1
0.744034520141219
0.258064064458885
0.241467311423348
1.1
0.103558716412026
0.195860667821126
0.111590961688589
0.824363144550623
0.635576177432873
0.949669757466496
0.192206504982023
0.207640717099144
0.17255441839492
0.468631900687256
0.553272202930582
0.548205095881905
0.391513687964885
0.473009024551587
0.194361539910417
0.51531767950644
0.230607712428129
0.295156884745138
0.850113326420932
1.1
0.372107260262769
0.21690897472682
0.13428566651247
0.510911291779288
0.415536260513536
1.1
0.409909377558468
0.375414034968001
0.235924479510417
0.334003441365036
0.980699328713166
0.872468399819405
0.435850238581005
1.1
0.441213939727778
0.287958614663744
0.980360991545244
0.214194992746767
0.51871640556883
0.194268307529675
0.984780209301982
0.557805851885213
0.281031179953454
0.535407252800132
0.257666664779953
0.433302521598837
0.343219765816729
0.609355575665658
1.1
1.1
0.77760474268413
0.452623752307205
0.435884279769308
0.173768935927964
1.09368062635054
0.536559633049663
0.384292813832596
0.317800462131025
0.319996872515997
0.254094631669924
0.506591253614664
0.391165962026113
0.211736352629371
0.62376463928082
0.516976645468877
0.154435424429769
0.63238652894385
0.315031597254318
0.519040162473282
0.234732313949454
0.353392738248774
0.265449533841751
0.239589123934243
0.272264205384807
0.663124800380141
0.70631430088388
0.259768488886826
0.26453206900345
0.202256420371612
0.333992141479117
0.231210119727856
0.239961325683427
0.446835615558929
0.257416393469563
0.197187039240087
1.01886699941091
0.256796935970318
0.340529955670762
0.186998102519064
0.485152382267272
0.193796433360873
0.334073673427467
0.554193022553054
0.143173421058706
0.587394422343862
0.525748314115028
0.3784595027171
0.590144000390376
0.444752846558622
0.237681448612157
0.470833804241745
0.471678512431318
0.20033740884589
0.530363246682997
1.1
1.1
0.381902367960554
0.331686978083343
0.371982389872318
0.600320906605328
0.619133968883717
0.376985216043547
0.392424176020434
0.255445222234349
1.1
0.299768338387367
0.641998471398765
1.1
0.702601585822372
0.705984259164309
0.28646214509786
1.1
0.475057962307106
0.265046572157814
0.733629052425345
0.788335045370634
0.382356990897779
0.777930945642549
0.970716351650691
0.349505016122927
0.316742050103831
0.281245194798995
0.329404413080798
0.510893879618404
0.630383102548347
0.404316521209195
0.179266382874403
0.187764292378468
0.26284126483938
1.1
0.224754913131045
0.752116021878055
0.244907011313076
1.1
0.117524059120775
0.378190910757242
0.455433128212287
1.1
0.545915545779607
0.203490419452771
0.292225737507071
0.29473850591014
0.879439931429229
0.596092677770955
1.1
1.1
0.153749323384867
0.806912191270499
0.825643554124099
0.87748841557751
0.152539508589989
0.605691741120934
1.1
0.900922362770693
1.1
0.153325867647955
0.867675928034742
0.282869482231363
0.219442631503431
0.385565075502925
0.588676373914398
0.492551461804225
0.548943637914904
0.868451076548713
1.1
0.415178871222345
1.1
1.1
0.245327509782694
0.362697331128598
0.64233417973764
0.236206625221502
0.196116781909569
0.787357405604111
1.1
0.656717658300074
0.181555476822086
1.1
0.179615108865749
0.290250153586263
1.1
0.532140515305314
0.157975563117044
0.331292871020768
0.609318271684429
0.38594708424921
0.547813571586063
0.308923800531985
0.206426653094515
0.241512078242689
0.509406967391671
0.646440636153004
0.287077069055985
0.14544125404136
0.180742440737322
0.262249069687613
0.72693979799086
0.223675695740266
0.248075139659855
1.1
0.125762560026566
0.375277147164475
0.216410087170738
0.284924067400453
0.284970039040421
0.235928684756387
0.219257414173778
0.372839566628261
0.100756631082534
0.50295160310084
0.814615582086479
0.723974365282298
0.905688484707875
0.264609594912823
0.300866424892395
0.311365355189884
0.338260495300534
0.185044087669449
0.353711126114351
0.34755675253439
0.172613652371521
0.217441998231549
0.132240217398741
0.15450448717995
0.205879817523955
0.215543224729389
0.321083357347686
0.331021756106507
0.296199375173201
1.03596681790537
0.407546400770465
0.283304631222202
0.597718459814052
0.368189979441785
0.383922026137284
0.219561676835136
0.763850074959595
1.1
0.661812630269683
0.464800014122255
0.26473391368503
0.268066864610917
0.170568951970004
0.282528536816487
0.168033565014803
0.311988438807418
0.240495051887146
0.185839736575985
0.27084619702379
0.198697578174829
0.327376180513753
0.298978431791728
0.412365023856716
0.437182344740399
0.400095496031832
0.377188015105321
1.02685584857552
0.460785298657578
0.24511999998001
0.680412689404857
0.170478063914824
1.07602134977045
0.988907314310716
0.561471876846951
0.65616428501319
0.276091069056108
0.262936682969767
0.210406030909314
0.241075458281333
0.239948071738478
0.455595452842019
0.347994355298578
0.189370498173951
0.353250603361015
0.480063188722226
0.518284479101283
0.824872768699797
0.301195753793543
0.422634393994206
0.811499234742904
0.447544910748836
0.315396932964418
0.330890908133825
0.391181931134599
0.189795181129032
0.326317443199877
0.505861623275259
0.471685617908493
0.419865720556326
0.446272211677761
0.198550840855815
1.07852690215129
0.393945284239011
0.20400351960039
1.1
0.347707674854074
0.350611868620419
0.718954051276064
0.458443162712405
1.1
0.483032463940609
0.420236334987951
0.347085524476598
0.526864609239791
0.504529241139839
0.411186813271466
0.445472077198674
0.247311263345878
0.470299823770149
0.252508786123692
0.814613049579883
0.422452880593011
0.337761953398602
0.413781432641571
0.357234059091137
0.235077900699996
0.356222077729317
0.565868165862879
0.350187390300879
0.595264923427728
0.346083819745171
0.290663721182962
0.975489660684933
0.271490670596646
0.242120007941596
0.376345258457575
0.383924797200462
0.344430616197438
0.172543282236032
0.563962965889978
0.957411653096182
0.490931445370402
0.221670073132614
0.355206938609369
0.407377284658898
0.21892449442038
0.39610465961896
0.555400628178144
0.320206269194676
0.268109613545654
0.454657422354127
0.427437722244859
0.311958993584798
0.201283600430917
0.42511570615657
0.292100523353899
0.252084748363209
0.354170825455061
0.60339188345948
1.1
0.432935785066588
0.336853374364095
0.227713018199388
1.0742018122422
0.556524430011748
0.165950827006222
0.511430504777896
0.318672379656223
0.669837585339715
0.754112198968228
0.540353378202406
0.162635907614368
0.344890385927557
0.393568920088947
0.975468982123673
0.292380458211614
0.200810341856351
0.540471709335006
0.555026353650758
0.298319702857866
0.531738837229292
0.191833146079003
0.686191621962521
0.24376255556384
0.559810743376086
0.405484986018909
0.19096922399066
0.285617846651894
0.698914865115309
0.324725842281385
0.57183780206232
0.192289266926872
0.698162445337213
0.507054908861053
0.416853346169034
0.293513126755278
0.536033436353096
0.266947757913465
0.623126201269213
0.335033571000126
0.263764947325826
0.650326679871013
0.394123513432787
0.32694442031032
0.59037885896182
0.428359241038286
0.487386290366935
0.963469617429164
0.310068191069675
0.571171096546358
0.259337569599909
0.446688098466945
0.259460069879898
0.277354847054727
0.509041384078409
0.203023307771919
0.303414470799012
0.196021557422451
0.697521630639716
0.253258120407167
0.434297928306725
0.38045320914665
0.199416878711216
1.07832472145849
0.417642364107867
0.856131013518298
0.0918280933773746
0.328377801325403
1.1
1.1
0.317876272006784
0.343431557725245
0.286493182623833
0.58189722398136
0.293862650052335
0.422275779829326
1.1
0.213898294736679
0.300222714030374
0.219254496426609
0.277011309864977
0.660909092519086
0.171314549683729
1.1
0.828938649183481
0.261454981925302
0.325727355380804
0.29525871833078
0.210885867556677
0.167020918938023
0.228829525650287
0.39872832015304
0.543243533724203
0.522525219192464
0.506060422222227
0.364789462171252
0.292201840008932
0.209296303785385
0.303486310700943
0.397983114682625
0.202925376979334
0.250062281768145
0.659782259563767
1.1
0.396153784630321
0.231261035206034
0.334995164290746
0.357616235455767
0.204396069414169
0.212152861591732
0.200154154027797
0.266216690609958
0.370094933069667
0.245393697693786
0.299708448029664
0.253754144696941
0.269847846303837
0.30449799128485
0.40194789553614
0.408220660057754
1.02407347269896
0.287768484946131
0.459731374835246
0.297334426040215
0.308168352008079
0.302803702945565
0.549748599119336
0.357812678092372
0.187646220556702
0.397313869225498
0.399195921877417
0.995059029806375
0.586007013974815
0.162509414376974
0.356467793399986
0.592847130623232
0.481471134574384
0.418462579717709
0.141869962213385
0.179059574156561
0.336958578107642
0.37420063629241
0.350015238094996
0.575325133160925
0.307405259822894
0.208264885266906
0.360345817479283
0.82292280484226
0.356197645177153
0.412079676025509
0.211115794284167
0.27690809104627
0.32088314362678
0.262230210055534
0.461999942092191
0.558163928903863
0.410395665678742
0.468442454134624
0.276754881101164
0.889381048467224
0.436698227160213
0.277486167242912
0.845802065001322
0.111169096529874
0.779263873999116
0.79758927323841
0.192413539425651
0.466212602728568
0.769936522707729
0.611718220968335
0.515885057640845
0.525410693454255
0.260265434492232
0.61854611490198
0.801164511054171
0.533462608654897
0.901977082049029
0.737396025092187
0.344519563087841
0.496535661056002
0.683821043490707
0.332611979366235
0.438202372069506
0.440601576065107
0.230991416833106
0.41918634818502
0.295280762981159
0.095767108472828
0.910366952288275
0.406171631518847
0.621677760599621
0.212236332397543
0.308713065385032
0.608775594958331
0.179916202848901
0.189801438678008
0.235890464916852
0.223022113288253
0.649162676595599
0.268238747736552
0.252113899587594
0.272988250310571
0.252960226450935
0.330050345799139
0.344772358651256
0.502563245871888
0.315306004382398
0.217000802792629
0.746434284027
0.243574937628923
0.168575875201519
0.289625389772893
0.337233192981659
1.06163096671495
0.189155333868133
1.1
0.655595940534405
0.511874697625028
0.252382618664429
0.421764876761047
0.174782164228624
0.343769310159263
0.507429324979651
0.319828678798208
0.635714704117085
0.676952724197581
0.260909581870212
0.171704416369202
0.222394444783642
0.179629689201875
0.220857463930961
0.772621401135603
0.255727976306204
0.354313457561907
0.247174229769963
0.480596367840308
0.975255734707074
0.279540341461608
0.362037016864865
0.465452148744856
0.8486596706679
0.524758546823688
0.16499516848648
0.766960140287076
0.8115484490761
0.338096342014406
1.1
0.269308963790256
0.313690318407057
0.573467104816068
1.1
0.55995993240214
0.480260304055419
0.955936850469697
0.691938502404559
1.1
0.210806050327435
0.90572010279888
0.501632474589898
0.26741641605472
1.1
0.97641596552805
0.426001897056382
0.568115146042943
0.295344788076401
0.642150770514246
0.274617630686622
1.1
0.415500196332217
1.1
0.469252585676424
0.933093421303337
0.192694885602337
0.476812743255505
0.345058455707483
0.479605377496712
1.1
0.25843178113699
0.737509282870358
0.849244162293244
0.912757043307976
0.342868436136
0.331970289799947
0.986587578752909
1.1
0.389126831467675
0.450687353045636
0.573015011282136
0.429948905509182
0.243401406024127
0.530036343468509
0.165886172519563
0.204299965293888
0.222787189982944
0.859509214825343
0.363602623624907
0.391632873997357
0.554660025705137
1.02494682583257
0.247024198928495
0.148115252757167
0.238766810873841
0.507850949972426
0.276063538930707
0.431447031624973
0.288643238528616
0.434431079987349
0.446928928999134
0.352349333325638
0.40663913568783
0.425172158604686
0.600186308977374
0.684629823061761
0.303528419074458
0.451007235401344
0.335067015208223
0.233060484040633
0.291021547380874
0.696460121573301
0.238115618464697
0.311991954370885
0.491679311777347
0.37034254708551
0.363105037491052
0.339864897902909
0.41067179066095
0.348800551567388
0.509264068043058
0.663475875183579
0.700316097827925
0.424721112944144
0.353315002017372
0.513707621914078
0.358194306756679
0.370923548145877
0.320184094988095
0.376785833537928
0.305198839716193
0.221250725055293
0.500083034746294
0.431311712096319
0.492894203080013
0.464453384057737
0.305336497684836
0.724343034483429
0.43366165621318
0.447668891757335
0.23604705855004
0.532226891767127
0.363232895154974
0.964941223914391
0.31394561358062
0.799460223997279
0.220734994881128
0.319594318020017
0.420884677399988
0.553573819234312
0.857105743704907
0.585769532935879
0.347304535773
0.515865235165103
0.431186086174089
0.318994918106855
0.231819868299397
0.287093163710808
0.517145437374354
0.687827963928843
0.29242717288238
0.205602411158199
0.640147339669555
0.364694872758095
0.199083088903009
0.437414263925147
0.410708860581688
0.413920477390848
0.728881598444367
0.350672963789016
0.249566767854216
0.337846805557067
0.200234156474086
0.784604365764465
0.614375864819488
0.603189822488122
0.756740058153437
0.34900881706937
1.1
0.394187685904823
0.399116762534125
1.1
0.957819252204395
0.987657108883151
0.216981483254788
0.342301783528879
0.482774073753633
0.429591836816873
0.232959142430191
0.3739218872559
0.408642933645247
0.666760197711345
0.289116867548638
0.601703601405645
0.545604575019542
0.327961489747124
0.233982613707123
0.304811780156539
0.426937292738521
0.290664399124419
0.724976618424142
0.435316307374086
0.46690860188086
0.381056856894822
0.446685647823247
0.388131104161369
0.42993804763408
0.423020715995953
0.429514150558942
1.1
0.702965270617117
0.169863184053456
0.503774710536033
0.716673978976546
0.696988983065243
0.648661347945238
0.331716869709823
0.364527406046208
0.399800752604142
0.279401018347473
0.330641082104189
0.802665763778667
0.172972515935118
0.815566639739924
1.04123815676828
0.258731983158671
0.509589957990849
0.443823696386017
0.556798047624547
0.328385904020119
0.896825831275384
0.677067198889042
0.564596025296801
0.508106992101716
0.975478466393223
0.675017696389
0.459712397679591
0.821000543203496
0.852333982236676
0.371168964692823
0.603804823717334
0.500079728997404
0.253583592499359
0.419980213409134
0.747890941133246
0.545074863068536
0.541354604278596
0.726733955599234
0.239468242672705
0.34683016472165
0.419598543065359
0.621788114123296
0.412616448056406
0.879577369081491
0.508224613357723
0.412660578924696
0.522607176585967
0.603068616624756
0.331304270217116
0.465528071686529
0.587769920740508
0.415663147161074
0.421253653706757
0.352064687187251
0.541844844471103
0.359831291541139
0.644963070925096
0.625952241926582
0.158354164882943
0.280451477658409
0.797588346146043
0.363091425844992
0.281860359297738
0.550701254073794
0.224815532021591
0.276661646920123
0.553398454381944
0.376438136989709
0.352988397756898
0.348852695593283
0.278903157690876
0.437657047626033
0.409626909810289
0.382441424096878
0.349917949079578
0.398842527893708
0.453559979882477
0.623204640436519
0.285929579884276
0.561570172133436
0.221610995893069
0.561038214819259
0.417142044618026
0.339426500471936
0.2055101678456
0.398181476268237
0.259528105178772
0.348614419701673
0.572746355193593
0.276686574617308
0.553471687681955
0.938924549188878
0.279040847071994
0.302229794508148
0.24307913688505
0.266051638939
0.487641241335412
0.342674423980299
0.225605192998033
0.399314017136335
0.420167224537239
0.432308566685512
0.235962118032504
0.390327786808435
0.503831374957633
0.250967381254834
0.597404030288545
0.31786021555891
0.231864589547467
0.217045003452887
0.608213085927214
0.384049479810431
0.392875207691084
0.381664695221301
0.666434686177673
0.789274450026768
1.1
0.514087876642163
0.597267331328025
0.518642240263127
0.171964088088788
0.370138669392436
0.349351501741709
0.224814682029305
0.305952130764182
0.349938708785174
0.243779678096955
0.621281623046385
0.257724353026085
0.241549718128979
0.233885678726842
0.297272239063995
0.547804459854142
0.238078517886466
0.483604636969951
0.956162038645123
0.328238868305216
0.53820744858913
0.782232995714099
0.226336275546543
0.15680067726544
0.792280442486335
0.272838882468376
0.186665970573043
0.1760906478029
0.4357791644465
0.146881469456328
0.28239213583752
0.594659615847689
0.656248926332398
0.330130857525712
0.159369510908023
0.256262327556282
0.877945841668752
0.199011290523161
0.437790730640275
0.258146631497492
0.272384992037028
0.155434611852438
0.228209121225211
0.334857709268518
0.236433710604655
0.725778473710574
0.357914976920926
1.1
0.398107910022112
0.293806306626482
0.227383149069123
0.642925241808708
0.598673479452143
0.344860471789477
1.1
0.295636773027296
1.1
1.06974032135187
1.00236919165122
0.453543290036094
0.331911537331098
0.310866869987427
0.632845937941454
0.346916362428285
0.205036903809836
0.329484489313173
1.1
0.879631054464666
0.197896334059428
0.926372078902592
0.591878844641358
0.850918957727346
0.296988631835959
0.300293215468063
0.614932367574051
1.1
0.23745574161448
0.241555987256618
0.27714594127843
0.269477237240826
0.427048259196147
1.1
1.1
0.17408381250362
1.1
0.41452861471439
1.02605735947615
0.268695248562747
0.386115211363893
1.1
0.201099393026985
0.440442199225293
0.393555320090402
1.1
0.216918408129302
0.463396452390617
0.395459990744561
0.276989951569896
0.339131464942058
0.448599655601503
0.516206777254402
1.1
1.1
1.1
0.327604947414181
0.240434088190384
1.1
0.352777329027103
0.295588138477689
0.21317612418394
0.440036706561279
0.436267970296068
0.263645254874971
0.218543411223924
0.104204694336689
0.358796117114266
0.646858609873356
0.491363271828111
0.239276023604606
0.633745472676291
1.1
0.36866360727899
0.856067081122112
0.399709487609773
0.354000680232163
0.788600474695325
0.880708285022593
0.556224559218405
0.174128252736241
0.274094285181214
0.332373837840073
0.742720047008131
0.248423545523127
0.31333609051638
0.509064864500465
0.318047579653277
0.314654366942171
0.412722536284902
0.228701729589533
0.205156235904811
0.339306200393952
0.321231466955899
0.233750240459173
1.1
0.363417759596673
0.280768993704445
0.286513879690423
0.397188924757164
0.466189948769486
0.19626018833751
0.333811734019751
0.418088437980107
0.223068187947508
0.773872427593506
0.134355366325946
0.304275372656171
0.198771927674117
0.239200891993412
0.184011863780224
0.641192880689738
0.208193545230969
0.236226381350306
0.417957630709994
0.303317788143414
0.204999960558681
0.13580725864737
1.1
1.1
0.299878275678821
0.357400738486581
0.293926150294504
0.421623047947192
0.396982808405709
0.587190861443651
0.408029863368966
0.761977536909
0.250404457216346
0.378417098711061
0.250989325206873
0.18534363284063
0.21559897943093
0.963307243603487
0.499329300305264
0.215577589576177
0.414436401629939
0.277359556990388
0.286411679457519
0.359447047437016
0.260815840041212
0.511922874444724
0.649371140457399
0.423446528033046
0.271112832108564
0.220177179324592
0.30589601151058
0.39468042735482
0.118770231109912
0.4949317891691
0.190090054651934
0.372787708802978
0.140383121631666
0.358499920610657
0.321953300474167
0.178206839038927
0.20477454869403
0.475415256508676
0.290784760987909
0.100765812080401
0.141164940206236
0.416544218746193
0.328331737801528
0.313051312116979
0.456054177462738
0.282952486306163
0.453417826698269
0.488828906507559
0.611310101821821
0.445232976971411
0.298673478433779
0.335717131055572
0.948488655194503
0.477857333781138
0.289798733589215
0.32350417628953
0.502716747343094
0.299664931208508
0.399965046385272
0.589064187562674
0.300302690493629
1.1
0.316579493205332
1.08946372043921
0.454692198053281
0.541080022298138
0.272369083750913
0.442383910755652
0.387699398636899
0.883896478889528
0.510389679950956
0.317031547552375
0.145023356267618
0.530446958075441
0.468674535866554
0.294576108075175
0.449230633271959
0.797851902378863
0.42408895681793
0.222035744694403
0.376013822216537
0.335671397956101
0.414437651945891
0.300877599436469
0.268273610053523
0.295083501411534
0.329620535350911
0.202745879335892
0.266958846037407
0.569801762651161
0.399383851941059
0.207465369564009
0.566880547090433
0.268042814346714
0.24417940046823
0.491428743204828
0.233843594133957
0.332589886954963
0.233983220365371
0.293027434387316
1.0489872417858
0.226229193188096
0.402062271720982
0.263854484692222
0.337569079662971
0.231659712675586
0.390083983371101
0.229642359875447
0.426709956514401
0.522328662071726
0.313362945284669
0.385048481823555
0.232462255102423
0.958593680171101
0.567444276960068
0.965422306979438
0.410249288565544
0.75600642725685
0.562821511641518
1.00150014211058
0.207891801025581
0.324179610961135
0.696321820819304
0.389734988051697
0.318135569215142
0.172848766285418
0.214052161679585
0.318298516080916
0.626877913254529
0.207895721291436
0.476349196912347
0.291058263270346
1.1
0.581050311569035
1.1
0.322733608888016
0.425414262729187
0.756926102529
1.07839816782916
1.1
0.258776272840655
1.1
0.713103522931848
1.1
0.340445671595778
0.447630192756022
0.434482260480183
0.29826225734565
0.222267098488328
0.498569102808409
0.561500298992359
0.656682838208348
0.84930289695156
1.1
0.180547633052523
0.22777696441023
0.515970343837041
1.1
0.498188607283971
1.1
0.253468652109704
1.02942232866776
0.398257002382811
0.869956953920187
0.610211838454577
0.103338426465451
0.211478277518699
0.775837582295293
0.423244716900784
0.623746234975437
0.317029993703183
0.33656230157311
0.52236644741427
0.669710404999681
0.552646079356536
0.508224717616836
1.1
0.243655430151457
0.40617505955809
0.4190566000444
0.271728114306864
0.540488883518755
0.154152990508029
0.759354380416352
0.284600553568547
0.486353407039008
0.237905558534782
0.661887378789955
0.274540693616305
1.1
0.597326608935944
0.263706039903954
0.993955123193938
0.563191482140379
0.282135328257961
0.532784408025207
0.33781754898051
0.237332382132684
0.554571985313284
0.816464079161579
0.436573811757625
0.478368171802041
0.468069779628332
1.04258610158233
0.532445765553048
0.24482350407275
0.723093423329732
0.354114835440398
0.524607767768604
0.313148237471763
0.329611089050729
0.215926847488065
0.70633024491145
0.441693424523055
0.690005006144591
0.442618286918715
0.286368129690884
0.341599730480773
0.34178411822987
0.578102132482693
0.447693620003289
0.442436781380602
0.309021555266839
0.283454090565011
0.704166475686457
0.198099472109461
0.567278134261369
0.966501764637093
0.582711238968004
0.457872952186383
1.03458194341742
0.398086573438706
0.452430609989803
0.375623356803558
0.981720257981386
0.418651350849997
0.286722679357584
0.351233800519241
0.824898941618615
0.179892200889601
1.0550117149976
0.379763872200675
0.290307822669914
1.1
0.3646818757875
0.655848117206383
0.698005696649958
0.220307835099817
0.396619994616545
0.384183947275251
0.408296306206749
0.37509461284792
0.304482411857889
0.193875964797278
0.521399125341207
0.457247385428948
0.220121194275805
0.27498306576436
0.273986675526283
0.475377459057134
0.369234966530302
0.764125283338052
0.624232697089356
0.922219347483443
0.118926301315222
0.237069263258779
0.729729458122197
0.341315348981775
1.1
0.529248834979175
0.236624814377901
0.359687430850749
0.183905513992642
0.513059252403581
0.31972661389901
0.564831200699503
0.147254696870178
0.215537003773716
0.264795891165491
0.205407606808886
0.435684606322381
0.187524768131172
0.549490811800795
0.415272620057503
0.275017994675519
0.280498040720278
0.576231460195967
0.12456480754426
0.31093346034924
0.166066755020022
0.190422531852415
0.612336131742469
0.218957179319108
0.249430443572461
0.271876306789905
0.436524031184419
0.19682355069542
0.407690144664649
0.497289803658814
0.492358928872621
0.244745820530187
0.20307710953374
0.265944931125213
0.178662679432923
0.122052053536877
0.210350211819469
0.222162098702431
0.303974181965482
0.209517489564054
0.47708997450837
0.329434671051241
0.551444482778253
1.08344158914977
0.356879171070332
0.559811435526102
0.405517788430276
0.196822030475056
0.699591639617342
0.244011069190044
1.06025126770584
0.447535293118599
0.673588561663926
0.401634655876024
0.594470626072761
0.470763671324324
0.29334669033042
0.44778390213578
0.472826712840748
0.575318314352257
0.488516536653401
0.441179506826603
0.170135701551508
0.356989784220398
0.302195067697102
0.224085410043897
0.384939612452427
0.469572817377788
0.347280834966355
0.5328227319522
0.45613134176247
0.771845868361611
0.362736094392779
1.1
0.393536797775364
0.196359066195625
0.334059422031475
0.486210590920647
0.238776275303394
0.333825739848236
0.261022655738748
0.393872922485438
0.353431935920878
1.1
0.687166193622063
0.333048762725723
0.19830426484295
0.257029254365854
0.348045962499441
0.322629804507649
0.529573697582364
0.86527257533294
0.281042995354611
0.293417412040395
1.1
1.1
1.1
0.693209804176266
0.560034124429923
0.312945803132311
0.394240666968448
0.323535027485207
0.973434107333251
0.25738767401677
0.59097632909559
1.1
0.353068835166213
0.363888468183998
1.1
0.434394038064982
0.840488482712611
1.1
0.401881459352738
1.1
0.549382443492646
0.953408176619755
0.974597925197074
1.1
1.1
0.322561078912898
0.226135734235708
1.1
0.495767165297608
0.770414727927642
0.207251915872585
0.460605435784672
0.568383260177803
0.232718337280628
0.383943404077798
0.476461049755379
0.533854620705204
0.349548893058719
0.278319058490714
0.34082575857609
0.364959360557222
0.175801408961829
0.598603186467953
0.211246543050781
0.160360789803122
0.871085279868105
0.445557045037455
1.1
0.322310025792652
0.821983433803133
0.271532599038296
0.592397991381283
0.967010216833726
0.45392257375105
0.814296644497197
0.153318135518195
0.243637946232382
1.1
1.1
0.416916522037666
0.849892723909112
0.581533071488435
0.153583346942628
1.1
0.779109000224277
0.544426693150378
1.1
0.231039196908555
0.249515587117405
0.568257626931013
0.696637795647414
1.1
0.357807661080691
0.167142530535887
0.258236418927865
0.354141185699459
0.532316501543922
0.558003168862392
0.278179223423188
0.565649714422654
0.163067080100234
0.204838622205564
0.375635237316319
0.25923616639905
0.354803507184365
0.162103163397169
0.165076974696099
0.934003561685117
0.280955502856099
0.233346405629246
0.466399910962128
0.442534315749111
0.166729828446653
1.1
0.452984836282576
1.1
0.134907957906731
0.576549085519506
0.306549814559515
0.479896633945228
0.940301656553194
0.239979762999473
0.284940218150942
0.170170211886039
0.258166472521996
0.248623068653677
0.17805045234709
0.422892389513843
0.254561143764753
0.693652866445239
0.230086207909962
0.354739703467134
0.312618095923879
0.239777793379744
0.114735692205797
0.53856610426798
0.14882453627451
0.341783357560566
0.317901666273579
1.1
0.637291814071943
0.102717286563827
1.01200781142063
0.195457503704948
0.827937128271941
0.272550558685428
0.659084291078059
0.430625042633728
0.285042854654848
0.279040082825282
0.233389569690784
0.478247353737977
0.47670377319821
1.1
0.322870254331784
0.370237125543148
1.1
0.233524748411683
0.312128853014137
0.362778435870237
0.334378131935499
0.483361408075804
0.319886139477301
0.309315743604507
0.277251543454572
0.402302222612693
0.369180234317135
0.337354978524542
0.516641702983161
0.505210107479152
0.729969297603197
0.491235931644424
0.440428867466724
0.516328800667466
0.342610243701728
0.35533276541377
0.454379709674801
0.260292506432561
0.393106185752983
0.405713826121156
0.583324886916366
0.453894658033899
0.217508404707811
0.353704060448065
0.30481801131562
0.239372711058783
0.255832259157353
0.419042859768275
0.383948084552
0.249896384999637
0.341038477397296
0.684442464492803
0.557735377515802
0.345490275190359
0.338395503529082
0.421074101858239
0.183964800814697
0.745141632682834
0.502706988780807
0.397102746559001
0.377432258577508
0.272297409404372
0.355961044443432
0.248943670083676
0.723817281021093
0.848813519077074
0.519586710220547
1.1
0.258413501825649
0.342944239246893
0.436974899924178
0.329549134250265
0.846477603748524
0.397753960362829
0.312786339015469
0.301302887300042
0.463571716949748
0.300676191086705
0.331696591385983
0.227923824456156
0.234378635056959
0.670750359580346
0.29639465164017
0.356676485787199
0.326248219268884
0.190816034185667
0.252259375252794
0.889577305092378
0.316764840483393
0.417837326604811
0.433327467463616
0.489993693803131
0.336994666735966
0.231265250567399
0.239114533482064
0.268795045220282
0.285376489582575
0.279391946759116
1.1
0.412218913265854
0.310129771192097
0.376686986931777
0.282998045423695
0.423525404116947
0.255172697779096
0.20435610658683
0.725797503662999
0.339113456876425
0.398991677785239
0.358264566412322
0.564700655038571
0.281835355863175
0.567922258605606
0.330220073592191
1.1
0.347492946558216
0.320271232183853
0.204160490322483
0.424214021908734
0.434600748896513
0.336193664372624
0.465369387916606
0.484305847175866
0.403683897956193
0.362723541066409
0.253590859209261
0.509883675829622
0.289606348411766
0.537106752681853
0.388696089349323
0.28798798045045
0.282721397916204
0.367094628301741
0.759238729928649
0.307104440335876
0.162346849336198
0.373357307554521
0.302487876766402
0.216820268958865
0.400475339578277
0.273000116889178
0.497380946401984
0.288997626749808
0.512944718095096
0.233876672922613
0.515131099635207
0.424084657931558
0.328695455400374
0.410794219947988
0.585557431136974
0.279151646443448
0.301168730538063
0.241189965372476
0.261834806002317
0.39209442081071
0.864358904577771
0.441670504986
0.248951003629089
0.307655045696171
0.346831798317154
0.247277152798141
1.1
0.415826909645487
0.246742096401088
0.318248879323984
0.284316674006758
0.340614909628017
0.358305873035093
0.211550693878608
0.30012242069536
0.597517456017483
1.1
0.421551273500446
0.304934332394859
0.521229081862262
0.797760618841118
0.320079467648785
0.46990772424973
0.469261110620586
0.741539344880858
0.397771181904375
0.254036442503769
0.318536473277806
0.398527237495457
1.1
0.623365333981976
1.1
0.525979198667653
0.304712592866136
0.302493453529527
0.151083392614907
0.288053438817888
0.28353844523016
0.776553603451721
0.236684515388904
0.629746807391359
0.253610593377784
0.202636456803218
0.309046731143811
0.442772547400064
0.215755735546239
0.39371192207746
0.259675022004775
0.519479554331762
0.253999519318473
0.236512810270041
0.223783768449015
1.1
0.542786609029203
0.35622106348901
0.342302647203177
0.596218203373125
0.361495146859629
0.664500116518657
0.258049508590865
0.358678586397133
0.759803410120806
0.240353809707959
0.248867643292886
0.366639099464056
0.594603152996032
0.421441558699887
0.612066307759182
0.348447445003055
0.321733453168714
0.243608687099543
0.329262806942654
0.274718849178628
0.649792326324146
0.24678333679076
0.298428494546725
0.296020259277358
0.3614360284191
0.483931508438587
0.366847569588109
0.291905548376184
0.254358723831522
0.265133158619688
0.266923485251587
0.467350618265116
0.351482952245196
1.00465107937287
0.485399217052705
0.215243325624164
0.487984558125313
0.593300758294054
0.28898539765991
0.363942368425465
0.300873675622493
0.259660020123952
0.43794029856159
0.447759108689058
0.292250594223391
0.396924260110462
0.656746799165878
0.235335530572217
0.174884444738199
0.304705045638796
0.670889330574726
1.1
0.599178278968945
0.306713171880367
0.304698409757169
0.242248201796268
0.261651863618596
0.376504872596886
0.8129811833341
0.246651564067272
0.312548157800541
0.3989956518882
0.570418223296022
0.843437801149203
0.20470616526952
0.268860210216024
0.280399841303968
0.494662836224905
0.839816199907668
0.331757692415346
1.1
0.412649021664691
0.263723481669689
0.522297358437265
0.611187879749969
0.475901392082384
0.453266089695065
0.245182786868461
0.384571689547692
0.376470653698865
0.212408185731892
0.720448281944658
0.490843986987943
0.624004882784868
0.424099196441399
0.428964687558427
0.173520291343501
0.397556710677675
0.324613626616072
0.272190408789725
0.462100882530723
0.609662995474298
0.35150448755031
0.282054190124988
0.378890679793272
0.36159690226028
0.859243651830712
0.519930305480989
0.440146409511062
0.553432877368874
0.153272037363795
0.605701559273794
0.501786094770538
0.314255096814497
0.394270761306721
0.358821264117916
0.169391109298742
0.317730441586016
0.33284744886699
0.416256379134649
0.269273865985604
0.495863873039895
0.253667156283284
0.248810533025843
0.210334358433002
0.679450528893777
0.514722315632009
0.544042075770499
0.256596708082649
0.440708393564371
0.39869731122989
0.515574183006107
0.234081626329022
0.423637488279641
0.406448717570916
0.41574740754851
0.356917745704658
0.170679364630748
0.432879527659988
0.289274005520259
0.438456281854919
0.414397627550465
0.259623652616873
0.521879137651474
0.420302572690831
0.791032339750893
1.1
0.240568543097248
0.379881629574574
0.494253464003977
1.1
0.324571895661009
0.249174857106958
0.444661863232024
0.339805967419692
0.303167218478102
0.997271272978667
0.347069728945069
0.67274823003749
1.1
0.202072532052445
0.531278768770672
0.418291504399537
0.300601996233156
0.443066079638322
0.595986019712561
0.531901785734448
0.228861533332876
0.547536537361058
0.998084569939962
0.227420188236522
0.256179681289926
0.936115978606349
0.308632334855685
1.1
0.37679140477905
0.20114845627683
0.349009622720257
0.687596619822607
0.344372410332693
0.695661270859931
0.642884695122471
0.285009525678715
0.327719419325984
0.267031521350031
0.29533657676443
0.232828379259295
0.54572868928694
0.471825250811865
0.583359574830644
0.447215715012439
0.161222301129514
0.872163598848528
0.209396877526583
0.205342835517399
0.652633873246745
1.1
0.500493529596034
0.580102445805619
0.367458088919037
0.27845740659116
0.274729180176494
0.961123586104742
0.220460484531942
0.456034167709318
0.890166004638864
0.277533244892649
0.468226241975848
0.197434236337711
0.343193752528132
0.311493123442226
0.288177775472896
0.296562335444895
0.699766466013025
0.489337181163201
0.283742075368631
0.470150238297553
0.454844800525817
0.569046595549604
0.419354044537064
0.561644783094127
0.406004745350437
0.575648071703301
0.768866051667595
1.1
