# Supplementary material for: Diversity of spatiotemporal coding reveals specialized visual processing streams in the mouse cortex
Source: Nat Commun. 2022 Jun 6;13:3249. doi: 10.1038/s41467-022-29656-z (PMC9170684; doi:10.1038/s41467-022-29656-z)
Supplement: Supplementary file 7 — Source Data [file 41467_2022_29656_MOESM7_ESM.zip › source data/Figure S5F_RL.txt]

bwTF
2.86195274106106
NaN
4.64692939745291
NaN
NaN
NaN
1.52699853399817
3.34121921772032
2.63896643701266
3.13558594896801
2.08153702205373
1.17750000030786
1.17750000000283
2.51032482644643
NaN
NaN
NaN
1.17750000014294
1.17750000000583
NaN
1.17750000001032
3.87525193342754
3.25788750607615
NaN
NaN
NaN
NaN
NaN
1.75448014733721
2.90614387459769
NaN
4.40557771902476
1.17750000006374
2.06309606223224
NaN
3.53465271637433
NaN
NaN
NaN
5.53503455198105
NaN
4.71158351986169
NaN
NaN
NaN
2.29109448308398
4.56567524350633
NaN
NaN
NaN
NaN
2.37097745345619
NaN
3.4870459023725
NaN
5.09984349403086
5.14690531088009
NaN
4.74982852015016
3.38138247160186
3.74065445369966
1.95951050045686
NaN
1.17750000000058
3.0566198349225
NaN
NaN
2.32792510392094
1.17750000000005
NaN
NaN
NaN
NaN
NaN
NaN
1.22313997151833
3.59647697161223
2.29250285613456
NaN
NaN
2.00650340767435
1.84285217002402
NaN
1.36358117273198
NaN
1.65890237211884
NaN
NaN
2.51005120618354
1.82399808774935
2.25031851009806
NaN
3.03307725216477
NaN
3.392905911458
3.69864931711204
NaN
NaN
4.14547504549397
5.33686868549025
3.75017336013285
NaN
NaN
NaN
2.50025180068468
4.67304325568423
3.13459168661962
1.59451951686528
1.94585240782834
1.55912959889954
4.01071393022431
NaN
NaN
NaN
1.95604271148435
3.16217137174908
3.23737968815292
NaN
NaN
3.90272413863944
NaN
1.7486031553642
2.64918800190394
1.17750002640782
NaN
NaN
2.40493721559356
1.30208264764937
1.17750008100593
NaN
4.56611058084407
1.88286341486381
3.68666298726956
4.49837641957893
NaN
NaN
4.84866607035368
5.30172414941883
NaN
NaN
3.13296891835631
NaN
2.67984699181968
4.85226752504676
NaN
1.53471336081556
1.17750040468417
2.8240662056408
2.74342563141407
4.20320167731773
NaN
1.81501204387109
NaN
1.98171893031596
NaN
NaN
NaN
NaN
NaN
NaN
NaN
4.26948712409183
NaN
NaN
NaN
4.06436389770114
NaN
NaN
2.65739490971891
NaN
NaN
2.66253111839923
4.50441568018634
NaN
1.57771791059558
1.41820785526584
NaN
2.15976842737934
NaN
NaN
4.36180875565242
1.78461053214728
NaN
2.58956410741369
2.42540098854047
NaN
NaN
NaN
1.67122043373128
NaN
2.64517609342906
1.17750000036079
1.17750000000005
NaN
1.38609702948863
4.77270638280632
NaN
NaN
NaN
NaN
2.43723965475581
NaN
NaN
NaN
2.89133037074586
NaN
NaN
NaN
NaN
NaN
NaN
1.89859191687723
5.09044732597984
1.44965172143791
NaN
1.17750000954198
1.19770955512889
2.66828172736991
NaN
NaN
NaN
NaN
NaN
NaN
1.40013453525838
NaN
NaN
NaN
NaN
NaN
NaN
2.57665707366204
NaN
3.95283905000761
1.66101200394622
2.47762083053304
NaN
NaN
NaN
NaN
4.43392903627127
NaN
NaN
2.50324415205292
NaN
NaN
NaN
2.53881347765216
NaN
NaN
NaN
2.30815755339267
NaN
NaN
NaN
1.59874838693722
NaN
NaN
NaN
1.17750000000894
NaN
NaN
NaN
NaN
NaN
NaN
NaN
NaN
NaN
NaN
NaN
NaN
NaN
NaN
NaN
NaN
NaN
NaN
NaN
NaN
NaN
NaN
NaN
NaN
NaN
2.814790291568
NaN
NaN
NaN
NaN
NaN
NaN
1.68614058079335
NaN
NaN
NaN
NaN
2.97337939606793
NaN
1.1775000000001
NaN
1.28845202887898
NaN
NaN
NaN
NaN
2.17188606400599
NaN
2.33126218643926
NaN
NaN
NaN
NaN
2.32533940393279
1.17750000000009
NaN
NaN
NaN
1.83792495933632
NaN
NaN
NaN
NaN
NaN
4.47829725821142
NaN
NaN
NaN
NaN
NaN
1.67702235166721
NaN
NaN
NaN
NaN
NaN
NaN
NaN
NaN
NaN
NaN
NaN
1.91004869745166
NaN
NaN
NaN
NaN
2.12075053842827
NaN
NaN
NaN
3.15041541869165
NaN
NaN
NaN
2.37075922455934
2.97944766592218
NaN
NaN
NaN
2.87655910165627
NaN
NaN
1.76852404858706
NaN
NaN
NaN
NaN
NaN
NaN
NaN
NaN
NaN
NaN
NaN
NaN
NaN
1.36830537647583
1.91856072011224
NaN
NaN
NaN
NaN
3.00753826929083
NaN
NaN
3.26104924782001
3.37571270652829
NaN
NaN
NaN
1.63445426323564
NaN
NaN
NaN
NaN
NaN
NaN
NaN
NaN
NaN
NaN
NaN
NaN
NaN
NaN
NaN
NaN
NaN
NaN
NaN
NaN
NaN
3.8339063543058
NaN
NaN
NaN
NaN
4.31478165374119
NaN
NaN
3.88335057975095
NaN
NaN
NaN
3.32256856601238
NaN
NaN
NaN
NaN
NaN
2.16606082449058
NaN
NaN
NaN
NaN
2.51253141679996
NaN
NaN
NaN
NaN
3.38132323880698
NaN
1.73318442639525
NaN
2.16342315054985
NaN
NaN
NaN
NaN
NaN
NaN
NaN
2.99024126831322
NaN
NaN
NaN
NaN
2.12388550475034
NaN
NaN
NaN
NaN
NaN
NaN
NaN
3.32578528665196
NaN
NaN
NaN
NaN
2.95535403935522
2.2825769589727
NaN
NaN
1.76070855521484
3.82390423211054
NaN
NaN
NaN
NaN
3.26126356029178
NaN
NaN
NaN
3.20685458637198
NaN
NaN
2.20214196656195
NaN
NaN
4.47054693076716
2.48036494368824
NaN
2.12455338852225
2.98541807148511
NaN
2.06343813809914
NaN
NaN
NaN
NaN
NaN
1.17750000001933
1.86100092259805
NaN
NaN
2.16289200172249
5.496920694214
NaN
NaN
2.17505488573451
NaN
1.86396986248933
1.17750000088645
NaN
1.76557299126383
NaN
NaN
4.42297873232944
3.4516290210173
NaN
4.63659213121539
3.64485451183692
3.70313590746308
5.2099834973135
2.31674913988143
NaN
NaN
NaN
NaN
NaN
NaN
NaN
NaN
NaN
NaN
2.16900840096438
NaN
NaN
NaN
NaN
NaN
NaN
1.5235654899473
4.62926497676522
2.49433162786774
NaN
NaN
2.09156246080595
1.87258389402734
NaN
NaN
3.3517039164131
4.01253558606557
NaN
NaN
NaN
NaN
2.88955685519951
4.02296529697151
NaN
NaN
4.60894834862437
1.17750000000335
NaN
NaN
1.33820594722289
NaN
NaN
NaN
NaN
1.17750000000005
NaN
NaN
NaN
NaN
1.35812549025259
2.51480190548848
NaN
2.9875081141573
NaN
NaN
NaN
NaN
NaN
NaN
NaN
1.42323706749252
NaN
NaN
1.25590110027698
NaN
NaN
NaN
2.05947465752015
NaN
3.9366761580433
2.87613903411737
NaN
NaN
NaN
NaN
NaN
1.86366947347896
1.2608497245299
NaN
3.49443543019118
NaN
2.32049237401037
NaN
NaN
1.57498359182042
NaN
2.93653556376514
NaN
NaN
NaN
2.84022113721466
NaN
4.32385688481055
3.11455183261572
NaN
4.99139123696486
NaN
NaN
NaN
NaN
NaN
NaN
2.38068622594404
NaN
1.85697936441764
1.26466752791179
1.99311350514741
1.17750000004661
1.17750000000005
NaN
NaN
NaN
NaN
NaN
NaN
4.02323033674807
2.7257682327853
NaN
NaN
1.37589581724099
1.65266523946672
NaN
1.65067465063949
1.2654714272613
3.90333276413431
NaN
NaN
NaN
2.9018364899631
1.27265233007034
NaN
NaN
NaN
NaN
NaN
NaN
NaN
1.17750000000005
1.28337182317149
NaN
3.04673451270594
NaN
NaN
NaN
NaN
NaN
NaN
NaN
1.17750000000005
NaN
NaN
NaN
NaN
3.15942965017694
3.52800593856165
1.91822222411359
3.88290985595008
NaN
1.17750034417624
NaN
2.68059877891832
NaN
NaN
NaN
NaN
NaN
1.50726615577317
1.86093123722182
1.17750000000127
NaN
NaN
1.17750001120855
NaN
NaN
NaN
NaN
NaN
1.77150208851407
NaN
NaN
NaN
NaN
3.07641777083224
NaN
NaN
NaN
3.60398223566604
NaN
NaN
NaN
NaN
NaN
NaN
3.81251881038363
2.60260903812868
NaN
NaN
NaN
NaN
NaN
1.17750351715096
NaN
NaN
NaN
NaN
NaN
NaN
NaN
NaN
NaN
NaN
NaN
NaN
2.67565541902698
NaN
3.00043107366086
NaN
2.50605982830498
NaN
2.12663427589384
NaN
2.9584367747101
NaN
2.40657151660947
NaN
1.82781917623131
2.06272960253967
NaN
1.1846333995791
1.70532079222302
NaN
1.70399255177537
1.1775000013427
4.82191138811991
1.37995061612726
NaN
NaN
1.2699406943962
NaN
1.23732511383695
NaN
1.17766412420811
NaN
NaN
NaN
1.17750002846194
NaN
NaN
NaN
NaN
NaN
NaN
1.33159267294791
NaN
1.1775000000014
NaN
NaN
NaN
1.38468742367557
1.22222247536239
NaN
4.14624696352201
1.17750011970658
NaN
NaN
5.119877203932
NaN
NaN
NaN
NaN
1.29833855516822
3.48266332322649
NaN
3.46258589757569
NaN
3.11169067151292
NaN
NaN
NaN
NaN
2.74888177103136
NaN
2.34776506944987
2.14678435108975
1.51474865523393
NaN
NaN
NaN
NaN
NaN
NaN
NaN
NaN
NaN
NaN
1.18855659862649
NaN
NaN
NaN
NaN
NaN
1.43739147321211
NaN
NaN
NaN
3.0871032208595
4.55523442232791
NaN
NaN
NaN
1.66516634605188
NaN
NaN
1.8171267815419
3.20807895058061
1.49475118503613
2.12391587596868
NaN
2.36672952441493
NaN
NaN
1.4126162857843
4.40008510641142
1.47070942726411
NaN
NaN
1.61439697528479
NaN
NaN
NaN
NaN
1.92211070979277
NaN
NaN
NaN
NaN
NaN
NaN
NaN
NaN
1.22522580695796
NaN
1.26004622510079
3.07337175895154
NaN
NaN
NaN
NaN
1.8821047381151
NaN
NaN
NaN
NaN
3.96368817771969
NaN
1.50647011998383
2.61526016468468
3.68208026961136
NaN
NaN
2.68726864469458
NaN
NaN
NaN
NaN
NaN
NaN
NaN
NaN
2.31905313311055
NaN
NaN
NaN
NaN
1.17750000005837
2.68433776068498
NaN
NaN
NaN
NaN
3.31560230150704
2.10698901639832
NaN
NaN
NaN
NaN
NaN
NaN
3.65118095068784
NaN
NaN
NaN
NaN
NaN
1.7306535573274
NaN
NaN
2.92498715553781
NaN
NaN
NaN
2.6573408612723
NaN
NaN
NaN
NaN
NaN
NaN
NaN
3.50604549593171
NaN
NaN
NaN
2.60024054756285
1.89098387679203
NaN
3.31666350410207
NaN
NaN
NaN
NaN
NaN
NaN
NaN
1.36193061221529
NaN
NaN
NaN
3.16877607261327
NaN
NaN
NaN
NaN
NaN
2.78143278916511
NaN
NaN
NaN
NaN
NaN
NaN
5.18691710088726
NaN
NaN
NaN
NaN
NaN
2.87322010777706
NaN
1.54885945558453
NaN
1.23677047542221
NaN
NaN
3.31130758673701
NaN
NaN
3.285282538683
NaN
1.31721754643891
NaN
NaN
NaN
3.12658638795132
NaN
NaN
NaN
NaN
NaN
NaN
NaN
NaN
1.40457828470787
NaN
NaN
1.41969800950046
NaN
NaN
3.66007926960858
NaN
1.17750000000016
4.12145059701053
4.86022696919534
NaN
3.14422648315123
NaN
4.81604304873722
NaN
1.96500698398974
NaN
2.50070914645389
NaN
4.28966853840023
1.70553861547996
NaN
NaN
5.08790797819657
NaN
NaN
NaN
NaN
1.28810142886715
NaN
NaN
4.88212713880255
3.73037516770307
NaN
NaN
4.26521821099771
NaN
NaN
NaN
NaN
NaN
NaN
NaN
NaN
NaN
NaN
NaN
NaN
NaN
NaN
NaN
NaN
NaN
NaN
NaN
4.07783140509817
4.73777494570092
NaN
NaN
NaN
NaN
NaN
NaN
NaN
NaN
NaN
NaN
NaN
NaN
NaN
NaN
NaN
NaN
NaN
3.96490954438117
NaN
NaN
NaN
NaN
NaN
NaN
2.90222458524186
NaN
NaN
NaN
NaN
NaN
NaN
NaN
NaN
NaN
NaN
NaN
NaN
NaN
NaN
NaN
NaN
NaN
NaN
NaN
NaN
NaN
NaN
NaN
NaN
NaN
NaN
NaN
NaN
NaN
NaN
NaN
NaN
NaN
3.25463304656559
NaN
NaN
NaN
NaN
NaN
NaN
NaN
2.82882694423403
NaN
NaN
NaN
NaN
3.29280560143103
NaN
NaN
NaN
NaN
NaN
NaN
3.4130705359815
NaN
NaN
NaN
NaN
NaN
NaN
2.46143211655541
NaN
NaN
NaN
NaN
4.89952207277321
5.14418455941055
NaN
NaN
NaN
NaN
NaN
3.48376882245645
2.62993734943239
2.12773979522711
NaN
NaN
NaN
2.52282546212617
NaN
2.97295152835175
NaN
3.13421922130904
NaN
NaN
2.89891932511835
3.51911162130212
NaN
2.78005887636293
3.00320891994661
NaN
NaN
2.66972096238524
NaN
NaN
NaN
NaN
3.44975596468649
2.97277102340656
4.60784502509935
NaN
4.41770405044562
3.13247995064597
3.04443644586585
3.10616983099587
NaN
NaN
4.65186295930547
NaN
1.51142386072012
NaN
1.74510337382665
2.17072595749789
NaN
3.92090968702228
NaN
NaN
NaN
2.00169837723022
NaN
1.58466532689873
NaN
NaN
2.02007424326319
NaN
3.21352388232791
2.79959981485965
3.16259558135627
4.84393648214227
NaN
3.42470285771495
NaN
4.00049718467282
NaN
NaN
NaN
NaN
NaN
1.1796050019267
2.42269706432018
NaN
NaN
NaN
3.34785855804584
NaN
NaN
NaN
NaN
NaN
NaN
NaN
NaN
NaN
4.34204771753689
NaN
NaN
NaN
NaN
3.43185969974396
2.73070839429601
NaN
NaN
NaN
NaN
NaN
NaN
NaN
NaN
NaN
NaN
NaN
NaN
NaN
NaN
NaN
3.16566152690221
NaN
NaN
NaN
NaN
NaN
3.18782808836222
NaN
NaN
4.78656119052068
NaN
NaN
NaN
NaN
NaN
1.64907494039184
NaN
NaN
NaN
2.45576792825336
NaN
NaN
3.28913717617796
NaN
3.61666788255944
NaN
NaN
NaN
NaN
NaN
NaN
1.6257036789024
NaN
NaN
3.09567921987796
NaN
NaN
2.75770764801847
NaN
2.71975687936419
NaN
1.2008793494466
2.64196420775944
NaN
4.62972697197014
1.32218744472561
NaN
NaN
NaN
3.68891419303617
4.03094170683336
4.27425826400936
NaN
NaN
2.42041278183019
2.97544093173386
NaN
4.25240358487594
NaN
1.40126830046466
1.53742196831476
3.06404083713593
NaN
NaN
1.34208588394509
NaN
NaN
NaN
NaN
3.18375664695518
NaN
NaN
1.17750000128726
NaN
NaN
5.36630512572368
NaN
NaN
NaN
3.71722509200745
NaN
NaN
NaN
NaN
3.26768503466534
NaN
1.54246456582651
NaN
3.23947957403198
NaN
2.93909948298622
NaN
1.17750000015247
NaN
2.3422322546855
NaN
3.14937382031814
2.08528099055405
NaN
3.40327381319242
NaN
NaN
2.24448742947823
2.77478642591349
NaN
2.00751332346083
2.07891533956898
NaN
NaN
NaN
1.17750000000028
1.25668073208398
NaN
3.51660999755184
NaN
1.63095290693624
NaN
NaN
NaN
1.21266370637245
1.55089328524804
NaN
3.48899511110914
NaN
NaN
2.77965710148124
NaN
3.86009263046987
2.53761292130973
NaN
NaN
NaN
NaN
NaN
NaN
NaN
NaN
2.52429699614912
NaN
NaN
2.96925899281888
1.19086583728556
3.4253972321459
1.43413072821475
1.17750000005024
3.93861313907563
3.37357902200003
1.23165855039551
1.81751072135951
1.48139131011491
2.56570666521619
NaN
2.49233844557206
4.61730617978507
1.22901647333549
NaN
1.42345024931434
4.67359666883912
NaN
NaN
4.67605955869634
NaN
2.79132258398496
3.02568523159167
2.48766447310317
NaN
1.43166595952325
NaN
NaN
3.52612881997422
2.16524737037647
1.322338787611
1.21485732649626
NaN
2.64767213598047
2.19083916162249
NaN
3.02366347257182
NaN
NaN
3.47274080802461
3.44215601578754
3.68586956733899
NaN
NaN
NaN
NaN
3.1981814694883
4.10166883007076
NaN
4.60475023473101
3.07015306869351
1.8790981874989
NaN
1.23821552875339
1.17750000000005
NaN
2.4601258629333
NaN
NaN
NaN
NaN
NaN
NaN
NaN
1.68569363033169
NaN
NaN
2.98258943826954
1.91071756836828
1.98575822220219
2.50170572200817
NaN
2.67172589482618
NaN
1.28684876866077
2.8511014444192
2.96921447762151
3.63554086757646
2.88410814727001
3.97046816764308
2.36856399849081
NaN
5.54521068419751
4.59340394552378
NaN
NaN
NaN
NaN
NaN
1.17750000000005
NaN
NaN
NaN
NaN
NaN
NaN
NaN
NaN
NaN
NaN
3.47930391802898
3.80091952798559
NaN
2.75066942790295
NaN
NaN
NaN
NaN
NaN
NaN
NaN
NaN
NaN
NaN
NaN
NaN
1.60622026545837
NaN
1.41550351352104
2.82953826250946
1.62737939896723
NaN
1.17750000013297
3.32473951646199
3.39983776400306
NaN
NaN
NaN
NaN
NaN
1.22090009163345
NaN
3.05038297879794
3.45458371143601
4.69915613385125
1.40515261798595
3.00015518550875
NaN
NaN
NaN
1.17750000000005
NaN
1.17750000012456
NaN
1.177500013402
NaN
1.95364046561006
NaN
NaN
NaN
NaN
2.84721629016992
NaN
1.31142249734329
4.32674788469355
NaN
NaN
NaN
NaN
NaN
4.28664336232366
3.27141137190654
4.4340928382591
4.54528415791844
NaN
NaN
NaN
NaN
NaN
NaN
4.21116116143586
NaN
1.17750000019215
NaN
2.6941258152129
NaN
NaN
2.09355766040425
NaN
NaN
2.26956089940663
NaN
3.94460853284739
3.05988515784934
1.84247474753873
4.64259758333714
3.64094025692238
2.06780339440219
2.02763671155065
2.13736879003178
NaN
NaN
1.17750000009248
1.3194442829901
3.69917105823051
4.00115846693862
NaN
3.65556379966962
NaN
NaN
1.1775000000633
NaN
3.9338504685986
NaN
1.26248524340387
1.53983668513899
NaN
4.79027982472915
NaN
1.1775037932359
NaN
NaN
NaN
NaN
1.17751010875535
NaN
1.49342599847103
1.82079295736834
NaN
2.60898172869889
NaN
3.44740236308181
1.77607814041763
NaN
1.17750057427047
NaN
1.2706080183724
1.17750000000934
2.06325422820363
2.15458660088368
1.17752021938237
NaN
1.39978162379109
NaN
NaN
NaN
NaN
2.74106184156913
1.58229522753658
NaN
NaN
NaN
NaN
1.99311262279796
2.08097849622111
NaN
NaN
4.49112348312336
NaN
NaN
NaN
NaN
NaN
NaN
NaN
NaN
NaN
