# Supplementary material for: Diversity of spatiotemporal coding reveals specialized visual processing streams in the mouse cortex
Source: Nat Commun. 2022 Jun 6;13:3249. doi: 10.1038/s41467-022-29656-z (PMC9170684; doi:10.1038/s41467-022-29656-z)
Supplement: Supplementary file 7 — Source Data [file 41467_2022_29656_MOESM7_ESM.zip › source data/Figure1H_LI.txt]

Amp
0.338555481806531
1.1
1.1
0.176671386188894
0.176533374232469
0.623342640474684
0.262732781025946
1.00893218218186
1.1
0.177361567641423
0.344944052878842
1.1
0.548853685632841
0.349720122619802
0.583261100103419
1.1
0.606172620055824
0.821202945159816
1.1
1.1
0.750393876082514
0.17764414529239
0.443258050090563
0.653022682794676
0.449273268100808
0.288878010372283
1.1
0.582714968746705
1.1
1.1
1.1
0.432978723143616
0.83808199320257
1.1
0.285916433908394
0.146705616882683
1.1
1.1
1.02972939503045
0.205473806782605
0.512274430263631
0.489447893478329
0.241801657883834
0.479250975369339
0.239204820862921
0.478797271987523
1.1
0.566849643062417
0.326780438270628
1.03155941383787
0.48806173248904
1.1
0.463062620369504
0.0853445507688938
0.17058522391453
0.194057315830434
0.291174724448019
1.1
0.862515330516622
0.238604496461101
0.304779046071492
0.293557099253805
0.308975869476505
0.306542715257595
0.24421556175433
0.320994144637626
0.363168854850463
0.118560654259273
0.176996984117887
0.176454320501279
0.185034115698087
1.1
1.09557713700654
0.345954955124047
1.1
0.437079765309708
0.445146410031242
0.340759209455733
0.118182266559428
0.198936530286513
1.1
0.190149409030585
1.1
0.908676448600638
0.165724663666536
0.637585372015332
1.1
0.414070692949795
0.34338986269761
1.1
0.237675881839932
0.216337145568174
0.573974071260202
0.324115969964074
0.43861553867469
0.262126964793207
0.208478963486372
0.509222216345119
0.245414212211075
0.125688944508936
0.192888429608994
0.29958091494309
1.1
0.716808591152326
0.436278467213713
0.20967501119498
0.0572992418951263
0.37334065539865
0.156198888365181
0.482862276954666
0.278574984397583
0.210950074608415
0.169120565345939
0.244159535342747
0.188990658776295
0.400089546288972
0.575225244129259
0.274604890689228
1.1
0.783824265411271
0.334364725752926
0.641149477598719
0.494554719457185
0.264343046257422
0.382218860325317
0.896152994979808
0.306648301407505
0.612132842156832
0.705646610057617
0.715020350977702
1.1
0.870986788800005
0.277685606636694
0.859014867974907
0.11638237797331
0.221261826672615
0.215552848949588
0.202260691159842
0.270859314755107
0.373312247898401
0.904677529239943
0.382556437678515
0.640186724582485
0.552181392953579
0.238827711415093
0.612528935030822
0.317884062136735
0.345894925546994
0.609162408894358
0.461629252453237
0.38793328878341
0.173000521648032
1.1
1.1
0.608015593724929
0.298296143139929
0.209224686760617
1.1
0.759956075691836
0.145705673635451
1.1
0.341186358678565
0.32837224805141
0.565058185498823
0.362231205495179
0.239256665673687
0.119785817127927
0.209031345198936
0.360299289861106
0.747283443674402
1.1
0.547341012778459
0.215752814446804
0.332452712615355
0.118071472705591
0.356378925402796
0.177706794394829
1.1
0.283133422335099
0.15760342084249
0.361961333934068
0.392245204137249
0.34990443298322
0.737032227163974
1.1
0.512957491045898
0.405240671780474
1.1
1.1
0.27324870867182
0.131237955026113
0.392123544460847
1.1
1.04360247650865
0.164866863049593
0.226867541610612
0.237625956257307
0.983461064921125
0.605762906820424
0.227331600866973
0.148647250919804
1.1
0.17207147108993
0.423469323810191
0.503823918600821
0.383049880541256
1.1
0.897733930078321
0.232842550577151
0.45823134135465
0.176086782692139
0.332957474946824
0.373074876770035
0.493879680568464
1.1
0.231727429443045
0.114487451914672
0.725238512541215
0.246817108602619
0.248797979626812
0.447695013304996
0.466783063600705
0.27903264199294
0.712070201882886
1.1
0.348100853241909
1.1
0.88963369409254
0.277025338679214
0.266844418104111
0.193797206815364
0.292395046580205
0.245118925931504
0.160630610604619
0.427177652056629
0.272863380915343
0.330841347491564
0.245068910634648
0.215633839021989
0.154074744396533
0.177181607917724
0.223161733680097
0.183965838774682
0.385194422467147
0.251771121039861
0.263666295434779
0.28340100371292
0.239384012147765
0.342982770989135
0.327472429182246
0.307717273513374
0.220550416296682
0.635358152322857
0.264147501487871
0.62394004437452
0.278858364278139
0.318741725639833
0.114841802158987
0.654164128043084
0.890155571117277
0.384883097534502
0.543232934939475
0.45235472007
0.481039726530283
0.642778477762095
0.522044632388968
0.459580148586886
0.390772803547158
0.240681145503265
0.534944064334086
0.408122179883084
0.29187325608997
0.463642649354568
0.406904352203844
0.411574157544697
1.03624532679628
0.276429341228331
0.266621895212886
0.332061131900402
0.292902764948369
1.1
1.1
0.325757585958033
0.231840332765393
0.248156429122222
0.73677217357232
0.269640041676566
1.1
0.31182514873352
1.06169001657054
0.427806182594159
0.957541446500034
0.3384109331702
1.1
0.630810745035264
0.201252350392398
0.224322946240893
0.652762001354222
0.237667545844194
0.383387636891893
0.383387636891893
0.213733827223826
0.213733827223826
0.272282283061073
0.386154494126832
0.197416404939911
0.185436098829547
0.118786054416623
0.118786054416623
0.21597591089337
0.578752924891088
0.935074405790362
0.96956223491341
0.326716045918828
0.426211804739751
0.973509904065072
0.336166044149381
0.409221439409574
0.496207714541056
0.349604562313241
0.601040969521812
0.216051754087371
0.287823153919112
0.188435264281468
0.261034870168011
0.292017196993574
0.292017196993574
0.366953247400877
0.417188033978153
0.262069364221518
0.429992492169676
0.54846252357277
0.564071099006282
1.1
0.385726856548786
1.03538562239474
0.165027805957203
1.1
0.783974210745891
0.40641053785394
1.05820736528625
1.1
0.870510681486428
0.444217572166358
0.395205321465673
0.202177953578111
0.329003875227537
0.226778875315219
0.241135757986844
0.299108964776824
0.28876519996694
0.45146394891855
0.466660827196254
0.445328141517489
0.526980289043127
0.218918779781606
0.32715419178406
0.299680328772851
0.165947998574084
0.983748536728854
0.674671914067221
0.904490195169137
0.127117275711164
1.04120842477409
0.165456804949837
0.378301105467015
0.234983523195826
0.372222136125586
0.346691873287074
0.221291760157409
1.1
0.527518005291494
0.357910654578892
1.1
0.351584657793449
0.210801479562911
0.425046615250482
0.769901327534653
0.267700468724467
0.219080871210919
0.287476817050116
0.902860088067553
0.497134988362012
0.368480193888398
0.23076847097183
0.304115916409799
0.490193233852891
0.258429270304038
0.355920373170455
0.312602733913772
0.150140950268029
0.137909246851641
0.17799287588567
0.442120044242686
0.193405341288087
0.674360881126988
0.326169293267449
0.132312288746694
0.229141131099244
0.566331780817385
0.772626794205073
0.451632922157316
0.254646554772209
0.252995109341836
0.0920667027023182
0.392201255023344
0.8019840182727
0.18946553309546
0.642577565954609
0.461181203022057
0.363974581401347
0.37704062539851
1.1
0.237828530300463
0.978887363158327
0.461167015799914
0.38312181972996
0.324223179705012
0.525123788501073
1.1
0.270257901549393
0.635226598964677
0.23908351193151
0.537452131996042
0.909742295867159
0.644789733819926
0.300733578537544
0.669408127932772
0.216495709413925
0.115699453569195
0.482510011190376
0.415083520106953
0.490459516317135
0.273177514913985
0.220565496510341
0.186569835210458
0.52138258499385
0.370851553735839
0.181959450657555
0.46374810755093
0.6118182948585
0.306192726875525
0.200221338555861
1.1
1.1
1.1
1.1
0.0820118269780253
1.1
0.916553684396275
1.1
0.238442750611493
0.592413962629635
0.274947539317651
1.1
0.353867162602038
0.142875026717948
0.674208646690457
1.1
0.275801393075729
0.276030691451148
0.252115992616984
0.402843129514777
0.431794736880411
0.902560180038922
0.54585139454056
0.253292364148607
1.1
0.307778211545341
0.38887045178382
0.271926513670908
0.176546884482512
0.465515749952766
0.379413595332066
0.515851434352025
0.428557852472659
0.226796035997367
0.1735050064093
0.792288290673904
1.1
0.908492499615799
0.266933107977437
1.1
0.561432366187483
1.1
1.1
0.334174039384061
0.572145895954361
0.330474896450724
0.236682452521426
0.369182752527449
0.620739997336454
0.213691273368319
0.503704870845413
0.183060843459498
0.202613847325324
0.234471477307003
0.274420420587775
0.352730566121788
0.308598465032514
0.766174834540347
0.592158792622479
0.255759147808151
0.290211966832753
0.409023683295531
0.122953122529541
0.355795774323097
0.34672405731289
1.1
0.460631445040943
0.220506386977389
0.541699692450609
0.210656012657344
0.315103532943103
0.279055821110959
0.588433907047354
0.212725711066351
0.576589770963979
0.321446603237566
0.468175687601526
0.206121739242364
0.203637648375934
0.66469197689487
0.564457997827456
0.201802664829616
0.696431887456684
0.166001677306382
0.210817540167597
0.248218113586535
0.666830726348226
0.310869306684279
0.297345181476783
0.371411414807786
0.192472733748993
0.393552695005831
0.718324517890725
0.577553476938759
0.790794580393213
0.401314084328565
0.269896782094091
0.23909290071543
0.2636693115067
0.452053734472037
0.362518798527157
0.306990819916668
0.21101178824191
0.512221412017004
0.181559869529969
0.49302210025977
1.1
0.178754147227603
0.223796428672408
0.32314467686489
0.355420549431843
0.225185510834038
0.228606648320287
0.262744106025817
0.559762644056289
1.1
0.133948242335242
1.1
0.594037884872795
0.440041372333618
0.163047835245712
0.292713029588798
0.637998751037205
0.256061907426997
0.306956786497913
0.145331909299139
0.222629620141004
0.390258595861809
0.396114860856313
0.235502729291983
0.328742098047679
1.03384083576449
0.891525672300304
0.284323991648239
0.487109375504329
1.1
0.168236024446541
0.990300477797273
0.470522352426104
0.56438619088934
0.51251964702592
0.307742877851057
0.399418375067196
0.27807809494439
1.1
1.02334898813673
0.625260941702952
0.733610628976088
0.830097066833211
0.237487885657631
1.1
0.31490187726785
0.156542063254844
0.187902006995814
0.412085516976933
0.293698389797988
0.636318805846265
0.560118153352747
0.295023178894272
0.445829591647912
0.701996172540499
0.791012309846527
0.46732404467897
0.626231533050172
1.1
0.181464715031381
0.234632281483498
0.312426586623746
0.214878961159974
0.248554868190512
0.467896452869864
0.179344454598949
0.303493616358884
0.267516845910185
0.22239221631999
0.341876609657649
0.327393136027557
0.36084857676835
0.182678301300749
0.398877756035574
0.316706426497517
0.785177657584358
0.286423205579194
0.188244437115027
0.219782233201575
0.488593871279214
0.346226389388087
0.346144419027497
0.410608503244677
0.352270367004394
0.248916415328791
0.549691681312603
0.843526872349667
0.557197250058974
0.56344079949642
0.842749876482241
0.405167949673841
0.597160806707342
0.288355852609909
0.603042163322629
0.531736322312708
0.255901392767711
1.1
0.558547371435163
1.06237635326213
0.795212657767072
1.1
0.202600369551307
0.17815969174143
0.295886623075038
0.697096238885702
0.420253015834069
0.193837249241766
0.181970528700083
0.794481073383762
0.325054246430176
0.821147640524953
0.632320082738781
0.671845306598078
0.892573895656628
0.34533862717667
0.338677842775141
1.1
0.418890704334367
0.319650132661179
0.244130159938127
0.391945426066787
0.671761567345235
0.218146724720148
0.557231972644407
0.824263800985392
0.519905299116339
0.448028441709504
0.512494105938084
0.46509317271826
1.1
0.324514926090931
1.0777757581023
0.115484103475428
0.472177563218573
0.417433590903826
0.276075708991091
0.784468095517541
1.1
1.1
0.188473725043527
0.337745323576678
0.368835118523219
0.136571375206098
0.35753021105544
0.906474894956854
0.466665277576076
0.287263244066459
0.266094451973727
0.305744103625403
0.337082153654245
0.669521210150622
0.284072116972659
0.367124545747747
0.252650841847918
0.195223794316296
0.421590517297178
0.311258573652083
0.264514301369489
0.46977033209986
0.212398400035313
0.989299706477243
0.228029961429164
0.345727231435052
0.448921735980378
0.282306845401938
0.441884221691168
0.850485357285341
0.441856963866069
0.138534608311114
0.316486950860778
0.980691253689034
0.395049110710863
0.895652315587096
0.400522681147976
0.221794223810064
0.493255969359274
0.358829470584397
1.1
0.41019861953788
0.169638814442092
0.20194406800629
0.52144145811439
1.1
0.251343068643689
0.179531382839331
0.550795588577098
0.223707050408613
0.787249255403432
0.362952149714584
0.43926976544984
0.576209984730113
0.492310241761951
0.455928216019638
0.219997247533818
0.309620315435762
0.312052413341962
0.275083482952215
0.360641086490504
0.443529418869918
0.23823808806298
0.211543144271028
0.302982203401616
0.455133231827945
0.270985352330907
0.45021183805856
0.47905317541691
0.257337628092013
0.268227501608173
0.284599943421912
0.312014762869891
0.38510464436942
0.377283920011834
0.281276096690429
0.245141920515717
0.251273353502663
0.4352990857939
0.8328528465094
0.455863149334759
0.418255564091498
0.415861835552791
0.447623769311179
0.601652997644814
0.477330049342566
0.241102321211911
0.472600075610468
0.422848829870317
0.762427778748148
0.685036384506645
0.493505336191663
0.723451847948139
0.225142420386202
0.166797801453285
0.548130539365939
0.463591701171483
1.1
0.24324237330093
0.44582218650739
0.762912183817437
0.213820157130899
0.379133450256269
0.309571538157115
0.421075852128701
0.404190625573682
0.249636279358832
0.350688492554201
0.295911133696639
0.202408900819431
0.754946331478024
0.408008732366122
0.328439502096944
0.21096682768882
0.246499528072557
0.150050874901545
0.346011024233445
0.424497465588553
0.69515531506862
0.437311442950939
0.250921400633972
0.469642616448296
0.312058252791401
0.206819419696357
0.377035187293202
0.17607930136088
0.576174959167322
0.21251007927402
0.370733319878024
0.524896139455859
1.1
0.381860644060497
0.426665148544175
0.492125022178324
0.212589507224119
0.676260466419596
0.162682110086271
0.879418857975358
0.309686852259889
0.755872096320626
0.461314435521969
0.466497061777895
0.202163862606894
0.577836862760625
0.239056517604301
0.40330335956275
0.408040778306614
0.358778361637856
0.726203747549485
0.42706734050408
0.537490095580675
0.323694842880961
0.221670650684286
0.666333534685101
0.345371394821896
0.534856877695182
0.532400661575478
0.451017745945457
0.519679920897068
0.899169383904515
0.285158085573673
0.396189931278205
0.881916453980862
0.468073476926218
0.493437261540497
0.116371440603086
0.454168527274575
0.28009169912989
0.405670914566327
0.213443044216958
0.315947910261839
0.182200854191252
0.208898236163664
0.118451982796108
0.506426669970032
0.193812754409134
0.745380877373017
0.64561015998533
0.276316977729009
0.649045401324282
1.1
0.463839883161644
0.503683591095805
0.748086006572331
0.278154435839504
0.570916201568817
0.328819895467434
0.412072968477816
0.243366729242953
1.1
0.454635711233401
0.591182559401318
0.657050813469483
0.419458002562561
0.176972601609722
0.297840564128011
0.22943315804119
0.36384033759314
0.321177546056558
0.420801664294934
0.654336482091299
0.46736691305344
0.539963197908077
0.713582812955848
0.568951440459063
0.461348373538532
0.212235975782528
0.55550408200008
0.497040898875848
0.197706002645429
0.193761384599471
0.267180400726871
0.229331967605102
0.363638640656412
0.231711852859709
0.381713327261808
0.883404252526552
0.308295310869488
0.60669291714104
0.211782964855301
0.692415633807602
0.191859596446976
0.359301993126416
0.716403840212542
0.328342213002446
0.243960216304919
0.537633723226417
0.872420025938309
0.212373374846891
0.255475655370535
0.252061498980457
0.351583962173006
0.73437173777485
0.58447355031501
0.430312870859021
0.444102495443539
0.24404428008066
0.827683827347431
0.418126941571604
0.878106187641694
0.272377585238128
0.362449878761367
0.467558718423375
0.476935013032884
0.267335652205242
0.352968070594706
1.1
0.346887107010752
0.474135213466395
0.358606745899901
0.515028173159598
0.315648021692573
0.412810818607618
0.380544827220512
1.1
0.906628688621284
0.345220289701443
1.1
0.408399117728737
0.675779956418435
0.453419815832821
0.322483752414741
0.422967628752507
0.538535214253977
0.436012243633252
0.307951216006629
0.303669076647251
0.50043489588628
0.341350884493894
0.553543095928284
0.299422620924064
0.359685391435345
0.347230253318592
0.923371325153011
0.357113093447005
0.213574876706037
0.411143374882328
0.280499246753499
0.42686385337307
0.521416027327235
0.348935136780899
0.302232575675636
0.34408248478127
0.298086822329621
0.335486043894397
0.486372489875532
0.275922987970404
0.252560900860293
0.311056866603543
