# Supplementary material for: Diversity of spatiotemporal coding reveals specialized visual processing streams in the mouse cortex
Source: Nat Commun. 2022 Jun 6;13:3249. doi: 10.1038/s41467-022-29656-z (PMC9170684; doi:10.1038/s41467-022-29656-z)
Supplement: Supplementary file 7 — Source Data [file 41467_2022_29656_MOESM7_ESM.zip › source data/Figure6E_LI.txt]

Inf	60	30	15
1	0.686838052148305	0.658193043694306	0.4615611761496
0.62122800425259	0.881208398759347	1	0.812804122655591
1	0.0915665270179644	0.0918149027468425	0.0481906992385813
1	0.141819428169291	0.116853116516606	0.0614237305359608
1	0.804977872021812	0.617686504500031	0.482031850373236
1	0.301504618363297	0.105740764993362	0.0356816420209014
0.22678530100359	1	0.964067141230452	0.651114185001233
0.151569581532726	0.327614226784146	1	0.899943452827138
0.172311393574075	0.599592121342201	1	0.796178003689649
1	0.77782166045833	0.410012979449582	0.233769959626226
0.176488963340909	1	0.494168964287603	0.299935123959552
1	0.203357585639911	0.0158577480127037	0.0204090871933164
0.907846937919617	1	0.641792327711847	0.860807367131344
1	0.299143262900758	0.119123890856923	0.128349591273481
1	0.568899140630763	0.181034992265624	0.121212524641791
1	0.347285268814538	0.191594349989263	0.0822975765795061
1	0.71621290308084	0.640507683367383	0.594508283311784
0.268289618394587	0.546273368892607	0.880796651073937	1
1	0.160447357069006	0.122889552911731	0.104086206801886
0.0235710012104078	0.718848614319764	1	0.839388762514243
0.658794537513181	0.904162909893324	0.522497656636567	1
0.0628942815306234	0.618500190651961	1	0.582631447004667
1	0.783513872302359	0.654168314315816	0.285192032826078
1	0.638452055682272	0.288873799549114	0.183493861967237
0.0535368964540075	0.719292822548196	1	0.896045805377216
0	0.934506207219112	1	0.850115966873637
1	0.319227194641142	0.143219377285885	0.159163285515562
0.0304116254072135	1	0.414285227703588	0.455119726616176
0.0455592047856664	1	0.764366823945328	0.715651622892377
0.309416933640488	0.591811911937706	0.811231958878058	1
0	0.250527468765332	0.792144965717906	1
0.381784134428466	0.970391660096341	1	0.689150750894021
0.0433271045468711	0.813547183907113	1	0.903487203588631
1	0.79745201749952	0.32904555744854	0.191110516128427
1	0.700245737522162	0.583696514576235	0.509829845064108
1	0.160447357069006	0.122889552911731	0.104086206801886
1	0.449420296610511	0.491846093740415	0.189946548389525
1	0.386451833998986	0.111445005800975	0.0764826359020415
0.42456602613526	0.60413656156036	1	0.658951001187653
0.662826061419995	1	0.941143869622587	0.84713782453883
1	0.816051081885271	0.594022566150674	0.338498417919596
1	0.494599010972502	0.67656228840771	0.507765641671222
0.652211649656297	0.644075251426869	1	0.658915774642911
0.650545637533478	0.6656828776296	1	0.720801662562193
1	0.95426808859717	0.5920804846268	0.387605348255841
1	0.512064074370714	0.900117859094808	0.546218135984277
1	0.205500293490046	0.239690128047693	0.308794969967235
1	0.0668222848515102	0.163776012154519	0.0555370967295598
1	0.701768013859628	0.607652345079687	0.257071075979462
1	0.477577160330523	0.423910885920008	0.18294174846931
0.0235710012104078	0.718848614319764	1	0.839388762514243
0.699078467337823	1	0.852473511732843	0.615804558484746
0.203065039893201	0.703201802874137	1	0.673683690808826
0.601948648648348	1	0.968018130628788	0.904202471930613
0.0733356027528529	0.927265672798888	1	0.852710892827947
1	0.130909517213268	0.0706100776880465	0.063163623562899
0.454017017110712	1	0.77518936222887	0.442061748248276
1	0.403356979013403	0.145206279104395	0.0937455980798138
0.699078467337823	1	0.852473511732843	0.615804558484746
0.172909070519018	0.859825649291456	1	0.924193516082456
1	0.595703739353904	0.761665069003994	0.697525206447522
1	0.990138534472411	0.668523305760385	0.443289699149017
0	1	0.935938085996545	0.861425473805063
0.525655135282182	0.873313264018561	0.962266694806213	1
1	0.189808646057136	0.0521354488087963	0.0445790397129952
1	0.79745201749952	0.32904555744854	0.191110516128427
0.936601369820804	1	0.826490756669427	0.741739459854398
1	0.604243821102591	0.234789027864479	0.0632141530640891
1	0.508810445271003	0.346994838447981	0.302116651523529
1	0.736036155822456	0.462918850860418	0.30289762756877
1	0.816051081885271	0.594022566150674	0.338498417919596
1	0.848633901665289	0.676677482256025	0.526601955491812
0.784554911962028	1	0.801109360460631	0.382287258329026
0.971153824799265	1	0.728790008944843	0.678418241142754
0.101372946949956	0.31706894416522	1	0.920907996126361
1	0.527339047316923	0.205476218082655	0.104555042562917
1	0.533595945230893	0.345385715610981	0.105532764156209
0.891029447383077	1	0.958404799061665	0.904507849632826
1	0.50466222386893	0.27542221836658	0.143619663537216
1	0.648590957782382	0.399696146070096	0.204871148080194
1	0.452292601345103	0.217172209764146	0.157763638258725
1	0.537252792845096	0.185340807109075	0.0477030836468096
1	0.641367568130659	0.313867848444742	0.137907558994844
1	0.616750261293622	0.361003360490002	0.383846241039645
1	0.295426197691421	0.0331247081647499	0.115220311491217
1	0.141819428169291	0.116853116516606	0.0614237305359608
1	0.649743737890412	0.405242573204654	0.16697941651551
1	0.837096243710123	0.556042738522234	0.500303662042256
1	0.450865107318151	0.283720977627244	0.206313522965278
1	0.300134725544935	0.135171165580008	0.0829510713175799
1	0.77782166045833	0.410012979449582	0.233769959626226
1	0.482001803697375	0.390101674095314	0.407246618569792
1	0.684818589882769	0.411843846762725	0.118510526535195
1	0.797633386128463	0.824657851955193	0.785617875913533
0.285615571589391	1	0.79640262237083	0.61116619821948
1	0.579699800340941	0.28015422625785	0.112313471752729
1	0.704351120569512	0.298725686198305	0.171768091848295
1	0.389847225332132	0.139633953703439	0.0884129284701353
0.711624587000681	1	0.256072421737556	0.085141899523692
1	0.494599010972502	0.67656228840771	0.507765641671222
1	0.568592539952839	0.613590571406558	0.435485221517208
1	0.141819428169291	0.116853116516606	0.0614237305359608
0.186191510763143	0.895232420790857	0.94433294305674	1
1	0.504524970942314	0.549193143605864	0.357953643493581
0.662826061419995	1	0.941143869622587	0.84713782453883
1	0.882617242085508	0.430833048870428	0.288531158303197
0.869934025591673	1	0.672003113687076	0.618572997544966
1	0.793168261943738	0.429175059195238	0.333473676410719
1	0.189808646057136	0.0521354488087963	0.0445790397129952
0.0553927231015046	0.592890831229396	1	0.562554173352385
1	0.577146029265302	0.554929298130225	0.416778109740973
0	0.58793760787486	0.995907526757522	1
1	0.977372470258901	0.963311948477175	0.761171672366155
0.598443989400977	1	0.54227368101116	0.106002195311637
1	0.130909517213268	0.0706100776880465	0.063163623562899
0.0485567243308399	0.70451470060346	1	0.449072119693445
1	0.219743884229698	0.0919775178240645	0.0441467612907266
0.0770631208414608	0.0758817805808827	0.165063028948992	1
1	0.8685675342653	0.715064559506813	0.509176714864626
1	0.333211388083007	0.0896246447768	0.0908484573817486
1	0.948377608148421	0.405208322510953	0.298155787609828
1	0.788120136778614	0.424920857098191	0.0874574587917324
1	0.754204608977199	0.229497688565422	0.0814712138687561
1	0.543000855902254	0.438413843973441	0.177827387788214
1	0.816838125928647	0.260752900931142	0.207998721851748
1	0.635548212548138	0.53110855823929	0.315331923672617
0.544203494230665	0.777403948087432	1	0.891538829338111
0.494576604420832	1	0.612987612356188	0.775907003674481
1	0.978959652546794	0.605468378069089	0.530566151369537
1	0.333211388083007	0.0896246447768	0.0908484573817486
1	0.203357585639911	0.0158577480127037	0.0204090871933164
1	0.683646810830835	0.597215859141454	0.617143480768136
1	0.869102501229133	0.692609197292371	0.614025261295901
0.980349548035855	1	0.785179242667457	0.451737447147682
0.907931511890156	1	0.817478630563917	0.73089640067565
1	0.441403665087235	0.58099031607485	0.20170509829389
0.0770631208414608	0.0758817805808827	0.165063028948992	1
0.692324525411689	0.95453754903957	1	0.925505453816897
0.887288124094438	1	0.246093711400428	0.314825433983201
1	0.415743017410138	0.29614043684761	0.0563235104296164
1	0.456709600689748	0.193544226461308	0.161904360447644
1	0.928417874876668	0.823816814224961	0.630067561991017
0.843728399909125	0.965262107634297	1	0.856470579714472
0.391850494597122	0.830091198878676	0.873483255149783	1
0.911631584793697	0.922003689362188	1	0.855932409348787
1	0.404812797780413	0.149689946448333	0.140044058742267
0.463866416021497	0.77233828711633	0.951106647743227	1
1	0.866593979738314	0.538580933964632	0.362830642379741
1	0.928417874876668	0.823816814224961	0.630067561991017
1	0.504524970942314	0.549193143605864	0.357953643493581
1	0.793912121660169	0.432937966343774	0.375138890840892
1	0.978959652546794	0.605468378069089	0.530566151369537
1	0.977372470258901	0.963311948477175	0.761171672366155
1	0.839574724768313	0.722114571037674	0.297808707158457
1	0.978681239599368	0.819759067995724	0.589202355619154
0.676108945680029	1	0.750444366581247	0.695056437659899
1	0.797633386128463	0.824657851955193	0.785617875913533
0.968665638493754	1	0.980073829198309	0.876069369010349
1	0.203357585639911	0.0158577480127037	0.0204090871933164
1	0.421761147846383	0.100104004480591	0.0636066561465859
1	0.572191234121705	0.622238221488096	0.578357570429293
1	0.649743737890412	0.405242573204654	0.16697941651551
1	0.718021031904101	0.402423818438563	0.307491992959073
0.704944084493775	0.99692256378473	1	0.853514403596424
1	0.549536521877609	0.22156824613138	0.144925302862845
1	0.758037753728662	0.421891039610252	0.369925768089443
1	0.27722951405424	0.160068447505527	0.145259809773743
1	0.456971461189978	0.0842704509842941	0.109750091645118
1	0.325170658755846	0.10042115092143	0.05408921913197
1	0.819806124051026	0.330510410057126	0.0688417821597042
0.980349548035855	1	0.785179242667457	0.451737447147682
0.285615571589391	1	0.79640262237083	0.61116619821948
1	0.975215833977882	0.739873428976682	0.773177594723139
0.692324525411689	0.95453754903957	1	0.925505453816897
1	0.684818589882769	0.411843846762725	0.118510526535195
1	0.487197876871287	0.314400489361202	0.143140086039587
1	0.517659726966804	0.302037687016352	0.100462514549894
1	0.388445317385648	0.473633759549039	0.306390830969074
0.230164549962026	0.976561411562737	1	0.813854116471567
0.463866416021497	0.77233828711633	0.951106647743227	1
1	0.688802147207818	0.206092318730863	0.0809315140519415
0.110031807426364	0.643451475553542	0.697880899788967	1
1	0.4775624415884	0.199994037789543	0.157744566841805
0.582669355539471	0.664525249936635	1	0.681738270537752
1	0.388445317385648	0.473633759549039	0.306390830969074
1	0.149422118592178	0.164256279845606	0.0803822956616707
0.0235710012104078	0.718848614319764	1	0.839388762514243
0.868542484494661	1	0.687537920521117	0.600660216720232
1	0.581800579253226	0.540681194247716	0.392564752381656
1	0.595703739353904	0.761665069003994	0.697525206447522
1	0.27722951405424	0.160068447505527	0.145259809773743
1	0.944376840132291	0.824205087771372	0.629419200882706
1	0.564163565257207	0.123002618168508	0.0785692123602945
0.331078515124764	1	0.307277150785047	0.373017957509581
1	0.711439524049889	0.522271168609911	0.459613567377539
1	0.826728140922611	0.532836668499915	0.226214552200536
1	0.151390296378865	0.0756750802900071	0
0.869934025591673	1	0.672003113687076	0.618572997544966
1	0.468564767719458	0.418465229769007	0.305665227405428
1	0.426890659121702	0.220904619458935	0.136166275985002
0.484134442499179	1	0.166427416697235	0.125454097009597
1	0.619268158902722	0.367933454746269	0.217287069332448
0.0252897459786588	0.930428054728161	1	0.865794230385388
0.370411791302928	0.815257100989778	0.915238997610855	1
1	0.694704165472563	0.447262382756866	0.309355247320086
0.0628942815306234	0.618500190651961	1	0.582631447004667
1	0.265701442081901	0.132808729711457	0.141454429449867
1	0.842164450883988	0.154374125388317	0.0645236786314561
0	0.909494195313995	1	0.777686941102338
1	0.149422118592178	0.164256279845606	0.0803822956616707
0.0396488308584911	0.329008390704589	1	0.927395609956406
1	0.638452055682272	0.288873799549114	0.183493861967237
1	0.217710872663547	0.129282917615171	0.118220711961477
1	0.1645458010075	0.043721024616581	0.0524668303045307
1	0.694256675870157	0.585656775721928	0.259117596535366
1	0.85251326828034	0.612696807284048	0.32247883259264
1	0.111059423890071	0.0573530797262745	0.0415523022093931
1	0.339947857622536	0.110382110931995	0.0857488183393309
1	0.921465756503118	0.584868631134495	0.48614945016036
0.172311393574075	0.599592121342201	1	0.796178003689649
1	0.990138534472411	0.668523305760385	0.443289699149017
1	0.349743090248369	0.133183666927585	0.0682995288965348
1	0.38819729677654	0.0703224383145548	0.0245005957606966
1	0.205500293490046	0.239690128047693	0.308794969967235
0.357915672022119	0.907860143262426	0.950690022875176	1
0.652211649656297	0.644075251426869	1	0.658915774642911
1	0.804984274337529	0.511450587156713	0.439556856222811
1	0.552095405663156	0.400112541708379	0.186265778584252
1	0.940555137766673	0.911216876985949	0.754736178472588
0	1	0.915849059560629	0.825220693512585
1	0.324427652245251	0.343539265966166	0.239971390017113
0	0.58793760787486	0.995907526757522	1
1	0.948377608148421	0.405208322510953	0.298155787609828
0.887288124094438	1	0.246093711400428	0.314825433983201
1	0.757830106777725	0.343026760995501	0.348736586906035
1	0.9381307904337	0.901442808936561	0.875731606668621
0.170973063300746	0.521182868589902	1	0.803136958017784
1	0.8685675342653	0.715064559506813	0.509176714864626
1	0.336984036354097	0.246285782517378	0.16274791148832
1	0.703284647257011	0.459540640622695	0.281005757434498
1	0.539631379193029	0.320457358390999	0.105151885345844
1	0.8685675342653	0.715064559506813	0.509176714864626
1	0.426890659121702	0.220904619458935	0.136166275985002
0.285615571589391	1	0.79640262237083	0.61116619821948
1	0.23550761903723	0.16661700092669	0.118769257948304
1	0.978681239599368	0.819759067995724	0.589202355619154
1	0.524768523498135	0.0894639520177616	0.0459143172173866
1	0.572191234121705	0.622238221488096	0.578357570429293
1	0.27722951405424	0.160068447505527	0.145259809773743
1	0.705224120090564	0.624315626533441	0.293873087326448
1	0.305203811762607	0.0976676573433218	0.105804659792872
1	0.270052448877491	0.129210391696184	0.098090969620468
0.494576604420832	1	0.612987612356188	0.775907003674481
0.0953023045546952	1	0.893770508665385	0.598931770489351
0.42253486553332	1	0.567438011792749	0.472507151251761
1	0.848633901665289	0.676677482256025	0.526601955491812
1	0.816838125928647	0.260752900931142	0.207998721851748
0.662826061419995	1	0.941143869622587	0.84713782453883
1	0.23550761903723	0.16661700092669	0.118769257948304
0.823988886027291	1	0.624657955829146	0.163550265033587
1	0.479053117783092	0.214282455377127	0.125380933495545
1	0.508810445271003	0.346994838447981	0.302116651523529
0.139615526926443	0.458293607359502	1	0.801415087863732
1	0.694704165472563	0.447262382756866	0.309355247320086
1	0.168007035680219	0.0988108468493156	0.107432470689549
0.146592232517178	0.168807989991503	0.142663990345262	1
1	0.228059862188214	0.125482821819826	0.14931205893988
0.26099644189601	1	0.892940367436575	0.49345359556405
1	0.155503927412119	0.140825313857894	0.0948390024216858
0.42253486553332	1	0.567438011792749	0.472507151251761
0	0.250527468765332	0.792144965717906	1
0.357296582608555	1	0.870234385081295	0.585992594726839
1	0.754790424428674	0.462061159613158	0.233637047720272
1	0.389847225332132	0.139633953703439	0.0884129284701353
1	0.500384717940608	0.200618517957333	0.0778830773732158
0.280974474916139	1	0.452635931427535	0.318342856513685
0.944429875637368	1	0.97830866864837	0.464201578658055
0.2568649490466	0.716283773593846	1	0.898739345883679
1	0.425634994210169	0.119699573842742	0.0748074419778546
0.61836244807917	1	0.818762961721602	0.757987058908585
1	0.921465756503118	0.584868631134495	0.48614945016036
1	0.592113542397164	0.188067764336735	0.102275074512419
1	0.771621867701078	0.797633225128553	0.619011520772835
1	0.28927748717542	0.116844688807073	0.0994450288865374
0.436182420087067	1	0.941089878450174	0.812416446616462
1	0.295426197691421	0.0331247081647499	0.115220311491217
1	0.95426808859717	0.5920804846268	0.387605348255841
1	0.158915250577423	0.336514505357374	0.188878982875905
1	0.512653521807922	0.553098472860899	0.270291353999066
1	0.533595945230893	0.345385715610981	0.105532764156209
1	0.675790859896558	0.465470311939252	0.257107071673336
1	0.701768013859628	0.607652345079687	0.257071075979462
1	0.788120136778614	0.424920857098191	0.0874574587917324
0.381784134428466	0.970391660096341	1	0.689150750894021
1	0.837096243710123	0.556042738522234	0.500303662042256
0	1	0.915849059560629	0.825220693512585
1	0.816051081885271	0.594022566150674	0.338498417919596
1	0.621757825305778	0.234516884227787	0.129132817015092
1	0.659901428222197	0.257451521706564	0.126605812166987
1	0.0742269812180163	0.346721357089738	0.087325106730133
0.172909070519018	0.859825649291456	1	0.924193516082456
1	0.796727996777737	0.359831044886673	0.378336651004359
1	0.683646810830835	0.597215859141454	0.617143480768136
1	0.376729644876241	0.0960561170071928	0.028018182505619
1	0.301022164676473	0.355870916689607	0.186195954202747
1	0.683646810830835	0.597215859141454	0.617143480768136
1	0.4499857608662	0.156122586213919	0.0794647779203298
1	0.748655475239728	0.462038601722444	0.511288608225172
1	0.219743884229698	0.0919775178240645	0.0441467612907266
1	0.145966938680832	0.235319534671418	0.28034528499015
1	0.147019063068898	0.235530136338441	0.215571559672124
1	0.533595945230893	0.345385715610981	0.105532764156209
0.0950795357400747	0.856158522242042	1	0.870902120073595
1	0.819806124051026	0.330510410057126	0.0688417821597042
1	0.437565278724443	0.231654175510254	0.0793182128311159
1	0.866593979738314	0.538580933964632	0.362830642379741
0.128957104810087	0.961008710951428	0.973425343221721	1
1	0.748655475239728	0.462038601722444	0.511288608225172
0.147882825014765	0.849649199918898	1	0.994120207483436
0.430335814509286	0.873003682685466	0.916136911601459	1
1	0.798374644549935	0.671253990732433	0.403333151342666
1	0.763011525444667	0.258250837656259	0.202007846897486
1	0.79745201749952	0.32904555744854	0.191110516128427
1	0.769751941144254	0.168706038687687	0.121087078323278
1	0.205500293490046	0.239690128047693	0.308794969967235
0.268289618394587	0.546273368892607	0.880796651073937	1
1	0.0274029134592182	0.0752664366758791	0.0306625093826217
0.949806092804711	1	0.821574602187263	0.798296979900082
0.887288124094438	1	0.246093711400428	0.314825433983201
0.463866416021497	0.77233828711633	0.951106647743227	1
0.146592232517178	0.168807989991503	0.142663990345262	1
0.838390017643657	1	0.728258454553424	0.671863890149874
1	0.426001614279149	0.157860252104345	0.169532881352478
0.306150624003518	0.980563221812571	0.914667517200711	1
1	0.414303592351412	0.111391534754075	0.0937256714851189
0.463866416021497	0.77233828711633	0.951106647743227	1
0.0733356027528529	0.927265672798888	1	0.852710892827947
0.379407508797913	0.578442706970607	1	0.678363513111321
0	0.744913586341266	0.916388610633114	1
1	0.425634994210169	0.119699573842742	0.0748074419778546
1	0.0668222848515102	0.163776012154519	0.0555370967295598
1	0.386451833998986	0.111445005800975	0.0764826359020415
0.602933861172913	0.950387050598169	1	0.80687210124561
1	0.739783921627228	0.330335681379007	0.193209435767338
0.650545637533478	0.6656828776296	1	0.720801662562193
0.285039664386502	0.37195520085484	1	0.820028490234741
1	0.70281790788389	0.295685126769241	0.150091962499864
1	0.145966938680832	0.235319534671418	0.28034528499015
1	0.404812797780413	0.149689946448333	0.140044058742267
0.647606590486135	0.922471321540802	1	0.659225579493673
1	0.793168261943738	0.429175059195238	0.333473676410719
0.996020693001014	1	0.571875402885798	0.597145257999233
1	0.301504618363297	0.105740764993362	0.0356816420209014
1	0.383704097789518	0.0673487308400161	0.101872203692749
1	0.572191234121705	0.622238221488096	0.578357570429293
0.544203494230665	0.777403948087432	1	0.891538829338111
0.176488963340909	1	0.494168964287603	0.299935123959552
0	1	0.915849059560629	0.825220693512585
1	0.914350446674608	0.693439260571377	0.54811091893208
1	0.155503927412119	0.140825313857894	0.0948390024216858
0.838390017643657	1	0.728258454553424	0.671863890149874
0.979131903462334	1	0.896574323339284	0.862918555945249
0.222092760873685	0.453174416161282	0.910691446958046	1
0.865113590851984	1	0.680778042230645	0.316947473541025
1	0.566050403373614	0.12703046396893	0.0283285448080558
1	0.382933855688024	0.496929769186996	0.382020266181946
1	0.839574724768313	0.722114571037674	0.297808707158457
0.272931119476713	0.902063353890826	1	0.856342146334904
0.436182420087067	1	0.941089878450174	0.812416446616462
0.61836244807917	1	0.818762961721602	0.757987058908585
1	0.803113185406012	0.558448502178191	0.51102847384589
0.546592369294813	0.945847072518373	1	0.903453454473468
0.206504454736419	1	0.949003025121352	0.728436246237986
1	0.77782166045833	0.410012979449582	0.233769959626226
0	0.872435715543828	1	0.912302180240332
1	0.70281790788389	0.295685126769241	0.150091962499864
0.0322119635397337	0.662566003188594	1	0.924387803341851
1	0.682877411597533	0.349069897274978	0.23723470444687
1	0.71621290308084	0.640507683367383	0.594508283311784
1	0.686838052148305	0.658193043694306	0.4615611761496
1	0.928417874876668	0.823816814224961	0.630067561991017
0.0211753042827932	0.727834534605384	0.915535546146457	1
1	0.793912121660169	0.432937966343774	0.375138890840892
1	0.479053117783092	0.214282455377127	0.125380933495545
1	0.826728140922611	0.532836668499915	0.226214552200536
1	0.333211388083007	0.0896246447768	0.0908484573817486
0.22678530100359	1	0.964067141230452	0.651114185001233
1	0.95426808859717	0.5920804846268	0.387605348255841
1	0.66241569472208	0.650433850993681	0.580140689698593
0.170973063300746	0.521182868589902	1	0.803136958017784
1	0.66241569472208	0.650433850993681	0.580140689698593
1	0.1645458010075	0.043721024616581	0.0524668303045307
0.715171884400577	1	0.864735365856291	0.899775062879098
1	0.23550761903723	0.16661700092669	0.118769257948304
0.172760909829759	0.633590285367727	1	0.913078974495938
1	0.701768013859628	0.607652345079687	0.257071075979462
1	0.581800579253226	0.540681194247716	0.392564752381656
0.105304685971392	0.883874120808898	1	0.979750109516435
1	0.44202122250527	0.325030210673232	0.11033704371915
0.42456602613526	0.60413656156036	1	0.658951001187653
1	0.975215833977882	0.739873428976682	0.773177594723139
1	0.944376840132291	0.824205087771372	0.629419200882706
1	0.160581202363636	0.117291193047017	0.0780882196987761
1	0.375002610266032	0.210945503569319	0.136966738385995
1	0.771621867701078	0.797633225128553	0.619011520772835
0.911631584793697	0.922003689362188	1	0.855932409348787
1	0.572191234121705	0.622238221488096	0.578357570429293
1	0.771621867701078	0.797633225128553	0.619011520772835
1	0.684818589882769	0.411843846762725	0.118510526535195
1	0.564163565257207	0.123002618168508	0.0785692123602945
0.911631584793697	0.922003689362188	1	0.855932409348787
0.784554911962028	1	0.801109360460631	0.382287258329026
1	0.347285268814538	0.191594349989263	0.0822975765795061
1	0.512064074370714	0.900117859094808	0.546218135984277
1	0.763011525444667	0.258250837656259	0.202007846897486
1	0.804984274337529	0.511450587156713	0.439556856222811
1	0.977372470258901	0.963311948477175	0.761171672366155
1	0.4775624415884	0.199994037789543	0.157744566841805
1	0.488925665070056	0.164336143668385	0.104573533534624
0.775493886817191	1	0.541048275952118	0.875565345677511
0.285730510761089	1	0.695097287842699	0.170709696507082
0.949806092804711	1	0.821574602187263	0.798296979900082
1	0.635548212548138	0.53110855823929	0.315331923672617
0.698011415518445	1	0.529939347261723	0.132289820940387
1	0.66241569472208	0.650433850993681	0.580140689698593
0.823988886027291	1	0.624657955829146	0.163550265033587
1	0.705224120090564	0.624315626533441	0.293873087326448
1	0.694256675870157	0.585656775721928	0.259117596535366
1	0.816838125928647	0.260752900931142	0.207998721851748
0.0733356027528529	0.927265672798888	1	0.852710892827947
1	0.680019958774519	0.435522757662415	0.635806037179137
0.103498304065846	0.789545039535147	1	0.686282031562337
0.601948648648348	1	0.968018130628788	0.904202471930613
0.382217981941179	0.797917140316421	0.915567400986762	1
0.463866416021497	0.77233828711633	0.951106647743227	1
0.676108945680029	1	0.750444366581247	0.695056437659899
1	0.482001803697375	0.390101674095314	0.407246618569792
1	0.694256675870157	0.585656775721928	0.259117596535366
1	0.718660471983595	0.559642775222646	0.383715750479588
1	0.71621290308084	0.640507683367383	0.594508283311784
1	0.219743884229698	0.0919775178240645	0.0441467612907266
1	0.79745201749952	0.32904555744854	0.191110516128427
0.206504454736419	1	0.949003025121352	0.728436246237986
1	0.415743017410138	0.29614043684761	0.0563235104296164
1	0.577146029265302	0.554929298130225	0.416778109740973
1	0.605837868004329	0.289807877999021	0.39158640347207
1	0.504524970942314	0.549193143605864	0.357953643493581
1	0.303175482221254	0.138105044454262	0.10871058737725
1	0.783513872302359	0.654168314315816	0.285192032826078
0.0211753042827932	0.727834534605384	0.915535546146457	1
1	0.665105431501348	0.283833706666693	0.163806125112516
0.0733356027528529	0.927265672798888	1	0.852710892827947
1	0.145966938680832	0.235319534671418	0.28034528499015
1	0.468564767719458	0.418465229769007	0.305665227405428
1	0.511874073804762	0.174330292011945	0.111797142183364
1	0.691754096325079	0.355970025286691	0.356126324425467
1	0.8685675342653	0.715064559506813	0.509176714864626
1	0.303175482221254	0.138105044454262	0.10871058737725
1	0.305203811762607	0.0976676573433218	0.105804659792872
1	0.449420296610511	0.491846093740415	0.189946548389525
0.368093369551173	0.35867013987869	1	0.645003070636822
0.285615571589391	1	0.79640262237083	0.61116619821948
1	0.799614555023516	0.625816896727144	0.257647694887413
1	0.550429243263613	0.42833950199219	0.340413806537683
0.00332915351838296	1	0.990917758242228	0.869542899966461
0.382217981941179	0.797917140316421	0.915567400986762	1
1	0.769121414797413	0.480924135859795	0.33941149545761
0.704944084493775	0.99692256378473	1	0.853514403596424
1	0.686838052148305	0.658193043694306	0.4615611761496
1	0.771621867701078	0.797633225128553	0.619011520772835
1	0.677898078840705	0.236032302171772	0.0475155857446945
0.549840019982739	0.834894021123964	1	0.880292432064993
1	0.347285268814538	0.191594349989263	0.0822975765795061
0.546592369294813	0.945847072518373	1	0.903453454473468
1	0.111059423890071	0.0573530797262745	0.0415523022093931
1	0.704351120569512	0.298725686198305	0.171768091848295
0.775493886817191	1	0.541048275952118	0.875565345677511
1	0.978959652546794	0.605468378069089	0.530566151369537
0.968665638493754	1	0.980073829198309	0.876069369010349
1	0.718660471983595	0.559642775222646	0.383715750479588
1	0.441063613025479	0.0863870023046127	0.129130625025069
1	0.27502474296762	0.102102137349994	0.077944467562211
0.907931511890156	1	0.817478630563917	0.73089640067565
1	0.707554525021479	0.402546390839956	0.401262361198736
1	0.638452055682272	0.288873799549114	0.183493861967237
1	0.758037753728662	0.421891039610252	0.369925768089443
1	0.754204608977199	0.229497688565422	0.0814712138687561
1	0.944376840132291	0.824205087771372	0.629419200882706
1	0.543000855902254	0.438413843973441	0.177827387788214
1	0.344643464529029	0.0591533668105969	0.0486076250474931
1	0.796727996777737	0.359831044886673	0.378336651004359
1	0.886014118988361	0.184022002945948	0.0321899584073728
1	0.70281790788389	0.295685126769241	0.150091962499864
1	0.305203811762607	0.0976676573433218	0.105804659792872
1	0.353508239758602	0.264025171743383	0.205113029108922
0.186191510763143	0.895232420790857	0.94433294305674	1
1	0.55419540148826	0.15723710447495	0.0593320275730621
1	0.295426197691421	0.0331247081647499	0.115220311491217
0.101372946949956	0.31706894416522	1	0.920907996126361
1	0.940619386496931	0.533890016318026	0.157005580553591
