# Supplementary material for: Diversity of spatiotemporal coding reveals specialized visual processing streams in the mouse cortex
Source: Nat Commun. 2022 Jun 6;13:3249. doi: 10.1038/s41467-022-29656-z (PMC9170684; doi:10.1038/s41467-022-29656-z)
Supplement: Supplementary file 7 — Source Data [file 41467_2022_29656_MOESM7_ESM.zip › source data/Figure1H_V1.txt]

Amp
1.1
0.285104507312374
0.34738108175748
0.359100584430183
0.276116849458556
0.239969336451384
0.72542745403214
0.456076397057401
0.353127814142438
0.880961985834172
0.358685839863231
0.809097727116919
0.439340613629635
0.6281828718645
0.290868798328716
0.248204853563544
0.450745211552567
0.604195739199708
0.501223074813488
0.566281332490605
0.349254157789367
0.348100421592054
0.558387968961024
1.1
0.293985811022996
0.528481287816089
0.660480545201947
0.45848898039734
0.652464568494944
0.625312752956625
0.381002809847881
0.310976252277484
0.289739001674026
0.696287861282695
0.245978925722722
0.383253806340821
0.226394679788588
0.553537943839302
0.236411199778887
0.413799652399698
0.271712767352445
0.445741393658059
0.209037515668297
0.278328209836075
0.381299040216521
0.368354753372527
0.485701854336507
0.222638332121698
1.09437757326808
0.520633113882989
0.770859805965606
0.538285256545528
0.369775216441819
0.330794757928495
0.301839104707497
0.761686287213647
0.261000462715816
0.582613989156578
0.569892026807397
0.360706244577533
0.740410826310245
0.218439961617004
0.361877164622662
0.362495111308026
0.363770987458958
0.629868942457464
0.450503159309572
1.04685192897216
0.609590991503904
0.314225054000069
0.680616553158844
1.1
0.394455299024578
0.184799938536897
0.341323323731812
0.531826473753978
0.293573212255668
0.292153376096543
0.316429394251381
0.250105549880672
0.511059265032645
1.1
0.724041092033681
0.237902881001587
0.24378657908313
1.02086557793709
0.405224324355096
0.5877624510716
0.415118406827022
0.317903613448057
0.327479923788246
0.404123154511756
0.383491068694122
0.173160079532606
0.611269876465759
0.353927118655961
0.136084417082794
0.271380593792739
0.281128396995286
0.317899643301897
0.39986152540245
0.309612699105829
0.392900712962792
0.393074605464943
0.579841838240977
0.58343870049237
0.998246291818783
0.408202788687868
0.856693703922814
0.349802575147323
0.264800447943911
0.300715838210501
0.965537151414074
0.890861802858922
0.303195825416484
0.346899565423713
0.175929316596996
0.253407357144585
0.426899092014596
0.647972554692785
0.391161791495031
0.425530854685063
0.591306037126138
0.411647103626553
0.318834019383111
0.218149209704182
0.254389943737217
0.2707871807917
0.32583942070892
0.244206154456679
0.202451106893638
0.152442982698463
0.164508302488254
0.368285930504817
0.126163511912481
0.205979157990246
0.460051428789054
0.210486141182658
0.246994704915643
0.109485035575811
0.206125359377565
0.325761814215942
0.327795313828823
0.505232627734522
0.783859883918985
0.13763401810897
0.372877109274607
0.360643898572847
0.233551393416573
0.252395278780452
0.582714172554786
0.301044818724174
0.389403180320206
0.310816057567084
0.955395719284897
0.197693869050004
0.223845897008302
0.394177030703818
0.13241963554828
0.248992304534803
0.354047105269064
0.303692120797863
0.521973768402253
0.399072083166104
0.630804159856208
0.433532225871002
0.20534215335655
0.338115464622505
0.222107449954992
0.292699752161022
0.373302636700646
0.388933132785809
0.372992019988455
0.424420363986098
0.356239513477822
0.441562244475722
0.485551992638506
0.472104237124395
0.439589613304841
0.850186945584705
0.260684031707967
0.204783067862203
0.315846114232512
0.241712723240518
0.335413519865562
0.406514079222564
0.295945892648734
0.923430970508993
0.337914757631651
0.945427549958921
0.385249938403665
0.241881639125817
0.214438361836636
0.223725325186399
0.175530269584379
0.306914714908294
0.288453140292068
0.279195815854705
0.319233564560202
0.628783608830279
0.262476143520073
0.256111661241841
0.322103998502827
0.232261003662829
0.241240844320961
0.305392427062737
0.358908389167213
0.389816352004032
0.268491656844927
0.261425866563721
0.225342552083151
0.37282327320824
0.270238997551573
0.301454635279564
0.264472071299954
0.37067197749283
0.38036334389639
0.219268143201698
0.42824426201285
0.195106117631045
0.278033578252334
0.194388321701542
0.564859114646442
0.312074033362673
0.551473485976274
0.464462219367121
0.277604889388954
0.306892053073948
0.222278443672316
0.264116224901145
0.179892852825917
0.273183791217679
0.453029018213826
0.143001494602399
0.183626123511652
0.467907882619744
0.198320089215021
0.300222090116272
0.333495467654639
0.306091439151715
0.143446168195406
0.353019630924056
0.246747054077029
0.290052997206773
0.24685908027901
0.21399445584042
0.229025145808428
0.350749995512109
0.191698970310407
0.369868758844434
0.361914391143572
0.226881111732676
0.681877347066688
0.528490840257183
0.679363936213199
0.518663161537978
0.83137729737539
0.402296591716483
0.233389628587888
0.446569123876188
0.216483007648369
0.354219356486951
0.291077364467924
0.281186118913631
0.682954496512092
0.357081969133479
0.695703791789692
0.4203007856088
0.581207765268687
0.208674874861433
0.282202608133141
0.144221511967735
0.456289497374166
0.566470042975959
0.740621592020525
0.268816494972081
0.179453695041602
0.401838331091009
0.476900679878397
0.359095087081811
0.70864030540941
0.380163733313043
0.579411585004761
1.1
0.426870638329355
0.4025091989388
0.489468600461713
0.286614828474763
1.1
0.299888702665618
0.682616988437816
0.811560212166203
0.197224831370496
0.548978198961699
0.852581966849062
0.628102345978064
0.320877312790816
0.526882041017505
0.343774680891105
0.240268974994998
0.881926896036361
0.986809504541545
0.363354146869039
0.191923574258233
0.592911025737781
0.551228085780619
0.372563017548
0.183562583811864
1.1
0.688298686167941
0.36405197472714
0.414975858886834
0.400822150070545
0.293640084927786
0.405967921102915
0.175124321788235
0.593733919815556
0.53588318134329
0.737877315161398
0.397551272069129
0.501960646138013
0.234570945740111
0.861652174026304
0.271190870506985
0.186210640974506
0.42347219904848
0.237057156509619
0.392496618270847
0.37253037685671
0.998885077827369
0.430430681594842
0.421195978212555
0.362687094646959
0.58944318250638
0.404990955219792
0.397332003130155
1.1
0.440426111543813
0.957653207485294
0.522733318496641
0.281886434961046
0.360242027433202
0.178922725029797
0.988288256216327
0.369614594359734
0.250725531252955
1.1
0.480120479317561
0.514893941611763
0.392969006156018
0.367087540014466
0.325568418777283
0.618823655868061
0.738852838092011
0.694598303056128
0.169076658069635
0.39614528030015
0.933371097405295
0.656157958169861
0.235508997862541
0.218980280519403
0.378855051980351
0.228899538055776
0.313795741550178
0.175181909746265
0.308303824924014
0.436150419230836
0.243298835396307
0.276932931228582
0.467355633384133
0.367458274819153
0.335238454950046
0.306473855347155
0.214637639741157
0.242748861167585
0.274535104281998
0.198720683900227
0.487459091964536
0.203024781325559
0.420142409509408
1.09549285668576
0.161644471320813
0.432447860469455
0.225332628142707
0.196340582063901
0.296931874005578
0.288914747522018
0.256429716503493
0.207916426081957
0.210002401862896
0.267929206860319
0.619277315580046
0.421473456829988
0.277324570780239
0.283383471204261
0.376799556306934
0.227242617913665
0.210332835171623
0.251176704100396
0.325763406944976
0.24245965733694
0.325722473957306
0.36924117113284
0.12961744844418
0.981691171555876
0.226434044199294
0.270584895752473
0.511701568227318
0.479892482797856
0.367006305169751
0.222035857146193
0.258604197314101
0.231309340534796
0.383774595685364
0.295550164356279
0.413273749184043
0.278395400194888
0.352814880652479
0.376165491594284
0.307475193578876
0.360153241232057
0.505945245606328
1.1
0.173904173881951
0.306678014578671
0.427120470391073
0.337957493872668
0.251715852368551
0.283100014307024
0.416244166128664
0.54703070687181
0.257214666619534
0.743191082271849
0.211085649369705
0.242648963732284
0.428070876960131
0.170721319482454
0.198077196037128
0.401558702258685
0.208933228923487
0.292220255183675
0.399845623840395
0.304842417083316
0.2600934588014
0.327173736131776
0.326546144136352
0.495123120281191
0.224976043717146
0.54728372848107
0.296664201526123
0.242291453506367
0.42501724914362
0.304450051977199
0.439546952158397
0.351186663524713
0.61750732872581
0.170774635985469
0.195271641935586
0.222370282162432
0.328979259831832
0.220082264329125
0.31313767530777
0.356656382642902
0.380977541506711
0.270151882715574
0.223534912550425
0.225529473552891
0.266701190261979
0.267354187461116
0.264793267257108
0.249207358124033
0.681122135353222
0.434672593795132
0.655200095236478
0.53433282954207
1.1
0.362106102241983
0.562664237351587
0.926163653200581
0.398243501556662
0.983461615360047
0.212403763859163
0.186319081537711
0.969674521370324
0.267266500824137
0.603945584072701
0.347980319433825
0.522542538979804
0.503635055934785
0.641015991085177
0.441755215756651
0.176145807012049
0.922115726236713
0.291040241642353
0.334707365129554
0.524345038317661
0.515720392668743
0.317580504716525
0.539719763415647
1.1
0.525670649491309
1.1
0.567596043924196
0.472685682406855
0.307581369692971
1.1
0.651957511168501
0.253303057159062
0.309638642008073
0.362203232944729
0.513566350340893
1.1
0.384143712904902
0.856909821699519
1.1
0.667654473529738
0.246404735108716
0.572585346107436
0.625648519779088
0.333240765274305
1.06695631409181
0.327596317389968
0.397501368904497
0.302576696520458
0.615620811945046
0.536915407880411
0.312626715393785
0.377989885455053
0.451315309267162
0.220523574096965
0.216235109132113
1.1
0.503980615182789
0.615967432237467
0.495321699179593
0.363896239315403
0.269013609153867
0.471964212173493
0.609014015526259
0.197378871477861
0.546213995022757
1.1
0.872412924910171
0.708865651216682
0.330496007382195
0.270082864980696
0.85946002386452
0.530280474684242
0.292905121722145
1.1
0.939038947535557
0.568760221996101
1.1
0.466371609727647
0.342620519746242
0.280077824429591
0.208880427323118
0.171961671280497
0.575017811917003
1.02794961800032
1.01306909559133
0.33133991501234
0.210588476257077
0.212061089476531
0.405446327050228
0.858657284541799
0.477524879451407
0.739494566512546
0.639691345100212
0.346950094698224
1.1
1.1
0.345065466183043
0.355331170207373
1.1
0.520594270701998
0.410410603851209
0.840288479320389
0.590250492762637
0.326332567701176
0.473156091067123
0.212869846126071
0.528350168938637
0.374341713208295
0.229165595410438
0.494556514233996
0.447620788962064
0.364280704010591
0.423110485380195
0.439252012381972
0.698876799390703
0.23338591737067
0.748105560670592
0.373590935200313
0.252159627141475
0.537294160928609
0.381071535130046
0.792353578706693
0.300378773192938
0.194876177957741
0.566664143236341
0.160110708011037
0.211986995176643
0.210963483047258
0.240771204422716
0.509343752981044
0.292362976438556
0.171714798182593
0.172159691286074
0.422332426934854
0.473526286597197
0.201845516211008
0.1619232901366
0.2682182028226
0.198263848029173
0.15222222902451
0.313746356457494
0.219784046186995
0.19348119133455
0.186901316209402
0.377991572198547
0.238880085982365
0.149066131878137
0.295283350985067
0.410320954754208
0.39605960660705
0.228646076235708
0.222108405535235
0.533541897856457
0.821687167295638
0.257335868619385
0.356241616326606
0.409883076323388
0.24129529044884
0.359921534831192
0.245032150604068
0.224192310305764
0.331285543894248
0.3027154273978
0.306565542637371
0.907235660979248
0.432085460343175
0.556185463769008
0.480078458370687
0.231682234138082
0.256767590273785
0.429932414012229
0.210509674389779
0.268317252481633
0.358719463653411
0.223737421683307
0.57348855747769
0.383667061801967
0.221559444709274
0.209564405326638
0.386390067833521
0.37215620098495
0.320842395183181
0.257881621190413
0.816299006082972
0.34236801717033
0.266311284011325
0.40441035370475
0.295731629686123
0.239757662342555
0.43752295666695
0.281646541442769
0.186591060385388
0.277235153419372
0.17403241554217
0.330311936573429
0.315807904809953
0.386460768671977
0.508041895730195
0.271547250660723
0.261960525742473
0.296052834037137
0.303012051727999
0.32873997040673
0.248525474031616
0.268930039000465
0.20144242510791
0.240785188305024
0.270044642945826
0.276704740251995
0.213478907361439
0.301743342753725
0.294348704040586
0.194270913715873
0.161926965111979
0.231068594768446
0.153016929414952
0.15455105377824
0.402080112888951
0.172818405430171
0.293066085248214
0.564331305098641
0.543125377537162
0.432607796515478
0.217425887187609
0.272311511554444
0.200695188658369
0.31903265089007
0.593517419273302
0.238389431799869
0.719562577250043
0.80411366920404
0.248496985981584
0.227598578067927
0.391436303795278
1.1
0.153684627610206
0.61344546655854
0.440275914160869
0.299497519082207
0.250235083271277
0.233474183166195
0.887152799080431
0.732463266902622
0.317402663636667
0.58514631033864
0.479509204652399
0.718439781805066
0.403207444310307
0.570734004096279
0.741278854245599
0.658162905869691
0.632141250568446
0.326242901782351
0.331445166323578
0.430869622660783
0.455436314342105
0.319928176904456
0.703656096649292
0.648333353679641
0.701227010648155
0.810146285432295
0.441962011531596
1.1
0.46637516556996
0.586990629908976
0.309765162584584
0.515582054285633
0.449677707704929
0.425109083737886
0.178931209778198
0.366888781907447
0.820043889141465
0.28293972890784
0.523134437783578
0.313172455279939
0.457944957534091
0.858557695625105
0.435680196848152
0.362523521996748
0.373313988551251
0.197404428203782
0.340420137512603
0.294437330297358
0.532040888566557
0.2293140516032
0.22670281091374
0.587036604834496
0.442112722933706
1.1
1.1
0.142683646817068
0.479976575774184
0.559492793391412
0.197136280511049
1.1
0.338907409133652
0.466979111509533
0.970011196116889
0.310609368746382
0.396482378541947
0.520001236323803
1.1
0.999224537486859
0.572401437858849
0.253651644016297
0.371635929712833
0.187827058049949
0.550306120843967
0.6673644012198
0.516817139828262
0.662323974025482
0.224214581398291
0.20264481469655
0.25523277714493
0.706850069760719
0.379538870922341
0.178289893749306
0.170505624873506
0.354555646877394
0.273091074883315
0.757815107346217
0.199947736155762
0.284075389171852
0.321755916781859
0.267465682465681
0.291988255840883
0.194066873456676
0.661233681605364
0.215820838186905
0.234136594294528
0.166131507564093
0.203613322313303
0.413861938187333
0.199647618236136
0.17934807691363
0.124705351656009
0.219460920542167
0.119660648958448
0.456235819476136
0.380471640508419
0.171279692312556
0.190831673406303
0.159537505897317
0.437847655566926
0.593076688132063
0.181819838500579
0.352460109023326
0.509355524898552
0.109169781351768
0.266438632436067
0.227501489158673
0.170023021588016
0.587930972968374
0.622930297517421
0.213833295906982
0.242127977238395
0.270892984247415
0.887348879996752
1.00986916874882
0.555773565160067
0.378829578241643
0.418046227422009
0.275172391664454
0.37654737313947
0.223740786758193
0.245585907040771
0.300371496670002
0.415847723487255
0.39286669240231
0.416948170927067
0.239243621591958
0.315959580333842
0.273203041403739
0.34102516349194
0.326783746234169
0.256971932553831
0.180748622245566
0.171444250579126
0.199796581137367
0.322416439088005
0.28684376494305
0.248412646109229
0.679352887892482
0.294309290376381
0.46628560377038
0.156521273442953
0.117693530491784
0.502834724792604
0.16726377005049
0.2228681700302
0.595572616776443
0.193394628854283
0.434256808327728
0.589093642171046
1.1
0.430167408825241
0.229487096989035
0.509520738971812
1.01137223631481
0.445163912922396
0.576696969115406
0.229896865573699
0.251092123121998
0.416580390313148
0.189672626465055
0.1396091384601
0.254290898638843
0.436751395315403
0.945528074360315
0.0986711092063763
0.168857856079767
1.1
0.333212545799578
0.147180714737086
0.214315495121079
0.331748438426047
0.296251646734204
0.324734945924608
0.426805766652922
0.404753824998473
0.331238699487064
0.702883690840723
0.205659632119292
0.699768025036946
0.314797338303289
0.368444669148474
0.30729884580274
0.370475342974203
0.542422923780194
0.567898772332678
0.281512160382912
0.35330649185358
0.944005328554938
0.220594290966298
0.482923519209047
0.324620737165285
0.337354853816173
0.403965784226705
1.1
0.649415637104771
0.615063629950094
0.496309131449217
0.187280333114412
0.168554341318818
0.241100381309539
0.693162599858784
0.201153801515553
0.618930109810392
0.590406544745515
1.01295435157855
0.298170070756612
0.539197803764632
0.164825911213493
0.557245884926624
0.67312770351589
0.456754615306297
0.391509813280548
0.833249268660754
0.174310831206191
0.709523672983657
0.758079725111389
0.44234645183408
0.468222619882943
0.709274346954731
0.268448251223026
0.755135727948722
0.333469212895079
0.321253367706175
0.463589560358552
0.291930640592488
0.237475184157634
0.248807630716745
0.172642347920549
1.1
0.674741914680463
0.207062681743904
0.663580046509846
0.615104151891062
0.651322207745071
0.169810624258545
0.263551011587696
0.171865670381163
0.458638301774212
0.192775786313314
0.199348029086916
0.929419243790763
0.307989677023408
0.48563471630398
0.972407286615368
0.757674134952615
0.328294331117348
0.48664313946906
0.713963781891185
1.1
0.6467331773412
0.436015864835162
0.351769304254778
0.863597192725028
1.1
0.990089842616203
0.436477457511909
0.369006420060908
0.576687122454485
0.220624121104645
0.498525763613065
0.823319571869361
0.418250523996206
0.884679746670905
0.434557846407385
0.980497846606011
0.355071234863082
0.2460308970018
0.148423191581614
0.103749845658808
0.247184498448226
0.168610018283118
0.154340885130086
0.289421122542743
0.249134540732729
0.28872438315768
0.0982733373008937
0.404899040085877
0.491802814646168
0.175334927849607
0.202791305949414
0.317803068721414
0.116024371844458
0.209109582202246
0.128961091330373
0.178272336720151
0.25331269712702
0.101867989112833
0.109730706432723
0.370282843733667
0.135449333099145
0.246437860843304
0.232892563567169
0.217482324240791
0.301930024055131
0.512536334847942
0.0627370711668527
0.0762904507035596
0.156590190571152
0.201404598726597
0.154587271180374
0.128782171508407
0.159799882962066
0.145337706320193
0.412422794873174
0.0843518043568984
0.143672983945335
0.164695203790635
0.411959037869799
0.53687160408632
0.149132871220045
0.167473887330461
0.1273224773422
0.267576541408989
0.386105514653058
0.431391553352314
0.17172013326148
0.745623919222085
0.0813028416503309
0.0898708650752926
0.140191554340144
0.315857270156971
0.279719182787789
0.324163444058457
0.188423498927959
0.363219191864279
0.218928781732262
0.204720747831036
0.373222071446094
0.564286390575369
0.466242533827519
0.159672745001451
0.160786890616133
0.121175189102858
0.500279933073475
0.214337458302961
0.40272318134037
0.26830422842642
0.390879878534865
0.325118435702999
0.356549516035879
0.29862551092456
0.430881911397887
0.363224801786621
1.1
1.1
0.310108033743026
0.188478187309136
0.303313421564204
0.892895703621714
0.427189541693029
0.111909259177152
0.0618245272056982
0.122256272466766
0.184294409193548
0.12881579325393
0.101655595316907
1.1
0.0983686487818886
0.474913516490053
0.38667992614404
0.683282414346459
0.164906736636403
0.242046981130213
0.130322615673444
0.599839138910014
0.285024328891805
0.0919000033268464
0.204603585597185
0.34471236282946
0.13701960929655
0.647156721437995
0.151264166151483
0.202704599186722
0.249828254545892
0.625995076393072
0.112203337642758
0.17016258880837
0.381680228887741
0.802103480373851
0.154737935076513
0.135301472018175
0.180294643574163
0.203862024350467
0.307576958508568
0.248309312020876
1.1
0.339905935738339
0.536730479626155
1.1
0.751949729410466
0.50214439187844
0.693460035187341
0.461098913154749
0.329227772906523
0.431910470386414
0.449929779615516
0.467804809569162
0.342603143823636
0.336538990388786
0.950071886841004
0.516202561178911
0.480746255738067
0.281950582980315
0.270318509348329
0.393837342870181
0.963647539231657
0.429426024364033
0.37884551799018
0.205303115270508
0.179250708644434
0.667765568938015
0.300038610934271
0.174884328834931
0.677273507444516
0.610495515342173
1.1
1.1
0.232799143149317
0.246581095827921
0.511624769710901
0.367873046173693
0.650285612246328
0.322476066870203
0.176528032801859
0.186661709418429
0.637085685388883
0.291006572859422
0.303948966049857
0.129229200685085
1.1
0.225560134366262
0.30765389426959
0.877164243125776
0.600072383661313
0.504205387426557
0.628574029188856
0.395225881504614
0.153006276112082
0.371528961710108
0.243961793458303
0.596650705001506
0.596667150714941
0.341497165389636
0.176127537248159
0.14782892278995
0.441810993429466
0.467786147710592
0.394972453697611
1.1
0.570667438039469
0.338456961024296
0.199317080702778
0.297354930571118
0.169493028793591
0.530055575450993
0.917259898362231
0.349163863406549
0.449758321519556
0.266975118943577
0.292450318910868
0.413430071849919
0.507028887170239
1.02588922838353
0.686285364342859
0.87661538669382
0.605902710704254
0.477578247417275
0.881032435319334
0.698508243930446
0.457014033300876
0.790736128205573
0.183429531691694
1.05119828684603
0.792569674613913
0.57162628009592
1.1
0.322823120906181
1.1
0.130911065004534
0.280109332466404
0.502411337791886
0.334672517985128
0.34700284111844
0.486605983119605
0.257061777855279
0.219663507954348
0.267379080627526
0.417993342445177
0.481192901473733
0.360226243985694
0.352155929074509
0.492846279527572
0.327227606055389
0.719146595522849
0.284444572877173
0.827972909305482
0.104417052223028
0.0728353423865079
0.122683815485365
0.140937717945072
0.227565347098073
0.117724113252768
0.0920709531199822
0.107172243896235
0.15104829465433
0.130704404299805
0.214302586070921
0.363879854407305
0.1951530775466
0.135514610733814
0.157282383890799
0.20279254538278
0.116195476098678
0.0634877682007231
0.160569150400314
0.103218342300314
0.135634291893632
0.150597287032546
0.222654704036986
0.134583053702631
0.133384044648671
0.261457474227996
0.274013342543574
0.11597490842683
0.314109410434109
0.161142386212003
0.0977718615275805
0.463734555459121
0.140102391909229
0.173604203398724
0.497898504417797
0.276648907423767
0.0879051549060406
0.518420831110062
0.373022201727205
0.169063790899661
0.142061671828021
0.261525763290446
0.175406997786165
1.08335174909421
0.15076796057538
0.268535400192513
0.194036750384427
0.244972697879512
0.316825026472235
0.435969315723008
0.503258805580779
0.340648414997288
0.183606892775394
0.648915992824759
0.337412541645213
0.139543257894287
0.135036928150965
0.240007293985286
0.355479968719934
0.23309876616882
0.262577623177899
0.325186802187236
0.459644072407387
0.217816196660613
0.334166113123111
0.287564407219091
0.345877659640682
0.424296350776133
0.363918722787268
0.275734205722383
0.489484677785512
1.1
0.108996675206168
0.142562185941286
0.398344327275161
0.146481681563052
0.417767540595677
0.279832624589838
0.344432859909712
0.191049804505181
1.1
0.183372057803994
0.224380370445846
0.248256368753587
0.241458287309701
0.269185739206965
0.15598997055051
0.252222028929512
0.133333188973091
0.196598708640072
0.310132198723369
0.078244885528609
0.169296256469736
0.182041020033369
0.159488204926723
0.225223062822048
1.07581064850533
1.1
0.260406215786763
0.807472957709103
0.271885498639577
0.61943840681856
0.472353468813131
0.321012585408392
0.640438517290353
0.178125734944952
0.16527167032486
0.80421007061976
0.106091155414847
0.324946288156535
0.639508837641898
1.1
0.42610861199707
0.177552424255491
0.16198508489017
0.459713411423534
0.47179324910339
0.784059436593881
0.777059039885901
0.239225865477717
0.556526708441215
1.1
0.300668770770999
0.523688786194256
0.38336742422621
0.456182926112101
0.437322145034425
0.388115621783862
0.280233710598361
0.358409460962553
0.388415943515087
0.289388388197
0.162576543768451
0.210545169270526
1.1
0.264587069102259
0.420649249042093
0.306951817499411
0.437678706637814
0.494945399723158
0.385442237996233
0.269034845621632
0.478444933116617
0.520367719858242
0.171406366272408
0.359729624089007
0.486084528292831
0.647950021269318
0.659676284042418
0.188897144831393
1.1
0.22660515173905
0.195582899267542
1.1
0.138580563038009
1.08768738618007
0.275803279157871
0.270079940881031
0.227110639855303
0.174224147615524
0.488971937369688
0.648117984441115
0.254293636373231
0.289395974825922
0.196828256614118
1.1
0.198779136303701
0.190607412504639
0.529925954668858
0.119323780082602
0.817345452854067
0.487153863839429
1.1
1.1
0.159947723721626
0.626253209471465
0.37450352081459
0.551581877626015
0.233308735698618
0.271738425624398
0.227029973609834
0.137287761458487
1.1
0.403406457509224
0.345614987370676
0.370051591676533
0.952962156768381
0.631356370494154
0.261178288409821
0.518106959236881
0.733060162695115
1.1
0.262898186031488
0.344264880220235
0.37139802596392
0.557127411919605
0.195749376283377
0.0724072567099966
0.0880765028218189
0.241002338391267
0.462517493652334
0.31837926080354
0.156521183231311
0.22720100061431
0.154670776547955
0.233336528181959
0.83512377909561
0.18420200515223
0.0764751819970957
0.126502304063497
0.165379287428031
0.0899429571165005
0.164021564485919
0.266258242294242
0.126000377293874
0.342031148762509
0.182043974030003
0.131241963858011
0.441550217250592
0.123615751586128
0.219684840532652
0.237102888061474
0.103911974223319
0.271603300094766
0.082777088223701
0.202493919726286
0.280642419814727
0.426337451202759
0.142459448292045
0.118060611101977
0.224685123377361
0.180076920914697
0.302093791925932
0.310042478791214
0.240208322935331
0.154429971623604
0.0994513595341826
0.170754097479632
0.125327760245354
0.275532744105681
0.0955131427852302
0.35570435975606
0.278925914768976
0.807201815058616
0.211547915425617
0.326665469058861
0.352770903345602
0.178798002611945
0.165953869039141
0.184601889462357
0.131543524033296
0.403891670889131
0.222720059822934
0.140381762745191
0.312257034263739
0.358567580494009
0.304939372454353
0.629706639308314
0.156236236142612
0.283424781307305
0.175080936235381
0.142019847448238
0.163088118275093
0.308021789825588
0.273395979284287
0.201625211194149
0.166569077031951
0.129425495166907
0.31646792591758
0.187131612176452
0.464024881175205
0.299135510290351
0.258273394409514
0.329151643097322
0.435508090484399
0.275668546096171
0.26261670903057
0.226051923401144
0.265769368356678
0.261148276522403
0.325012951678723
0.361112470959862
0.290633110065269
0.274384121937402
0.363284850437615
0.184758237902909
0.25788247759335
0.273802635302252
0.255055428807271
0.201079420172745
0.185224862818182
0.459418237269098
0.313936805465085
0.198830763944347
0.198144838511
0.229052213349706
0.312554155538952
0.235469985418301
0.188543067029289
0.15451053184584
0.185712316566554
0.248198940787058
0.376980958438652
0.342672517997525
0.396803775930234
0.12410503105456
0.128546741261714
0.354967607800728
0.368689647513077
0.189735911599067
0.130657103305903
0.223577339550823
0.458014273942101
0.190266531470021
0.144790737497425
0.175780287951352
0.11889040519999
0.298555202841982
0.0878461351648302
0.243125171808378
0.181242876636879
0.220472720282325
0.210993192384929
0.310941988362621
0.107444870918759
0.132511456146654
0.201428121377375
0.341093670632919
0.237417872153911
0.080452515471749
0.15001993631615
0.0997621809963654
0.448183894854956
0.241958338189723
0.221715263188184
0.149455124987628
0.180135287566646
0.13010340891471
0.146900371150762
0.111526213424686
0.489984483693889
1.1
0.800104178039527
0.562073394506133
0.46033021872534
0.467663372671892
1.01787820688857
0.29097437194101
0.842014363394772
0.887483996518184
0.568662149969761
0.393220801065371
0.489379098244897
0.19687479883726
0.307007942354198
0.364438769486744
0.89220095918489
0.234157029922614
0.813060173233577
0.273618983794776
1.1
0.17409324982714
0.229835177619112
0.740616267552922
0.226284657542124
0.668385584110074
0.458962653864383
0.597635735666718
1.1
0.329934563497417
0.25494314736898
0.193845160432925
0.593935604188054
0.96463207854442
0.73775191491584
0.486058317107621
0.86066124578055
0.575110350308506
0.666313091745815
1.1
0.234256948602243
0.191422962843311
0.143312870417286
0.532260277408302
0.260014989972516
0.335331812340024
1.1
0.223400426126277
0.548763914476346
0.47082294430615
0.886195632417013
0.549285743528529
0.36431508241869
0.639905702910031
0.303381027773251
0.567894687983352
0.295002088238402
1.1
0.866254874393028
0.217764723269758
1.1
0.75279255990994
0.389381403699303
0.255325408799106
0.249401940302209
1.1
0.439850420314444
0.367479018141241
0.845244148842581
0.297042986839854
0.174972770340183
0.395929480093594
0.455300649658341
0.2638190943686
0.213169673678238
0.170105218009874
0.377424877264927
0.468883581074822
0.261255132425176
0.50246526744043
0.402941457365451
1.1
0.142731782287011
1.01280454385024
0.275980843808277
1.0992058877198
0.771857816589342
0.283912272084367
0.263341009506496
0.706486773760402
0.22328241580867
0.361545780892247
0.302488164501695
0.912245611008538
0.694740106214624
0.202937859064249
0.601904765839529
0.15159123928484
0.257914458020622
0.383485596521819
0.632592202949638
0.25815115881117
0.568164880433544
0.472578170635305
0.26293676779031
0.339812969343599
0.474297434557745
0.15861539091327
0.129552569601709
0.193709082508579
0.346305563908341
0.192422578157556
0.180076093539365
0.226126220981331
0.417179983597027
0.162354392278171
0.217262592291296
0.489981018484542
0.577226278430603
0.148182756002607
0.166556661323068
0.130961055328874
0.109038441352505
0.335270109095199
0.106834252379369
0.179124331195018
0.138636017096695
0.448601655936151
0.609135034899961
0.287631043454789
0.311189603007675
0.266664351231528
0.31695749542122
0.21275552975204
0.691636421104531
0.286665143435365
0.190287545184159
0.225426339640754
0.095182227163764
0.180768754029819
0.275273643831871
0.158057804174817
0.157710684360274
0.0997357960156073
0.357777185354374
0.239717183684296
0.155909462518246
0.496338623081794
0.142903491170332
0.317880765386131
0.338980230747336
0.459347095643823
0.157686696488221
0.301485053138274
0.261752423637958
0.10106982522366
0.331680845297217
0.10755367267673
0.172224031079221
0.416452849327218
0.446170911503668
0.346703395179385
0.227993322186743
0.2900847582964
0.44539889499572
0.302621428624708
0.205727458325818
0.233304851215267
0.376043935393874
0.229129298794143
0.25989003963693
0.253537922811569
0.236866820433403
0.195392102851419
0.201326613801663
0.398479168462871
0.224434173360448
0.152113707491928
0.174914554650614
0.248905066753506
0.118108915004099
0.328299636919355
0.335802810002704
0.185768929227802
0.157603176669041
0.281637308218038
0.213298102805361
0.213689664600285
0.254435573620637
0.192890613091909
0.150382981322791
0.261769174344677
0.169456845629189
0.185843637791269
0.116046276866597
0.260615544474654
0.170102385150241
0.116005551972732
0.186557928298231
0.113075946967198
0.199535819241047
0.179867255398346
0.108916169969862
0.273359906418908
0.98948907496614
0.289405556288791
0.198554709676401
0.593977121972979
0.120702564459297
0.535141515343995
0.582561264951415
0.218032411872401
0.266894506999853
0.119743276778058
0.355388562775295
0.474569468227381
0.203935467939997
0.283461139619747
0.300855351584362
0.177254366239503
0.125588049790571
0.168603508820399
0.382594898377756
0.205985759519073
0.18116971233045
0.160952428614915
0.167821041400799
0.186117362578154
0.199123887168614
0.202908794422393
0.169484329500543
0.20906897877041
0.214135984121475
0.270267411843805
0.280248415900305
0.221813392300841
0.811439920917107
0.232904795529534
0.170503255190999
0.236799207795463
0.32327387578921
1.08311010090438
0.277718289675205
0.327453390695195
0.352316149497568
0.399322408568034
0.958003694967568
1.1
0.223010038976186
0.214063249384885
0.322555313331242
0.38366794151402
0.412233140228142
0.487087381142268
0.334619327197898
0.556403789059308
0.338068447620762
0.651748895746678
0.170185808689341
0.622580995364867
0.797870917913735
0.811405051522673
0.703691021265991
0.352249118376081
0.210122897216356
0.390094050411473
0.570535927664118
0.330798228999922
1.1
0.167293651627367
0.555379774451908
0.27033531352116
0.939022860920462
0.539800052887193
0.561381859252866
0.229663055669945
0.373121183350124
0.404087381329718
0.605784757920874
0.378710862427156
0.181410006339008
0.465524842100204
0.388245589866429
0.640501402743635
0.182257519435171
0.18419093420229
0.545022011700017
0.202440120283968
0.278305035150181
1.07026938445969
0.326145287202109
1.1
0.351135634988248
0.538329645306504
0.250598448668366
0.277364418639901
0.232511074990126
0.442624762927699
0.588880055157144
0.209080218380779
0.367266644445479
0.461815832307727
0.281566828666408
0.204674086894439
0.557930764183991
0.212499372817544
0.556124613931562
0.244197446167469
0.381533054732949
1.1
0.481457243381261
0.248135343910211
0.199691570255103
0.655061812872854
0.418387573943847
1.1
0.473269942382076
0.0765252449618065
0.185748963119346
0.714772192943144
0.44227273694056
0.329671675905156
1.1
0.240919979537166
0.293760780268383
0.438938013884128
0.335879894458361
0.268682591375465
1.1
0.826617359421438
0.262087681039189
0.131121599559753
0.275651389783393
0.270331526173626
0.266275467268713
0.294296969087218
0.40715977272296
0.22241575604452
0.273624584127389
0.33688186799941
0.191667856790014
0.982454778666414
0.333634472888851
0.70967008236288
0.171391955477334
1.1
0.392520515643889
0.521515448367911
0.293365601329808
0.541076750878156
0.276837107304312
0.394270244462907
0.427644725496675
0.346236550277515
0.310380624005721
0.363445156969365
1.1
0.494855307022313
0.371978233465523
1.1
1.01309091691446
0.174292102130601
0.187197985204219
0.330808076065951
1.1
0.367324496859565
0.333797697931738
0.449496392451602
0.371924422064224
1.1
0.143636085258728
1.0531899068822
0.552992758471355
0.422486205852021
0.323309730313497
0.384869642091373
0.285730694020189
0.350424641229592
0.305762815251287
0.476848195295495
0.917596720549054
1.00679210811518
0.147021583482249
0.351642531506402
0.204844875155627
0.813729182462757
0.47119762270371
0.663529572673053
0.39327932810599
0.231527735461559
0.186015486309599
0.233567230589888
0.706893897190725
1.1
0.854788727593075
1.1
0.204445250907291
0.348227395182138
0.966695131599649
0.228513814938381
0.59742992905506
0.335246525663282
0.647821821651493
0.66623208343515
0.492489372945356
0.659732606943011
0.437332802928977
0.307784044729022
1.1
0.264315469526087
0.33568170355978
0.35433653626451
0.563385687507032
0.406952856123833
0.396964203234921
0.200500452517934
0.928404174160843
1.1
0.266024096349141
0.421098618754095
0.497891909209834
0.346465127449681
0.540328960638382
0.327600495145911
0.273383537794891
0.258529822043652
0.428247244990108
0.575338819035646
1.1
0.664654967651954
1.1
0.178816559444237
0.197257351683141
0.208878579788484
1.09242885479699
0.545434325865208
1.1
0.302193252041349
0.367849524049956
0.320298916509578
1.02593979223513
0.283784184842876
0.24752905450303
0.190192122316251
0.198379219491362
0.282865906963236
0.238088175119612
0.297225081883316
0.228075488234002
0.25367588552576
0.347387527282008
0.214464903342424
0.209710023021693
0.26133481913318
0.353767751749076
1.1
0.549151147675875
0.256645970267264
0.436666112609232
1.02103599301378
1.1
0.315553735849728
0.125582986624391
0.343807814451232
0.322355121924907
0.191200337406459
0.223658144840966
0.550404900347378
0.262950938430649
0.556273124717437
0.308039655906417
0.5122913071012
0.535664292663257
0.485419480539547
0.194261576542377
0.31100712092343
0.341892869548776
0.253219522372564
0.253450050623751
0.532075871847098
0.399970780785673
0.30447931790702
1.1
0.261154283817058
0.246171154878501
0.21440666730555
0.281101075860493
0.449041590943455
0.342513293321992
0.397512328525253
0.61780773005198
0.554817568677679
0.233570540214502
0.224513709555321
1.1
0.469554268452963
0.622402357508192
0.437678866753804
0.376036067658345
0.512559353960177
1.04692954091071
0.59166698660785
0.488359688394924
0.57035045597776
1.1
0.717516983968064
0.280162023187384
0.338256716483522
0.476386823483629
1.1
0.378600446105607
1.1
1.1
1.1
0.326416269026999
0.155239265380689
0.484660532558197
0.152888817185165
0.372566641588482
0.184667397663958
0.552745500003181
0.387810625982624
1.1
0.491107154918199
0.382408793053371
0.198001706875425
0.63767066053284
0.499918945074617
0.31274675657502
0.218780014533334
0.332910069098636
0.294621284705028
1.1
0.379111656089622
0.30571502772337
0.198005115614771
0.180048723568323
0.740825070986751
0.307443640827042
0.800503366308005
0.481563453811678
0.215187286783741
0.652441689031263
1.1
1.1
0.319266129400309
1.1
1.02926182681897
0.397855797355194
0.601555831190096
0.786933115286758
0.418676277567323
0.54489773735077
0.783606432472042
1.1
1.1
1.1
0.472280155954135
0.478050404593137
0.593379382175093
0.486787469122191
0.506352200841842
0.106143292710743
0.279398370239504
0.797093725365005
1.1
0.339378188518527
1.1
0.64964292123573
1.1
0.578450115793038
0.217992258766923
0.526280278680772
0.346785035814308
0.464758428592884
0.555053808379134
0.275242710080263
0.245454411487113
0.292134866420116
0.216081857111923
0.266058574769159
0.646053050006507
0.413670855382178
0.665825395785908
0.158196377059747
0.730229585378504
0.821176815390429
0.572077828354089
1.1
0.402237492082527
0.403874272228624
0.430027252766529
0.343897536481457
0.40878214311958
0.413627542118572
0.54023638988294
0.192177042473576
0.772459445936939
0.304049390941737
0.229092055785801
0.250395024019436
0.415347658851937
0.551186350456061
0.299104697798943
1.01402874353786
0.56730126223186
0.422848798015832
0.440500442173646
0.251253713032481
0.354605879521994
0.481368457837403
1.1
0.337453745855877
0.548341561572598
0.263368371274426
0.370617190137191
0.400512682729008
0.318780810011026
0.354381430539547
0.241059861360398
0.245137937510106
0.255852130754491
0.547646011781994
1.1
0.223482929558369
0.502277313388309
0.582378091249473
0.275234960245785
0.14437757612071
0.529584758471243
0.259089191048204
0.139618787227915
0.872108716545703
0.273984279760593
0.401542919488973
0.282548852140048
0.616874752146689
1.1
0.261582734310766
0.459466158255123
1.1
0.294517266366975
0.501909026491072
0.203347549116416
0.381758238290656
0.123210052096097
0.224810616787019
0.173350814834226
0.260104699505054
0.767016647317163
0.250052706674812
0.196024018883335
0.471490581814796
0.526008528423816
0.343214492959955
0.481638431324209
0.337454714707366
0.227300789297613
0.283369229547499
0.909953372229838
0.575467131615334
0.451049606108211
1.01327490994323
0.582372389673565
0.536325487303154
0.387427959509414
0.16192187660482
1.1
0.163811102761059
0.255793414553498
0.5801805501877
0.313694728234234
0.0864468547194781
0.598827030815847
0.299385880629988
0.209101017049354
0.117576661550141
0.324457783742751
0.380805144175027
0.654966839082995
1.1
0.190309966581248
0.18487728076985
0.323735331434404
0.247891414447808
0.24792440253513
0.722102989011067
0.585995956534416
0.628384927050714
1.1
0.208367504985679
0.171886752746501
0.106248801219839
0.460321709021403
1.1
0.283000109216953
1.1
0.281345508597616
0.684632542795851
0.429114488237335
0.443673022817036
0.387481740097306
0.672883198488261
1.1
0.751436157354869
1.1
0.362229559903451
0.439108333918339
0.45393052599017
0.395993617990557
0.353595071039479
0.564699576047334
1.1
1.07773987587068
0.439448321032095
0.346824808793918
0.579793953064118
0.317412000029822
0.958438990247696
0.185999313734471
0.365757582348836
1.1
0.446075183055307
0.213576974206889
0.508271223958179
0.356506201405458
0.38489491644357
0.494272700740743
0.338118788828979
0.319444490234123
0.369303811217523
0.515539820132032
0.802119102604926
0.32543152672468
1.05212953386347
0.657851695858016
0.609670721506848
0.700508119785361
0.965176138934888
0.327908064014833
0.288711331281127
0.374764327523454
0.453856911642358
0.696489181309388
0.34408938500292
0.833438999556063
0.276846928852395
0.98666090276377
0.770508458062688
0.840337174624898
0.471043115387024
0.349523033371691
0.403818685863318
0.640104594940536
0.527062836712603
0.295649355228099
1.1
0.295339935364701
0.3443524892642
0.465905775085655
0.305483505803913
0.291695648491164
0.960869198077274
0.587178658451678
0.830047696187455
0.924153228530565
0.475243007565
0.499611683697984
0.751171301216708
0.444952438202877
1.1
0.614065055306343
1.1
0.434998742072524
0.285479979883892
0.33181069360725
0.485529720745474
0.385251350019112
0.528547588942125
0.437262491784759
0.28219554614909
1.0073905059075
0.600032653428824
0.391490657129988
1.1
0.389342634015091
0.189631426397827
1.1
0.386372628899157
0.39132993339106
0.857697010581107
1.01926564482774
1.1
0.850147737153422
1.03043839903089
0.27153685368163
0.201410242258059
0.22578364180642
0.239004472814394
0.222965829422205
0.200943389298289
0.331896101991351
0.193770273216533
0.273040324057587
0.283510555529511
0.308048400416508
0.274796843855185
0.23432046334234
0.241579487335755
0.312840681846269
0.306650815469133
0.29290084756293
0.438537830761947
0.870049044013048
0.590579531901218
0.302553780605947
0.34233043029845
0.277286240906054
0.250691173806073
0.307819808197751
0.244832950163344
0.180096935215245
0.378175465673712
0.2547186786798
0.345046725952211
0.198786441603946
0.257873125868653
0.215899919925105
0.564543392865356
0.279368468928672
0.199466178734328
0.53338742001034
0.0809250755888477
0.591263843112757
0.388673181738553
0.198590852107959
0.423334591619402
0.298559311956576
0.318281089190016
0.383662983149908
0.282822304993063
0.247862932262264
0.445499808538927
0.467673405038694
0.444971834451587
0.304959676916822
0.257412938494734
0.728430454443502
0.355360764493876
0.307606354196716
0.607701966653822
0.561235060556589
0.29054988532564
0.269775551215822
0.399773649871134
0.484306138957715
0.545788512194281
0.488451813622297
0.417401814955266
0.835600015678723
0.361976637661892
0.29722932989018
0.326650715648218
0.361071470611739
0.553690577154838
0.314007133773742
0.333201769190882
0.310870519239884
0.665339022522123
0.33169948873338
0.346708725211965
0.882466430464925
0.600131892221396
0.579197761982567
0.603530560212651
0.619113181176714
0.283536363430927
0.311175167996083
0.530826599084028
0.339544567341211
0.509169348243094
1.09886791246778
0.789385788543878
0.219017118872005
0.805202576246158
0.310492630677382
0.222466095078689
0.731368843348586
0.316906168830026
0.60284319899486
0.262132185407404
0.920869127792282
0.451889544774717
0.563107721476634
1.1
0.695745344195189
1.1
0.235219654623565
1.1
0.44005924460174
0.728492276894877
0.707140762608903
0.828489692016765
1.1
1.1
1.06756142330288
0.192585063860157
0.573512796034727
0.960830027320381
1.1
0.239723544916087
0.23602301656344
0.371380583534622
0.284663642093698
0.212043214059181
0.421210440956364
0.505254826513461
0.479178439703104
0.421623177447158
0.763867668630947
1.1
0.249951428734954
0.683183020548626
0.309136118306406
0.361078817391853
0.381530682049768
0.676084722677932
1.1
1.1
0.948453056135302
0.286929940963866
0.233692525155843
0.408726703044537
0.283694900138048
0.579559610896636
0.249046747332212
0.306507518869007
0.187775026238545
0.326616567583004
0.33190391669685
0.440216028774927
0.383618982022493
0.790987751999551
0.982881025579206
0.230987740833733
0.266122951367359
0.636330436920339
0.298203179412878
0.862707029133363
0.24670159554581
0.37116138998458
0.29349151249118
0.697583790011192
0.592416212519287
0.36108649032446
0.60894557101737
0.216323700050554
0.545611946982482
0.727855137137387
0.851726552525479
0.289200700845897
0.864310150415556
0.356976145176276
0.502838034066021
0.365291190185233
0.196063543799587
0.358922559882524
1.05492201836268
1.1
0.366827599575016
0.186480165353571
0.200872513193977
0.178334838325999
0.523385512327009
1.1
0.382199601840918
0.253818491594787
0.507980668659122
0.218691159364215
0.462070493744409
0.401511829932787
0.191833497840359
0.445885084307498
0.152872873868473
0.666445160430181
0.429175939880118
0.705136638407637
0.401237801778427
0.398124845055251
0.407439156008216
0.244556721995447
0.533016774678337
0.184220535082744
0.449018951588703
0.189266970764365
0.331611417581024
0.231512178299453
0.139824743233309
0.212338069457288
0.413051186510466
0.0709869103314705
0.863517750050613
0.177090780751748
0.220724902188019
0.0827541546674768
0.204472264628575
0.224330279826551
0.220859501474455
0.499752352010993
0.180159895136036
0.579831157010883
0.172417403742821
0.131327138407439
0.339620608506272
1.1
0.236383176156288
0.693887013977795
0.216237271721475
0.476173340630198
0.425968986439405
0.236819200641388
0.298092316013579
0.32194061299935
0.17974774606979
0.490910654374845
0.181627006420117
0.355425951389304
0.245183900721858
0.168991719694054
0.183586672053869
0.503066322909629
0.532238313898179
0.199617342675322
0.255406804651555
0.924737311445363
0.462773533230648
0.181899697309418
0.516206536260737
1.1
0.242869803597677
0.286274506346988
0.312589359964847
0.277810192275883
0.330283955627731
0.384413199607863
0.250968544669599
0.368033469842288
0.253724739775658
0.474997547380246
0.290544492246902
0.178924528097664
0.231702663740558
0.312599666926984
0.332370047761154
0.370706597329237
0.54525868539917
0.4065257853404
0.400527968298195
0.218107668648834
0.442534612688776
0.888918387003118
0.789887276248729
0.19175613547561
0.361690869267667
0.661576020846532
0.231983914052657
0.232597215400497
1.04231608063004
0.616634900729172
0.625942417984934
1.1
0.60624838611493
0.928888257259606
0.807422133025368
0.586649215629215
0.469653543296371
0.619385534457362
0.275534946693043
0.846257448015309
0.833179967797733
0.438845888233345
0.84935039101456
0.53499966963857
0.351761255025505
0.313082045171738
0.311821095428188
0.261754414802717
0.448619567037212
1.1
1.1
1.1
0.359487167427496
0.256820864984316
1.1
0.170955184468704
0.494177327625712
0.304485241053179
0.623021507428843
0.686974650410538
0.301268029761163
0.56136761013666
0.275169896995927
0.271953094856478
0.301305608961174
0.271035943095277
0.183037943745079
0.19076147545851
0.711229472342638
1.1
0.211779469791998
0.336166901361265
1.1
0.310758025472594
0.327360053417508
0.789800287893957
0.345211583504338
1.04168708293645
0.241194885527667
0.702508991127505
1.1
0.771135867694447
0.244284380894046
0.201602801297878
0.211419953698272
0.223592149713996
0.380400629515717
0.603826408734317
0.154096371235262
0.19273445658416
0.522119010229515
0.202383928475461
0.498539858367105
0.34487824262326
0.207639021092433
0.635646567033501
0.861345242124054
0.433089464088522
0.9280661145337
0.572045446073768
0.440361629180534
1.1
0.746713873798206
0.837667183457332
1.1
0.314228377070365
1.04871516663084
0.90742515071008
0.240397807827174
0.56281380262442
0.338718140442304
0.921833900206012
0.31196386047881
0.327130002891556
0.307235610151451
0.501229166047239
0.223581426019459
0.293170628966147
1.1
0.447259224251946
0.814940449021975
0.533393063958549
0.814592767107795
0.538643043809468
0.622088013998773
0.180690690459361
0.983407163659336
1.1
0.255037578112907
0.438009297657426
1.00620341266472
0.802041512443583
0.339568010000267
0.432263725246005
1.09187133336077
0.683437936942252
0.304474295759267
0.993193534626173
0.719316061744023
0.885314039353343
0.580790380055806
0.792758481907709
0.183879270343862
0.754420307996559
0.546190025193737
0.340543343233906
0.424504758316033
0.698921854757761
0.191642550732655
0.490011551520541
0.110889518940503
0.257674216056648
0.568188018729256
0.229694693396757
0.197543991401714
0.431147831382148
0.243127655156954
0.482671339906689
0.464091659378601
0.84149157607336
0.605404330825103
0.483702321125225
0.274546090452194
0.388031902371113
0.24059157744327
0.366453785506795
0.210881268142184
0.516320632695882
0.379416709762403
0.202873302161296
0.624302353876004
0.255384767538039
0.134709046268308
0.200954577521127
0.209193298819895
0.297791008834888
0.665984779777015
0.315602169708842
0.25247219015582
0.313323890585352
0.266025771533258
0.644931725532322
0.527598222119825
0.205352547915356
0.263657098179014
0.229876147501213
0.290778862460696
0.215996983096465
0.242702468010157
0.39298204685868
0.169459080803008
0.283039668467789
0.652709053082157
0.509411244347453
0.590672256260922
1.06603188613837
0.451094285958818
0.482819407180309
0.294229455133053
0.0661145990999853
0.191371055781143
1.1
0.323336052143254
0.197392400092265
0.220758453437555
0.198480745234912
0.46728774914959
0.527852850792148
0.387921017417017
0.25319612103953
0.522849324221004
0.254256042409443
0.177406795767941
0.2389980014601
0.991980567881614
0.711872346725768
1.1
1.1
0.487031913770033
0.480915660590651
0.338568839591162
0.267871265430212
1.1
0.321258744930333
1.1
0.503106248605884
0.988074822210109
0.418713557874759
0.170602702341354
0.407665661767918
0.292841466600175
0.358069361243793
0.665682786948983
0.256161667756544
1.02395394379649
0.721834378253102
0.375009480574091
1.07279108540447
0.705111494776219
0.15190966062342
0.313424623708687
0.368651618210707
0.575800594189028
0.245483953881026
1.1
0.536958241111926
0.684488418861729
1.1
1.01763112640751
0.396030618014165
0.501015109045183
0.406076978882227
1.1
0.903327624922342
0.275360805149563
0.391097532623087
0.221557776403322
1.1
0.240592166611766
0.245084373013631
0.168113585366121
0.630355822403754
0.279045579072694
0.602870384979639
0.366761765856628
1.1
0.674930098803628
0.337920560931243
0.554738341579038
0.893556385849323
1.1
0.253272631419404
1.1
1.07304267316497
0.323773666213202
1.1
0.155221219229697
1.1
0.613283532941376
0.765406933209579
0.592285166250056
0.298441660664305
0.763395591768555
0.356231841457071
0.497732787743305
0.750371966405151
0.28625172183793
1.1
0.914898422916268
0.613707980551387
0.611269245095456
0.912538043190837
1.1
0.949244458593377
0.307616674988793
1.1
0.616019517798587
0.567536882220975
1.1
0.444630103817625
0.537976719859509
0.786418546068444
0.53426656968675
1.1
0.139681091952989
0.583885637596281
0.198764792163617
0.439743193787103
0.584953607597841
0.676828205195312
0.52461403848747
0.233149515482986
0.475697094527285
1.1
0.72022049448007
1.1
0.345351994940936
0.493989463816664
0.169234064205409
0.320431489307476
0.174750416780036
0.323453525438055
1.1
0.237508557623936
0.658588352557303
0.543401447663028
0.315341391496479
0.338526884536222
0.867747688067471
0.426998362775925
0.427167797657551
0.143512315970974
0.451868902379127
0.613192816739373
0.415221206083189
0.170740752378439
0.484702620631984
0.584364056021236
0.992733010175291
0.271168964825358
0.299167211793958
0.283143860880614
0.899827675902799
0.170001615327376
0.664094884324444
0.305147923788429
0.305277155917544
0.252391787033891
1.1
0.853713811226799
0.385054938899385
0.512745347336883
0.373041671300594
1.1
0.207018017183671
0.634041588364324
0.308222390455341
0.713159822975167
0.176442587093295
0.244663196990774
0.594645143766881
0.215083490500738
0.168740392309687
1.1
0.185188592861435
0.351627176163602
0.231103616305837
0.431740871270859
0.206410237334586
0.306033715612848
0.590983904818139
0.184391098298876
0.193351646795186
0.359067052832819
0.250813373111078
0.264304431968269
0.24512430604747
0.232552831901808
0.394731823617441
0.604700725279838
0.227555374534503
0.214979349517191
0.165904591814764
0.226180748991958
0.500324815159569
0.280923441430683
0.449452296405023
0.282169548065602
0.196475302497463
0.249956923225827
0.292215112296406
0.554817894313226
0.241912793323951
1.1
0.361777848186732
0.484895945222485
0.20502501806729
0.333075039731327
0.201112941302737
0.335000941983956
0.185853446086458
0.3276972815359
0.542175810585214
0.34233416325774
0.396986618601533
0.268371789715396
0.414710953778827
0.991217676568408
0.59740131081375
0.746349415134645
0.214205690326322
0.230187370148238
0.475102144122601
0.227516591895363
0.249892191180004
1.1
0.297676820470362
1.1
0.225266887192633
0.266818185329911
1.1
1.1
0.823571748142472
0.418458946466748
0.213918605867468
0.241469873638831
0.232845007657887
0.290990698770706
0.284308701008175
0.255015709047232
0.254661128529801
0.289313323452113
0.398402121044196
0.77665038146912
0.450169631485352
1.1
0.429181858028158
0.366125041817583
0.482100409356457
0.314054349304777
0.371672839294022
0.275081702013362
0.250609412398777
0.224344353741358
0.666251024555605
0.542013934134593
0.437162769394898
0.762449824475062
0.640835958391053
0.394197148782722
0.33678531938195
0.188196693187339
0.459518104446573
0.605221377633856
0.50797099525296
0.623773713257672
1.1
0.404668381151946
0.235311547120758
0.672912704831851
0.320209173987006
0.436605204750458
0.174578324205407
0.281700941857844
0.210024126691461
0.34411791240481
0.846870155252974
0.726756563840456
0.796481128302309
0.209240425203743
0.79292074500641
0.292239069381306
0.528123183023032
1.1
0.554083490981669
0.380975159311144
0.545117024051753
0.217341862967853
0.271799758903787
0.226296324648052
0.347252876693587
0.23370944032022
0.459040529188899
0.306230732924646
0.400504155724197
0.33168102976528
0.143183795300734
0.341813791917458
0.275613182268321
0.304295185290032
0.272045732129865
0.37440891323363
0.256933175835099
0.566928993198474
0.262866971145922
0.330235645397478
0.64436447890515
0.709228855478027
1.1
0.342350367612349
0.220883416427376
0.172453775771002
0.39797314229157
0.188639884805393
0.262761098148304
1.03610332755648
0.1050054154367
0.439854318335948
0.144793161919863
0.196104658886641
0.167387017705603
0.275290944750013
0.187456071186675
0.432265060513232
0.221004806532868
0.110449173295027
0.491678519110477
0.887102494429569
1.1
0.463676603957526
0.251339772094301
0.398815417408752
0.176374234803892
0.152735248633313
0.121673207587857
0.0668123207946714
0.259155465332835
0.23193619460676
0.220854813721633
0.626415891709542
0.256979919449619
0.363826599089133
1.1
0.643026000442011
0.172035510685497
1.1
0.478155007885019
0.416543572403443
0.540356296241761
0.171417225969705
0.198423482861937
0.253852823258618
0.186322426574195
0.311335045306185
0.405223365884279
0.761425792303627
0.594330565524834
0.613496896326987
0.80207350045465
0.332994544616449
0.368881697021986
0.602620759887899
0.51565774635367
0.364803328558414
0.267280900709956
0.136863283110104
0.361334532935831
0.787922719737851
0.755696198525189
0.468002619188068
0.208893649706377
0.155594760238482
0.105877052601736
0.250251726693274
0.616043298963587
0.177172937291079
0.230294613925964
0.773571311794332
0.195177991191237
0.391439849830272
0.103923342395626
0.360589264253688
0.382001071326374
0.380366407300533
0.219806225976343
0.270384082168035
0.303020057619798
0.136131089753828
0.347080846792048
0.282135927922241
0.281666547364277
0.543417694966303
0.457773129517186
0.219975650841557
0.540581268299867
0.184734414839506
0.229549416959015
0.123626026693114
0.330118304454854
0.578891995097884
0.292466853904861
0.38050848004254
0.14734947232762
0.313420854635655
0.281954857461903
0.276096034069111
0.303797190349367
0.121357967323486
0.537526449001492
0.189064079061543
0.160483131822597
0.332017169104482
0.506248908265477
0.46569688092285
0.419217375774598
0.373410118305652
0.489288608416563
0.351247738830056
0.314201715610495
0.129172539258223
0.151911222744036
0.386023899930573
0.260303706554144
0.367878429974336
0.170327919285428
0.206775480772749
0.44964521890427
0.224979292813732
0.132831561898052
0.157449121594222
0.422517786863502
0.447772348431824
0.224228305617285
0.136919904528805
0.481230198565875
0.235266067240805
0.145394991813514
0.317443476671053
0.280892789599711
0.272901495870043
0.204909769544754
0.22072016981387
0.276901799264644
0.234292942046535
0.31277785472134
0.372352629843257
0.566663484647822
0.147806865807896
0.39775080652432
0.404119602691914
0.23035345427018
0.253663329788845
0.315214876299397
0.327276918426609
0.238342704509849
0.105097171822347
0.391146994604413
0.275936092073002
0.168322928614289
0.45293255547388
0.233486545901677
0.229839532568568
0.314497792016656
0.588209151295422
0.370744478842926
0.290421931454914
0.143595522425374
0.316430600197389
0.967103612978763
0.336117120710541
0.111222987612981
0.333550412371704
0.389614524777247
0.181284827390479
0.366507478905545
0.432723818512747
0.432610722418143
0.362961063914403
0.316171846802237
0.122926909652037
0.878234768935016
0.55901429299598
0.217884203449261
0.186008249012512
0.105862905355799
0.575138668740083
0.337964952615875
0.190077108201597
0.209431926498689
0.404942051521652
0.519770991513805
0.541438949860595
0.395554451645194
0.169870080803474
0.587971774385106
0.323490319498061
0.217865046020233
0.175412232344429
0.159104766216269
0.182774521071163
0.138916814392323
0.194928065972988
0.137065335261767
0.137108217871923
0.429362474111536
0.326798937345452
0.289915839373218
0.453590449432703
0.177559577759719
0.387135884802334
0.206725506749142
0.945066105789667
0.161599405667992
0.310613234208581
0.206037299104178
0.298854246705121
0.185924003087302
0.152281048236967
1.1
0.446686549366193
0.603718610741708
0.478212625552314
0.221345869725679
1.1
0.272904033828618
0.273692051877717
0.518128285112793
0.394171172199639
0.320471823635884
0.319046456960807
0.547644909739508
0.474915784832664
0.539301666801692
0.312005036425735
0.434021726018933
0.518220522857279
0.40839209417618
0.645444734640429
0.400734597572868
0.244469117170705
1.04199578694899
0.15107895192958
0.44643241494961
0.218585344070924
0.173476792493748
0.400735901262296
0.181648125564329
0.273019526684195
0.30433114932065
0.352416739651948
0.334619688503452
0.344086298719497
0.17123303341545
0.630259587851625
0.284625104423528
0.231016543910949
0.11244805633676
1.1
0.451188270535317
0.173309116556102
0.137078083408798
0.122452817720906
0.148652054721988
0.163741157677121
0.194770124409354
0.181690955326181
0.379718394553721
0.174579390208006
0.51151624416894
0.38637526621535
0.841049391307549
0.834559286745677
0.444177572336041
0.245863095284698
0.784584934141902
0.123379438823254
0.138743094456441
0.475024476721144
1.1
0.378521745646076
0.181638052583504
0.463006941354852
0.186462858617493
0.296412299265248
0.494677973979438
0.316078513494029
0.40631973701538
0.23648159030806
0.387674234271082
0.154232991383834
0.320655911668953
0.965202170021417
0.380476442061209
0.780962380854039
0.162488536089669
0.162054615946464
0.132070782745685
0.13950150919005
0.329529545872898
0.113351010979853
0.277106599355954
0.212274991624683
0.354889703559911
0.335555872129259
0.777024995251712
0.365306742338104
0.276729097535588
0.645554088614644
0.499363862226478
0.341983710441591
0.573723601944265
0.884709831136686
0.238914255977838
1.1
0.389481738552124
0.244805798309723
0.364047609732814
0.500470594100225
0.453772293862337
0.243690343151132
0.189945830736651
0.279946424630444
0.500966317457889
0.266897691011283
0.459221417682112
0.343593256775623
0.66388760371417
0.277636183251438
0.279286710662091
0.22497313773743
0.633405347749747
0.749450936799841
0.101253537196402
0.364941887641722
0.841561626357918
0.470659384179184
0.37869176103455
0.310958572440648
0.432088095662419
0.317040778890676
0.671021808663995
0.329894394756765
0.720629029618666
0.68558212911018
0.488483948795329
0.501484875708549
0.269653673441126
0.403221320712943
0.165792562719401
0.13480828534826
0.4712657241507
0.927771884039976
0.228759985733252
0.391125804069465
0.2127382758487
0.343652613822342
0.144130892103451
0.270934132592949
0.210354394768383
0.214662532121803
0.313622445924592
0.0956376745149341
1.1
0.261946351713638
0.230554972800947
0.625712500162774
0.975140863127373
0.532666260900554
0.539659641944973
0.276583829504329
0.801948534015505
0.209622628703138
0.244901778465777
0.666431496098784
0.838962824580647
0.297437008583561
0.55246863271432
0.17215744093251
0.179000693096797
0.347987121832218
0.19448926794809
0.266249463571954
0.591932177942734
0.231914626426069
0.344306911279193
0.481904850262116
0.391950057682209
0.554079412933029
0.206720881382096
0.274170441383842
0.147013400640418
0.622418073591738
0.425396900491787
0.358832551649112
0.248336169250307
0.369981069726809
0.422219420593103
0.330963577364129
0.442511511118163
0.544653347991941
0.42458945485831
0.748727548402821
0.980886558208765
0.670406160035415
0.24187171969749
0.487019525214138
0.323013735294723
0.512673995176561
0.187169199346972
0.24662928597733
0.324692610872759
0.693425556585227
0.366365055532977
0.529230202679754
0.385591593100929
0.415159293067268
0.329356330274274
0.348425836429605
0.443375193728295
0.502785814504014
0.284852381325872
0.320893435849821
0.391254231397213
0.281285242101528
0.166851934661172
0.14718163727465
0.243016960723636
0.259400052252233
0.235591530390404
0.347348402981327
0.155367122828932
0.431373311412633
0.345206512405204
0.405869101495749
1.1
0.181388370097362
0.421236947494777
0.415955100940505
0.232178276225837
0.282980539350776
0.272136200797771
0.224705601765371
0.202038993117919
0.280770007051718
0.424301748527702
0.384247958352265
0.176362300107954
0.436963121718186
0.510441909279016
0.599551902653852
0.309032347762176
0.35694184840056
0.137990193103187
0.26916867315455
0.215721647464585
0.56542245900751
0.353571671737654
0.592300358792814
0.192505492929836
0.544292070299286
0.710701560888736
0.374866585492877
0.227067164950677
0.335633180889178
0.339651088695901
0.246369996152227
0.207611879322575
0.310359942079538
0.604995137836918
0.337327849844454
0.301465548682069
0.512495784520369
0.230261989994975
0.305718115179592
0.136726811009473
0.178609433762774
0.211811993129575
0.141838078863651
0.257592816167099
0.247254573554118
0.0989294063213312
0.288361162004694
0.229997766351306
0.177397254618734
0.137862318207863
0.223906653648973
0.451738571373813
0.179050504274257
0.148848617674455
0.188789880359293
0.12700268803849
0.466360698179655
0.175752120257471
0.270213731485694
0.229404880315264
0.279944788006598
0.222771725830146
0.540537640215423
0.310400327800163
0.324336424708237
0.166688000216224
0.258737689562011
0.197062920352802
0.159877432970931
0.249331488232474
0.179369677530128
0.183509521310574
0.156357604311131
0.453809827289371
0.718891343301648
0.435241097352712
0.417250065130041
0.366135550720286
0.452505357342664
0.159911421850691
0.255986512243017
0.15815868980456
0.281167319786499
0.24718051633432
0.154760561850896
0.313026471028743
0.389208964265252
0.238849958048799
0.118574185854142
0.122671259384061
0.267301888735548
0.197294389407572
0.294470505405933
0.275815087816705
0.358166976264943
0.309031872751208
0.247086251451841
0.671802090701505
0.279881507191669
0.260160245502925
0.241728086197493
0.373680423523869
0.435387339215933
0.200334237186302
0.314823438366334
0.309930055132043
0.225481775368885
0.380207082068862
0.825767796532999
0.891152566731591
0.646030287199994
0.308861908573554
0.386974750980705
0.335735679925102
0.374584181431793
0.223959855572998
0.276056498560377
0.317612405510433
0.399315002296231
0.268125602251573
0.378200158048493
0.258935554589512
0.339955217710755
0.265905400274346
0.312842488407042
0.183951643522281
0.285267904162009
0.188997305723456
0.172335394264089
0.220860440538523
0.278720638838419
0.156108215542421
0.361907128148922
0.209820415604664
0.2295543407695
0.185537921327623
0.201431004878462
0.203405737527207
0.222340881274921
0.195667697590353
0.214250904409465
0.133843015066282
0.303108854743727
0.424004716421164
0.421021131438443
0.230113453883072
0.327396312645309
0.18146176945563
0.566073361278578
0.102521121085996
0.297734429349973
0.39644269304758
0.287681612728237
0.321571131301303
0.480861308022391
1.1
0.397520862862013
0.250438930055148
0.301307755678734
0.338359564634026
0.651595774883311
0.441019014111656
0.667976770264695
0.473555527184699
0.640222502689532
0.319428559943549
0.892934123989724
0.610685208183873
0.292754593721347
0.253622469279678
0.263514528592507
0.464939401359878
0.80196229595341
0.20403751132574
0.512065601509431
0.485908464465631
0.256621427508066
0.3324558632003
0.599078141761649
0.361788068216016
0.249465806282812
0.768998480268773
0.178245365683753
0.595139753058481
0.289020991194383
0.146363514392075
0.174009131615169
0.649396011870697
0.25513428169655
0.250976691355323
0.555881373479062
0.165002573902371
0.37873746829695
0.386934053798775
0.478267875667363
0.252819988241049
0.947207836453701
0.175351043485681
0.549968552534919
0.2546597655411
0.207693319102633
0.728903920601377
1.1
0.454463467436543
0.46579546862879
0.565511100106066
1.1
0.24094867639479
0.225414485299157
0.235315926239857
0.443889388340507
0.225568121341627
0.207373122148387
0.539107220908294
0.216752056409073
0.254331639060098
0.472628284236716
0.289404786348816
0.640230157604324
0.399613331247119
0.788502154894382
0.21046457225947
0.8581452839485
0.385039214083259
0.192689937005189
0.186001272989132
0.528312783901662
0.245659905513469
0.69323168817106
0.429500918235694
0.193265988206888
0.316330017655237
0.490806199469008
0.103061608159805
0.262785070798076
1.1
0.174945286951826
0.189249440324735
0.712463089584982
0.280576452463127
0.395323121012477
0.101226060757014
0.199814321647128
0.500908590146918
0.370677112127453
0.200577676953406
0.346668952337393
0.718620756161463
1.09538475886086
0.16404847849443
0.432031848278729
0.241324339265653
0.295261161780456
0.146466773314577
0.347116805654008
0.217556609364108
0.231664901733662
0.159364081452761
0.333446879563458
0.414246118144067
0.265430741059675
0.200245247941456
0.312821755969613
0.178749066536295
1.1
0.154611028442821
0.589227054160479
0.458866760814018
0.282935163654206
0.725941655202183
0.226323237866657
0.813467088916358
0.565676365177092
0.380999618485985
0.55289644643039
0.149150713569019
0.156608689102669
0.150269180992763
0.229160310469894
0.826428710473313
0.254533355083815
0.130507818586383
0.204594570335956
0.184753246816088
0.372365843479427
0.22487028914859
0.470901062003423
0.690420801604316
0.44076411251063
0.707831197015255
0.452648683805612
0.188102214992763
0.251346971668277
0.22836193750687
0.196678910898172
0.186145767515946
0.366860642027661
0.266742502942498
0.247168174190779
0.325561142773384
0.278338554691126
1.1
0.459813353432542
0.695969817840488
0.290997620237474
0.289499374252937
0.79005829089249
0.351396534277584
0.181943765802957
0.200694006789614
0.201912730554989
0.274231727912333
0.302217998071021
1.1
0.157312551564461
0.426756226430017
0.305096670705431
0.475679619227558
0.341931676989053
0.210767606062307
0.175612822412261
0.243645353739917
0.394550220859834
0.229510508048079
0.800477432693547
0.720313504273584
0.221797280584373
0.658628127573331
0.273815202737046
0.404901017209947
0.251743942874676
0.345690904758451
0.555351279228099
0.269044481082155
0.336592470574806
0.460989981191053
0.45640756904309
0.241597092919338
0.297955413000791
0.351786861753718
0.458211949762945
0.197926315288099
0.348829499552607
0.205475913653953
0.223301864025343
0.157828175218071
0.328597476460311
0.212893671705319
0.47103706635003
0.209015400523193
0.346784690891645
0.512895159544605
1.1
0.559274525835307
0.200854667454072
0.579131212468461
0.217825095520416
0.118969187409262
0.200673043799754
0.425052428919791
0.319456195559496
0.44606806174105
0.133280425271545
0.102272119656858
0.296797537602139
0.287101601775628
0.397669128033198
0.348174113912912
0.289305132786463
0.318551306951027
0.214973806195829
0.23238516966832
0.231187640177925
0.167014272179306
0.132833964917431
0.38901231242322
0.27305550681746
0.252715908632875
0.464638303177006
0.221044811062905
0.108646688776876
0.116338378144452
0.32310990898606
0.172734237175756
0.143064537842896
0.214457593128556
0.14949258444072
0.297221985360162
0.411997889208499
0.343970711679397
0.133200210894718
0.157667104863942
0.201435446557379
0.237556129157379
0.241065897859637
0.188216686023813
0.350205829289865
0.181761050397949
0.372833943435371
0.235132473079889
0.274692916057043
0.199300785280158
0.185281083705098
0.36371443335525
0.514651973861155
0.234370231498464
0.215261802758519
0.167285035966084
0.240399011956951
0.518339440085854
0.162329884753559
0.229341985651234
0.309379584416797
0.319430754470763
0.26459203396017
0.469635332646221
0.667289842301993
0.223111416210921
0.479839835432368
0.232495302024321
0.312428199721428
0.339614752044937
0.458854276414851
0.215594260355661
0.137999311022811
0.584914699873761
0.569528864914152
0.396864788322653
0.209024695020677
0.383727119254135
0.299526070961101
0.255714374474464
0.559744628888413
0.534415150948159
0.346238419064629
1.05564819876783
0.449588383661915
0.183355089623756
0.311673739650574
0.253448635859389
0.128652240541265
0.504621004645584
0.240573471477615
0.254942843242335
0.257319041433539
0.301278598981552
0.313019101123949
0.228662805596079
0.529685266387607
0.264410266373447
0.295298899054852
0.319476844982359
0.208355306646756
0.323316546077775
0.434781175033297
0.423648980442296
0.288379041086641
0.181096736953598
0.472444385362919
0.462954349732103
0.542373020708071
0.515693036088287
0.536147351506214
0.349102904613879
0.548574077249041
0.829051273568415
0.156670596205754
0.111550553937296
0.760700068844989
0.230937793502965
0.269580811450659
0.561017887871308
0.212298001318615
0.37602480121694
1.06543023096353
0.17235569896592
0.485946785888952
0.223126496164737
0.826439758048491
0.414282770592181
1.09338034084602
0.434865708355487
0.238194044893269
0.378853402843061
0.337311723791747
0.373995075053761
0.249040451587174
0.410271977269295
0.364259687652264
0.104223300707988
0.158157734130837
0.666569105706103
0.26493829132461
0.350593876015011
0.0898071557925987
0.569304096343573
0.247066744933109
0.255995997675618
0.42829263906449
0.457873202972309
0.581069878102721
0.418120465449033
0.413561568392998
0.178824719648258
0.523640557986106
0.265471727638151
0.1270656573269
0.234928320405653
0.644515926989089
0.352460374757124
0.712212255537624
0.635359252249719
1.1
0.344598851571943
0.236488334074617
1.1
1.04526991203795
0.608619943812821
0.312758276931868
0.257734539107603
0.492256016042162
1.1
0.91128594608078
0.295439361729835
0.62146898398861
0.281449081375774
0.213995165022589
0.435838433027809
0.19269270663467
0.2451261367091
0.237455860879841
0.393205794252817
0.21461336432044
0.213383094091167
0.473292240664584
0.291157100820241
1.1
0.617880100118299
1.03234066957455
0.355546782669824
0.187299501379856
0.200814374555616
0.756635253362291
0.498828132874667
0.329621843545097
0.583549304607006
0.408296685310403
0.418300548558877
0.269603852277231
0.307038385107742
0.181695396103538
0.570681739048827
0.318508915304834
0.232969288455699
0.538820132363502
0.302171180363236
1.1
0.233790141111738
1.1
0.313113079388364
0.180509830885454
0.17110275016922
1.1
0.293250474136404
0.256392973003141
0.192012330574598
0.698369688992763
0.0952712092073064
0.353738364966962
0.32380984185267
0.74161095016176
0.186744407632226
0.172713079745405
0.790537841706022
0.366295423683565
0.525927543859256
0.249559509648903
0.291594786007651
0.161680964480608
0.212783224931786
0.367787588941044
0.40130472797976
0.402548489199275
0.358643195488642
0.429350420447554
0.223733269587356
0.344138872570579
0.438304269310038
0.168569837792265
0.618963911113693
0.292986022287865
0.179061231451704
0.22403106396863
0.629310903473788
0.270692764230115
0.503839496589145
0.385957547442081
0.55417269976085
0.586025385320976
0.413743698105954
0.334120823761235
0.277535556986508
0.858335723151913
1.1
0.358900093195953
0.341318223266829
0.540674436784431
0.398591457898923
0.4363139933707
0.342896008712451
1.02932162689971
0.918583714033802
0.400904465214378
0.572824777437713
0.297527240057718
0.161361094733173
0.401760655583968
0.259609546681584
0.390630977348049
0.330202496457916
0.139392376051475
0.249450829500224
0.550312899899808
0.266960949060665
0.285553336767529
0.132646025337193
0.239885225579203
0.329970644503188
0.906526400442102
0.185797428142488
1.1
0.535596768378462
0.531835046037177
0.315887901053581
0.413182171548484
0.188059087429156
0.861133495381709
0.312274861575473
0.398785126143328
0.289044878881914
0.150114341293702
0.14233200076228
0.151661488811626
0.267642768309097
0.261900951820785
0.348487338333041
0.190476733971881
0.229155243481589
0.143298698738166
0.205857774532662
1.1
0.404393864691357
0.15383229695065
0.161845849873345
0.252783262100712
0.225631566680941
0.238698316895146
0.306604698222009
0.478324758004191
0.224612413643784
0.728539214791539
0.315859086707438
0.218766337601
0.105931913268918
0.115953834453787
0.198358296541079
0.241361055113392
0.361637606775214
0.392028153726569
0.449690532794953
0.18685573667438
0.298280782130415
0.205055754358103
0.334182694513551
0.270111994627213
1.029942498048
0.5787933495041
0.804627990338703
0.418256727827573
0.165389689436436
0.39246642426598
1.1
0.394495834610009
0.106752202650303
1.1
0.355836187225903
0.59131784714465
0.300287312319603
0.378019489122708
0.542844188992882
0.21343516380221
0.269532302802436
0.223783493605916
0.175221272795896
0.254257704358786
0.338040107345758
0.424472960399373
0.466732783464488
0.566432488918132
0.31747327851022
0.937561145646348
0.543853783585492
0.186659812477108
0.629892506621774
0.324164357878508
0.473687825891221
0.431420937697858
0.481555850948871
0.255395730242426
0.437313564570377
0.60234528283955
1.1
1.1
0.674199348320277
0.388125567931522
0.704237708730969
0.437600726771587
0.361641881886363
0.451437418782616
0.227433535204144
0.330978770504259
0.403526507694204
0.348183427838968
0.46198867759188
0.422748864321581
0.207426746111254
0.664034411031984
0.302396904999939
0.353484882661569
0.226513643816198
0.497323087460814
0.332985702252339
0.233847825527019
0.320616525933745
0.407928292632969
0.275743037642294
0.42184497135319
0.342455611560361
0.690784236495956
0.250561203334834
0.400306065188927
0.857803883029088
0.454205065122359
0.598720296454321
0.396493644644326
0.516763027855779
0.206012407063774
0.182530495757216
0.125320403156222
0.380402480147851
0.69785886740231
0.182841150735914
0.280368486122359
0.274352913419132
0.243980191818102
0.302773927509801
0.382977400971854
0.0716459463735338
1.1
0.297324782777157
0.295769157038661
0.279708682406851
0.393714360646104
0.270287974993289
0.341464210438063
0.690105370875323
0.22134690393412
0.139832339387584
0.445555524414802
0.264734266482942
0.567829250088956
0.285421160503853
1.1
0.699156433041255
1.1
0.462324053021537
0.16193279015629
0.306986270136988
0.235510054989367
0.266262674393062
0.880841973338362
0.437358464696631
0.0903123846449837
0.183149560251667
0.313294087308647
0.233410688403451
0.832924664681798
0.497905244033579
0.561122176811801
0.723453997086412
0.160562126356092
0.161303219812031
0.428735755255414
0.426422514392983
0.432681741289656
0.331790423080806
1.05155757406226
0.226725850680761
1.02309443781471
0.384928485951486
0.310800691958772
0.767962825788227
0.433485367284315
1.1
0.180986790060287
0.386646300163967
0.159747942840705
0.155065095010223
0.47826007993149
0.482556871479601
0.127184303425655
0.19347762012388
0.13344660360691
0.161991377417487
0.217597149117197
0.152056059918674
0.360726522664174
0.237975249057222
0.284743931277452
0.264338406328429
0.255714229184381
0.457140937204514
0.307778982104343
0.561006957548537
1.1
0.439809401683028
0.42466466196815
0.148533258255236
0.226555996193366
0.31322096296557
0.273928921712956
0.263390219692505
0.854302798202238
0.136494554751601
0.185804333583893
0.231878565523685
0.17971133017125
0.229522960711935
0.181674548159359
0.119570194528229
0.196172526758294
0.309963495062871
0.158957677479855
0.267681854498919
0.139065461147059
0.146271612972652
0.137456948758395
0.298578126217512
0.298743290071038
1.00414431343825
0.453337801230221
0.634879383888721
0.237309095942662
0.418558967880524
0.366937249677567
0.410186276449155
0.174612014632991
0.554730063114931
0.155183697013283
0.215086217499296
0.643889836172283
0.514700612964181
0.357192841527496
0.258546466799235
0.25179625833645
0.420297113908883
0.380615053106794
0.362057174879369
1.1
0.513410152963541
0.28689615246775
0.279690944695274
0.378425012992619
0.373905775180952
0.369670075913088
0.558609948002404
0.421660549126738
0.370190077808446
0.13801132628981
0.375756842779504
0.245826703965255
0.55153441965302
0.33173627142887
0.470593084345864
0.161675690738142
0.531522765222612
0.370141905018742
0.493108471253595
0.379432781734498
0.329622031944847
1.1
0.177149901618881
0.121794550525495
0.598369129477433
0.331862141642338
0.366912033377916
0.256377387447825
0.419388899461751
0.47274341943399
0.175742807629752
1.1
1.1
0.293890128651134
0.521488256258939
0.335546521719355
0.53680631977312
0.342663228220321
0.448329143164492
0.520256560647785
0.304997603545753
0.843207560271531
0.398986225277013
0.253427345479185
0.284835149017564
0.229330993883673
0.134774287584072
0.244679663910618
0.102287759918349
0.300398004982271
0.45592176954368
0.192057114352146
0.181979103630607
0.262071820639487
0.366683404878182
0.33841511076973
0.125866526770229
0.353079216833038
0.178568382081663
0.290714133590626
0.176261140925292
0.192737247681507
0.419071996581184
0.100047795509056
0.178307631456872
0.377864830733826
0.188511962957801
0.167845678301331
0.201921944676593
0.250554721551028
0.175797133124346
0.351717109177597
0.424453525362491
0.5143668766746
0.45804814334662
0.909407714409138
0.360601036564115
0.377605765017834
0.159970757959651
0.154443247444971
0.187449728736258
0.227299820997701
0.325464589543932
0.127667203608503
0.39079607898559
0.247715951799307
0.220912492899512
0.212458252408686
0.305380812580643
0.189916821101141
0.335254555494395
0.239768148928717
0.395205968544454
0.187679167697916
0.515748955860067
0.4000020452361
0.376793189404488
0.356504661481204
0.348630125195964
0.306698338555404
0.299210557959091
0.369827841892018
0.0696014171809501
0.211941108430597
1.1
1.1
0.399319039811364
0.444764282722214
0.424205681307742
0.393592300995214
1.1
0.445957259695987
0.327878351775609
0.915662232822566
0.373109636249055
0.371492594712785
0.240808976487547
0.445293026090072
0.243629001297501
0.616596698250707
0.39141706702595
0.404695499408603
0.321755928705274
0.589886339775504
1.1
0.241764512026071
0.356643184058621
0.425888226371729
0.159676212979791
0.181295480128695
0.491270041447915
0.404461429748906
0.310626540752169
0.324163679106919
0.173840617914431
0.171305798807027
0.18257862477601
0.140455170239611
0.349446924097324
0.190736486108414
0.124441578592588
0.205390929550702
0.17809076824922
0.252261645052274
0.157960970817134
0.248142430076037
0.286279203101312
0.126658812241891
0.298468712019745
0.206326635429314
0.361380582168242
0.318026814235595
0.305534668429483
0.27453427773287
0.275439261277303
0.215777032257938
0.540825721931264
0.251225201615992
0.497482650180042
0.287582131386966
0.453661251540726
0.316471166741811
0.865236307307036
0.572802627595017
0.305278158030866
0.81002863549584
1.0790494769442
0.528228575498648
0.867205644214022
1.1
0.476651467719058
0.730473319481112
0.284001289603629
0.175673045967134
0.456961845964857
0.299675224361282
0.470351488079469
1.1
1.1
0.447108030588746
0.529903227108549
0.468275465009415
0.374291698672601
0.127071971372632
0.643178716262075
0.355672239588172
0.497387862028303
0.456762931766235
1.1
0.519637570735326
0.604214775587743
0.741738259518757
0.472141649651322
0.462008341004602
1.1
0.898210069894069
1.00210430747347
0.565142854459213
0.678365225083404
0.523285225637032
0.559976334999293
0.210606597948363
0.213634310554859
0.266487227175354
0.276798826854672
0.355796760742818
0.259781040046195
0.281481148789544
0.247341374776456
0.381186433977016
0.479276781402496
0.314592908268868
0.234774603462734
0.30138401663336
0.271778739727433
0.291659212663044
0.261564736922865
0.380446853094054
0.364345446453151
0.415847858166252
0.477893825466873
0.747875346316005
0.420413190168833
0.531998354821405
0.35453420255321
0.828684644623223
0.457431158331778
0.385978640142821
0.491077738615458
0.379395250912453
0.677913083598576
0.576642566114893
1.02053940255617
0.539142198621273
0.412112362195045
0.37215179286241
0.390768750535389
0.399034337502822
0.287225120863085
0.349144080524891
0.434559693783123
0.282870424112931
0.84467742101031
0.317812566440442
0.39341780128556
0.279289988334968
0.372203813581631
0.569707476948264
0.443780079125661
0.33323461543971
0.163864323920205
0.36943137409074
0.289399592058558
0.444418552317952
0.27756626092486
0.27469882942573
0.210974231462956
0.43286250558876
0.567094243843905
0.911579535691026
0.583438148730625
0.571678124765151
0.318468413473442
0.335060813387959
0.465721262672453
0.353206866306059
0.321786102588087
0.30769340677675
0.260462116414344
0.369393654953369
0.322429989961626
0.273029290623289
0.253886606436075
0.213112293953056
0.373053503120806
0.247797765668043
0.281353697302578
0.365610542962674
0.466213415960587
0.199707259560248
0.317920452359125
0.212381410483054
0.493599756330911
0.209792212254289
0.234383390742463
0.319063939206621
0.316279388635295
0.327767113008722
0.199554904659153
0.338283041632048
0.284276290762067
0.50189821890951
0.406424301996075
0.308708709262016
0.226667220904733
0.223622258896712
0.30241901770111
0.15939661102712
0.633777473169508
0.581876047971785
0.136400918170034
0.547506496546369
0.45724543298003
0.36259069717315
0.454759009132142
0.549015980274056
0.374428348912858
0.498585097197525
0.411721460840742
0.830337788001909
0.285978195613463
0.510921619142717
0.564623773137165
0.557090811334926
1.1
0.263922274153556
0.616295587722576
0.344673620728258
0.339572976486185
0.302855472428895
0.600813824828803
0.318124499578035
0.467840908713738
0.35910827675744
0.221360743685143
0.427832432159488
0.380967033438637
0.483847955469323
0.474636529161566
0.649057978994139
0.60192719012803
0.290657715294552
0.55756721093622
0.951961057229605
0.600592819609168
0.444889259484833
0.215955530859807
0.27522419083587
0.272584248405187
0.493588497811943
0.541860202496289
0.415717254229926
0.265580676407328
0.324291879475855
0.133927734686841
0.441656325860002
0.255484021245419
0.89033831535157
0.322670353734687
0.394399427931172
0.580106881261369
0.350358112021396
0.481953730476288
1.00392102885179
0.411696545967819
0.594770850224958
0.302348838683328
0.280927472239311
0.376387353659
0.69677620399453
0.286588609853862
0.402020420401331
0.485584413058976
0.857281177193861
0.266032555103281
0.331794609521557
0.167082601863762
1.09753873261077
0.528294390054002
0.237962998936681
0.323401693564112
0.326988142741187
0.162553590298996
0.559916612576874
0.434044857512205
0.394622495336775
0.339436768044844
0.418628722992872
0.360522565514905
0.305762306934789
0.405116124324248
0.543973868700244
0.286963939474497
0.221138867028271
0.20662959163682
0.225438469248597
0.261743667745706
0.359698413079181
0.195984467216004
0.303654755640916
0.284866740152746
0.362047530841633
0.202104050894398
0.204819277481286
0.314436712360907
0.317783831708312
0.418340096467863
0.614273975274483
0.162083099003483
0.246697543790572
0.255652008316946
0.198628263424235
0.319249644865679
0.2811593767833
0.513386811824689
0.355402717104781
0.221494708581252
0.974272372899893
0.194387014831194
0.197515790285825
0.264999360205671
0.370985256697062
0.230830467556174
0.232210132431372
0.28820831676806
0.341560524397056
0.621499851727623
0.799784942761957
0.241626538457729
0.942404352487301
0.609311352397174
0.273013979658885
0.361350377984955
0.365563978122654
0.404112047757175
0.377908667758167
0.4436193356321
0.858984369690492
0.225009601569362
0.468664777340846
0.578691970970136
0.211687971048768
0.478815549786392
0.539676604334329
0.263338038458097
0.323095391821209
0.685886220344756
0.317631469249469
0.369071617812392
0.35458430863442
0.781503477527065
0.54158586157838
0.512641973776785
0.692903525089835
0.247073813115775
0.504010034079843
0.302184370258541
0.59776933780921
0.647723217972217
0.810064078781202
0.276236983975165
0.276169509641118
0.634033280027992
1.1
0.602911869549595
0.237131825168958
0.646822421566309
1.1
0.492785431661014
0.333159578969855
0.725969936228334
1.07501555732839
0.308164073360653
0.357401442538409
0.594325313179756
0.677984966876368
0.679005074239505
0.27609323041835
0.469015337407498
0.248948144709088
0.395161624074475
0.327178612511027
0.31280547311082
0.259438641677845
0.332051640420092
0.429835808162617
0.618356978019973
0.399695450241801
0.500090900818945
0.55081041066203
0.39627807522342
0.528075777080575
0.339512506840622
0.460237525751928
0.207712612990534
0.287860211595699
0.668262607999539
0.780449799777279
0.391691476894338
0.304974738096297
0.675893742460289
1.1
0.391341233666438
0.354803258979435
0.376358179046433
1.1
0.727946322338114
0.329531562571772
0.293953055230502
0.388138606928005
0.324348020275008
0.322189452350667
0.269559154951801
0.485616020170385
0.222928268842632
0.329110612568865
0.495641506561853
0.25016990527025
0.53934534536026
0.604157640806302
0.702981510554233
0.596929143798467
0.348476477849525
0.539420765848522
0.377331930956672
0.306935073053012
0.226048854894518
1.1
0.469039944759934
0.681841386284367
0.230361512134105
0.288777839673265
0.951340294974359
0.451548906672567
0.854634170039395
0.330655206467781
0.37733020278313
0.475617662654897
0.281494750599847
0.264669874369343
1.1
0.473560881495248
0.744075110972901
1.1
0.769034427196392
0.353250671628962
0.387700562433533
0.464581291307622
0.521130149418177
0.610849842351464
0.320832301907624
0.521943504897907
0.206486540520184
0.36615889867767
0.217508875820484
0.67937502221122
0.305368189890575
0.47742214996716
0.85741078973343
0.946969403417695
0.127369817352225
0.176097828647206
0.389195013133067
0.189759951164671
0.567802501906753
0.793370840447434
0.481110562764963
1.05663920876472
0.428673827757791
0.345255260369579
0.21515940504397
0.306456117500725
0.579942400509602
0.888095315234475
1.03358251558522
0.375365326437469
0.600748902488554
0.460492887622862
0.245105851766415
0.305583303953008
0.636693691776783
0.358841121648971
0.265647661483513
0.273479175270956
0.735465814173791
0.319215119153216
0.340970781748096
1.03083835992991
0.688353717242857
0.232342353656309
0.407426371754832
0.228206252994966
1.1
0.317676343908762
0.253487967358568
0.570294614491063
1.1
0.601205225282288
1.1
0.826251787581253
0.561080673469246
0.52242311519959
0.213076003551928
0.362767911787494
0.263948557366736
0.315882649721827
0.548723191681688
0.36210542607558
0.501805879512454
0.728459830767313
1.1
0.169431679482245
0.59951601879623
0.390376718654235
0.317789464918461
0.703373164328097
0.288504534447209
0.849813783591781
0.593504353974084
0.727991064481109
0.328329372483221
0.689294865284777
0.375522521320812
0.218867884097857
0.413147402237269
0.834657682105802
0.262685063131227
0.407062449274088
0.449585946375918
0.517412716194922
0.621926042635925
0.414726330332383
0.384988698977483
0.784061096078573
0.322031356161069
0.226571509794003
0.898029769587417
0.667481558829798
0.319829309447279
0.218744098478919
1.1
0.560090657194094
0.145305809303719
0.176501642967315
0.20995349336065
0.631135674011647
0.499553957280256
1.1
0.795668474762512
0.489925699887752
0.465184286055312
0.434426934862331
0.942436608621011
0.382433387798362
0.289756376406254
0.530832796403721
0.786751498349868
0.193120264923247
0.267634666047759
0.859119464573466
0.206152443389659
0.34196744376895
0.307855297291132
0.802348723598156
0.415935234249249
0.564864420541276
0.251835100291709
0.125991817198104
1.1
0.353590674751778
0.397257319131172
0.34291433901857
0.290480201275598
0.54494655006147
0.497536603584139
0.486511584723151
0.266215101381548
0.545064874719675
0.315725956890789
0.240768520276769
0.436800402977375
0.382807816442038
0.385317813989816
0.805120402229244
0.239234464102156
0.441460651149128
0.58295504232191
0.541389691066472
0.403146237823347
0.304239113688433
0.390494548605244
0.379795321921948
0.26576702792529
0.338620854534367
0.284578408925133
0.835921529282222
0.693963953165593
1.1
0.176477731057452
0.618661895261605
0.732391090175335
0.2717976850258
0.326640052508629
0.54289737293827
0.521021849405963
0.369293137420503
0.511847231743728
0.322197333371397
0.136813613042387
0.205873991574715
0.770516946051089
0.300827605587916
0.549015841078084
0.36049700499157
0.353561750432702
0.304900048461133
0.302946079605397
0.186263249458781
0.499548120128819
0.71101858430262
0.482961796678762
0.396512831625318
0.279897241532235
0.428921333777609
0.324644716794999
0.409823084088079
0.387697708610497
0.375157789946962
0.211291129175371
0.308576596660665
0.221946943282694
0.329848662262623
0.308345618516193
0.317256567770251
0.4180878606685
0.248088518404303
0.497352718001308
0.465361854701224
0.497042357407836
0.252578824496862
0.35709118755073
0.44769416305385
0.555047942395739
0.333082287856499
0.331205235785379
0.589512254827621
0.360376239737619
0.365747473981925
0.510653468137314
0.231919424146969
1.1
0.455353197681304
0.271727689011326
0.290532601348789
0.223364798136267
0.403378632396855
0.392928149121344
0.354602103117282
0.620411276442461
0.25538626886809
0.294992841380653
0.5173713393417
0.346846204218443
0.402664553516552
0.544148978161196
0.458505072671144
0.123254504966006
0.347605086901711
0.259494279635058
0.43030023047706
0.522604731030809
0.376049401340524
0.479839153988546
0.596536125403915
0.384645313223395
0.536086599347099
0.26062782947289
0.20170992024674
0.397028596511461
0.612293596167455
0.418245581089329
0.534666112775446
0.303938214267751
0.436528759240906
0.321632934005505
0.810915144355999
0.263105902730508
0.325336060286147
0.436124824985412
0.287573280403106
0.538975892027186
0.387483022432385
0.296623117346871
0.322477857674043
0.255692037532512
0.445493310110498
0.373222930382705
0.307298410882891
0.445096088220125
0.480787081760485
0.486115383162624
0.450348414674337
0.352885905034675
0.572300129302174
0.441641370567621
0.299346339741214
0.256233148575175
0.688826821874769
0.439507757849222
0.233295806056893
0.324869974854662
0.367442718493537
0.382944237232283
0.3152167109754
0.251916667993001
0.650582080259031
0.808566072212235
0.606861492368947
0.462190100646844
0.823536576092042
0.2056646232094
0.265631937055215
1.1
0.387584417464672
0.319133780530985
0.416977819633148
0.276339326116004
0.892482680817754
0.400198594204915
0.481318984032151
0.210947492685957
0.272515353528145
0.255334997464824
0.476033718731016
0.373959972015118
0.368328295484514
0.507466755595795
0.178097032409731
0.254095310155879
1.1
0.326132690499514
0.217712369705519
0.184115474995999
0.32899124547379
0.116457331727091
0.422217036969681
0.367674219474032
0.241323730860497
0.408778283672396
0.325024344908919
0.570263393777774
0.278254391321757
0.147177172041047
0.595715575849627
0.939831355386541
0.548456254140101
0.364310954402017
0.3510172236743
0.832911042708856
0.892013571087983
0.413448236044424
0.42535858245978
0.561405080772415
0.19616572880269
0.449379959046042
0.31647565001432
0.9550267653069
0.800179630810566
0.213459167290456
0.503825679153873
0.316486377916296
0.238449578488756
0.185599290909586
0.261937191335625
0.27556541024847
0.287697185886653
0.166233284392077
0.224602032089612
0.28353900713207
0.137259124343422
0.14522283607706
0.701451670404404
0.381740999474548
0.530722776704353
0.577388366087465
0.303986706981663
0.474659128687195
0.217876857373205
0.271284646375393
0.236360434837318
0.327116823307927
0.170543667217715
0.17068580929649
0.193885040717502
0.681743657636317
1.0053173330931
0.295349886082605
0.33192141162962
0.229553773060105
0.358630470824712
0.275098035310559
0.390025142985649
0.285202760202755
0.286672662212485
0.19540764599454
0.299767823954563
0.272293319540816
0.320710109614219
0.302772248054501
0.725131203663245
0.231925111038849
0.624477791948347
0.33349904148127
0.395355103887815
0.270694689254619
0.165562003949246
0.208800148871107
0.276105542667103
0.168324208814685
0.384048001532085
0.76399311285305
0.12715375958662
0.171910715783803
0.230978943988838
0.157184784900509
0.214475313539399
0.259713342101503
0.179600981346277
0.3775115873451
0.183496438216719
0.182162484786109
0.210778746758283
0.301923480515071
0.341016322631029
0.26367546438851
0.295515162022552
0.560856124530128
0.28379475237448
0.25770516609365
0.440888269734176
0.649462015605151
0.241791980162094
0.307963172833381
0.159325172127912
0.202069812381587
0.295387572295437
0.254063248867109
0.424244171128732
0.431255426144996
0.194563787533531
0.460344972007666
0.408977923364222
0.481206939040464
0.575284272326571
0.555458252580362
0.516983956408192
0.406909333567232
0.481278735702683
0.208695741587635
0.211944125226206
0.415050551242774
0.288271879122201
0.443518302539523
0.607710811165951
0.420553734970732
0.234134859654088
0.314427508793413
0.464586148965206
0.227144016674652
0.391516852425375
0.815634610246755
0.385263421740962
0.722688454819255
0.427133364604006
0.36029264679773
1.1
0.440134804549907
0.661182640871009
0.418771684440474
0.315451520403816
0.224914655885144
1.02072781784952
0.252639406678895
0.898471625240289
0.272519025522638
0.354911015695504
0.42663640316676
0.35596116698498
0.326642935946785
0.303798363909007
0.348940818437047
0.384852991554019
0.506010466575924
0.517003614024534
0.44448091560188
0.727207852364393
1.1
0.676300269506848
1.1
0.486965210998569
0.271346260525312
0.48467726289614
0.180644023524811
0.313440236831898
0.219260158774184
0.34045073838835
0.310616001553782
0.750761261728078
0.285766619258204
0.898452512959617
1.1
0.900931401532214
0.929387144126976
0.753117324074003
0.207572409299632
1.1
0.526603242325493
0.267648539977963
0.323653267020525
0.6695916400153
0.888305276827303
0.525796374565418
0.261618379391705
0.164372682275738
0.271463775203964
0.832464882169822
0.683628680012461
0.260126754548365
0.852865431661606
0.714748382020093
0.252801612817979
0.694286204920669
0.446684844384196
0.334892955722096
0.233782181915289
0.302122659788165
1.03435755220391
0.544876386236974
0.268987534745156
0.434158371344624
0.803085218921686
0.316247716670403
1.1
0.292855768985137
0.71804510815433
0.32179884905414
0.329996358673818
1.1
1.1
0.351690712124058
0.20828321774155
0.315568887175382
0.694493071625017
1.04223829642374
0.370306559667816
0.563785780712234
0.300327839181151
0.38812368283061
1.1
0.403589009200785
0.352847803315707
0.584055273080244
1.1
0.188319113830892
0.822519198301289
0.234481899077039
0.432381082983107
0.716876980387193
0.140907611083424
0.197006481490443
1.1
0.940571761229893
0.173028825004438
0.357602271501521
0.381564649981538
0.225048742212635
0.552352383301052
0.450467091128599
0.418410130562178
0.759782439319664
0.365348310322114
0.315029415849388
0.55877021794251
0.963679759436744
0.411839191732903
0.115684142764203
0.42779753028229
0.421042241641208
0.285446395305595
0.41914663456687
0.278578150240829
0.72470893834049
0.478135794824237
0.518281571450554
0.79567648133013
0.366451685871532
0.661736195799315
0.453772307534395
0.205266893273092
0.469663369300966
0.38217204889025
0.483139153422904
0.456244169920156
0.211167024625612
0.424756018779902
0.298566299321984
0.446481422868361
0.681417089370173
0.333268008589414
0.439776426881687
0.343104710029009
0.338879860626629
0.364598217823384
0.145144901168298
0.230933829894228
0.222103755349096
1.04213443657476
0.908865516514042
0.549631941619363
0.484406042499149
0.240733132193293
0.52867195849658
0.2318546948709
0.261897468797414
0.337763913821546
0.305993538597124
0.256844433226548
0.646831858182265
0.319464921304782
0.926292910515402
0.312293920538023
0.772398753764143
0.717262251691578
0.301330435928378
0.605007562545404
0.519455197129023
0.540850929573989
0.493806955585013
0.394666117426809
0.721953477959596
0.632502779395903
0.309936692596292
0.30405278667326
0.366786707168707
0.367327789657258
0.907799524734717
0.318446396922457
0.297414433793156
0.26577021255734
0.256557529901181
0.247215786226366
0.321492993231921
0.280018972755595
0.594459427072742
0.275573819529753
0.952041205914797
0.408544949707297
0.504994028022196
0.967769515744947
0.302596799047062
0.808154308293314
0.747625218079264
0.197841987395223
1.1
0.278583871832686
0.278184616167981
0.4214601230837
0.54772852081956
0.115405558316437
1.1
0.528593829530483
0.611980369846377
0.605885767937658
0.584437396685928
0.633566212174556
0.618694945554015
0.215743906781548
0.535036408385093
0.324718486387847
1.02914037671037
0.377137284062879
0.164966541990288
0.555134035940524
0.212993667050027
0.608430130248169
0.715929601254647
0.897396617107896
0.602000689462465
0.272050324528124
0.189923210400561
0.468514787106632
0.923996342776928
0.215722512532264
0.607131472348128
0.355772263133199
0.316065688718049
0.525979787980503
0.995546472031706
0.408161790407418
0.526180665753536
0.338074621978332
0.494327320664122
0.562588328186983
0.500970237272553
0.49856962128844
0.729080411625745
0.737418181051686
0.708083933910925
0.525946441027268
0.118256029293588
0.704632703491894
0.287642786861059
0.681347638774501
0.215225048920349
0.55798725477421
0.309634250021822
1.05490093902613
0.931300553598329
0.301108771934552
0.21633429999339
0.35838970634571
0.371591600540743
0.310792810717098
0.35240833833832
0.605449971689911
0.476964986048929
0.686271467941728
1.1
0.397278339274512
0.61186824948101
0.58938207280988
0.507488103841872
0.587863899037732
0.311372692746964
0.447601108663418
0.698780060481277
0.411885044718115
0.241489147219529
0.283618142871216
0.274531132900072
0.407852737364832
0.394157524247903
0.326574749657373
0.343204199602263
0.1794938827166
0.335440320834756
0.753298829048498
0.293691903242711
0.489710516995111
0.752322751768056
0.317700275512357
0.39126436113711
1.0331862900407
0.290322389691945
0.431138196124892
0.384440179985668
0.832327157052106
0.601966954331259
0.359036766765054
0.412398307304883
0.770722854563713
0.78438399124387
0.457357852179062
0.415507622961663
0.542107303911771
0.497875324260615
0.661239511939764
0.363365932577739
0.33664650733368
0.638358749059478
0.411181370456525
0.542723280730951
0.294651830031026
0.4740389388007
0.475715427120669
0.857540465032256
0.303464749395584
0.367366449433106
0.375494841753604
0.391070539602039
0.438423594571885
0.888749327777614
0.363453937675277
0.554966034391565
0.460690643144118
0.263850798766419
0.345534904443388
0.273501035769525
0.47020027125422
0.390766807640129
0.649993796651675
0.34938826600585
0.392593809529848
0.235924828293323
0.286519073432677
0.383659481340109
0.476350879515415
0.264387527638059
1.08752168331675
0.451326393886224
0.655612687686817
0.350620975559975
0.351848327677758
0.554242405412979
0.287958425719813
0.260483778723762
0.380046322056705
0.438737007626729
0.233456663279438
0.356501732328516
0.502011444529535
0.284426198492309
0.298174583419181
1.1
0.411749509242685
0.309329531827076
0.246953143358145
0.514517398715121
0.459162425551631
0.359432995582788
0.325032445521306
0.264050685849509
0.378342201495003
0.692713418940051
0.282622820659414
0.405492274916521
0.268085084716564
0.317798239671166
0.482820490372483
0.386988007473712
0.45106115870948
0.366663620290325
0.21959961088238
0.448806606692446
0.286135105980014
0.349374182840989
0.56131967639847
0.25989059541429
0.368102408751432
0.749621010615287
0.301402907918709
0.255154791667354
0.476288997744666
0.327014462878776
0.295966091839594
0.302382984526787
0.673571566336966
0.449779960774202
0.469326284443473
0.918990641537114
0.397405340300704
0.357500011629346
0.481357059407691
0.29630504138936
0.183124282131805
0.367728454107634
0.446580776201719
0.354314889899701
1.1
0.266267269729233
0.560065944275673
0.383608615530605
0.765990404270571
0.26784160495289
0.285740057359169
0.258530950987402
0.332399271196116
0.534430265714805
0.203536878545761
0.546282005929739
0.236622260327695
0.548684704028773
0.320887935571007
0.502976910447639
0.376115821308195
0.340766918831389
0.774666048241967
0.400309778855134
0.320010366879605
0.352073593403201
0.206725669954075
0.666426394435399
0.377991061358505
0.391067732691323
0.243173606005109
0.435397411553007
0.243808961109677
0.262293340181234
0.498686810505124
0.346497920373596
0.359748009252499
0.241856976345219
0.460234915128619
0.364593848283426
0.309003977328957
0.515674523571968
0.595707526913243
0.337779634768623
0.375300537121163
0.376186011817555
0.390903013400314
0.444274136730799
0.366471268511755
0.175118947757363
0.299390069235763
0.6376551957096
0.256086106413336
0.243751888593243
0.286631478244006
0.329336671739097
0.668178112221389
0.296446592245401
0.264970012438704
0.261022155451157
0.224788434613958
0.129682533628321
0.521563432861183
1.1
0.531880018187596
0.731455584015427
0.449441392987619
0.317357510517878
0.202332938067958
0.478656648035872
0.264637224466816
0.591432676748284
0.322221105424106
0.320299414749964
0.341406378027187
0.590581416911267
0.584986447345873
0.369820048796158
0.256091875127607
0.568436857411426
0.44122815336943
0.439509929692432
0.704460050918249
0.222784810272984
0.567617496003663
0.670540219668441
0.666815417830013
0.308111495584204
0.382694125606165
0.195851690211706
0.490256521937574
0.651202381587342
0.254227475748217
0.517390214190108
0.322920202690469
0.234595049739407
0.688572454287425
0.259997120466273
0.937747784149357
0.216366022578506
0.258973239727458
0.158123153600345
0.349037338702869
0.575866912783105
0.281828013916645
0.369508033182916
0.374181702217768
0.327347001194911
0.308326872615335
0.374515657667241
0.303271251001158
0.406567236571727
0.319117620608127
0.473420697402197
0.207304367055584
0.256330092877897
0.202006977372487
0.258865079149211
0.261643017915491
0.285915334812811
0.239053684957971
0.327951325163599
0.277914439730496
0.344537897678424
0.414253745969357
0.191437966405306
0.245694251012185
0.266764017356269
0.335761848168578
0.276192756775242
0.234366091481049
0.452537184951945
0.930357202574764
0.580297104498134
0.316750600860861
0.224367566506617
0.400933716498692
0.216571873866999
0.200888815152651
0.504820412635118
1.1
0.644066121553188
0.227751322016694
0.3011136454157
0.602102270019439
0.267877061515435
0.293668676887444
0.224627168756658
0.269401175083429
0.47794098237129
0.278058432637532
0.262869079617841
0.26044685828788
0.463852070092629
0.269158704240914
0.264465861759129
0.504988144344344
0.30593210707191
0.155294406028077
0.206240305145482
0.286071087463015
0.38916447366718
0.291771933458461
0.222513733421359
0.239531344034474
0.476015517466049
0.268412928787484
0.29799235304259
0.563783901528963
0.586233672912972
1.00451648308926
0.296720019738567
0.470510112795324
1.1
0.449028509031029
0.394433339794487
1.1
1.09769575485217
0.309948672584608
0.204450422448669
0.393348136691918
0.523427524039261
0.455786587281942
0.446283041575901
0.467260184349644
1.1
0.536249730797542
1.1
0.475856021574749
0.622782041496753
1.1
0.449146247005251
0.639914413920595
1.0327583771406
0.556051118195064
0.332950170065906
0.695685133497192
0.524235168317448
0.63691215575523
0.744499170332997
0.368832619801227
0.286203034025745
0.430238374530198
0.262163140796302
0.453697985592413
0.979913385037201
0.43130782324352
0.382099103012474
0.35573027451661
1.08091439121925
0.540455958096077
0.626272506679529
0.83238798144512
0.347501672950042
0.962001291566469
0.698302505544782
0.389112024365666
0.513069081433034
0.369103372843533
0.490427003940301
0.726608511737801
0.251176636299681
0.613402733409306
0.57217433112634
0.562953669588026
0.464838617257655
1.1
0.539147505359709
0.391992368490831
0.783256610497492
0.754831698504818
0.188811251815914
0.300115410161783
1.1
0.780259947055943
1.1
1.1
0.356398480636637
0.435510192506537
0.515642460027421
0.518213980437901
0.635373292410875
0.584299700187008
0.388748849794889
0.268453050035258
0.329530682261465
1.1
0.249980530383991
0.709088180912622
0.271128429844226
1.1
0.437162412871811
0.151303034661807
1.1
0.442924606971261
0.598514494882936
0.188953340761742
0.766900022224893
0.180657405333184
0.450954906610354
0.398450720647146
1.1
0.541935891451803
0.263346581921567
1.1
0.533518388910909
0.551557018558897
0.360498558965999
0.645023852434954
0.508469195044071
0.766195028680151
0.67253832618646
0.357252002995711
0.642278492800982
0.271368290297477
0.524970714086519
0.369312607196078
0.450738740723054
0.298524859621044
0.839826106086377
1.1
0.399280800058093
1.1
0.492628889468987
1.1
0.363290684917675
0.768843777613202
1.1
1.1
0.238376424899022
1.1
0.596492772078584
0.666770462846385
0.427451299854369
0.563678016013349
0.625175792101895
0.558003748905118
1.1
0.685187523755507
0.230785779212426
0.600329883234958
0.500422556989354
0.32251240697905
0.179762213353252
0.54118068592865
0.495567973659932
0.474953985676615
0.44669009961558
1.1
0.642466630499176
0.427849124267078
0.987672548019702
0.872315073052179
0.844040914513735
0.311874278726516
0.507480673692096
0.41866991577534
0.240680975067893
0.29723405108013
0.373508474230257
0.234977921804193
0.318682927640825
0.388989502541196
0.346567053712214
0.34344901775442
1.1
0.736484974844246
0.346712009854337
0.324962273653023
0.286323750128083
0.689725557360171
0.348513352374615
0.665726780804729
0.297639182516671
0.650482715826064
0.434380386861784
0.398295208635515
0.344189296897278
1.04989085949586
0.363405133681183
0.269932038853907
0.572271744146517
0.407412169704134
0.282564101760112
0.316545040169435
0.577239311595372
0.275038292663336
0.556253277929262
1.00491614976602
1.1
0.437553347739634
0.875073239762102
1.02859209458121
0.552421492316576
0.592237194081896
0.631358666414054
0.945902013465755
0.47881473900854
1.1
0.723213283949317
0.43514857805834
1.1
0.649133363091745
0.274993736100497
0.117707384973709
0.508000954746568
0.337770783089778
1.1
0.312649695562737
0.270633697664002
0.339768189914804
0.196717441927952
0.243028082192004
0.587635211726414
0.511015354834431
0.578330543764304
0.176270114723195
0.933457707247212
0.888010196116104
0.67478858256997
0.426821661992179
0.233403349272106
1.1
0.464586296205319
1.1
1.1
0.677293245430638
0.613324860112113
0.325350923467448
0.596990885273799
0.74618572904514
1.1
0.338332282807217
0.79529211870545
0.39393502428356
0.631522681188932
0.755604822124814
0.751195801010724
0.605953724510942
0.180916362078756
1.03215045592499
0.3322590243623
0.411404411942964
1.03114556366369
0.920048374296859
0.516933414800512
0.980595549227059
0.410038078017475
0.438599243668002
0.802244715928615
0.850428292471197
0.337535885465552
0.247343912974969
0.676161877228129
0.758313531664959
0.842661131297134
0.213312617684377
0.395578800547992
1.1
0.471084125284733
0.21575954046811
0.246461770354679
1.1
0.730687566445585
0.563295665861583
0.517442310161607
0.528831433717302
0.744036292294734
0.277361754019842
0.874812821696392
0.253927218403317
0.589953239117457
0.496614273625318
0.666913184002532
0.599495351261455
0.53319663818025
1.1
0.553674753919561
0.373480459723406
0.5349119773376
0.611316041978223
0.634673444495975
0.165540081279944
0.442043884990476
0.154490200373826
1.1
0.405217123434609
0.436835381138639
0.424777916031968
1.00367224777577
0.358073167763078
0.200291575434357
0.346126759217462
0.703436362232218
0.800012987880891
0.203357651585945
0.289337566548523
0.860870136702674
0.512212720331987
0.282639659683399
0.845233233750386
0.515622599626073
0.306956142548313
0.362834924711419
0.548031184800712
0.544840743117852
0.910945874261001
0.479522526788295
0.313802124317718
1.1
0.534309532337569
1.1
0.96694371320865
0.77490824748492
0.707743944246189
1.1
0.66238595230722
0.4094902405613
0.494227703771426
0.433036715967467
1.1
0.441497609852712
0.59737038454994
0.910191859150586
0.248580542086374
0.213323790431541
0.286251562709202
1.1
1.1
0.253441817330198
0.428619431776027
0.365689645203991
0.449186697301007
0.383072166819592
1.1
0.884291112095626
0.39533518329317
0.16749415429868
0.675260810201784
0.344217518028341
0.745955285711146
0.695423566190592
0.640835688960024
0.337082154766629
1.01743769230026
0.753132048437681
0.599543666408873
0.423689449050613
0.643835041121118
0.907154426474416
0.322421994394747
0.282208741991497
0.557234052514229
0.969814912441556
0.353515687248235
0.65346666079523
1.1
0.655394609996538
0.468609211583831
0.497765301206561
0.402106572467534
0.20773523183963
0.738729425709153
0.462603305198781
0.448600699074293
0.312028905921612
0.385101779052186
0.430004194461018
0.313217924161058
0.326002729047437
0.760386517818801
0.376284260570443
0.647916794449773
0.33688744991858
0.451656750712136
0.602199613892839
0.441053990002514
0.330069777704519
0.414815428975712
0.335903311926627
0.60247131675127
0.526488424264694
1.1
0.779366574014367
0.293357127958267
0.539031770683702
1.1
0.408393226927445
0.764731520437153
0.356862002571063
0.254788481558433
0.542873452248972
0.346538787048693
0.435094615596993
0.25428422608645
0.281734992605691
0.336092788505101
0.23670986891012
0.794953853984833
0.535559778035238
0.549525051997322
0.292579636456102
0.41594680068643
0.325697409781343
0.450040189442939
0.333909069612126
0.342785061076469
0.361530226057693
0.415729955764324
0.259098385799385
0.34315139920697
0.870017359367757
0.398148329658616
0.531846400306745
0.541259750641035
0.37559582586039
0.399917205160333
0.297309928272653
0.881075426456398
0.301919019253918
0.388182303943157
0.430341212265822
0.318566938730021
0.858033692316452
0.39048726935643
0.422723012719272
0.270633647233858
0.249308651675237
0.322931791780376
0.331056814497125
0.385166472380806
0.340232720280633
0.490961304472834
0.344708907524961
0.297427035929256
0.381791270711265
0.685432116582111
0.329675532801747
0.199084631521601
0.281860884257811
0.306968623616343
0.336415591456438
0.712148460290269
0.205763187230519
0.351131329475078
0.301320950997211
0.201172147405695
0.243685873944598
0.252031996423627
0.227159721280662
0.300875261128753
0.328674424381369
0.312693481336084
0.263335892479308
0.241485357308892
0.251891153245927
0.440556115782739
0.302946689694642
0.28185628901639
0.28602277363596
0.352917314347388
0.501659200690347
0.448853335891392
0.532166895806304
0.49875650510704
0.523835950108239
0.284198056857897
0.396500840102259
0.279074732472082
0.232054617598736
0.266204686559253
0.169004262926414
0.456579464011378
0.540338534763899
0.335211465586411
0.530183512924095
0.39570789590392
0.293886246915682
0.425931861488142
0.348583925944751
0.429249374873415
0.250296268851592
1.1
0.250309844822304
0.3508845599645
0.256257464436811
0.243871348171482
0.218204036268637
0.262876494698276
0.581518925988531
0.320202119938776
0.44684319586197
0.562362494434063
0.39174984942476
0.166923338467103
0.501720990653666
0.440862878834064
0.466235964992022
0.186838069189158
0.757812178342512
0.552732650636081
0.437734715680939
0.766811680287865
0.257664057962904
0.180213892817706
0.504863139314809
0.231187383943531
0.495643757629248
0.25154103963406
0.304896451458594
0.286042751415767
0.460602054940072
0.200896271793926
0.279480658550303
0.369105225871467
0.709568984549718
0.271829886289886
0.37578211178108
0.348643922790347
0.313791682908425
0.36554065050466
0.227260648026749
0.323446696438408
0.326337151071117
1.00222275126535
0.465585441004998
0.685335544214797
0.365737613164896
0.295316528647733
0.63815889304889
0.425534271624041
0.316034467605771
0.291886064913549
0.327534181603666
0.249876041402822
0.254668146049276
0.270792438048963
0.160000433538599
0.272461243886531
0.427167741066186
0.39437634795771
0.293829972395798
0.348537680025439
0.261485890100327
0.251197372288507
0.294877059759185
0.353500019964068
0.271698185998852
0.403604343674094
0.389236146037036
0.283745844471683
0.724158615672176
0.264683649119066
0.231139698705051
0.275863280018185
0.317267149195023
0.413832946537527
0.228943210330993
0.299153919407604
0.169187185189063
0.281644786170798
0.539522558534526
0.264444027276877
0.250803514804022
0.242442918513735
0.28743585354853
0.509380138963243
0.635611189880586
0.806192463090635
0.5868955529163
0.303584906459387
0.174807958279023
0.429011488396627
0.313554724351772
0.559562696394796
0.541805176789509
0.52843623139022
0.793618519249453
0.32922718380209
1.1
0.587452565177017
0.938827510933638
0.274894284826487
0.805807077730663
1.1
0.839739827106676
0.756517142432283
0.781214177372157
0.463694205894047
1.1
1.1
0.276875966172704
0.102614211551385
0.865539588295551
0.951798879181002
0.339578943031243
0.418663545709933
0.486783751414855
0.603661606388799
0.399846733898981
1.1
0.552177814661981
0.443241354896672
0.361530583244494
0.387237415735097
0.883490815156182
0.956732056852058
1.1
1.1
0.286188339693752
0.298753287800796
1.1
1.1
1.1
0.452476129670679
0.727625213268422
0.336244607811957
0.746557751005469
0.476033240216993
1.1
0.641304048469555
0.26870111496427
0.503688884772163
0.423160565563401
0.764960876719666
0.287438192777298
0.138741139418522
1.1
0.299576027338926
0.664987916245441
0.829284120544261
1.1
1.1
0.460871881336039
1.1
1.1
0.766200449128734
0.778157202700338
0.693294368403834
0.796739366366762
0.50516919325547
0.3708935304006
0.624903716406186
0.745646191119405
0.697193930774912
1.1
0.599165513379833
1.1
1.1
0.912518490102186
0.476390739621322
0.30110658688262
0.2602880387676
0.343349580374632
1.1
0.512327722924902
0.950023983047579
0.33874600018411
0.411459103066966
0.786688364537926
0.79360445443733
1.1
0.178415991295185
1.03332781437262
0.45014658802719
0.206857887727408
0.951553190145621
0.458733612746977
1.1
0.407138219627232
0.800827350547567
0.394597895931231
0.447554422789951
0.375150057296551
1.08433828395192
1.1
0.601672995820546
0.349737597550313
0.581118837121828
0.334488013000195
0.902745441436126
0.291655848674664
1.03421993288533
0.428185981372474
0.400636230749961
0.38591548831987
0.389612857369196
0.454167587281018
0.337821181334189
1.1
0.351371009510954
0.756332064387417
0.490950003222169
0.373034130804946
0.436339133125208
0.374218167304473
0.754153300841002
0.62182751838982
0.402401906612753
0.662085623904019
0.483722956447905
0.470392144674894
0.286832660042053
0.277664179494367
0.414368405428523
0.274732925474298
0.522966006886228
0.349302769705313
0.454840037548783
0.407601748984042
0.326972019710474
0.42394311699022
0.436134869267347
0.48031295014283
0.700080711003748
0.396120502390879
1.05687196916333
0.593337430606682
0.400197636117743
0.553960583634299
0.641665938653316
1.0288020419611
0.905031972273259
0.913143848608375
0.564329828684692
0.734230675541845
0.873579837297079
0.608306673783779
0.363832923159451
0.3016151701905
0.36770985264868
0.560305954932647
0.364700477710876
1.00611414378086
0.610575540965077
1.1
0.309762571191199
0.622353163435722
0.687486380781402
0.438753302573225
0.208636482372583
0.556076238997759
0.241560644718576
0.675951217223899
0.306279166146289
0.593131569316655
0.539100950234915
0.403401146814812
0.235388997244161
0.337633293722425
1.1
0.612807800863161
0.231851379606967
1.01716534708065
0.648704031669273
1.1
0.403542235349554
0.364362519133226
0.41150046700758
1.1
1.1
0.447582555956072
0.446664232551958
0.714307763778646
0.708290748208073
0.140393462082491
0.373446090744496
0.758707172047812
0.75857359296767
0.888891046933698
1.1
0.266087918425246
0.552358536106544
0.437105350805871
0.221739174143492
0.383888292087133
1.03182436155568
0.433050613120533
0.650540152372226
0.88354582523188
1.02269055651957
0.479151054125793
0.628761796229101
0.184125158370368
0.661853129846762
0.38895905045874
0.984996254058
1.1
1.1
0.296326389575023
0.296991246443216
0.142153145197674
1.01253744560068
0.488688940483768
0.972282000787905
0.492349604372948
0.134044251062815
0.24890605588153
0.714156555058163
0.435236527423887
0.122575187303086
0.345868474044489
0.3401550788795
1.1
0.828711077886063
1.1
0.557555166626392
0.262442946289503
1.1
0.684847476905789
0.542717502184421
0.293922526840019
0.451528223115585
1.1
0.547460295553081
0.676189145097862
1.1
0.403942129860054
0.437749821166638
0.696189113149209
0.479107291553319
0.434213751844509
0.601187547250336
1.1
0.528312017327992
0.861018263129679
0.438961246094244
0.202386354198754
1.1
0.794651035868032
0.239629444368074
0.575518222604443
0.615093760112906
0.359870325913013
0.380106429393472
0.592238533337016
0.622839490684731
0.955805102791539
0.316859629500904
0.478106126703836
0.629656123726738
0.57916973456814
0.39767006254911
1.1
0.273784720502686
0.422474159918273
1.08742736852796
0.865412010736958
1.1
0.566496377696137
0.275681973342303
0.286348771739576
0.371598279939615
0.639237138618128
0.50818738962142
0.710969742001891
1.1
0.336193621748483
0.360838858102204
0.502163021129073
1.01294835203165
0.45004305865519
0.643429315867632
1.1
0.819730863672016
0.515470083978937
0.287706026921123
0.325943503104928
0.372635864553253
0.527338762601254
0.527710993054975
0.241896488222756
0.608134334491435
0.531581159847167
0.522925669600475
0.245808860412066
0.675065081046359
0.44637510794807
0.315421307003142
1.1
0.494417081341975
0.329538351747281
0.831694590576251
0.591598312490129
0.39264862784164
0.122529285513548
0.48426375568199
0.405039059134345
0.763880383782307
1.1
1.1
0.543845835488704
0.215004823813547
0.296852990278403
0.306653264908017
0.512558699132439
0.184886340677628
0.446398526717882
0.363331289472052
0.13034784138222
0.163367536553724
0.335093863273022
0.144456354122505
0.31976543588716
0.350869973505911
0.473537021095121
0.399246590007035
0.103762466548921
0.623669670726468
0.295058710934412
0.329182280171458
0.390190437166306
1.1
0.288253907727262
0.409489522787733
0.461686788884943
0.271893251246161
0.621496612166994
0.419395849015842
0.365331346220708
0.347893198867898
0.425021078453725
0.374993171718877
0.329475960343962
0.308038718480514
0.529090021831537
0.353525964254084
0.270725503704486
0.349658745987633
0.456559543566976
0.40652612254571
0.374869446753108
0.380487706487207
0.192932367408171
0.531645018636762
0.349565117065587
0.548338154012282
0.472424509700754
0.470881956676845
0.839465780199692
0.612511070897541
0.411314298391143
0.449858428985119
0.365122751647652
0.4471225770704
0.343368020786861
0.264559290788468
0.257734592368935
0.508434701850851
0.372956846355129
0.323817104690155
0.296863818881881
0.356205458338816
0.397490884649923
0.273091919869614
0.353889751682125
0.300913941839885
0.339064651014399
0.328865723357059
0.329805688898904
0.164589387392265
0.269831359202418
0.38479623222749
0.404230555368564
0.193196294945029
0.230344777001313
0.207579133640135
0.204139259330962
0.327963928309934
0.391148755426724
0.437225002899173
0.432744740660424
0.234417898780917
0.263917537344726
0.193468040444102
0.194693512459725
0.250361205637761
0.20250025955397
0.26076352910453
0.151551853405651
0.315942613096811
0.209563304170305
0.192656501037609
0.311985980324831
0.359374332516778
0.39790132372116
0.51147278832963
0.429134861704001
0.192976212008696
0.271449813991365
0.385744381193387
0.244183719171475
0.329468501492512
0.197699753225507
0.284531763449593
0.226259486975813
0.455771261989209
0.386084588546709
0.261144337217747
0.343127602630425
0.327653554275807
0.368763721010545
0.334373591490322
0.411724458313755
0.272654472464795
0.809285256024773
0.435184132343139
0.596594519440885
0.435423681781743
0.291843877230993
0.475494854633482
0.352918561166775
0.309666606788817
0.342888611852633
0.337550189379101
0.275800590900228
0.221810441702746
0.376353641989043
0.189351614924589
0.472976658659611
0.274638574308175
0.718147434391424
0.942507450837506
0.355554356669101
0.363648190258022
0.361713080104287
0.268805178288377
0.51984646907686
0.209330030722453
0.200080912507664
0.235223043121944
0.295381601498085
0.351216358823428
0.223786907590501
0.165872128507806
0.274635369078477
0.312917115430932
0.677117731705231
0.461859139799463
0.356845541134498
0.136808739654046
0.328207042734617
0.222853791789858
0.279944758542173
0.541293527861266
0.267068829463655
0.208224313860119
0.336665303512852
0.264874712852988
0.147012890365704
0.312484449158347
0.239392308749059
0.289640340423048
0.254420062826111
0.32928748014481
0.159147835944995
0.430576783271702
0.272107742729227
0.186093781943769
0.171524622933877
0.415835414679384
0.552507822502892
0.366199687471862
0.261009061756718
0.230560982403792
0.155542525552383
0.122364737809216
0.698332756793706
0.213275861218628
0.220128042226373
0.229393825684488
0.260146100257642
0.348784308720223
0.334460134205328
0.185715089738858
0.404100984146362
0.257720177382904
0.266925690534807
0.213412221224045
0.711183244554152
0.31642623894527
0.316111788644946
0.541432461419997
0.203136594717867
0.189733861058869
0.430609284140732
0.336649856466399
0.319422026350361
0.224316743702904
0.162007859503113
0.267917403771913
0.173529571252607
0.447505789741239
0.222645679082574
0.216694822187001
0.415341076414105
0.188349125374544
0.300544438822947
0.258942243527325
0.184463527811999
0.284188038079115
0.300830452885518
0.200328249322964
0.1634345136037
0.234552939254931
0.263177679944255
0.0637334562546141
0.338619294879337
0.151089640837851
0.384443313230045
0.26073182819693
0.257166033158918
0.336168174758042
0.26994356671607
0.186737295006114
0.237286295697179
0.43928288012797
0.332217944274016
0.205800440748155
0.25569347715197
0.443317671351032
0.272860365414549
0.32990405442739
0.193785555284682
0.243122116105506
0.413919016761463
0.567047313149948
0.282080284658963
0.300733717101011
0.702870151799852
0.270266479805768
0.260415118757162
0.330901315951753
0.199128845058388
0.271846184282889
0.415069114598017
0.323933813561438
0.327357889110522
0.283708290299102
0.205864302224862
0.419231242520188
0.208349203828664
0.444249135875269
0.246749137761707
0.652738031242586
0.424316487246194
0.242446393297106
0.43349956823183
0.675760839749738
0.756854446670892
0.265817886539639
0.736110101584319
0.200232087860281
0.403507363095072
0.331031063216298
0.240067288158592
0.575378895817013
0.21236446779121
0.32882614197358
0.412093042790958
0.198091689077094
0.353769104642867
0.205150165098458
0.454422922745271
0.276265510220213
0.460175312865422
1.1
0.431524608761822
0.117976320768968
0.364085811293567
0.167167409616188
1.04496606045184
0.237128100180519
0.459131167381531
0.275297516732704
0.641848629005888
0.504521538418676
0.495357419942394
0.959052009020048
0.555512224519538
0.298577624443788
0.231841255531487
0.377372045699999
0.153615869025627
0.225780611638697
0.337835488980074
0.175653191167931
0.144708738497968
0.225665166552804
0.223813394695487
0.286521541435316
0.27309185883698
0.338548503268758
0.407456197355687
0.501182385043234
0.280294798488657
0.558166000956923
0.392724872228226
0.376983715849573
0.310842290102136
0.488996139505808
0.446865627128919
0.293226807830301
0.584932570347387
0.23342497828107
0.384343559322044
0.235115941166481
0.44408033723552
0.377754810261466
0.231053273227562
0.167496234560705
0.720477196117186
0.311512374751274
0.405519696332081
0.262483537801364
0.277074119891554
0.495783191013081
0.308788197116063
0.275162551245078
0.7095198435593
0.347779910449011
0.272858406505533
0.296551811340987
0.304698487351016
0.213998631869877
0.269069230941574
0.255122736609493
0.793575024480895
0.201741019139029
0.299946274751869
0.18261697205261
0.188720426745824
0.654006549842006
0.435342519348693
0.277779618971255
0.293541399138085
0.511953971920097
0.268399178198114
0.398400605419096
0.703581372406602
0.559694838377318
0.527586203162393
0.2093775112197
0.376497091659993
0.658655264713158
0.255534650240594
0.412330995070442
0.369292829112985
0.492523736318912
0.446278571474861
0.489011224583322
0.232014306074546
0.146328881345343
0.198892677490905
0.180826655361038
0.396030780115392
0.350955252375646
0.54767480848063
0.207297388150161
0.369242685613737
0.274882357082212
0.281034169511892
0.204845814406611
0.394467138360927
0.18189842567607
0.608217997434669
0.405758008990755
0.263299069651578
0.231392697479466
0.315650004178317
0.178863667004882
0.353942211789452
0.20305378208513
0.504854682414619
0.306158456918857
0.286614273747779
0.186897944668332
0.17559425182212
0.210977828551621
0.461866784748215
0.222022784737609
0.255133149545523
0.319414488617666
0.249635732314641
0.386183348661428
0.276695460888894
0.644101600494939
0.282512016115508
0.444502909743652
0.285297248437494
0.225241236519878
0.501212191754318
0.758164057120118
0.477819797780677
0.2911463407766
0.652725294816374
0.199893728462652
0.212211983269172
0.252180995553408
0.350694987514129
0.483110071570601
0.374716423057082
0.254775373433474
0.645191246774959
0.187750940195455
0.508402444115401
0.174301403699386
0.318526023218701
0.330899124968766
0.225128288980605
0.268753993191788
0.594264646024271
0.3445515081819
0.763081206943329
0.495520691715396
0.58280820712493
0.187059476540465
0.490036985753099
0.956354223106033
0.658627136121203
0.482486823474695
0.46804571205205
0.64504604334889
0.19084567555593
0.261946461956465
0.375468671648452
0.353938180384566
0.192178882231757
0.204085309241964
0.161447868758637
0.385668647783665
0.435597523952234
0.190835038817393
0.482336147931165
0.715259668461605
0.297519897689894
0.445371290832892
0.193241725494812
0.331707966913795
0.347924256932106
0.233876993465023
0.201762781374396
0.217540508726197
0.264568560381435
0.129647091582
0.243719098623489
0.234747485197718
0.175698957301003
0.310538160392561
0.30531236100994
0.406429048871671
0.304164849735017
0.388083875878888
0.313567058720999
0.183141252837425
0.361364210323794
0.367041461353221
0.209937526453618
0.224788073064043
0.549600941631124
0.338264342903652
0.445506428992838
0.509545664284609
0.658055957881463
0.247099904559595
0.416611994424396
0.227652324006303
0.497284415509065
0.35022996117942
0.226880591682727
0.304133957200738
0.417282823962893
0.16729026937393
0.331098326156441
0.195709319763305
0.253566317196828
0.200220277725057
0.487125046845829
0.447763384658583
0.474418430145914
0.296594647159411
0.197005206178277
0.152090905321047
0.302394824885356
0.407512008642214
0.813904223134757
0.220370562091973
0.356891359453963
0.679221878181827
0.479431524969717
0.283482165198728
0.303341889182772
0.291800595164535
0.170416813349453
0.227028676225116
0.549102904167806
0.417766877272836
0.301101530080729
0.322035432217875
0.289339365841305
0.36075238404071
0.491663961670537
0.220423838541113
0.319094629595717
0.497553586187321
0.200464692831732
0.439032794058994
0.432608827955898
0.689739214718562
0.539493590572541
0.380427513562467
0.242314908805463
0.320082509549383
0.360525054972942
0.181221471189561
0.373788134949414
0.293465739260692
0.157571353423669
0.39830582512087
0.235586687965483
0.292755659273765
0.249140593693898
0.482061006414834
0.183520162311217
0.377328564537293
0.202861717952645
0.470811768228626
0.38595078495067
0.226846296460458
0.417557522366263
0.443814585236339
0.353478752382034
0.318774103019806
0.205521248897453
0.359477585757748
0.379923068432448
0.267520076778487
0.339086743303123
0.330297480151683
0.315048721700256
0.204949095525754
0.548675608645912
0.562956629769436
0.485309781352992
0.48194823739739
0.286605181658688
0.489799723379409
0.209789426004847
0.394045043843842
0.270923890523043
0.276057824834505
0.50299040536453
0.564096250084953
0.264791863603763
0.394663219464865
0.436100053113669
0.127825400133356
0.210510028481536
0.17899205574922
0.660754980373777
1.1
0.285945210266355
0.346460281854399
0.17050303236327
0.291876573678791
0.306663222198192
0.460379394983663
0.188962251713388
0.299318667686388
0.455416993250036
0.176239854376678
0.247326931092911
0.321800241506081
0.304316922413744
0.383370698963872
0.252623353749937
0.263666629814224
0.758232818728739
0.641764694312414
0.421005755613322
0.221421998620482
0.350574719762197
0.286725948910889
0.952489919106666
0.596658765357121
0.45814358130872
0.472568616685808
0.450572510696947
0.327933867264832
0.741683684058428
1.01413679172083
0.965355931765904
0.441247441860694
0.48428920227654
0.271573700551471
0.0976586839195763
0.233199251187156
0.330670951845691
0.558269871216691
0.373781978469314
0.184453099455333
0.263430581206062
1.1
0.236299340167782
0.513484724795903
0.1755185543432
0.357081369622264
0.24795592246228
0.553595203269437
0.364661211412077
0.503218313194814
0.343228376674605
0.315163939120549
0.230488338222946
0.265936286025138
0.226777817755022
0.325817093488336
0.247616442202762
0.296069783317827
0.629623297991305
0.287825356335089
0.770020078234781
0.480128722591136
0.365259325224267
0.954195526200836
0.532830572641772
0.400142390121533
0.329698952711053
0.488348973809273
0.301634895849737
0.198484741905743
0.143432739032476
0.278950056283577
0.291547852709749
0.317818233060664
0.20577914558606
0.257017749979891
0.467261037989479
0.17324873773273
0.192565071222962
0.290010228130643
0.198373054827993
0.251122424688887
0.117329825766304
0.190413702677546
0.156643067607398
0.279612820491395
0.154819671242717
0.395242455179851
0.155545011015127
0.452060149842212
0.317542705859736
0.25281252999752
0.200412342857085
0.222075424650885
0.386328816713825
0.330335882637558
0.510766126023844
0.154978727291888
0.617681270954386
0.285193713469165
0.250220683713791
0.178497277247994
0.254823321905939
0.193625341376544
0.2250065423808
0.610273656991342
0.151735201378829
0.689518497142943
0.555023354126182
0.518175471034185
0.622766027602742
0.350501436339284
0.206904429771578
0.148990157052056
0.287020278170271
0.256244649020109
0.400525234256049
0.259023739267225
0.253029790861372
0.249859949321521
0.665368973927511
0.243030017254845
0.432955849856874
0.243406078172678
0.215043706172419
0.295020072464515
1.00352333721403
0.442063549058032
0.208096004860847
0.622556864163513
0.597075542469065
0.24559597527514
0.296766103263702
0.30280535271971
0.660600700588326
0.242734392897225
0.222068409296463
0.399985848629618
0.223800577693765
0.167229295383726
0.222907802755676
0.605350396627705
0.394037436901574
0.393041632963883
0.721270218395281
0.244717606079648
0.524110706002934
0.222404370670336
0.218161600970451
0.429048309752486
0.295814444219764
0.425860658179928
0.333157330518962
0.726466399122432
0.358952280320713
0.38271192790985
0.417483770757607
0.195188124458236
0.297698405756126
0.305279408473744
0.258828074756565
0.494973257734618
0.320394675956939
0.278782321079086
0.393364924170227
0.173091492977006
0.272463398106194
0.265104421996302
0.292697914219516
0.379527459548182
0.289472554406935
0.319318759024473
0.193357147886804
0.393495630648244
0.57109707607726
0.396657433110202
0.501331794875582
0.457739480825784
0.693960433059028
0.441545456363936
0.0538155802331567
0.162962713523763
0.320242401722545
0.607486718202949
0.159670517194656
0.21139180709629
0.399903864255817
0.248832548277186
0.275385019727095
0.495738831977605
0.46457870174469
0.37430382517383
0.246084177857417
0.199967119979124
0.284513195768225
0.310385511158652
0.420458637522685
0.443533007691553
0.45701197664886
0.482714197639867
0.370151360218617
0.349406844192952
0.67824517928076
0.635965596063816
0.222316837906505
0.442203485164566
0.393229679968192
0.355120244051709
0.253806693976385
0.250330858363592
0.26827410985609
0.384816588761998
0.374074709931009
0.454772790526404
0.224975221777147
0.611796164675772
0.348218076899919
0.297623324936163
0.564121366295019
0.741317197174761
0.577520483864274
0.302603427654891
0.513156288034494
0.342977054864415
0.346510255658489
0.363624240525542
0.454118780735953
0.246607737074007
0.31605485670463
0.435563140486504
0.507102443607357
0.231458511548279
0.381664764742581
0.409901059450245
0.508638204139627
0.181654495055556
0.400034401562827
0.215485885702603
0.299747825804158
0.701667657662675
0.696768802347744
0.499295713610699
0.364181323195523
0.361542337913227
0.20164821815427
0.281194645644597
0.25441399420684
0.210648651584855
0.197053700310652
0.402873929987459
0.273940434421981
0.287022549349976
0.610703208710508
0.192831835845922
0.359547913339009
0.257105375343133
0.281624415099503
0.519341781730824
0.313485706036858
0.456033984457727
0.196786309632491
0.214679912334663
0.214550264592869
0.165730159703161
0.338594780356451
0.583098940068818
0.647971005517903
0.639088995377618
0.345357538378185
0.429848695032281
0.118837355596739
0.606795249564142
0.241183634311933
0.21184857358666
0.435477225459775
0.17770732392145
0.277253811894281
0.489875930492846
0.230735012317988
0.291073463452932
0.234078210796029
0.891160410618862
0.30053340715385
0.197627309131262
0.474423651206664
0.335139315845395
0.279788894113859
0.291399045247084
0.315566694676822
0.668965593779702
0.691184992675533
0.352143761299694
0.247121061886584
0.350397173355535
0.161107561769073
0.369838940495711
0.199450881895062
0.611174569777422
0.267120015746976
0.228880899227262
0.386364766830009
0.465402644655895
0.330530836078633
0.355616165141172
0.436401914524579
0.430783110961806
0.437544755136329
0.334788885138186
0.546401155374452
0.502997475359378
