# Supplementary material for: Diversity of spatiotemporal coding reveals specialized visual processing streams in the mouse cortex
Source: Nat Commun. 2022 Jun 6;13:3249. doi: 10.1038/s41467-022-29656-z (PMC9170684; doi:10.1038/s41467-022-29656-z)
Supplement: Supplementary file 7 — Source Data [file 41467_2022_29656_MOESM7_ESM.zip › source data/FigureS14B_AL.txt]

V1	LM	AL	RL	AM	PM	LI	POR/P
0	0.682658046879976	7.73370737684523	4.70548571896775	5.07311050899373	-2.00257942162984	-1.37114928600602	-1.88680055002319
0.682658046879976	0	5.80435979823225	3.46541634753038	3.66284032278947	-2.58106857254165	-1.99486220079339	-2.48558080541029
7.73370737684523	5.80435979823225	0	-3.10082097724818	-4.58989936742121	-14.0639140528941	-11.9395013424949	-15.0806041739148
4.70548571896775	3.46541634753038	-3.10082097724818	0	-0.0787632837372956	-8.24314798867069	-7.13789697363787	-8.41594890025552
5.07311050899373	3.66284032278947	-4.58989936742121	-0.0787632837372956	0	-9.35856604446156	-7.97896453020625	-9.7018392377355
-2.00257942162984	-2.58106857254165	-14.0639140528941	-8.24314798867069	-9.35856604446156	0	0.672214223413742	0.214388245106552
-1.37114928600602	-1.99486220079339	-11.9395013424949	-7.13789697363787	-7.97896453020625	0.672214223413742	0	-0.495421366194671
-1.88680055002319	-2.48558080541029	-15.0806041739148	-8.41594890025552	-9.7018392377355	0.214388245106552	-0.495421366194671	0
