# Supplementary material for: Diversity of spatiotemporal coding reveals specialized visual processing streams in the mouse cortex
Source: Nat Commun. 2022 Jun 6;13:3249. doi: 10.1038/s41467-022-29656-z (PMC9170684; doi:10.1038/s41467-022-29656-z)
Supplement: Supplementary file 7 — Source Data [file 41467_2022_29656_MOESM7_ESM.zip › source data/Figure8B_clusterID.txt]

x	y	clusterID
28.3426472832999	9.57747766823984	4
32.7561513904612	3.02360014720489	8
5.09836894858174	9.38590988868683	5
7.65996083851521	38.5114371134907	7
25.6863345771763	-23.7544042232114	9
11.0941630321055	14.1675861614056	5
-24.9807429931098	29.8872370379151	12
-31.2358965715501	18.7760055794411	11
-32.3008479447668	0.0760753139567503	4
-0.244945558034769	44.3093838277892	7
-14.0799171769635	-21.8259218561029	3
19.7045490328565	5.2071771413118	2
-4.26681446293723	5.99289439431715	5
18.2276813879234	-36.3814940062116	1
19.8115262038798	-6.21300862819631	2
14.9933472348218	8.90019388778905	4
21.8559859086447	-0.633605161461829	2
30.1427278328624	10.2840638018205	4
21.3009116800763	-13.1108562305765	8
11.3280527385517	-36.3944893385879	1
-3.37241946316821	-13.9939925606152	3
35.7033827896859	-11.7933854659819	8
36.9340229262087	-14.0621193131499	8
19.1374476021717	-21.3971590668198	9
19.0930268874931	13.3194706861245	4
-20.9292296075604	27.1124797042633	12
23.8629104936916	6.95205682551645	2
-1.56165962681556	34.8560748798946	7
8.68878371940946	14.3341660862901	4
11.9148549424558	6.055512220651	2
26.7254555220736	11.4684918412163	12
3.01286589835776	-41.070755959857	9
-28.6634403388198	26.8067620092178	12
13.4202376666512	21.6076694080488	4
-2.07668148094824	-34.2488697959129	9
-29.1230670013804	24.7255345702269	12
-7.75222181630138	30.6591306801418	7
25.1179870892792	5.2876813178197	10
-1.35678806935421	-31.3445433347371	9
17.924014954834	-29.6844722601521	1
-3.81506506594994	-6.57242468921952	3
23.6533206869927	6.80682775806662	2
-28.833675188466	23.0466436581242	12
-36.9911780458453	17.0616752825018	6
20.4923035525246	14.1260084653065	4
10.4707698008234	-36.188037794147	1
10.5115983731049	13.7546978448915	4
16.3297996762411	-8.62853401964599	2
20.2964629275667	1.07413033087137	2
4.92326918187273	-4.54014820440479	9
13.5692049819565	-36.7930607299917	1
18.3422887942429	-3.88462762291972	2
28.4908683422099	-11.254871552453	8
-4.06881328348171	-34.5582734098036	9
-14.4743296225371	15.0355607872528	10
0.0507763764481004	8.56560181070594	5
-25.7135724468489	15.8896550955073	12
19.9561559185405	0.582196200729574	2
-28.301797098353	22.460858397047	12
-15.8429530435348	20.8954476262716	10
24.9112231256045	9.45508447200269	12
12.9928556839711	-37.2566543250304	1
29.0787800139536	8.078611621994	10
-4.74822323481371	-34.2160206245095	9
15.2124265995	-5.98185254113553	2
-24.898889068547	28.4640416202696	12
-24.6753928402075	8.56401831535203	11
-23.6657955783875	28.9285622165895	12
12.8668430935922	28.9295192913392	4
-5.64671658160481	-26.0443847121835	9
18.4250979600158	-29.8364350760673	1
-21.5484915843413	17.6747087017916	10
19.8864922460961	-0.273135422715333	2
-18.2658468457254	18.8778784537346	10
12.4762688920908	2.91697301246357	2
-11.9186319285472	36.7462122294713	6
-33.7215669869159	17.0394712320856	6
12.9408649602958	-1.81068980638822	2
9.37673786023126	-33.1102385776748	1
27.3982916111719	12.0229509182365	4
13.4666163676254	-9.45737249490312	2
20.7368487528135	-21.991921547199	9
-1.79673999632474	37.0893115009027	7
16.4485001664167	-34.3276379279815	1
6.43335416180175	-0.850145386648931	10
30.7870804749695	-13.6174206925893	8
12.93201293183	14.0420937866236	4
13.9500238679132	-19.9134005926254	2
20.096275662566	15.2118659761215	4
9.5982015553106	-30.6217384866305	1
19.8864922460961	-0.273135422715333	2
17.3226789761287	0.0953319889699418	2
-4.20496057444061	3.69203050376548	5
-46.2490453953445	12.4605526154485	6
16.9150759788294	15.6692371179943	4
-26.2301220057651	29.4135554701647	12
-40.2886114190634	15.7373949002445	6
15.4590960097496	-10.1232736920489	2
12.1204662859358	-38.3636808079751	1
-15.622698749833	11.6719544265473	10
-27.5647708588308	20.3369231917215	12
12.8526083677229	13.8385256595434	10
4.19448202869389	-4.18999896558035	9
3.00015849609211	-18.2445174186384	3
20.9397425388255	-4.92126770830617	2
28.0126282489745	-4.11793590180108	8
9.82639870477953	-4.67188632752627	5
-22.3724765151456	-5.54998873117515	11
21.1494898947991	1.68512271331123	2
16.9458366652308	-25.5202862869664	9
-33.4373175235772	11.8982412710946	6
-8.0497608300293	30.2186737772392	7
-25.3957940219352	11.5221398377912	11
24.8777213346428	8.69018221213446	12
-6.4903095789034	36.9305102654974	7
6.03758467840499	-41.8443219779057	1
0.284217713926315	44.1067098794232	7
31.2687898066227	-23.3718328971793	1
29.7038136202215	-17.0525932377194	8
13.1673266131854	28.5975921472392	4
28.688134538993	8.36577069945923	12
26.5289396904136	-8.83755625725786	2
19.8347390619307	-3.61648815508328	2
15.5719983730932	-26.5039041105132	1
-30.283143340732	5.48907870144628	11
-7.78378596666597	-26.5510385267137	3
15.1239479450643	5.8561822496521	2
-32.4856775614651	-7.52548705940648	3
-24.1807564120279	28.9990956771322	12
30.3722984330016	-22.8644571716903	1
16.9150759788294	15.6692371179943	4
-4.90851123071074	41.1534762088653	7
20.7087217465114	-18.85955150557	9
-5.15407732578245	-28.8641578644589	1
29.2752159389978	-17.2867015765501	8
27.0770806923364	-15.7938332886695	8
26.317397410085	8.58331471077885	2
18.3088383786233	-33.1061935351298	1
-40.4827294901269	2.72788900309225	6
17.6508563010554	15.7124349745967	4
3.9757929009855	-19.0858674526821	3
14.5633656775282	2.48994558360738	2
26.3795393332342	1.80215416147658	2
4.33794862174121	30.0285965051911	7
-22.5451982517993	17.5082185161699	12
-1.58213566347353	-29.712909259289	9
-41.4882461294081	16.9952537758862	6
-0.162614306734418	-15.6842363334473	3
-14.3968020835586	24.9805352838581	5
-19.7938032100918	-17.4277353568977	3
1.62578971643961	43.1090438851472	7
-21.5485276226889	17.6747570704776	10
24.401229826403	-6.97786981831761	2
-14.9446274477509	11.3809071315184	10
17.5889471518545	15.9381611977044	4
-24.6706677772307	2.85390811101707	11
-21.3719860741675	3.73299227820516	11
-26.1011670716485	32.7797331110829	12
20.6879024373322	0.0324021171437402	2
5.3187612311294	41.4102681011146	7
29.4126644456753	-24.7287626606299	8
-1.05081497910032	-30.5843594332999	9
22.3871349738381	15.9637166208232	4
-24.1821099536053	20.5318463429707	12
-44.1068632549862	8.64814447199912	6
6.1055172986744	2.54367059414006	10
-10.537345346524	43.6238189294282	5
26.9578789866433	-0.10443973353194	2
10.6218494718779	-6.37973011331526	2
-8.13158176593705	42.0432238750287	7
-2.50309251077254	10.8339735297916	5
-23.4802894074892	19.6866549529407	12
-40.1809824609598	3.02143169800719	6
13.3961145456597	30.9009353288499	4
15.1239589001085	5.85618073253954	2
-8.64566714300655	41.9391724294555	7
-30.8312409294565	22.1442124249052	12
27.8515170632783	-1.84452934760594	2
-11.8796303235435	-22.0629189711108	3
28.2146895171089	8.85707010563256	4
14.3839295954247	-32.6758444042836	1
2.63354226858216	42.954943540406	7
-14.5067354049669	13.3599473493409	10
-19.5806064319923	11.7592906538552	10
12.8526096533979	13.8385244513279	10
16.1472009066013	-33.5554795590666	1
-21.6905387399315	24.761275416072	12
12.1046028433007	-35.6775278249797	1
2.73069974214763	-15.3579625483468	3
-23.3888859212087	6.75851501501787	11
-8.36559911500744	11.0641523592642	10
-27.7699308295421	22.6131424914209	12
30.4526201725313	-14.9660947836281	8
16.3905957673424	-29.5257610598044	1
15.3075698741285	-32.1879930848298	1
28.0470487974547	10.2061491545974	4
21.6206713924599	8.64137903961661	4
-1.17748705806472	-23.1274064494506	9
-16.9598557019721	20.6611594676069	10
22.2765933708738	5.66640273267139	2
17.2092537984643	8.0637582840879	2
29.1466787397162	-26.1910927366337	1
26.2420487572794	-11.7019524754502	8
-12.6392121239348	-17.9562675311888	3
3.30944355383104	7.13392090393164	5
18.3371304871059	-2.55487745632838	2
16.4712109582766	-15.6041570129609	8
18.1336066527716	-32.3399158095274	1
-3.03981386837117	0.837156787898429	5
-42.4161309884284	8.97274615865743	6
-28.6370593237936	-5.82424862268426	11
-31.7409943210517	23.3163109068178	12
34.4619677017647	-9.06854972090907	8
20.6509187594928	9.96704567828492	4
5.13820830862556	-41.436271014657	1
-20.510855740418	12.4912702296871	5
18.1924591875947	-2.51326101796615	2
21.4933290483496	9.30359530615235	4
-12.8721183675204	26.6892159655077	5
30.3574127428669	7.74858173328525	8
35.7787660350661	1.67218056099907	8
26.4805210840772	2.34172306263031	2
29.8365521134663	-3.58160124986876	8
23.5365801820873	7.25440217695093	2
-22.6838740178808	26.5467254516627	12
26.9330811612079	-16.7803608917575	8
23.1773542895538	5.39638053957103	2
-6.03777287372896	-3.57807718598084	5
-19.1695233759325	24.2720325284364	12
16.9215100471977	-34.8514586409494	1
-3.86878520977734	-37.9394547252702	9
28.7200229290194	13.4415767257178	4
33.1501891805416	-12.4423628130902	8
20.5151351719303	-2.27816774437412	2
29.157699234153	-16.4080725747685	8
26.9890062809584	10.3299523076815	4
13.8773568338011	-9.61424792186211	2
28.561317987345	11.2342134530085	4
25.8846989017703	-26.1293491679624	9
18.9990291046194	-0.377571903010429	2
-35.8732319077966	-5.09310399609973	3
-29.4957493893908	18.1168062595472	12
13.9483842530465	12.4343161435573	10
-43.7301111257812	13.2827714303117	6
28.873083746863	7.57110113276964	10
32.2273934379529	-1.38783329112653	10
10.9599973998282	-32.314423447807	1
16.7154926074985	16.3673365563624	4
14.2483358243077	-9.98990435916803	2
-19.4623830485601	14.8831391609843	10
10.0951541573597	-5.04885651742553	5
-6.26506868965529	16.4505533731047	5
6.95512748546581	20.8689578861958	5
19.2157723652247	13.6182040729295	4
25.8089304023931	8.54185456441621	10
22.8507329816818	12.8484448739926	4
21.7855121731156	9.94867018682709	4
16.8855094937085	0.447804467700107	2
-8.23906878665198	41.5284865080571	7
19.8579927759435	8.52424214037677	2
-34.3147024908047	17.6221191043821	12
13.2697986656871	30.9987584880974	4
17.5768445816187	-9.70931797639805	2
-18.2739665244938	4.92054263084945	10
4.22858785067507	-0.73312915552612	10
36.5003189877346	-10.7564418041116	8
-35.7807155044568	12.704852319667	6
17.2967744421805	-3.06608891866813	2
19.2536301783828	-3.99468301898278	2
-34.6166246211817	1.82803980112765	6
27.1343817808984	2.04401976044825	2
23.2804287297943	-18.170492545632	1
-37.5240530764093	-4.35865442781505	6
12.7765263879357	-37.3165681670774	1
-7.02279537156692	30.1806611849519	7
17.3226789761287	0.0953319889699418	2
-25.9433177643504	26.1480525496245	12
29.1821355882394	6.94118998634874	8
13.265532751976	-35.6299554862989	1
-31.095878086057	21.3969101558119	12
15.4589068854677	-5.74521349364399	2
-22.4280159105472	5.67922712429156	11
20.7536057223795	-23.059020201404	9
14.9297852465144	-36.7549319860759	1
36.1412969958081	-15.3384139098797	8
-3.49561186261401	-9.593968755314	3
-2.2679295870354	24.7323232721251	5
16.5948430167453	-29.0536521990558	1
27.4937781555038	4.94317704935305	4
10.157896990563	-36.9667169043976	1
5.60769778825754	15.8470520631554	5
5.78779278628292	14.5137319051208	5
-2.86655266030252	15.3609734157401	5
16.0628432800525	-4.48035390959378	2
23.897210940672	14.7015683853785	4
1.06983965615391	-11.4279998837127	3
-7.71839282804803	-12.8107339412815	5
-35.1757709443647	10.7918155482482	6
16.8213725471065	-14.8381892401541	8
-2.836795534499	-31.7718659489278	9
15.8972546246837	-15.5118891132526	8
-13.0866767475151	-5.59457223377188	11
8.21287120032158	-39.2742560215101	1
11.8160980677133	22.1978768357155	4
12.0932260212922	-7.903027908113	2
-12.7112760385454	-19.8250684312657	3
26.5228365808764	9.93067588894491	12
15.4604762143344	-35.2667786205463	1
10.2636352188499	-33.2677318354798	1
-17.6916773290165	-19.969271620212	3
18.3087650189932	-10.0764667507476	2
20.932073111123	-4.70212256684314	2
10.1276109036055	19.6041523223591	4
-41.0531545358851	2.1248006673529	6
20.6616513972036	-37.654989009884	1
12.1659316028363	28.3869140348958	4
-14.5998923685161	14.4361373113351	10
31.3814068532855	-12.7327656052732	8
-34.6112405625225	6.08879686550372	5
5.18554531570346	39.7067971707638	7
30.9705919999586	-5.73924387097057	8
17.0934338742279	-2.08242848302593	2
-7.16726569137914	-28.5974240228052	1
29.6349223693613	12.4845223255446	4
34.2533824851267	0.131396808918878	8
27.2838481592435	-7.48420512272418	2
32.6609366590298	0.588159371774492	8
-19.1695233759325	24.2720325284364	12
4.95744673688026	-39.190641806775	9
22.3664998468441	12.1418212388122	4
-1.6257875545204	-8.85062837154976	3
21.4933439420961	9.30358665349497	4
9.18679308365603	7.85862460518597	5
21.39873381816	-17.8481532447518	8
21.5562393515373	10.3118042049599	4
-4.78052456494953	-33.9585481960894	9
0.168564005016981	32.4930636256992	7
19.9464192923178	-21.179259837453	10
-39.2587722775908	6.47780904238857	6
19.2074989944905	13.7020970596127	4
8.2247906037461	16.3682095398178	4
19.9670815617631	17.0100391864406	4
29.766525245884	7.5945861302518	10
-30.883491419236	-5.16719872189426	3
16.1639977719358	-15.7248151905908	8
5.76748186323564	20.555963735855	5
-1.30646728456954	-7.55762793734338	3
-17.7299731943337	6.93587581523551	11
27.7902160175778	11.3468482516422	4
-6.00822410779432	-31.2501278192455	9
27.7943011303462	4.05203330205978	2
6.05739911396301	19.9445080276662	5
-2.65605055936873	-37.4090493784344	9
-5.48246395655478	5.20312235872247	5
17.2434661988269	-9.7886128753652	2
-0.874021086454219	-22.209576645497	1
9.89242317935016	31.9941350711801	4
7.63649830813812	2.39405273852252	10
-28.6178840767568	27.3546120278779	12
-25.9417606529204	13.8554179738898	11
11.7467831185911	22.0037656805818	4
14.788454983922	-3.76984492054388	2
29.6968938466973	-24.7884804877785	8
13.0321385791015	-37.2325988103442	1
-39.8159046843602	19.3749826185322	4
9.61515202765767	-14.815157939742	2
2.64791301115727	-38.004991444346	9
-29.0934630645279	27.944946741823	12
-9.98085660083703	26.6904074253895	12
-10.582207105743	23.3563535737953	12
-7.18681188131909	21.4753558497535	5
28.6378287872093	8.58866676291637	4
-2.29282874476833	24.0101244604264	7
-5.70863220403889	-34.5603928554384	1
-2.75834898098845	-33.3074953697272	9
-6.22097166452631	-36.3037838031022	9
11.7840884484994	-6.72071990604854	2
23.4933312927303	2.75294035875602	2
13.0320748389338	-37.232868084641	1
27.1122008342367	-11.4830138513222	8
13.9223423094651	-8.32006558007336	2
-22.0290774694338	21.1617276965111	12
-7.11237293466577	37.6750972048829	7
-31.7231258472946	0.294350567237514	4
27.7943011303462	4.05203330205978	2
-20.6907693107008	5.81441170098021	11
-24.8787917318483	27.7633750096277	12
-21.3826518475161	29.6698227816193	12
26.5534790421057	11.6061108432298	4
16.5509406228584	-2.5856407370982	2
13.6084483829442	20.9070698395146	4
-19.9417301951364	-12.2181877084244	3
17.3771555891273	9.43920750275334	4
28.6151452437092	5.23275598015315	4
2.53188073969313	36.4806745752662	7
-22.4537058380055	23.0289193841514	12
-4.86545779166912	43.5725529887161	7
-16.7477339413097	-16.7574628369663	3
-29.0934567002603	27.9449621310524	12
16.8855194296637	0.447860916519499	2
9.86048578524938	-32.83997643515	1
21.4660893087523	-7.19649029755647	2
4.5140807377559	9.01703213403786	5
16.9750875243447	8.58045132431986	4
17.6909904136403	-37.8151058439287	1
13.9780424527719	0.186040326508432	2
-10.9209948089828	41.4954934777707	6
4.19448202869389	-4.18999896558035	9
-29.1059647252782	25.2503951429972	12
-6.10957888346697	19.4253212997895	6
-8.41279366994798	39.0495285834595	7
32.9170657683451	3.50352465736778	8
-25.6492741506055	33.1330403992033	12
20.7729842317583	-34.8022232080299	1
27.2647383134791	-2.07542504469773	2
5.76403343329163	22.9621877649763	4
-22.4106533239135	10.8049970235829	10
-25.1872924078301	29.375186515914	12
24.4594541469075	5.81218665808952	10
26.7605617916991	-22.1119073740639	8
17.8792731327795	0.967222335690818	2
27.7901322573633	-19.1303435333995	8
-5.6725079016469	-33.0183691661864	1
9.31233952920867	-38.3102917452662	1
27.3548448682845	-9.68848477410518	8
34.2533622360238	0.131354253858818	8
10.8044088262282	31.4280824908874	7
-8.14715778715378	-26.8452676170665	3
-8.23527185799759	33.3142607328936	7
7.36668633587758	-24.7368880707912	1
-27.6065780005534	23.9825908509746	12
8.42916042503403	-33.8335552029637	1
27.361518600343	-21.5893654163868	8
21.3598116504504	-34.1522532159969	1
30.6787609567942	-23.8618978499329	1
26.7254575924278	11.4684906129464	12
0.774379200525381	7.30822813883873	5
27.6235430022652	-17.1621475258769	1
9.21434534321267	22.2312250500938	4
-19.2466290789821	-17.7265770608488	3
-0.197125346962331	-12.211935625311	3
-4.69114684397793	34.8417247820657	12
29.1967240363055	-2.18154028443162	10
0.109199082837924	14.5713811543648	5
-14.9129910764614	-19.8237390763716	3
16.9220786239305	-6.98596417309074	2
-10.5406780611147	-11.3557499138588	9
-29.9540172883436	5.19216092544918	11
-19.5913502923987	4.80815072412311	10
-45.5671490748865	6.11684795663679	6
8.08062938700404	32.8931765339022	7
13.0794790557945	-9.45177468142872	3
16.5446341903792	-15.6522550032075	8
33.7976994270312	0.747354815865827	8
26.9973658968947	4.02165474271636	2
-2.66441271238019	-35.2981058272544	9
-5.509945177702	-34.6526535194101	9
16.8241554230262	-3.75606862175628	2
17.9399087493811	-38.0472240102403	1
31.162486803321	7.38669852185246	8
-29.056616612486	30.7011175191601	12
-5.64987207448712	-9.86858928277382	3
-17.434505454061	10.7845972599892	10
20.3254060531585	0.614438954599471	2
9.85428126063832	-3.86105995461093	5
-0.678136422177819	6.56890398578591	5
-32.9726169273449	25.7489093066799	12
15.969263829326	-14.7099610001801	8
-14.4392434618022	10.5726064388237	10
20.5415721879222	13.9795784690551	4
-23.3119184717673	-6.45414828349881	11
-45.329228204545	4.63195001669738	6
-12.5788241615791	5.7157191022335	10
30.5574549416909	7.33787677797002	8
24.221956322582	8.80099845305719	12
-40.8605124980972	6.81022591596475	6
-28.1074383483998	25.2771694949495	12
26.7904873267193	3.60720889096652	2
34.4389164489828	-13.7051216091593	8
-8.3337083307327	40.2163619743585	7
26.6532826901364	-14.4716617069801	2
27.4225176289386	9.71009049744208	4
20.8601109240617	-34.4879455836478	1
-2.11927379938701	4.40560752141282	5
14.0440413036987	-6.54119696966512	2
19.967081596818	17.0100393706151	4
-4.1835462382745	-7.81803061708026	3
-9.32498478206461	41.8561607872524	7
29.114473920856	11.1759522656554	4
-3.7781550844274	-11.2258927211992	3
13.0794575647768	-9.45173722504703	3
-10.7934479403128	-22.2268049014297	3
14.2570520836144	-34.5785385241138	1
15.4871986369564	-34.8250719913779	1
27.31592917782	-2.3696342142972	2
15.8676420643228	22.5432590634253	4
-2.31853448920381	8.56591562309873	5
20.090054687161	-5.11497954798875	2
26.247772862188	9.82755307419204	12
-1.44040276496248	15.8633857462554	5
29.8149765187815	6.86818486099702	8
-29.3098355024818	19.1978528019537	12
26.8785327836948	-26.0644341546634	9
-18.321395836141	5.28741881584332	10
31.705648173163	-3.18766556550898	8
-28.5676834199321	27.3326055630379	12
15.1624323595655	-35.3290673894246	1
5.65431613845109	41.5721178692338	7
-22.74791869228	29.3798426007031	12
21.7878939430473	-34.8109669846721	1
-42.7237461501725	7.76787124680169	6
-5.48245350682165	5.20318407467651	5
32.2433415296219	-8.30591458872815	8
16.0926684729279	-1.11498784166812	2
13.0976491876565	-35.0224521157181	1
36.6656788436403	-12.0358082796565	8
19.655200976981	-6.50492534158587	2
4.98599913554716	9.24401523243013	5
18.3193112772189	-2.00606203652076	2
15.7802498591118	-3.51804812916514	9
-2.64871236921583	41.150926542504	7
21.446322659589	-23.5674138163091	9
12.6192791653082	-33.9061560153251	1
-13.6728466804631	7.32358538687214	10
27.4504940459011	12.5181239359302	7
7.21615335968451	13.9233461445915	5
-22.683894371521	26.5468255407909	12
-14.9800517241929	19.088780502463	10
17.6339635610248	-4.5310491740826	2
0.459268887727324	17.9513380820388	5
-17.8498272955159	3.28565904858814	10
35.3734941482865	-17.3933621446033	8
11.9812087172721	4.75339758042634	2
28.2885392823912	10.9827571260821	4
6.80571074087678	0.385122216246217	10
-45.6388972085654	11.960324667105	6
23.6839918750905	-10.375387901478	2
-8.23906878665198	41.5284865080571	7
-7.44403636753967	35.486533740788	7
5.7223451332858	1.7328640895111	10
-40.2547848555379	15.4587478800084	6
7.9783824921127	-6.4327024822915	2
-3.74675670439387	38.4329325558922	7
23.722909165693	-7.33948721109769	2
36.0479024872806	-1.22195195862009	8
-10.0824417650291	-6.42464301017162	3
-1.62227186196238	6.17972025373965	5
-27.4267804275729	23.6022102875285	12
-7.88551308427149	18.3577504168178	5
6.41900313580578	14.6369031272021	5
26.6001513554814	1.87584863321008	2
-19.9654988347665	20.1761269196613	12
5.11552823000273	-4.96583391537837	9
-20.5550833669336	-18.7526907324549	3
-8.41279366994798	39.0495285834595	7
-29.0566126379093	30.7006223974315	12
-39.6981593164567	9.4959330584051	6
38.6735847211362	-12.9841933450477	8
29.0275896110135	-7.23773900588035	2
-11.9584591984804	36.5523038500856	3
12.8045082910683	21.853021149595	4
37.9370505783393	-2.00434838445701	8
-26.1492776583349	25.4833505041923	12
12.7279657801466	-8.76401828084421	3
1.14805803008745	-9.99091526675209	5
-16.070724496504	20.0236192576224	10
-2.35589685774496	-32.0103926399997	9
25.2128361868757	11.0841563163059	12
-28.6370593237936	-5.82424862268426	11
-1.63645539936723	17.4210902431909	5
0.748359770777374	18.1229000929398	5
-1.09169667817608	7.49057689213801	5
11.3765454313127	-33.7187730435918	1
-33.4863992903745	-0.273323844286898	11
18.1214870034334	-9.76265331408207	2
3.83691199133125	-0.110690199966386	10
28.1929148062087	-17.4991357668773	1
29.170090104253	4.68311925836073	8
20.2271402062503	-4.85272704978171	2
24.1102971225371	-0.198916672960735	9
26.4753889227914	3.37091534778099	2
-14.2609339499455	26.792630750683	5
-16.5170450605591	30.8157121411381	12
-2.00489623462923	-29.7891023735872	9
18.4413822239751	2.09842384633828	2
-34.1131218505438	-0.61166118340645	2
3.03590473929671	17.025072167941	5
8.08062938700404	32.8931765339022	7
-18.4226112263722	20.4345197871753	10
19.8206723998006	-7.63223079452091	2
26.7276002719534	5.38474397614239	2
26.8773141711435	3.19302372040466	2
28.4540423957065	7.43786011804238	8
35.1087957206045	0.211244574520888	8
20.3650135137231	-3.95387123245655	2
-38.6529239663265	-1.23434859297762	6
-31.9232527814233	22.6841309981373	12
5.12508642744224	-38.9554710155459	9
15.4510315650334	1.69439925086055	2
36.2184632330834	0.0403851292302278	8
3.01317335497627	33.0167944795586	7
-23.2692638780289	8.47309037006774	10
17.6729255605607	-33.9470682175753	1
23.0581370072755	-23.4380049728252	8
-29.1084155045209	22.65109163206	12
-8.06718127684207	43.5363539994029	7
16.3240650753469	-23.6361047450691	1
-43.7093617440761	13.7592435456518	6
26.2417468722103	-3.794643236366	2
-2.95164992926829	21.9622051709014	5
-35.4551283660401	-0.987656462169797	6
5.20402647162946	-36.1483996095327	9
-2.02050627956514	-14.0141197020826	3
26.5049439054823	4.42341811526059	2
6.47934089033345	-40.7954555428789	1
32.2786197627396	3.92392853328087	4
-0.370021174927221	-15.6951769919489	3
-10.4550228983867	39.7235240732503	7
13.5106651256981	18.8964621058887	4
5.81531634631729	41.5780111402372	7
30.205988694248	-8.2905712363917	8
-1.9017749493602	-13.8078862889056	3
35.4456217021128	-8.53307671780771	8
12.3659592499817	21.4709889767907	4
12.8472651975542	0.65721663851276	11
3.57763828997546	30.6829419399427	7
-27.3119081768719	-0.517692671698993	11
-1.96019948751312	38.4448018222941	7
25.7044483497218	-21.082912346468	8
35.9676697187669	-12.2947399269114	8
6.11823860830929	-40.0680102419702	1
15.8789463012049	-25.6895330696809	1
30.6553089673854	11.272325631631	4
12.7210494064348	-37.250298164054	1
17.6729159106691	-33.9470532941526	1
24.749610264077	8.34740274215622	10
-37.1373344528162	-4.25520496137775	6
-12.3330649130656	11.4828451162299	10
23.5755292817515	7.39890223371656	2
-19.0414607115079	-0.281264528954132	11
-9.10695757720541	40.3526270190885	7
10.0379087057766	19.9595388224542	4
18.7361185245339	13.4547996886318	4
8.040895948177	10.8318881024072	5
21.1342776049032	10.6477550633736	4
29.3004249472846	-17.3341172917658	8
34.5639388899049	-17.2805148965424	8
13.1375853942998	27.9851381701732	4
-2.86768491662091	-5.4641096352944	5
-1.38353987472377	-0.710390488360553	5
-44.1435147964273	5.583517388086	6
15.6501792965839	-33.4738697370732	1
-15.8429530435348	20.8954476262716	10
29.9489354034852	9.06832967856443	4
4.07344733783062	-33.5548332410548	9
-28.2047346588139	24.6638994848777	12
-43.0519539917066	7.97377778026852	6
-2.57825292398832	23.7290616728307	5
-13.4943893794781	4.95340397349077	10
2.34324800895742	5.20656235853546	5
1.61550825714245	-13.3188279604569	3
5.7223426894796	1.73286301964205	10
17.613178458689	-29.9760752557202	1
15.6281868876436	-15.3346990597878	8
-5.87062953555389	34.9131047994943	7
-12.1827080215633	-31.3596919013086	4
-4.30753129151377	34.0659952978437	12
2.28505995254545	4.91910265623168	5
28.0464049188889	4.57717672067113	4
26.379716757494	1.8020923217874	2
23.7647352022386	4.72198241913004	2
-6.85920214720498	-15.6191227329863	3
-44.266467816581	6.54881520039716	6
20.7306288007268	-9.2504488272283	2
7.83877266971756	32.1262759612454	7
-1.28806668521188	18.6279720586524	5
3.30373815418808	37.2408526364381	7
14.3839295954247	-32.6758444042836	1
20.0599567202602	-35.2920477621802	1
12.863379512338	-37.8610558480725	1
12.2145538345302	-20.7332558973886	2
-1.13984890918986	3.68988014547839	5
14.372628202225	-7.45520166280331	2
10.9258432685328	-28.8589761031033	1
-24.4660035445064	1.50519336901424	11
-7.77104092432247	30.4196306789954	10
-34.0583238177736	17.3065349760607	6
22.4264709638696	5.06718427175434	2
15.1583116429835	-6.04508722442415	2
8.6576786553629	-4.98532394634925	9
15.969263829326	-14.7099610001801	8
34.43890949481	-13.7051102267579	8
1.05539124542067	37.5609018936262	7
-33.486433265235	-0.273329723192368	11
-36.2902105056137	-3.68892827911785	6
16.9220786239305	-6.98596417309074	2
-39.8136085316821	1.89370302211586	6
-24.6710160306162	26.6948903292674	12
4.91139217664834	-27.3637049174	1
-17.3596278613369	9.59226679345228	10
-6.16219654607657	42.5041532031479	7
21.3598115165877	-34.1522535747073	1
14.0569525446327	19.313257151095	4
14.2137894879649	-6.9200248375061	2
-18.5264090734202	22.0684152653196	12
-9.98263247006729	30.9760278431077	12
26.8710881024545	-0.943450924016532	2
24.7883329854708	8.25119094444557	10
21.2814944571961	-7.19502354593522	2
38.1670375023336	-11.64886002569	8
-38.6717494615529	7.63668323193261	6
-5.3355020008947	18.2902691852643	5
9.77866688238098	-28.7662997915477	1
22.200100078569	-13.4377353516982	8
-1.10368561741282	41.1202604481494	7
-7.76662715958987	43.2426144875952	7
26.9034259917809	-4.00217187141775	2
5.22035365972021	40.1891103707786	7
-21.8559449267649	25.5315086761327	12
12.8526267982151	13.8385066983177	10
23.3268935996658	11.1740024286813	4
-44.5621950211587	10.1332633317031	6
37.6592842688522	-12.0725759701123	8
-21.4127764845903	4.70212458724612	10
-38.8138874658433	2.49559076597968	6
29.7452250156536	7.885278572638	10
10.490219905209	-3.40992931584505	5
21.8087005830719	4.49599721566136	2
12.3519018180511	-37.7681896731596	1
14.4278820639834	-8.73432827801014	2
22.134156305909	15.7375073263527	4
20.8355505761498	-9.3523676148063	12
18.2065703126974	-29.446853044665	1
25.1027669957773	-1.49907156862026	2
-18.800364740801	-2.49093866692744	11
36.3899659031469	-10.6344569336659	8
16.2828446054771	13.0761889135506	4
-7.50643263418557	30.0990772157789	12
-6.61357612525316	5.18026991442182	5
29.6607682829253	7.20261564816698	8
26.664320230029	12.0556463653941	12
-35.4551479613311	-0.987650333272127	6
-13.2717230107756	-19.197234921818	3
-29.7904937271023	22.3302782925273	12
21.8340910241578	0.908285501007877	2
3.25685369595985	19.8642627176226	5
9.66730789971543	-25.1468290776492	1
6.27732877348385	-41.6211741205456	1
17.4653193160375	-28.9634433099412	1
-45.6528851270065	11.1229683266838	6
3.66442291965472	39.4485214622913	7
-1.86071066249572	28.3273131012468	7
14.7070662389457	-35.0109058477892	1
-29.2112641994934	23.1919416819809	12
28.1610021124981	11.8734169358157	4
18.2847637121908	7.58111482245701	2
-6.51690347547707	-4.71081090934587	5
-40.926880171798	4.47238447294779	6
36.6185325968279	-11.1406757151348	8
-22.8792620400454	10.2512275594638	10
26.7605617916991	-22.1119073740639	8
33.1678231057174	-6.35362201796433	8
15.1312745915723	-10.8876220828283	2
20.8601109240617	-34.4879455836478	1
13.1890598356073	19.6003556996843	4
25.9455867826931	1.02468612323518	2
24.7246784797591	8.52254195020744	4
5.4481804488155	1.91558064609245	10
28.3351208893057	-26.1433685565333	8
-28.5968673837407	26.0547474242957	12
-3.56474579480683	43.5964932674504	7
23.5915673065081	0.471269977786305	10
-23.4802894074892	19.6866549529407	12
-21.2126615097353	28.191146676141	12
34.828980766569	-9.22447643780763	8
33.2216685992997	2.96745972073443	8
10.6366820919397	4.63552375038243	10
22.7656090211955	7.73588215231096	2
2.76289403864692	7.56660960472906	5
-2.51065989627534	13.8961470309977	5
17.2757272671255	-8.17376889538392	2
-5.3355020008947	18.2902691852643	5
28.8360102245684	10.6638538804821	4
-3.37243384826684	-13.993944824158	3
-4.73344734667167	-34.0969762081247	9
20.7488010409362	-36.2921378545797	1
-13.9946763487895	-3.7336742799907	11
-1.28049344142194	-29.3961694429552	2
27.1133001535465	9.62966636036927	4
-35.0777499479268	-2.116321376781	6
9.90043245862953	-33.3515791069124	1
-27.9616930153793	16.1176943746333	12
-4.12980614682902	-28.37591748456	1
33.6543134534889	0.815032024916794	8
-16.8230403018262	23.6879740091969	12
-2.91028691680342	-20.489128525001	3
22.2077016732464	-11.1258751816708	2
20.7087217465114	-18.85955150557	9
26.5357821174899	10.9759838035889	12
14.7829778940212	18.4820673137021	4
-14.9943668427995	10.0430734189938	10
31.7645655670001	-5.83931818890489	8
27.7439564300115	4.98655133619507	2
4.59146095488161	-16.5164631466602	3
2.42891833784895	36.2557107997871	7
-16.7403560139783	18.5178063444777	10
-9.77626037739478	40.9784026332945	6
-15.065203483979	15.5536227359312	10
34.3357971048779	-6.17117238754444	8
-42.5018409099252	7.21775555917524	6
18.1839099852227	-4.905875976416	2
-5.74969455120711	4.86541595706054	5
4.57503993643803	20.1604196392764	5
28.9880539128347	-22.0700310150258	1
1.77669466785725	8.81006888964189	5
27.9960560187165	10.2809869906028	4
-26.2485079149211	32.9855911550261	12
11.2354122783843	-7.48510840083532	2
-2.05021479436364	37.6618814270674	7
28.4723489987538	-13.2756477644532	8
-32.507939692255	17.8465946392362	12
14.1577324246337	24.9236377073595	4
27.4269709016409	3.29805596989879	2
13.3779275053211	28.1485201706841	4
17.5867178612488	-5.57173042858942	2
5.02929968332307	38.7953794273631	7
7.25417732048823	22.5501414208955	4
26.9750024576884	7.62521512360218	2
37.2411336743257	-10.1944798439497	8
7.51052630148648	25.7297751659806	4
13.3507794102447	14.5354117378358	4
33.683936120137	-1.45263695856512	8
35.0918669600023	-0.855217529904143	8
-18.3213894718518	5.28741667797526	10
6.99201247498022	23.7184430956779	4
-11.6628852841145	-16.8315308674549	3
13.6058787346813	26.0863468328549	4
-39.5990285401999	6.51426946274627	6
-31.6925697551786	6.3442227528401	6
-4.30976432074866	-17.2151280725234	3
18.1192946003345	-5.75253526050743	2
16.8614707992687	-31.4728693874115	1
20.4028528781747	0.50204335486208	2
33.093767993595	3.41040324538413	8
-18.2658468457254	18.8778784537346	10
-9.61640282620126	42.7301099870472	7
-36.2902105056137	-3.68892827911785	6
26.8710886338186	-0.943441144078635	2
-31.5585931136064	-1.14931782218454	11
39.0513281161615	-8.03734663830861	8
26.53542656254	8.33290997707167	10
-8.6735872103706	-29.9172501005726	9
9.79882445472588	-36.4564349653588	1
-30.9858724432175	-0.884921596206113	11
22.3947612017117	6.99853414360116	2
28.0868548067733	5.97071875672915	4
-15.2333992803026	5.18910790132066	10
18.0452350000532	-3.74681887094401	2
-36.4608075196794	15.7188940231673	6
12.7647670915704	-22.3287415419844	1
15.8359139597262	-5.38282943205867	2
25.2491605077791	10.4762491496016	4
36.7057215325518	-10.2187859418042	8
15.139470258342	5.36027534197796	2
-15.961718953004	-17.8968856899479	3
6.21392775589853	-40.6284818083299	1
23.2804287297943	-18.170492545632	1
-10.989968595295	-31.4338773988312	1
3.58070504058626	-35.1741749861593	9
25.8846959390354	-26.1293555049384	9
5.32725073525669	25.6609106681918	5
28.9752382162141	-17.6073623796022	8
24.8964732110767	14.1813479731117	4
12.4030680854268	13.5258690749009	4
13.5811213475834	20.9975174183587	4
-8.86156350857828	6.03344029141447	5
4.51452931466549	39.3301624292551	7
-24.6887477296918	29.9668733977127	12
-16.1665634769087	11.0962145765931	10
27.6270817899989	10.750553093972	4
30.8120391141003	-5.58624049256315	8
-14.2917871208846	13.9187570179857	10
-4.03245572357157	-19.9394218940673	3
15.926038680237	-26.7021840692953	1
8.38608296899153	23.8223876520138	4
-24.606417328325	32.6765603867097	12
30.0027727252546	-2.74399965665723	10
-41.2188420396228	3.78824690923053	6
26.9331146860952	-16.780388762386	8
-16.0572864997462	-1.92252070922379	10
-29.7905001882159	22.330294912968	12
-2.20417479132606	-32.4867465452004	9
10.5656716344312	5.27379900910643	10
18.079101622059	-14.0210098982087	8
12.7546772545403	-37.2388679643749	1
16.6028488879467	-1.21635783581604	2
-20.5935117448727	10.2177237073	10
-2.32133781565892	30.2515269234223	7
33.7183622909437	2.09203721723489	8
-27.0959545305049	33.083742775394	12
31.9858502282048	-19.8362683102906	8
23.4763030664224	6.72664768183562	2
27.0878590070711	8.79802885335757	4
-22.5201486364275	-1.84585572190569	11
14.8730180998594	-5.63571895137686	2
33.2177601742726	2.44469347536099	8
-19.4753121578402	-18.8377665804017	3
18.4431586115353	1.41232012175651	2
10.086716733294	-38.544922072604	1
17.9200341481631	16.9443383370956	4
32.1180800404007	-12.1012109263756	8
15.0292520082726	6.95571911192054	2
34.3422493228989	1.27832793504711	8
28.0345448073852	-15.8052034225189	8
14.7884433665942	-3.76983849846044	2
26.1388091064268	10.0480284333004	12
19.1835916528234	2.5771719583406	2
24.955618079727	-7.40790516393807	2
-30.1374328513098	27.3680134925587	12
14.4387501383205	-7.20756469741203	2
-9.81557167989813	9.87759147651457	10
19.8115416972196	-6.21300049664388	2
-26.4233869835253	25.7136434224779	12
20.0203638656745	5.57391031667689	2
38.661970172859	-1.57923847285969	3
12.5395459171064	23.5249501083517	4
-31.7231258472946	0.294350567237514	4
11.8159239131253	22.1993409635259	4
-4.78755483681034	-11.0770931975402	3
19.292423121925	-4.94790148443449	2
-3.94103575368441	39.8460659840774	7
-16.3723628800095	-2.75311991087435	10
29.7207936129576	-8.04184473963889	8
4.03191641495506	-4.04519077874419	9
29.8273631194143	10.1882574160336	4
2.1943187857655	-1.16166884020229	10
-15.5401828587776	15.1606939114058	10
27.4383436674882	8.37862042672518	2
3.33401027422649	8.89135747116847	5
-38.8296842329185	1.35967055325721	6
19.475167335251	-17.7838686699747	9
-30.0562061964431	-6.33135016999309	11
32.0106385534592	-5.80356054989468	8
6.11799102198357	-29.5370013787389	1
19.2419146579581	-24.2570799965152	9
9.38729309594531	-22.0147822747504	1
-2.14774529125706	10.4897720317511	5
5.17805408929528	6.41715481134301	5
-4.99312399132471	43.1224217238262	7
6.29933538751662	28.1659768016955	7
1.81107222659317	0.609901339728682	10
36.0169128976776	-10.4897348374393	8
-3.37695434613723	-35.113217112647	9
10.0951541573597	-5.04885651742553	5
7.16806792655842	2.65426054443907	10
32.8032491535983	3.47447703452112	8
17.2303911523677	0.294736326105773	2
26.2417151233534	-11.7019805895029	8
-7.79826762159321	14.3551069092165	5
20.9084940478748	-7.56390597385482	2
23.4170005490056	13.5851256806502	4
5.53924672376628	28.5000785366162	7
-16.5131203648714	13.2892814087362	10
29.4538571100678	1.28685646329849	8
1.84991357075055	35.3529035171826	7
27.2500582947448	5.0827285303571	4
15.7933610507798	-10.6280766609975	2
3.46256205414956	2.08445166187616	10
-12.4126906566737	-22.5960026575277	3
2.81613781118783	17.3300141221814	5
17.8625189474349	14.8260433860175	4
3.32609265076441	-40.3482508987902	9
-6.56857246088557	5.38028939855841	5
26.6949200933808	2.94131454355582	2
25.9602015704174	6.12880543653734	2
-30.947207733147	24.0767910410451	12
9.49078256017027	-33.7339406435114	1
16.609978625756	-35.8243838959984	1
33.1501891805416	-12.4423628130902	8
-28.1355096087043	25.8757339513905	12
20.6279207253196	-4.7714986793141	2
-2.78664946423163	-6.81633109730528	3
-33.2778878986714	1.65485197328468	11
-22.8428464662415	17.378546671784	12
29.4125157380004	-13.8516843526382	8
3.46253492967529	2.08451746770325	10
-11.4052275457474	37.277457271863	6
-41.148943454485	4.16384724186542	6
-17.7664158100352	-19.2104853280789	3
-32.3746580386928	0.875003948941974	11
-17.7730358391486	22.1112988757535	12
20.2569157871446	8.81671514353487	2
13.3049364813797	-6.96073036142336	2
-11.212033943698	43.6965716988855	6
-9.77619335986985	40.9784582586764	6
4.98599913554716	9.24401523243013	5
26.8785327836948	-26.0644341546634	9
39.4840205981114	-6.06000018328436	8
-2.14646523230164	35.2777658581917	7
10.4686467542858	-5.3479954658851	2
35.5864599264442	-10.4054114865202	8
3.303739564533	37.2408585800738	7
24.4509178203275	9.24158586391586	4
12.3053933039032	3.56835221559204	2
32.0694865154495	-3.44782674292994	8
-3.77815405789928	-11.225893159374	3
-0.277556608895237	17.9868223475346	5
15.3279833111377	-6.32313942936084	2
29.1754283743551	-27.3142396943452	8
16.7129416836647	-35.2093207054004	1
-0.0945482528558698	43.266742614429	7
2.208987492821	42.3172791852672	7
-4.24874096071614	-30.7074199496811	9
2.86540720840858	-37.3018462819144	9
22.2765933708738	5.66640273267139	2
-36.3158857015238	0.450207286835931	2
25.8245267006362	10.8047235141696	12
5.09248934091972	7.23807151947219	5
17.3511029166222	7.51007430068927	2
-11.6195975659246	37.1911304682641	7
3.59569925272774	-41.3117076473371	4
12.9435036631357	14.4524588474619	4
16.8003831457064	0.189521273952935	2
6.90596326158801	39.6323521675585	7
10.7460880391195	-2.16206787310771	2
23.5365602338687	7.25441488371063	2
19.4629720527534	-0.841268277990456	2
10.1252477522482	-8.23796459237438	2
0.211159337658449	32.23000618399	7
7.63189040380103	-30.210072902362	1
18.3607792595368	11.6129770957428	4
-6.345290330765	40.339677785498	7
27.4540444295005	4.35084171248833	4
-14.7722061630998	12.034086007964	10
-42.2793851477496	15.3197958897409	6
13.9974643088582	-8.41683783968402	2
15.4589068854677	-5.74521349364399	2
22.0869269323687	15.7010773112953	4
-14.4696748825563	11.5193806967398	10
32.8486943199774	3.38744273572319	8
-5.6725079016469	-33.0183691661864	1
-18.9571639798037	11.9969204894218	10
11.7639432510022	-34.3906857828614	1
3.62248911668449	-2.88776153175719	9
14.9895640853654	3.56056769358642	2
11.3060101574269	21.3951483353102	4
-1.96577541014119	-38.6041817414862	9
30.4095540740404	7.50071801837679	10
14.6449893301382	-6.76808951445456	2
-0.829806338725168	43.0286198720181	7
-25.1018824629105	29.2909460000419	12
7.91121088782741	4.45850665730923	8
16.5463384285928	-0.694265560308706	2
18.9943903758266	6.07906749533038	2
2.26475402709952	20.1000593706973	5
4.61247346273973	-18.5348648350037	2
25.3046632301296	5.99291887994006	10
-44.8553584452953	11.5642800855245	6
14.5630416094669	6.23509720366987	2
-12.4620226762741	14.7274606975272	10
-28.6736860334953	24.7517363230733	12
11.8116883325256	5.7435731995004	2
-26.9725619523983	22.8849779636207	12
4.57298070899045	-41.6308453411268	1
2.41230784772002	-6.82639620025794	2
-13.4047544460923	-4.18201437995124	11
35.6182550173737	-11.2006307785334	8
29.5541758940994	11.4067964875302	4
-20.2886348883756	5.41945056803978	10
22.0206638177009	14.7584733693363	4
0.844598158666603	11.0233773917759	5
24.732186832412	8.46975589928065	12
-19.2919352925503	3.03492329710298	11
33.6464699118482	-6.99982614486327	8
-2.35300213113732	-38.4437965942808	9
19.2043705353912	-0.0811842469408484	2
8.86766678133439	-7.08136162007987	2
-19.1880832729486	18.5035656163071	10
29.9102143376579	10.4460630850113	4
-7.81089265314913	29.8260379642472	10
-45.8657864596256	6.19249230917856	6
6.54183984946789	-29.2889462523727	1
30.9537162231977	8.68632851332397	10
-7.20129116936708	42.4704541882855	7
-32.2150018597683	2.31418787681332	12
31.1069902284771	9.83141037133128	4
16.7459595321792	14.5808784815399	4
36.0720620228521	-7.49088312131163	8
29.3416680680246	5.53356361152117	4
-7.61924066208542	38.863970006371	7
9.07057225450652	30.7147003794102	7
-7.81504962941831	-17.8212728909706	3
26.5925727400517	-13.3134359270123	2
38.5491547814871	-7.73340730734264	8
3.04673072215004	-17.4656771659093	3
-12.6834787466007	-22.0391911325174	3
17.9236936261849	-4.99516703376124	2
-7.74065482191212	29.7592446590497	10
8.60605063801716	-12.8941537976932	2
-0.779253236691103	7.23901356733982	5
21.5810107532475	1.36257524363064	2
15.2580932920886	-5.07576055665437	2
-24.3679726742678	20.8377750265982	12
13.9483842530465	12.4343161435573	10
-22.5582579138201	24.9156162490135	12
20.096275662566	15.2118659761215	4
4.28747546932436	-39.0723964907232	9
-44.2991524186061	10.4288644320636	6
-40.4201858414952	6.39056173815132	6
18.2059676503033	-9.14952494005935	2
17.4025005236481	-8.75723432369609	2
5.22035365972021	40.1891103707786	7
28.4200579906009	10.6725018690548	4
-5.81466099719321	1.99213112234888	5
14.9706855994374	-3.77803108259322	2
25.9731302855539	10.593653543071	12
-33.0918999322021	-0.794867835448799	2
26.2914404638538	-0.460840147916771	2
-1.95457401526481	7.00110880825748	5
17.8909586858903	-0.429559636702226	2
-17.7559302039631	28.8739626206647	12
-3.12384849501386	5.74133505648632	5
-21.3719520565068	3.73301386652443	11
-7.14082313748581	21.5327570150121	5
-35.4465243779843	19.6682444157968	12
0.567743873987842	-9.5736776151925	2
17.8844916765699	-17.1270991228	1
-39.8136085316821	1.89370302211586	6
-6.67568503763562	38.0724845013962	7
30.0027727252546	-2.74399965665723	10
-11.9737936289018	-7.71777826881445	10
-21.7988938121525	31.1804844967692	12
18.8545532315448	-1.1907503870444	2
-3.77815092887938	-11.2258673818426	3
10.969326028386	4.87788322462782	10
15.3441256109498	-31.9587599705412	1
20.3819252920869	-7.35807292079429	2
-21.5638959422995	16.0035127612057	12
-37.6660614152906	10.3188040288026	6
-41.3046563968729	5.72015488832128	6
4.71292891991428	-40.8459681061381	1
4.62569029378051	-41.8890908168758	9
-19.1986287582447	-18.5266355448787	3
-4.39291199867569	15.0162777767034	5
12.7279657801466	-8.76401828084421	3
31.0322756002489	-22.3427521944228	1
-7.62793000244304	43.2302113574856	7
-5.83692493778456	41.7415581280709	7
4.62569029378051	-41.8890908168758	9
-18.4226112263722	20.4345197871753	10
-9.22268152252707	-26.6189668040427	3
28.259720148465	-5.3693690717233	8
20.3964785381695	-36.4387882843088	1
8.61294647484655	-21.1537319438862	1
-11.1819168737862	40.0331578855413	6
26.4724786937044	-3.29890503982198	2
25.8489122823934	7.01757790922596	2
-17.6164097661706	18.6065644238471	10
-3.11688998907503	37.4285041145867	12
-8.39918428553864	30.1325828496463	8
25.0524271887794	8.13465495825954	2
-0.239025927864485	-15.8902515230009	3
-5.52643423867097	19.7150546446136	5
24.211331727148	7.41944642883573	2
25.2863552947362	-14.8383093109518	2
-0.0500575528362114	-10.7079206892481	3
20.3285757500977	-7.52271873277043	2
1.88224673783271	36.2733429653973	12
-8.40285487677648	43.0430601765735	7
17.651761734184	-3.50464877371637	2
-40.0453191486088	4.21060208372879	6
-13.7297002992278	3.82289831715364	5
14.7178301064175	-7.87933723163376	2
37.8548658988313	-4.45449426059494	8
-3.07423011522499	6.2187547527766	5
26.5916756780156	7.14054243631983	4
15.296566973295	-5.73714151311878	2
-7.18681188131909	21.4753558497535	5
-7.40770133747226	21.0042863893831	5
18.5391733654825	-35.4929661924249	1
-25.9992843800948	16.0713473450634	12
8.68878371940946	14.3341660862901	4
2.36849831432605	-21.7641337835666	3
-15.8429530435348	20.8954476262716	10
-26.5907509217538	25.8777013201675	12
-16.2245860472147	-20.4825885797025	3
-44.3305478277745	9.78596206442966	6
10.6458701260852	5.30118858140778	10
12.650955982638	-22.5297857861896	1
29.4548749165778	7.24791056746908	10
20.8370409948574	-7.12633493251465	2
15.4680211440766	-36.2647495769641	1
4.75565085415954	-26.1764959338354	1
34.5058854527674	-14.4603182083166	8
33.4633987633067	-0.41095451865279	10
-45.208851026472	5.5952368776429	6
17.4103609945749	1.38730859005504	2
6.60466115836904	-40.9109256741995	1
-10.4053819020215	-13.2368973702289	3
12.7238124945585	27.2466451054331	4
28.5760358317493	7.74249051207591	8
-30.9858492335753	-0.884920328016782	11
28.6151452437092	5.23275598015315	4
3.88416101704924	0.860134724804045	10
17.588936833004	15.9381830730144	4
-0.643648916084506	-9.90880514724229	3
-6.49030957890329	36.9305102655703	7
20.7568592223042	-21.8218407469577	9
-22.5201486364275	-1.84585572190569	11
16.7437484836197	-36.9231331892794	1
-29.6743612736988	5.12435116653961	5
11.9812087172721	4.75339758042634	2
-20.3678544267584	21.3862802805513	12
-22.0686360816332	28.6330098445678	12
17.2295000726631	-6.28560509114809	2
3.31835371752209	-20.5324176139717	1
0.956092927613802	42.8792217069646	7
26.5056811396198	-3.56409418940122	2
7.98379829512048	33.1661814153265	7
19.0030415840862	-16.0923435585722	2
5.2420709584649	-41.6460091353282	1
15.3111418972567	-21.0249920398195	11
15.281589814471	6.65980627193666	2
-28.8884909305799	22.1342643650317	12
-9.51555799546773	-6.66826057741816	3
26.7984678967166	-3.31377146909311	2
6.44756619973174	-41.3085704711986	1
13.2422868667588	28.8394441884284	4
12.1659316028363	28.3869140348958	4
30.0335883744602	-13.4370434316862	8
19.5998053210865	13.5745614510109	4
28.3351208893057	-26.1433685565333	8
-25.7765550933913	14.8387911805164	12
1.14805803008745	-9.99091526675209	5
18.2065703126974	-29.446853044665	1
-19.8808072659731	2.89458817320212	11
22.0869269854707	15.7010772564494	4
23.5356270485438	-13.0058230315111	2
22.7613773327724	13.9041481335436	4
-5.6187107319782	33.3398349770844	7
-34.0333639756079	-0.805410368554306	11
-10.7868710209978	-4.64169422056009	11
26.4752877219929	1.45369677767494	8
-7.34046494700302	37.5056677554826	7
12.5395513464682	23.5249565325426	4
4.31394395398373	-31.1377060608692	9
26.2114594558457	12.1567514206905	4
-14.0810257578479	13.6618836300218	10
14.372628202225	-7.45520166280331	2
-24.606417328325	32.6765603867097	12
28.6786396235702	3.06411293102566	8
-27.6613652316837	18.9784926396414	12
-41.7946090587314	6.99459838464844	6
-2.93230941186446	-35.104599588748	9
8.38902648981008	26.3262652444979	4
23.4889237778892	-21.2714134058163	8
-7.99784275690359	-25.5191060323504	3
15.327655974188	-21.8398429683335	11
38.1670375023336	-11.64886002569	8
-2.30538854198018	16.3551370116361	5
35.0885276452621	-9.97243605919564	8
37.8479606831416	-14.4129790893086	8
21.2578347656857	6.71034432777734	2
-15.0039123271636	12.2701414547824	10
13.3341936894439	29.8740341519049	4
-16.3458328045857	11.5463603550749	10
7.55022049766725	14.3754928033044	4
30.4738145051503	9.63347381440402	4
14.5667577500991	-7.68124186290313	2
12.0811745252752	-1.3747584830193	5
16.5189823829921	7.56165910850494	2
-16.981764070576	-20.6858641897677	3
9.23399398238442	28.5006833992143	4
8.44044011772883	-34.8104283982535	1
9.23399385988947	28.5006836127297	4
28.9441606273297	4.53029803939294	10
-24.5629404707294	5.84187257251988	11
28.3861775346881	-6.65805028276185	8
8.91479475662782	24.9240922440195	4
36.5771571189871	-0.48300201751278	8
-13.6199750113983	-25.6083246458579	3
14.2017191950741	4.92728608315245	2
16.3365532198072	14.5278837142305	4
9.44245691173034	-19.547711387693	3
-14.5216346557872	11.8077541927379	10
-28.2807613849713	25.933076263894	12
-40.3717196397601	17.2992678664852	6
25.8744652600802	-2.84754917977977	2
-30.9657017411114	24.2898991310761	12
3.2564678459998	29.004195541663	4
-19.4753121578402	-18.8377665804017	3
38.6044751068956	-13.6504745036124	8
26.4406805383543	10.6759748277483	12
-7.79826762159321	14.3551069092165	5
-7.4440365601565	35.4864979024317	7
-25.869113715709	25.5314964969532	12
-24.1807564120279	28.9990956771322	12
-21.8363694337113	28.6203962866395	12
22.2464936783164	0.819598441185056	2
28.1610000390243	11.8734203661301	4
37.0361760891068	-11.514801793311	8
-15.7411235975106	20.3418657590941	10
26.05104905315	11.922418243464	12
-29.3779416742983	-5.75303772424129	11
19.183593739896	2.57719034043754	2
-19.4570592730588	17.3600919348409	10
14.6656223299708	-34.7945370624163	1
22.9524117019971	2.21246044682535	2
-47.1125625912804	12.775349915302	6
0.242160337906919	37.725174706433	7
-25.1872915546214	29.3751876234971	12
7.2750625443697	24.6302790261633	4
1.79809189617999	9.14698371722019	5
23.2372358179132	7.11245791257532	2
21.7731268801932	1.27224688038672	2
14.8233291723232	-5.74817523697484	2
-21.713152156685	-18.7097938574511	3
30.8595608472899	9.12442590989431	4
15.247322636514	-6.33226579530122	2
-15.5004735262642	11.4653927856238	10
6.83708307588956	25.3686191480128	4
-18.2968948244095	16.4541989111647	10
14.3814162032609	23.5664907092052	4
29.0446942992052	8.38140365973629	10
6.39333592285907	20.7993129558192	4
12.6676639371464	29.4282524094186	4
5.01311503817746	42.1394194828996	7
-19.2119612594421	24.6556940415932	12
19.967081596818	17.0100393706151	4
-16.9312021120125	-21.5305236132233	3
-6.75972456114592	-15.895371131197	3
-2.74337982309224	-24.7448623663443	3
11.9161636481376	-6.40417928389394	2
-43.8084746558787	11.2552505083202	6
21.4563768937468	-10.6408036398892	2
6.75355228906829	42.8291755712902	7
-37.3661584562314	-4.28380728885335	6
21.280703055358	10.8260609321961	4
23.6045910280222	-10.7463558778683	2
-7.60237375509495	-22.8137686745495	3
29.1706926807259	4.68421903523478	8
-2.82124338515108	43.3812853002753	7
-25.3638570823805	20.899733939177	12
-12.9709441190983	27.0661679084008	5
4.02329328906752	41.5551980082614	7
-6.74150330629986	26.9129543069092	10
20.3567604492562	-35.0263930351335	1
36.5680779641179	-0.884096064448743	8
24.5550291642139	8.73497300724244	12
-0.0902032674203163	18.4159401486766	5
-6.74395238926381	30.0154163079131	12
-7.10502558565071	-3.98111682651496	5
-3.93582288493308	33.9799614680702	7
-9.15724312689798	43.9111458752061	7
29.2972828152537	-16.7818635345288	8
34.1853845483021	-10.8284360405976	8
15.327655974188	-21.8398429683335	11
-24.3366088765775	30.1347801892016	12
-1.77563926028991	4.85341623891569	5
-26.8490274091799	2.14421650121773	11
31.3437463509179	-12.6127201177181	8
29.8670880761646	-24.5473397222313	8
-22.1907823024148	4.45057732877923	11
30.8622565265952	-24.0812576030637	1
-9.3381826683957	42.595205603733	7
24.3318977070609	-3.36638410270144	2
-12.9169409478425	-13.4707951775818	3
30.9574258634145	-15.6488563921399	8
30.5416998110342	-20.8882734212875	8
15.4604751360074	-35.2667781551208	1
-41.9652995385112	14.8118014840331	6
-2.31851276091055	8.56597351135685	5
17.2643125479457	13.0728450249849	4
-0.244945558034769	44.3093838277892	7
-37.3344897415455	16.5880243894093	6
-15.7244414344473	16.0489101968086	10
-33.7395858768663	8.63260904318067	6
30.4429903981748	-19.0295655598013	8
-1.61525899167095	4.91544620884401	5
7.11269028187136	-39.8615072476072	1
28.6403976503115	-7.02356724994545	8
27.7902160175778	11.3468482516422	4
26.0075971752599	-14.2756243830333	2
12.3236139458779	25.3015172824962	4
28.3509660934879	-18.8350932130194	8
-4.99312399132471	43.1224217238262	7
16.3111486938847	-4.22014628417967	2
-42.5333170115035	8.11692519080865	6
-29.6499134664611	4.28034000050389	5
18.5714312909069	-6.42787267770841	2
-31.455251226876	24.365262073161	12
24.6397635064978	7.18218457310459	2
21.4850192552868	10.7814088006729	4
18.1578876463785	-31.7034099944117	1
27.5911495054694	-25.6638003412631	8
32.0473171205097	3.30508376144636	8
18.4015245983177	0.765037632577351	2
30.7157785437363	10.5716626426227	4
-21.1098455032607	25.7104108585837	12
35.3933399638568	-1.57386924759362	8
-42.5606028077959	9.15967662500351	6
26.660313750242	11.821706884863	12
24.1597995873178	2.49927877926402	2
26.241773425422	-3.79467999446082	2
-40.223861231771	10.2026177078585	6
16.8614855467837	-31.4728703723135	1
24.2074504199956	-4.90722997567113	2
30.8813903130878	3.21856323615432	4
-2.11927379938701	4.40560752141282	5
15.0019840396134	-33.2645308962156	1
36.7189996203374	-6.53347785455855	8
32.6211409318235	-8.70476394837815	8
27.1697103341641	11.8784225694527	4
28.5841836193741	8.91157713845646	4
18.088778917898	-2.46646565392861	2
-28.7144682022633	-5.30989164577767	11
0.144191706239743	-12.4061691223518	3
-0.438389432357286	4.98059681827295	5
18.8866591424107	-2.77660742665658	2
23.2459644304684	8.99684965800897	12
6.10272537300696	-40.7146306444988	1
24.2382742377645	0.278087951748752	2
-46.0354917935825	11.836054088641	6
-4.93369007549082	12.8727775063615	5
30.0208667106639	0.166093506605822	2
25.1047195002187	10.5816834644028	4
-47.1333801403393	11.22933601246	6
-2.39969909338933	27.7531430954695	5
0.211163094835156	32.2299933101044	7
25.7358612269948	11.5479856335776	12
27.5329700178376	7.17527237685081	2
-38.2098489232609	16.7835090269924	6
-24.3392156318851	28.094722969462	12
18.2161928033896	-16.6804164324028	2
14.1425221645027	-36.8375711400401	1
16.390628983997	-29.5257910304713	1
-25.8967432034851	7.08872117394032	11
12.0724394159394	-9.35888079605656	3
-12.8725141947881	14.4197349350122	10
-3.24105281158606	-35.4338898979626	9
-30.6453704120028	-0.877153528096292	11
15.8758337352849	-31.9716145872779	1
29.1166841855532	1.58451835023978	10
-0.356811934723982	16.3712810395107	5
13.1498300139158	27.0484080328805	4
16.7730728076593	-13.8318608781398	8
-5.35787001541531	7.15822086333415	5
19.9938075559079	14.5832529996434	4
-14.2689463893227	13.7075344405899	10
13.9460477277421	-11.5026433893744	2
26.7254575924278	11.4684906129464	12
16.6276671397149	5.5505460632242	2
15.4510315650334	1.69439925086055	2
-7.99541986746672	20.3719810462986	6
-2.12132860156995	-11.7619494150026	3
5.41152858653806	-14.3458829306203	3
3.56028972764295	-2.89443289925459	10
17.0616115068654	-35.1202354555445	1
35.6884020424758	-2.4870434021687	8
-16.0572894500542	-1.92251916102707	10
-45.3575758005556	11.8917805296551	6
0.37449294722692	-36.0367590923395	9
13.6830258021042	-36.660555326936	1
-42.8821967624017	9.18568673570053	6
-33.0608661233332	25.6703604503702	12
-35.7807155044568	12.704852319667	6
-20.9599479761596	30.5482314150036	12
-3.05855858088729	-7.15531080251298	3
-7.56250708047517	43.2404739546186	7
-37.8214380053504	1.41261503029344	6
12.549290517484	-37.7121000082748	1
-10.4053819020215	-13.2368973702289	3
15.5377712965434	-1.75346971819259	9
15.5719983730932	-26.5039041105132	1
-28.4757326094752	-6.00233806749126	11
12.8576758981893	27.7400336701002	4
-25.7783824756534	-5.86015835091922	11
27.8238476362316	-15.9637932100179	8
32.7552135302548	3.02459989542864	8
-19.6311615032553	2.29732903815338	11
-15.8986454374322	14.7137269031527	10
-14.0693028225163	-5.19554269889441	11
15.8702616594108	-35.594836679783	1
12.7837037015218	4.07089674642592	5
19.721817078132	15.0793670721019	4
16.311321371409	6.38598114757062	2
-37.4977427587582	10.353846095758	6
13.8773673450541	-9.61423746304353	2
3.322431694752	-20.0458633092567	3
28.4200579906009	10.6725018690548	4
18.9889527438762	-0.991183368942159	2
18.9778634904274	-15.8431507151304	2
-39.3297265059591	6.62557362762983	6
12.6533791703589	30.0210518623019	4
11.9690792471	-37.8586391376127	1
20.9487014229784	-11.40713415229	2
-31.2992904858936	21.0886150992561	12
-25.0654669053152	25.3464630490956	12
-6.09084914584692	42.8071108509373	7
-3.24598231681847	43.7889420734755	7
-17.6622706531029	20.3430337946642	10
-3.51092347650899	45.8188013535785	7
-26.5634562015094	33.2072824828414	12
-7.76662715958987	43.2426144875952	7
-28.6736860334953	24.7517363230733	12
-26.9619638797349	12.4203176501245	11
-33.2066799208751	20.4847387466149	12
-4.98712881257167	-28.6578389907963	1
19.8124299163882	0.13665607533089	2
-19.171757527735	19.9297849190485	12
26.3465234294992	11.0431928719156	12
5.44138392782931	30.4380650824222	7
24.6922516066308	3.78043968249443	2
28.1078924658408	-15.2013510310482	8
-30.2751215559993	21.9373779369597	12
30.3879327986894	-0.614398912130383	8
-33.437336617529	11.8982221016575	6
10.2405854705945	26.7823005506017	4
-30.965702630357	24.289898183987	12
-4.18344004998529	-7.81744127179961	3
32.1246130314556	-5.97343781885491	8
-1.05142144479587	34.4886411758639	7
7.7285584618904	3.48411185005292	10
29.8860269502308	12.8501796138211	4
-41.5286488390396	9.63480914794656	6
-25.3210331479557	6.44579973283449	11
1.68884554666469	16.7389681561652	5
10.7198520749789	5.31439720071861	10
8.8102718148214	-15.7599873942122	2
21.5744521447326	3.57801363313597	2
-23.0706941569635	9.52386252190176	10
3.27032232999767	-34.8534302506238	9
3.7560393142309	-19.490381738217	3
-17.1520876351429	-1.3000600885338	11
6.99201247498022	23.7184430956779	4
21.2911316094358	10.0418162503868	4
-1.62578675927587	-8.8506284371455	3
27.8093266375621	12.3258976451136	7
14.1406666137266	20.795246537286	4
14.4246125483058	-37.3222497204008	1
19.9457885721098	-21.3330155959407	9
33.6065369486039	2.65722536923087	8
20.6279161128636	-4.77146757596026	2
-4.88404037244727	30.8719558427637	7
19.8377368808168	0.244219979671174	2
-7.1653031929379	1.36615782845114	5
-20.5272098509981	27.2400211891129	12
25.3641432178982	10.3759898400633	12
-6.72733793721533	36.2260942336599	7
4.8921081564751	30.4034290447621	7
12.5523978537121	13.8277002712996	10
11.0882679097404	-34.529681063623	1
26.4406805383543	10.6759748277483	12
14.8789007644633	-5.49657598059226	2
19.0613070856213	-29.6360171590167	1
28.4984388303016	10.6807385562042	7
-0.74130071036389	-9.40836941140114	3
21.045940003598	5.25066857722712	2
-19.5934328654762	14.5768153749708	10
-18.8003582851125	-2.49095493020645	11
1.45931877025614	42.8115982756403	7
19.833846599524	-33.9419940012179	1
13.1498300139158	27.0484080328805	4
12.6792808460847	-7.8093594310837	2
4.99521829330229	40.3870724396435	7
24.4352736040725	-15.1708505516558	2
28.4175973674474	-9.21180458035177	8
18.0017347712872	13.4636322494952	4
37.6792468790849	-12.1247100521365	8
-1.60184862673854	-29.0049677681813	9
26.5448429013657	-2.18864654038344	2
0.192125654061699	6.80162903432626	5
-18.4886681682202	-2.87680814829114	11
-6.74395238926381	30.0154163079131	12
20.4733982487187	0.811632478096192	2
-15.6245441357198	6.64406921614641	10
21.2843915493746	5.57513341902831	2
-14.2689463893227	13.7075344405899	10
20.3254060531585	0.614438954599471	2
-16.3047908741251	-18.8793368703282	3
13.1892944712057	19.6005588928324	4
-16.1821640818172	-1.77124679498028	10
28.0042531551761	11.7928380164129	4
-13.5423159189488	12.3856693643236	10
17.4962212491424	11.7101723829187	4
-3.81506506594994	-6.57242468921952	3
-1.39919646114211	-30.6768085103101	9
27.0215244444973	-10.3427705186845	2
-41.3210728511924	6.55522341280864	6
24.518191768173	11.6440375954882	4
13.3736753147888	-9.26572944370098	2
18.1146358425623	16.6931709542341	4
13.6159440404394	25.5950922923371	4
-18.9291676111273	14.6299009532528	10
-14.8071260610825	15.2088778016757	10
30.0208414473587	0.166085572339093	2
-35.6653239342776	21.1721351799284	12
30.6317145123261	-0.852957862694853	10
20.1809405958879	-4.70514478086405	2
-4.26971736297845	35.246750673205	7
16.6672778352021	-10.1488709787302	2
-14.436888741799	13.2206072160303	10
-21.1900440072937	25.451188585323	12
25.9454983278118	1.0247450785796	2
23.0634009252396	7.37422432999512	2
-19.8458380581524	20.8454296847558	12
5.13392170626878	21.4845672205773	5
-5.15723775252113	-4.19905514960254	5
23.0634015097875	7.37422233554679	2
14.3980133561106	-28.7964070277958	1
29.9938197054409	-8.15613042727535	8
-35.6195932291817	6.05165342979499	6
6.52846468998412	27.7583103042635	7
24.6589390497688	7.89474103546949	12
36.139458107226	-0.30884957525019	10
27.0098037754634	3.41574509359594	4
20.056459108795	-6.08071367335939	2
5.80689150682146	-42.2578600565269	1
-7.61924066208542	38.863970006371	7
30.8120079561293	-5.58620883869528	8
9.6218843710973	-31.8058109460951	1
16.5600347168068	-28.9099049534455	1
6.77889872616619	1.25262211099755	10
15.042647174706	-12.2996461604052	2
10.7378660093771	-34.5959710135109	1
1.55825799758648	32.9689937193386	7
1.79809189617999	9.14698371722019	5
-23.8323268882257	17.9191916523511	10
-30.9033355197897	23.8431732001071	12
17.5684083931185	-30.2117836029022	1
9.6218843710973	-31.8058109460951	1
22.0864614821648	5.30773811927223	2
20.2062290948627	12.6630113481668	2
20.601308055642	-5.22225856544902	2
-9.23820761537731	-6.7120154267877	3
13.0976491876565	-35.0224521157181	1
18.3371304871059	-2.55487745632838	2
17.8792850316371	0.967207111000705	2
28.8049597495582	5.35330444326943	2
31.8023097816483	-21.1610221591768	8
-21.45841657421	12.7788134268012	10
-45.6452760608169	12.0769529955502	6
-28.1127002507099	29.0212754854609	12
29.9369580293151	-0.71290664315295	8
12.2473629062308	-30.6787535372893	1
-44.5621954098222	10.1332631909072	6
-11.8796303235435	-22.0629189711108	3
-16.1199236130797	20.5785418057196	10
19.1834331763596	2.57782948063838	2
35.346754899156	-1.53451243702124	8
4.20967509145417	-15.9875084424161	1
19.9134196262546	-34.9180148678824	1
25.1599268110097	-0.859033579549339	2
9.54207296687751	20.4361209180269	4
28.2341746225722	6.14252683812151	4
15.1992682516448	-25.3173317494827	1
-37.2394682818959	-3.62793321652942	6
13.0812719674002	-35.5556593633995	1
3.18511870392536	-1.58162711756515	10
11.2070141762112	2.33340332793522	10
3.91768557186389	2.83527232941864	10
10.2031864596993	26.8161895785106	4
-15.0652042496211	15.5536232104034	10
-2.12132844310722	-11.7619492951205	3
16.609978625756	-35.8243838959984	1
16.447491777834	8.36651810741044	2
-0.533141299964777	6.6419499378003	5
8.31213548446434	-13.1598300933027	2
15.4299587494344	-36.1967371328951	1
-22.0290844101137	21.1617266873193	12
16.9230160597394	-27.5711787675493	1
28.1705348173606	-13.8710286251834	8
-22.4724087547437	22.125694898919	12
-4.62009279662071	-6.18042989462772	3
-17.7730358391486	22.1112988757535	12
-23.7521743843115	-7.78091992279317	11
-26.8511209780909	28.1600743793123	12
17.6131790525467	-29.9760746720782	1
17.781045328533	0.975762865561559	2
-20.3678410363307	21.3862740919916	12
14.8869443300001	-8.40357522632857	2
32.5360906718223	-15.0974740960571	8
-20.9751849973689	-6.03491863631986	11
-46.683412784186	15.1765960431261	6
22.1745472552961	7.46169606658471	2
28.2150196793564	-13.8135721786081	8
12.1755225812402	-33.061263436027	1
-9.42818878852405	30.5587182361203	12
-35.3628031018994	21.2977166942716	12
21.1746146791353	4.39249955978551	2
-4.20495810221406	3.69203271719598	5
28.688134538993	8.36577069945923	12
27.800742834363	10.5197711192498	4
5.76631091429676	2.59200169835986	10
17.2224639667312	-0.772062458143064	2
29.2395557344475	1.42116924772204	2
30.9089068674753	-24.2989395158253	1
-20.8711361854826	20.9090773348017	12
-9.72384004907879	41.6788728813571	6
15.8173690701842	-3.3968422519505	9
3.65852983847276	13.3568413082385	5
-1.60184862673854	-29.0049677681813	9
9.24156299293828	-35.0005373367141	1
33.6065550174414	2.65722033026918	8
27.4504975909874	12.5181299790161	7
-4.57191393183774	-8.18187195490649	3
-19.659418385427	-17.2635657496268	3
-23.7309418960679	24.9189841134284	12
9.4433661215944	-35.9557312897196	1
20.7764824579513	13.8912018026111	4
17.2967666760062	-3.0661184827831	2
12.8576757148792	27.7400371762184	4
26.8181343579621	10.579723154202	4
23.660907952647	9.13342204505814	12
-10.4945091593367	4.99392480268192	11
20.0529171948248	-5.49745605515087	2
27.4586665421612	11.0385727300376	7
14.5633656775282	2.48994558360738	2
11.1024546198232	28.2984036516411	4
18.7848169371051	1.35531383650327	2
26.5102677045932	-2.60638286032189	2
23.9373815676856	-11.8527055880269	2
-31.1472080186833	-1.00133916859173	11
1.20173329946308	7.28305797903611	5
12.1460876336039	29.5936425953369	4
-19.5030070759201	27.313801618247	12
-37.3831063922577	-2.74250447483417	6
16.5203606062473	13.3159437523362	4
-22.4724087547437	22.125694898919	12
17.9405886802157	-29.2690732785143	1
-36.1677556849119	13.6100112741215	6
-17.7037902021952	1.50881123363484	10
-11.769363956793	1.9707557393129	11
-21.0113466530266	21.4179733295169	12
-25.6753675925997	28.6869619513151	12
-2.74531129392614	0.998026252968843	5
-2.83693505126451	14.1981103032917	5
-3.86881039873956	-37.939451852005	9
-20.6334504851574	27.8473630493109	12
26.2473614397069	-27.6557425173223	8
-16.3000855506812	30.4960998635376	12
19.9464150700309	-21.1792641986792	10
-38.5619410089322	6.21344073122262	6
13.106352093077	24.1205008666545	4
30.9640316534151	-22.6685630661746	1
-7.81323197174554	8.5929969699003	5
23.3749171878202	-10.9043560362395	2
16.5286449029736	-29.372426538196	1
15.0111370680747	4.41883787501738	2
-3.25859106492057	37.4820833571936	7
13.2697950766327	30.9987647954146	4
5.94150817001672	20.942810430231	4
20.2076344677161	14.7815830238771	4
32.5360906718223	-15.0974740960571	8
-0.241659142788859	-39.6380688250638	9
14.7612018576532	-36.8335825836465	1
12.4480638321674	-8.46057269219282	3
-6.675687128123	38.0724837189666	7
-44.5621954098222	10.1332631909072	6
-0.739578609696057	-9.48045493192429	3
5.80689150682146	-42.2578600565269	1
25.3722701106062	8.87479068116009	4
-10.5996218023975	39.7903724691169	7
3.69687782081418	-1.96305935984412	10
16.3365532198072	14.5278837142305	4
21.0897301279199	-0.599138999580022	2
28.9788112148597	-25.559743479532	8
-43.9538922225558	7.7936772649968	6
16.5190673866431	0.737589690851057	2
25.3906361515484	9.80829059244062	12
19.9252598424212	15.3119972587157	4
-35.7424372842589	-3.82004171597393	6
4.51408474365281	9.01702935207131	5
14.4278820639834	-8.73432827801012	2
-25.7269103198662	32.6086438305508	12
-25.8691217491998	25.5315006100128	12
24.1442588642606	7.29121803750398	2
22.8155497019403	-12.7296376141688	2
37.6592883126115	-12.0725838404929	8
19.721677027188	-23.5936934479553	9
12.2653654133523	-35.7626740130458	1
19.2121649190176	-32.7024531448395	1
33.2504755117617	-7.06435268278418	8
1.74530388721036	35.5674225355512	12
21.8087007412928	4.4959977355769	2
16.2374673636416	-8.29937442044433	2
26.0887316449996	-20.0302772092518	2
16.0799193384201	-33.4148825176272	1
19.9528415811606	-1.19588567489135	2
-14.3334059639575	-22.2914765231064	3
-3.39281245315004	-2.36385612136611	5
16.2713390467863	1.77229187020708	2
6.06301618836757	-40.6478264047537	1
22.05572331475	7.43338429606652	2
25.9898848821214	9.21064430661909	4
6.37770492934582	4.30036747243703	10
8.93263355801891	-34.4672973976588	1
-26.5920441619217	24.8347212246755	12
-15.0309726080737	-9.1747805887394	11
22.4930372917002	15.8499385594324	4
13.8774102010509	-9.61419816614515	2
33.1329845631065	-2.7252761587657	8
29.4538571100678	1.28685646329849	8
37.2101761487428	-14.3136447671814	8
-29.5365626743154	23.176609727597	12
-29.3781641554277	23.0226566057468	12
27.6548777459571	7.68909415598851	2
20.0414362453068	-7.83930692230311	2
-31.6265471844213	6.43913048194169	6
38.3904586323053	-9.22653767899902	8
-7.35108213986532	44.0465197687538	7
5.38096849074965	41.1910726261703	7
21.7273544538254	-34.1700135592181	1
3.2153194554801	-16.9338226584488	3
4.4156980226529	-39.5989527484091	9
17.3100361584963	-35.9152607601118	1
24.1050606327136	1.03950014269072	2
-21.790958682033	8.06221143597569	10
26.9200313576187	0.321839311692381	2
20.5203593430858	4.03407236435331	2
12.0251460448549	22.927756627001	4
21.3877939625948	-23.7000616789699	9
25.1764185438679	9.77977367260021	12
-21.3999690764652	31.0715140481926	12
32.9921330703121	-14.647513458658	8
-39.2523453661671	2.00576303493884	6
17.6131790525467	-29.9760746720782	1
16.8217303640011	9.97616103389105	4
16.6510374279869	-5.70501132794632	2
26.9996442240095	11.5516503438636	12
14.2108487573392	-7.01028904196653	2
-1.67718640514374	37.0009479242733	7
-8.06718127684207	43.5363539994028	7
15.9703765012349	-28.9868626290632	1
11.9760174374525	27.3166778524821	4
-20.4506731345515	-4.29529333521781	11
-1.53718948313	42.1834559652746	7
7.94858577682609	24.5164673105284	4
-35.8827591316381	21.2377672892186	12
-31.5458465815144	6.47118311282503	6
20.6244925394006	-0.0039135076624834	2
-47.1333801403393	11.22933601246	6
29.2185271284477	6.63168260747599	4
-7.11438571389743	42.6367649877431	7
15.2854714754989	0.809414906654931	2
12.2504703162011	-20.8444619348763	2
-17.7051112799223	22.8996252203886	12
-6.69816104164156	26.6150972164851	10
-26.7727011887287	24.8369725080153	12
-16.9816748854847	-20.6859124755015	3
36.0479024872806	-1.22195195862009	8
-26.1260457492553	13.6043690778073	12
16.0722532590155	-35.9080835894074	1
-3.38339279010588	13.9954002531213	5
34.3344469055888	-2.71663609857745	10
3.12406820287071	-19.350486784482	3
21.5080276072351	11.7764062065757	4
-38.2093938467085	-4.50561169299628	6
26.53957517044	8.29034740259518	10
13.0365759021732	22.643956554528	4
17.337583768674	-9.80001387897745	2
25.6329090188273	13.0768396736617	4
24.9992925955062	12.8872080531747	4
23.0121745837976	0.685412371116546	2
16.351920560921	-30.761019649797	1
18.1280805181535	-1.66804785931089	2
-46.683412784186	15.1765960431261	6
17.4449746289608	-2.37724869448678	2
-2.2273387401418	44.1537579105462	7
-8.33369303361986	40.2164792217221	7
29.4047477639217	6.09547978450807	4
-21.4669292971043	28.3823955367468	12
30.5070361866852	-3.17468874233401	8
-36.8692424804066	20.6399358882967	12
11.3466554612526	31.1213419583098	4
-39.2019514266711	1.60361669015597	6
-23.6393907561597	29.9574860864584	12
-16.748723345761	-22.5179007542295	3
-20.7396086771352	3.51320087917977	10
-1.96019935529725	38.444801715912	7
24.7246784797591	8.52254195020744	4
28.0166647472571	-0.0514272875245358	8
20.6535067085791	-7.4012299110717	2
-4.24159866735217	28.1775961100597	2
15.228882571225	-33.2413526957007	1
4.63817021013312	-39.6287944827196	9
5.17806351500346	6.41714855001515	5
27.31592917782	-2.3696342142972	2
-27.5647708125978	20.3369229465052	12
9.91154434516142	-36.0172120836986	1
31.5354563162846	-16.7118682894204	8
6.00001915668464	27.7080586261442	4
-8.68064365865879	-27.2728957105407	1
15.7203263763687	-36.3776654089689	1
-46.4282113409455	13.3832353222683	6
12.8093305989012	-32.0738921588569	1
-3.38926662851914	-13.1871490007067	3
26.8590933652451	-13.8923706856757	2
2.48550116925645	42.6614563665378	7
15.3701688644054	-36.8038327207813	1
-1.75128959140663	28.8904947395124	7
-4.85407868382844	-28.9115413271451	1
13.6042771427075	-7.69400184731148	2
28.1978157873069	-13.9411030862081	8
-15.6633348757198	-18.2254489591225	3
6.27872014037089	-15.3272845719276	2
15.9098349525138	-5.14210216282879	2
4.74018118204968	-12.4416388015453	10
25.0881983156504	13.1644630983648	4
30.9391135027206	3.24403306190569	4
24.2382742377645	0.278087951748752	2
-14.9130045121221	-19.8237222205149	3
2.04452986379412	4.28366406260656	5
21.8587686319064	9.93337853528749	4
14.568459177181	-5.68496072709085	2
-31.967635991141	18.7684961947152	12
21.7563628311144	-33.5347912275956	1
1.0145043226708	5.6443410500624	5
17.2690153527975	-5.74447622821633	2
13.4379664526726	30.9793116188032	4
-30.7795512878662	22.6337989799113	12
28.4993382741386	10.7716427199397	7
4.40270425333321	40.5358115569697	7
23.1147591269821	-11.6137820769605	2
24.7516749135003	8.78674339748812	12
8.59936681783807	-23.091722384333	1
3.01286589835776	-41.070755959857	9
-25.0334789513119	20.1533001857288	12
16.3403916880078	7.98099072824815	2
-26.772318069894	13.4509977103513	11
24.432651850732	10.5000997874702	12
3.2510127204492	37.6988578725583	7
38.4793403063337	-12.711824455176	8
-1.58213566347353	-29.712909259289	9
11.4215059682486	-3.27132632203462	2
16.0633115165132	15.4413400459469	4
14.3270833047324	8.75454627249033	5
-2.58994834046335	-37.2334438639963	9
-26.9619638797349	12.4203176501245	11
31.5354194816923	-16.7118879323668	8
30.5235621430316	8.58041953201359	4
19.211685444244	0.684480249734009	2
36.261024803766	-10.9495987469425	8
2.48550116925645	42.6614563665378	7
15.9703765012349	-28.9868626290632	1
-23.2467071354356	4.16033087415944	11
26.6987361656373	-16.886990864607	1
20.2946192014279	-4.61364951045032	2
16.3475924446169	4.48902457799232	2
-4.06881508021411	-34.5582720599186	9
-26.4071526760839	16.8770812584209	12
5.5689323368332	-25.5916322573133	1
5.62134718089774	-3.58666184857154	2
-7.0136197948391	-22.8346744092878	3
-14.6656674623227	12.4234550791621	10
15.1797280262259	1.76702785474829	2
14.3742167974814	16.0313622629635	4
-26.4367847644387	32.7374790786003	12
9.01868331410115	22.4387431120664	4
-29.3223839583473	23.8224776114747	12
12.4030680854268	13.5258690749009	4
-28.6704525423163	25.5233990285274	12
-2.29285661168634	24.0099721206899	7
26.342902841184	10.378321645212	12
-38.9139863289389	5.82052944434108	6
-21.8013718868598	20.2092272482996	12
-4.39290658160764	15.0162769145453	5
-29.6807469855477	5.65986243810652	5
-2.86764889430293	-5.4641162844007	5
16.4289172744197	-32.5551351022636	1
25.8744652600802	-2.84754917977977	2
26.5228365808764	9.93067588894491	12
-38.777573451008	11.9640573472636	6
19.3924813705811	-0.273656161096866	2
-2.91028691680342	-20.489128525001	3
17.4139120459628	-34.6256156659486	1
27.2216800651656	2.89846094959681	2
20.8865595491984	-35.0942226363007	1
-3.5066906757871	18.6664105086934	5
15.0111940321992	4.41885806803181	2
-2.5649862913039	14.4929551028791	5
21.4884353107858	8.60751823292614	2
-41.8886379783553	9.3339314472996	6
9.78148625779836	33.4911507879538	7
-1.96577541014119	-38.6041817414862	9
-2.61454653605214	-38.2553647384068	9
26.2512486396137	10.7950056133358	12
11.8400936764334	-4.95248371272963	2
-7.94867203307512	29.8526720163117	12
8.38614133429859	23.8223950161728	4
-26.7340042463894	7.88896319541105	11
-42.3526300132919	9.90396583312698	6
12.9127022749655	-1.05116854819062	2
10.4126577424489	19.2298614480803	4
-21.5628342691938	24.2643639118892	12
-15.6633348757198	-18.2254489591225	3
5.64067333989702	40.6218933930559	7
-2.29286167688356	6.32153457078328	5
16.1634414509568	-3.66755708633711	2
[truncated: 14,001 more rows]
