# Supplementary material for: Diversity of spatiotemporal coding reveals specialized visual processing streams in the mouse cortex
Source: Nat Commun. 2022 Jun 6;13:3249. doi: 10.1038/s41467-022-29656-z (PMC9170684; doi:10.1038/s41467-022-29656-z)
Supplement: Supplementary file 7 — Source Data [file 41467_2022_29656_MOESM7_ESM.zip › source data/Figure6E_V1.txt]

Inf	60	30	15
1	0.767682438521134	0.835106990744188	0.758248361487025
0.832403593140632	1	0.339464696114171	0.446145282524159
1	0.517022429800058	0.43852393901184	0.202944889825812
1	0.780191402790859	0.46787293314639	0.181761437576811
1	0.347145776496022	0.442414890431183	0.251704992314086
0	0.909625926666042	0.868943181098428	1
1	0.569224561309786	0.803894169535296	0.581427731882362
0.33127371818432	1	0.843943516365335	0.927084011973374
0.26149158255137	0.808179051302412	1	0.686885213680341
1	0.694470319706633	0.887234637509265	0.606113845603323
0.0684016809759006	0.857124018218315	0.873720634604832	1
1	0.674387407498876	0.172956025729783	0.175716607936839
1	0.448612954012095	0.109292357318135	0.0855119036483857
0.735473470889969	1	0.757021145116909	0.730782899081311
1	0.651120427622264	0.81321837211632	0.545114004390638
1	0.939893968081253	0.703328246643566	0.507916433994099
0.3919609739648	0.746255602137784	1	0.874692428633405
0.11749594776696	0.922817729888704	1	0.923355067173509
1	0.773563858222605	0.906249974635877	0.668884281704749
1	0.458594389521702	0.339192389757982	0.137549725814701
1	0.728930076231822	0.942158186254551	0.906308788483597
1	0.0477339576767094	0.350475018490353	0.121369800680667
1	0.617176926425954	0.52846951607206	0.164006082286026
1	0.606902605431708	0.527957918299066	0.521241231227232
1	0.0467819879405616	0.323452564190505	0.198816183858889
1	0.471569381304504	0.611305418201672	0.255147479457642
1	0.2239458759454	0.143615359741127	0.0971723457874477
1	0.276765733975705	0.468943595708438	0.302168491421188
0.456507445112051	0.95361264098234	1	0.949255734794517
1	0.885413120001963	0.306125643809474	0.145904660566556
0.326353153200173	1	0.605350547411051	0.532454382610232
1	0.0357260742935556	0.023751792971944	0.0192507587415926
1	0.572189802941666	0.355313382370818	0.275353934835412
0.412458054221773	0.861255294969343	0.529728749221552	1
1	0.307789977258053	0.355998082149188	0.221652929368517
1	0.393511714869425	0.120962408542314	0.0574234359061374
0.865195999911598	0.933946660978897	1	0.838897974972957
0.803104288767804	1	0.875921757116633	0.885829079944711
0.464751385251526	1	0.388294207416109	0.410653056406773
0.315179284245971	1	0.833652081779344	0.714905250736797
0.0332644909868846	0.291072715952128	0.271252779042374	1
0.466885212336029	1	0.68728953027259	0.681048519726417
1	0.607746696919122	0.566743960988546	0.346061870985491
1	0.400794596800557	0.361125785120298	0.245295396362981
0.301457169673168	1	0.962067073830991	0.366676451440267
0.660417604502495	1	0.985662562349375	0.912708379325615
0.207499214726279	0.915463442479398	0.937462485902876	1
1	0.161560550909916	0.126051532675889	0.130311084712967
0.350775487807287	1	0.610664075056685	0.39389049076497
0.996594854809855	0.317382573307154	1	0.994750083530743
1	0.858446553814238	0.791343768259084	0.466516256877429
0.0859058154597668	0.993580063753047	0.960734948133152	1
0.326282380307812	1	0.68727069521736	0.494532808073533
0.26962912199632	0.603219527490434	1	0.905104766625347
0.798477689036822	0.83830398616044	0.533244213898714	1
0.288486480688285	0.41195021892788	0.82976818069053	1
0.537724256051723	0.955916946270445	1	0.902227856815892
1	0.710956089271189	0.89238101577422	0.824292499207212
1	0.851916035153923	0.33689144849612	0.525970441469176
0.459140852079473	0.787440553397015	1	0.918736170879253
0.436258013795018	0.80880429124824	0.677121268405038	1
1	0.468838524897214	0.410962862971315	0.256579359319608
1	0.723053837901853	0.547081892523124	0.512263368821527
0.960759755568544	0.25676171388031	1	0.320040335262667
0.28557941399096	0.775213245212448	0.376414266006795	1
1	0.338628654521222	0.211372366798259	0.0961222725363875
1	0.390588035463148	0.607228502957229	0.200076666360527
1	0.426654143552561	0.523121959506326	0.711881489938209
1	0.514446722258094	0.546725937755569	0.457704623968695
1	0.647298393519603	0.246060374559167	0.21833294466413
1	0.589816486089539	0.893858814247304	0.660264706588235
1	0.429210143639196	0.0713046886177739	0.110517429470412
0.641356247899308	1	0.889042715902179	0.761335321792737
1	0.472551995348468	0.274218936343093	0.19679678477922
0.37321824682684	0.791920730622287	1	0.928800126651003
0.493340792222223	1	0.719714280169786	0.466426402896193
0.639399030511836	1	0.715386634225855	0.531267988243453
0.365045153900696	1	0.623034284908934	0.653221130019325
1	0.405021534025299	0.0510344961362373	0.0572769143505577
0.714983191290638	1	0.409637571340704	0.41782801639933
1	0.154785255698916	0.158105604263202	0.174699901470047
0.00974490983401739	0.600223761279502	0.969290997763357	1
1	0.427858304628327	0.44518194635606	0.305372061819517
0.91954154934989	1	0.504405198856908	0.298024187462647
1	0.737186379289968	0.613905212244046	0.359591328378918
0.439143063012154	1	0.534485972194788	0.478776119965989
1	0.300525038658336	0.413010533324035	0.293133034981418
0.933498692016317	1	0.985837016372894	0.926100461872225
0.0597103514841361	0.391645892814013	1	0.884801388504856
1	0.443698597304623	0.118867437960327	0.175250012216492
0.641356247899308	1	0.889042715902179	0.761335321792737
0.946728613392003	0.741739557459147	1	0.919806094491395
0.760649278963963	1	0.677125435559696	0.820851992125713
1	0.402019944314048	0.0957733027247352	0.0669909064219307
0.0332644909868846	0.291072715952128	0.271252779042374	1
0.090074269279853	0.471047331109332	0.875081132794515	1
0.263728821161867	1	0.810746184213947	0.267435274695247
0.574930711953443	1	0.448728293258747	0.423498699836341
0.26962912199632	0.603219527490434	1	0.905104766625347
0.111940901195658	0.290138962544702	0.416654492418491	1
0.234833069880435	1	0.750079552230849	0.39033258061086
0.407485480751134	0.854300981217035	0.941776385410412	1
1	0.572189802941666	0.355313382370818	0.275353934835412
0.027747728318245	1	0.737790129946172	0.537545544208931
1	0.804226039996691	0.788594111147633	0.673302182245356
1	0.39138895209767	0.455796921710967	0.455557858068058
1	0.183015030243851	0.0483999940970231	0.0209696054147491
1	0.206604016214528	0.34552284929311	0.592190144397369
0.689145768973688	1	0.698542107846835	0.613849310433289
0.659517986878701	1	0.9620712538377	0.606697718022881
1	0.696533468188511	0.367549965033268	0.644824504300868
1	0.866892654385105	0.656270675733709	0.518021133494074
1	0.350599695501291	0.65846181073475	0.73715834799117
1	0.59921912014685	0.16096356288216	0.16303253985478
1	0.400037333923875	0.475590397864286	0.520985083634283
1	0.717059835264524	0.341699722833163	0.113233507723566
1	0.360315813351348	0.702638772400113	0.33419505220354
0.0343604199565755	0.745553338396883	1	0.497574811271819
1	0.496894065380637	0.313339193630218	0.125537630165504
0.397980671709429	0.591201863248903	1	0.966466577788902
0.89329439810447	1	0.724791873604759	0.541640194404371
1	0.788833625020754	0.840716607575548	0.474268137980074
1	0.815271190634622	0.521575632965644	0.68003344021998
1	0.393658243950647	0.604597318236908	0.378987243683691
1	0.592640514234434	0.521982135726926	0.480821499790783
0.535178781809116	0.527785308373978	1	0.94982943569896
0.264645435988843	0.802385363280393	1	0.759983004089933
0.455969933430361	0.82169737907907	1	0.330049103031282
0.50869756183288	0.495090275261681	1	0.919028973588583
0.773177123473083	0.719845627200934	1	0.720415705381094
0.0332644909868846	0.291072715952128	0.271252779042374	1
1	0.502000994980187	0.365649001883526	0.252251765863613
0.129099259649689	1	0.726577533275389	0.671654349622756
1	0.887414831788056	0.40102950999659	0.148242321042189
1	0.853239122162615	0.746323625894733	0.846530238820605
0.111756835126807	0.735730550560995	1	0.883652846935644
1	0.436805587333761	0.160863268949867	0.0405037712596667
0.662116000008764	0.536520321132266	0.944808090654771	1
1	0.527209629580954	0.14240972338689	0.139605583685045
1	0.530099182336472	0.927042991658381	0.592207418579782
0.173999563179349	0.417930574829114	0.964861029041787	1
1	0.650237646410885	0.22437113955247	0.0130824521851757
0.747520066310449	0.589377957810334	0.830205744281045	1
1	0.427201423890581	0.637330644081249	0.737572813110998
1	0.760842196647431	0.99091649113439	0.92859532663831
1	0.441413236665698	0.338384483522963	0.0776215891169571
1	0.254884423945727	0.12890316556823	0.211019081396146
1	0.708371356275695	0.339079011307117	0.145566553045858
0.952012374864924	0.564877677771442	1	0.974279402991057
0.236089923783958	0.31893935354219	0.994310986395176	1
0.975453424852411	1	0.778449838131225	0.746765032518004
1	0.429210143639196	0.0713046886177739	0.110517429470412
1	0.717442165533944	0.643783365880814	0.494979272399846
1	0.468838524897214	0.410962862971315	0.256579359319608
0.901545424743832	0.990943233751731	0.969387227273731	1
0.0771831667679045	0.720730417191601	1	0.96679803717203
0.706684504384973	1	0.601381149166969	0.931503089461289
1	0.255412476712031	0.243855347137954	0.155579358318742
1	0.657603703688594	0.696171239265534	0.614917106517745
0.103238921134466	1	0.288903400627503	0.248623730861077
1	0.613425670447762	0.67041071678237	0.626193680955892
1	0.212679568116083	0.126662310545726	0.0932440708338797
1	0.661231594262113	0.595800898505389	0.555580075566079
1	0.727343249473879	0.60627895981962	0.48169506800585
0.314352955094786	0.591967186197072	1	0.673428995680338
1	0.883946204853162	0.310573790514028	0.28094326091665
1	0.140433434894294	0.0472093018357986	0.0451340999255154
0.659613773467881	1	0.85072429712096	0.47204523143801
1	0.77573891994267	0.53988601731622	0.489803405607617
0.359731264764674	0.717791970638806	0.910861305543583	1
0.136287848767931	1	0.967043143859685	0.827578575959985
0.375201816461786	1	0.627013961381364	0.560411422590899
1	0.122096224461956	0.0309111539192436	0.031639870999424
1	0.264898151326546	0.13620819070415	0.0848781107669433
0.264645435988843	0.802385363280393	1	0.759983004089933
1	0.71526840127644	0.601705923470663	0.608056749018666
1	0.352715348223075	0.170169111365176	0.0934108100494804
0.661843049681993	1	0.542576942353769	0.465178316222092
0.338242913044472	0.621420392698051	1	0.530224702497935
0.379935600265345	1	0.727910102858889	0.750540518577073
0.903619933178685	0.568206096649976	1	0.667883446108093
1	0.483345415657604	0.349003621342538	0.237268622849949
1	0.211716888577613	0.252091294625116	0.976418856776895
0.846506870515854	1	0.528100612220415	0.668184288836521
0.407485480751134	0.854300981217035	0.941776385410412	1
0.324119561823177	0.832791082171443	1	0.717775844895482
1	0.84665823244267	0.737796268753816	0.629947355791396
0.266538493307613	1	0.634478469400027	0.886392431427436
1	0.500383994528757	0.28839873492406	0.162744719051699
0.69354221143822	0.494235662527879	1	0.911986584020313
0.11749594776696	0.922817729888704	1	0.923355067173509
1	0.0929897562329092	0.0670140171329388	0.0867487919090782
1	0.560859299282216	0.271297975331472	0.168653816279692
0.134089433575361	0.573271961553374	0.611009175669485	1
1	0.314592761765049	0.254105193452429	0.23564889716199
1	0.440261138185583	0.0936255055603629	0.0602336308535845
0.575025841332986	0.609394745684556	0.666473278926469	1
1	0.448962122711385	0.775603702349973	0.621834086528586
1	0.805493098582376	0.507788812519505	0.525796065648421
0.263339382794503	1	0.592460241634445	0.887369604614551
0.667058337158799	0.310998633251615	0.756306751476618	1
0.0332356163513698	0.926917077334566	1	0.70191117910847
1	0.56026898613996	0.552200315119727	0.438439498323225
1	0.677105706402295	0.457298311155364	0.584618751760295
1	0.347111601621156	0.352638886775702	0.239414419768593
0.419997378250428	1	0.515146305776703	0.592695204816697
1	0.701461184612381	0.213603290448238	0.129013972131152
1	0.966587239807617	0.842363918162965	0.618683432763574
0.540224081604918	1	0.630996787970184	0.464180178217249
0.569911737098394	0.912165987975611	0.869721633079614	1
1	0.657693172495504	0.774656789483037	0.653558961567446
0.338427972286459	0.362435881858179	0.996547642660586	1
0.728366019147244	1	0.913069748503018	0.972666852473909
1	0.725583475731423	0.790945068142488	0.772929529372756
1	0.782304455786589	0.653976872642145	0.683275982676448
1	0.940945832793257	0.950449196150259	0.830970000684167
1	0.426605155780642	0.267088322858193	0.213997445696461
0.639028144314013	0.996364753254844	1	0.516304159400202
1	0.423818666261377	0.144176417155106	0.108550149038733
1	0.800645512291871	0.407213217554196	0.466544465543257
1	0.352871181998242	0.467311353798088	0.439618270456374
1	0.217873364618958	0.176485049657751	0.135489709562231
1	0.206604016214528	0.34552284929311	0.592190144397369
0.224018253367796	1	0.830391464376084	0.626183816466128
0.34003262013519	0.59880535356683	1	0.973261585521904
0.0595271790998626	1	0.700678732206367	0.989366580092695
1	0.678304714866479	0.891955450317495	0.737956745136419
0.156340718521494	0.647471013092485	0.510682578116796	1
0.0829318077915298	1	0.356678609922002	0.435899434760738
1	0.734952907241714	0.922155601843459	0.97032317914253
1	0.523183031695643	0.130784477095728	0.108470960545442
1	0.328824318913784	0.326719181504659	0.393023687085065
0.614172003037428	0.773283562043812	1	0.994482317955785
1	0.592640514234434	0.521982135726926	0.480821499790783
0.151077849891169	0.394970277778586	1	0.903326079332074
0.991710317522099	1	0.311124052586359	0.134513282473187
0.751310820272888	0.812546766488013	1	0.705056182007898
1	0.571572343611485	0.242827373761682	0.167489809944961
0.569808057707276	1	0.628234840626771	0.473878389726438
0.271418293346098	0.489427344580334	1	0.840265170287039
0	1	0.912957895834044	0.997149350524619
0.195089960319283	0.907033785667581	1	0.90065467003371
0.1470418856355	0.701519389479828	1	0.335748712235294
0.534823486013171	1	0.853297066285367	0.695719043098533
1	0.512860054266951	0.23847014916131	0.059931984094871
0.772914079061445	1	0.990546403803184	0.544461127712576
1	0.727782389923505	0.55092778834536	0.455480147885124
0.129562940783876	1	0.805900887831128	0.715647504410183
0.0745314531690932	0.579482306781918	0.73162621862553	1
0.11749594776696	0.922817729888704	1	0.923355067173509
0.831167624026339	0.483966601176268	1	0.936036193007113
1	0.628631393759646	0.611869787713718	0.542365022014672
1	0.573591232100477	0.848332651340966	0.449385659045839
0.101171904568043	0.368241223731031	0.478983689282383	1
0.92634187483331	0.641189878653535	1	0.949664655988023
0.206817955040979	0.649160069102	1	0.94081525128522
1	0.409616558167166	0.536175238708616	0.865323540707141
0.897086645575905	0.508764106218835	1	0.59231955431398
0.347925342869519	0.403833727689898	1	0.971188392671441
1	0.357465998344755	0.502448257710593	0.261459180805088
0.826849609426841	0.489009635844488	1	0.587046679507066
0.572311368336085	1	0.539596421946411	0.399676199890031
1	0.379889780145684	0.897019035399646	0.678921186724843
1	0.599471476390456	0.0936184068737127	0.0731700982009543
0.920587485756276	0.522727872084342	0.86024283384771	1
0.633362971710643	0.898500770391985	0.807815266457249	1
1	0.70966114977287	0.877120075756999	0.926557450018865
0.368044065438963	1	0.64694576751211	0.520330243648451
1	0.234338826268522	0.366173554469135	0.389454662763777
1	0.111577476652419	0.0468040428195309	0.0301132922140086
1	0.459116725037869	0.274624158734906	0.183775512746183
1	0.828381197672072	0.499304823247599	0.298202216755241
0.603008149274029	1	0.79469211253543	0.665297422169084
1	0.416557106734927	0.331924026051818	0.208897697218385
1	0.781314362230712	0.401031980430295	0.11087397411699
0.946728613392003	0.741739557459147	1	0.919806094491395
1	0.502848772646558	0.21749231674295	0.15610059419502
1	0.962169865416103	0.546357090857532	0.73194401985289
0.0752341026012591	0.827929923314352	0.989979449239702	1
1	0.473368571803871	0.194345364292338	0.186260416658151
0.0684016809759006	0.857124018218315	0.873720634604832	1
1	0.312968060767291	0.0810968850523341	0.0905634244570604
1	0.580542768805476	0.566553838340231	0.435446074957406
1	0.832774866200369	0.472920497888017	0.450889409519196
1	0.2239458759454	0.143615359741127	0.0971723457874477
1	0.0576064649468996	0.0632742858254527	0.0782886759259706
0.974784842230627	0.859072928368748	1	0.631800341652114
1	0.754842357080561	0.793487480632256	0.664063919792073
0	0.704360897238978	0.842084549879671	1
0.0965336539225496	0.156155977916348	1	0.456141697842556
0.11169499753346	0.593837618758485	0.576251745550281	1
1	0.428232575288344	0.383949108479911	0.335677011817404
1	0.789869402694207	0.560040916939446	0.2748508023143
1	0.893542425329764	0.834439266957973	0.951300998049093
0.529335581979675	0.931985991430841	1	0.954244467838069
1	0.533594604686015	0.380338256975273	0.261591128593921
1	0.163040699112355	0.117855348798395	0.125357460285579
1	0.378154931371647	0.227636912993264	0.243746808141633
0.253373104793944	0.346717588131773	1	0.946673304670146
1	0.302290988912312	0.565886832363929	0.546355912525642
0.0751927145771095	0.700181841246033	1	0.53642690423379
1	0.525463286171715	0.476878412303616	0.278477432005684
1	0.584931783731182	0.854407751048179	0.928845423620873
0.865195999911598	0.933946660978897	1	0.838897974972957
1	0.920831404006722	0.823000961379255	0.871120146582406
0.748679717078895	0.785456347051339	1	0.804502629277604
0.642710262617781	1	0.594831237384471	0.228148624835219
1	0.875581104667561	0.91511124913631	0.662964975057725
0.812457862272304	1	0.95051019734417	0.883958042556539
0.0573090033678198	1	0.850067435085881	0.700864542632279
0.853795584165668	0.386244549287649	0.96135166421573	1
0.165246561797232	0.6881811133853	1	0.394178219909982
1	0.767682438521134	0.835106990744188	0.758248361487025
0.90438138701754	0.488743857561148	1	0.571654687238429
0.659517986878701	1	0.9620712538377	0.606697718022881
0.742159089942553	1	0.826327187355765	0.708897977430973
0.482065907800105	1	0.590022043560523	0.314067760724719
0.381188799926299	0.63037843174335	1	0.635510645034382
1	0.675588095639119	0.681068864123675	0.559304595740029
1	0.339718761941758	0.155723063091055	0.336624272265075
1	0.654100709879459	0.363530196470626	0.346591488003037
1	0.382259683254754	0.235560151495222	0.436499985349553
0.806328316225337	1	0.699814387411833	0.784776648269725
1	0.0734811545790956	0.0284006985980837	0.0174850633737221
0.31212207274352	1	0.672592326989264	0.358534301159468
0	0.785160726492088	1	0.687027994950791
0.160760360806937	1	0.747427249869673	0.522150683255169
0.0829318077915298	1	0.356678609922002	0.435899434760738
1	0.402529522633079	0.267169918774144	0.290433717128398
1	0.781445607501914	0.607230924131049	0.411894028420313
0.775671799558283	1	0.99272118959572	0.612590431501551
0.639028144314013	0.996364753254844	1	0.516304159400202
1	0.885413120001963	0.306125643809474	0.145904660566556
1	0.621834371330882	0.204453785074999	0.174064543521783
0.593937596131931	1	0.997371465529142	0.679220968942601
1	0.282553719432271	0.350095612831763	0.35287218939913
1	0.62002494609852	0.38357404760048	0.249255501145224
1	0.494237056316451	0.20899797454078	0.190978718631286
0.453043238975498	1	0.556495986168108	0.919229570050818
0.904525647555802	1	0.620294636918466	0.545409236818818
0.819337000864291	1	0.807653270654012	0.732302332772554
1	0.661231594262113	0.595800898505389	0.555580075566079
1	0.360444345961963	0.284491667324728	0.130665281753469
1	0.969589428372317	0.551750234105552	0.591136629864186
1	0.4817916356418	0.569951755737161	0.637270815214213
1	0.0734811545790956	0.0284006985980837	0.0174850633737221
1	0.662638970463953	0.273023336111261	0.28700710247976
0.569207242087524	1	0.655943526993579	0.503709529228814
1	0.793904959187478	0.500591791773712	0.104249618540218
1	0.781314362230712	0.401031980430295	0.11087397411699
1	0.638834453649277	0.530555532215319	0.637033072976534
1	0.558737672293692	0.472357907170596	0.286896737465286
1	0.113454598689048	0.175257988482547	0.0433615019698889
1	0.16481558080912	0.319423971710248	0.386981149094559
1	0.601395920869264	0.535041665252484	0.643841657901044
1	0.491146699338591	0.448912032233364	0.457049279103215
0.3514130332982	1	0.918986619317654	0.742186812118496
0.727110086036643	0.874607625572	0.89590600693579	1
0.771463400200571	0.762492513853579	1	0.945976921179287
0.764153749596642	0.99767949059985	0.775297351388572	1
0.813912349860889	0.59043804142941	1	0.868947215847165
1	0.23827257272219	0.140961882010202	0.132664022540751
0.0584386532651694	0.487042194124606	0.834373618987103	1
1	0.498968192325759	0.433480060527623	0.28371321730185
0.179046696230997	0.681497208522574	1	0.836669020958682
0.0922673843405986	0.996996193042253	1	0.800122999079286
0.223466324539719	0.644923362149699	0.959238637079876	1
0.0757812406985724	1	0.456837739698384	0.186269239222361
0.169897319638648	1	0.685420095578968	0.845380312738759
0.130451154335502	0.916093233694543	0.802946216496076	1
0.0583367660402265	0.38894611526455	0	1
0.196395787106625	0.313840365036813	1	0.798784056835486
0.182468218433129	0.645585465196558	1	0.810893748170541
0.488314283089591	0.402304809914901	1	0.958005094331917
0.204220298815588	0.640839202923383	0.63497332188663	1
0.3919609739648	0.746255602137784	1	0.874692428633405
1	0.429227019432594	0.599604952891126	0.364373254996727
0.635359488159334	0.556823223855091	1	0.970146521834448
1	0.498968192325759	0.433480060527623	0.28371321730185
1	0.915740386411808	0.925004227162124	0.865458426375796
1	0.193162621452446	0.0581270565626468	0.0684111911100368
0.80908208773718	1	0.910430949833162	0.784343603408235
0.737850289233773	0.391000632472212	1	0.630674246963209
1	0.730494970622309	0.236863986993631	0.280946108042762
1	0.638834453649277	0.530555532215319	0.637033072976534
0.368117999898057	0.541682898058649	1	0.999117616539639
1	0.972533633428887	0.751722755240494	0.810285905178431
0.410219399555189	0.345337651264694	0.585791161779004	1
1	0.73290263370432	0.512021673417258	0.350148403836334
1	0.13177169331154	0.0597615910188514	0.0583113442773653
0.670381030650955	0.705008723616936	0.693692261587772	1
1	0.898197958763692	0.894831166460401	0.711819505641751
0.556195864166296	0.832559406531583	0.876050279980278	1
0.0644786696564528	0.0512300384924515	0.410484045427862	1
1	0.687589150306485	0.594859796345293	0.3992877874141
1	0.471569381304504	0.611305418201672	0.255147479457642
0.698800271816193	0.926474123967431	0.739604568312941	1
0	0.448360645325655	0.6829898750607	1
0.0757812406985724	1	0.456837739698384	0.186269239222361
0.897086645575905	0.508764106218835	1	0.59231955431398
1	0.350574117808319	0.121599720578682	0.0775249438838313
1	0.602374329988895	0.935562447822754	0.471447942737391
1	0.276009599941753	0.135206262155199	0.0999059918603104
0.453198880815356	0.229703865623776	1	0.119439613910029
0.160760360806937	1	0.747427249869673	0.522150683255169
0.35257653844866	1	0.451598360331061	0.326874448636001
1	0.875581104667561	0.91511124913631	0.662964975057725
1	0.572189802941666	0.355313382370818	0.275353934835412
1	0.273420485191068	0.201288319707967	0.231923735179673
0.0726758283607701	1	0.772589956058421	0.251517795003261
0.328382651749269	0.19949494840559	1	0.710303783079129
0.40753594255119	1	0.487935699078303	0.647739813022755
1	0.451143588862403	0.25447708873226	0.135604580077162
1	0.27240547359235	0.227496973097742	0.165706771558489
1	0.82138745135615	0.506070257091385	0.490193115172257
0.0234558971653142	0.484173117724631	0.984458355003816	1
1	0.927913093933719	0.519843374821819	0.296767451852936
0.670259911477774	1	0.242938501552673	0.255114965489306
0.0186091353686075	0.600651270337064	1	0.809999917435373
0.200816162468177	0.946900554827003	1	0.937579484732859
1	0.564027194699188	0.577106795505514	0.93781301897211
1	0.258451635011685	0.267455322785347	0.609957299648886
0.807391505077469	1	0.757177926766571	0.821613904661442
0.80454167560184	0.753656380416597	0.906475935836596	1
0.51751405002145	1	0.622578610787538	0.454882881917013
0.31212207274352	1	0.672592326989264	0.358534301159468
1	0.607746696919122	0.566743960988546	0.346061870985491
0.866274427187655	0.570004809577851	0.94705565959895	1
0.0607829367700889	0.419252023604653	0.770319374565874	1
0	0.84503380135079	1	0.616757596942515
0.329419696094398	0.819891658156637	0.710531532459222	1
1	0.840360344970163	0.851753327014516	0.69636519771433
0.883563084891594	1	0.824318059959607	0.622316596362631
1	0.634987182046203	0.176915619491387	0.219680677227818
0.464575085504155	1	0.493068442268017	0.931445303920012
0.326353153200173	1	0.605350547411051	0.532454382610232
1	0.42316444622198	0.291108221308937	0.210320640913892
0.486253737926243	1	0.849201045181983	0.498811177113622
0.914118794957382	0.801232450113131	0.937360092139046	1
0.197923417895275	1	0.68172093594557	0.3379684362584
1	0.48816417122347	0.745158308424995	0.851616881314648
1	0.913706254765692	0.771205805481613	0.910150184335404
1	0.780191402790859	0.46787293314639	0.181761437576811
1	0.933149932861333	0.809768265570015	0.595241792536806
0.143172319175254	0.966444516671495	0.786269586568296	1
1	0.773563858222605	0.906249974635877	0.668884281704749
0.35257653844866	1	0.451598360331061	0.326874448636001
1	0.66240569203299	0.641294791119954	0.483502778106154
0.0736641078444985	0.155670101691762	0.362199820455	1
1	0.596845314148933	0.465714188233471	0.370602648245361
1	0.171320189052608	0.347624605885116	0.255903027316616
1	0.668743430497954	0.48631439236427	0.26868378387643
0.187614768165466	1	0.87339692406502	0.714665118767616
1	0.616045564389723	0.587889567462729	0.561778840444396
1	0.490609091120674	0.153868252438487	0.140519366558959
0	0.6814140312404	1	0.785178131192413
1	0.323246309631248	0.492260463753366	0.232248217534647
1	0.417993406972426	0.138278469079121	0.057915862667023
0.775367465449572	0.48588144683119	1	0.619173453421381
1	0.483460392442168	0.0689246748735646	0.0371492162007684
1	0.7454856511791	0.446033386736975	0.315199870520604
0.78021640757737	0.753371787495721	1	0.6774759170547
1	0.656763042727783	0.130254153845643	0.0777772965731646
0.314352955094786	0.591967186197072	1	0.673428995680338
1	0.556159006432071	0.693460040330959	0.764606390934342
0.156340718521494	0.647471013092485	0.510682578116796	1
1	0.31356611933261	0.27028739799163	0.375977105035878
1	0.0929991740356349	0.0996570265177649	0.0631392402494049
0.413752549939872	0.982644206583826	1	0.875971903748226
0.670381030650955	0.705008723616936	0.693692261587772	1
0.243268027447317	0.773193607261154	0.990789016143304	1
1	0.345410982025311	0.0564622896765436	0.0721829842593092
0.288486480688285	0.41195021892788	0.82976818069053	1
0.520755032010211	1	0.963487231698535	0.721103912689843
0.0472068478002417	0.0641639882761906	0.455335212489059	1
1	0.399699552986714	0.171530297126375	0.10439339636966
1	0.592971203402077	0.687633759416673	0.622803619789395
0.357316670125175	0.0995518588060935	0.69187723492634	1
1	0.217873364618958	0.176485049657751	0.135489709562231
1	0.859475421932784	0.892493307750544	0.8024214559416
1	0.678926582769851	0.671580584453542	0.690618328686951
1	0.519960004560578	0.284260777484204	0.170173757633556
0.183957950537176	0.51643181613138	0.776437939741906	1
0.983165925692817	1	0.851261147204836	0.875846539695674
0.0684637230297498	0.84621804160186	1	0.967644125424327
1	0.661231594262113	0.595800898505389	0.555580075566079
0.108038312369871	0.681567669498578	1	0.993053491759865
0.196816994171999	0.816961559469518	0.86417448048555	1
1	0.689433693134719	0.970553643799544	0.885002168049209
1	0.21652140909221	0.141208169224498	0.120678713528472
1	0.668743430497954	0.48631439236427	0.26868378387643
1	0.458071053918545	0.465536097655065	0.409508811611284
0.187532518296933	0.982625526203335	0.885767792857687	1
0.689692781385762	0.968524225174069	1	0.886564091674699
0.51751405002145	1	0.622578610787538	0.454882881917013
1	0.0835381598002147	0	0.0453470463418353
0.784676011635741	1	0.7672659322999	0.998832188523239
0.0823165398847625	0.301282099693344	1	0.941214498101232
0.119481162611337	0.424668028465426	0.668786047840298	1
1	0.646578453978737	0.571336282677753	0.495545663221612
