# Supplementary material for: Diversity of spatiotemporal coding reveals specialized visual processing streams in the mouse cortex
Source: Nat Commun. 2022 Jun 6;13:3249. doi: 10.1038/s41467-022-29656-z (PMC9170684; doi:10.1038/s41467-022-29656-z)
Supplement: Supplementary file 7 — Source Data [file 41467_2022_29656_MOESM7_ESM.zip › source data/FigureS8B_PORP.txt]

Row	sf12	sf23	sf34	sf45
tf12	0.0002773180976758	0.363708522595959	0.90747654823856	0.0207823744533068
tf23	0.0041719990145177	0.501897638918701	0.97035414901901	0.0125861919644384
tf34	0.000778235552373806	0.727291501881722	0.794237707298497	0.071141871918037
tf45	0.00257960173324156	0.00299816528848942	0.252358798971447	0.922580015126586
tf56	0.0276454103318387	0.00245654769270401	0.08769227298029	0.573965557117469
