# Supplementary material for: Diversity of spatiotemporal coding reveals specialized visual processing streams in the mouse cortex
Source: Nat Commun. 2022 Jun 6;13:3249. doi: 10.1038/s41467-022-29656-z (PMC9170684; doi:10.1038/s41467-022-29656-z)
Supplement: Supplementary file 7 — Source Data [file 41467_2022_29656_MOESM7_ESM.zip › source data/FigureS7D_LI.txt]

peak_speed	speed_idx
6.31044579269294	0.214429067633543
0.193854142118851	1.49999999999641
0.538515811277967	0.472724789183982
13.898653504922	-0.503242431911208
2.0841417550135	1.4075562179009
0.44685020699038	1.10194280032639
0.202394485827519	1.46054009808083
0.947325961095135	0.0708687674487535
13.2098816420104	-0.474609625296334
2.6006483316072	-0.914177584811013
0.61997198536674	0.0744363089380124
2.95518753565142	-0.112032478343083
5.11612901462553	-0.266199971541705
0.485168010387477	0.687425525549481
0.240803656409999	0.263739808114858
3.37260218763035	-0.351537939403186
5.98234651636595	-0.795528711324229
0.594180219521744	-1.37784233065004
3.81752488447692	-0.414856871264489
3.12500000000021	-0.958246878978579
0.690756431389985	-1.49999999998398
2.3650034677713	-0.857432974526679
1.19391813065013	-0.549867907376129
0.420548568409827	0.250526643905439
1.13303335281065	-0.766896301245794
3.33204602535425	-0.978819644100248
21.3780007874971	-0.0431468679865228
2.92246003833814	-0.352149574907985
9.29638238277355	0.966273765764758
1.40517451880798	0.702040403296858
1.48585220492801	1.49983121811001
3.82368321855528	-0.858270956060752
6.28472931863744	-1.15358578177238
2.48072710524984	-0.217366142087327
1.26562753474825	1.48530215978104
0.905330964081219	0.0341996386436033
0.749887425662783	-1.49999994576861
0.911169137979089	0.303370988593315
12.5938596608364	-0.148217808941019
8.52060973785288	0.326513077483177
0.991909703974606	0.0293306600445624
1.90646480055601	0.422390903787863
0.243821978288878	0.097807650414913
15.8310878380299	0.394750136341438
3.07776019698035	-0.91799250946703
0.760969371223395	-0.101501059162114
1.02430836887337	-1.23549709266839
2.49227405766038	-0.182781116609453
4.59507963562176	-0.529156060972715
0.969653529782041	-0.881331332566015
0.38585580301227	-0.575137097884673
1.4431831692194	0.46509755653168
6.57762746201754	-0.459378597529028
0.196930372179413	1.17805430761967
1.93163688837461	-0.889848274079417
2.21424211732721	0.013040415333264
1.52360183674224	-0.0494364941314434
0.679413030356037	1.00910127026352
0.19872133242007	1.2292286247636
14.1474483831781	1.02302713064387
0.414743157718619	0.625612614919193
0.265492814078153	0.772304774203554
0.44733150462307	0.56007030019904
1.77165448084933	0.774959378075183
3.00876840481994	-1.49999999976142
3.0040023289014	1.30224256808026
2.27081753243101	0.140192710864517
0.193673258062536	0.268846359744654
2.56956690572333	-0.312098364393829
5.73258793702688	-0.922498812643251
2.82168166570761	-0.948319712851333
1.024365682645	0.126700758392694
0.183666919053926	1.49974314335346
0.565922765742625	-0.262261646518
9.00875891659097	0.206752931204741
3.62517029475348	-1.08386135988666
1.14838545304601	-0.0142819467895567
3.12500000000038	-0.792611275111681
1.20372591361099	0.28478386288316
2.72288958712467	-0.809941108607179
2.76803931857575	-0.289178167910246
3.12500000000021	0.0931213378374563
5.54100812965642	-0.592431173552133
4.08626370655046	-0.935509321667255
3.3189521519775	-1.05762630124491
24.303810266195	-0.023233886005669
0.437120836817111	0.640904368451231
3.12499999851792	-1.49983712465349
0.994008713344096	1.49999902666103
1.67145381441474	0.521319895962412
0.475649469969634	0.514308196080528
0.456117166509095	1.15694186897705
0.486301288245832	-1.10448354494049
0.412235475210398	0.528365447004076
5.50328720842292	-1.05215922477937
1.43617359257179	-1.49999999955108
0.45999970494449	0.200227985126962
0.704705731735998	-0.478600557960974
0.710716800622089	0.720706041774987
2.00579948187163	0.0336280503358041
1.62026986317735	-0.354070114999842
2.61907698804802	0.039209736963012
1.0148425098007	0.256052682882876
33.8961186849089	0.414543787105382
0.27134903490841	1.49999698783915
0.0976562503898518	0.400994613714105
0.191726226755293	-0.599044109987044
0.0976562500000291	0.0232837231868652
1.78729764231008	0.471263697432738
9.63327164747096	0.219894961729784
0.363390761561722	0.00222283386999742
0.887418000353751	-0.49692150470876
1.34749356085894	-0.121964491569057
0.368318529462258	0.805600516059167
0.358297668763172	0.641849369031134
7.26127169782763	-1.24507788388816
11.8993519208305	0.751836281368004
0.713848516029589	0.202823157119605
2.99479088301479	0.97730409249357
0.823134006617798	-0.125643453490136
2.75423448822507	-0.909219630575823
0.437507636400759	0.203661694438674
0.246214841393398	0.580542836062628
0.266125624752278	1.49999999999776
0.485047141117495	0.472796696649207
1.94118522911129	-0.0436406386670778
3.11149755047168	-0.990170617282848
0.234773816450253	1.49999999998925
0.399626581439709	-0.0850943157763098
9.22630360465959	0.198568060291479
0.968905009516523	-0.337646802289987
1.40585396082281	-0.0262947854299076
0.0976562500000112	1.49999986418179
0.0976562500000111	1.49997829841318
9.12666589095801	0.330616536268571
1.70771413084406	-0.253471519888458
1.87710962338007	0.453577100542034
1.56249999999833	-1.49999999999998
1.56249999999833	-1.49998188006801
1.03738332734003	0.70628181314957
2.75928417036992	0.797817168877506
0.702295964105094	0.00322451489930993
0.823798516242156	0.125776614167326
0.789613372450598	0.342512038890205
2.25172873837404	1.49999847473004
0.56204768478451	0.621763532294663
0.489845557958722	-0.241329524160223
1.11626629712742	1.15886478658421
0.402893515201337	-0.119765211656398
5.08919948720731	-0.0784255024367607
1.56249999999833	-1.49999999376586
3.31453849422825	-0.531680491572799
0.938584131873333	0.255838890958413
1.34260721251622	1.499980003911
1.2704988652752	-1.47255704871397
0.0976562500000193	1.24388467903204
1.5197809278396	-0.26013563391688
0.667169220917768	1.49999991925215
0.850726908412347	1.49999944619735
8.79032439114815	0.0743999618771919
0.508577067593147	0.308389962932798
1.60087857396795	0.519123197732111
0.40630496270371	0.586674838875699
0.137370489835756	0.878068989270255
12.2149840731591	-0.349335791092038
2.15752901077141	-1.4999980072043
1.43063504045118	-1.04248262439244
5.43030868475727	-0.192206648611001
0.979620612154314	1.49999999999982
1.56249999999832	-0.113703881990977
0.564282203901378	0.410808825582326
0.242929762131402	0.138294149881558
1.56250144604966	-1.49999999999998
0.319393833329138	1.00444641579979
0.587101523115987	0.464844502384018
0.100663447072165	-1.49979024933255
4.1140918605945	0.0279069933679927
0.972353179351458	0.122873532301722
0.371348710831675	0.473218624916812
0.407882796693506	1.49999999999998
0.528444056357516	0.257695935603946
5.45925840101883	1.4999999997375
1.69550175546078	-0.252986704060113
0.873978397966366	1.49999999622105
0.271099025120859	1.49999999827848
1.69306152062188	0.528406119713889
6.05678087395879	-1.49999999958831
2.360485776549	-0.106955842106648
1.80575176141558	-0.30586780457686
2.43250050885519	-1.49999835227213
2.37369342155425	0.0905931505158464
0.734266738814471	0.127037770878
0.360193134448792	1.49999686176964
0.511002598560995	-0.185653862022663
0.81815036053521	-0.0507391397033146
0.75657621279364	0.197611435812595
1.77178971626869	-1.49999998559059
0.103326557147727	-1.09001594320356
0.369014725328835	0.918963024369219
0.224448022934481	-0.380428329057442
1.49908260741912	0.470648013496035
1.56249999999832	-0.363024575203007
1.39435009242767	1.49999999999998
0.245993468151407	1.49999999980734
7.30185986842923	-1.49999923707201
2.52223318790456	-0.0564348507917131
2.27618582231071	-1.24708351224091
0.927693444653849	-0.36621887971198
0.403598589155953	-0.676094522986088
1.83163725293176	0.46941848410237
0.367924522463405	0.344367217666075
1.65827373841117	0.435405581657699
3.00094300139667	-1.49975934270638
9.25091101973077	1.49999999998376
0.42737133479131	0.416045085819422
1.39462444498905	0.774173638568329
0.106334966308109	-0.756293588585248
1.57620933236587	0.36410662086883
46.3048378467478	-1.49997629442948
1.16600364599752	0.445336117754602
5.64089214393374	-1.49999905489884
1.86745471326926	0.71154575018007
0.0976562500000111	-1.49999915557269
1.04528987455227	1.49999998877527
2.92088485024061	1.49999999998654
1.86660156665446	-0.206760892458724
2.04797717812669	-0.174704894634618
1.26889492418548	0.0578767182270688
0.416666005919984	0.40209849756399
2.53113233523522	-0.980135392834962
2.0571793726875	1.05793772196565
0.385759036075748	1.24080268922143
0.0976562500000116	0.651734873536288
0.899368737129293	0.0635170007293158
1.56249999999833	-1.47553588983616
3.2375833802747	-0.917311420030932
0.854271248046194	-0.191104926469174
2.05911599998505	1.01816447245312
0.0976562500000111	1.49999998227603
3.25127489442881	0.122916209595148
0.186701423413967	-1.10752536421922
1.23177190226995	-0.00218451187908392
1.56249999999833	-1.49995514734345
0.100833017263562	-0.420094435508543
2.133764224779	0.846207148188046
1.56249999995583	-1.49999998835975
0.304227890400335	-1.46373161858266
0.0976590303357972	0.946629044942274
1.56249999999832	-0.53616944819413
1.3469537593369	1.49999983165042
1.49420340542679	0.881981962650456
0.440638934326166	1.49999999122231
0.124588395623764	1.07795491837883
0.356895633844166	-0.10722013930341
0.175195559597832	-0.0770466070136591
7.06498039900131	-1.49996231852981
21.3326035076693	-0.281990894420523
3.12500000000033	-1.33113910695685
1.31090196573623	0.53762982481398
1.31090196573623	0.53762982481398
1.40646200764485	-0.0411533490381847
0.643629078158221	1.08196099085853
1.160693370427	1.49992703028534
0.0976562500000123	0.599228700801188
37.8343762026174	1.49999858783657
0.0976562500000174	0.817456231456276
0.0976562500000111	1.49999999999451
0.753432584145109	0.538582404360958
3.13597368709391	-0.4359287820077
1.3677529642752	0.996211584480659
0.493689050840466	1.49999990922639
0.342325557054639	0.00448731663671224
0.359985409218153	0.372202470228891
25.1665403552101	-0.895623943440845
1.56249999840249	-0.392211519254996
5.80808861650919	-0.303339878591386
0.181983478018032	-0.0714761663087305
1.54835658665763	-0.460389171500148
1.54835658665763	-0.460389171500148
0.913409102623414	0.588915099416966
0.0976562500000111	1.49999611523078
5.52999089232866	-0.00277033152891078
0.932236501002767	1.12288824044041
5.63946697193597	-0.0533353066969382
0.0976562500000111	1.49999999999002
0.935862881663283	0.341635771038851
2.55457637515754	-0.487881865898677
2.94860551543597	-0.19810626389891
0.895340082959199	0.746470462925127
0.0976562500000111	1.49999999999844
1.57769637840953	-0.532535999704907
1.00799363232117	1.49999934139722
0.504319666437249	0.324827292104575
0.367907760480461	0.297438887090105
30.7969686318724	0.525229477456835
0.10097167955729	-1.49999999999997
0.731275250194737	1.4999977532498
0.0976562500000111	1.49999999876683
2.83101476429289	-0.503327739374496
1.58090177323004	-0.103220940012494
2.89707098337085	-0.472639809233416
3.79317754248145	-0.70098880450933
1.24152380243789	0.656115884463197
0.174320725883886	1.49999999999998
6.48928303821857	1.49999999999998
0.702664405865331	0.175943997125923
0.50837418243	0.347065166534006
0.189160317726234	0.0474126714997643
3.75817166440505	0.399632502194122
1.17605889921838	0.367043846125685
15.2370934176668	0.118560122869153
4.48779619083191	-0.296456546781015
0.573958942546703	0.191991067578653
0.420194012532998	1.49999999999998
2.35771428224722	0.27116927160024
0.91641914219187	0.299385317933315
2.73377620811898	0.142156719496433
1.31618097338883	0.773563501809611
9.33882999261255	-0.0127873342505826
0.564092410685359	0.356948910608282
1.56249999999833	-1.49999999999981
6.2461288525004	1.4999999999998
13.9023113689794	0.0442514028955765
7.81490478355577	-0.301478472924248
3.12410547621608	0.559193219070587
0.850232743363109	0.318002274053072
1.98818526673012	-0.471938926589429
8.77481978629691	-0.206518898854095
7.34771445278611	0.323846399556472
1.03499975319655	0.467791796478299
5.25442138347868	0.123740251369908
1.43911027244962	0.11971243108293
1.44715639138867	1.4999999999252
0.980543736827457	-1.0701955251838
9.05154825271322	-0.637883488918112
7.0997834192115	-0.295760538914796
0.746512543005924	-0.283740417255581
0.0976562500000115	0.368019498632604
6.35210624354343	-0.307134978021348
1.26788227068694	0.543342145223112
0.922649424009244	1.49999999898951
0.787121750325318	0.82265702496009
0.511007965548282	0.362934438771838
1.13593551562278	0.247779353412011
0.499907494589735	-0.025002220865481
2.2152754441054	0.260735222712844
0.146022474395779	-1.01937740978326
0.784178564173193	0.451434965005683
15.6169448912574	-0.0587686759870849
1.36868986946152	-0.0632002587501483
0.347052419944233	0.229085300471815
0.644942085957228	0.186026911190344
6.77953726433641	0.173484518127409
0.859572006427392	0.467721420695642
0.175545080262366	-0.143027156190543
0.545723145132237	0.491644441782692
1.54125850622689	0.468001166289293
0.955811462896311	1.4999999999968
3.33163579304988	1.49999966243387
1.63588115450972	0.340460942842481
0.377234122165908	-1.49999995544253
3.0849809087906	0.357525224871255
1.91961706951057	-0.482137042185332
0.870992009044991	-1.4999999961769
5.56002915593576	-0.401933886864544
1.59274970496567	0.373694329667207
1.75356202772588	-0.921928803037909
13.7782345135238	1.49982004632815
1.05767879591714	0.941138885215281
0.264938491665818	-1.3353684776629
0.284669479226068	0.493857318108571
0.0976562507587095	1.14880500207128
0.184816573043641	-0.281037589246229
23.9557475184734	1.21486242022466
0.141059662014266	1.44044526681596
0.41912987246481	0.422532089256037
0.775279676004969	0.540361796119351
0.523571693508984	0.323738910488914
0.495226478082636	1.14486053150293
1.86231948558097	-1.10926402291279
14.6736628314945	-0.583230835123008
6.2580956093714	0.316566750077822
0.188036083251623	0.371494746879553
0.954428429162137	0.0920813148848384
0.22622521625216	1.49999999996847
0.103749743735229	0.561796831591386
3.68127665831433	-1.49999944242124
2.45194605773543	-0.823619704253683
0.153904776612231	1.49999999999998
2.7042234639055	-0.640237603206943
13.6113256768378	0.530218003992381
0.463890128043255	0.581597468578061
0.175502946385624	-0.305271223697611
1.40869434752533	0.395319951015291
10.0754615099435	1.49999999999349
2.19734600126292	-1.32313049976577
0.160194439104129	0.927779338459738
13.3413655992473	1.49441164997187
6.18130478436542	-0.367133751219209
0.487985815782667	0.358977294054841
10.5928272009861	-0.0862237826461519
1.35803333336665	-0.00155624076381707
0.418891854646919	0.382143288530239
0.892008778698175	0.354892252052514
1.91887931296411	-1.04035168692743
0.0976562500000113	0.452163575800158
0.790491228671581	0.269789103000159
0.181179489392538	1.49999999863822
0.105581538409009	0.136829099727674
4.28885647586581	0.104782673398176
0.524734481076021	-0.33636046930835
0.159792618093888	1.49999999999974
1.37179544039867	1.49999999999998
6.28133539594535	-0.445432236976486
10.4110436882874	0.214635173392003
2.09158628389978	-1.10133119419851
0.479110465873122	1.49972174886273
1.53523633907151	0.236156078923177
5.15087954554875	-0.769967241204837
0.536859053666847	0.370390987906309
0.250429328870762	-0.303878556024015
6.89586047298247	0.517726093580736
0.11176486169432	-0.09875627463628
0.38437829762126	1.26862654006228
7.71754898606643	0.640230110261206
5.00088785568796	0.135445185653518
1.02705269006263	-0.563799600700404
8.34869061436178	0.844034203921162
4.61710234614751	0.639250795053961
0.811909688512539	0.116445596777222
3.00467229834515	0.382222181435144
7.62406515141634	1.49998589895635
0.454042643248169	0.311509548996941
0.157207835519167	0.463778289794153
0.567800197477197	0.776242502449825
7.71697314797946	0.507093432096752
6.27948546941116	-0.512057469246881
0.627535428234178	1.49999999965474
2.17412167939405	0.751684777431593
7.96343910674678	0.753627462315139
4.97605376997991	-0.116970835965776
13.0747160570693	1.37299955257842
0.903976831178032	1.49999999612851
2.01779038154589	0.158595810203253
3.12500000000021	-0.920721132125203
0.200671352095431	1.32418325586029
6.40437437149392	0.520546397894698
5.24411818948311	-0.384202075111242
0.708171425597751	1.49999994342412
16.1308509324823	0.557129654304644
1.54209579800124	0.259259049955328
7.05003174428873	1.49999998943558
2.11641389803601	0.303782354841109
1.56249999999695	-0.684906713282999
0.101132908835835	-0.299755352529171
0.0976562500000155	1.00224362757664
2.80750238337627	-0.214207871198411
1.79685262696587	1.49999999999996
1.01776562540628	0.949745885335631
0.592884476632966	0.282766348536704
0.638138709266703	-0.792161449674095
2.75162611115647	-0.153944896465586
4.17920521039532	0.0143952669536928
0.545194399086271	1.49998934189019
6.22523731917556	0.647863337892322
2.22356728586004	-1.49999999492659
0.815658950563882	1.4999999922076
1.62838888611983	0.778886235017903
2.67175105889513	-0.587701916238934
1.65637051746406	0.108646071741517
0.55019333873554	0.843586721623685
0.603239961736694	0.281838609654958
1.05564408976042	0.957248998034583
0.106608008848136	-0.838691107637881
3.37969226052007	-1.49999953987448
0.969537621784064	0.634958369813137
3.12500000000022	-1.49999999999998
1.34353655880879	0.903211048938494
1.33889380303659	-0.0647273106873182
0.547837126144528	0.0769305074603455
1.75266303435761	-1.37046379776146
1.39133747594391	0.493659826932855
0.0976562500000125	1.34343121443156
4.91157997668621	-0.905538904437407
0.114905464562905	1.49999989932657
7.48248804746651	-0.291735501863626
0.248902257665565	0.557752716683
0.504701082776733	0.821871378247008
2.22298488676325	0.440351355107611
8.89564133161329	1.49999999997219
0.763002023568867	0.749354045028586
0.994919767494882	-0.289628543913826
1.56249999999834	-0.681382042427007
0.484749777761704	0.471308697369355
2.19197451562579	0.370108174571676
5.13264710960063	0.627786465395133
0.0976562500000146	-0.18074089163108
1.56007640167316	-0.485448321573932
0.151553086805946	1.49999999999998
3.08180710662886	-1.49999999903465
0.0976562500000172	1.48046793141114
3.12500000000025	-1.49999976663761
0.92859891623012	1.49999768499525
1.60964083465596	0.995693615793163
1.00288643332052	0.928762669098264
0.241639378933756	0.609482305723175
5.12494909718022	0.0480263173223808
1.67168947186105	0.348908634594561
0.928969862185324	1.49999999999997
1.33797500340571	0.543517601583997
0.0976562500000111	1.49999998463787
1.96601097747159	-0.598852081986547
7.43260408112639	-0.0540728836797565
2.28628087493483	1.49999999356738
0.573878429298151	0.88574228400651
3.11799598670999	-0.423608410831521
1.16892586198659	0.898893289695542
0.357336974995266	1.49999999998659
3.65852218461011	-1.49999999831116
1.09896779231747	0.859292766167638
1.20862204451614	0.234614226810258
0.130766771581563	0.499584510542193
0.15873970660636	1.49999999999998
6.2934409556452	-1.47169554448115
3.27396715657615	-0.756852201013995
0.107245487918822	1.49999772630143
7.55568131137676	-0.351966716991225
0.125307227156315	1.49999994904368
1.56249999999802	-0.711754412691133
6.82769331428697	-1.40433210707047
3.14942182507106	-0.566769352975577
0.153994823981408	0.216271332951241
0.984061193021117	0.239842476861027
0.87731208189478	1.49999999999203
2.75698682564238	-0.215383977749974
0.0976562500000112	1.49999999980531
6.10423485214915	-0.227761968818691
0.0976562500000121	1.49999999712151
0.0976562500000111	1.49999869646585
0.0976562500000111	1.49999999999998
1.66287429956068	-0.0380078918818143
8.09803578846524	-0.40335985733922
5.85844682052193	-0.2795318412052
6.47474535273351	0.282661600717271
0.153442903916725	0.0468715927115333
3.01601026044464	-0.571483068061501
0.883277890191395	0.420044714916818
6.90651068381012	0.621681905639525
6.81697315532027	1.49999951606293
16.2361357259825	0.387687727480568
49.9999999999444	1.49999999999998
6.70223189609628	1.49999999999938
0.66813887496309	0.368839126554111
2.60412941221678	1.43913365488403
8.3463801926167	0.812638293145157
10.8065326026921	0.590696884229123
0.274530017329478	1.38784638831991
0.386314053463864	0.645483820418514
2.77179968422891	0.946548644911169
0.666484651543863	0.0190616236521605
0.756227687966153	0.103320572747265
0.312672377597135	1.49999997316084
0.294844356207426	-0.379168738094754
0.0976562500000118	1.49999999999695
0.143260303241314	-0.277392730091386
2.03896008983043	0.258578348488855
2.42929150895753	0.450934598696341
0.408376426212742	0.432858300896395
0.0976568663981926	0.697803821322007
0.356090782629352	1.49999999999998
7.60599063734941	-0.278507970831724
9.77813883185479	-0.585204648787628
1.01838415452793	1.18441886939831
15.8614894573555	-0.141343061313092
4.95278328741841	0.781527310262767
0.222341259501473	0.940808658746308
0.0976562500000111	1.45447377360537
17.5516741927972	0.409627920391525
1.34619692410314	0.237088865867767
0.358884143865912	0.212596948029069
3.38021149621137	0.89925432672518
0.721260917471935	1.07644608182791
7.31656406743646	-1.28505238111867
11.7459002340723	-0.761225779118312
5.68870227602808	0.946699616295697
1.32771747216055	0.294854781265376
7.68049502358086	0.281362312562169
6.04692872859452	-0.269436022719279
0.346198080396132	1.14389014173887
0.547183012679611	1.4999999999994
0.11609189654352	-1.49999832438354
1.37434050986786	1.49999999998469
0.659475137582574	1.13895505645936
0.305688625567858	1.13768297087411
0.363658507798852	1.49999999998264
0.380788626368782	0.489678192247646
1.13435026846475	0.704117193691308
0.789458777763759	-0.192795204994447
3.55049467242135	-0.0319191491635875
1.43719391978731	0.715721126348497
0.13688470567887	1.49999885742023
0.789037578808749	0.939063330454827
3.80466156424048	-0.772498345803638
0.263945290197146	0.342749751713521
0.48334770979851	0.898954052714257
5.62337464539684	0.257856498231716
6.66692360226566	-0.0725149435185815
6.3392116495298	-0.131740206287366
3.34644419114585	1.03190735802731
0.798246573608837	0.606386198924115
0.235019557611574	0.0713068427025802
0.146207288680946	0.339850388980464
0.745024684095365	-1.4999999999502
1.4124064200674	1.2716774811605
0.599381227267417	0.643074192525984
8.47707557016077	-0.0386747476391416
0.721792587702674	-0.136200505234722
2.64420831779737	-0.191056394051943
0.769667735035155	1.49999999999962
0.962732369498913	0.0363960211848545
0.244226928580708	0.221399408546353
0.86492813802861	0.00807512620063593
0.281355293036015	1.16231634723688
0.711794766968589	0.334707644523911
1.931895324143	0.101430810866087
9.48590501411918	0.815301818101225
0.718347376459161	1.49999669564186
22.1286563759161	-0.219911148733201
1.21964363362403	-1.06488821990211
0.782867581058777	0.58488793410764
0.895193882501945	0.201820172188075
0.350067830262183	0.485650817046887
0.261683394086215	0.91796376450043
0.182511617482859	-0.120064231987648
0.847393279570025	1.16628572771889
0.0976562500000111	0.48594737529165
0.505382257674403	-1.49999822029302
7.33546374505078	-1.41215127621134
1.56249999999834	-0.961107136643547
2.47325399531606	1.49999999999874
10.1158216801096	-0.209744433143187
0.0977371166789446	0.933876434907912
0.992787444874076	-1.49999999985869
14.3605279892172	-0.802215535589858
14.8640555930147	-0.100036541451909
0.176249222179916	1.49999999956286
3.77670681627741	0.479493252784766
1.79687020855045	0.136309072219978
1.56249999999833	-1.26896257605639
1.56249999999833	-0.639491692470974
0.327685661528148	0.307820061427524
6.39995407652898	-1.48067797247917
0.401375487035444	0.937205750510379
0.530462895885656	-1.49999995200486
0.333916418140051	1.29595699434194
5.14346330096163	0.169277461776758
0.415829894958752	0.911417083703215
0.655399426805423	0.473663324509572
0.0977294155717985	0.99206011491871
0.811279541191848	0.470266415622929
3.07103069954673	1.49999999990016
1.56249999999831	-0.487759004264996
3.78284747630434	-0.688565093697041
0.693772554728181	-1.49999999999997
0.9878214570682	-1.49990607636055
0.592604098813032	0.0987625835956402
1.24760735741872	-0.121755924710108
1.07188518558302	0.511684689573417
0.87705577098764	0.128929798796541
0.867149034871733	1.49999422937933
0.957488889931971	0.403869312246185
1.12666173657759	1.23413657858888
0.0976562500000112	0.388302320292521
0.111073961614351	-0.399400391366092
7.97811427616125	-0.0504476961474999
1.18412979199792	-0.0573347238440572
2.56692831778808	0.184063077773213
15.1525803555076	-0.0246704529235254
2.48029477412662	-0.398894220584315
13.9931216431672	-0.190576922964062
0.55340497721581	0.528447463602655
1.9102531269236	0.722691702545594
0.307407968642393	0.374236107882012
0.819867739690054	0.650710668455945
0.450561483940879	-1.49998056937888
1.56249999999815	-1.49999969551606
0.661501926148701	-0.272225517412407
1.56249999999833	-0.324022541789888
1.00283525274227	0.496442211896675
1.78558041715013	0.75778928982231
49.9999999999443	1.22806728332514
10.2737243639538	0.597469590277842
6.47213633909416	-0.105041024378072
0.118071301039729	0.736864488540443
7.77431684035858	0.282329328032971
22.7212856664154	0.234345584108666
1.56249999999832	-1.45592721848109
33.9114348312559	1.08193366030989
1.56022257172737	0.81809990158365
1.33403854993556	1.06469173583937
4.26365129295223	1.33941617454557
1.38920792242591	-0.727921414596527
0.124550957135686	0.922383799935873
0.658943237916667	0.708673979949977
13.5268176304316	-0.457944292212636
1.42855466389301	0.598107520807441
7.51004043352763	0.749006628474082
1.56249999999778	-1.47807071901613
49.9231311310821	0.0278275047428861
3.68855458868383	-1.49999528769539
1.30247369709452	0.426294254376638
18.5380755890643	0.62038985463686
0.163794941794359	1.49999999032007
3.44343325057889	1.23783561594308
4.41102973970612	0.202781389496407
4.1022653672038	-1.49999998058933
1.41492360265857	1.49999999995807
2.02257280509241	1.49999999981811
24.0928114880811	-1.49999999999998
17.4037271101739	-1.49999993200824
10.1302753719685	-0.857545208046068
10.677275933944	0.499367358937754
12.6764919716598	-0.355504819055385
0.454991767008362	1.33478290882628
4.75678792848938	0.0312856152944665
4.49237531722516	0.596276876684105
1.17513316474956	0.590858878643212
1.27016441682052	-0.0921127611686253
3.3525767854669	0.0313337133694823
8.83792600087508	1.00598223744749
13.4541930007834	1.11689917643759
0.431649542340174	1.04196924483286
1.40178799963705	1.10513418666889
0.545674670667919	0.0139075502697532
3.99069160503764	1.4999828562636
3.55883694474157	0.997545625767436
1.56249999999819	0.689952607258072
2.16707669518418	0.993426608980144
2.31040080916367	0.55865297123479
1.8800804165719	0.534881379294351
0.0976562500000118	1.49999997241413
7.44047235787366	1.49999998165257
0.701203538053855	0.255245375157213
6.41973459133547	-0.513872017460698
3.12500000000036	-0.949282580575596
1.42770287358864	0.73718621040546
2.7946969096914	1.49999999999998
0.665656164195995	-0.754617951753815
3.02715375411013	0.371949221357719
0.160012469178216	0.852543883271385
0.213066894537952	1.49999549516115
8.91203289569501	-0.223915377380689
1.56080646519463	-0.0392763856742845
2.62427342777825	0.214586086274093
0.211459017849545	0.196823779998709
1.76618112610641	1.38228267921386
1.39823554969582	1.49999999983494
10.1471088776395	0.444711857696508
0.594162856941197	-1.35162249831503
0.843279341481615	-0.414645303974686
1.98267224670914	1.499999990169
1.562500071859	0.808926888701228
0.282614777108702	-1.4997400304928
1.46354280015424	0.506362440320881
23.8673457456809	-1.01817582554208
5.59162691938884	-1.49999998481513
1.23417802065306	-0.609338860531058
0.475554707118416	0.327802409586216
13.0712593494712	-0.651372903874861
10.0286913725458	0.618681808515544
12.4947205694728	-0.354234080583939
1.10008421457162	0.547707009764344
0.560709896026997	0.91970768450153
0.361015376925322	1.49999873867792
9.09388931214806	-0.367224974746141
0.141206837199235	0.966233909856679
1.75853946399711	1.39227634609364
8.14340874788254	-0.0890038894463818
1.12256107082594	1.49999999999998
0.452568077244011	0.986397568031156
3.1763986983109	-1.11082274362388
1.14152176776788	0.0619642750215932
3.08534713626079	1.49999927993683
3.23326882308353	0.580609298688176
1.02132349905098	0.213744539705086
1.03255141192976	-0.303803317075601
1.03530555581977	0.27193978143386
1.56249999999833	-1.49999979504657
1.21554783861519	0.884554665233636
0.420536556587816	1.30385859861828
1.56401438350138	1.09635347599166
0.693823806038542	1.4879879263138
3.32523690704313	-1.29497906100751
0.331600799255788	1.49999999937409
0.158432130991286	0.585443467003273
8.75957860930198	0.890000083220422
0.107135601159041	1.4567612096722
0.961241182304034	-0.00538201442141458
0.281378798972307	0.170158929548084
0.170965494148441	-0.686285201270941
0.0976562500000114	0.0812225967252432
22.5309796621027	-0.464381399948574
21.8244971995455	-0.199128673307414
0.271755673775738	-0.0665628480413668
5.01131164681385	-0.291651655079349
13.2478023523063	0.865405700469738
5.91940419873852	0.756181227999239
0.822306226485844	-0.46899362707317
3.62489518561756	-1.49999999999998
2.3622354639895	0.0561306101613875
1.30091935720493	-0.181016445327284
0.830306112848664	-0.539066493590369
1.70396987839951	0.628425162316001
7.03477069513475	1.49711260956358
9.81466026288607	1.49999515711817
1.2579382046539	-1.08810948757466
0.744591087266345	1.4050371021692
0.228489648283174	0.125953005449227
0.400264479392194	0.731876039342226
13.7749265393842	-0.277003033899079
4.7503427126176	-0.0760909011009603
5.96671893085099	1.10363075824405
0.814658741465956	1.49975626820501
0.964080029188018	0.593811007970242
0.5068189120961	0.795722144099152
2.26177084127811	0.352196836275643
0.797994395907359	1.49999991190782
1.4014442884441	-1.1200776586585
2.2314871052855	-0.0200896196829954
3.74145781348569	-1.35780224554752
0.607018894199314	-0.50976516208595
0.105297566856149	-0.0734269011333809
0.506857750314722	1.49999999999993
2.64802261599852	0.873242788812218
3.41650832338344	1.49999997184363
1.27586128168746	0.0941558697713464
2.56317170603425	-1.4999999999874
0.423000877931853	0.827713318600094
0.940362897509796	1.49999999999712
0.675415154599158	0.821455422380881
0.168472877674104	0.244052674272724
1.84069709090861	0.568607379867199
2.89268761372569	-0.321417847460111
0.657903642707406	1.01023510239194
1.76331306242355	1.07202621663874
0.509285966300482	-1.43819989268017
0.847797137637773	1.49999999974769
1.56249999999839	-1.16925979577502
5.16189049378582	1.25624881329277
24.6998732250313	0.18240094171671
3.82079255752007	0.0386254510658387
5.90245847425872	-0.536803046626344
0.0976562500000113	1.49999986636088
0.51623814901839	0.180227762739834
1.56249999999805	-1.46993582612394
1.56221244410193	-0.656729805910361
1.52146489421574	-1.4250469598151
3.12500000000024	-1.49999999859617
3.12553041211697	-1.2417138942381
12.9846118644388	1.02919983997041
13.4124415835187	0.792048982499722
3.24042455112918	-0.650305540929452
12.5696385697481	1.49999999999997
1.32649387942931	-1.49999992820093
3.12500000000021	0.0866804852693587
0.873520545609009	0.0468133684983863
0.603480852395661	-0.576225808307347
0.866054512154675	-0.100043803422219
0.845650273011392	0.806226664497762
0.631848055351375	1.4999999954938
0.103115323537547	-0.117441568930396
0.379809296767244	1.4999998362979
3.48969900125052	1.49999999999996
0.949765097692822	0.156225191825909
1.20037862373368	0.470944619513616
1.58631776097091	0.706423869271135
2.22718565435895	-0.236133149433151
0.842779905072942	1.49999999994377
0.745945771059894	0.245045634432622
1.47328165493474	0.672518357450355
1.24973177321664	-0.876082508733024
8.90710516880539	1.49999999848324
0.474819458738463	-0.228681459825234
4.08973195551701	0.138475848924601
0.368188856456807	1.28976259318173
0.354413774849979	0.507645712731631
0.480235095739281	1.01224222023235
2.70508801232448	1.49999995654439
3.60606913498037	0.668780967232097
1.52980449629957	-1.49999758005792
1.03711751511812	0.235962206849573
6.05368682751975	1.49998927977489
49.9999999999429	1.49999997258276
0.21901286463014	0.848709230069004
3.94363855732193	0.00343159046407302
1.71946124424101	-0.445048864988554
1.35584026631931	-0.36973372833269
8.31011692151616	-0.203822356053932
2.5526408757997	-0.640323387152269
6.46220002378979	0.398041472901638
1.58287093061731	0.427953642122534
0.160185817522502	-1.41882920897737
5.06284908370267	-0.657865612186588
0.356957806999623	-0.544138268337085
3.39760268847254	-0.255734538608545
0.553573742446826	0.725547557037666
9.28206058955774	-0.243671630504043
1.17777873048708	0.268224072062514
1.23978164966813	0.822536034333694
3.25824777481911	0.478378047707577
2.6110923126876	-0.5180771170748
0.697647646483847	0.436948738574717
1.16945136014091	-0.481963518112984
4.35230494808655	0.0835319880359167
0.775371338443925	1.08839397608139
16.6990898049102	0.15797220743488
0.313167655009254	0.0867926844991074
0.327498721412293	1.19417898518137
1.32421243385193	0.625970267985959
13.4610612630342	-0.746459570375729
1.09593892844516	-1.16100481646724
24.0146628638139	-0.0958306268768162
0.935907193151042	-0.0641232428377688
1.65608474986689	0.312571569450846
0.805997576860618	-0.872035666735639
0.327675981970581	0.444403081161913
0.568596312939009	1.49999998392705
1.88554888593854	1.49999999697122
1.95075071236234	1.49999999999995
6.77233826920012	0.454793798412258
0.923941987235272	0.859984454515634
1.03895795222062	-0.206474532396562
5.89636040876013	0.388048236533109
0.994150798899491	-0.573831754756571
3.97395406451202	-0.56025722462021
0.503838270306315	0.777120641132608
0.395540260265558	1.0130323682213
0.747966796792454	0.454916364141837
2.27451973036381	-0.184179468114999
1.16402901708878	0.735103170106011
0.714002159179916	0.722638207335627
3.56699945429542	0.068727833399003
3.49809556434437	-1.06067981411605
1.0566638387325	0.474906689755843
0.652253834416145	0.546728923916827
0.610365245171612	1.21597145394087
0.374514819770657	0.300096447867829
1.56249999999833	-1.40052017241825
0.410482995558555	0.569928442266173
3.0419854388124	-0.079560594122204
2.14887981627229	0.0132590527252172
0.923673549187444	-0.0122542890350125
0.284999031773271	0.711346284074205
0.994488051020399	0.174785734948496
1.32006914642886	-0.0213589707844819
2.27368024453461	-0.69558366626488
0.358767266710581	0.639844178582982
0.684659229059237	0.17218588485058
1.26768793319291	1.10312029038327
0.737677080629233	0.648461372791244
0.772599860737475	0.315764644509468
1.5670626568927	-0.0882621546237936
0.688717139594882	-0.270421326742534
5.97701994896598	0.720769830792931
2.9387519530966	-0.106478674087904
0.379000218409605	0.933243005464917
0.612916335834338	0.964068154405208
1.65111868909007	0.295186187389164
0.298846317514959	0.793967476612041
0.646193205356079	0.0597843820321816
0.517377321973657	-0.281549461256669
0.364320250954457	0.692917372073507
0.504803063731648	0.17364937654673
0.442343026431682	-0.346912485446114
