# Supplementary material for: Diversity of spatiotemporal coding reveals specialized visual processing streams in the mouse cortex
Source: Nat Commun. 2022 Jun 6;13:3249. doi: 10.1038/s41467-022-29656-z (PMC9170684; doi:10.1038/s41467-022-29656-z)
Supplement: Supplementary file 7 — Source Data [file 41467_2022_29656_MOESM7_ESM.zip › source data/Figure S5D right_PORP.txt]

hcTF
2.05864604584525
NaN
1.12814844256004
NaN
NaN
NaN
1.41020945465787
NaN
1.03672369063668
NaN
1.3143726769827
NaN
5.36953352166443
NaN
1.82117852383601
2.48738927900876
5.93560238641187
8.78084498425088
1.0893504820486
2.0423296527893
12.8631861867657
1.90097585694046
9.36380998374899
NaN
2.83891410676081
2.16189636803887
7.92233573577886
3.56050050216736
1.70268703326232
NaN
NaN
5.24211526295487
NaN
1.6837298421366
1.23789910342061
0.840744394760748
6.43862085580694
0.707106781829363
1.19985017376335
1.15406222609667
NaN
7.50309420987922
1.10901066394399
5.99238017168232
7.45701740914416
1.1606699671321
1.46562892888085
2.41324056850656
NaN
14.4808393366768
10.9528011574802
1.84440365495387
1.38825323113304
1.11047066072351
1.8155097605393
NaN
1.58811089936591
0.764354149160369
3.82774293046351
3.65110903510385
13.7817947805496
NaN
3.39944551670835
11.5023258871667
8.284580366959
1.27178327364188
3.74280894895996
3.99578250041578
5.73537299830486
10.1100558827898
7.48251691622341
13.8003133451469
5.34802050698144
10.0822045099428
11.4760123351974
3.46142205913457
NaN
1.08317530501381
8.51428204576499
2.19062768208204
NaN
NaN
13.2623921030774
NaN
15.8900728843573
NaN
1.25461408512159
NaN
1.39898981617652
6.08948155517407
3.19894717394348
NaN
13.0550190500484
14.3834271080212
1.5958469421011
0.767221558276627
2.80935961714646
13.9063198941753
1.83364352383564
5.51574883961412
3.26482156027105
1.18102531998866
2.86433194123265
NaN
1.73530245984315
0.916980770266251
13.5819504983795
1.66604468951006
2.32396307224558
NaN
9.05796949055462
9.8683885507136
14.1806048517865
NaN
NaN
NaN
NaN
NaN
6.0061475828111
0.725766360710663
0.956170022666077
4.14341496502628
NaN
NaN
NaN
NaN
NaN
15.5168996689837
NaN
6.67779668672097
2.07397569273414
0.863404516242442
10.0039506265296
6.34683998959455
14.5088861273848
NaN
NaN
NaN
NaN
NaN
NaN
NaN
1.37836818139489
11.629334377673
2.6377776362863
15.9504031403103
13.7446388772138
12.2688755472807
7.72947792658922
0.864052489986423
0.730042449739432
5.93679641687344
4.83684431615513
12.4299287134258
2.28797775491318
1.3620739863341
NaN
3.55402220793096
NaN
7.63328176763033
10.3523662021954
4.24873254145381
7.99066017074835
1.55324095465159
0.989587308276234
NaN
3.18859382096061
5.79556635383988
2.60156261151107
10.354570716721
10.347082609227
NaN
NaN
NaN
0.707106783842547
NaN
2.18081365873918
5.47781465164342
0.766229207582919
1.06896104258298
NaN
6.91204368149509
NaN
NaN
NaN
NaN
0.911704230931597
3.9806935304073
11.871629322871
0.978389933458155
2.36060698921082
NaN
3.95695501305251
3.01725930458219
0.779206920745587
1.49560748014371
NaN
11.3564876848658
1.68577568317886
9.66055829222411
2.62165292518015
13.566685625048
0.731211272487494
2.438259152906
NaN
NaN
NaN
NaN
NaN
1.45246993430939
NaN
NaN
5.32793202419148
4.18905013451436
5.06259877299411
NaN
1.83735825328101
15.0941000583207
1.30542969873373
5.10992757077397
2.02714344841827
NaN
13.9970187967794
8.04252914419221
5.68788048130864
3.14496418471244
NaN
15.2768494811626
NaN
NaN
6.6829944317791
NaN
0.70710678118659
2.12138270007928
NaN
NaN
NaN
NaN
0.879825200967573
8.66847305139463
1.18479195405836
5.16563075300605
3.14356595834687
7.26481812146693
NaN
0.910553331551743
NaN
1.64958726821032
NaN
1.9268520510458
7.58474417490138
NaN
9.5694030175402
1.61058066591983
0.707108522510479
6.34896259314294
6.13195909041041
11.932572386919
4.93312785057433
NaN
4.27674406553443
11.3690149016893
4.29156194334196
5.63712748799377
4.29516127617516
2.149736868605
1.45393426163613
5.39368918818927
3.33234423762951
1.18584254855129
0.70710678118659
0.70710678118659
9.52353064351401
0.743633913875666
4.33476585208875
5.14349669189544
3.21888392080081
0.763116395113626
4.79989523893544
NaN
2.42768137516979
3.34410707569804
NaN
3.64223743165447
NaN
NaN
1.35936085102264
NaN
3.86010264255474
1.68352393473356
NaN
2.87871402649764
NaN
3.99276797662129
5.0935043659605
NaN
8.8125727538469
2.69819528891391
8.92162011933334
2.53332845327567
6.7078368660008
1.57419854504795
NaN
1.61974938743849
10.8819485826911
2.5881909627489
1.38420060153366
NaN
4.71030096299611
NaN
2.89161416387305
NaN
6.44226862111627
9.00524724958337
6.83764529916809
NaN
NaN
10.0461309766642
5.05777554392406
NaN
14.3560316495121
2.73812718700145
NaN
6.24269226233323
13.8019995968924
13.5945719317584
NaN
7.52441645586439
NaN
6.01862693303709
6.64759751492438
1.15962308133221
6.96818523153944
4.1705133899873
5.95960664187675
5.02350815666353
3.07248221782371
3.33774087203044
NaN
5.95973740654544
4.6245301374237
12.5141779014415
7.45836041064688
5.32520785047121
3.31536689296327
NaN
9.48363272732632
2.88875399167522
11.2544053568048
4.56757653240507
NaN
2.73945423197602
NaN
1.45143678568176
3.02537506002837
15.2199029823114
NaN
5.48257282290727
1.62677636306285
1.73185856395693
1.15433105274588
8.67519977437652
NaN
5.51127481860672
NaN
NaN
NaN
0.945896070164714
8.06968607178247
5.72429957146861
1.06611706125359
3.222850707626
NaN
NaN
NaN
11.7013169653775
NaN
11.5940488503558
NaN
11.1507937154791
7.68789302811543
4.68864213532575
3.86547120439068
3.76745020169483
8.49800177487439
3.99381112713541
2.78946998970045
1.10874949193748
2.15300210925481
NaN
10.0360583901129
6.34871235302119
4.37979263821166
NaN
NaN
3.41976593012173
NaN
4.74423016585574
NaN
0.707150432792303
NaN
5.89297226572396
11.0339157603549
7.58212081715346
6.87110189373533
6.28517295910175
10.1029618238847
5.80973208507396
5.30403024845486
NaN
3.03675494598712
6.68356445407258
1.72532995499398
NaN
1.8185616657096
NaN
1.88489624098056
NaN
1.55086586428866
NaN
9.60998624895583
2.23129368115065
2.02484431349868
14.8026767729752
11.824910723557
3.98098578019657
NaN
1.23063002007486
13.395453819779
NaN
2.60233208133656
13.7881462084786
NaN
4.45298488232094
1.31151684555316
8.28088827658359
7.27057853605332
NaN
NaN
NaN
1.22999885365914
NaN
0.974611194304134
11.3460283647876
NaN
1.38623916315858
0.707106855967233
6.25358203881713
NaN
10.1715384695176
5.25685055893055
NaN
3.43083266097423
NaN
7.45801195211005
2.96867265801991
5.87476807269409
NaN
5.98552441296201
3.09567409660038
NaN
NaN
0.723529556341635
5.68454549934397
12.6809922441008
0.952734971581133
6.4781265801482
0.822608572390951
8.65840929317774
2.79737594232045
3.57039180436805
NaN
0.926691558482375
NaN
7.5522860000473
10.0270122939938
13.9965922766795
14.4902449708789
NaN
NaN
15.9225090146737
NaN
15.9986497746529
7.75710839747285
2.62729420146601
1.64311601346769
4.48696071540304
12.5653054464194
9.87123569027857
10.5219513901416
NaN
NaN
12.0098954404721
4.46708239478628
1.93756081159312
4.07116403889612
NaN
10.0677622903813
15.7228132536594
1.31223005400173
NaN
7.01169343212238
NaN
11.0354732007353
8.07480329954682
NaN
4.548390786838
NaN
NaN
1.27636942520548
3.82250325110258
6.56649129935397
NaN
2.99583319577384
2.14373392317273
13.2098194504846
2.77687145921085
4.77977339351131
10.9030419124055
11.8967941075533
5.47992263243484
2.52937278214678
2.42733662864101
NaN
NaN
0.760114316694958
5.41212657506081
6.49170761640723
1.71256929891741
3.98513746078604
NaN
1.08102838998395
0.987671789189361
4.7451912844831
1.89409209514439
NaN
3.00845904436893
2.26265519142839
8.74159785186811
4.94925502441694
NaN
3.28767665315404
7.04226084020152
3.9595506312353
NaN
13.7821236312641
1.8694353368939
NaN
NaN
NaN
NaN
NaN
6.11682195096063
12.3746443998487
NaN
3.89113511164533
4.27843189984192
13.535752137425
7.55987440616855
8.02241764405255
15.999955922452
1.14896683783891
0.73076615823201
11.1613212124583
4.09855642097168
9.96045550038372
2.71006624934548
3.67007175269466
4.94253096621753
3.52149907630329
6.34460439513159
6.10276329152523
NaN
3.96564459484373
4.66385171696496
3.70421220112087
9.41703114404713
0.814310031972071
NaN
5.75692236556261
1.82092083213408
6.25424539744069
1.37029432411664
NaN
2.78057305889291
2.80589213028458
11.316780318138
4.03381877904355
10.913564400852
4.58909786330916
4.19197852554764
6.85795275865047
1.77426732460684
9.90388422987403
NaN
1.72980586700873
7.73639282232981
NaN
10.0194463609731
NaN
3.74542613463251
11.8826553403833
2.83823223295899
10.5690876385826
6.02498107653734
1.58096550842547
1.64116124334197
3.20692603533228
2.31219756712495
3.52443502558737
NaN
6.88529373634888
4.05043759800372
12.2893840349432
NaN
NaN
7.91222338327766
NaN
NaN
NaN
11.4118606755992
NaN
5.73662083345185
1.64817114059225
0.707106782747239
NaN
0.723118599500626
NaN
NaN
12.8843385463508
3.10614354557032
3.37663880276498
7.34997666664538
10.8658375046432
NaN
NaN
12.1281386364578
2.2562227602468
NaN
5.68655159578343
3.78720741748915
NaN
3.8767791457092
4.86995640828389
11.2636441142028
0.707106781556765
NaN
3.59636438206095
3.58379242297657
NaN
NaN
NaN
4.79802100199845
NaN
10.3731128192316
4.96831322982373
NaN
9.46773043685793
NaN
3.27256490698589
7.49141999338356
NaN
4.78793701360992
1.25207634809169
3.43087191754385
0.776718245304125
1.9760972336695
13.7377976242144
NaN
NaN
12.4552717571852
2.55473453087749
1.40542218848446
1.50918690706641
0.854581720751168
NaN
1.47226687848363
9.57543951895737
12.105798022521
NaN
NaN
NaN
4.93496302448203
NaN
NaN
NaN
9.08291045828021
NaN
NaN
NaN
5.6750636848761
NaN
NaN
NaN
5.35282635416977
1.88439541606875
NaN
NaN
NaN
NaN
NaN
NaN
12.2917077795162
3.05934119596401
5.96850166556907
1.89720255260897
8.66430933251401
NaN
0.932629811095404
0.792895782346885
NaN
NaN
NaN
1.31027936019747
1.24616063445282
NaN
NaN
NaN
7.32154448188005
NaN
3.35694508601302
NaN
6.038079910926
0.927022532042698
1.5729483135609
2.12141324088954
7.23504020970232
1.31720210974641
0.872818578363953
1.96970071949065
4.75886795070305
1.63520446291145
NaN
8.58775598654377
NaN
3.78135085786552
0.9374906202933
NaN
2.13682815387504
1.34501749867597
11.1129501398532
9.48140280035999
2.18861804621126
NaN
8.11607479028831
NaN
2.41898176701239
NaN
5.42308641747045
8.60664796817827
1.06034941196227
7.72732811562351
1.45052268568882
1.24050049576512
NaN
1.46437689435307
NaN
NaN
NaN
2.55259551012206
1.91236507235377
NaN
7.72696494971043
0.987059363625009
1.35623073756712
5.95763834009954
NaN
0.707106806666402
1.89261685141227
9.87055454665762
NaN
6.1323197960561
1.81038496376558
3.82928735027683
0.707106781193459
1.66360839297445
5.56423850142703
1.05289947187687
2.48723944750273
2.52413493801774
2.04284075495223
3.12725460512103
NaN
NaN
3.21546443738594
14.1813975282162
12.690406624946
2.8255316378921
8.38670842002318
NaN
NaN
NaN
NaN
NaN
NaN
7.20589115383678
2.37041133639478
1.65579419483361
2.50641533502116
1.82683940576373
2.10498518573734
1.08121482157906
6.4112868603293
1.68559214595947
2.7302819767048
8.90393241520393
0.70710678160279
2.0839864273558
3.13557739914283
1.75200747321265
2.77506380283005
2.65088111568441
NaN
3.59875241166138
NaN
3.08295627390989
NaN
NaN
NaN
0.70710678119953
NaN
NaN
8.59093605592741
NaN
NaN
NaN
1.59898546583937
3.68750466771879
5.25641222182144
2.30501335008805
8.94952436968885
0.740184534108319
1.62835937415202
9.53770862736774
9.00198264825541
8.18488603589017
8.14400442415485
9.66388536345155
9.98318847083467
10.3887776689951
NaN
6.36166426825739
2.45692878664938
3.74218491051843
6.70169998552539
0.707106781217157
NaN
3.04237542649451
0.78605128236006
5.32110239797827
2.64343810770484
5.79717881015571
NaN
10.5633157876073
0.707107019895712
6.64564158217658
NaN
NaN
8.27384709303962
NaN
NaN
12.729710095079
4.17364050570392
13.0791597474712
6.04247312000108
1.46559418810669
NaN
4.29621797905493
4.90129821194659
1.96158397137042
5.41535242854473
6.21439565143372
0.707106816048329
9.14214560205134
5.54929931485457
2.64843773778342
10.5452540103996
0.707106781187661
NaN
0.70710678118659
2.77900861073456
8.98922684568913
NaN
8.03748017191775
1.48392641828419
1.57650043357864
4.74740180505025
1.57373970489762
7.78799822460877
1.42683937923463
NaN
2.0189495419818
6.22332329202723
NaN
NaN
13.0381805244753
14.6169012525239
3.42992277636067
NaN
3.92248177334603
13.6289680869082
6.74685731316138
2.5875332947379
3.09979889586526
7.0806277941206
9.73893810459269
4.84248211675103
7.89189747459047
4.04125768315585
NaN
1.44739073690956
1.63335296728043
NaN
3.64005271890717
5.6729946408842
15.5625788103622
5.47582357866272
3.39287190597415
1.18732224918955
3.73053768538166
NaN
NaN
NaN
8.40934088565684
11.8820726696088
NaN
12.0924614595
NaN
6.10058809530967
NaN
NaN
9.4061722008707
NaN
NaN
4.42588392309489
4.97161912679836
5.54842285647658
0.84493851278761
1.85165000974602
6.25383564866079
7.64177489589346
0.70710678118659
0.73187770588751
7.2416870908442
10.7313480844474
2.35277868778976
3.98600530712434
NaN
3.08499010851963
1.55013060071561
NaN
NaN
1.9556218773247
NaN
NaN
NaN
3.20461978415057
NaN
10.4702107873865
6.83070476992325
8.78027346481717
4.94750141755215
2.28393952968949
13.604730396764
1.15775976038427
7.80752149515204
7.15757490718776
7.61277288488861
NaN
2.17077448926119
4.64228225746785
3.28387554067584
NaN
4.20402491532941
3.26909534070303
NaN
12.1065757453637
2.44829312813997
NaN
2.7546851436105
1.49512106404752
NaN
NaN
2.72950928463806
1.4203704327246
NaN
6.49850133526001
5.58158329241017
7.0746386995304
NaN
6.46022952066944
NaN
14.781775475773
9.8500453420267
7.10036732253551
9.01534756222912
0.7071067811866
5.87710610031968
5.78995220774999
5.80201342761503
NaN
3.37603076678788
3.7866966171585
6.11880996294456
9.29899660853394
NaN
5.462615505361
2.90267198344176
NaN
5.04351335939723
3.33556899579406
0.768723855628884
0.944605206597467
4.97955135647041
3.4455724211822
1.84774565191362
1.90850295114817
1.95393560342271
11.82894742377
15.9996160981374
0.7135261794385
3.0856570255898
NaN
NaN
12.7466133218541
4.34160716061147
0.783148823050325
0.707149012397349
4.7668186335029
NaN
14.6041105730949
NaN
3.52830526144754
2.91577525354974
3.99458570946048
NaN
2.33741077534954
12.3688742040513
5.55269562909643
NaN
NaN
2.25473040196859
2.92395378077495
3.57170946471153
3.03878788500496
3.02125299741958
NaN
NaN
5.08703118342256
8.18032977454972
NaN
NaN
NaN
0.707106799739877
6.6946259992423
10.0843981465318
NaN
NaN
6.12951653507296
11.7307640251327
0.898799407121173
5.58038745415833
NaN
9.62142358334988
0.707106783718878
2.91652033853132
2.31732571485419
4.48766162617773
1.83374446215584
14.0657083690024
5.01374888938285
NaN
NaN
0.758605128009537
NaN
4.17160923572652
0.830856887848023
NaN
3.97752144986015
NaN
3.63692773872457
NaN
NaN
1.08828379912287
2.45514347045562
1.31986420603044
NaN
NaN
NaN
2.32780951370184
4.34777866648506
NaN
NaN
5.26446121268135
3.22452572021182
NaN
NaN
NaN
1.32040612040236
5.05577958841501
7.93718405204332
NaN
NaN
11.2102639132326
9.23447925078744
11.8448993655206
5.66554582660286
10.5959003342346
NaN
6.33686694129269
11.6016137664206
5.62934429366494
1.92946143220237
NaN
NaN
NaN
NaN
NaN
2.5333070120902
3.53913983871686
1.67655851264582
5.02162726350646
2.57625121239447
NaN
2.34517956468315
4.60787729923156
1.5158950176398
NaN
1.91161925266557
2.40005746684091
NaN
13.1445770166621
4.75914522980214
2.27357245570116
2.94708620862327
5.49457807744176
NaN
NaN
2.57629511298425
12.5112482205608
NaN
NaN
7.14986546729809
0.868188097805825
NaN
3.1989879276117
2.49237370630684
10.6800463074442
NaN
11.9204050545028
NaN
NaN
NaN
7.03044654826473
4.44525335963256
11.6530478629368
9.80287343189369
7.76678621706878
7.17137496670593
2.26291834186158
4.54410809050692
8.13435846742105
1.20800569835761
1.50717646383519
0.730793022030869
6.35041069066305
6.49340933206551
3.47517647204215
2.19252374823844
NaN
10.8816419950868
14.1737635873875
12.4974836853655
10.1274083071247
9.84557135080386
NaN
NaN
9.47375313058244
7.38818822307479
9.82137258267785
10.4759117891985
12.6231374747557
1.22355181509253
1.99192029913165
NaN
14.7566655740735
NaN
1.0935972018207
2.67995303170438
NaN
NaN
7.94148975767536
1.33133200745048
10.7520850641148
NaN
1.73304243510008
9.47171369282289
5.23393215714625
NaN
3.47188531950026
NaN
9.97676236057218
NaN
6.75252419368916
15.1435582480403
6.87049737634597
14.4896967645922
15.7897973637928
3.76345773709187
NaN
3.00400310779592
NaN
14.4740444876417
4.39657886927142
2.51157674753114
11.7958953527044
13.933828902959
2.05781205039961
4.57572637190191
0.857775547194169
4.16709743732766
1.55445846458802
4.68817715379221
NaN
8.53714436585529
4.3538058372285
2.49751038462957
11.1089611737877
1.47749071097294
6.25915257331886
9.58269911460473
1.72908706586552
4.20789007384126
NaN
3.27714965649638
1.0929714846208
7.82407542996395
7.33603488027268
8.81168423625947
7.2966925830788
4.06512215705596
1.42625587273779
3.49325674961469
4.08307780283607
3.91280919777288
6.60908764266774
1.20789551980182
NaN
6.45620863006562
2.67784877869297
11.3155908623155
5.11735987083301
3.7023290584739
8.315267978703
11.6912483592752
1.26649197659918
6.43135695864065
6.58656734830404
8.27179540354591
2.00911999133712
8.24547141322673
4.28918304381001
10.6968906843352
10.0195753684116
9.24738217078579
NaN
7.78530831610812
13.9069134935599
NaN
3.17370774042327
NaN
NaN
1.26734114818063
7.44360236310705
13.7482441345919
12.8192430503849
7.4100641077039
4.3843243974129
11.0488996195793
12.1204926398831
NaN
2.79394021645684
1.19584033892202
7.26985267725122
4.23875589856049
2.85372255851636
2.28535807149095
1.19432647704643
7.66317600519558
10.072431354951
2.85574699174007
3.88418523750369
7.18493251110867
6.08472627167699
2.7219036143586
NaN
13.0496700359339
10.4393422751104
1.55798273149004
1.9170940231142
5.20530994223374
11.4030067219227
1.18951682397949
1.50974673105658
2.41154533651453
11.1662731942203
9.4505820719785
8.22562093131442
10.4601758442812
0.938723557933441
3.49077994573891
11.4824369497784
5.18939271056444
6.48576391751648
4.43420662771646
NaN
5.3890976769407
NaN
5.80434638179411
6.3561193935466
11.084028083839
2.76488825833352
10.3985636072113
10.1167852136798
1.52503607116068
5.36074935209542
2.78496364394239
0.835536273872241
12.2002447727471
NaN
4.67640954195855
1.54426591962148
NaN
2.13804608791046
1.73268309015009
1.08823820511562
NaN
10.7678125886206
8.20224587563242
2.49780726827211
10.2263245127882
2.26421760398776
1.92147558720689
1.48411985350668
NaN
5.12163622737582
1.50420384441744
6.49328142747436
2.47947413805861
1.50315609307269
1.47976298623435
2.88229802267197
2.97334736497696
7.12579890077393
6.71469108933494
7.19821816090678
1.536323526678
8.51526247469326
8.53233109124716
2.31714812645877
8.57483709912671
9.66260881661635
1.66644809247882
4.60590828599909
3.32300885818249
1.55998107643979
4.40922934171991
0.914339758448225
1.54232325020267
0.787605973843136
12.3162361981538
5.49375850946837
6.9859464362368
11.0075610109385
12.654865907004
13.3869417939127
1.88044092640378
10.6027021733643
4.02950431620243
NaN
NaN
13.7557495217792
8.33961073424388
NaN
3.43209035036631
11.5485017944768
3.24913704057247
2.24204884624642
4.76845734742648
NaN
4.91886323498402
0.913203151644354
11.8598364285498
1.98598696146364
1.20362319220213
0.840709371618852
NaN
12.2012291326998
3.86228715655149
3.02010142885409
8.99743933520697
9.25269652671902
2.44890681414658
4.64074022818898
NaN
2.98364617629508
5.46578225963553
2.81784483519893
11.8924584268593
1.31500448205566
7.46478213349869
5.03952006248615
1.40462724359795
12.6258343921443
11.5414456760432
0.865960083045493
3.43161902843672
2.86780677589733
7.11698730993997
0.707106865704096
3.01959964828056
14.6325665923458
4.69752529728294
7.44073714743306
13.2196151777294
15.4435386411672
7.37291654943199
6.74490604588832
6.47517067873355
1.79493726573069
1.43714587873157
1.95327866504905
7.80547299176733
NaN
3.22452950060356
NaN
6.77440352019993
1.15220226726974
NaN
0.856642510149117
10.1822452199696
12.8889148240904
2.58619344518681
14.2803023421847
3.31740069187708
9.82145439630719
1.262234182144
2.54482838294648
1.33340492141717
4.2358602876851
1.04111994742228
NaN
4.1704286642814
3.49396795586085
1.50767432330552
1.9578905609637
3.93923280383075
1.96620682280062
4.57133624091562
9.009343460389
3.15086445641503
4.30125827709855
2.2542832284381
1.17747227783144
2.07646198734342
8.99131288619697
1.02854620671874
NaN
7.44434753886317
14.870176157218
1.37659144844372
6.83173392670933
2.57133927138454
2.38704267618626
1.1931351206321
7.30318356570321
1.77719698171757
7.82475204294206
1.44794212242046
2.2902747902924
2.36819027908757
1.37530313126554
1.98398092905738
2.2351934239811
9.72411745310057
5.46001947454778
NaN
9.40730876020173
1.37424731799694
9.19365724487995
NaN
NaN
1.58050193206053
1.37778501546992
1.21019583118091
11.4243126379115
NaN
1.1473182962701
5.81511853584534
8.3615278964569
12.0677348992741
10.0728407038199
2.74144711709042
NaN
NaN
0.70710678118659
NaN
0.785743091470592
2.42716423226311
0.952466789869705
2.20439490507023
3.33870653084592
5.69315451971476
13.2759674530897
12.2211447112502
15.0903660467633
11.9562866580664
12.8250064322263
5.46168447579584
5.11270329859301
3.15578398653342
11.3147350930718
12.1051244943017
6.78964817166069
4.07482930702386
3.09971480398904
12.2991275715131
0.707106783349934
8.84119615873888
4.13265582855256
3.49074960581133
NaN
6.54688198656527
NaN
2.19440881299919
1.84560873752911
9.10268888887422
4.66651071426909
1.6161268660089
5.91076341524548
1.04842759026736
2.04457515531301
3.81834353226932
NaN
6.95538265219023
1.55444993545631
9.51863685355002
NaN
2.34605138835477
2.30897327364993
3.7348766561395
3.27370397770545
1.88130664820286
7.15648045210424
7.44886135792102
5.02452167379039
10.956121036122
NaN
8.8231448789222
10.1124536517924
7.41123958023671
5.60320929399222
12.174466780503
3.47524597778645
4.57208625526468
15.6408447733006
14.3365055810741
4.64076021300747
6.08846826624642
5.22993639026211
9.66933616263229
5.05139279113936
2.3030789238301
1.81580994108657
NaN
2.3602215873668
NaN
1.46043004097151
4.49676891176799
2.91786750981621
5.97224671134065
7.87170096203677
1.86713271277354
4.09167245978723
2.32116447301138
2.41640025546068
2.63595098423207
3.11439668770234
8.67616536439272
1.8208356455929
3.05135746829567
3.83071037589308
NaN
7.21092001972113
3.14857506988823
5.65895478742388
5.08714085412842
3.55973795452291
1.69301210229836
1.55796658451183
5.59219587442598
2.47724885144839
NaN
5.05479514504931
NaN
NaN
2.66993281218782
12.9935493432241
3.54866578681274
8.83844114837756
6.53648893310441
7.21870017733267
1.74955925431229
6.97329337001985
NaN
6.49806793276947
9.64290349549413
NaN
5.16505006399269
2.95102920593775
2.89953245106121
1.32657838592045
1.19500507313057
1.5419102456869
6.86079348153961
1.13175945712689
2.09749462988459
NaN
5.49325876456127
3.06707043269703
3.98062010959251
0.70710678118669
14.7697771088068
14.6924184518657
1.03297235736965
0.727315457294694
NaN
NaN
NaN
7.44978704367449
9.47528511169885
NaN
NaN
0.816303474373494
6.62336289810669
6.79030598961229
8.4880757880437
12.828887439805
10.6051290926352
3.28245521771994
8.24940697164116
4.03083700472124
6.19434744699454
NaN
0.775434549636702
13.3528134769257
NaN
NaN
3.63530424969251
0.78460531433753
9.76439387826598
3.57832799381267
11.2616419501366
7.03966605644536
NaN
1.11043132422787
0.96963464394482
5.02142494117212
2.55534376120128
5.96066148530886
5.1795389459962
3.484108522381
6.54042141870423
4.91601455166523
NaN
NaN
NaN
10.8899526301211
9.05068499802939
9.02700312187869
10.1976678829112
NaN
NaN
2.71626291887374
11.168801620135
NaN
NaN
NaN
NaN
5.30780420853536
7.37468980397454
13.8026391046349
2.89850532961818
NaN
NaN
3.26836781570045
13.6271339082223
4.37079246144099
7.65792882631969
0.755603470823132
1.4480812027596
1.6385279501932
NaN
13.1801744105381
NaN
2.49027196652019
12.3546084633624
1.18543763981359
NaN
NaN
0.750306809735785
4.11252347679145
NaN
14.8763270680047
NaN
0.776423104084358
15.1227380659003
13.0330634107063
1.66305609170278
11.8006622966337
10.9127493511968
2.91621534677433
0.707106781186615
13.8573135013848
0.872414937355612
3.42713539243239
3.91147612259325
4.75965408120645
NaN
15.1924028400517
9.85314997002875
NaN
1.30919207497111
10.8167444815666
2.00223997802539
15.1845045714016
3.41808415165889
1.85231555611972
1.68992752411504
4.56416727674395
0.70710678118659
5.99597386953056
4.89694384801323
5.38270852846343
NaN
NaN
0.707106781186598
2.86014538869069
2.44709009803108
5.71467162062216
9.04285116248979
3.39476201119092
10.6430619022542
2.25425624339498
12.1960842412544
0.906934634771316
NaN
NaN
4.41850912268273
11.3745062200335
1.34541197832212
0.70710678118659
2.15638804801513
2.65001860085274
1.86131779883004
6.14884164174995
NaN
2.89370118086704
13.3720837321091
1.78550150620842
9.04167817218105
NaN
NaN
13.1951866708704
8.4772864394897
7.52914241181884
1.60254667491518
NaN
1.47256259176327
NaN
4.35467714479779
3.30198272249627
11.4990545287408
1.00002279384109
4.32976891370071
1.13453917678448
2.17432389801213
5.32319275575935
13.1074990206725
6.08045341926723
NaN
7.94961041218945
1.58855806632131
NaN
NaN
1.40003653739228
NaN
8.24574972683307
NaN
2.60265039672622
NaN
5.17442610556616
NaN
NaN
4.44742846709752
11.3674708346937
4.60442243748086
9.49741445931578
0.987910578232179
12.9556061655498
NaN
NaN
NaN
3.8765001873081
NaN
NaN
NaN
NaN
NaN
0.77331253584245
NaN
NaN
NaN
2.23420757042301
2.98953722017503
NaN
0.70710678118659
4.61185192961045
6.77295239999372
5.77652705526519
6.24131594703388
NaN
NaN
0.988091720727729
NaN
NaN
NaN
1.05831068642036
NaN
0.707106810392682
10.0681186135818
1.33346807728049
7.12138148476247
NaN
4.90452628176419
0.930393836422553
2.24792875104242
0.70710678118691
NaN
0.770899941175123
NaN
3.98007263037481
NaN
NaN
NaN
NaN
NaN
0.70710678118662
NaN
0.967311149270918
1.13336901011604
5.68600598564059
4.72659684663475
7.84484859517018
0.849740495063697
0.811792574323519
8.00593304534193
NaN
1.58699754039613
1.54817561715077
NaN
NaN
3.49645684937433
NaN
2.44682854088405
NaN
NaN
NaN
NaN
NaN
0.91404348869483
NaN
10.493297001434
1.05730792498129
11.1278699859905
9.98471166738377
4.66748099754197
NaN
6.0635839326483
NaN
8.50117300865085
NaN
10.6961882718648
7.75011237213817
4.45523342914543
NaN
NaN
0.805941241526895
5.76420736664224
0.707106781204903
3.28496640629543
2.3879765121507
2.98046633488459
12.9438991451942
12.8888745723484
NaN
1.62352707230649
NaN
1.37918416610503
0.80525594348415
NaN
9.92514010482183
NaN
5.12520165422946
NaN
NaN
NaN
6.61774758125819
NaN
NaN
NaN
NaN
5.73540698578431
NaN
NaN
11.829045968003
1.24073299305592
3.85753170812783
1.5169663570551
5.66287847041274
7.29304081754539
5.12846515401259
3.05893122251517
NaN
2.09358678681919
1.67182469293794
NaN
1.31815321740161
4.21690251604843
4.60962055517548
5.25127145643831
0.7071067855831
NaN
7.78986814240621
3.0756229100496
NaN
1.91556129085531
NaN
NaN
NaN
0.847368386493431
NaN
NaN
1.72071468903485
1.86330962982767
0.70710678118659
1.29197639410749
NaN
NaN
2.38530946895356
NaN
8.82346431751219
9.77004976235165
NaN
1.85041638956242
NaN
NaN
4.74902249241715
NaN
2.90656888397814
5.20980863280344
4.97598994113464
5.8757100789574
NaN
11.9060727311214
NaN
6.57165125302081
10.2825142074485
15.3011936781354
11.540234488095
12.6441928893402
NaN
NaN
7.52943227825324
1.24080243044163
NaN
NaN
7.09754606268911
4.45240152382805
NaN
NaN
1.31954460454165
NaN
2.84051249057172
NaN
1.47824716458018
NaN
0.917931595000838
NaN
1.0364128438355
0.707107866703643
NaN
NaN
10.9605096683843
NaN
4.17722799573232
5.34363510866548
2.44004557400562
NaN
1.30377062935996
NaN
4.34930126411299
0.820221869901302
2.13097033236989
2.97958518548447
1.54613253304694
3.74526322122852
NaN
14.6649473539061
14.3638418570324
2.83730028115114
3.48847637043556
1.38905110281731
0.960904209895636
11.6915239507817
3.33566592173771
2.13870508097766
NaN
10.6483418288124
6.90506944231299
0.714680712217249
NaN
11.2126834686431
NaN
1.16272214941025
15.9999994431232
0.707106784758994
3.53858153256274
1.43920275646421
NaN
1.7660945852442
6.15804685243998
2.3349665450741
5.83325757381862
7.21004317877899
NaN
7.34510019960127
5.98122719951171
5.2297451878046
9.1616500627298
2.52512465586071
10.1077930329323
NaN
NaN
8.59243956291372
6.91796219201003
4.02018108863651
12.0281330475366
NaN
0.70710684563314
6.70408158025155
3.07542299356976
7.80224292026443
1.78124244716358
NaN
3.14426888796335
NaN
1.44570394776188
NaN
1.21319388428133
7.59297894124787
1.38123780216907
NaN
8.71956147404005
1.19845909557135
1.54724502185325
14.2130872727089
1.43801328345421
3.65916268661119
0.707106781284403
3.00471944872736
0.954656502712451
6.86852579586627
1.35364726476482
1.50841613555616
1.76876563943467
1.0403484042431
1.37974513441779
1.26659275902839
1.10615598508106
10.1113395808873
1.00709077641641
2.24702654260399
NaN
3.02547573391923
4.94203182337484
NaN
3.80057475768014
6.81392325402987
1.90720417531423
5.03161135929166
NaN
4.24855110276966
13.8914635546227
1.1791537324022
3.80856055201604
5.30845686881298
NaN
7.73292663341041
4.14443069677903
9.33722539736994
3.67724684571352
NaN
1.23075203258601
11.4791410222997
1.27606505167223
NaN
13.4600166931869
5.70190642627269
3.52882329795393
4.29327323143138
0.73372062665166
2.64659176921303
10.1462574410066
1.33678685045992
NaN
14.0632457686865
14.8855247245746
5.26972598756823
12.593954944198
1.60026149728211
NaN
NaN
6.50658962906127
8.50245729433765
4.88019979212942
4.30981667907368
3.42594177790434
NaN
2.03970572523157
4.70132543375927
8.44699776418383
3.69937733128852
8.24768121302473
2.656186866444
14.6567765540032
4.07391479305971
2.17550911634332
3.03244097057254
5.31826458809251
NaN
0.777273009254664
4.78876597129352
NaN
NaN
12.348268078477
1.24574845519073
NaN
NaN
8.90682236110147
NaN
4.92423978434945
4.76024207591163
14.4529095299533
NaN
15.9999999554272
NaN
1.15486258696919
NaN
NaN
NaN
0.936600011078644
1.83919434469298
1.27411101394915
2.29806548848835
1.3652029840782
NaN
1.13531053148491
NaN
5.02312934027135
NaN
8.50547590180219
6.63175835561773
1.11370979157061
3.46994335043716
11.9929761410516
2.73911005953234
5.91006919459596
1.75518307962996
2.41847946267339
6.26051225269904
NaN
1.33410731696807
5.7120100640056
6.99983941193532
1.42749765601944
2.98069932727805
11.9931042332514
NaN
NaN
NaN
7.02882075664486
1.89762814532915
4.72676216220198
2.21991206219262
NaN
10.5644496613939
NaN
3.23034758651158
1.56031396878436
8.22528831146176
13.392332014264
12.3077098346079
NaN
4.5051094866562
5.20899370441082
5.93344770752528
9.97908233236633
NaN
NaN
NaN
4.84701314785057
8.58896755895582
NaN
1.57542665647077
13.0700752904842
1.18891480053499
3.38809340637548
NaN
1.29718803374354
8.97234070340969
4.64620048338428
2.83331854459193
13.4901102610724
NaN
4.19247002297408
6.73373109040897
3.68879521216798
3.2568359891564
NaN
NaN
3.45476308558761
4.89614000569928
1.11094353318708
3.6156143950011
2.90047929804861
3.66013840643779
6.89843681507485
9.78237791144938
0.738769028398767
1.47638505562862
NaN
4.10998946782833
NaN
7.18411201043696
1.66270708047509
2.26813724663902
0.81225122201038
NaN
4.66470352334691
4.49308208283464
1.62182265147604
13.7271691156318
NaN
NaN
NaN
NaN
0.876390161219233
1.94822251542482
NaN
8.04934251355241
4.28419034032728
3.88129205713195
5.08542079078611
1.10318198013921
6.39379988750484
0.73931191701492
1.44658832857889
1.30149399450303
NaN
12.1540462619762
13.2937804477832
NaN
7.12252956738943
4.6344513610248
NaN
13.9136903894407
2.67294940798922
12.3772207242271
NaN
NaN
2.83959203128155
NaN
13.5423627568613
NaN
1.61205246537451
7.16034355297927
1.45932938437854
2.09106174365485
6.05019703409897
7.96178698951553
3.11826830471594
NaN
1.35445628555628
NaN
10.821748679933
2.25855528723811
7.80979645905198
NaN
1.06350513786974
2.62918802630115
4.86276076653529
3.84599913539616
1.28040900600034
11.6846388141743
1.06556598005664
4.45581660951787
10.7598153867464
3.39128571097085
9.62852860683193
NaN
NaN
1.16289201453333
14.4385352568469
NaN
2.56427808972701
3.75453125080737
7.47517920427046
NaN
4.76105073397858
11.7732628020608
1.99756045378057
NaN
13.5047285925777
4.85904295896035
NaN
NaN
1.25236337530224
NaN
3.95876326517939
NaN
7.07976718923458
NaN
4.32538567271757
NaN
4.10858944922043
0.8709214164662
7.91321360216544
5.18573992378116
3.69809893340775
2.64589384358359
NaN
11.6637904071002
8.43832590726085
5.22201756254679
15.9996428417448
0.945205386821129
5.7204313597256
3.37971002459041
1.50001049069776
7.21320365751474
2.33322736662264
3.42230628398411
5.49323875171849
3.39007891424133
5.26637736588109
4.76616294224484
1.57108992099337
1.45963887988031
10.7062526377757
4.63628206033526
10.6264527531704
1.98365578192299
4.18308101800914
8.51881804277189
9.98581537264151
1.50576068466936
5.07607630000645
8.08080095598836
11.654435670699
5.70567708239047
7.99524351254933
1.62391263168241
7.16581096245872
1.42626054546258
15.0305633017023
3.07092169531346
NaN
1.20823722876566
10.7966226670587
5.75785439120315
1.41171729787177
7.49660984362415
1.83856785544122
1.57216076218045
0.99214951448255
1.15631988400012
14.4538100648699
NaN
NaN
12.1870319036836
NaN
NaN
2.14019520023846
3.81184867763489
NaN
3.03788919377812
1.64377113381432
4.81345947886451
3.84754455442144
1.4713866672828
NaN
NaN
12.2180375905007
1.93942187569521
14.823548470646
NaN
NaN
NaN
2.57645020605353
11.8781589734483
5.29698570612503
6.45955629028603
