# Supplementary material for: Diversity of spatiotemporal coding reveals specialized visual processing streams in the mouse cortex
Source: Nat Commun. 2022 Jun 6;13:3249. doi: 10.1038/s41467-022-29656-z (PMC9170684; doi:10.1038/s41467-022-29656-z)
Supplement: Supplementary file 7 — Source Data [file 41467_2022_29656_MOESM7_ESM.zip › source data/FigureS7D_V1.txt]

peak_speed	speed_idx
8.77925971482363	-0.254318360170325
4.7272271966527	0.16021493094952
2.4045562719348	0.781742347594143
14.6330910741672	-0.183360279673079
20.0699312599596	-0.325161942947884
7.52266159138048	-0.239237925627714
6.40294869220055	1.2487385563974
0.260365371456614	0.0175935654875812
6.92754359140149	-0.00641168473565186
34.4627304103708	-0.0999656757947221
1.80244208849451	-1.21429216745967
13.8019663967067	0.481626577930812
5.38939821387407	0.185448486351299
8.12418847332814	0.59413162088036
0.452397323956227	-0.361627177703093
7.55905064393762	-0.0307416291321409
15.4692351453856	-0.0526000500322947
8.6694447797281	-0.00804431010908368
5.07388999335449	-0.533229963819119
25.4358035523114	0.73662223785272
9.91193365563486	-0.422248122359009
49.0195487958309	0.155994578986331
0.519509775374967	1.49999963274104
49.9999999999364	-0.276577825461337
3.88707017631779	0.389898285800021
6.61244333498797	-0.112928890916396
29.580874343435	0.0897722938724648
11.7756511721539	0.0511428954792563
19.4638493806586	-0.146002833081556
2.66454515893635	-0.64920964201172
3.03289855922605	-0.150462686436789
0.470957434678262	-1.31838814532725
0.853955449143296	-1.29292734528014
3.94936413486833	0.853667076307362
49.9999999999435	0.506358509208209
13.3033072582587	0.59167015226175
0.512578790607967	-0.77965695220223
3.5852266365368	1.49999999420669
5.86819738397944	0.542793316455903
3.81187485742741	0.770003922200966
0.65536810850406	-0.071440443724068
4.60880053183955	0.595894979312263
36.5337856083525	1.12947548363879
8.56126921507723	-0.055234961482727
7.03545110521558	-0.524605877429692
1.5259357189312	0.403206775882511
27.0363142216641	1.49999999999998
6.22640589120954	0.611158591028356
5.50384018131246	0.221556150274
25.1466001829005	0.806554180186632
0.974710868028632	-0.761094945150777
5.1420533923244	0.319528542850754
8.38923238195088	0.0578331969212387
1.97532722247595	-0.589745906496837
4.86044623136949	0.989488480424148
11.3073465627482	-0.418219233336434
4.60248020173599	0.957904062290442
2.26985252409317	-0.839398768340545
5.89387023147031	0.661241874355554
11.9705276375842	-1.4453964002813
2.22402554219595	-1.46116746315097
31.0489613527223	-0.0142855942915488
5.41849463423618	0.418460637679029
6.69847075702475	0.641870138198212
0.392687497361183	-1.25785456495194
25.0988929263699	1.45975287727072
0.941660666985519	-0.0247089866784502
6.03848023018794	0.722508020802406
1.99380986530012	0.801579555746703
29.6332296677732	-1.49899522869341
0.958011441802202	0.282183148942359
0.577764413802922	-1.49999999999939
5.77135286006881	0.308914318818193
24.2172594244684	-0.717694971858612
10.2650822299953	0.136866007312543
0.0976562500000112	-0.0532872294030412
13.0186361382894	-0.568882919937433
5.2852589104559	0.297726216461853
13.9501316967247	0.455126659806694
26.8139597075833	0.491780967954378
14.5007321950586	-0.0313340581750055
0.969268905200958	1.49999517593637
2.75878266791325	1.12962460104508
5.42116437654875	-1.49999999999997
6.6425101673842	0.375414384714081
2.95901804151376	-0.40850412966243
3.16307628019909	0.86566269331816
29.9311532229005	1.49999739648671
3.28770548595653	1.49999994718946
8.44550334633641	-0.393134065014574
3.03778249945958	0.386915963444009
2.84830254662453	0.773892132936161
15.6797073992675	0.0934877171357045
2.36121864732888	0.280257622140419
2.1893629985769	0.962853829685247
0.0976562500000113	0.575598711024706
3.09585343805296	0.198124138560543
24.6592349571397	0.157599988924015
6.18237706994925	0.538063002951582
2.66789203551345	0.34934343412365
2.94387872044134	1.32929373144502
10.8579524579534	-0.0409227163368404
8.90592937909953	1.39626028260981
17.7035401162549	-0.766082997994397
1.94794109629084	0.722359963916894
1.69113821716804	1.49999999521278
1.14248016750245	1.49999854090429
1.97080497633053	0.324182883606157
2.59897135861323	0.818825640846154
27.3483379887519	0.768912447719928
5.81638485029554	0.885448156265789
2.54478153182282	0.488840024689562
8.52996907356248	0.11516776324858
2.21968775175694	1.12889321555389
4.73947985749853	0.848807515232542
20.1800832728117	-0.610444538316157
19.3899906305685	-0.420085855958417
6.47085585208908	-0.22067162184634
8.92113208586815	0.0666718782805156
4.57739078085374	0.43681848682811
0.653433991046951	-0.197463875486709
7.02363477635037	1.25128707584848
6.29928866597493	0.259312080418017
5.0950361684726	0.596716455395333
1.85544455299076	0.620714681187172
5.6116512925889	-0.212354546976013
11.59057002147	0.16660012188931
13.2157973015858	0.199561744051002
3.38444243694158	-0.411677662413554
9.29081949893744	0.131916090314738
3.14269634341937	-0.133740692237641
2.07783969547134	0.576772632893675
18.0023160922444	-0.367738521970273
26.8392412895113	0.120598025941
7.38283913486682	0.238753587541156
22.5459598487066	0.675121438995799
4.53280219089582	0.243657491586534
0.319489636291982	-0.904713553669119
4.39062134484752	-0.065776476440575
48.5849693326366	0.719945187553041
49.9999999638965	1.49999999999998
15.9915978431983	1.02144926803143
29.1868066009542	-1.35685216138464
0.0976562500000111	1.35918994490535
16.1369522709453	-0.503486018464049
13.0560562502851	0.296983130673268
49.9999999999413	-0.394423564613855
22.6111009279496	1.49996900603037
21.0938923051357	0.261422696657231
18.5064120002309	-0.254249094967404
25.3107445421464	-0.723736454583891
10.7948833219046	0.382251777245535
8.37924993203724	1.49999983784251
0.765392675224833	0.376692739371531
39.8187251390464	-0.207463301595347
12.4425501715016	0.263269651973356
2.03334363447945	1.49994238376029
2.27343994141098	-0.369234319283113
2.71893217844779	0.380057371825588
3.12500001918976	-0.643780522565025
1.78347287621959	0.455966692804828
5.70047007590352	0.145401833675762
4.70519421592683	0.345086549814489
4.78398249028728	0.764325656616967
3.46321836551327	0.963117707719708
1.61193676496886	1.02052083299875
17.9068956281989	0.000800514616128999
14.8288585394411	-0.780438749386296
4.32242660081785	0.635009205380214
19.7055762293198	0.123570560692833
3.31857820896747	-0.588387051010314
5.64586820877006	0.166192902507452
22.5148183828413	0.00935109276981731
30.424194666573	-0.938138513352416
3.10135569992383	0.914524687553213
16.3489324836828	0.724211455860432
49.9999999999444	0.105590304570498
5.91462758328949	0.618321239830199
23.8097566999411	-0.469946804904717
21.0362605552397	0.444855356653872
0.453048246636542	0.169208455738969
1.94114359856001	-1.49999999981943
30.5456360393077	-0.0445065052847864
7.35221476078313	0.176517239427672
8.80027028233117	-0.188091873281425
15.2630240962176	-0.345455843475964
8.00027434524949	-0.313264590631539
17.6503233712944	0.0956684621238616
0.313335716252571	0.460848311243337
6.4875384876252	0.508546382383068
18.9038140931653	-0.00267833358153892
5.14763117300365	-0.143113972577462
7.46505689023191	0.409135060808637
8.27213369160695	-0.640476662010853
7.42315823477528	0.199989037605077
19.9117163425514	1.17914370350204
2.74321550821141	-0.292523106417764
20.4866790455419	-0.458333196025157
26.7420011270419	-1.0018857726932
2.1319862040562	0.27299603061014
6.91453916854767	0.336403619420604
49.9999999999444	0.911645075596834
6.93146252629642	0.034388834616816
10.7350024614545	-0.384003751184578
5.2963768032587	-9.29963906154555e-05
3.01784349731715	0.863747488400074
5.28801256583415	0.348877338261461
6.55118376782868	0.434125509490756
21.4252685170491	-0.222544457371142
21.7473696086999	-0.690781627438998
0.0976562500000158	1.3866213651328
0.770195554945223	-0.418823599583409
2.29829838018127	-0.767169843153791
8.88991609078001	-1.22253181190677
0.982445338762951	-1.48957731684493
9.19482742652978	-0.382875796575525
0.62945184644029	-0.988610123547139
27.010975218188	-0.554644217098433
0.179004336305059	-0.0500494804962528
8.73469275890593	0.105167642715075
2.92540159884837	0.0782415583897322
3.84649682832499	0.541220876884038
26.1353890562162	-1.10084355230776
2.04315868431106	1.24852010029485
12.7764142173717	-1.08431538702531
12.6184462758522	-0.422687225163229
17.1351164665699	0.318588281616577
3.38173975613299	0.418374315837178
5.24901729679018	-0.125867707489071
6.34770560058774	0.0383369585066651
2.77057862411518	0.63889178433979
0.868390192299548	-1.49999999999998
5.35127636932974	0.0363948146300994
0.503716373307532	-0.462586785199015
7.24591226725988	-0.389474248856466
4.84317161054798	0.356678326753378
0.149822545423033	-0.993235210677418
7.90590799097052	-1.26966205959695
5.85084983381708	-0.372810929980156
3.12500000000021	0.209704719178862
5.79411103241676	0.557640045780373
0.495411049748413	-0.048155769964844
2.06796306928015	-1.49998671450435
1.51468262465703	1.49990191269162
0.210128511698415	-0.306961816777074
0.319014774508721	0.644330978707556
17.837824127591	0.871340067327882
9.21944881822751	-1.49999988817478
7.89304503746637	0.333840418667988
0.6218996135988	0.0576059837345854
3.95592347592285	0.274800014381145
10.0409317678292	-1.07294361105122
5.7333473147797	0.309844714249195
1.56249999999832	-1.49975457260786
1.04982039389893	-1.1553240193529
0.922757100783394	0.0843476669376341
8.51712608150627	-0.0244254996911803
9.03123559202537	0.619081687063564
3.86005489540508	-0.292552706648748
3.23868688131011	0.728479097369776
2.59614338411597	1.03962884393753
0.413406653404224	-0.69950226975039
1.00856835563374	0.465390496798474
3.53724062265092	1.14318909719302
1.7724808325676	0.656879974026585
1.48013675686393	1.12627623700311
2.11666361142238	1.03169829127363
0.687409781051952	0.245658969579094
0.504524126346048	1.10002336140484
3.12500000000021	-0.0861583680758655
0.59135843808227	0.204441633338526
0.888013336352958	0.240098478999561
1.6131464314488	1.49999999906872
7.36391147640466	0.790682404752892
0.546021770297635	0.645905645951801
1.05178022795353	-1.26976408079779
1.93694376743829	0.289139351002948
8.25236894868907	1.49999999877292
0.329442015434282	0.785453731906716
13.910804766237	-1.49999896182839
16.7690833973762	-0.165718890055806
0.367394110940593	0.069277395583128
0.401330074424229	-0.434438722171405
4.02811123772074	-0.149422194463179
0.555504941240666	0.251208020118452
0.414491039684321	-0.0340977479797468
15.340741286895	0.37362131424116
0.267931380840558	-0.868830566362273
1.64111353285139	-0.474215158419197
0.329912671378673	-0.520857638790856
0.217504124888656	-0.124043577622696
0.246531201418881	0.130498117362892
0.245265154333043	0.150193768535534
0.895924780600163	-0.583720661159177
1.99519648761325	-0.460703426013965
3.79215476317798	-1.05730826127694
1.05547783251091	1.02809685890764
2.77764393250017	-0.256331145828427
0.340282362228896	0.770341515240647
1.22078222668788	0.58327415221248
2.9507398521777	-0.311406864212008
9.75419707371207	0.225149380837636
0.0976562500000112	1.4999999874442
0.913175973408611	0.815487412958278
0.537913380204578	-0.335971501003643
4.01710271529442	-0.168613719001425
0.995136839865081	-1.49999999974691
33.7023605281944	-0.868289357807665
9.631906507157	-0.0532217823090239
0.353083894409239	0.0102844243301537
2.99146885362865	1.02160461915025
0.364305008060968	-0.247394700226491
4.8536487031666	0.208817891696855
6.27870613848107	-0.135195116064414
0.728944606766347	-0.12674290094651
0.703558003616038	-0.500092695217895
1.17310107119879	-0.668289224774192
5.86743134620005	0.0907670562218685
2.37323099021848	-0.00976569630874692
3.39841040435324	0.420252815144213
3.30703496191663	1.49999999999989
0.545849114641394	0.47529633701906
3.36640084734887	1.47119015362175
0.491961778271305	0.532163325163165
0.458180859398085	0.728610701702877
0.0981492410684288	-1.49999999579168
2.11528152358773	0.405359030251993
5.80451736971029	0.0745128144000068
3.55786553243164	-0.244996937075014
2.75935287032054	-1.38035803811579
3.07476745441744	-1.49996666470682
8.2932671444229	-0.460748015407131
2.19600856867305	0.116291357449659
3.12500000000021	0.0793288896096858
3.45246352841307	0.948936169323526
0.241644159383028	-0.221405520391092
3.64650526975908	-0.323601909609859
8.45795722168686	1.06846385151832
48.8357788734594	0.689163702138635
6.78514796885547	0.957067134185191
0.104848930121948	-0.0779764287030299
0.457112131883242	-0.54466502848159
0.7492433179863	0.155214968413924
0.66554672595919	1.49999999999959
2.17581263561204	-0.704532957702725
2.01929453880544	0.225152407930437
6.15625654375752	0.147306263701999
4.82489014689224	0.42558363207667
14.9350724602479	-0.384389183550937
0.660886199250566	-0.293038592804487
23.5028532936868	0.293939100306716
0.795007914386414	0.146354740864711
3.12500000000021	-0.300306532398711
0.969317530498441	-0.83796219796484
5.24828722267463	0.623572932353946
0.681255886594621	-1.49920907936158
0.224305951628675	-0.223230484901097
1.16222874631884	0.541045226761745
14.4392581485153	1.30240990993104
0.24032384971875	-0.0278354540605633
0.801364910124452	-1.49999999999998
2.76729718920694	0.5386394806654
0.283996694426116	-0.181418038986821
4.1105497562271	0.664786945602954
1.972155247204	0.681866018127665
0.48092214102681	-0.0769781033485899
26.5506420646593	-0.181373909163084
10.3194630857472	1.11980750363526
0.801304789987687	0.166524968242271
0.631653868251373	-1.28897128875771
5.68250366410946	0.762682660208195
9.32853359865042	0.742316122029999
2.99429569869868	-0.303771236540377
2.85929841750067	-0.423844208139995
6.55522582820927	0.581762775426742
2.95296331919752	1.38736483211715
5.41823116630846	0.0237078683879802
0.830016523656628	1.2527447114257
6.68282507659286	0.0774190597391486
0.462989890213604	0.353712211944538
0.0976562500000148	0.546120857761445
0.90404931453521	-0.991457104168022
0.510580911407706	0.47339278007981
4.15977160700771	0.441401607593413
0.511179842934118	-0.0450556817999203
2.87011934282709	0.162160705861543
1.97509703079933	0.390333947164213
0.283457889837649	1.32756675154594
16.2429980062239	-0.070464989122817
1.05547616706424	-1.4999999996485
0.263941024620064	-0.2518981802563
1.65011560487395	1.43422832110909
0.779765266794568	-0.414548453310845
0.267636559024627	1.49999989154355
5.54578729725823	0.238880752790902
0.412911616652342	-0.283815416288235
1.98061267719806	-1.49999999955438
5.46522753981632	0.118528189805549
4.33193117565257	0.511554008034498
4.48672092106088	-1.49999992440354
1.02941316923767	-0.460395235935476
0.506972461876006	-0.180705577531502
1.52058878282369	-0.660615969579551
3.12500000000021	0.317120942304603
0.31718871749786	-0.439398184344403
1.5060524229872	1.49999996600802
1.89817801781388	-0.176434254855197
0.100341347370834	-1.49999699545972
1.00511696603854	-1.49999999615358
1.13193125196605	-0.930490753999873
0.925570808014466	-1.37376509646337
2.38848120277908	-0.775834575974817
0.44256422679108	0.507256498183317
11.9356960343325	1.49999999999998
28.7336843274485	0.81919506180986
4.29689835199073	0.969502738309255
1.94061910873797	0.255928713453626
0.0976562500000111	0.715050993152735
18.4116679207866	-0.0471427748971643
0.800429504084937	-1.4999996198016
0.204842375218204	0.0439947759040863
5.50311075341751	0.15644543547965
10.0307505041332	0.589124745371451
1.41048601622868	-0.5402783755058
0.440420014836771	-1.49999999962205
6.45222865142419	0.43815392842862
1.89946629580803	-0.641059488541374
0.339749814777405	-0.389476999464256
3.45149692696232	0.422139640513794
0.766248828967219	-0.5566971039747
0.6524510367012	-0.101415429988049
0.616804124716224	-0.452031430896015
3.05163578576945	-0.190759529393001
0.640840952889822	0.316303950126395
4.74708396300744	-0.251604498369601
5.50519509706949	0.364226443249858
0.292367949553348	-0.110133111397244
0.652621030384987	-0.258097933935274
4.14587323835805	0.514945656453832
0.60961182847498	-0.221244848619772
1.46645374235193	0.0282788820770249
0.890040255692432	0.023659429163952
0.0976562500000131	0.368221849999688
5.06628530082829	0.36648220974409
3.8496386053651	-0.186675429026042
2.42135951977124	0.267997208487089
0.337853009698962	-0.333456407112332
0.442624721370468	0.711925651425594
0.203001026391359	-0.148812423608252
4.44524918660586	-0.0999556170209828
0.730460755627841	0.514999425208074
0.379593074382469	-0.587785506235142
2.66829452193965	-0.968537963032653
1.16255318599424	0.360840141207953
0.559811979301568	-0.293269781450697
0.936249560016078	0.0844319586815231
3.12500000000021	-0.446798099860241
0.353513143335205	0.236346806471607
0.332918963951147	0.155485603329832
0.772278279573889	-0.190511540691646
0.562909055650767	0.425917123166087
3.12500000000021	-1.49999989940134
0.313778734375897	0.0902205999294728
0.320496669446865	0.214620116805768
1.20975725635502	-0.198025468161463
0.280063380686069	-0.0535368980718351
6.33555965461555	-0.13161015862982
1.89429652944949	1.08226586792622
0.79802515611386	0.148861847554978
0.203075049406533	0.484190527980489
2.08013979129499	-1.14561469485863
5.43990286441304	-0.124370934203838
6.76797491960203	0.599229311582283
3.32121556145931	-0.474385783272918
8.00821911390473	1.06804256080504
0.486908668823021	0.33015165453395
1.84063374561741	1.49999999868791
3.89191656076836	-0.201809536249227
0.774545020351578	0.499508481907153
4.14847506144924	0.0953090326659588
2.72942681624258	-0.307936006391732
0.56531372611704	-0.871994996660466
0.611881117438099	-0.36366234780771
0.237781084795225	1.0147727717442
0.750704340521816	-0.299978457980166
6.17557017542012	-0.106241538823414
0.41881273021768	0.583464412735246
3.5441397733272	-0.548023690073363
0.432089196335116	-1.49999999999628
9.00395440192448	0.186414043852663
3.12500000000021	-0.236573566090673
0.0976562500000112	0.133601060148988
0.188147979917807	-0.637187545454835
5.31768183785308	0.124058561159063
0.313614827176512	1.49998399497197
0.86868529223546	0.262213012008141
7.94148990572254	-1.4999937372162
1.42007078056584	-0.302130916604753
0.0976562500000111	1.49996310720273
2.96333974888189	-1.10591764873365
0.0976562500000112	1.49999999998169
0.766848029299225	0.797416955354172
14.5141489586076	0.0356803381078548
12.3585409922679	0.234499179854808
4.40199575780095	-1.49999386210903
6.72964400274067	0.24569795824147
11.0924497667521	0.51294723649545
8.21948315820219	-0.123562663282465
0.878726257713132	-1.499961886344
6.11554153064673	0.186705646782663
6.85453520298567	0.0522354216567855
0.580202821549507	-0.257511192297086
3.12500000000041	-0.851936471690497
4.42223246548955	0.670771086490009
0.43844046181103	0.594081006261024
0.539931422178251	0.560281538838931
2.00620977871229	0.240474230351218
0.382897676320737	-0.0207719202302935
6.27307914184271	-1.28848493475649
4.29890699793085	-0.00666113542202811
0.0976562500000214	0.767505605552274
5.04114564244001	1.49999916755095
0.771021879074181	-0.958568295790429
0.907146437553469	-1.49999490195427
0.389669410355453	-0.443850868056064
18.4848406361102	-1.49997890017019
0.549040415368936	-0.753063703840163
2.43151238985521	0.729993921478025
6.20532757123041	1.49995771605635
2.74211344857103	0.912831911685766
0.753862793857187	0.896606902390609
2.04075771901728	-0.380728092739335
0.308927239700587	1.00886679376211
1.75946971115875	1.49999999999019
0.0976562500000112	0.24996305535168
16.2715506331241	1.49995812785636
0.101116374536548	-0.886628268796171
3.15785893535753	0.0208226344706445
4.50118175092217	-1.49999997184022
5.25491197608593	0.200610139224651
1.07946983144738	-0.909988249382669
3.37376895685161	0.0571361426509344
0.521928641300941	-0.440847392050844
0.308909418852566	0.396574646481318
9.25862870076442	-0.230504189917269
2.04987806562991	-0.515073194633192
3.33869664396711	0.260117920124921
0.937990776445307	-0.69887993777809
4.34187000808945	0.186561848669499
0.217646014046734	-0.621143895644336
3.12500000000021	0.0150834121355721
2.23827304046978	1.18189810034773
0.363334984484693	0.811714500396242
0.0976562500026791	-0.276399925965649
1.3993924493193	-0.342213759441478
0.339820316128722	-0.081386757972117
0.156389080726629	0.527288877076477
0.796051340499824	-0.258612044144235
0.900601808885483	-1.44288127777479
7.42118110453221	-1.09490061678979
6.75363145861162	0.220711232275472
0.293107220987589	0.409909462196599
0.488071981274362	-0.132521317215716
2.07986935002218	-1.25498584156664
0.555646539315325	0.674023504233866
1.65347650987131	-1.49999999999998
0.210021770222998	-0.160006163700656
1.44169506686492	-1.49999999782193
0.715822984346335	0.40987163859572
0.0976562500000112	0.485415409993139
0.0976562500000112	1.49999999999998
0.471121549296915	0.70519977857444
1.17187305021936	-1.49999999421512
3.67223331339864	1.0764800184124
0.389381437844638	-0.449559919296919
0.63262464138875	-0.568554980657583
1.25548291431234	-1.49039666344251
0.808859390723484	-0.26249837865009
0.588085429019594	-0.533659984323492
1.63324982281363	-1.49999984083305
3.5577857401583	0.320966824424147
3.17183569005954	-0.158607310372484
0.894820013762059	-1.49999999255351
0.984866270770541	-0.746164800614091
5.02000364593542	0.240146217533875
1.1473576424935	-0.267461170690295
0.478549417084849	-0.0288096395463769
0.375187034647054	-0.0384924565586128
1.22700448960353	1.40883335320421
0.368390495485267	0.460038807282879
1.48151835908172	0.212169848452217
8.21155854186658	-0.00722581042997567
0.344778184224303	-0.191042914965233
3.86733065827779	-1.1084482158632
0.379498903569329	-0.147502271415917
5.08184805229647	-0.134586503082318
0.108232765489657	-0.0955037844332197
0.492572368438591	-1.06495970772768
0.350314739631193	0.0575441833154698
0.576663494514593	-0.229978016378735
1.20305106635616	0.232975718046739
0.399828195528737	0.212490565984412
0.763411707683837	-0.171460475229508
1.62807136932742	-1.07878300900668
1.15047369597941	-1.49999994106421
0.483019093178117	-0.233325751112842
0.097656250000019	0.713510016636052
7.90761655412511	1.49999998318586
0.109936337903416	-1.49999999999998
0.611258804582919	-0.720221123394293
0.499080230289581	0.171030030142751
0.375053603133089	-0.114529403990425
0.617142562443269	-0.567594294368055
6.41951982970461	-0.374402621411251
9.35988333290635	0.871197309529197
0.855401379314936	-0.321358885770951
0.84467079541512	0.737648650102997
1.13318468926765	-1.49999999998917
0.103199016680139	-0.180049078653871
2.01494211817865	-0.992020138063471
0.245114196620275	1.36702917672531
0.397140555037519	-0.00516046859295367
0.0976562500000113	-0.031593282146246
1.89744459534346	-0.95557036969266
0.387269664934558	0.724096250111359
0.82580976911145	-0.353464276319486
3.43657606799824	-0.180096405705958
0.449980966472383	-0.367173867544188
0.840880885017349	-1.49999999638414
5.90325033025792	-0.150426628782263
0.105550039738383	-1.48746233140249
1.03315274731992	-1.44067645329441
23.7303630436113	-0.372072237042104
0.0976562500000182	0.872628506648714
5.58961123435705	-0.00936784499808965
3.12500000000021	-0.392034583503562
0.360240645366355	-0.0140401133162944
0.489922386110866	-0.156527125554729
0.199960568263939	0.542545757363489
2.24306999191191	0.0550643009211133
38.6858067348156	1.44340671613004
0.526509414562693	-0.383662842134118
6.27588736555333	0.764299659073755
0.569269808689336	-0.0181938600781211
0.423858553483146	0.530397135047254
0.726994763822489	-0.316763810412916
3.98524515668809	-1.49993052536557
0.747815711195559	0.468741842205258
1.04593373758507	0.471159866578201
0.484240661296348	0.395273313300425
0.57355182219245	0.220913754317738
1.13661409595563	0.626475616205687
0.910284255297549	-1.30805035081465
3.12500000000021	0.193479697238729
0.325924717643077	0.498259645618174
0.450335883348697	0.75715063466479
0.304943282279119	0.576241250895684
0.749297818573245	0.432545842535226
0.925868657705275	-1.44041498817387
1.62736423739086	0.512653277036859
1.53256893237121	-1.49999999952279
0.104638704248387	-0.600502716611151
5.41788693506294	-0.191124897299932
3.09588941142797	0.142896645323153
9.78235148064901	1.0179095208752
2.2567875094884	-0.3013209331891
3.1262060658073	-0.979972862933264
23.8762696113829	-0.411331528623221
22.6801297233567	0.669408597822812
7.41872191222889	1.09637232233062
24.8150785017095	0.686031980571694
9.34813850770437	-0.370872269493134
0.193569089919886	-1.20594567458948
1.62852099431503	0.192121330678557
4.29942984729261	0.28024317849423
2.98085505604862	1.49999999990668
2.04627952250408	-0.590601330105492
2.41688185685495	0.54388751833828
1.72168692969176	0.28663228658849
3.12500000000035	-0.957948881142615
28.0703236855289	1.49974160647909
0.816559209554412	1.49999999999957
1.60751822458097	-0.482028002730408
3.34816238654788	0.169679998367407
2.20425630099169	0.848757373808052
1.28540757330201	-0.0275015216192273
1.69360535142529	0.389172725887592
4.18162872945638	-0.393178525677048
26.7604510086828	-0.427692603323449
9.7144715582595	1.24466054372368
0.402322768763317	0.923079883501957
15.0892296824029	1.49999999989265
6.04760871443778	1.49999999999688
6.86307111332204	0.804417726381667
5.8564666474071	1.49124066132887
2.21991685547182	0.147182343319339
1.84551097266043	0.285616383651827
1.72373163521606	0.433666002071602
1.16583692903923	1.49999999999991
3.47514191920141	-1.26817426505076
1.36957564499358	1.12835280473271
0.694522406704076	-0.211607761992046
1.44432209088067	0.23620518434294
0.105437620449625	1.49999979324742
32.4304611168676	1.49999999699651
6.49813896005332	-1.49999999330167
7.86012874393497	1.49999999999952
0.141393947186991	0.347295987156197
3.66679499452521	0.233773744191273
0.254996750849878	-0.948313740144948
3.6891293543431	-0.392673168533118
0.593738760788595	-0.523171722077818
3.06569454957345	0.664227397294908
0.827078264532308	-0.69449488249594
0.670707712638113	1.49997026110847
16.9515250645787	1.03251562122754
0.393181489940298	0.32481863434036
0.30480694221702	-1.06616771941307
0.453677321054225	0.534149995184782
0.228650534301244	0.179411937363976
1.62632646274046	-1.49999998171435
0.315463420186065	1.49999938335134
0.218687678615996	-1.4999999969758
0.442094727811761	-0.392106446360772
0.428147177785991	0.490616925766326
0.281471745099496	1.30886313371911
0.578965333223274	1.42232216984661
0.87804186145932	-0.0154240758721385
1.05982715347242	0.341363788660446
8.19782837423034	1.4999245102088
0.152931171054247	-0.634375902176807
1.73768821435089	1.19715878196452
0.158646454219564	0.978205957550145
0.606929271264969	0.37188113182299
0.281676454888471	1.28719431773675
0.217834810858529	0.119269715975473
0.58009648653595	1.38191567250587
0.203342105213291	-0.122585097636124
13.8727388455503	1.49999999830441
0.161486848312354	-1.17713481536542
4.29669978194979	0.285389881785319
0.243261509607557	-0.0813773938270974
3.83637494590625	-0.688601671560709
8.68850560342874	-0.331834269617495
2.92721565142944	-1.49999999975648
1.11475680709771	-1.30708119797794
16.4511351241323	0.5846153658421
4.0662904048251	0.0626991274162656
0.174691041414835	-0.710116219996454
0.279298095641124	-1.2048410117395
0.253671956323561	-1.49645876693612
0.15105106888182	-0.548882620067521
0.245792868443368	0.942776780283962
0.690728154218531	-1.14225525381555
2.00783772669574	0.715529565395771
1.56249999999832	-1.49999947464349
0.255329333535801	1.20542414426697
2.13089693152248	-1.38058582022146
0.487984557817356	-0.417175557845188
0.279400004984135	1.16214880782121
2.89372987976256	0.0718577551874748
3.73999633811677	-1.49999963350277
0.635585739240522	1.18033555098442
4.44876666695154	0.077440748155465
14.1072940856814	-0.583446017727074
0.205465035046426	1.27503624627892
0.597570679017617	0.232435733939488
1.57677918365496	1.35111499165694
3.24008019632719	1.49999999997829
0.24288637889305	-1.17603353306185
1.56931032932529	-1.37612926587899
0.157661599543034	-0.191482723851582
42.2479234924784	0.416878145917855
5.16329148079777	-1.49999160746501
0.234130783097916	-1.1037209617274
1.2574824083668	1.49999999999998
1.48510730976112	0.464897652029694
43.4086418824393	-0.179096679085714
4.6977035244299	-1.4216346902083
7.43324130473832	-0.276224823639364
2.45871077723139	0.0658914180625793
1.87531403240134	-0.931613635706802
1.42305277683321	-0.169468512033562
6.07197514184415	-1.00767872704318
2.21360250655409	0.458183719570354
6.0595671781537	-0.808707204570293
1.15519940982789	0.69895799873298
21.9665030384595	0.304732311097754
2.05912226175322	0.719711974166493
14.1893173910302	0.455103175315607
6.3442323850152	-0.131160035008883
0.504603990588464	-0.284440859529351
16.7385815410236	1.49999999886674
0.997357867367279	-0.276755676141663
1.11799875455351	-0.321925443679472
4.28408113325307	0.469014563733681
9.48366487660675	1.21378788865675
0.328583760809501	0.954858714263047
0.303694231539815	-0.130255421115318
3.40037825331263	0.68662303033563
6.53583927442144	0.565749920837237
49.9999999999444	1.11501523209718
5.67238954711154	0.666300535251837
0.125325235253114	1.4886323001883
0.952144133302391	-0.186582094431532
0.318755127349348	0.522408558550372
3.77141090760795	-0.2410484423691
25.0915980105279	-0.856570643411583
14.408716794912	1.49999990053598
15.4778122675849	-0.162144513386428
29.6539461345909	-0.49450132100842
0.33454698456139	1.2238716142361
8.73964289595242	-0.172787633915888
1.48920591825449	0.875639505473948
1.29442785274314	0.737986808270433
26.2825655501557	1.46830103497944
0.636314319041378	1.49978664264828
8.58265029568441	-0.288854913350901
1.80472803015482	-0.253508591512906
0.879627586194376	-0.0861162719828461
0.835568269614759	-0.354397943933067
13.1749690032255	1.16723634184319
18.4022714135033	0.0735603218840358
10.4090457661551	-0.841430604807859
6.10418688992878	1.49999997391198
0.757982519169427	-1.32727332395485
19.2019394320184	-0.440977292549072
1.21881927571114	-0.177336249219096
7.29027520642046	-0.172162604081385
0.908024746188879	0.705530300622033
6.95022593171057	0.605365277534425
3.77548102179581	-1.05273474222063
49.9999999999443	1.49999999928404
7.9458546619067	0.120575717436648
2.71854840974975	-0.120723320750557
3.30095740251213	0.343006001874579
2.85435106434495	1.47262635591389
7.42337944858009	0.105958733790092
1.10681406523278	-0.153710722703743
3.69697822013243	-0.574137713665846
13.0641412871001	1.49999982533603
1.10833132927075	1.49999670806825
3.07361524078517	0.629317410132862
3.24501739108764	0.792339341589759
1.04536594805563	0.614898541416304
12.2094555950055	0.892555598660364
3.79972259141576	0.55625967294823
3.67844278273654	0.092161534326941
1.00970202191301	-0.205589559306682
27.4731621127455	-0.843672048807114
5.52628633721495	1.16793224641367
1.23348624874985	1.4537850866489
1.03292584657149	-1.23294643741741
0.726523014461301	-0.067767709280839
10.1671174769588	-0.100543758556084
1.98358532420625	-0.8056318379931
9.29642027590009	-0.475900082033841
5.35093393767534	-1.24433737439765
4.05633178241344	0.226737753041318
5.0080791764606	0.317926894038754
5.64032467399844	-0.744247242832898
0.969047761610948	-0.849703753970574
1.03490231091481	0.116636042577453
1.08043169195121	0.115862877701209
18.5236916545442	-1.49971460684011
13.8652081639827	0.80915207751067
5.75384039629929	-0.398037999526068
1.02183464396647	0.137736511133052
33.7761270271063	-0.597923376739538
14.9485771256612	0.623992682387799
0.46971097730984	-0.906205706804777
1.30419816032231	-0.0453512868734779
7.35841824577779	-0.278969441959173
1.79998270464306	-0.624033814064761
6.96561195370068	-0.219747127532675
0.553443385095529	1.46778845655406
22.7952650733484	1.49999979343053
3.45200244319906	1.02324844004364
6.73189560637846	1.49996788618105
0.428735306937165	-0.219607275961015
6.7968878246271	0.0955453695537374
3.14642004554373	-0.905353450738927
0.506977827748838	-0.393438711246192
30.3319601442058	-0.68577965031306
13.3683069295656	-0.470480803202304
25.4870847708124	1.4812751134542
20.0525206601604	-1.49999997471841
2.60771427197869	-1.49997943109897
0.811318503350265	1.07876396827873
0.703311953987452	-0.522257769487792
4.57134264130658	0.0668107999587805
5.28218639239415	-1.32352209352475
49.9999997584194	1.49999927075602
2.65211069001633	1.20539096568675
0.827312855093127	-0.888763616470757
4.38256206130006	-0.823407177946789
11.3458311930983	0.161867353568583
3.84811274855135	-1.36792025879846
0.939532327641155	-0.956499663160993
13.788057096959	-0.732617437464104
13.1340900174954	0.332144818160578
13.326512389969	0.000456078242634597
4.64658159608666	-1.29085836954871
1.56249999999819	0.39972005932235
10.0902563983036	0.322229179026605
1.16958997815147	-0.0288702349053605
22.1744668917985	0.950098241157014
1.09749768204724	0.14270763455276
3.12501029207985	-0.888432829657508
23.1867045968825	1.41473557982472
28.2741719631088	-1.47540316067264
0.657988375318408	-1.30115317632029
2.00334215885238	0.564559389860855
26.1925148615172	-0.133843852425009
49.9999999999355	-0.895360468113536
18.1534889776371	0.0645381739090272
0.530435217831393	1.10805507249017
2.97132996920133	0.0140481536110983
5.5979625729548	0.0650703952248172
13.1576545098562	0.517793660633969
25.9582267466738	-0.578067367315923
1.47553079414693	-1.49999999999619
4.35118467337252	1.49991880596843
2.04074298910357	0.163612110423493
0.608006931008237	-0.0957161812529112
0.43696500380349	0.770763226170657
3.84848501245489	0.411268185972475
8.75752997218118	0.407667982690154
2.55685237891362	-0.310949202587677
0.823941870609615	1.49999999610399
29.2111812077836	0.321149807239729
5.36134591635556	-0.62763232908438
22.6208312824606	0.382601242507516
17.021422954388	-1.49997790374765
6.09359156330159	-1.49999999950484
49.9999999999443	1.1273262375637
6.98437021032822	1.49999999999998
8.83902447025823	1.4999999969443
49.9999999999444	0.204323314852938
5.13038059795895	-0.603846661687081
5.34824732591459	-0.526230165121258
3.93204783201388	0.0409177174965164
24.4969227957832	0.531820892194408
24.3107239146109	-1.22799116041355
4.53960342226322	1.49999999959895
0.14330375021644	0.737334589147663
27.4338187992935	-0.481923365818935
8.78030766774346	-0.220038700070726
43.0639298136297	-1.42611469497519
4.16613754531073	-0.513100349796375
0.339687696374343	0.160483099101161
22.0702645442096	-1.49999853039114
1.56249999999831	0.202854132191658
1.52803148873988	-0.089598563876837
19.1399374977606	-0.380425524544841
44.2829768721266	0.0710838926719399
4.40509325564943	-0.572716495044405
29.2847886447637	-0.255082090799557
2.55442172083033	0.0345338602538354
23.5271556314276	1.46873778128226
8.64477903301999	0.833406441100721
18.7462044919962	1.49999994949105
2.80674477736571	0.0606993645496661
2.90724713590951	0.753559518702742
0.623173327389942	0.201975125625062
0.598360559166074	1.43684580651218
0.852435537290588	0.43974442689841
0.198124415807267	0.325868605670013
1.86014155509329	0.386058669250877
1.37780075196223	0.676419317078109
1.4045019367	1.13544108428916
1.60529210479709	0.659133734034076
24.6754008388209	0.0286611675217746
3.35115672289999	1.32254388484847
0.883573588944824	-0.260110397785164
0.535901328826647	1.39315017129135
1.21413215797475	1.49999986191061
1.82887122161996	-1.49999999999998
7.40415504744094	-0.25081881056471
18.9232120878757	-1.38550166511135
0.648668403435338	0.0753530867175232
0.711585552000698	-0.203430084225753
12.2457249188512	0.871816152299147
0.855404683930933	0.71204937038136
0.317981932251271	-1.05391507947405
0.134707909234008	0.356632155913695
5.16056905990226	0.659303923120751
5.96265334740995	-0.0147007791487729
0.433117379231879	-1.1398581980962
0.645844357618156	0.239753573571865
5.46509461445611	0.243208732993341
49.9926744049615	-0.309788942283096
14.2196720501999	1.49979405488385
0.833981647301878	0.116408234469326
0.918481516579642	-0.999512422427731
5.32002549008233	0.0614610514407641
0.767954007531674	-0.484746782467705
0.673361909497489	1.49996528426182
49.9994900883723	-0.579495984993868
3.30905011920131	-1.23715379670315
27.5270663996952	0.710612190873583
0.586504128729689	-1.00628718900445
0.53956547262381	0.318676455711242
0.166358394916778	1.17743109596849
0.381187487913862	-0.359095937761479
0.730607698739375	-1.49999759779594
0.784059308543951	-0.721694077522133
2.09662681026504	0.247027732221315
0.285768219388771	0.824928373219312
5.89819578545737	0.343530423529584
1.52834548874543	-0.192756361871876
48.2448712321332	1.18533235417776
3.70840704523287	0.117256328816242
8.19525817092011	-0.553927934329397
0.731058505894447	-1.07508004480779
16.6686606713651	1.49999998551926
4.52867503833628	-0.178413269623301
6.28931370662055	-0.530356306319203
4.83349877563489	0.024311098983075
6.27004080082005	0.267407584598574
0.816026506705952	-0.0677937235409765
1.37007984050922	-0.311125333113035
0.788346800565482	0.104915766008808
0.932205989832456	-1.41682493572893
1.56249999999834	-0.381183105732919
0.943339594993249	0.596845540710769
0.888522568276555	-0.230613797949883
0.80131191707299	0.270858252777441
0.394713694681584	0.246402747618157
3.2764924287437	-0.240176991741925
0.267267562351845	-0.0958068687566184
0.402452661428388	-0.377895328729373
49.9999999994	0.303254479184495
5.92123865406004	0.905104601821761
49.9999999999444	0.0249840777988397
0.20146873935429	0.422508735464672
0.898562340975621	-0.70254153719545
0.555854555171341	0.840418819504724
3.20564398488324	-0.268602494756676
1.05462022028168	0.0993865056339945
6.24712057055697	1.1372405047543
0.447098743617608	0.157606516180109
4.70451367214804	-1.23244521126201
3.09442347916854	0.872942367395295
0.527194740855841	0.720526444363518
1.94715602187714	-0.239391373008287
0.148576527406442	1.09419832231259
0.444179073124995	-0.0505893498559704
0.33830564241899	-0.991987316049431
6.06877776528956	0.402681903573261
3.34555477732426	-0.466659950157995
0.627395467974361	-0.577930674156136
0.903217851921866	-0.262026890978911
0.565930321543557	0.276649675223335
0.618079540405985	-0.264209851074791
0.888884826648848	0.256153696887639
0.668475512620233	-0.328643042022765
0.385818082384503	-0.158273553595781
5.94676199988883	-0.0248323148209976
5.80395449760896	-0.476743953530768
1.71825836130863	0.954507945197748
1.10634862191336	0.157052857732066
1.01434593099307	0.524099606498441
1.54559855076766	0.105804142707996
4.29619910436069	-1.1153970071161
1.05248127911919	-0.464783727285666
0.877190928473304	-0.242612633357105
0.466235363956525	0.146551764752951
1.44744543407036	1.26434767791216
0.57169299995326	-1.06127995943173
0.852039487261631	-0.137076365641124
1.12301676231939	-1.27925677804724
1.72592621952097	-0.546524710164465
2.55818281717341	0.23708376085736
1.1729030580676	0.127716616505302
0.756515849026796	1.30277046803178
0.76006175248063	-0.843971553825999
0.928860961792296	1.16536740686229
12.1958007127965	-1.49999999975252
49.9999999999443	1.49999984448849
0.801897900048711	0.021951623515591
2.51391810851055	-0.706157437208531
5.89919123213007	0.661272976649877
10.8948726508578	1.49999786689773
5.45295696140377	-1.31360236739922
1.56250008101491	0.44337919027462
1.46682484832207	0.270073153413124
0.956762348085192	-0.991250910199328
0.793405117991811	-0.202037785094066
0.434549930975502	1.49999894048489
3.96655583852488	-1.17836971217952
18.2895301852749	-0.821321945319708
2.37759161423347	0.864056470191887
7.75749624754599	0.296025723014803
27.1983569902185	-0.581826084978412
3.29304242824896	-0.608490729665752
0.0976562500000116	-0.489724174722124
3.08044973187532	-0.34537013330249
23.3119467023253	-1.49997257855564
7.21735450686521	0.212492657407359
18.1349544972178	0.506992994893696
15.3719128096237	0.0148632471477918
15.7378081877087	0.851229228073744
0.356946364885777	0.0927655850462099
16.4498332810769	0.341019949033529
5.17327233190804	0.429692099414212
49.9487733341655	-0.999002018804658
1.46492629792572	1.49999723342023
2.75726304883374	0.932614141764433
0.604591198892791	-0.0973584790274942
2.40609198582609	1.49999976096914
15.1352411153296	0.0875963459508681
1.03907726583956	0.22936097578203
1.71157179348121	0.0773629787293795
1.41520227861258	0.484806190479855
0.857279418832515	0.380999182687875
1.77672976304309	1.49999925170809
0.537624751988564	-0.428470990604299
9.1949103988953	-0.613506656148941
0.203800686583043	-0.185682854059973
3.34648044192103	-0.184987726028939
3.28189874937648	0.132191952619106
0.39942896710429	-0.170260799391068
0.719519211059256	0.0710876982629693
1.80177500384843	-0.24725463502944
14.5808651436168	-0.665462311470805
5.75410239110216	0.245247396079994
3.99117137056998	0.843623477944884
0.571093307448579	-0.378399598505805
40.5556175060653	0.503146251648512
0.923381268810781	0.0669086525275753
0.289983567889555	0.149578644855772
2.22964923309903	0.784883591585541
8.03889110861705	0.237793739707614
11.7605268472498	-0.559183810538846
28.819782450811	0.454343278388871
4.40708904721527	-1.26869396204075
0.644050362388405	-0.627116636823709
0.174458243864818	-0.29320467177536
1.46380020462997	1.19422524086138
26.5578090608896	0.509979297005005
2.0558309615292	0.492631890736324
0.576417480125843	0.0715067153067048
0.684155550110941	-0.455551461303437
2.52340469876503	0.202683336092579
1.98138253452441	-0.519603980884682
1.21958468670543	0.0657323114633045
7.86630372842463	-0.256657345254544
2.63691343774618	0.695072290554162
0.732126511807929	-0.902611280690682
0.417689849550763	-0.135404705663846
1.01853896338448	-0.920136646215363
0.69012176123343	0.203459473749486
0.577699796242581	0.0527475397946785
0.136251775117131	-0.102029879979042
0.495609862695433	-0.0366831769138371
1.65241031485486	-1.49999999999997
0.301166584991529	-0.615201628030452
0.508580464351531	0.111706823483832
3.3215972471762	-1.32812877719525
0.895732460140626	-1.4999998385463
1.1872173484262	-0.492945216994178
4.81846691233422	0.443523676297197
0.770021624455864	0.30776906980969
0.74436473949715	0.672498197447706
0.25103751825216	-0.730990426409187
0.886742779080471	-0.138417634665026
0.652735724636697	-0.154573035711061
5.36540464907403	1.37919676890918
0.877026990569058	-0.119541535901287
18.6445128091824	0.560996949811518
2.013683748354	0.62925291009009
0.506565767905724	-0.176966888003209
45.4350035844034	0.845955884808969
1.3006675084923	1.04755427279953
1.55437290818855	0.839308889957762
0.888322118554609	1.0924023859107
1.30208042231752	0.353938412288452
3.85600416366608	0.526367955318972
0.477148463614315	-0.0154796694734884
4.65734576126812	0.111665494473394
2.03218998620817	-0.0314804360088358
1.28974840336743	0.126884014965837
1.02818922312653	-0.276177810620881
1.90513004152556	-0.214225687705121
0.599661143507376	0.03476697380569
0.718884248433679	-0.145290458334643
0.396205445601696	-0.0746735954087868
1.55379828897057	0.136144670721846
1.31602610527922	-0.717189893698115
0.711660159829217	-1.27422993298901
0.817368236361829	-0.0795746091057592
0.980912674139973	-0.166492801960195
0.438520695960354	0.0687325309003476
12.4952742713875	1.07319658610412
0.723178575800144	-0.553239288086638
1.08238733614331	1.4999999999916
6.45077128806143	-0.0895466929846804
5.827824539122	-1.49999999885872
0.113916202788859	-0.114450784770525
1.58522632955489	0.511695393106891
0.496442492385403	-0.176044799391991
0.29117804974738	-0.579295644929633
0.324404073424543	-0.196870654055977
0.613144763924068	0.0994018534311722
6.4425872985508	0.295409952679679
9.65650955106097	1.49999999993182
9.03048646144334	-0.421533119002242
0.323507322768563	-0.302155350908187
0.637797567159574	-0.1865231071155
0.492794751269426	0.188779322704364
0.768224785552414	0.413791288499351
4.92483820744999	-0.111548380328944
2.37842343875312	-0.37748710551323
3.09832662449991	1.49999977281942
1.6527247304651	0.175392124603843
6.04945722652649	-0.245724875121704
1.9237642829809	0.326106344566495
0.305364400139647	-0.616252880317532
0.893063512937445	-0.0455139868398087
0.815491995452249	0.51699801759907
1.00103870743859	-0.0633677164310814
1.23711803963888	0.202560791296683
10.2027767639016	-1.01197771262118
3.68469647217006	-0.593464218834083
1.03445489350988	-0.926810735738682
0.795746196108541	0.0484364581055977
4.16910822317911	1.49999999960457
49.9999999999432	0.943050053354373
2.72864244283752	-0.563731184609774
1.3512076766266	-0.244893728054661
1.52470663689407	-0.411506925381306
0.926182911251092	1.49993965670674
0.110093448737187	-1.06926790993877
0.423400737788711	-0.732630464542286
0.684658583777899	-0.577642675387623
0.439231876034201	0.497985785078057
0.479180195542972	0.636756148411769
3.03518309854916	1.47470325547073
0.569381775781439	-0.723342073420661
0.625985139637103	-0.0647999909772628
2.01884346588599	-0.0898469252112896
0.292738224710583	0.894000996157616
0.941166304773876	0.204989537630981
0.4512920376769	-0.269058245943785
0.894764467966489	1.22341736163838
1.52735223578631	0.442011732671584
0.303179593040937	0.299379392346049
0.391902236248358	-1.30992153330248
0.464860904743667	1.49999999999931
0.245626630246642	-0.150588174713115
0.85274787887732	0.519603079857187
0.513646421101476	-0.348703095781187
0.340217687964908	0.107406958685555
8.2651867602456	-0.53924982510757
0.531543688928889	0.207169542397028
1.5624999999982	-0.475573299508387
1.51488061696722	-1.4999999953247
18.8003841778614	0.16371134341126
2.69484018495381	0.630039934334431
4.52146328121567	0.875684798262712
8.53998421726749	0.141596892811088
1.08108113627164	0.120971927447008
0.386248867867891	-0.88910133249933
0.435557654771146	0.520230933410917
3.82910061483362	-0.681815615195441
4.15311000490337	-0.22754737387483
0.372907628713456	1.14443223202042
0.5196862010644	-0.0148336082691904
0.650566172647278	0.414937005421092
0.431238500935289	-1.49997683343336
1.56249999999835	0.0962724511562455
0.342941184333857	0.19819181054586
0.504386658006794	-0.544413039498426
0.317152266284681	-0.587791669676277
1.0802153417647	-0.342027405490727
0.244746449533059	0.889103337326231
0.982212783364586	0.189143309866804
1.04367326799148	-1.49999999983797
0.741052343850546	0.041799450226227
1.37938473130913	0.382233697227076
26.9185506664877	0.0875537954730323
6.73970193977935	0.0496060630888851
2.39274847085469	-0.818751182960662
2.26345861418483	-0.768421177286683
0.613184249316818	-0.560577981457129
0.932985270050995	0.375530964517645
0.563319145854432	-0.336071938848209
1.56249999999832	0.196466522126724
1.03899120030778	-0.508902854974168
0.889113451048717	0.219198029866725
0.228286001816297	-0.177123870820307
0.606074659232739	-0.459338212277982
1.32601604208353	-0.0230096421201543
1.11091424910801	-0.147929895201751
0.804062857162021	-0.0862619952772271
0.974072116215418	0.0353188656536265
2.66865366040921	0.767543152725222
7.47279546055961	1.49999999999998
1.24145761364319	0.747874227419171
0.857435226587058	0.360871670430962
1.40580522654841	-0.370111980423215
2.01578813616744	-1.18260954745287
0.097718584269178	-0.166843055959908
10.9043847897192	-0.357446813482135
2.22185042749943	0.181792234495046
0.671664261015449	0.891423950872517
0.583197689953935	0.0789561922400768
0.587707449622995	-0.222484599384792
28.0526226667128	-0.462320163894023
0.323130647992058	0.703241618569236
0.326109075123598	0.217253187776631
4.06220949636705	0.415969103232044
0.399140256818021	0.00978983272565034
1.66416720208097	-0.376491975398809
0.452975481474667	-0.10993726696171
0.459648302012372	-1.20472509149759
0.204170171404014	-0.223090271547806
1.18658428210887	0.715019823510339
0.733339952874493	-0.975343388953921
0.96611340589047	0.280122776214162
5.44708430430126	1.49999999999998
1.5624999999983	-0.740437672158016
1.05394345270472	0.253310418411872
0.511787391474951	-0.140875861086411
1.11905884928226	0.82638764279244
21.6734798675339	-1.49999565586515
1.56249999999835	0.0256624064840535
8.83966818065757	0.268651362389777
0.974546813164968	-0.857228243625078
2.625624659323	1.49999999999683
0.677007892485213	0.538657302482375
5.07622330470303	-0.451755436082913
1.73048462292862	0.264655013576661
0.439680216313048	0.0461891880435338
0.573053873938666	-0.281913829546913
15.6719197234394	-0.478622440074746
0.731432618725888	0.397045168881965
0.711966716631845	0.242716144181643
0.418601150623678	-0.218948011267769
1.16702627372273	-1.19692522191394
0.184843425670143	0.074824390578669
0.215449268698797	0.192959605189238
4.49687477507559	0.0410830095539355
0.176302896314882	0.0729760426820587
49.9999999999444	1.23434367906452
1.20243618476123	-0.481831096551143
1.13088821611698	0.132502473972675
1.60203666621413	0.197061097283374
3.85480296326952	0.198028004869532
0.818540054782751	0.136839491618094
1.3616620336668	0.505422964813182
0.72245560158063	-0.0484960882343686
2.95455196362536	0.491818489658971
0.667193433465582	0.0364799880054339
0.664688394241587	0.091252419888878
1.08380822311503	0.0478710797951892
0.283299305575821	-1.49951496426279
0.383288590139913	-0.894434853116089
0.521427366632642	0.0673458617071611
0.270302589392157	-0.344444992417203
1.56249999999831	-1.49999859776921
0.468157945420974	0.230901520021635
0.473703323338854	-0.0612266540163732
0.643152288359613	-0.0667936554508459
1.86936339813473	0.182000872513248
0.0976562500000111	0.517347345147512
0.17815947157221	1.49999999999996
0.217737947319438	-0.371503886796624
7.01202173033428	0.0211675791848382
3.73267588185169	1.49999999999998
0.413094376245604	0.370629966578227
0.137138342877316	0.394103323027809
2.71548431124345	-0.746526692105327
0.536893909741682	0.186250611815016
14.6731186401917	0.956058615133483
0.443595396540344	-0.435156314359645
0.188870957309186	-0.917820829154
0.777402210253942	0.148012751234746
0.877986421326206	-0.0432323985756437
0.703905272212419	0.190506425166202
0.561972351167067	-0.593821507839814
0.735361399044584	-1.4999999918955
1.86175970465952	0.386843044986171
0.0976562500000112	0.556109006594953
0.704561249658229	0.066177615747839
0.469452798550021	0.116069621423711
0.276368096768198	0.406662990178611
0.408183504505254	0.788283965817893
29.6916696170693	-1.49999999999764
0.510761723114821	-0.294461984777
0.502463593136887	-0.194662620297976
0.285948013650103	-0.28411778545359
1.30408650641381	0.17447447347657
1.3976502496255	0.244940344615858
12.3930561479702	0.229003503324321
0.894719616620215	-0.25544740260237
0.232788665433216	-0.0959292702672789
0.575211001127808	0.0500579717407009
0.483763264010666	0.115540764315407
0.370121369368595	0.327562918916795
0.320813369449294	-0.347265307448661
0.723454810008844	0.379781335400902
0.769020863338209	-0.216026247667829
0.551637428347254	0.254101053779883
49.9999999999274	-1.35524074217793
0.313678893352448	0.242981029319613
3.12499957993035	0.0150290038713027
0.790443880646063	0.821870736339609
0.457673920882574	-0.474334106523583
0.316576355094296	-0.180829608895385
5.46076766846123	-0.531564542258454
4.41901865258928	-0.114957832117593
0.523474943846051	-0.0866279640828181
0.378297965401634	0.184620893975397
0.949889345627614	0.537781071817771
0.71934283657099	-0.0917977121039174
10.2830821066567	0.341510548979864
0.445796195160573	0.515572648307984
0.274012020542383	-0.0350753399140031
1.00695815898098	-0.173381064119959
1.78331827440078	0.0626257471614796
0.0976562500000114	-0.101988189184385
0.904866924788301	0.0210299723427763
0.523164217876967	0.0508269024989996
0.939212920936271	0.313406640660813
0.254644565013739	0.384582733092289
0.115530841323059	-0.0684152599271955
5.14153725589713	0.951951300273811
0.749774088461111	0.205374467450818
1.56249999999829	-0.92168155740466
1.39429779637115	0.606488874139084
0.675355485079288	-0.289921776826219
2.1517233672922	-0.0625897996483086
3.22298175205531	-1.06817776382815
0.497348679269226	-0.167730284221309
0.122374258689014	0.488736456857762
0.624586009194329	0.243401683118457
2.28116345751591	-0.229753480009019
0.343620927876057	0.158940128279546
1.12735552864834	1.49999999999998
0.974570968282396	-0.353451261358144
0.730737745908212	-0.360999214869806
0.114250757350326	1.24576854576355
6.16095283260561	-0.709561496136738
1.80799130745016	0.19496823702474
1.11892773728839	0.117938840648958
0.160174147554568	0.659047947672716
16.1865973510432	1.4721922600085
0.365810455612067	0.25725543391187
4.13923158528719	-0.151336091129408
0.999273691687108	0.0177087613865497
0.142944283424967	-0.214302750461561
1.28432782346833	0.578700873638001
0.866479439097579	0.36623129025132
0.579544342134129	0.202261210179846
1.13658567877695	1.25737587573669
0.429734546380942	-0.0202233508337815
17.2853009326917	-1.29919473537696
5.47678605831967	-1.48102005624491
43.2062382366347	0.686754915860665
8.06332536974894	-0.988633984914409
0.934060897352762	-0.388687914406237
5.17867418781067	-1.44327255693253
0.201314592168366	1.49999999911116
0.620856803723102	0.129122378105677
1.42935937704527	-0.40494072492016
1.40821397735492	-1.49999999985665
0.601528933532324	1.35389141635951
26.2193096847057	-0.00243664213992224
0.973764690855651	0.219801559321728
0.433331274297849	0.592397892575899
0.723511991885477	0.563360129433309
0.624023752420622	-0.00321703230466106
0.528676035471477	-0.242464514747899
0.58484409664902	-0.542485401073418
0.392266420970002	0.081399154680786
0.455758441574733	-0.327374951858923
0.292646173822469	-0.0128856141858125
5.71041825844355	0.164299071598668
0.711452066599574	0.32920317082087
0.868719613175214	-1.09093787721152
0.846481312155528	0.458241072797846
3.970235415157	0.0635057694983516
0.596931860783589	-0.134856917344189
3.25162473256893	0.415577733311522
0.398429709409748	-0.433187656454115
3.35861625779274	0.0691521935143648
1.0113872990121	-0.293780668415758
2.9435843650978	-0.228505749663882
0.92431351229243	-0.828825835413139
0.392850231817786	1.49999999999998
0.168523285846485	1.49999999887381
0.719747393268986	-0.123925995605821
7.20709175542451	-0.802878251642027
0.853342466933606	-0.0762715796458316
0.47021268347943	0.0464749905330554
1.00317388154727	-0.0738744569638284
0.681662810209948	-0.14829629583189
0.397565168373652	-1.03689561261231
1.01240463858183	-0.326470922977686
2.09205527165341	0.171880282470884
0.689333383823914	0.0177952986104377
0.644063426904668	-1.07818629307623
1.29235430074749	-0.286362010078256
3.50376752333837	0.519569765199109
1.15756223848179	-0.0520200545197705
0.914624317064415	-0.227282049368249
0.276866899877367	-0.0140825130362595
0.46447282107553	-0.804588176504622
0.68898891047612	-0.203324468605192
0.435579816730457	-0.481890162236817
0.12177763259574	0.133613329198691
3.64685156260223	-0.72211625311644
0.276487411345673	0.583126744179415
5.02314606760677	-1.23968298114107
0.822276153258648	-0.496381090986367
0.40907464234306	0.080500494388987
0.386655568920768	0.346399083361205
0.95829269789614	-0.52405442561267
1.21118760233089	-0.204613586247175
0.587036959967787	-0.57484908331294
0.936419829318779	-0.0599463018918383
1.39370876456047	0.337095140988132
0.748547071834212	0.987885754821884
1.14000755358526	0.975483693902304
2.82941796733644	-0.422809530149355
0.454258790131532	0.15216726146959
0.536076183322474	-0.511907579826011
0.838295446328111	-0.851397890729082
0.104601786607135	1.25438696562481
7.9687245281343	0.611408198242957
3.10778335799069	1.32912061476909
0.665011174653978	0.644888821047375
0.564536930326076	0.753362446149568
2.64718553975576	0.971129767152371
0.421739895023494	0.562031945542894
0.427048505141805	0.983983480843421
3.5170050352538	0.204409214156347
4.46821100047191	-0.838312648389001
0.10029949964897	1.49999999933438
0.142163786685458	1.49999999999966
1.27240539584335	1.49999999999998
3.45912654868866	-0.329868033700232
0.39584392539079	0.442118151640874
3.12500000000021	-0.542589624793053
26.9608697441318	0.800243058075937
0.857606442932231	1.32243465077412
0.216931612762586	0.85926958270261
0.303206418470199	-0.70135489396694
2.55195218076388	0.795781592689652
1.97782092735948	0.294344521570206
2.44027456391677	-0.22430919792789
8.27001179319301	-0.246310962835336
0.365893179701441	1.18126589384407
6.40700337699646	0.0743559577506152
0.810874357258865	-0.0302334814357764
1.19878945838388	0.544957868845124
2.27927072338537	-0.197382404453519
0.140842942693193	1.49999999999998
5.85871751546871	1.49994288223802
0.167670299452338	0.16838395892235
0.479029864513559	-0.854838040695348
0.0976562500000111	-0.887479825489072
1.88238117017774	-0.254329962874728
0.149676206487292	-1.49918299118721
0.146669268892589	1.41500387162707
1.56249999999834	-0.75700102383384
0.378882232482634	0.19038788583803
11.1404628312175	1.49999998842601
17.0686177728316	1.18520414139578
6.45822848278074	0.694539840269332
3.1255541697724	-0.524659753607165
0.578782370032304	1.49999941019143
0.461251961764209	-0.0405797700247982
1.56249999999834	-0.37636088136822
0.707019717922173	-0.401974555575012
15.3448702372263	-0.107893753520926
6.96221632342594	-1.49999999999824
1.79232755615008	1.49999999308299
3.12500000000021	-1.26897228987497
0.160974492711663	-0.00307454424652771
0.818721805747062	1.08673010725455
1.85435709636881	-0.246522732438155
1.04267539501237	-0.021063249657085
2.51050910460718	1.32445567450675
2.70454355530856	1.49999999601598
3.62934889230481	0.77771556624566
2.27113914338486	0.519933176652696
1.37796230690267	-0.00334078044818312
4.59011535802902	0.789554481703666
1.07178627179095	-0.745622603665198
0.715858528747221	0.339952803146789
7.07187260234037	-0.647996119187481
1.64365708191481	0.527052312681666
0.39676961192831	0.433681073811603
1.3867623086736	-0.451058312913708
26.2813766409866	1.49999999999998
0.602526124145516	-0.0362293526744515
5.68044681178211	0.306466658679342
1.0249252501601	0.684311226918389
0.613735990742951	1.49999999999958
3.47234109516472	0.381566189006839
0.245801594981129	-0.366890127513586
4.74501504934112	0.419252202203937
0.719086906929338	0.136391948255385
0.25215364920866	0.460093615663725
1.40656311994588	-0.439640266852962
10.1406496234836	-0.0278233639246637
0.329548341403546	0.484190534956338
0.801207127320692	1.49999998977686
3.31813437753755	-1.49999995963312
0.23888314634171	-0.63008524195692
0.669687095882334	-1.49999999970931
3.96276305810141	0.632038413951414
2.29513487028243	-0.003588897715651
4.52525921307827	0.226781910116689
3.1250000000004	-0.0796517749600095
1.5870465961243	-0.0295439307209629
0.63157603025619	-0.161476291571561
4.37923175317103	-0.933176730032261
0.351967765644852	0.68846210836562
0.44588142706573	-0.20629855091355
2.04135709905583	0.966300150594959
2.48931555471313	-1.49999999650542
0.0977241499718606	-1.31676797562292
25.7139965139172	1.16465504090653
10.5869649801178	1.49999984900162
49.9999678256906	0.21934228786684
22.1438403885261	0.596202146886582
0.162313550760455	-0.198082671921462
0.681280714586974	0.271807055481908
0.767213141417724	1.29717840433439
0.107596508243823	0.000952609055089127
4.92720366934784	0.832935275069518
0.206154104699018	-0.278689633067222
8.73979794664867	0.440889742360416
0.99677204065151	-0.270579585688197
3.5822513950547	-1.49999238569142
2.93709243643031	-0.147431335494892
4.13782240484696	0.134434129999764
0.318343151479254	0.845723479525304
2.26464501502944	-1.49999999999996
1.34030211378073	0.102265689843919
0.0976562500000113	1.49999999999998
0.285421052601321	0.285704664476132
0.111365880886492	-0.499557457948413
0.345061647542662	-0.645891452304126
0.626016638638562	-0.0215031409573567
0.437832696022853	-0.163190916451298
0.636512580432081	-0.320700940954368
0.632357420658701	-1.06826238975763
2.53386529830146	0.517371673671016
0.0976562500000121	0.518008075606667
0.31099686380882	-0.346327067456148
0.324958469138869	0.227412802106725
0.0976562500000111	1.4999999999941
0.335302554822067	-0.690915911381951
1.45368157588124	1.49999999786349
1.59299956699365	0.692900248729394
2.51912710521914	1.49999969827663
1.47518249871217	1.49999999999998
1.19724975382333	-0.17829551593321
0.630577998053772	-0.144575663493104
2.47539502084095	-0.384876091781492
9.89172303057409	1.46914260449265
0.293521280091369	1.49999998941926
2.62214557298369	0.189948919112287
3.44394787119229	0.705118465218845
0.992793304177331	-0.292533780125241
0.419852179339445	0.146313249706867
0.57071589814666	0.0652828980816576
1.55149978316771	-0.733233778929817
0.751050026324767	-0.183523646355869
0.468979539885595	0.48270208835153
0.224547767228533	-0.595705391327444
0.766220142616882	1.49999999999993
3.13024261319679	-0.651213349631017
10.1817248181351	0.0554901800826962
4.21397180762683	-0.676462359811903
0.750386225772841	-0.35785564669392
0.592906136469864	-0.217842111071345
0.0976562500000112	0.333077028451468
0.401468053568898	0.189486194956267
0.3641287181983	-0.145664925979083
0.293466981678533	0.759239111189743
0.259180702068906	-0.218369615673574
1.5624999999984	-0.80699375427542
0.415226755435827	0.0227391173987282
0.194415677747695	-0.053094699505949
0.735177572642235	-0.943686048007624
0.732577732619787	-0.265776269388729
0.27691323342279	1.2121220667268
1.04510548830623	1.49998819904277
0.218716342047101	1.43008942135904
0.651435157559735	-1.49986376096631
1.49505336786791	0.599184478739435
0.61822708562442	-0.0712080776049901
5.39554098199894	-0.0349067346738501
0.623572068158516	0.157860523169653
0.356665232843616	-0.616949266355736
1.56328798699762	-1.49999999913379
0.0976562500000114	1.22750144068572
1.59671092557437	0.095093080941914
4.95999187475057	-0.328525588855436
9.51642336649133	-0.042961263753967
4.54161800596655	0.143748403082243
9.24141200593561	-0.119811989769194
0.305022724520021	0.460182017672906
4.62385755666884	1.49999999999998
0.842856689105367	-0.407114743762237
3.14657042338889	-1.49999999999774
0.80700066950574	-0.736830612014987
0.311845075005628	0.874933843860292
0.36693504358117	-0.835699759406464
0.406925838788191	-0.610242871198825
0.121639732265982	-0.338713082482052
2.51029377795182	0.45417692533702
1.62749345097358	-0.405291034069019
2.94850254958568	0.967044710192317
0.873940694359536	-0.0660712762743544
6.61149646981328	0.163284910715984
0.33909490060947	0.231005610357286
3.56208073929872	-0.228661944045372
2.49450574444797	-1.49999999803884
0.097656250000019	1.12951626332618
1.03712096266618	-0.0383828192629464
0.673516823555894	1.23990416784079
0.606240272716084	-0.269216409398651
0.106711579944592	0.00598948230002852
2.60827212355051	-0.366725439789818
0.533193382053842	0.630258129238859
0.666343203378486	0.0485135571045736
2.35856841224961	0.149931408259539
0.177423426510937	-0.303919927348924
0.603629392033185	-0.698276654727688
0.334872445015976	0.0890410718538229
0.494363214367363	-0.662185343559087
0.186943353062567	-0.412518393685711
3.12500000000021	0.163622504483007
0.236727925105418	1.49999999962504
0.540601015070768	-0.0786005640572203
4.454621423338	-0.440743106816568
0.465780140242703	-0.35706389213292
0.558180692669818	-0.0683904401693714
1.56249999999834	0.260208430268782
0.648594935574333	1.30578103918485
0.0985143745521079	-1.29321157734995
1.54110979431419	0.476973323979282
4.39558995366527	-0.172264904498727
0.326428448924035	1.49999995920699
1.44077090222019	1.03255573327088
0.940049601854958	-0.320906655991551
0.119204688590122	0.481568292953904
1.91601618169123	-0.26087698488993
1.56249999999783	-1.4998542038156
0.641078008796621	0.4850575027909
0.0976562500000111	1.49999999998534
0.416816564267296	0.834614213027379
1.21240651749628	-0.146323896619044
0.523362358524855	0.103107715263519
1.59795434725955	-0.295885934598579
1.46263637799114	1.49999999999998
1.30342251492514	0.803009023358187
0.221224201661517	-1.49999964584216
1.60227438090603	0.347573880257134
2.65923414006885	-0.373228579346484
0.728370857749939	-0.754042378638384
12.5565772138672	1.4999999853926
3.13381582662406	-1.4999999968874
4.69769970861565	0.0313718148508723
0.640563923253272	-0.107974140796948
0.325606098845442	-0.244539485283898
0.214118767218318	0.0820884946958828
0.301834761090582	0.717372838095166
0.287678558441767	1.32604996175895
0.0976562500000121	1.49988795918545
6.17370385893213	1.49999980232217
0.298600464015295	-0.659276585100347
0.272420399296405	0.694767005858544
1.22572554902412	0.252206273938182
0.112081754243598	-0.329103476806637
1.37900138333803	1.27625364301136
1.53844590083203	-0.286217542452425
1.50457956036778	-0.457765634983453
3.12499988853141	1.49999999999998
1.5233628572007	-0.165698599283034
0.726104027765466	-0.880835695109253
0.866194849025112	0.150723674548137
49.9999999851174	1.41743110981214
0.174150372923652	-0.041967851521025
1.04538573840747	0.138035191586874
3.26999861107163	-0.322241760321603
7.68976602509271	-1.4999989470755
3.10182714525705	-1.49999998605717
0.46079772846966	1.49977889971211
4.81439296216425	0.114127059959644
0.544981666682699	-0.103258230650048
0.339383432336127	0.788466545358097
0.0976562500000111	1.49999999999969
0.265420284567936	1.49999999931565
12.2748966577099	-1.49999999197764
1.09506670833173	0.256808473843143
1.46468456033983	1.49999761712025
0.152399870678677	1.49993375671718
0.432783058181567	-0.110507132564486
7.88184793359801	-0.179513435892807
0.315363476700055	1.02290703769077
0.285781420380649	1.26045329245514
0.340965143070115	0.838419561312128
1.7742385148839	-0.493572583726032
0.671748912902876	0.566704193349075
1.48968060867476	1.49999999994309
2.58804230016285	-0.816982409885246
1.56249999999832	-0.273649579709068
0.121392770359162	-0.116482363933464
3.14806936730418	-1.34688533877855
1.32109061987582	0.131078760625653
0.701896027777577	-0.193040789084532
4.56883517918899	0.642788525161301
1.56249999999833	-1.49999993954421
1.90440819370299	-0.231957705706394
1.87891318158959	0.827267962529055
0.693491752345473	0.112242189119606
1.29810233014179	0.973760895956963
3.71602848342705	1.4999999994496
0.949551583626631	-0.615364126818379
5.16350932753734	-0.394724812672824
3.93402104973324	1.49999990995998
0.34391433301787	0.0714893478285377
0.845951256267301	-1.49999999978787
0.140623690741732	-0.0409449407226915
3.89873889751678	-0.152991130964976
3.58446422677911	0.582986950885145
1.37359180778723	0.00421506984152969
1.11326813603999	0.453322029421394
0.503385082258522	-0.15060666075767
1.56249999995607	-0.00348623953532933
0.0976562500000111	1.49999999913029
0.557744439801968	-1.10158720311345
0.119937415547953	-0.0863464773730656
2.10285422959141	-0.0195997679314045
0.31807324421978	-0.0240535927037438
1.39934113236095	0.756439602774574
8.51863187820287	-0.35318285869574
4.38539478602181	0.0570755412127687
0.746893959585825	-1.11003201954314
0.254272154973621	0.066648310825639
5.59200336269675	1.4999992917953
1.01238090835391	-0.342805784433003
0.400434386266992	-0.0474872989552443
2.8105684282999	-0.99398347967136
1.46355919882278	-0.450879948871705
4.11233503789378	0.0170353463352424
1.56249999999832	-0.185883662255557
5.44505158888864	-0.202411865435612
0.0976562500000187	0.225779424946662
3.64881755051026	-1.49999998087463
3.80825763015544	0.0985282836555288
0.605212099084812	-0.010514383578655
0.340723568946747	1.22222785951762
0.141928715347247	1.47455458592011
1.3304631390542	-0.113839058722043
0.696124491394401	-0.0350990974291545
0.116788689127561	-0.438888160278651
0.89687520541978	-0.100346467868934
1.50624537990268	-0.0878844953599591
0.392655195246516	-0.323315107462546
0.758826562340793	0.806966363508261
0.233588506657029	-0.151428285684758
0.728250062353699	-0.927678094252593
1.99478722715951	-0.312475373157073
2.04007934914207	0.00825200361038552
1.56249999999829	-0.715839069473995
2.2368590584545	-0.19571570612609
1.56249999999799	-0.768365967303311
1.20627557152681	1.49999999999998
9.72318066068936	1.28684431480257
5.67398702079615	1.49999999903771
1.03993162156149	1.49999999999868
1.45186801638064	0.732542265349972
1.56249999999833	-0.893301579358049
1.30472551421353	1.14726897241147
1.48869091223306	-0.393737562772359
1.73290314735317	-0.495755145563104
1.07714708627344	0.564326776644911
1.57162294968403	0.361950295794016
1.46304967468659	1.49999999839019
2.10428529275882	-0.144082962246872
2.14929149627838	-0.491407413437542
1.77979834122928	-0.528945898017947
0.367893451029951	0.233029355429335
0.365495284896611	1.49887668501389
0.486125819706702	-1.49999993604306
0.548241734183664	-0.784134747903913
1.5625000000056	-0.987562156509423
1.56249999999716	-0.842981535122347
0.534372308688108	-1.15455902626061
1.56041545209196	-0.704166270662126
1.34933471420917	1.21531239884804
0.598070276727425	0.0153647761813421
0.584144580870048	-0.209880447636995
1.25656033599815	-0.2625741732535
1.02865512275278	0.138210949676476
1.55732484789203	-0.208327789650663
0.568194153180884	-0.521070331386819
1.70151953400794	0.780185902591321
0.501135242804319	-0.880313666911865
0.997754904163595	-0.1562818868763
0.393374499839066	-0.709576728021788
1.06450800789044	0.206813827656222
0.74960819661335	1.49999999772669
0.300540411957428	-0.296253767675907
1.71604965073389	0.042674383540614
0.465016652407647	-1.26438724334608
3.86245087106025	-1.07200906983689
7.02421034906057	-1.45039492059845
0.244121110360503	0.36994436129458
0.44366817979614	0.761142451897108
0.451519416160544	0.497405689672917
0.488635015002303	1.29113621474113
0.48967728871269	-0.823556493347833
5.06808948661131	-1.08858997236657
0.835434065335608	-0.0822692276743755
1.5624999999977	-1.10769412983241
0.438451652443645	1.49999999999998
0.205650868117785	-1.29691694654477
0.519989021026466	-0.577698404057796
2.70191459010006	-0.297760219227017
0.684394718927134	1.49999999999998
1.08751400970067	0.630784293972242
1.43839993613219	-0.404886838323323
0.608564065730965	-0.409825043780755
0.496555289789904	-0.9025785425587
1.41501605213932	0.511757961490504
0.803642322751638	-0.573130083682443
1.09058737761344	0.134484713565153
0.469039687662648	-1.27168507295723
0.91989826694518	-0.0343355537498553
0.492269270088497	-0.606803545091858
0.304388502895347	-0.746549913777884
2.46596512717806	-0.161086127084421
4.76976886081992	-0.83877361390972
0.455220156539105	-0.454448976997686
3.57492980288738	-0.910376053550293
0.277439100585947	-0.764624549942698
1.44436784094756	1.49939880423547
2.58641057209134	0.334856784540914
1.56868370141265	-1.3542096996091
5.92727816820934	-1.499999988777
0.593381788754988	-0.626498315122792
0.510396040034928	0.842506173863818
1.5624999999983	-1.49999999999998
1.56249999999829	-1.41503753333054
3.64555050561655	0.236796128180837
1.63544731939719	-1.06769220150942
0.354979272568271	-1.1151873257954
19.8417823380212	-0.783512129442681
0.452538886977668	-0.288847411399841
1.14928260265358	-0.252382799822912
0.426307767995639	-1.45688776145589
10.8424984570064	-1.05813996356453
0.621403442443611	1.21836862235357
1.562499999998	-0.983602127130182
3.12500000000021	-0.788123679547923
0.996946459914657	-0.0846639369858387
0.505813676574178	-0.581435631489048
0.427177052997728	-0.27072651535008
5.11291369967539	-0.904383598896707
0.976162217589222	0.56388874764576
0.571339069923038	1.44543389483826
0.775714361302608	0.521271318245808
0.110527879577629	-1.49999999999998
0.440321746628994	-0.0258331108822874
1.1193378308422	0.0832312290462692
1.07280990480498	0.133156007471544
2.97050722944072	-0.0506762414373842
1.67683541608546	0.11984914834696
1.16886513603207	0.914913889637964
20.3986187979764	0.0848894211503696
3.05511144581016	0.574547329039773
3.34943821063596	0.381723295335076
0.440185651047689	0.838896982623479
4.07862006188836	0.473720332658712
1.06079484022668	1.36121438492318
6.96100279708838	0.068495100833626
5.58052088126219	0.293179951817687
5.5372822743954	0.335361967272755
16.467554786193	0.92247460702774
0.138256860426691	1.49999986297435
0.859047312300731	-0.00720246279568535
0.0976562500000117	1.33680971042782
0.0976562500000114	-0.671382408568972
0.139166885838158	-1.49657754635971
0.699378391933718	0.129081478598578
0.211796879009622	-0.940556631726301
49.9999999999444	0.205334576863742
0.290449376418926	-0.727461807895619
0.618574073883939	-0.518262713665145
[truncated: 4,606 more rows]
