# Supplementary material for: Diversity of spatiotemporal coding reveals specialized visual processing streams in the mouse cortex
Source: Nat Commun. 2022 Jun 6;13:3249. doi: 10.1038/s41467-022-29656-z (PMC9170684; doi:10.1038/s41467-022-29656-z)
Supplement: Supplementary file 7 — Source Data [file 41467_2022_29656_MOESM7_ESM.zip › source data/Figure3B_LM.txt]

peakSF
0.114236941449226
0.0234031822404382
0.0200000000000279
0.0705116197989076
0.0447628975097776
0.090264048996703
0.110771525061767
0.0450908539115283
0.0200071703775602
0.0200000000000227
0.0384072199077846
0.0400693715377248
0.0200000000000223
0.229564588655725
0.0318908613542751
0.071759241055873
0.020000000000023
0.139097480764621
0.209326900545575
0.0903420692499311
0.0848635777435976
0.0426754797182378
0.0361800448600869
0.0200000000000376
0.0364393243978253
0.0953349518169113
0.117933194976563
0.0359787023917608
0.0932092731968062
0.0200000000000222
0.105440081033786
0.0401990831947562
0.0635135249036355
0.0322442421533912
0.0220288946551546
0.0831965983402295
0.0200000000000253
0.0346445586194907
0.0521905905967343
0.0284219645835643
0.0351448729716767
0.0200000000000249
0.0200000000000225
0.207215825011782
0.0298620468523105
0.221349643458814
0.0502118797154383
0.199291073394743
0.0993582668061947
0.0387744479060757
0.0200000000000222
0.0226608701465511
0.196804498408992
0.0200000000000223
0.0200000000000223
0.0745025613039342
0.0299540260293826
0.121647141653389
0.061808084709802
0.134596735244
0.0236609601535319
0.29833896257522
0.0267853136513254
0.319999999999977
0.282871010093463
0.0211326865081151
0.0725624615219842
0.0200000000000228
0.0912839565750447
0.088271668667158
0.0200000000000228
0.0218376746191162
0.0680700980126919
0.118576601590741
0.289725612276269
0.222497988692696
0.049649021939956
0.208335997516378
0.215684109256579
0.230645454174483
0.261928425104508
0.0945469112125902
0.0758759329520116
0.103480774735843
0.103350149616124
0.0776758120313103
0.054731207872169
0.0242234345918308
0.119827138464946
0.282763997641476
0.020000000000036
0.0200348358275716
0.0350982801125319
0.0787381461657652
0.0200000000000222
0.119131904652547
0.319999999999975
0.0261836026695006
0.0387461936905625
0.0825083451904344
0.182294107468645
0.0200000000000224
0.119247337038264
0.0637959757265642
0.0200000000000222
0.108591517973902
0.166719555233782
0.0362159661279711
0.123294028179844
0.0857450089040833
0.228931949710315
0.231785170486127
0.0409916309345083
0.0200078441275135
0.0200000000000229
0.0356016702990455
0.112758539512179
0.0820314484752162
0.0200005223332811
0.0200000001024309
0.0357269008160392
0.0200369128699732
0.319999999999978
0.0483979727874367
0.319999999999978
0.0200000000000322
0.102360924268007
0.319999999999978
0.0253271617781854
0.0358704204369994
0.10661712800694
0.0200000000000222
0.163248718308698
0.161615804820828
0.155746150276704
0.0200000000000222
0.0952118256611127
0.319999999999974
0.107253554831866
0.0853575430560746
0.0807129156406324
0.0745606501806164
0.0200000000000245
0.137152758709569
0.0411714855919358
0.0221725893799211
0.197347964645487
0.11664671515331
0.140409917588463
0.0874534329914849
0.0401049738703264
0.0395274768743775
0.071580655494174
0.319999999883013
0.0904971924472886
0.146998053231131
0.0928933733449249
0.312334552937172
0.0668554081204065
0.0424795257393524
0.0274908866383548
0.030431495173133
0.0508933390064567
0.178598440003087
0.103292251381316
0.224704843315326
0.0200000000000229
0.0960706870842131
0.222236978865092
0.177152883862083
0.228282336753024
0.0685970635269006
0.319999999999975
0.0283371884230227
0.081389465462429
0.0485566606731523
0.0428447489792224
0.0942160333649853
0.0630402424506303
0.0200000000000222
0.0288683762144829
0.0399801289479577
0.0607964852110478
0.0688273602236498
0.020000000000027
0.0675414586289372
0.115493650199997
0.290846862825776
0.0817818014570262
0.0363891021627979
0.0343288556894544
0.319762120687614
0.227327031543518
0.0873533563136246
0.0354255224855424
0.290076161031843
0.12808414600323
0.0302108043566898
0.0789274364980814
0.119251278357841
0.223842437483996
0.0636477859315427
0.020000000000027
0.112467784189295
0.13870715899611
0.0200000000000261
0.0317143963992106
0.0586142542403252
0.0224717594559662
0.0365344703549758
0.0243653592823956
0.290724387509412
0.319999999999878
0.22396567744802
0.0805486472796238
0.0525689033515947
0.0435576929005362
0.0891244873452178
0.223033553102138
0.0398299132367811
0.100955816785579
0.107340408425566
0.191918990757679
0.11449930382484
0.0337516173700576
0.103159981591692
0.0506487820794977
0.0580349812086129
0.020000000000023
0.0942155642713802
0.0531311563386125
0.200493870465848
0.08513767884331
0.116232466994692
0.0463643809157276
0.319999999999978
0.0498671819640147
0.0200000000000222
0.319999999999977
0.0200000000101018
0.0324791165726186
0.123953518245301
0.138613748776503
0.10951298533513
0.122224177217894
0.269626289072266
0.0200000000000231
0.0343952923596084
0.171501221602931
0.0441554343788032
0.319999999999978
0.0201357199152791
0.0271488574204981
0.272484861247318
0.020000000000044
0.10475777009459
0.0811168354808147
0.039269177052854
0.0434826918442609
0.111117652229692
0.211434150872558
0.158154467123367
0.152748063302516
0.0351887102601159
0.0888817878591249
0.041866205916344
0.0470980002421062
0.0802788468132425
0.0200000000000229
0.0647369062358925
0.0280291843315523
0.0591004064284271
0.0208772227108283
0.15246888339426
0.0602203388918903
0.0997452709750205
0.030090410202542
0.0459079222985772
0.266086911263164
0.0906554390292204
0.0202464225336923
0.0200000000000222
0.0808841142188739
0.319999999999977
0.0813625553060246
0.319999999999775
0.238728854727512
0.319999999999977
0.213481216808853
0.0885002616233727
0.0301956136193589
0.0409919731921881
0.130944508960227
0.131064184592204
0.0388594692324721
0.0294488776468309
0.1755523877286
0.0200129468718637
0.0200000000000292
0.0713361279573885
0.0344916529197412
0.0548013206008493
0.234050459649783
0.0708404647930188
0.120440645942604
0.0540989173880213
0.112828339522102
0.0726123586807853
0.249966236891771
0.118630321969643
0.0618580387160101
0.0858002169037198
0.319999999318616
0.033282137669478
0.0827845495087697
0.182400459129696
0.319999999999976
0.0828102154458884
0.0293639177434261
0.301736305120095
0.0455226838148351
0.0507490938025886
0.0957797700578761
0.174428002799112
0.319999999999961
0.0316209150226383
0.134800869447562
0.319999999999978
0.0491089523167041
0.144554251072779
0.301500220101907
0.239578493593759
0.0813615443792894
0.0954537727733907
0.0821289693951532
0.0466337636184769
0.0814485819639866
0.175220108457622
0.0400442415613546
0.0200165865955913
0.0311559525596702
0.0218980375330118
0.040194294560513
0.0617847926071558
0.203377405784452
0.113341438730983
0.130348820899968
0.105738695963767
0.0896721929202653
0.236460262899894
0.0955486890619298
0.0217214622560194
0.0483768956971081
0.0976841570835283
0.154612127991843
0.0271916481097085
0.132040852774337
0.163692116643497
0.0937061775893254
0.0613020972368618
0.0889293463943946
0.0345390163080293
0.0456184556743216
0.214568686020056
0.0277092855066281
0.0305958313631562
0.319999999999978
0.0203888566702588
0.165034697380744
0.105695089798088
0.0934643926614361
0.0971593413166822
0.0269202167751725
0.133558533725338
0.024489027032844
0.0373658812219722
0.319999981416518
0.0996500525432975
0.203272213277978
0.223620615042558
0.0530639560235331
0.0452400273282061
0.0670916444146549
0.0388288667889132
0.0855145189479387
0.0979239779664474
0.131390607060263
0.135273382347296
0.137185651430422
0.0944862874200667
0.22593599450344
0.0463276193893752
0.0200000000000307
0.0429771702025599
0.104521177954143
0.0200000000000336
0.15151243738174
0.0731166644593459
0.0914343228192944
0.0459392046261417
0.0408737969973115
0.0956495385820611
0.12852266821746
0.264599087181616
0.10592923409549
0.0457997560065605
0.0200000000000225
0.0895081639698953
0.0324963958755394
0.0920332496854689
0.186689811358517
0.0271162207073424
0.0200000000000237
0.0200000000000232
0.18816332303103
0.0272625368474762
0.0200000000000225
0.0200026278628883
0.0200000000000222
0.0345056617549514
0.0294850491357344
0.0366607488381863
0.020000000000023
0.08469785475218
0.0200000000907252
0.161340865971843
0.0269014839820778
0.189074453801695
0.0200000000000225
0.170540236106782
0.0804825822699517
0.0200000000000225
0.0693141720575698
0.176284407650454
0.219653638534726
0.0640417992503516
0.0290319961101652
0.024702422244063
0.188195431552417
0.0200000000000222
0.0741903710983697
0.0517018063197734
0.31999999999997
0.085926900820945
0.02972907532377
0.0785538051127785
0.0399866406312844
0.312758559703505
0.181431092251922
0.201322263897508
0.0490188877897182
0.16341102987423
0.0290974365980591
0.319999999999978
0.0200000000000226
0.10039448706976
0.0200000000000222
0.319989385957179
0.296243677508935
0.211911497154261
0.020000000000023
0.208792238652739
0.0200000000000341
0.0200000000000226
0.0200000000000222
0.0200000000761028
0.0577298652127027
0.191053240672021
0.0200000000000222
0.159677146702907
0.177884075288772
0.0286687072387535
0.029959825860113
0.0513591889759383
0.163254797281251
0.0200000000000222
0.0407651595369643
0.319999659903634
0.0239056857237556
0.025979962642479
0.319999999999978
0.0357457897233155
0.0433272964545197
0.135750515642867
0.0382499960552611
0.214368062690385
0.245268106611585
0.0414276919225237
0.276295643762942
0.0698521285986142
0.201512285504231
0.0200024757582626
0.111308010171263
0.0300682296687034
0.155525865122994
0.0567543860733403
0.123514327126943
0.0271583780840217
0.0200000000000401
0.12546744674195
0.136692568351923
0.187145211607691
0.0485237687767737
0.0760941668479776
0.169920631532263
0.226683425676271
0.0200000000000225
0.0376548901923693
0.182476346624643
0.0700611117085412
0.0589758788532945
0.0720310896849657
0.217753772978049
0.171375808025742
0.0429656156628124
0.049902840030641
0.150817687615874
0.127036825666257
0.0992545610013309
0.305426025366806
0.0220001911204583
0.0389066573892366
0.151191175396399
0.0776902324996301
0.0200000000000248
0.0283077467237667
0.103746343756216
0.0660865097773032
0.0200000000000224
0.198566946021975
0.161614407938589
0.0465766597434811
0.0200000000000246
0.0303813375169454
0.0471570409645497
0.0697529115926568
0.319999999999975
0.0254264597866087
0.0208534575832272
0.130029411647271
0.0200000000000224
0.0786143061463004
0.0346163050512693
0.0200000000000263
0.194309091173635
0.0571302605196994
0.0200000002372246
0.319999999999978
0.0238079696209607
0.0200000000000222
0.0245133793164413
0.0234088817480157
0.0200000000000222
0.0200000000000223
0.0414337898822988
0.0200000000000222
0.155039642463384
0.0745455022257022
0.0389120156842848
0.0271109247942588
0.301396388949795
0.208592834539521
0.294846862482222
0.219401660411699
0.0330666899371128
0.129268379025948
0.319999999999978
0.0200000000000223
0.273129711412487
0.0844394621221584
0.287003893822606
0.0588944818010751
0.0205451304680967
0.100336643125585
0.0200000000000222
0.0466968926171593
0.0938431123673232
0.0706404233053866
0.0308314006014971
0.18065298365258
0.0971978301074361
0.0200000000000232
0.0529081275052099
0.0892576949414852
0.0205549448073019
0.0815163520216786
0.0200136522298442
0.053506755204463
0.0376254774775803
0.0658373354127209
0.319999999999977
0.0716295460520782
0.0994480031489614
0.0890501898586408
0.0877662593372473
0.181928542725857
0.319999999999977
0.0544930950569421
0.020000000000025
0.0200000000000252
0.0590951366011013
0.0200249211519098
0.126292461034105
0.0200000000000222
0.0391195857726098
0.0403701957124198
0.135869377616257
0.0200000000000294
0.319999999999978
0.0432587477020816
0.0386040923759255
0.114194681626264
0.0429981075254389
0.0869749290408668
0.0200090860092841
0.205173229882848
0.242074806444614
0.194585514771802
0.279858113335506
0.14699621144314
0.0587294215870067
0.10169536368798
0.233715145288859
0.151628525941293
0.160225789300669
0.211441815268151
0.0391749021938986
0.160628163114986
0.203952598763692
0.116617482474969
0.222945655163172
0.126224078399045
0.17934631601515
0.12621164579221
0.0235813984407177
0.0488227168070242
0.0277719043080847
0.0666601891923845
0.137395006469879
0.0689366871547258
0.0604572149215157
0.0883356816517453
0.175720158498374
0.319999999999977
0.148433244026059
0.218437600719097
0.0293577881727684
0.0500738714092921
0.133546452000695
0.0259702690741531
0.0200000000000222
0.155305287049562
0.153059555934681
0.0671846729728726
0.0391664476334224
0.122983771792057
0.221272835930496
0.142392857480242
0.220613585667011
0.157253398181812
0.175649998671335
0.0496523799715313
0.162923579521436
0.150048524332806
0.145781225553373
0.0200000000000354
0.0462136816468648
0.269363049028339
0.0200000000000222
0.0387386299344993
0.0847126083699359
0.120008510139797
0.130609728729786
0.0849133134124845
0.0200000000000226
0.0453519270567029
0.0622758287792268
0.0200000000000222
0.319999999999978
0.143852539663682
0.0717943258221151
0.0200000000000231
0.0460307447848749
0.319999999768729
0.026005116670651
0.0245544696756265
0.166951022727
0.0200000000000262
0.0200060183915214
0.0200000000000222
0.0256000569851202
0.0234902800487481
0.024785234841293
0.0268006923387584
0.031513191028013
0.153052791708054
0.319999999999978
0.21152789013111
0.280054132500284
0.0201805568410073
0.319586100079851
0.0200000000000225
0.0200000000000223
0.0856633452380519
0.274245769741976
0.0273399591553277
0.0884161590838227
0.238940173361538
0.0200000000000222
0.0806411366086783
0.0681675615152732
0.0811227494199756
0.0964176839141615
0.223653891712497
0.13978039197516
0.0200000000000222
0.108567976522329
0.101551597412384
0.1669443249537
0.0223638047390818
0.0692682413117413
0.0819799190705489
0.203741826921392
0.0200105768871322
0.0458224883633295
0.048256537025444
0.157893940626165
0.0200000000000222
0.0200000054537608
0.103058043046969
0.211410362106718
0.0710863080110902
0.0200000000000229
0.021127105413851
0.319999999999977
0.135724304821433
0.177170236225407
0.199368656640485
0.110565062306457
0.0360373188571769
0.0574164419118179
0.143664603704343
0.0849258195582162
0.146216810961018
0.0240464785531159
0.116906700762105
0.0504910356141516
0.214785037058705
0.288642560201297
0.0205391242155772
0.147909172151012
0.0489640888359919
0.0200032563673941
0.16027638847623
0.0681206220321232
0.319999999999967
0.0235863597466809
0.186456863719237
0.0289241192233421
0.0945666242098149
0.0200000000400364
0.196518559289529
0.0299354693808571
0.241222669926479
0.141000590676303
0.0200000000000255
0.220198367967614
0.151114916588031
0.260493751066367
0.109716540279993
0.0842403649421543
0.125635528534219
0.0211190133983323
0.0952848745556589
0.0884208315685619
0.214449321670585
0.0291054673890319
0.0410536009386214
0.0423422421182493
0.205384702359404
0.0284315397007357
0.107735213581749
0.0752298455345285
0.0200000000000257
0.0345509672449381
0.0688102266289189
0.0685648580066343
0.0206352737766201
0.319999999999975
0.0200787088404246
0.0200000001312485
0.208919856613058
0.0846274140190727
0.0524957798832181
0.0871548798207555
0.104903032952381
0.0204251862556341
0.129430089686042
0.0208073382771392
0.0810216316994367
0.0419073713790324
0.0200000000059201
0.0271963064683828
0.0266806562333024
0.0694871462401255
0.176227794661828
0.0459582179215001
0.163644703038778
0.165021793158924
0.289877894091057
0.0243091948668963
0.206897469262465
0.198934897441096
0.0513271061004109
0.14542436350615
0.020000000000035
0.0716844939585074
0.0200000000000262
0.0235115821107144
0.104939763592441
0.0200000000000223
0.0871540834592706
0.0200000000000222
0.168530865447416
0.0200000000000224
0.0470491585989576
0.319999999999958
0.0200000000000287
0.260670782454877
0.227583261631188
0.0358319181383233
0.0382525786462497
0.215246486459297
0.0200000000000222
0.319999999999978
0.31883929019555
0.0532960788610098
0.300870624483258
0.0942152162530348
0.0481179204578973
0.119921818410784
0.109775692201096
0.04946934968862
0.095744003350586
0.18204154316865
0.119077883377614
0.030180902078483
0.0836084664885583
0.319999999999976
0.0288486350245658
0.0200000000000411
0.0415838352727112
0.118311879317436
0.0359754084809245
0.158427329061745
0.0509114504097887
0.200745417490925
0.319999999999978
0.178482347026907
0.0683439518572074
0.037602314418076
0.119749596102286
0.0334215045758749
0.297890748998837
0.134768883239233
0.267254573221747
0.0795779793730118
0.0364009330017542
0.0200000000000222
0.0200000000000263
0.0655056422236452
0.135752157574449
0.0257896192600118
0.0300833607950002
0.0336871370135767
0.0394237922475502
0.0467826493101243
0.186499603928432
0.0429579202197991
0.0520961308709742
0.177094126733463
0.185893804173959
0.246837234408341
0.106794787344029
0.198810529624868
0.0887736522178268
0.0663637505556853
0.0769038545171725
0.072121217621336
0.0724232495637382
0.152762217702456
0.0875251654193539
0.206922785257652
0.100419688684691
0.0550912363736035
0.0774880871516861
0.077843052895512
0.319999999999978
0.0325981078399881
0.129757901777707
0.0200000000000226
0.195741442964022
0.319999999999978
0.0514469231129651
0.100899504584702
0.124342333840109
0.319999999999977
0.0837285196578142
0.0660877604165834
0.0695494437947058
0.249318966231861
0.050842190262526
0.0478136148704422
0.319999999999865
0.166203393210279
0.0801717617207022
0.0680305005982287
0.0235634482863118
0.317196603535514
0.0382497687551128
0.319999999999977
0.0679263481915749
0.0227205165269466
0.107880400702878
0.0621615700532088
0.0710951078792035
0.0424556575126178
0.148518818978164
0.0375869079109544
0.132483682988241
0.105054655053672
0.0334300863406887
0.0880996858635934
0.0200000000000353
0.319999999999976
0.0200000000000263
0.113188596874836
0.0927250545023602
0.0449603398312297
0.319999999999968
0.0774681384127621
0.0645980569382191
0.239877035303987
0.223419985398494
0.0516713321251155
0.042777203659825
0.134714224450512
0.220469982049878
0.109065628449225
0.257180487512342
0.0830194203290658
0.315008844330475
0.086391931494187
0.0274339307309536
0.118440042758318
0.242379634979451
0.1435044812148
0.0498871540472472
0.101518626855551
0.257746664343958
0.217094874335824
0.176820421964173
0.319999999999978
0.0875957945607886
0.209038802504261
0.182565601526141
0.319999999999978
0.0976757109211142
0.0559633982657779
0.0465376208116615
0.0200002204530651
0.106764334542713
0.0720800619955511
0.0200000000000222
0.0396171556066761
0.0772531647514102
0.125179549935222
0.319999999999978
0.020012959190284
0.241145173444223
0.0652052379972991
0.210862684368113
0.0264561199973784
0.0358694245574967
0.0468610377338782
0.0200000000000225
0.185713448478705
0.0985490683465287
0.319999999999978
0.0964063209320701
0.148664700817782
0.0200144304022125
0.184059189089594
0.15534375829925
0.0706089555458935
0.0218292863097531
0.0886743938035917
0.265745072000644
0.0550186508294367
0.217437273436028
0.0824911576724449
0.121329372122902
0.0842565883780131
0.319999982709493
0.1659561779848
0.0448572379625564
0.319939443663372
0.0200000000000241
0.0749324494828175
0.220296794531621
0.230485199501636
0.0240899436483294
0.117455452747458
0.0567530629855493
0.0587851275195974
0.0671948113855857
0.0683705855697686
0.109810701194594
0.032519835643464
0.28009747714328
0.319999999999978
0.319620121408309
0.0200000000000223
0.313467391744196
0.118800107694271
0.0284165153020946
0.261629117627328
0.0517920370606064
0.0854334426563495
0.113469876646713
0.0344019710218503
0.0711801475963387
0.185737797099427
0.197983349099309
0.113932745396668
0.168606158667741
0.305656667650998
0.23994911503345
0.0286943103784006
0.140819277532754
0.0200000000000222
0.0790100274233507
0.0253842478915007
0.260869091523204
0.195258336766544
0.0546416731064192
0.07436323129953
0.0210392116269296
0.0608562303329956
0.0915104315153572
0.115301188752686
0.0200000000000225
0.0992798788135772
0.160535857372624
0.102152854671742
0.0200542155179829
0.0952969680468542
0.188498904295149
0.0758577182062058
0.0736848900115411
0.0942462312607947
0.146960164584306
0.319999720605617
0.0329012789661699
0.19341299822301
0.0216046153169438
0.222442084295018
0.0631717458402473
0.0200000000000224
0.109570701952599
0.0908306786395126
0.221355345540344
0.0200026964417506
0.319999999999958
0.034225449509458
0.0586799787793408
0.319999999999978
0.0200178511744175
0.206395508044942
0.0203411668478166
0.0780216086792447
0.179270423051727
0.153556452553558
0.100247226801495
0.0281334575790361
0.0200204153706566
0.127247692392793
0.143530776893026
0.0470091566471408
0.0667517238056053
0.250316382718921
0.31999999999996
0.237852522526424
0.0696022710272319
0.205600188588964
0.129308249941667
0.0436090179622719
0.0200000000000222
0.120800444168845
0.18703443009927
0.255653135164673
0.110274110906313
0.319999999999978
0.168616413027353
0.194448388209757
0.154046722385712
0.225105857627784
0.081990707233764
0.210388805149481
0.149064823275994
0.135800255095352
0.149438442245759
0.0200000000000229
0.319999999999978
0.0901303861489627
0.0864430488589469
0.228595034716784
0.0403395427106092
0.227200349583618
0.277097211690259
0.0308293843632772
0.272036932774751
0.245263990711045
0.0534963223502551
0.0200000000000238
0.032984872271564
0.0554199517627016
0.319999999999978
0.197650792649341
0.0200172782741422
0.105212726089583
0.296259028310789
0.171979582508356
0.0876760243570246
0.0447352163392728
0.0707012605485588
0.0200583623781619
0.0201516946365814
0.180562783225559
0.162730312824472
0.319999999999978
0.172583278025245
0.0200000000000228
0.201410805081753
0.0200000000000331
0.0250585129415693
0.319999999999978
0.0674011591053469
0.104992912281035
0.319999999755411
0.0200000000000223
0.0200000000005955
0.123124252535345
0.0752620752882961
0.023234504660731
0.0519281505486766
0.059254976291359
0.0200000000000223
0.097052345708004
0.221779861339378
0.0939899726635005
0.0625568104149602
0.319999999999969
0.319999999999977
0.0223921042591055
0.0832488458066605
0.103736867457708
0.111895823844913
0.0200000000000224
0.0604899891498104
0.182395675163121
0.0834929450068422
0.0423397414458277
0.144483458133743
0.182547609598612
0.178913104505793
0.111453337005737
0.198117306715276
0.0200000000000232
0.319999999999978
0.164421693019148
0.192628809053958
0.319999999999978
0.205750106615024
0.0768889438743671
0.126327695732516
0.15461160914107
0.0981772305902191
0.0315168557345402
0.158671952849141
0.128060460201562
0.255208063902288
0.061820389588834
0.0200000000000222
0.216396417210317
0.0200000000000222
0.224117564914246
0.0865050528768045
0.061917296513843
0.0976668271261674
0.0200000000000227
0.154789515168908
0.319660377230516
0.152677888274504
0.0721916025446489
0.168767373257059
0.104097411518702
0.151640126511008
0.110576543479183
0.0200000000000222
0.182031332556469
0.0839995592367604
0.0242773995000138
0.0435664763147207
0.222035979710695
0.134386558341422
0.22281666577626
0.246827285320154
0.179717665347949
0.0588492602526103
0.319999999908828
0.319999999999978
0.203333837836153
0.0338549959609035
0.240221651441524
0.0679373485090707
0.0767676388544174
0.0962124817031284
0.118426006734093
0.319999999999978
0.0200000000001198
0.078018519330856
0.153055342358025
0.0787498871682581
0.16263236196747
0.111999634462027
0.0427317052705471
0.0292844874550304
0.126752894897901
0.020000000000023
0.155574655169567
0.124385872917037
0.134598801478157
0.0200000000000229
0.319999999987008
0.0798746330301364
0.0415333164359069
0.0268696998747711
0.131615695943488
0.0458776924912222
0.11531081364441
0.0676848575222861
0.0388986886683427
0.0200039110815075
0.0538299352101602
0.103573494154551
0.0840298597178223
0.112289432189756
0.0277075901967393
0.0254615626870502
0.0309673343878397
0.067633017406885
0.020000000000023
0.223353650496919
0.144493963333627
0.319999999999975
0.0523141206923209
0.0263095860893761
0.0249903442785007
0.0413580700036923
0.0337113135946647
0.319724737295642
0.0200251524683786
0.0914984657674563
0.156662568285659
0.0381174222957034
0.135187944685238
0.0271744976321519
0.319999999999978
0.0200769961563231
0.0200000000000228
0.0223052022930172
0.080834753039661
0.0200000000000225
0.0347113147407896
0.0324386267067399
0.0383033730618822
0.10506381693779
0.0835753489894585
0.0443611790472055
0.039986394538672
0.0413240654201997
0.0200000000000228
0.0413677748625067
0.053268706979741
0.0541299714463582
0.0210007897112882
0.0918925724557463
0.0200000000000244
0.0488262177254876
0.0638452652979454
0.0200000000000228
0.0273984434808548
0.0515897152555406
0.0888310557049032
0.0951223862857997
0.020000000000024
0.0200000000000222
0.041214569247843
0.0200358034330617
0.0867133698563882
0.0257312410203216
0.020000000000023
0.168410396601664
0.102599350000684
0.110666740214586
0.100552678575166
0.0468908408138998
0.0357877664701712
0.0366690126671506
0.0357997988574823
0.0645782388721569
0.071515729793965
0.0979347873735068
0.0725124187632312
0.0299538891288407
0.0961298968700819
0.111606486447998
0.0288768237325193
0.0339114157078523
0.0573945136677756
0.0482010912126197
0.15288494507269
0.0577132682210408
0.0258549894955658
0.319999999896293
0.0255599494051817
0.126688853950502
0.0595407635486554
0.0200000000000223
0.0225705366476455
0.0200000000000222
0.022012785260358
0.0580342315903706
0.103291350477818
0.0200000000000222
0.174358744175355
0.0840083443846799
0.0417881010232099
0.0298288916656413
0.0421187489754558
0.0200000000001369
0.0355581634870068
0.175284871682714
0.197421085404473
0.0861593287100187
0.0200000000000233
0.0476302063338981
0.0848794234360877
0.0200000000000222
0.0200000000000222
0.0461362454285142
0.155686075681321
0.0200000000000222
0.0820355115321892
0.0270738253244996
0.319999999999978
0.0310021116966131
0.0221045780810203
0.0200000000000223
0.167100937978338
0.020000000000024
0.0508929220294379
0.0277513682385179
0.11782542989927
0.202904863904438
0.0567470485064109
0.0200000000000286
0.28570089946384
0.319999999999978
0.0892633983923488
0.0775661613584786
0.0200287275293419
0.0555504174209052
0.141812492357462
0.0647035430266445
0.0349808744283366
0.268744014500245
0.319999999999972
0.0734107863262657
0.182890847510065
0.106819225597595
0.126977474464494
0.0200000000000222
0.068894555566118
0.0273617596153163
0.0384672422551914
0.137525088740866
0.0287464396091962
0.0971095826500161
0.0643420123394613
0.0603388164935022
0.0265893358423082
0.319999999999978
0.115573842927503
0.0200000000000222
0.210177184079015
0.0507462901614814
0.151369948859616
0.135443592998273
0.0349630009169858
0.0833418346967791
0.287941815810739
0.163070624650736
0.128189131401819
0.159730653596267
0.0275529205757296
0.241898874511299
0.108292192317384
0.114387095948119
0.232060179572736
0.0705698896865466
0.09265698791878
0.132920535733438
0.056663693173021
0.0965810730691683
0.130084302663491
0.03297353088622
0.0973885559177669
0.0627412501416479
0.0627463277677489
0.0956741793977503
0.192055118058751
0.0571266928982926
0.0689161929132571
0.122768041461108
0.319999999999977
0.0200000000000225
0.0435656392895112
0.0599640126252246
0.103381900481122
0.122765172158912
0.058950265261443
0.108525772999365
0.0359513473143011
0.0496902321631587
0.319371195210082
0.25187113351026
0.111430041488728
0.151086067743889
0.0739147246021577
0.0454115802019464
0.0701093409643797
0.0876399750394933
0.0200000000000229
0.0462619510127735
0.126816490791675
0.0200000000000268
0.268351255560004
0.0208550356580915
0.106621360199332
0.0375283021736626
0.0270392367219746
0.0200000001681275
0.0200460888127622
0.319999999999977
0.104350830296677
0.0359240002529602
0.0980707952424583
0.0200000000000229
0.0761140223030523
0.0296939589786446
0.319999999999978
0.0701513947114461
0.0325101276124349
0.0358557891549442
0.0200000000000224
0.209926606953273
0.113736798631466
0.0200407497949525
0.0396881413385654
0.0699393869880482
0.073412759605219
0.0200000000000222
0.102021624797809
0.0342883378746449
0.0624103892538415
0.319999999999977
0.0200000000000396
0.0283390022837946
0.0701312706979356
0.0748101942005042
0.0200000000000224
0.0200000000000224
0.0319432406141005
0.0937243600301102
0.0200000066281852
0.0200000000000222
0.0200000000000222
0.0200000000000222
0.0808576242974639
0.0298138610344263
0.0200000001159879
0.0200000001159879
0.140748950858141
0.0260671980036839
0.036421431550526
0.0828866891038025
0.0614747951111952
0.319999999999961
0.0636530795976424
0.0648209235979636
0.0821060293540752
0.319999999999978
0.228660137107383
0.0200000000000222
0.0793902866743507
0.319999999999974
0.19813243699412
0.139668237215592
0.156987842791337
0.0706672019222975
0.133182604523304
0.319999999999978
0.234892399309817
0.102503116348244
0.0935880452937489
0.0552485410882591
0.131498926558873
0.164791468842275
0.151203314575201
0.108229503785484
0.0723651782624235
0.101188592349998
0.177676181193848
0.163487647770982
0.174565665347537
0.12377425010599
0.0200000000000222
0.0504591786824066
0.0330261527326003
0.100046532454388
0.119248561353398
0.0827456291635809
0.172271381703806
0.169931455023208
0.0384177181574156
0.136340253814618
0.0453835611723594
0.319999999999978
0.0656828405451176
0.0634550782905084
0.0459736966659475
0.0200000000000222
0.082184527079442
0.240578855995931
0.319999999999978
0.0805663220063797
0.0549663587708223
0.109876909823956
0.151956236826932
0.0200000000774611
0.041088484139841
0.203658424897787
0.0977288911795541
0.125109985708616
0.100256792763181
0.194590290762046
0.0502422273315928
0.0200000000000222
0.306174608804363
0.0260335371851303
0.0429331063175207
0.160818358706048
0.150706610561303
0.03188524075451
0.0693299773487952
0.0924766541212538
0.0288059104124638
0.0200157933914723
0.0374132533011683
0.0654817915858857
0.0371825341996305
0.0727162884191367
0.0253451559501338
0.0200000000000228
0.0306193101445606
0.0337806929300956
0.141272164994967
0.215596590638952
0.028333147643813
0.0200000000000223
0.130489234013743
0.218448037454351
0.0636694817553018
0.0259724051901157
0.0624286355971633
0.0261251109718904
0.0464872097053043
0.060720764030852
0.0265598591978718
0.0200000000004529
0.0700015812029817
0.10261972821728
0.0629964719810055
0.0200000000000226
0.0200000000000237
0.0200000000000222
0.08370470555887
0.0772708300766401
0.0200000000000378
0.0958031362587997
0.0527770172245131
0.025385560111043
0.0927944025472258
0.0368470089621955
0.0823429473123602
0.101361866001876
0.0237931587148838
0.164803182147687
0.0200000000000222
0.0632214015651864
0.0200000000000228
0.08702761412184
0.0200170289768233
0.15793519962333
0.0200000000000232
0.0269946514474765
0.0200000000000223
0.319999999999978
0.064753939453038
0.0889396396707949
0.0521879150976342
0.0200000000000222
0.0310620256306874
0.1001086953663
0.0522372030662794
0.0758232188445992
0.0298568873866572
0.112117992455885
0.112956857387683
0.255770528510862
0.0389599546405365
0.0842173301409139
0.192244876738347
0.0957159482084161
0.0200000000000242
0.0949998081741619
0.319999999999978
0.0200000000000222
0.106248134125691
0.0284136745436615
0.0200000000000229
0.095434621423137
0.022058597336471
0.0833170570886992
0.100250705162921
0.0361278409820092
0.100618796345256
0.0422182853464696
0.0200000000000224
0.247896698924217
0.153939384249764
0.0309544491033932
0.0585870765722866
0.0200000000000222
0.0548226263659213
0.0200000000000222
0.0739582552558918
0.155613549310909
0.0200000000000222
0.136246816507056
0.139747017888271
0.0200174440346444
0.319999999999978
0.150351104824565
0.319999504898519
0.052267367544032
0.319999999999978
0.0200000000000225
0.0227701299976131
0.100643576336587
0.109873864421727
0.248919236226923
0.113109988338134
0.319999999999978
0.0200000000000239
0.0575696415531788
0.319999999999978
0.0200065529710761
0.258227051292561
0.100259303524914
0.142603830980928
0.0522113900779287
0.0736934153081752
0.0338460786605257
0.146153762383266
0.238064316258437
0.176095609422377
0.276994091707081
0.0918216764855515
0.104635464075368
0.158575995680016
0.0270659099632459
0.0706783992618731
0.167474704998985
0.0621772436948588
0.319999999999978
0.0200000000000225
0.213770642411635
0.0224925461037899
0.0555511231620086
0.0263458766680187
0.0921310151034605
0.0200348287516106
0.0525292061499949
0.319999999999978
0.0985704160866535
0.069111444234941
0.0346159608461825
0.0667388294437758
0.163773675015702
0.12729846476743
0.0786959879103872
0.111967089665754
0.0934819866553577
0.183329229907005
0.0940421169350226
0.113641673380947
0.126742562546202
0.111853574561918
0.130099342036008
0.140363478745381
0.13801515748755
0.0956024425807128
0.12041392393861
0.0934653251450612
0.319999999999978
0.319999999999966
0.137379336440314
0.0759463399548707
0.206615959552915
0.0950992892465352
0.10624228409673
0.0399549700742142
0.241378926685482
0.172652502166897
0.319999999999978
0.319999999999977
0.256304787958117
0.0610907190949873
0.178762292155187
0.0616083959158982
0.038323589646061
0.0598145565014286
0.131628958173501
0.319999999999978
0.251618817514061
0.206285080321348
0.0278157831098272
0.0244394578049877
0.319999999510316
0.182785570796603
0.0260236936156461
0.0235856035694903
0.0635281437595148
0.0896213499984389
0.0246317323690635
0.0916804031416755
0.0965070171464032
0.0258806573904128
0.021705561109249
0.0200233969870335
0.0908352350906012
0.0200000000000385
0.061758754080437
0.145235802161449
0.212857571511383
0.0301179051982441
0.319999999999978
0.0423198280931729
0.026300909749447
0.0217755758900387
0.115711283367462
0.319999999999978
0.128424726682377
0.121121126174945
0.121121126174945
0.0200000000000229
0.0200000000000229
0.0200000000000222
0.0200000000000222
0.319999999999978
0.0200000000000223
0.0659850468957269
0.0368682659482707
0.0368682659482707
0.305861279669124
0.0349804770411683
0.0200765128309474
0.0200000000000222
0.0899504042431592
0.0200000000000225
0.0200000000000225
0.0586121066192868
0.0269349619386344
0.319999999999948
0.0548453811019266
0.0548453811019266
0.319999999999978
0.319999999999978
0.0402803309515212
0.0238396557404618
0.0346070936319994
0.0448789219574814
0.0857516492069452
0.0857516492069452
0.0200000000000228
0.0200000000000222
0.0910240125551638
0.095518359357742
0.0503422180107044
0.29262775764049
0.0200000000000227
0.0337173376304975
0.0391509628679436
0.0321541852461928
0.0287963768528957
0.319999999999978
0.319999999999978
0.0281447994361705
0.319999999999978
0.0756922805980641
0.195347575108069
0.15887947772967
0.287926817125573
0.102567950659856
0.209391199531066
0.31999999999992
0.31999999999992
0.0973444335424672
0.0973444335424672
0.108192081068346
0.319999999999978
0.319999999999978
0.0661519739472445
0.0385352164038928
0.139047945388586
0.319947885921173
0.124468998195905
0.124468998195905
0.0200000000000236
0.160918887975538
0.0396115807016032
0.139379049714948
0.0200116611204339
0.0971786148771538
0.0419913476419363
0.104956895428678
0.190370953609947
0.0621669511993234
0.0581249350397584
0.0607282617909158
0.0436534223637662
0.0200244904531599
0.0200000000000251
0.0218393473941212
0.319999999999978
0.115657620616075
0.284255317267954
0.319987683729468
0.113351263999164
0.0619112881275281
0.0563234619111168
0.319999999999978
0.177317816960146
0.235359253058513
0.102476258263531
0.0874423588384115
0.319993919591645
0.123757472293537
0.261841482108262
0.20969192672202
0.0908913015057853
0.319999999999978
0.021538917525435
0.319999999999978
0.0708636997095018
0.020000001099652
0.0939679130923274
0.0635007509634186
0.163916020213314
0.0340301508160873
0.0266518537267907
0.030301519662766
0.0257202420976668
0.028555113744828
0.0226243547334662
0.0285434403905837
0.0643264282131437
0.0204652452548687
0.0395170978107417
0.120098888511864
0.0659520334120304
0.0350187282665385
0.0260176887326433
0.0685126245260251
0.0906580841031963
0.0528807320614542
0.0384799268293096
0.0264470597393232
0.0231381426155541
0.124124371362736
0.0537457829995286
0.0200000000000224
0.0885639027122614
0.0200000000000236
0.0262598012484609
0.0633191157462682
0.177918495012493
0.0471499358512594
0.102954996842791
0.173822259326087
0.101354108990181
0.0613973107104905
0.0844152504374218
0.0466270090184558
0.0200305739995039
0.31999999439749
0.231768801629378
0.0974241047534542
0.105616309744441
0.0200000000000223
0.0200000000000222
0.0493288209272698
0.0342877881620635
0.319999999999978
0.0221954784683067
0.0695119018477226
0.114952037509629
0.0882142646431239
0.250641710501185
0.0733542025143349
0.0517110740105451
0.24801507831684
0.110786067507663
0.319999969845321
0.0848888413884421
0.049848356386906
0.25559953705741
0.0842423770440928
0.0221321846344243
0.0200000000000222
0.148331399312701
0.0333992091764452
0.245167718665047
0.0981855617889096
0.0813259212022723
0.319999999999978
0.0381642011386237
0.0290869370270319
0.0258284574885878
0.06654892902368
0.0408110083601006
0.0419202151456628
0.0387498735325981
0.319999999999978
0.0421829793656866
0.0257998537079103
0.152138279191227
0.0713444646063166
0.319999999999978
0.0200000000000222
0.0323836715188365
0.0398681700247436
0.0419785433927686
0.0200000000000227
0.0297106043889307
0.319999999999977
0.0500673206431706
0.290609368019994
0.0321559917503904
0.319999999999978
0.150701785902881
0.319999999999978
0.0200000000859308
0.0710575347665201
0.0913784272802955
0.319999999999934
0.113210560736436
0.0391357762384957
0.0586535947610574
0.0201023924837385
0.0249701329903635
0.0744000088689582
0.319999999999978
0.269136504939197
0.0531266850658058
0.113596253791229
0.204562499679298
0.118660271107465
0.254640502583118
0.118528748867074
0.133729821080889
0.0667965869558166
0.094948098534264
0.0663900396121297
0.223423875414317
0.264734747561586
0.114746546620116
0.117083318789425
0.0363233637189611
0.0673432310100075
0.200248836291882
0.0200116000109753
0.0394475521601278
0.152839473594874
0.0585328448680074
0.196663491308308
0.120334199524886
0.0235170711642407
0.0279855075526032
0.0471544351979304
0.0813974742554648
0.222873781423586
0.0734240445339869
0.158261431040214
0.0873802593446242
0.0626961179322217
0.0422981078779223
0.110447724509274
0.107026493943595
0.0286195623771351
0.226299900653066
0.0971473589788865
0.176098110039185
0.0955403011641301
0.144756486957186
0.138011356588053
0.0900209024432018
0.0619587208491356
0.187601467275611
0.263441475786903
0.0310965840720576
0.0358653489069535
0.138061833402867
0.0760780962999434
0.319999999999978
0.0567233569618444
0.319951750624671
0.0200000000000229
0.0427089689545948
0.0534412954330806
0.0740027216957755
0.023207518943856
0.0266766890761103
0.0437607567473469
0.0591795700633214
0.0289979902939335
0.0972311896590944
0.0408542675156128
0.319999999999977
0.114886884338576
0.0200000000000222
0.0341159089468603
0.0725192506616706
0.0468168052304678
0.0200000000000222
0.159029579943352
0.319974823140302
0.0255431289239829
0.020000000000039
0.0243374254143542
0.319999999999962
0.0245080683194612
0.118271600572744
0.114214974949786
0.224421534772759
0.319999999999978
0.168047037906925
0.168771611405453
0.0265639261130611
0.040875894321212
0.0824454710273422
0.105298578331976
0.105298578331976
0.0973346219089562
0.0200000001836243
0.248132321362271
0.319999999999978
0.319999999999978
0.0448739510351572
0.179860590039951
0.319999999999973
0.206885407180017
0.319999999999978
0.285803549707637
0.0440117312109246
0.0787276916985287
0.0200000000000227
0.319999999504905
0.271950960057688
0.0656719207181858
0.0336862260061875
0.270669237074039
0.0610346569097439
0.115231945595253
0.0414722566592918
0.127099223298471
0.109177313893288
0.0792847497457872
0.0956264400100426
0.0274247345979961
0.319999999999977
0.0290901553832157
0.120448275921935
0.072414209977454
0.0590541628244512
0.114012367267172
0.0581950289799307
0.0454464500649046
0.0203941499948843
0.0202078936947277
0.126337113897019
0.0314389434603118
0.113548944759499
0.125563248719448
0.0640321521728452
0.319999999999978
0.31999999997725
0.23286410675264
0.319999999999978
0.319999999999978
0.207062197037183
0.0200000000000226
0.0200000000000222
0.319999999999977
0.319999999999978
0.0281697868650234
0.0927773897893365
0.031176932285869
0.0200000000000223
0.0263625723430963
0.0317450938374765
0.0200000000000228
0.137189612652554
0.0275248767625597
0.0628399260614585
0.0884882946596101
0.0542897574945398
0.133302096822452
0.114728574213805
0.0783054296262742
0.245328244953519
0.0226650463038095
0.0582931334146753
0.0200000000000222
0.040980700242281
0.0586792417715747
0.21253656356267
0.0921850109544535
0.0396661383509905
0.0599854026497364
0.074561289370442
0.0465903748308533
0.125844210988517
0.104673608660546
0.0620287775122707
0.071149208201154
0.0246274283346895
0.0200000000000226
0.0332616307676567
0.0396916450533427
0.0998022893265249
0.0200000000000222
0.0391835795700653
0.232180202913916
0.319999999999978
0.0689788774662567
0.116966426171733
0.129913332933613
0.0881916958760532
0.319999999999978
0.319999999999977
0.319999999999977
0.0408141890534003
0.319999780459425
0.0200000000000249
0.0332272857974066
0.0383918372196807
0.244974485720849
0.0264826468372365
0.0200000000000222
0.0293576364749737
0.0200000000000222
0.0275022593010679
0.0361594744228417
0.152112001956337
0.159476615611099
0.0424447906200995
0.0414734282266263
0.0303794805660908
0.11294058821376
0.0200000000000224
0.234790488924678
0.0200000000000222
0.0844732632057133
0.144219192981878
0.0734353210831327
0.0242463033851
0.0856307094541231
0.0512997154134787
0.234542517985416
0.0200000042566076
0.152824027867298
0.0634542499871599
0.0694525596340868
0.0221313999159211
0.175855952724667
0.319999919490886
0.220174831161077
0.121241741022858
0.0718847797321748
0.23240117402438
0.244523455473688
0.0823184869917998
0.155876585905937
0.223580129581194
0.0345459121821562
0.0200000000000222
0.204324912903786
0.193603227713172
0.140384081590392
0.0430311824627585
0.169594754948834
0.319999999999977
0.179345560871304
0.0532317254701752
0.0294438186787036
0.0538925393527136
0.15212546774644
0.252896702863662
0.0840884770067566
0.109576085638392
0.113632841578722
0.191116048069293
0.0921697483107009
0.282748401568432
0.187600445628758
0.319948669941083
0.300344368010482
0.0383792316373702
0.0870439101800238
0.180255379556355
0.0408818661740086
0.0200000000167261
0.241198186754441
0.197103229181592
0.0200000000000229
0.167823995985405
0.027695542045376
0.0700597602784801
0.319999999999977
0.148600772216036
0.250870721975952
0.0226446003478529
0.143788975443453
0.0846011889240528
0.319999999999977
0.0418553803983226
0.319999999999978
0.281577686202516
0.319999999999978
0.0200000010428687
0.05311248105673
0.0735684502576666
0.319999999999978
0.0619388708120729
0.0651519835827611
0.106045762637645
0.114056550897219
0.045473255786962
0.0393184298767275
0.0200000000000223
0.0489153227670465
0.319980807381659
0.0278651725059847
0.109098771105057
0.0264873330360167
0.0219893192926127
0.0441218746178315
0.0969963504375043
0.0745955020755526
0.117295177339064
0.2533608270652
0.256632597812633
0.0740961030018536
0.0663828588437634
0.0222119399743714
0.0200000000000222
0.118553217275749
0.0590026028239177
0.150434934123924
0.0200000000000222
0.319978548581776
0.0200000000000225
0.180914805535593
0.104767936559697
0.319999999999978
0.0745782912131005
0.105611275025028
0.0200000000000222
0.0367611824109908
0.205695678149617
0.0709638811596583
0.146817908464447
0.0614926039943861
0.0903423910049791
0.0648523212254154
0.0590816065292708
0.161193218948525
0.043574533554219
0.0747167932460401
0.319999999999978
0.0445174306317702
0.0535454441051168
0.0314356244435869
0.269364654403638
0.0345761938619021
0.319999999999614
0.0200889899396657
0.142554340454407
0.231870479711173
0.0346122022009111
0.319999999999977
0.0200000000000225
0.0381694257432725
0.0200000000000222
0.0200000000000223
0.120690224037434
0.107612768894565
0.0843595957205994
0.319999999999977
0.0759571066647609
0.0315637608731571
0.118339353557635
0.130216272549138
0.0254085609076376
0.119680394966676
0.319999999999964
0.0200000000000222
0.310081971511584
0.0390291141925672
0.0718576414049683
0.0368787604780429
0.0200000000000225
0.167331566600396
0.244645005345683
0.190912842213285
0.153488893929519
0.133273455649797
0.0200000000000317
0.103488984848788
0.0650915673906789
0.231051739010352
0.10975870058999
0.0881715288160726
0.211455843571127
0.0475955012252637
0.0621498435457582
0.319989027599213
0.0998535140762375
0.0308488215193484
0.0733193142749829
0.0742698496493003
0.319999999999978
0.0647284202218531
0.319999999999965
0.0696372036861637
0.100218408632918
0.0450427182422702
0.124503371402741
0.0200000000000222
0.0376273552550105
0.0200000000000325
0.0908855121167048
0.166976395117648
0.232228086686252
0.127454615550529
0.0429068677376545
0.065533994703247
0.115059083369688
0.0765721873454636
0.103128920884139
0.177233060204243
0.165139059442962
0.0788318448867702
0.316848977568012
0.0306011434523571
0.0383862764581726
0.0200000000000222
0.319999999999029
0.0305760814539672
0.0773080929427727
0.0200000000000265
0.0379445704894975
0.0328352409310848
0.319999999999973
0.0441781362155733
0.178999879160379
0.120390637053443
0.0452084110952651
0.0764088625200447
0.319999999597114
0.048411400511077
0.285016602271983
0.166359915642052
0.145946393955726
0.0559081224745067
0.222714465236063
0.0908547672541731
0.206653380825008
0.163843550952836
0.0637776996836878
0.319999999999971
0.179229384199989
0.0656264236651809
0.0827370967380713
0.0645782430032295
0.228595483508109
0.229219067853048
0.0231521969297317
0.0431690884984685
0.061847466020116
0.194772110147114
0.0663663018325737
0.0200000000000222
0.0203414475199046
0.0371145064028646
0.29519959181432
0.0200000000000233
0.114764821415929
0.166521806384919
0.075561572708692
0.0427410016121646
0.106132844674103
0.0329123417951697
0.223442336089277
0.115715927134939
0.0829854448478333
0.0314167154475008
0.0444028128071527
0.0383011820490789
0.020000000000042
0.0200000000000224
0.062460199170758
0.0489322916496317
0.13102402809198
0.0668873459948088
0.0200000000000225
0.0612045523326596
0.0200000000000255
0.0200000000000222
0.0404994500507043
0.157190069655817
0.0570387241892576
0.244544067624722
0.104762744495419
0.0395696683725521
0.0579075799234094
0.153811165830712
0.130693397238599
0.0200000000000222
0.0243184810866785
0.0832641517606835
0.0298067365107946
0.0387056656851977
0.0828850794287063
0.138737141116866
0.0910839319438267
0.0895928527004705
0.118646437465363
0.128338243025435
0.0200000000000252
0.034848274216053
0.0470202794590096
0.319999999999978
0.0265145161582478
0.10201662325406
0.074225295733333
0.0745347192233201
0.0435159189058161
0.0200000000000237
0.0342305245931611
0.0329236353441161
0.105295534156137
0.027473413262038
0.121965793821255
0.0294375740070794
0.0312689509918449
0.165983066848209
0.0364699778191498
0.0200093931250143
0.0200000000000222
0.0200049379161436
0.0515228361073175
0.0951971150499104
0.126715013326014
0.319999999999978
0.100813355285482
0.0612260305353355
0.0414568118957649
0.162949700170158
0.319905229101148
0.319999999999977
0.0534731010833228
0.127387836826864
0.0588545227593935
0.319999999999757
0.107124010090589
0.0540175643183613
0.212687312189419
0.0270122970757589
0.102142656245864
0.0736550974462574
0.300044652562802
0.182441692413814
0.0212853810414759
0.161139536418594
0.0373198155860227
0.0382577665820217
0.108182957023039
0.319999999999978
0.0200000000000223
0.0234886112191796
0.0373014983225606
0.0430113225366491
0.192713643681427
0.066181590395664
0.0957073762057019
0.204061947869937
0.195673460200283
0.0381770185005811
0.0694177595773771
0.0467916047622828
0.0378054711753755
0.03647703520605
0.0689454697740427
0.0258141676136741
0.0696389683442173
0.0200000000000222
0.319999999999973
0.0888317040458124
0.0355533511801272
0.319999999999973
0.0261047514315987
0.319999999990355
0.0378625612677657
0.0325571379287017
0.142774693014354
0.0227889177249789
0.0760070163704421
0.306642023646489
0.105185684201677
0.0407099022333133
0.0200000000000222
0.0261216904075186
0.0360702703263994
0.0691233887082637
0.044658991449131
0.0324128003773403
0.0727120558997
0.0589275320693876
0.128526847470622
0.0531102968450547
0.0914429044692407
0.105516563430625
0.0941877354872065
0.123487171897225
0.109767235547948
0.0229387778230911
0.0306968504964991
0.319999646315919
0.140276599107872
0.0410287130819914
0.080109859314192
0.0200000000000222
0.113121015803175
0.0572000855465446
0.319999999999978
0.0411388663661119
0.0471084336867521
0.31371650962696
0.0425634694273836
0.0247677671835733
0.319999999999975
0.0388719784613957
0.319999999999977
0.169292482448132
0.0563565695336045
0.0200000000001615
0.0439664207112268
0.108864219401647
0.0391703918773395
0.0460970334286319
0.0490630499205733
0.0512250503446106
0.0734307225030757
0.0417757025165069
0.0302170445219107
0.249867513744366
0.116163047403219
0.15143916120298
0.193377221965555
0.0371810348606891
0.319999999999974
0.0771498340998241
0.0579143684673468
0.0673737008349205
0.168365331140329
0.0226416444895831
0.0652188136830835
0.16195122732496
0.156900538899599
0.04315430465258
0.0408110037078567
0.158300943735978
0.126820259726896
0.282428036052176
0.319999999999978
0.0584470048334945
0.0585037824817283
0.0200000000000222
0.0200000000000222
0.0922300211531297
0.319999999999978
0.0474651050339691
0.0994259410334091
0.0992534127946181
0.0657270137176088
0.0374449961815686
0.133467785769665
0.098161018044923
0.0920319999716714
0.109012343238856
0.040213992751676
0.031944193109241
0.302027914313477
0.25279533247071
0.0200000000000263
0.0628666680087527
0.0246543202253226
0.0399182904432189
0.149013894562473
0.121271777773781
0.169319292101527
0.0953506900778133
0.0657923786581813
0.319999999999964
0.120608405333373
0.285630376001149
0.0496912400994669
0.0287593154467226
0.252771081087787
0.0345683863887699
0.0656048248838865
0.0200000000000227
0.238785938631885
0.0555591574180524
0.0731204772959012
0.0332315443190712
0.0406174059636592
0.0944598948818506
0.0461704686467237
0.0370842923313972
0.248584629776073
0.0283496134716544
0.0287724442600415
0.319999999999977
0.319999995792768
0.125079968589161
0.319999999999978
0.103528729035695
0.0597142951494824
0.319999999999978
0.0825269511274642
0.062107869846048
0.0582493775548158
0.0254368960804078
0.070646599988247
0.0337887259728841
0.202589052482465
0.133119384041659
0.107770223698515
0.0453254139673455
0.079183659224413
0.0740999255655939
0.0833990771093221
0.0373155606468451
0.195461722543292
0.0458779166301381
0.0210452281716173
0.174208077983235
0.0623052852877118
0.128703559576365
0.0947579043835431
0.0837951152352257
0.161543820019956
0.06613390812784
0.0417200517907357
0.319999999999978
0.0774864994140563
0.0373125898253213
0.123821189554978
0.0661313701195878
0.0719625270872983
0.050006635562627
0.169898953512909
0.319999999999977
0.211861073991762
0.28212083467498
0.0200448490306101
0.164913362842307
0.0200080423729192
0.0392164111607303
0.200796200557142
0.303455451516468
0.0254443341757908
0.108189834416541
0.110199384394884
0.0968664166738465
0.052840353503196
0.0954753418989762
0.0776549002912021
0.319999999997827
0.0680237350118087
0.113062804115437
0.0284349386220967
0.0891743559953537
0.253864011592242
0.319999999999971
0.257046328566656
0.229986666633709
0.0271535208423668
0.222425950116765
0.0687098064491513
0.0637019403182218
0.0731800319810572
0.0911458422112129
0.0510014150748032
0.0285960635831333
0.0635738363241911
0.106527159384401
0.315563729688887
0.14746139101929
0.0428296916322744
0.168050961081697
0.044169860968215
0.0610957314789713
0.0479187474605122
0.131644004473537
0.0576605280299113
0.14641371937291
0.319999999999975
0.129144976577382
0.319999999999978
0.115545125121476
0.195428728468996
0.133756892296942
0.11531543725081
0.305916545516069
0.178417360897156
0.0200000000009961
0.172775839443592
0.319999999999978
0.198967085719303
0.0783493475020124
0.290727504272774
0.319999999999978
0.139226618945924
0.123169711153008
0.0254819023334301
0.0414562316449392
0.0527877203803591
0.0635803545167603
0.0440705033781671
0.020000000000031
0.0263201251302885
0.209248993334313
0.111236812459264
0.0530201023736284
0.129000340789805
0.107693855003044
0.319999999999978
0.104877093753874
0.0782756673581201
0.0475744893039168
0.10969569901333
0.128085046377968
0.0441207633829703
0.319999999999978
0.0805341134443772
0.0200000000000227
0.0710294487951072
0.0453549267580433
0.0304444283148626
0.127360947653612
0.319999999999978
0.319999999999978
0.087967374112438
0.284858537625562
0.0330205216162385
0.0560432565138248
0.165082224665294
0.0461555915988562
0.0759763141996679
0.0607042224756186
0.0247909653009196
0.0273815744336804
0.124799830281942
0.319999999999978
0.319999999999975
0.0302428039231234
0.111663001570774
0.0200000000000229
0.0728729970864742
0.0234010338295515
0.123638789873986
0.0804113506246092
0.108251962506203
0.133549909039089
0.199741609317919
0.0200000000000223
0.222070600083443
0.0594019496108376
0.0750170298928073
0.0233024176207455
0.0279809395962777
0.219371762696839
0.0611089625947874
0.319999999999961
0.0351744821102931
0.0821051346053527
0.0727504072016078
0.0412931280729432
0.0884398083657311
0.0638834055413101
0.183420857106936
0.129030120635992
0.088987851474727
0.0675917893622515
0.0250994702747745
0.0497531738734069
0.140776033637916
0.319999999999978
0.134221293813383
0.199774213057635
0.319999999999978
0.270124246018389
0.0518945023973735
0.0695317830463149
0.116849683211394
0.277348678826559
0.276344725175357
0.102607146291016
0.0272314762053475
0.228681307535875
0.186529520379621
0.286222758642876
0.098158218600296
0.116578097456386
0.0631423832338458
0.0313863627885728
0.319999999999978
0.0230951772220673
0.161444949301307
0.0669432762256562
0.126280674962167
0.0861949155046498
0.169274412838967
0.0466365396616108
0.319999999999962
0.17267066004922
0.127758964111243
0.0572103662427506
0.25194251076532
0.0768865414037521
0.0306646290962354
0.118016209258667
0.176596062751284
0.0574759255950509
0.131258393044406
0.135503690158082
0.0390400669528417
0.141885259688039
0.164437773151084
0.119614022089027
0.289533031246543
0.319999999999977
0.107293097780005
0.0418280327524752
0.0200000000000223
0.112881661757698
0.24341661539324
0.0742553023637583
0.0842002006328439
0.0365481404981995
0.0655835445289332
0.0201313485503227
0.312036260821207
0.168913911972673
0.207209559635726
0.0370654307952006
0.319968213784137
0.0266248133144183
0.296154839324512
0.0203341580986578
0.18160034731826
0.0722160502948286
0.319999999999978
0.151582044857539
0.0278857185022831
0.124605548989373
0.318984937782072
0.319999999999978
0.144122762097886
0.0583201680521061
0.319999999999975
0.067560309109322
0.0389978468080087
0.101933690723043
0.319999999999978
0.091938374610921
0.147640858127066
0.0200258189133823
0.0680601435755209
0.0412116897035706
0.107476553752337
0.028385822304516
0.033335330757625
0.0561071413156929
0.0850951153816571
0.022151847358991
0.0227417251075923
0.0392869627300837
0.116931574480894
0.136966409242918
0.0353902331432007
0.123892412064784
0.0335775852943555
0.0200000000000222
0.126952829339466
0.0200000000000228
0.0200140786145492
0.0405700730844146
0.020018872666607
0.0322356236072417
0.020416648711821
0.0200000000000227
0.0200000000000222
0.0200000000000222
0.0200000012834654
0.0200000000000223
0.0609246851073079
0.0200000000000363
0.0200000000000238
0.0597044770520857
0.0307914121536915
0.0300552334381106
0.319999999999975
0.0803051419791182
0.0609964783301464
0.261355101432032
0.0200000000000297
0.0200000000000222
0.0200000000000223
0.0200000000000223
0.020000000000049
0.0200000000000223
0.0200000000000329
0.0200180076067352
0.0200000000000222
0.025153980195392
0.0592772218865837
0.0804307381929009
0.273290642976149
0.0376255621384681
0.229468574129363
0.0419326308546436
0.0844438755829484
0.0354854550844661
0.080026393589839
0.12774184438352
0.0449452340032155
0.311082733035198
0.0200000005979134
0.0361162623352452
0.0648419512906081
0.125496932600972
0.319999999999978
0.143835775095395
0.0595483608282254
0.177002012422623
0.0991123252182889
0.0356571574703209
0.0200000000000223
0.132698154236142
0.247715040673819
0.121899135117324
0.0681706862818587
0.0316683959766744
0.104138372239925
0.105967834320563
0.0561280109735389
0.0607880268963079
0.15658654807269
0.0607391942873287
0.140131362476636
0.0200000000000239
0.0304551839407583
0.0200000000000224
0.0457326590918808
0.0679499165981401
0.134396245419504
0.10465465826015
0.0200000000024855
0.140720145849548
0.0200000000000241
0.319999998056938
0.319999999999977
0.0882565467120005
0.0843894540225743
0.056631168982276
0.0576001155072748
0.0278156865337827
0.126134602933764
0.141491137263604
0.319999999551947
0.0344772256893829
0.0626543194196335
0.06018359611556
0.133448852089395
0.107628660071828
0.0952258889329365
0.120229781535792
0.251837068949789
0.050932015923246
0.0200000000000222
0.0439287074418668
0.142789640789531
0.0333152409951018
0.0272650985642706
0.0836283624352028
0.319999999999978
0.0678704049940832
0.0310544867929062
0.0321282312093285
0.0633780227402005
0.0200000000000222
0.0870145877605736
0.109536855692272
0.0329733781428193
0.18072347581721
0.0200000000000222
0.0200000000000224
0.250011447960017
0.158060901404894
0.0878867259837877
0.027509281557703
0.0224164137967335
0.0200000000000223
0.132724739009918
0.0546710838780265
0.0200000000000224
0.0802394433113597
0.22969148179495
0.0872159664649766
0.038992253016085
0.254781126925647
0.136285777809261
0.319999999999961
0.0356781997102909
0.0701586491460485
0.0368682171907015
0.0538125175888893
0.319995756472978
0.319752958938639
0.0397868911125301
0.123947061115781
0.0552214914703963
0.0859266391786566
0.0951118894395871
0.319264891826934
0.0200000000000222
0.188851865505959
0.0284566091119148
0.0855859223811668
0.0315127547735665
0.084938108589371
0.0260129343403399
0.0609821514884485
0.159871667689924
0.0937300319683826
0.0200000000000255
0.0254453404957239
0.049788406113041
0.0200000000000235
0.0416294472411176
0.03380160577046
0.0899322937997693
0.0745216149023726
0.111704038221619
0.0202908775413479
0.319999999999978
0.0200000000000222
0.0359991335450209
0.0546595585548599
0.0574103863989645
0.0200000000000229
0.0261392643708908
0.0200000000000222
0.02079746055573
0.0765493487542826
0.0268030317090087
0.107295592557039
0.0265800283448125
0.0990861115150099
0.0747149900787805
0.0433649230867107
0.103586240546365
0.0797767133451595
0.0970642678807197
0.0200239702836804
0.203797748006038
0.17007587100592
0.319999999999973
0.0498827554827953
0.153648507690031
0.127327510113829
0.130278939684081
0.117796672361209
0.0249549398666719
0.0200000000000222
0.319999999999977
0.106359326211573
0.0205022734884164
0.0295534758912469
0.0432587787297009
0.0360029418900349
0.0389785532675798
0.0200231694466713
0.0200000000000222
0.0406384825299396
0.319999999999978
0.109446777572937
0.319999999999978
0.0961703878580899
0.137214707206999
0.0200000000000256
0.0603242452713643
0.169490672960962
0.0604136874231751
0.319999999999971
0.0200000000000228
0.0352406660264144
0.0200000000000222
0.0321764846942396
0.191969159991101
0.0200000000000258
0.122777330486571
0.0419238151906265
0.0382284139080324
0.319999580113766
0.0262531876729306
0.0792707053030076
0.0278723730949316
0.0200000000000222
0.0200000000000224
0.0562112924154708
0.0491370520046027
0.0361792678069557
0.166067196105701
0.319999999999977
0.060052805056119
0.115040134557866
0.0716828903062748
0.289613733637947
0.0200000000000223
0.281629850786574
0.0437492229212317
0.079724120492558
0.0299648526430709
0.319999999999968
0.0200000002000064
0.0395741025323729
0.121309737105354
0.0200000000000232
0.0200000000000222
0.0200000000000359
0.0427677709147103
0.0200000000000224
0.035936686798226
0.0493682387192383
0.202127496194515
0.236463664701491
0.0238405809327545
0.0405756906399426
0.185669646359734
0.0460250200604998
0.0200000000000225
0.0394634557044282
0.0249403993873777
0.0529294371260473
0.0668439817086944
0.150252912751206
0.0245353620664874
0.0496238875186449
0.057450428981873
0.15745453378699
0.319999999999978
0.0200000000000285
0.0384521813299801
0.218182984080784
0.0255878482099269
0.0240193551098126
0.0672665782965116
0.212513292051865
0.319938816749908
0.0328430666698774
0.319999999999978
0.0930674080743
0.0200000000000232
0.162071356239388
0.319999999999978
0.0427303846842467
0.319999999999978
0.0200000000000222
0.0725159401750191
0.0200000000000225
0.0933893659116105
0.270842153546036
0.0884751212950317
0.238511475404479
0.0753580277299487
0.0484752675011393
0.1287728449379
0.319999999999978
0.0934768914555481
0.071788282248644
0.0481438163203601
0.225666577643412
0.102285632872626
0.0343524785281147
0.319999999999978
0.228212398869239
0.0200000000000233
0.102783492215705
0.0200000000000265
0.0270203779625323
0.13232448578215
0.174414306759522
0.192765305924226
0.104829713095168
0.244296120070079
0.269272444082463
0.104806722112444
0.0228176740613691
0.0633712249995858
0.043363368450615
0.319999999999977
0.0228934796031421
0.107979674358923
0.297048106948248
0.128215407941346
0.083605522520017
0.0788480574306757
0.319999999999978
0.0810382746346004
0.0400426922669442
0.0461186496008193
0.0699120019251422
0.0200038695272352
0.163818588628744
0.134488628898065
0.113696314344732
0.058409476645182
0.0985618643125186
0.319979498627333
0.20025859006126
0.0200000000000222
0.0410040909414092
0.0200379564426014
0.200202770170955
0.0945638217244757
0.031861578930541
0.0331425975254535
0.0200000000000231
0.0623627859245376
0.319999999999978
0.052006796490445
0.231951689422063
0.0504811931292961
0.0575940801011797
0.0282275200905194
0.0260303429853591
0.0293048250995992
0.117349442712686
0.0807842389781488
0.0437582796963163
0.119167304171499
0.133500867816993
0.103465471585104
0.0200000000000222
0.0349616894181007
0.0397941030283871
0.0200000000000226
0.0718620241910289
0.025933184949753
0.117445838192586
0.0496948983898006
0.11656760607963
0.294258456290529
0.0200000000000245
0.120790078030413
0.0348503035116953
0.246676555528161
0.069934188235023
0.136731329929707
0.319999999999977
0.0200000000000357
0.11382027300441
0.0200000034524748
0.152897758631545
0.0704810684763361
0.0200000000000224
0.0200000000000222
0.0336297278345631
0.0799834311212316
0.14962749678967
0.0204222849650194
0.117528377902823
0.0200000000000223
0.0420350583559733
0.0723779681219927
0.0257436931087404
0.0200003397293918
0.0455244247035708
0.0400722225367848
0.100614804660942
0.152110877686423
0.172593765874411
0.0200000000000223
0.0300141348310246
0.137370550345128
0.175890732179583
0.0200000000000222
0.252586132494603
0.0200000741423061
0.160682504673603
0.304143096798564
0.0200000000000232
0.0200000000000222
0.193540990514212
0.0283823718249901
0.0200000000000328
0.0367067583128633
0.319993867993085
0.0380733334709237
0.0832226749626965
0.132795575956524
0.130720706185266
0.232188461085208
0.201116226669738
0.0452748036506771
0.192625075245619
0.0346751660784318
0.104421921280778
0.308214988457368
0.0200039308268406
0.172715847100026
0.0200000000649331
0.0483326845822691
0.0610928993637904
0.319999999999968
0.228203619315136
0.164635292578895
0.0601675672621746
0.0959801992417272
0.0223717017962114
0.319999999754658
0.0306510060591115
0.0796940666945673
0.0804069447652764
0.034915650477836
0.147006397032493
0.0621054430709228
0.0200000000000254
0.117792538673038
0.152687803011021
0.19326271824221
0.0216694551302122
0.158893542018896
0.108892548671552
0.1032274691131
0.0200000000000231
0.0846899538357573
0.0750757343792611
0.143902403810274
0.302393333369718
0.0404524400418697
0.122204261134475
0.0200000000000263
0.081809976743163
0.210738524593253
0.0434543602850093
0.187557856724173
0.140523363775002
0.0744053367725317
0.0608487568203492
0.0766526456320256
0.124678163467661
0.154657594263256
0.0367113130928441
0.0326275599558217
0.319999999999972
0.0200000000000339
0.0265241093287859
0.129845948082799
0.0590662747417752
0.0680674773076782
0.0200000000000222
0.111301772471126
0.0200000000000346
0.0200000000000222
0.112063111190002
0.195777983910519
0.0469402356021317
0.0511485899472934
0.0255909958862552
0.0486125353022342
0.0536757905791881
0.319999999999973
0.0796703116573265
0.174699200883905
0.0999302533815318
0.0360341136021998
0.135607746794188
0.0213047771389415
0.0263421596205895
0.0200000000000328
0.241218289361994
0.154695583992357
0.0464649738521503
0.133224851444819
0.0540443953835015
0.124897512465235
0.020115892218588
0.169522790494795
0.319999999999978
0.0558490522635578
0.0200000000000222
0.319969555770522
0.0200000000000222
0.10133453494656
0.0657823249547568
0.0796215646341212
0.152683357736315
0.151540752655272
0.0200000000000222
0.319999999999978
0.108409313658864
0.0200000000000349
0.319999999999978
0.0246610576596993
0.0774968025212679
0.0200000000000258
0.319999999999978
0.0200000000000224
0.0491869603875895
0.0280788065464734
0.0704708213809103
0.250303204808999
0.0207438568962124
0.0298983204335051
0.0200101731199396
0.0849496014987713
0.146396661327032
0.319999999999978
0.14769651613817
0.097197901782093
0.196070314244848
0.0870200168193807
0.0375910520688493
0.0200000000000276
0.067416391331683
0.187170992486033
0.110929908573075
0.0200000000000238
0.0807623103546776
0.0816577900031503
0.190736174086704
0.0334676036955092
0.319999999999976
0.0200000000000222
0.297375199762314
0.168289249278541
0.319999999999978
0.0220646967892931
0.319999999999978
0.191568728930559
0.241987388489781
0.0488051729388432
0.106083922182901
0.0220175405562133
0.140427519218339
0.0658692519714681
0.15338787173059
0.0650912937943398
0.142265804530607
0.176708891509328
0.276956946254287
0.0200000000000222
0.0263590357621925
0.0746129154018131
0.0893497875866647
0.0663150587615004
0.319999999999978
0.0209168711677559
0.0642594873997229
0.164963126128339
0.319999999999977
0.181121361767029
0.319999999999978
0.319812001495024
0.0349358198710902
0.0279949368941859
0.0413261416517339
0.0973096957650275
0.223264129472516
0.215229418133368
0.128773958954131
0.164829055889816
0.203996513347177
0.0997291121613324
0.0768990294174315
0.319922601539268
0.043921041881751
0.319999999999969
0.319999999999978
0.0269659239390619
0.136257493341432
0.0342635873394488
0.0438538999183249
0.319999999999978
0.0507913065399602
0.0273477729568214
0.125810923159525
0.319999999999965
0.0787849754270004
0.0700824471915584
0.160420148830987
0.319999999999978
0.14975906743811
0.319999999999977
0.151346581022945
0.0285448275684017
0.0861724958583456
0.232473498459524
0.191051571552548
0.31999999994124
0.0319158362898658
0.264120310650169
0.303254237371702
0.0200000000000224
0.0603532028066768
0.169221926910666
0.0200000000000226
0.0366017788077906
0.319999999949534
0.157734519110365
0.0240092699993145
0.0577751692739271
0.043568727709886
0.319999999999977
0.0362176125442286
0.0546762225788401
0.0469034818406274
0.0639862833163792
0.0874226953823168
0.117381106039019
0.0294997636673594
0.0323508021247812
0.0253392267512532
0.10395809600837
0.0397919484035939
0.0928666321641246
0.134071007402007
0.142740634867991
0.319999999999977
0.0754789893045107
0.0449755006072591
0.0640539836734999
0.156129891552292
0.104484634818945
0.0200000000092122
0.0260174298089469
0.0721136522715555
0.110166112457759
0.055577521554195
0.0200000000000222
0.319999109987852
0.133309698011206
0.0314793953324534
0.123056018209525
0.248692919725218
0.0389800207128883
0.078932097847003
0.0697888516135062
0.120593179797525
0.31999999999996
0.0200000000000246
0.124220021374547
0.0200000000000225
0.097306817697454
0.0245481099622021
0.241505330563154
0.0346158972082469
0.150076854084886
0.244674221271469
0.0998390953057491
0.0414331830810144
0.118014582240784
0.11506410597099
0.101421615632679
0.317944746434539
0.101192997044828
0.0252765148491407
0.0697121813379084
0.156175008554291
0.106808552189558
0.149493366634971
0.181431799539611
0.0200000000000224
0.319999999999978
0.110322123933214
0.140138450391913
0.153792146898152
0.145191328669421
0.205623430350969
0.278997266998185
0.234340210439413
0.0235987506505915
0.0931570285433392
0.109413788332373
0.259902601053607
0.0236603448857663
0.0297470042124321
0.0932970736616322
0.107568529954156
0.151325224571522
0.0348858731230001
0.155106540249178
0.319999999999977
0.162622393980641
0.139486852176253
0.191187295996607
0.0200000000000222
0.0324560537895471
0.0200000000000222
0.125556753080918
0.0781505644890263
0.0526873255451563
0.179842501009679
0.319999999999974
0.142805732762604
0.0689308844846021
0.165700760005724
0.20870291248826
0.0506408044244345
0.0219783962604397
0.0854009979173517
0.0890918648508016
0.0200000000000242
0.061754057361675
0.153329657494825
0.0200000000000222
0.0831075579078327
0.020006861917224
0.0281827179442259
0.109549714490823
0.154971324466636
0.0334816332373604
0.162230937919194
0.319999999999976
0.0200000000000222
0.159429600251949
0.0225431785616994
0.0200000000000223
0.0200000000000224
0.0505615405418216
0.12799923315234
0.0417050521475085
0.185676589973558
0.31999654467824
0.09263912230649
0.125289835314585
0.0981447695253357
0.0789493170138836
0.0901186037796534
0.313912204096794
0.171925776935315
0.182280417624941
0.0402682436328671
0.139618635196011
0.283799512242957
0.0568850510614809
0.0200000000000227
0.0411238628841835
0.120265368214906
0.0204282974259991
0.0822282032613696
0.0200000000000222
0.0652492054051842
0.0358443798405949
0.167797570974104
0.118922870870752
0.0795937379554879
0.149488673597427
0.115703196216923
0.0573887272750979
0.18585897664972
0.155413115848019
0.0599514766463926
0.0385364912157246
0.151325654546764
0.0200000032422455
0.0475746297963386
0.109561985105457
0.0270498793032365
0.0200000000000229
0.177664680721832
0.0209121858833454
0.0981342561248504
0.0200000000000332
0.319967110748486
0.23528265127344
0.109849187367785
0.319999999999978
0.0200000000000226
0.0202111419587487
0.0200921645083872
0.0230122380790625
0.122522599010681
0.0627766728610043
0.0981896492212571
0.0200000000000222
0.0200000000000222
0.062690688165118
0.0374483872638343
0.0690202109342399
0.149125987396914
0.061942674481696
0.038701487053456
0.0200000000000249
0.0200000000000229
0.267149396700124
0.207730201439878
0.227369331437677
0.319999999999977
0.175914721894436
0.289060682336218
0.124336647844687
0.0678631892031034
0.0200000000000222
0.100330290231299
0.0880546303371538
0.260450181214045
0.0200214863093756
0.319999999997376
0.319999999999978
0.248174522590953
0.0314698352628702
0.0254227912131479
0.174665048930463
0.066456233109318
0.203458135146705
0.075116097363834
0.253605191433253
0.319996621555056
0.319999999999978
0.0283137182779308
0.130975710121838
0.286677322202678
0.0773208824168792
0.0714247001242311
0.100474787527591
0.0343087085490561
0.134850853544292
0.0265235488114416
0.0419999362127689
0.0492552684465524
0.319999999999977
0.0302837350894881
0.0881021053844249
0.0758271619893819
0.162751556065156
0.319999999999972
0.241609362680024
0.225068950264043
0.0239025005031918
0.0590073105860755
0.146911895914509
0.0755680490561315
0.0350254192773184
0.319999999999978
0.0327110839093518
0.0476992458263169
0.126074863999939
0.0265091187363462
0.0311395568925086
0.0318908909823103
0.0200000000000282
0.122070887497694
0.0337905898145782
0.0950385180088947
0.14235978363363
0.0676106855988134
0.037489419788543
0.030702416570522
0.247409777693757
0.138525238041518
0.0973895255439248
0.0776492981770619
0.109028385244038
0.0385379608363519
0.144162723762327
0.121570508784774
0.247923392783056
0.0938280106973167
0.0798849553211937
0.101254777525309
0.0670486866897346
0.0540037232532669
0.191473975780293
0.0200000000000313
0.198857999073145
0.195792223253406
0.0646454764018501
0.0708228748180204
0.178407058448635
0.0200000000000237
0.125231109029605
0.237168876842081
0.186745279210353
0.31999999999997
0.319999999999978
0.0597163233434942
0.0387025854031729
0.119118238107229
0.144504210946107
0.147912367887315
0.247153842242444
0.319999999999978
0.0277811718364452
0.0523545975234052
0.242820831738037
0.0936372008002801
0.15588115015688
0.319999999999978
0.31999999999996
0.0262732428535962
0.155520454779766
0.0200000000000222
0.195647203944986
0.237056221878845
0.239885732598188
0.134669703519881
0.0677776134607913
0.0650136914630689
0.0701525246783191
0.0229477752019663
0.0622001948097362
0.0200000000000222
0.0987275208528087
0.0402090470297682
0.0347382744273872
0.104050269463658
0.196650795165355
0.163773814575174
0.112198088390889
0.0200000000000224
0.0354944910185127
0.0339147538032481
0.0200462966021548
0.0200000000000261
0.0997419896954821
0.0299676406676994
0.116994245936177
0.106485165169725
0.0773409533623923
0.0293511173896571
0.147477623549597
0.170412156222985
0.0200000000000257
0.154290443195057
0.157653413522763
0.172337389372683
0.149287859360225
0.128184589956583
0.0607955129464812
0.110691670864932
0.183728041122165
0.0674525430071303
0.117625232952922
0.0344957295811444
0.0200000000000223
0.121423752763432
0.0316815431523819
0.1163169552566
0.0530890002342773
0.249920564844857
0.0442685710158858
0.0200000000000279
0.0240870883208649
0.0513501296224513
0.319999999999978
0.0221955100481262
0.0200000000000426
0.0531374541801506
0.0484293239864295
0.0307208359683303
0.0310311029756309
0.0355983604213673
0.0374314870124933
0.0200000000000233
0.055701473310812
0.0863235121943634
0.0373602208134644
0.0200000000000247
0.0867387009882559
0.020000000000023
0.0874325896375082
0.0200000000000222
0.154114652776652
0.0622041886433086
0.128395448861459
0.0344218790528552
0.039346907474413
0.0604077093762585
0.0573511720956075
0.0658237526911717
0.0389625396867451
0.0315934397884645
0.0200000002513085
0.0200000000000222
0.0356593904340994
0.0354409686017348
0.136590644886302
0.0391612397174275
0.0200000000073745
0.0442614033342741
0.0524958559171452
0.0200000000000223
0.0200000000000233
0.0200000000000248
0.0213644269937587
0.0886299133039165
0.0200000000033236
0.299456725738511
0.0435525735894943
0.122335967650209
0.0644251168496747
0.0609274018166166
0.174419305994327
0.0418983670525837
0.0810511390036166
0.238145761864061
0.241477766215276
0.0484656184982071
0.0730374745638938
0.143375396095795
0.0331497373974536
0.0200000000000228
0.0369468781656125
0.254246976410122
0.102058301026222
0.0272013559973437
0.0308007517093074
0.264896894366248
0.0326644177002507
0.0200000000000391
0.250317657727134
0.0200076123751511
0.020000000000023
0.111990388231761
0.319999851929474
0.0346765134413724
0.0200000000000222
0.247385002912564
0.0364955094633281
0.0208264789276765
0.0742370812137492
0.045064286930786
0.0849268397968021
0.180411121189733
0.0654448024944529
0.0849017310274796
0.0200000000000223
0.1760370256499
0.0713035489943166
0.0492833037052791
0.0267756858541842
0.319999999999977
0.037701456690007
0.16333193295706
0.104924900766823
0.170089180079663
0.0200000000000234
0.0200000000000222
0.141447143666652
0.0235853957707703
0.062181557216536
0.0380998981868746
0.319999999999978
0.0373003192301859
0.0719560669873499
0.145776197842681
0.0528867459749952
0.133268399232624
0.0200000000000298
0.0207479115481624
0.0200000000000223
0.0390585646070338
0.0569463734661418
0.0531714472886696
0.28702467691417
0.0521641422921236
0.177623091024524
0.0200000000000222
0.0792149203221811
0.106416728902314
0.0977711700341525
0.0289631057616473
0.166435080031852
0.0358450240498661
0.0352359826583805
0.11006763021525
0.0200000000000324
0.106437451644835
0.0908651115061198
0.103502421559633
0.0886104644141538
0.225620901104506
0.153356459186381
0.0200000265004302
0.319999999999977
0.135994600054262
0.0397444672061276
0.258922356743651
0.319999999999978
0.113127429987469
0.111590588579776
0.047443495194451
0.022081150327825
0.100795681464483
0.0200000000000227
0.0555768670442152
0.0200000000000222
0.0596923308563897
0.0862027616814356
0.0200000000000234
0.0291798135045685
0.0375535264726536
0.197110019391689
0.0444473755678663
0.319999999999978
0.0506583758069881
0.0699347299458395
0.0823036766916479
0.0200000000000224
0.020000000000026
0.0507463224534647
0.319999999999977
0.0200000000000265
0.263775052324049
0.0843431559980783
0.0200000000000224
0.136263249277659
0.319999999999972
0.224544776236482
0.083270413885603
0.128350056511032
0.126246094718718
0.0596981692831805
0.0489410651181699
0.223288770351347
0.0200000000000222
0.0695126272711038
0.0895306194621687
0.144127047719455
0.0677839698993332
0.0517964897536597
0.310141168836043
0.319999999999977
0.0652374003410683
0.0319262299985734
0.202569559488384
0.254220269659078
0.17728954743641
0.156877162922418
0.151255297250037
0.0636901257112346
0.0749701639727669
0.0200000000000334
0.0580603998344459
0.0514935577048416
0.0904584806660614
0.0699270850008942
0.319999999999978
0.0336258044752208
0.100842969693691
0.0433098676518347
0.110439521258959
0.314459082734479
0.020000000000055
0.0917358454449273
0.0533508141236206
0.185855312176673
0.0661476573361416
0.0734082607109131
0.164607343430691
0.251689236330458
0.319999999999978
0.0200000000000222
0.099788174741134
0.319999999999963
0.0676511859052118
0.0333555200497259
0.0394364377892572
0.0387032000548711
0.313010809661654
0.0458725363557529
0.319682196709114
0.258386394414096
0.0445587171595312
0.0586005163345284
0.0350600492472779
0.0424087219436024
0.0396070789149205
0.144759244711465
0.144246906730467
0.239617000349599
0.020124482539493
0.0321076153231608
0.235152777675837
0.209033128448656
0.0843815282223426
0.215994469034174
0.048216246242651
0.197593128692782
0.0200000000000396
0.0200000000000226
0.0564817931104891
0.0286866230551401
0.114683975705922
0.0306006502835076
0.319999999999957
0.0363621209294944
0.0200000000000419
0.0200000000000223
0.101174474907365
0.249515153540855
0.0567972744211242
0.0321800218802964
0.0748730710831731
0.0433130478699139
0.0200000000000242
0.319999999999977
0.305211337246889
0.0628914656697827
0.186481129923959
0.143423709204513
0.0403796635562673
0.105704889116877
0.0316943469535674
0.0200000000000249
0.134868932919794
0.0271698761697052
0.0200000000000222
0.111398800995769
0.0563972948621724
0.0538772634170753
0.09013411212432
0.0998466130341928
0.228431259711737
0.058592738095642
0.0332246081112951
0.245573082540089
0.0200000000000222
0.0298528752194469
0.123923437235269
0.0895796091885878
0.0699843105512792
0.319999999999976
0.0572610956602216
0.0720981771590585
0.0932685112599027
0.18926374895344
0.0743747039618844
0.0389716829003971
0.0893423313772201
0.22965398056911
0.319999999999956
0.0200000003020722
0.0685898134856082
0.0387083086000026
0.0333939788614524
0.0442501382516491
0.0440147026319671
0.294766862737861
0.319999999999977
0.141233515615545
0.0472853585188074
0.319999999999975
0.065370158782067
0.0553577147736128
0.0230372369611445
0.319999999999969
0.058713541927217
0.0462040863330572
0.118984773228839
0.129203475326718
0.153413978767725
0.12696870773666
0.0417800036160729
0.24058887577779
0.0276672449075652
0.0960452161853611
0.319999999999978
0.0568702193489213
0.0243915632888123
0.153590030542297
0.0836251863596619
0.242445121777347
0.0789020538721928
0.0200000000000223
0.103277401874448
0.199889683726488
0.249966006156962
0.128766036487966
0.0243093166400819
0.257520269720766
0.199059144725228
0.031917932777286
0.0200094193361416
0.183188601440863
0.0200000000000227
0.196972022120573
0.06186448071642
0.216872774201926
0.204655592571448
0.0950583456527687
0.174279910179574
0.0633865121360133
0.0338151617775077
0.0692033303899325
0.319999999999975
0.0555431027942597
0.242851451878111
0.0842127669256456
0.319999999999975
0.0703316422749341
0.249493543691558
0.0381239844889786
0.221768970780254
0.146010630606139
0.101337637099987
0.0404267753373515
0.319999999999978
0.0200000000000335
0.0223392181120463
0.020000000000023
0.04696498371546
0.0374748055459111
0.118582698874302
0.140955719806711
0.190337515669079
0.246659758508789
0.319999999999978
0.201886837892461
0.105084210974681
0.319999999999978
0.0200000000000225
0.0232367829069036
0.0765910313515001
0.261719991627221
0.271744864899325
0.0705118007931677
0.0808036299815683
0.0530939816383189
0.0316804080184066
0.0859087287836596
0.190602432868184
0.0939492066349421
0.319999999999975
0.11032899727884
0.134722824406656
0.131803815845689
0.0695309537151213
0.319518643334249
0.0457481787681804
0.30175138274489
0.0200000000000222
0.124114743623531
0.159409122603805
0.0488726779183723
0.19413444622652
0.126336176687575
0.120276723174077
0.154049315196478
0.241548222488956
0.0586677764628983
0.070696198896021
0.0264608142684091
0.135891014088026
0.0587071551026475
0.0706510789390029
0.020021680680791
0.0777756352281503
0.0414075105463716
0.112518785647889
0.0506822517482172
0.0765767683319847
0.0982600179809568
0.218814969564867
0.0969567527391894
0.143882136615703
0.0481726679493983
0.0200000000000226
0.0865068848354349
0.0200000000000227
0.319999999999978
0.119839711893723
0.108890547017791
0.319999999993933
0.129996935008157
0.0913414018641755
0.0375422852808006
0.167766338977914
0.117450721684772
0.0514137048915204
0.120756308870835
0.0743326512124615
0.0200000000000239
0.150231183651306
0.0200486732667916
0.188612826395515
0.0879850163425867
0.108059569286934
0.0340885990242289
0.319999997195614
0.31999537508027
0.144530874525134
0.041089462281856
0.136699705820271
0.139779736709671
0.0430402851095071
0.020021018648483
0.286507086570298
0.0887487462959634
0.156522446337777
0.0357258873718651
0.10447358210175
0.0552083602710822
0.0263825928600432
0.0494878951429131
0.0470518176710508
0.0788969665445196
0.0200000000000222
0.319999999999956
0.221570567529903
0.0467864533938103
0.203101427700607
0.153911739937823
0.0868584462534697
0.125660478096272
0.319999999999977
0.225891479521331
0.123295624555033
0.0200000000000222
0.0200000000000222
0.132925011958708
0.0435818092812486
0.130259120119046
0.0315617440155355
0.0532843438539483
0.0215566050317169
0.0387716219603075
0.0321401315019723
0.134410129015932
0.0382980360443777
0.112919171801288
0.0200000000000259
0.093053190507459
0.0242955244633682
0.0200000000000222
0.064118868443189
0.140229183621969
0.130640060872658
0.090255860641278
0.0729337585421423
0.0456831297450322
0.0200021852062371
0.0200000000000228
0.107129915923376
0.022730660052152
0.0211586421525168
0.0363995910024464
0.125760081187977
0.0444876597248748
0.0441084036092276
0.319999999999977
0.319999999999971
0.0780392529011532
0.0842359380552874
0.0899160464630678
0.215385487690691
0.319999999999978
0.319999993060571
0.0909427965705579
0.0389200842785222
0.149104039327924
0.0200000000000294
0.0355235907602078
0.0210417731429584
0.0425472892028372
0.0519209129541993
0.267177667466785
0.0200513589831984
0.0520093290856203
0.233044675872823
0.0200000000000222
0.053900982021609
0.0372248596672912
0.196786741516808
0.0297772201938217
0.162816335061875
0.0267933841247787
0.0244237474539192
0.0200000000000222
0.0913805624068007
0.0200000000000362
0.0841529152352845
0.0273737409203424
0.315941546558754
0.16251534501166
0.0200000000000222
0.0311319150780429
0.0926426352321983
0.160340775421822
0.319999999999978
0.0700780473313865
0.146146033328302
0.0200000000000251
0.228078200284241
0.0780459524036209
0.0313240122666339
0.0602517424952809
0.31949555175877
0.0786675492702688
0.0963562442800898
0.0831792111238519
0.236107920545926
0.319999999999977
0.0805840984657369
0.0866183997001597
0.0255844888491402
0.154120399487591
0.19762429906744
0.0225372149982915
0.0560452708841089
0.223324700803838
0.168098281697816
0.0305485979060623
0.0976812853388963
0.19530627615202
0.0563204499603738
0.0320858903267342
0.242891329494756
0.028063394634526
0.159244416966027
0.17793349483792
0.0679489837150363
0.143335594725614
0.135838770860708
0.319999999999978
0.0200000000000222
0.319999999999978
0.319999999999957
0.0366514384412548
0.0360485183752319
0.0271020288166715
0.0956592456098591
0.236656808876101
0.0231357414927726
0.102086829800663
0.264877185989384
0.0725050367169126
0.0373368779635279
0.319999999999978
0.116808220381743
0.0226585554591594
0.110121078236633
0.109551602789591
0.10886304725733
0.0333286288455823
0.203440965807505
0.0444402205910391
0.0958175340433635
0.0290516517224536
0.123261697423425
0.191897630898279
0.248325538551346
0.225120720406885
0.0200000000000223
0.133472913562734
0.319999999999978
0.0355462999569091
0.319999999999977
0.261829181699813
0.0200000000000223
0.218721878158871
0.020000000000039
0.234389825367737
0.192222374486797
0.102445834670368
0.319999999999978
0.185783138011967
0.024064872983115
0.0737294264834923
0.0377972348716138
0.118059809938132
0.258082476986176
0.0471374942371233
0.0685903139760885
0.0584758574105803
0.0357488999270328
0.0696446993078727
0.160871865834863
0.020000064718685
0.0808729751178738
0.118786892825782
0.319876265838713
0.0722118219214259
0.225845579365506
0.041146801251786
0.206278556588832
0.0239446874195118
0.0200000000000365
0.0362936373695173
0.0316702098003259
0.138222778204705
0.205281634355756
0.231077801626637
0.133758031402014
0.215858841505446
0.182577812319553
0.104529880593445
0.22433985710246
0.171245243586034
0.145501206815956
0.227631803343244
0.0772821021910493
0.248350975032446
0.131194598953754
0.122913739608526
0.0735759936536655
0.11730421924019
0.0766814627690544
0.189091521773442
0.0848631605967458
0.0552914292735549
0.0798656477773021
0.101566980667702
0.123003129300626
0.118549742657465
0.198382750137181
0.153969064486215
0.228641138551584
0.194888151193083
0.0200000003495851
0.16775365580146
0.052886444132706
0.0815307142703861
0.193253869267875
0.182585202659601
0.205012424757093
0.0623290534504126
0.108929787266257
0.185138448643355
0.155790598715805
0.104249493179972
0.0669867121653203
0.02000000000003
0.202647589081585
0.067428757420414
0.224713845221874
0.0791993651135418
0.21408265518786
0.121395276930621
0.319999999999978
0.0517436388026255
0.243217375189627
0.319999999999971
0.129797833892067
0.160922959348997
0.147969924214162
0.0615876420531242
0.142219312879613
0.0200000000000222
0.0782975848318416
0.0619957035716796
0.0746677465192964
0.11600739535476
0.0902666302407501
0.0714563380708456
0.026495421864094
0.0723479948118339
0.114561875639212
0.126619963719745
0.130903121417676
0.0605357581774752
0.186528763749966
0.191769874297362
0.0277309297735138
0.0270968094557362
0.319999999999978
0.0757271758038853
0.0906166490210047
0.319998933651127
0.0432692719317436
0.0200000000000223
0.055204504360277
0.152167173817792
0.138081466267721
0.0200000000000222
0.0347410405649842
0.0200000000000224
0.151678615556573
0.0723678632987927
0.174446764738985
0.0200000007880795
0.0577696811548085
0.0200000000024482
0.206922530050757
0.101952769788342
0.13068767603846
0.110216652703528
0.0882261928214054
0.263019616204495
0.319999999999975
0.319999999999973
0.297447044819095
0.220281027510667
0.319999999999978
0.181331078798585
0.305756940876541
0.0718229466755098
0.182659740519798
0.0582254805198869
0.101083418102577
0.0602591832750544
0.319999999999978
0.0635853729591934
0.319734685455893
0.0576011309722685
0.319999962955029
0.0350697699008429
0.0840764511496239
0.113714519183173
0.209982474861799
0.0358423158616201
0.0718924721028697
0.0200408190030775
0.205114776254248
0.0246007852560654
0.22033082481846
0.0200000000000226
0.0200449035489124
0.21153216719564
0.0313392683024381
0.0696646697807006
0.319999999999973
0.113699628559023
0.0898441079851893
0.0300270410124284
0.107550107336776
0.0352111583038488
0.164910157129275
0.0820448700223482
0.235492760938717
0.219102900705111
0.106133567089805
0.0974247407163433
0.313991428040997
0.0940726718181776
0.086776797653128
0.074503486554092
0.224272669712447
0.0249212977251126
0.196062170123454
0.123183175839193
0.319999999999977
0.150156631175045
0.282513691748862
0.0278360026204316
0.142196555236367
0.0505260621154667
0.319999999997919
0.228198029876083
0.0312520836724113
0.0727462320943786
0.0677477278123318
0.0200000000000222
0.0331425220369271
0.246702086941511
0.027915395095481
0.100937509520453
0.216398545781546
0.262472603126915
0.207280770642553
0.0200137624138573
0.144300317654819
0.0200000000000224
0.035008257061525
0.101909802712074
0.124726174803347
0.0370972965645066
0.0200000000000222
0.114151126349867
0.205859001260975
0.137859202694963
0.0661168331321168
0.0200233161179676
0.147060571101261
0.230492215968265
0.195311710922507
0.243326552234548
0.133356147088933
0.165841543009961
0.162460184755598
0.225195829720049
0.0207880630989629
0.319999999999978
0.0764136422901712
0.226123451484289
0.124532484514716
0.0859097376915262
0.0272088087843843
0.123515058495131
0.158898344179962
0.0693535162143394
0.210964870336279
0.201433504065432
0.113061270540244
0.0902698355351722
0.166263422086013
0.127573035502136
0.0661901576628014
0.319999999999978
0.203871553171246
0.080115737809487
0.0962135970563426
0.0438776257122073
0.127328516583066
0.0598062132261213
0.319999999999977
0.0200000000000222
0.169408206598709
0.144558215767083
0.0882636980316287
0.319999999999978
0.0297853801725992
0.221413169312365
0.116596060755414
0.0869035617252385
0.0700907042843568
0.0563836475852166
0.0589522185256164
0.0413647993403069
0.150267791556915
0.0751583051738748
0.0649007576997177
0.180257056086807
0.0268810566386156
0.0927336982895103
0.12922522431947
0.11325874708798
0.0353424900697949
0.0264008332243091
0.0334669735046967
0.303422496464119
0.0880561358399135
0.0908396922398169
0.0200000000000225
0.0200000000000303
0.0300561757745976
0.0850815638599599
0.0462302027017608
0.0542229438538886
0.0200000000000245
0.0799387798275227
0.0842827525365302
0.12303023844656
0.0944839208797928
0.0834492500256189
0.127105130172509
0.116577037090752
0.117199114788158
0.0836239019252298
0.0358882451353083
0.0943068018027561
0.115083691263201
0.0787096832530865
0.0315638404159209
0.0769908005462157
0.0629479383979564
0.0758039757011813
0.03951877754611
0.076155887150378
0.108776737657045
0.048958168691623
0.0997588953091001
0.0200000000000225
0.0200000000000304
0.319999999999978
0.29921415071862
0.0730943204741329
0.187550568181905
0.166330636592654
0.319999999999978
0.106523452742129
0.0291331348778237
0.0911435154902568
0.0200000000000229
0.222804478748675
0.0878354229732376
0.058712573058051
0.0389992697749097
0.0293098146403385
0.13650135982291
0.0200000000000222
0.113678353097825
0.0797637758283166
0.114697235469152
0.106543795843227
0.162559482024333
0.0612175561865814
0.1123848574803
0.097785609569763
0.116000453825546
0.12539804921027
0.0214555779734353
0.124498842607801
0.146261932495073
0.0200000000000342
0.0541476471644042
0.319999999700643
0.082434263084141
0.0446876495702773
0.178807138599221
0.0996179607843022
0.319999999999973
0.158598338130502
0.296547698429801
0.070244983989689
0.218228016609781
0.0742212446433096
0.0260637399363505
0.319999999999972
0.319999999999977
0.246107120776958
0.0200000000000222
0.101893039335089
0.219386266160252
0.209993835260818
0.17988480895777
0.147015084996192
0.0384578981347111
0.126508822492091
0.081786889307613
0.162395873425562
0.0710362888829528
0.0332313984347027
0.319999999999977
0.210703014136904
0.0391271844342064
0.119558461837488
0.154359561453207
0.133291639435838
0.104477161895867
0.0789504650107886
0.0646581732858861
0.186505680642973
0.114601285082995
0.0200000000000223
0.0629731074319812
0.034234967321556
0.0988109242411927
0.057847663066892
0.0737573337364737
0.110524112150039
0.0560885279548718
0.0642667426298729
0.0752201318055871
0.0600994969459934
0.0386713824234485
0.0200609391379842
0.31999999999958
0.130373053768291
0.163560273436891
0.123467753896936
0.186495622521364
0.112064923292361
0.17396932766008
0.168925843329918
0.245843460235305
0.0979464872714476
0.200091724198743
0.0327457007802293
0.0774286629816541
0.274648629157771
0.101498243210458
0.156862609975084
0.0454497675859936
0.102642457360098
0.197850583172003
0.111638673624528
0.0200000000000222
0.208482378013224
0.0653484935463857
0.070157673126043
0.0854829405409851
0.151999534507535
0.104334024039981
0.0200000000009379
0.0712066142941488
0.0636621380551246
0.0852264915858519
0.0425052712257584
0.0695653393437984
0.319999999999978
0.0913380466060352
0.0336089353885554
0.0200000000000222
0.0415795013210958
0.0708348974748783
0.109269333477415
0.135425862188394
0.147787954086645
0.0247039199534181
0.0207011831024323
0.0200000000000222
0.0215733607969684
0.0200896544473776
0.0502173786817396
0.0607332749454973
0.0216283785948124
0.0200000000000229
0.0809295034220356
0.0892160680836872
0.319999999999978
0.0240001105755717
0.0200000000000222
0.022342947804319
0.0204280964143944
0.0200000000000222
0.142723199618237
0.0875027856501874
0.172506238669881
0.028208091734765
0.0217092403700277
0.178246964747127
0.0200000000000222
0.142262757053899
0.0266077830306036
0.0200000000000222
0.094639219880581
0.0200000000000322
0.101247679397732
0.0238951357271453
0.0257544031238258
0.0200000000000222
0.0222118650528218
0.0200000000000236
0.0323421683010023
0.0540877092049553
0.0650325545696718
0.0825788277272047
0.0377365900742075
0.319999999999978
0.0438821747262894
0.259593747430364
0.0759446931038763
0.0843472020183718
0.0200000000000222
0.319999999999963
0.0969711855240815
0.0200183783100357
0.0286069790434898
0.0411455706939453
0.319999999999978
0.0200128913657575
0.0288190398080808
0.0876938238841917
0.0200000000000222
0.0312455138335027
0.0682960653921352
0.319999999999978
0.101940888703043
0.0200118499901612
0.0200000000000223
0.0770190016758956
0.0200132947727088
0.053192826393969
0.274954327350965
0.020795167986285
0.182211646488291
0.0228488345535317
0.31989790640184
0.187986663123096
0.0200000000000245
0.319999999999977
0.319999999999974
0.319999999999974
0.0220628623089441
0.0233146926194652
0.0457582986777302
0.0326047944790027
0.0408221623992025
0.046153610584451
0.0701599757879418
0.0200000000000227
0.0704419054640796
0.0578346235733308
0.0635600959829354
0.141666037004424
0.065566516022584
0.0260443126399853
0.0523697840406851
0.0432074201439692
0.319999999999978
0.319999999999956
0.105170660170314
0.0261687449818873
0.155560264323939
0.319999999999978
0.14073110261796
0.158810184723905
0.0265486466315285
0.11122739578589
0.193816592542624
0.0532971606741231
0.0873170134757868
0.0303553754256467
0.0736438663867758
0.0832561731935473
0.0364895004542571
0.0254328464780039
0.0903712289316543
0.0200040035799283
0.0637562366260905
0.0200000000000233
0.263066456685355
0.0398959407585597
0.0322353243844304
0.0313465097843872
0.0320061216925925
0.0200000000000222
0.0836879887264633
0.0486583279578556
0.0227817217578234
0.0463285645911038
0.319999999999978
0.0488964516368568
0.0200000000000222
0.0341771610898464
0.0308849432019245
0.0308207550608789
0.237772501480451
0.0200000000000229
0.0339528417853084
0.0200000000000289
0.120617745735756
0.0272227103579027
0.0214199656091967
0.0200000003004748
0.0349003631861434
0.0343094018934045
0.0200000000000225
0.0295909116927701
0.319999999999978
0.0231448521721156
0.0246718174967259
0.0885931218892538
0.142547507602398
0.0200064125294067
0.25976415093473
0.020000000000027
0.0731455152322037
0.0326610691288477
0.242388694497851
0.319694277303896
0.0312485392970937
0.135597705830803
0.077769053143963
0.0237140487599281
0.0525267936457868
0.194950577376686
0.149890770912449
0.319999999999978
0.033840148925604
0.0396166667102526
0.197592137211276
0.0200000049428879
0.0567490761499934
0.0772466213229557
0.0570867973605387
0.22257338280702
0.0969338137856276
0.163013701097056
0.0527517190120085
0.024751352691349
0.0259481638679261
0.319999999999978
0.0586897536270549
0.0200000000000224
0.319999999999973
0.0233544252835529
0.0262161418278652
0.101729619343366
0.206893010643359
0.106219947375474
0.0575145448757925
0.161239389968401
0.0460550611033465
0.155665287792992
0.0257944694416257
0.0525537970687727
0.0603489926008112
0.0578302457817624
0.0200000000000327
0.134567618506998
0.0200003098531949
0.0787256534016827
0.0224307234299638
0.0388976453210539
0.0276138397131133
0.319999999999978
0.0200000000000229
0.319999999999977
0.0200000000000431
0.0438651397352279
0.0200000000000226
0.319999999999978
0.0200000000000224
0.020000000000023
0.045817870719922
0.059529336305477
0.0224957991135525
0.319999999999978
0.0889492728926273
0.0512763269157164
0.0432862629414833
0.021059386028573
0.0265992557608654
0.0200000000000284
0.119208810720545
0.0200000000000222
0.0200000000000282
0.319999999999978
0.0304844943766479
0.319999999999978
0.0207605382477151
0.319998777576463
0.0361537239183631
0.182897934229668
0.319999999999978
0.0576613776078533
0.130463741105805
0.064464832793026
0.319999999999977
0.0481538555504506
0.197764424872704
0.0200000000034398
0.106313515974438
0.0707361085306603
0.105718234601698
0.0325484556556373
0.11440593567765
0.0942254946479246
0.0822051013197631
0.0329576010029762
0.240019513271071
0.294378777207054
0.026540364165158
0.228760222255617
0.107583477319096
0.0436109423123159
0.265014569849361
0.0888840921123126
0.0637523200709586
0.0353566370195842
0.0713212682214708
0.0762332651825075
0.197470536555169
0.0801375733695165
0.0200039189829304
0.319999999999978
0.0200137774309935
0.0579608149498146
0.094935021620058
0.319999999999978
0.0270124792493487
0.0534244841935271
0.0547082704280619
0.0289935456607645
0.103075881636239
0.247921616023711
0.0280080089349014
0.220013845056899
0.0718823398036838
0.0200000000000222
0.110020801594357
0.319999999999978
0.169344543822659
0.0594341302078879
0.110727996707085
0.0252292592358969
0.0830538033943864
0.0479857798856456
0.319999999999977
0.232596432797917
0.0494682354191459
0.0560605422865884
0.0200144526880676
0.128679551021929
0.0200000000000241
0.319999999999977
0.0500929419571687
0.252571353850429
0.0232708409393926
0.12703009587724
0.0987262004307324
0.0853854837744832
0.0729081101652102
0.0373356946821485
0.104746158971094
0.0503676743218792
0.0200000000000239
0.101528122517417
0.024576494939669
0.0849468976153877
0.132385255830694
0.164812523178204
0.0397428831603218
0.0200000000000222
0.319999999999972
0.0259458824006709
0.0468041741205439
0.0330360606479893
0.143689456770074
0.100986271509424
0.0365242672703503
0.0675287034728364
0.143300636097625
0.0200000000000231
0.0244692450703478
0.0689801911926537
0.170127979117634
0.0608107539492124
0.0200000000000252
0.177329820729047
0.173692051541097
0.0888685984034121
0.0429036686296522
0.0411216802349147
0.0325504760989856
0.139871617270796
0.0314560158646253
0.124688602077925
0.0200000000000224
0.3092180327702
0.0200000000000222
0.29705355373337
0.0200000000000357
0.319999999999977
0.100092557149711
0.0200000000000222
0.052212523680309
0.0204070108073919
0.0208927637896101
0.020000000000023
0.0200000000000222
0.319999999999965
0.0505921176303187
0.039146165901213
0.0401010452425308
0.0432171175838138
0.0200000000005302
0.319999999999973
0.0481943798658389
0.0256153215642797
0.0298132431654456
0.0409560785157424
0.0352677574894511
0.0200188726888253
0.319999999980799
0.0200000000000226
0.0727806770838938
0.245675226145405
0.148715246420765
0.0382507154139208
0.193664216911606
0.0200000000000223
0.0200000000000232
0.0385508454313993
0.307747633967663
0.0345017907778469
0.029486393208296
0.0562296006703474
0.31999999909228
0.210954819157367
0.0483250612662476
0.142904410652808
0.0536278947441515
0.0200000000000223
0.0318159085289325
0.0375248921191834
0.253896488860281
0.0561187538055023
0.0396543302337762
0.0727361067660678
0.0200000000000227
0.0974349985279529
0.148889186308378
0.0368018588582141
0.128956211534808
0.0922354762467198
0.0741763114769233
0.0200000000000266
0.0251010864826142
0.062093464998082
0.319999999999958
0.0200000086624097
0.0439703231038143
0.0430984321680518
0.0306044169278634
0.120681193772523
0.0709123732802936
0.050378502277039
0.0676349569274217
0.0304434075728588
0.0561319453472758
0.0442177070486078
0.0807580385788383
0.0582915739106754
0.0858176965990339
0.0892587811679916
0.105110277870686
0.0200000000000248
0.319999999999971
0.0200000000000223
0.0490736530597197
0.0500349915236515
0.020000000000027
0.0741456329333359
0.0628131971261805
0.0735675313726534
0.0370565817312879
0.0661684968992968
0.0451149123237679
0.0200000000000223
0.0627278472560751
0.0784920587800133
0.319999999999978
0.0610132474819887
0.0200000000000222
0.1468162847046
0.0760763281526796
0.0546350553193557
0.0667856912965058
0.0721433821294482
0.0515108412975051
0.319999999999957
0.0551780558210279
0.268161431106519
0.0818316207761369
0.0459993642616
0.0200000000000224
0.319999920715944
0.057685653098712
0.0652201242235566
0.0406596978904674
0.0608684884336247
0.0379443911841452
0.0368647011068065
0.0200000000000273
0.0729092899386177
0.0721000984679222
0.114428424879565
0.0682512292805119
0.0494601803427955
0.054238934011922
0.190308499756705
0.0823913579658919
0.0200000000000285
0.108102448071017
0.0232187720867243
0.0705310485592101
0.319999999999977
0.0445511286732004
0.0669832797530875
0.0440871291975279
0.319999999999978
0.0317377178451949
0.138031021913706
0.0534302933616322
0.0589156331097712
0.0200000000000251
0.036552966234014
0.0646702937738409
0.067546653539695
0.0219542714315224
0.155772311923595
0.0219150939594021
0.125325888648195
0.0257585000267784
0.0719414976658517
0.078528225523937
0.052492132176135
0.0847406232679475
0.0487547463350971
0.0200000000000225
0.0527068551742657
0.19343539469051
0.0200000000000227
0.0223048476149438
0.319999999999978
0.0202534593652652
0.31999041570865
0.0481843469581733
0.154934473851636
0.0298478364028379
0.0638074060067538
0.0856477841693395
0.0400954277957279
0.0200000000000224
0.0742790539720755
0.095973507869368
0.0763422220069403
0.15486120741659
0.0362065180458909
0.0526102530241908
0.319999999999978
0.0790168608821595
0.110898382742264
0.206717265810226
0.042372211730738
0.023458944029858
0.0267403487123313
0.0200000000294611
0.0385501298545275
0.0476976195332158
0.0971895240638709
0.240585148874529
0.271703780714227
0.0296776789981183
0.167676329718121
0.0583055759503119
0.188527230562304
0.319999999999978
0.0632017487485701
0.0200000000000229
0.300177755362534
0.0435008572171884
0.135706745910279
0.0234601042532026
0.0200000000000234
0.0373443700351647
0.319999999999978
0.109315745391609
0.226916248302635
0.287946052117313
0.0200000000000233
0.319999999999964
0.0200118009587788
0.319958662966711
0.047536932850839
0.118274214490637
0.0512439389517242
0.276712609342738
0.319999999999977
0.304419621231489
0.171779223167483
0.0615322896548952
0.0734490125266695
0.0200093441309952
0.0200000002602253
0.146818557775635
0.140470451292486
0.319999999999978
0.0361145590363026
0.0687680387346006
0.159924516239675
0.0399932047520524
0.200538054218728
0.044091691585275
0.0200044610800119
0.0863726785937094
0.0370911468463099
0.231339887394136
0.0273029370982803
0.0473329567565296
0.0717015866503501
0.0445816327781069
0.0401509348528311
0.0441385835497504
0.0674900371791757
0.0245493384975254
0.0374259917062823
0.0459640127337204
0.0200000000000226
0.319999999999978
0.0200000000000223
0.0862191490449283
0.0219176749650596
0.170907521191988
0.126894756866611
0.0244886438144363
0.0648814273674385
0.239048562149176
0.0391230783975486
0.070472305701635
0.0200000000000222
0.0235114706084638
0.0608916737924085
0.0251273835875366
0.056049167473646
0.0395751745906147
0.0890919384919712
0.110512449564216
0.0328892119864035
0.0940015083805375
0.0282070922357002
0.319999999999978
0.0200000000000226
0.0281944778916236
0.051654164392759
0.116631807204575
0.319999999999968
0.0200000000000223
0.047557677193691
0.0862927462320261
0.111889815352817
0.033916000310739
0.16577263611126
0.0200000000000222
0.0723131937442624
0.0200000000000419
0.125402718459962
0.319999999999978
0.319999999999966
0.145845014345575
0.0629539419983214
0.0701248678406357
0.0388130778238131
0.109148280854938
0.0237598100390695
0.119984635040683
0.18250404668093
0.0422190597996085
0.031123168372886
0.0385147493431952
0.0774805439213939
0.319999993117461
0.0200000000000222
0.0200000000000222
0.0239193852929628
0.0318103230644827
0.124890460673752
0.319999999999972
0.0200000000000348
0.0981110606766532
0.106619293804902
0.0475488873252809
0.0344370563740944
0.296971982186807
0.0371158186510815
0.319942002826545
0.0200000000000337
0.0908771065077707
0.129948486573698
0.037314089588115
0.0855471324840145
0.153826583897985
0.159557012485132
0.0281411897480844
0.0200000018517372
0.319999999999978
0.0219497029335232
0.0443274745012845
0.0200000000000228
0.0872860541315077
0.0551607142624959
0.0200000000000222
0.0577593804740651
0.0764506511576716
0.0994300424209699
0.319999999999978
0.0953017409221135
0.105646717791027
0.157159651015587
0.0624401809798476
0.0200034647951546
0.045954015877847
0.0411108957310076
0.0273628890176572
0.319999999999977
0.060690993641916
0.0516151097084518
0.0319114644236469
0.197219522182667
0.119782232322155
0.28618338045707
0.0593072829801244
0.0311597953704102
0.127945592896304
0.0970193205545059
0.0200000000000358
0.157894379986627
0.121482669207926
0.319999999999857
0.0477654692122086
0.207653657635717
0.0507847682947723
0.0427696772373274
0.0200197279410559
0.110276782417642
0.127441926492718
0.0486700428971116
0.0200000000000311
0.0200000000000223
0.101777595764526
0.2640055493897
0.03012104491765
0.0972437530794821
0.0352088911876623
0.319999999999978
0.0896594175550977
0.0533701905085279
0.087317997059035
0.0625739061419412
0.319999999999978
0.0200000000000222
0.0401842661498282
0.153113400310876
0.0498920743733593
0.119799817346506
0.319999849987761
0.319999999999976
0.0217006938405059
0.0283939304304952
0.319999999999978
0.13043989867775
0.145675410383208
0.0200389907099949
0.30856637348339
0.0748030888148093
0.0256650924016703
0.29055626563765
0.0893304014020954
0.028445191547885
0.318017417162821
0.0551148131787892
0.319999999999978
0.0392411736331183
0.12521485305715
0.152389896103076
0.0200000000000232
0.02564542908246
0.0319385773039555
0.0202274589676389
0.0516535012298205
0.319999999999976
0.140216709106034
0.038443579275004
0.0703751545164727
0.0646902301871795
0.0309181267131399
0.0200064410599108
0.0541667820023678
0.190309478304967
0.209095650604171
0.175542344995599
0.319999999999978
0.0659585933507332
0.0513752851476738
0.0200000000000298
0.189026296583058
0.126656204578699
0.0200000000000226
0.0406828773356504
0.0712311632281529
0.0200000000000223
0.0200000000000222
0.0330574688755102
0.0396307031923782
0.0200753788400976
0.0649492528031329
0.0690507530508061
0.0853377430993228
0.0300864203593916
0.271062930369004
0.0876268941903493
0.0913948134951876
0.110946850008569
0.0402909891410118
0.190142788788288
0.319999999999978
0.307040551571135
0.0242094235876553
0.247955210484222
0.137084016269589
0.0325993672925688
0.0735223572886152
0.0810673994774214
0.319999951001957
0.319999999557073
0.0894895707885748
0.226976507673199
0.0685807208150754
0.0543119334484801
0.105658987966288
0.249889338987109
0.319999999999978
0.028244900924164
0.0354787416203938
0.0265296082363558
0.0274832794078183
0.108652076753911
0.173252920826855
0.0608261203600041
0.133589240528458
0.0438876494196364
0.0200000000000226
0.31993160510948
0.0255667348684676
0.22226339802275
0.0264488907842433
0.319999999999978
0.164751822743869
0.313285072713145
0.0200000000000222
0.244622434415553
0.0425668556160609
0.0370707432057517
0.218160265246275
0.207243598263764
0.164029200786514
0.319999999999978
0.0200000005670241
0.0480322149861217
0.0237994294244788
0.288827638069942
0.0350172663973221
0.179095300038118
0.101756211696133
0.0450935179755487
0.114825486375756
0.0959579129719435
0.319999999999975
0.0200000000000223
0.319999999999901
0.319999999999977
0.232676009796338
0.0959288886185428
0.247572054347857
0.0573816300028655
0.287965614277448
0.111571671455883
0.123853534214218
0.0824361507665022
0.125751361910021
0.260359214619742
0.0341918988613597
0.0310323589893273
0.0655815078149657
0.0839660839807025
0.219761628559675
0.0723726950773438
0.0458814178572756
0.0373300199303242
0.258478079133166
0.173603312419076
0.0812379522605709
0.107844692065411
0.0200233935937233
0.0817206902891303
0.0321772619680481
0.0678655198977797
0.241593471941198
0.0200000000000225
0.319999999999978
0.104579079653275
0.319999999437425
0.0604602741630577
0.0404479009408196
0.319999999999978
0.319999999999957
0.0375362484246408
0.172463585572125
0.109937161357548
0.0200000000000234
0.0511880953875633
0.0785173203029812
0.223498490464079
0.0644564975615094
0.0200000008150293
0.0200000000000231
0.128117001415694
0.0555160157578917
0.149202597440218
0.0807984665608292
0.0624014527986194
0.063917788790182
0.076718866056005
0.132976448051763
0.0200000000000227
0.0578218498760483
0.0515694309785913
0.124508861546848
0.0200000000000222
0.0245493713035278
0.112936498294253
0.0943988445678788
0.0817344012264217
0.0211072128782956
0.115592626199325
0.136212686488619
0.103315039479464
0.0902164210837515
0.0200000137098999
0.0307734121836964
0.0455982693799693
0.020000000219692
0.0200000000000231
0.0307373082258779
0.126732530710477
0.0521021030002437
0.0440517143271395
0.0640088708271402
0.0200169469886169
0.0599996931080062
0.255139748240915
0.0506628250681302
0.23096313245768
0.160185949550242
0.020000000000027
0.0624886726418949
0.0583589275817561
0.156792799158942
0.113052271837744
0.193320299883188
0.087292494552633
0.319999999999978
0.0425308057685686
0.204307679782896
0.128071688274349
0.0753755853873574
0.314736070139118
0.0211901024095732
0.319999999999978
0.0553066349479924
0.309698941000556
0.0873147128871873
0.0551847106422608
0.0462579634431199
0.159405009839685
0.0396661851589961
0.0298127020497524
0.0200000000000222
0.026680644510419
0.0669248841921519
0.319999999999973
0.0803994400010607
0.0655794178470126
0.0275614654534958
0.150073660655461
0.0200000000000226
0.138524740842904
0.0386758836880228
0.0277025653228612
0.0428059338321707
0.0559509891879793
0.107964089767092
0.319999999999978
0.0286715588778741
0.132379434559709
0.115484257143773
0.0495869247924943
0.314171295906561
0.110657619677525
0.0317171498456592
0.0200000000000222
0.0713580089703991
0.129654354169781
0.319999999999978
0.0443529927524017
0.249489894192918
0.319999999999978
0.138216818127283
0.319999999999978
0.0713977080592228
0.0902899831081486
0.319999887463895
0.0319516858245449
0.039922165942077
0.0218703228960714
0.0347190267551699
0.0686465254495632
0.222099202806678
0.147664184038446
0.0200000000000222
0.0200000000000226
0.0639552765437074
0.0380877213691407
0.0827704887909271
0.319999999999976
0.0200000000000227
0.0342374346513453
0.310489845684382
0.231885665947252
0.293657379283613
0.0225848872800706
0.319999999999966
0.040444520165852
0.0848993021462436
0.319999999999978
0.0276175091855562
0.111311444375281
0.19106495438928
0.145262858760057
0.319727639122663
0.20275833756171
0.0314565465030071
0.108555067950059
0.033761163954855
0.126951917034251
0.178099644060127
0.111050829698394
0.0903145786857843
0.319998736549547
0.0343900063860897
0.261745532587767
0.088567604757016
0.0200000000000228
0.18688353003066
0.128241765568185
0.208270488102223
0.059913488733196
0.0239991761699695
0.173546589922465
0.319999999999978
0.0594849429627255
0.229097927629445
0.0838018662569668
0.215335556651437
0.118794532799398
0.171382923196428
0.095392322136086
0.0636556853189375
0.126002200333787
0.319999999999971
0.230837462350977
0.0491569466257477
0.0207848251862765
0.0301252199819648
0.169039230535537
0.0932327043002577
0.0344272349410609
0.0258718530720047
0.159799371199045
0.024383146277189
0.090530433130697
0.319999999999978
0.188533446577851
0.230887864900227
0.14414771326114
0.25404706266538
0.0445218994988218
0.188086631606977
0.0389311959597708
0.0712687167259264
0.17480356284901
0.112158985731459
0.081657959024275
0.16478377538438
0.13225856897123
0.0569962082296565
0.0266272247794713
0.0263352490060327
0.1471467584786
0.197111553855496
0.0381295187234255
0.0379574877996876
0.0866172875073623
0.0811984823956039
0.024002060456568
0.0408164895997199
0.0670298584330738
0.186492621926721
0.0619072859485693
0.18914512873787
0.10542328794078
0.0530042240327552
0.0274848998000261
0.123977010640083
0.261169977989188
0.106808049736201
0.064536778232357
0.0322691275007356
0.111194038685546
0.205502837746168
0.0200000000000224
0.0347282454543748
0.128195249116902
0.106299189487406
0.319999999999977
0.171043709242673
0.0352187950643927
0.211057723624498
0.109313706848542
0.190481699768429
0.03451137485082
0.195702221205939
0.0851595870260101
0.0279326154784691
0.220767700413276
0.0486373380360512
0.0265569965256698
0.0295089986405585
0.0903442158771783
0.215246131966771
0.116952342364279
0.113986139513309
0.121228233512595
0.0503826695230705
0.0989765014396345
0.164283715610066
0.0505723013810539
0.075194724004882
0.234519993376758
0.180526739675558
0.0738144946607245
0.0200000000000222
0.319999999990381
0.0771436102149661
0.0200178054893492
0.319999999846851
0.0664122548340599
0.149506444428848
0.0224655666874079
0.0660474835872309
0.0262967038015799
0.319999999999978
0.0836613691990386
0.04551027159365
0.0257535133132071
0.0361761678070942
0.031578145324048
0.0462963817079449
0.0233397446126173
0.261605756115102
0.23356704945243
0.0818723753569101
0.081331231734204
0.0316196225066388
0.031717593671227
0.0283284983010593
0.0359234893948905
0.319999999999978
0.149470008451302
0.0200000000000225
0.034365098759479
0.0282973843411114
0.020000000000023
0.024812990398986
0.0219012457351418
0.0200000000000224
0.0646628372695249
0.0742777244940186
0.0298704590465916
0.319999999996747
0.0200000000000232
0.0279650440536329
0.0340438678023202
0.0374833768928647
0.029536021121383
0.0753466317133012
0.0878658589252622
0.0224674268921282
0.0201289308601107
0.0539157953696648
0.0421556941924052
0.0200000000000222
0.0200000000000229
0.0200000009894802
0.0351907969451985
0.0200000000000236
0.246928348530554
0.0357692476475184
0.0490525221400082
0.0200000000000239
0.0347160699351281
0.064028537232989
0.0200000000000332
0.0200000000000256
0.0701525852881792
0.0200000000000237
0.0297500790880093
0.234250255183485
0.0322190610479961
0.0542636121500397
0.11124009943571
0.0208449032853681
0.03548981669412
0.0302615926316498
0.0200000000000222
0.0360689743850986
0.107164603241878
0.176687129988324
0.0200000000000253
0.11042970726127
0.05985880238945
0.103853028352655
0.11960914244122
0.0305116394937742
0.0806013938927431
0.129374610364038
0.0309054288843663
0.259172954636859
0.0438561704205537
0.0200000000000227
0.0450533380259156
0.119753356477297
0.0223745519540328
0.0200076324588841
0.0887250127814739
0.051459837556686
0.030178589217384
0.0447039690659423
0.103367812029122
0.106418552467123
0.0646958455096107
0.0276179694948772
0.020000000000023
0.0550145596904543
0.0432631741806188
0.0932508721729211
0.0765456503726354
0.116462916531187
0.0994838646356865
0.052578784860456
0.0944007955252465
0.0200000000000223
0.0657295762670801
0.0433330402755905
0.0691830359808602
0.0532160181681773
0.0450918755538328
0.0738039841876043
0.0397987609206612
0.0445438530014722
0.0433348109132961
0.0868922784644443
0.055840682325773
0.0660613368119209
0.0200000000000321
0.0804926467640101
0.0890382584262546
0.256033952593982
0.0200002707403382
0.151233493118347
0.0826895809547722
0.1614556826164
0.126789382935096
0.0269630022430493
0.0359306846482007
0.0420633463711732
0.0834742618572436
0.174426456341863
0.113277648958845
0.0761562394191119
0.0868432238121743
0.0611560626425718
0.123913098042259
0.0878569843825503
0.0376341112505993
0.193699045896767
0.0200000000000222
0.0300305088087229
0.0200000000000226
0.0200000000000232
0.123242775632335
0.0736681902085858
0.0200000000000246
0.0200112770797127
0.0244928151184404
0.105429209148851
0.103788099298588
0.020000000000032
0.0212542292437254
0.0756711488780095
0.0200000000000231
0.281948122865162
0.319999999999967
0.0200000000000223
0.0200000000000223
0.157591582472576
0.0200000000000242
0.0509132207451743
0.0200000000000223
0.0200000000000225
0.0200000000000227
0.0467507484349796
0.0200000000000223
0.0382887227625153
0.0200201421343024
0.106760220262906
0.0465708038435824
0.0227372146372389
0.0866114471694591
0.162513603811906
0.0332671006208293
0.0441379152116657
0.0429005884183733
0.069596156583659
0.138672868057159
0.0362808783625708
0.0312428008901095
0.108586863983331
0.200547015362427
0.0930099580834857
0.175584353667915
0.0210998559694211
0.13445970296285
0.0779779336541428
0.0303202096817271
0.135945213537586
0.0269755217523431
0.1075351409092
0.107638827432958
0.0579072507073057
0.0551710689398339
0.0308080577551349
0.0407810914328767
0.217225504885348
0.0416521307717573
0.169736757365211
0.0692121284053283
0.091591567800707
0.0729400182698485
0.0682914427992222
0.0918925829761807
0.0622030899131548
0.205860288055174
0.0346477278054157
0.0744889855946568
0.115174253187315
0.0853889834899774
0.231019263959217
0.0910708822668048
0.160791408933422
0.07364813854416
0.0507659983757481
0.0200000000000335
0.0307885468291881
0.0679637701437982
0.0384502544123158
0.0849230160786303
0.0200000000000222
0.174861188807226
0.319999999999977
0.0200176775706219
0.0374452744617778
0.0330848696458509
0.0462105639818827
0.0200006783508306
0.0846220421784181
0.03746414736799
0.126562007301334
0.0392727943756696
0.0843357396383778
0.0914038632526893
0.0437348473839228
0.0714309173055517
0.0596193871232329
0.047306971011042
0.319999999999977
0.275899803660587
0.081344428530162
0.0513881121347853
0.062851819150972
0.103713020927713
0.0498098386030505
0.0429624709904203
0.0815390972027955
0.0339149673564902
0.19602433361325
0.0200000000000224
0.038036100760621
0.0963970522809692
0.0542421459948592
0.125182589567045
0.0200000000000222
0.123149817486461
0.0950472128282831
0.127903147797583
0.087056186432166
0.272971731448298
0.0671564527722216
0.099319399671107
0.0936635052570479
0.0735681576133947
0.0581022716408889
0.0268020847819733
0.115094128156906
0.100048198592525
0.0407038120150304
0.0384571139784209
0.163826754004928
0.0339072422301154
0.107137398823877
0.202106471004006
0.0362643647937162
0.0243656549994041
0.0726432651893564
0.318903536811765
0.319999999999975
0.051539639508609
0.0200000000420521
0.29863356017729
0.126486018865153
0.192781206309928
0.0724335192408898
0.302953731160502
0.0200000000000238
0.127902402691599
0.319435988787417
0.0848182816265843
0.020000000000031
0.182608464674623
0.105720323303276
0.0245246645367378
0.0447406376790764
0.0456596496918689
0.0556675678524456
0.171264037624898
0.10719861169918
0.0227967796726504
0.277543125739515
0.0527160926326986
0.0324251212575768
0.0340574299411031
0.319999999999978
0.219151596649748
0.0200000000000224
0.153300138324668
0.0489652003201082
0.0200044022393271
0.049359256616933
0.0776993474663189
0.0656221290432
0.0364481573522524
0.0293083460770411
0.319999999999978
0.0493708231590499
0.126887573607093
0.0370039856845401
0.0214066720243338
0.0321420646109282
0.0498880045345064
0.0386343779221143
0.0326737322109614
0.0708382099861056
0.146551954627354
0.0655163774602166
0.137353837724884
0.117330078899358
0.0461656366712272
0.126004386681288
0.0482507991097193
0.0615438518368223
0.0427001430358917
0.0431117215926426
0.166827481434444
0.0815813075771747
0.0477574242706981
0.125589787892653
0.3032550402268
0.0945535824651955
0.173659267019262
0.0236118480411931
0.0803400756068293
0.0863071415622131
0.0799763291654238
0.0899027132977659
0.122006410812962
0.0882521702148399
0.0605034202443597
0.0394812282636377
0.0365219021089091
0.130603792038692
0.0865450404892143
0.0517282593562731
0.0531640204234997
0.0753862095712313
0.0355427925129846
0.167609817817173
0.0415400381262751
0.0851734360252597
0.0794143934977657
0.0388701129046271
0.0993180203429362
0.115011522851761
0.0213122234820206
0.032705352614269
0.0420012273391525
0.036806316226567
0.215001804564155
0.0456412234333433
0.0868321077133675
0.0640568256484739
0.0277097050674376
0.0785777350511935
0.0895426321711214
0.0422305617147257
0.0784609370821635
0.0300490963469935
0.161049169778855
0.0200000000000248
0.131197965692906
0.0432200134884001
0.0865433032400459
0.0200000000000222
0.047343991774138
0.0715756607372398
0.0943692425626734
0.0242367559765439
0.0602260224256657
0.0942245773674075
0.0318934340120282
0.0685487290873245
0.247493372524421
0.127968077451515
0.092582995524596
0.0919865486664187
0.0935958411549961
0.158964436928401
0.117206381234206
0.0482553496190021
0.104389799620494
0.124020971272011
0.103603078096837
0.0268724916272627
0.0375842916817668
0.110556080674711
0.0704783941664904
0.0611982067317778
0.0666838662984202
0.319999999999978
0.038922889420951
0.0715971793096282
0.122402025589493
0.0400381605901246
0.180545005068664
0.152801530663576
0.12047333306732
0.0270679671975393
0.0937238592662459
0.0864566256247631
0.179249719547068
0.249961148015487
0.0956815189611934
0.0200000000000227
0.319999999999978
0.204387178033176
0.0657546669068731
0.16259299333958
0.159073195355022
0.114598282227188
0.106482959357139
0.0498824031230734
0.0495510121679848
0.10740243756707
0.0557426527509537
0.319999999999971
0.0275798512010204
0.317306384573123
0.319999999999978
0.176281470068769
0.24930952199239
0.0503227483569985
0.12820898882291
0.0359580452635322
0.0528745187550929
0.0312539704048741
0.0676309493849842
0.020246528087996
0.179598437369324
0.0557283997797277
0.0789786138928906
0.319999999893015
0.136641169267146
0.0711425889684673
0.0978044561694745
0.120695340356568
0.0547330550412825
0.125898500232929
0.163959273431106
0.0513914013021522
0.0459834591338923
0.126697343518924
0.18549857070781
0.145592796909322
0.319999999999978
0.0459053431655195
0.111750256209258
0.103117386308939
0.0926418619139461
0.118425142354553
0.108929152033008
0.113794417268981
0.132060661453144
0.0265390317616303
0.0788115552641186
0.124230861148943
0.0501040957482761
0.117262243060322
0.0402949554247054
0.102600236042958
0.0734538426985687
0.0765072389234427
0.0276549345999763
0.0403836901022467
0.100876853608305
0.226647514382927
0.0762734169219103
0.0805217506531464
0.105233369542404
0.0431662606395209
0.0944209149845176
0.150462523857619
0.0513448171349512
0.0426047052284431
0.12452075474835
0.0807927467975997
0.0200000000000224
0.036005480531802
0.11267704962711
0.0846524438658867
0.0670692267817153
0.045846218142789
0.0374051607783998
0.180664683507149
0.0680212405330374
0.0984899625271246
0.114449262850677
0.111270366007347
0.0200000000012435
0.110928748205654
0.201728477839546
0.0304744940978434
0.0936813091790106
0.0200000000000234
0.020000001529153
0.185934031333939
0.0930513661249159
0.026233040117839
0.101048768485117
0.0200000000000234
0.110920765293169
