# Supplementary material for: Diversity of spatiotemporal coding reveals specialized visual processing streams in the mouse cortex
Source: Nat Commun. 2022 Jun 6;13:3249. doi: 10.1038/s41467-022-29656-z (PMC9170684; doi:10.1038/s41467-022-29656-z)
Supplement: Supplementary file 7 — Source Data [file 41467_2022_29656_MOESM7_ESM.zip › source data/Figure2B_V1.txt]

Amp	Peak SF	SF bandwidth	Peak TF	TF bandwidth	speed ind
1.21639632250036	0.0272701284272472	0.779797761574443	3.83058463871037	2.51250631998365	-0.254318360170325
0.253551809726137	0.0305972015704959	0.661465095843933	2.31423877448821	2.02500139460661	0.16021493094952
0.172530785510714	0.0200000000000222	1.04502964303245	0.500000000000023	4.38181476544528	1.49999527962055
0.170293547088605	0.0200000016053213	3.99999999999998	2.14057913297091	2.30661698518405	1.37061388362215
0.197736949929434	0.0443878818858018	0.67633018079669	1.70773055658249	2.86137301245659	0.781742347594143
0.190080753011403	0.029816647596226	1.05442765962962	6.98095551683076	1.9368173734598	-0.183360279673079
0.713778121449902	0.0336679413633063	0.701062923314183	10.8114123012145	1.66533930328117	-0.325161942947884
0.393297400306728	0.0242118470765508	0.900882425079363	2.91420051294634	2.44789070031555	-0.239237925627714
0.288047005128914	0.0425823327264661	1.31850014887867	4.3624398662684	2.18889475747397	1.2487385563974
0.681696025670824	0.120023641489547	1.66460567673392	0.500000000000022	1.59775132407129	0.0175935654875812
0.275806914635533	0.0281836660261337	1.21401750066386	3.12389719938468	2.27724016610128	-0.00641168473565186
0.732995513715674	0.0200000000000223	0.713560295996804	16	2.36961923299372	1.49999999999998
0.414477863459046	0.0217516402372196	0.680158906875337	0.627297149717686	1.85545820084463	-1.21429216745967
0.565468969512928	0.0241979324933178	0.71580993307669	5.3436648182808	0.987864577400634	0.481626577930812
0.145667489844011	0.0200000000000222	3.99998955748541	0.841347354094016	1.61542967464926	-0.306310487987937
0.197217515051828	0.0859328910416585	1.09736805685495	7.41002511188719	1.21023662433369	0.185448486351299
0.451897548278513	0.0281282548250373	0.789093965343596	3.65630789799047	1.82763577161314	0.59413162088036
0.646962989531375	0.0690764475057451	0.523512978811406	0.50000000000003	0.507614078890197	-0.361627177703093
0.515172651985296	0.0267110250323856	0.78035647120967	3.23055985554062	2.46600380439222	-0.0307416291321409
0.539330577981833	0.0200000000000228	0.701070473704478	4.95015524652902	1.57704348058044	-0.0526000500322947
0.378800735729278	0.0344672667444211	0.932978928158864	4.78099305198267	2.60311622056949	-0.00804431010908368
0.316920268423326	0.026114320783384	0.881797569836429	2.12001905449699	2.67676155694003	-0.533229963819119
0.704308039655205	0.0295696137277545	0.534166429805734	16	1.72379771490431	0.374529039037132
1.48066915454574	0.0321454033729223	0.593054441117076	5.09796968905643	1.67013964677111	-0.422248122359009
0.241736669893824	0.0203999603994581	1.16290599366204	15.999949667748	4.04650191188375	0.155994578986331
0.429252975494997	0.0636863383219236	1.06025709660978	0.529370805057226	4.99999999986398	1.49999963274104
0.631555262189952	0.0200000000000254	0.791085196181283	16	2.05330706270217	-0.276577825461337
0.391308271465558	0.0869481781925987	0.768170480194222	5.40757872540184	1.13787243785501	0.389898285800021
0.496988910237096	0.0306323392352545	0.76598963695564	4.43733648414192	2.17656163705374	0.864373616185011
0.638454699422015	0.02774432429181	0.645822660932194	16	1.82258076086972	-0.65805379582327
0.312490552532928	0.0348938826792341	0.731583761297076	6.57437104756356	2.18689831522233	0.0511428954792563
0.335973284763504	0.029591440191014	0.669385415880512	9.21541335735463	1.32304817346796	-0.146002833081556
0.211493201720443	0.0325602144558278	0.924910558873084	1.38813058883528	1.95338847519291	-0.64920964201172
0.654043405199377	0.0812354727048144	0.503662797457393	3.94206316999166	0.996875890445965	-0.150462686436789
0.18138358184105	0.0663541919055809	0.729617214702989	0.500000000000024	3.35671949892926	-1.31838814532725
0.300357424697389	0.0418050054988513	0.647766573656463	0.571193795955353	4.99999956126799	-1.29292734528014
0.155068166294432	0.0241078495440084	1.78441480052031	1.52337082172654	1.81208505756645	0.853667076307362
0.511423335537573	0.0200000000000225	0.500000000000022	16	1.51846135584279	0.506358509208209
0.406533675029629	0.0385682985528537	1.58704951329319	8.20937481722988	2.19671102491757	0.59167015226175
0.22416710905192	0.0609715068026798	0.856006369711335	0.500043219495409	3.92883400493921	-0.77965695220223
0.364680074618103	0.0200000000000222	0.704332722839661	1.14727252369305	1.98563448427953	1.49999999420669
0.172580433658352	0.0493498184718329	1.21940343787013	4.63351161050032	2.04913435656961	0.542793316455903
0.251445580068588	0.0658337308094241	0.727055017497175	4.0151990918894	1.72079268067883	0.770003922200966
0.332781444077204	0.0476831258562955	0.857931340401613	0.500000000000022	1.41802610045406	-0.071440443724068
0.336984337824437	0.0771145484343571	0.839280114521524	5.6864891493893	1.26961469990498	0.595894979312263
0.51206430372266	0.0200055811179879	0.50000942911218	11.6940737845612	1.17402109463718	1.12947548363879
0.136362760223376	0.0200000000000231	1.40078148447637	2.73960614882788	1.83682226808285	-0.055234961482727
1.20204086522654	0.0701435681751292	0.654480699564615	7.89586630786363	1.1397107076439	-0.524605877429692
0.398576953659896	0.0485258637587303	1.13227714483121	1.18475758082297	1.33211142160772	0.403206775882511
0.744048326348336	0.0200000000000225	0.500000000000022	8.65162055094225	0.860839999003113	1.49999999999998
0.621390418861867	0.204883156796127	0.626753542297559	7.53927540854732	1.41144065667511	1.41001275261883
0.371200594011999	0.0918232441435104	0.661927406039774	8.08608737112825	1.16212660217862	0.221556150274
0.245240660687328	0.0397668071429576	0.759112039322845	15.9999999963915	3.0945588153663	0.806554180186632
0.192129699835849	0.0908293052155957	1.04590515077751	1.23167901055352	1.9268873009067	1.49999999981566
0.892690503256514	0.191815443851109	0.500000000000022	2.9914335644386	0.673813111477848	-0.761094945150777
0.205597601846368	0.0560097701361243	1.34200975261157	4.60808365650829	1.10601803179761	0.319528542850754
0.5165474798896	0.0286725247914362	0.909493370795153	3.8486475752417	1.73672999621546	0.0578331969212387
0.513388407033424	0.035285536867119	0.64503947679912	1.11520770453278	1.05634424444615	-0.589745906496837
0.331328185891527	0.205742426188354	1.13653550876325	16	1.15306045745509	0.989488480424148
0.80386955750968	0.0327373204820444	0.500013329733695	5.9227556516197	0.988202322568572	-0.418219233336434
0.184405882295873	0.0271376998482784	0.833377020639506	1.44255616229666	2.50031218013281	0.434334855365902
0.261119958832255	0.0272598680385533	1.01938264486294	0.99001408438011	1.7570990924979	-0.839398768340545
0.335423784451871	0.169667800736518	0.670579664879016	16	0.706209155562219	0.661241874355554
0.296015696765507	0.0200000000000254	0.543025909137554	3.83056884403182	1.78890638640995	-1.4453964002813
0.796033827903316	0.0293807613048092	0.565090112944711	1.04549701745693	1.18109998908216	-1.46116746315097
0.386724610995131	0.0200000000000222	1.05792231568398	16	1.81826399224882	0.581854269566358
1.04022750625501	0.081183055998419	0.528009124608997	7.03823925309326	1.1775342199308	0.418460637679029
0.237884003689748	0.0200000000000227	1.20589595313192	2.14351064225035	1.92876025030008	0.641870138198212
0.475840685085743	0.154715404608122	0.9670016490706	0.972076880620581	3.15601170040192	-1.25785456495194
1.072911251061	0.0200000000000225	0.572443622222893	8.03164573644738	1.29645099470751	1.45975287727072
0.266893851712514	0.0331860521476809	1.00821895550277	0.500000000000022	3.20900188676825	-0.0247089866784502
0.117330821693557	0.0359710926899191	1.35813850105978	3.47537171306135	2.21698110340918	0.722508020802406
0.304112996514478	0.0534492601428692	0.981430446936486	1.70508259465352	2.06645497426669	0.801579555746703
0.321427589645752	0.0200000000000231	0.671277791507271	9.48263349369838	2.18862978271605	-1.49899522869341
0.219322394873278	0.0540879972240316	1.22621467016384	0.500001920158667	4.55934844229814	-1.49999999999939
0.201340554359611	0.0201824500971704	1.46884803135744	1.86368065746401	1.68170831226864	0.308914318818193
0.48356796859225	0.0200228072575136	0.582160244491894	7.75836028418135	0.89280692321943	-0.717694971858612
1.37198342409438	0.0263809694868716	1.15393921995419	4.33284513743575	1.73789415161223	0.136866007312543
0.558438174444543	0.319999999999978	2.63899812945122	0.500000000000023	0.773471223491433	-0.0532872294030412
0.179994683310218	0.0200000000000226	1.22685513920142	4.16596356425732	1.41171456538608	-0.568882919937433
0.184867234237955	0.0349704509534587	0.93384936177289	2.95724620007086	1.99368917673157	0.297726216461853
0.781413561679685	0.0338604998129782	1.21768251338402	7.55773490732747	3.08585319119635	0.455126659806694
0.39171207271726	0.0372940069615003	0.655119393630514	16	2.54245009519382	0.491780967954378
0.729749892969555	0.0273451513548725	0.500313732748182	6.34439546608559	1.54647735284362	-0.0313340581750055
0.347448142128598	0.0382355292896082	0.61725916454002	0.592968153829084	1.97768250589387	1.49999517593637
0.237479384714753	0.0655740716517115	1.002245205918	2.89447379739589	2.14885017224095	1.12962460104508
0.233854583540416	0.0367284076646563	0.703400518177844	3.18577176382392	4.66159269858423	-1.49999999999997
0.396682709586807	0.0271382032288017	0.783323364922189	2.88425265394967	1.89899283440312	0.375414384714081
0.33784384886969	0.0258849432069755	1.09952228454363	1.22550422324799	2.31022975100652	-0.40850412966243
0.117762355835143	0.0200000000000222	1.35055001524294	1.01218440966483	1.45957352135988	0.86566269331816
0.509714178552659	0.0244896127007406	0.748672474232018	11.7280376018457	1.76008110179644	1.49999739648671
0.283974180900755	0.304163497695128	0.500000000000022	16	2.44207725446385	1.49999994718946
0.126434518502999	0.0308996626932445	0.978176090260463	4.1754112748234	2.78877400980881	-0.393134065014574
0.323412903304339	0.102904505996146	0.617292284575476	5.00162411889003	1.13058031583697	0.386915963444009
0.164917354619957	0.0498209691657187	1.3587436427497	2.2704830936003	1.1191243333543	0.773892132936161
0.276442847875912	0.0301743657400851	0.675928513520587	7.57000361220823	3.2474320719609	0.0934877171357045
0.506303560655432	0.109485543951091	0.611386618218389	4.13630892784418	0.906079847891665	0.280257622140419
0.241529007224435	0.0645270774754872	0.917319929016452	2.26037113329819	2.89649875630907	0.962853829685247
0.334366076198668	0.319999999999977	3.62507525611927	0.500000000000023	0.500000003114114	0.575598711024706
0.226581730756128	0.0333367237336139	0.852936962779908	2.63823485603465	1.97127298128527	1.49999999999937
0.688226811584361	0.0301394625034337	0.728038743801561	11.8914573976652	1.13293253447504	0.157599988924015
0.461006114238195	0.279663222924592	1.01845621321566	2.89422022308307	4.9999999999968	1.49999999999997
0.95816403034204	0.16175008232027	0.549814314315097	15.9999999999878	1.2451681013317	0.538063002951582
0.358864292901494	0.0530681188260689	0.839230355586958	2.26528018489201	2.44406069265875	0.34934343412365
0.714498352944753	0.265588832686008	0.500000000000023	16	1.78773529658393	1.49999999999998
0.354126175530251	0.0218276586776669	0.804808069955124	1.02812767837185	2.26509075388293	1.32929373144502
0.246340497923839	0.0308179862987209	0.941361147111762	15.9999975797251	2.86153748669295	-0.283499753725483
0.285020502597206	0.0280203703866191	0.687302814887121	3.99275903743106	2.5704136369209	1.39626028260981
1.06383805862066	0.0306408856776757	0.548657421192024	8.67923438067698	1.46039983068683	-0.766082997994397
0.801231425223849	0.0871755844039045	0.680372793588802	2.71700645525659	1.21257136361382	0.722359963916894
0.209796532866795	0.0663681767825389	0.899570028344304	1.79580416257145	2.32524659719633	1.49999999521278
0.193153387790901	0.0406205899791158	1.48699647683407	0.742531495094221	3.32188515682785	1.49999854090429
0.113006151920779	0.0773999938914066	0.840328516913883	2.44064469006619	2.06688788323066	0.324182883606157
0.174721847004295	0.0431202033610972	1.26837677541567	1.79309077620911	1.72517495923755	0.818825640846154
0.426920255005998	0.0320670658344281	0.535957461080294	14.03169527596	2.0446783004075	0.768912447719928
0.553123399338717	0.0200000000000222	0.500000000109416	1.86124315209664	1.74483954786292	0.885448156265789
0.233634474050092	0.14250713300424	3.48944685622504	5.80239232355535	0.803886641406796	0.488840024689562
0.391111318484151	0.0493231290049213	1.08351366183811	6.73159624037298	2.17825225256366	0.11516776324858
0.533652234427207	0.0770882281527418	0.901157634953495	2.73778873336457	1.9064853182844	1.12889321555389
0.326047345414448	0.0200000000000222	2.12284944614466	1.51663355440121	1.43692899891376	0.848807515232542
0.2679006741405	0.0257745235065499	1.10096492889077	8.32211249086749	2.5583948756006	-0.610444538316157
0.186734266660922	0.0290775266458859	0.93075353403192	15.9997559787042	2.80347591726375	-0.287971310409208
0.211761487766185	0.0264595876520052	0.743675431140309	15.9999998003993	3.51884667179339	-1.30497380137241
0.269909790097574	0.0546352107359686	0.764874184535829	8.97830732948579	1.39751195421165	0.277383609121977
0.33468382444259	0.0280698996588228	0.841860488214448	2.55274225447379	1.37503116344869	0.21175473371898
0.219326222469138	0.0200000000000244	0.60070750326834	1.46476504987498	1.61906235372624	0.43681848682811
0.147809566392258	0.0478242644676805	1.12813945014416	0.500000000000022	2.43654034872447	-0.197463875486709
0.108322922248074	0.0244074907999322	1.11848677719416	2.3855959567226	2.63941893738978	0.701403200944825
0.10628255288159	0.142376423581583	1.57074197879332	16	1.78241595657773	1.25128707584848
0.311035858087275	0.0295291361459304	0.927475598125906	2.42673274856472	1.47373372774832	0.694414169796841
0.120995008444391	0.0395744487357128	1.54687707645754	3.22613196249314	1.97481724344886	0.596716455395333
0.434105166296073	0.293384806197168	0.524090887486229	15.9999999999999	1.67743187693953	1.49996311718818
0.210216247627921	0.213666098870789	0.83020532987898	12.8494786299865	1.33609538379791	0.812717138151113
0.18390911377948	0.0324716509645999	0.86742484430146	5.21333912078515	2.88150127535958	0.102652805785608
0.152645204040514	0.0555719118196654	0.843636905810912	0.500531200881028	3.97519519551172	-1.02247723609374
0.357909451787626	0.0263250244732064	0.653480102396079	1.13110776256111	1.76928964472549	0.817037831645631
0.327515126169572	0.19921803538941	0.905342940943038	0.500000000000022	2.53206772239775	-0.489693041655876
0.506758238462515	0.0502531285164501	1.17373279205652	10.6261625639031	0.982305514803679	0.199561744051002
0.656444008336112	0.295469437755092	1.08153931445711	15.9999888633216	0.770924788808998	-0.411677662413554
0.0806622073812101	0.0200000000000225	1.44652158740408	3.70450131785031	4.98875836028454	1.49998681377827
0.309586570619827	0.0262575347620612	0.951688812663927	6.81037443501907	2.78466198668139	-0.327240747761953
0.265904315930932	0.0651554283240925	0.680097198350905	3.27621962156877	1.27022903886715	-0.133740692237641
0.187603992478178	0.319999999999977	0.997097731059506	3.40698629755372	4.99999999999998	1.48081232061177
0.219003079058903	0.038215583761442	0.687548220231564	15.9999999999716	2.42156632524991	1.38370501765742
0.561023733169653	0.296779203153454	0.500000000000022	16	1.30315119741885	1.49999999913634
0.338180959064524	0.198294593086554	0.527059914107536	5.51614942614047	0.622332731419008	1.46175694380615
0.571372586815038	0.21276325127651	0.663244322904845	7.073406867838	0.500000000040368	0.576772632893675
0.284539062562396	0.0200000000000222	0.6880893928478	5.76074114952459	1.23551086409535	-0.367738521970273
0.942053739515659	0.0200190691302473	0.541148406225955	8.59674602844982	0.601266109966375	0.120598025941
0.125156997665485	0.0384622541340422	0.722883790683003	1.77482542534016	2.26650652609902	1.49999525583403
0.235832555946869	0.0259255012114165	0.793039446557216	3.06246087895492	1.76609780021544	0.238753587541156
0.404951998247761	0.020000000000023	0.78616072913451	12.2452726834138	1.97949995751355	-0.486010656768464
0.112120810705925	0.0282657908601652	0.919097338557725	3.60061314768728	2.63444201593629	0.0461602409410607
0.154718416480283	0.0691763947443547	1.30892092687449	5.01700661848776	1.44020847802222	0.243657491586534
0.398564174606487	0.130536844075685	0.698150992476658	12.6120846008798	0.64804988896556	-1.36959100781172
0.21974882074836	0.142857630652502	1.00829580923829	0.730264519339232	3.11770427472995	-0.904713553669119
0.521799935452188	0.0200000000000222	0.500000004259507	0.906851578569757	0.52888942025316	-0.145187032363206
0.35872747850407	0.319999999999977	0.807504367948094	16	0.91163777788312	-0.18213231757059
0.750462813974961	0.0254278617682063	0.500015956499567	16	0.934447219188356	-0.289470578323696
0.378732384191042	0.0200000000000231	0.740124999664131	16	0.723490660157891	0.338901391943481
0.173307205750611	0.0625328381694723	0.944190288978825	16	1.27101480721319	1.02144926803143
0.317001520582826	0.0200000000000267	0.622182589184591	3.72896702877426	1.42641702161432	0.597829143842089
0.202587339239661	0.319999999999978	0.569220523580184	0.500000000000022	0.500000139311193	1.35918994490535
0.208359196802145	0.0200000000000251	0.67139766183396	5.16382472670898	1.82592293275068	-0.503486018464049
0.251853040961267	0.0200032475771804	0.612720835179243	16	3.90084179491507	-0.290787784094662
0.264242538381862	0.0200000000000245	0.827200987065926	4.17793800009636	1.98908555963463	0.296983130673268
0.357721083201419	0.0200000000000222	0.761751808094284	16	0.640495512996178	-0.198539605838294
0.399955523546132	0.0200366486467728	0.630224871491983	16	0.737669729038798	0.400656813669719
0.342400540868339	0.0270131916363488	0.864141718361019	16	1.92509069893842	-0.0130062398999203
0.422172916375565	0.0200000000000222	0.500000000000022	4.3944091722493	0.681991586753904	0.776723657884277
0.297881605049925	0.0246927427789037	0.69263758309337	2.21917791844306	1.96928647319544	0.397580184126173
0.537754390417498	0.0291238808856939	0.692791429200518	8.62365661946082	0.658198006139003	-0.254249094967404
0.414322747848987	0.0200000000000232	0.728984242762667	8.09943825349624	1.35436820480175	-0.723736454583891
0.748239691700302	0.0248181117998456	0.925746789686582	4.28653793838907	1.86107836947536	0.382251777245535
0.282754816912731	0.0896626883722882	0.704647792069084	12.0208972071964	1.10654370870603	1.49999983784251
0.158023286168835	0.040828732992718	0.918501205726097	0.50000021074139	4.06478256676282	0.376692739371531
0.267492115899744	0.0200000000000238	0.66480668100047	1.79865516068585	1.63891285746914	-0.286527242382341
0.231675196760058	0.0200110970210274	0.523871148037476	1.09289468025493	0.957933568226879	0.426489335510662
0.294101341836253	0.0251138125720503	0.932464376354138	16	2.70974071510692	-0.207463301595347
0.287281873631518	0.0232154710003512	1.50769093090426	4.62175460283057	2.00968190211252	0.263269651973356
0.238075492263411	0.0444240697180365	0.593981991972011	1.44527039006145	3.54800148233642	1.49994238376029
0.728498856199826	0.28256929762535	0.500000000000022	15.9999999999951	2.1155835205133	1.49999999819913
0.419000227752559	0.104028828008641	0.500000006473454	4.52555724734248	0.802331189292643	0.380057371825588
0.909546329357666	0.319999998034968	0.937753652480215	16	1.05401638445709	-0.643780522565025
0.428528239886082	0.0967928721748166	0.546710083700637	2.76203939416281	1.29776415086744	0.455966692804828
0.254864940767337	0.0618340429522798	0.75370231830133	5.63972978434566	1.02857525733191	0.145401833675762
0.189786261465031	0.047177512399233	1.11179754325261	3.551669735403	2.0226239533711	0.345086549814489
0.147045421761056	0.0200000000000259	3.9999985609713	1.53087439689391	1.45939437246688	0.764325656616967
0.167795249493659	0.0200000000000226	1.45816006187191	1.1082298769655	1.73668388013149	0.963117707719708
0.257451655491328	0.0897809690133433	0.84712625602622	2.31553991595421	1.64624517596083	1.02052083299875
0.261548509532088	0.0325562753952117	0.618471966446665	9.32770920871929	1.37431908844252	0.000800514616128999
0.216875629968211	0.0200000000000236	0.732408749011352	4.74523473262674	2.39137005691075	-0.780438749386296
0.210088059168112	0.0376725965708185	1.20712993308251	1.47527758830659	1.87147395447636	0.428770521547564
0.702923595247986	0.0264538446185683	0.692533798649442	8.34061202703649	1.10018219423884	0.123570560692833
0.241166811100497	0.0264602458476661	0.977911856707235	1.40496632438379	2.3410896366654	-0.588387051010314
0.199664181824462	0.0537183896660873	1.14085668167261	4.85259117507335	1.26964716979873	0.166192902507452
0.298206562978913	0.0200000120763638	1.10374745263726	7.20474623286343	1.20457475962554	0.00935109276981731
0.23592932024814	0.0328685774908872	0.699325050878973	15.9999999999375	2.71951575623337	-0.938138513352416
0.252012038959736	0.0945936586994983	0.635722715106587	4.69389732134941	0.923677202841773	0.914524687553213
0.272937696887588	0.0200000000000243	0.595684524114817	5.23165839478486	1.3358819445501	0.724211455860432
0.346954989448507	0.0222347047647952	0.500000000000553	16	0.828495705799249	-0.35837624602542
0.370071219629749	0.0680073238367302	0.71501764762067	6.4358078948868	0.758361564380476	0.618321239830199
0.227078794598429	0.0200000000000224	0.698986069393026	7.61912214398966	2.10244601778511	-0.469946804904717
0.295917151062573	0.0284096552358221	0.668100073816459	9.56212655720451	2.21466490033059	0.444855356653872
0.1942488260624	0.0689772457745877	1.11666434869692	0.500000324095917	1.66755681419393	0.169208455738969
0.342927117829062	0.0282423304530661	1.63994410121018	0.87715870347817	2.36530889953268	-1.49999999981943
0.271925364525482	0.0200000000000236	0.64893555779868	9.77460353259	0.759476840581185	-0.0445065052847864
0.256941070642663	0.0263964656051637	0.974281635676585	3.10515974487662	1.76946875822025	0.176517239427672
0.241411715785316	0.0243471480304479	1.14581074356508	3.42818373234989	1.88262739124165	-0.188091873281425
0.338183461935401	0.0263833700004543	0.745504412896617	6.44304019290175	1.75847032537567	-0.345455843475964
0.332131822647434	0.0409834816447288	0.602434572823291	5.24606554850124	1.24990753766801	-0.313264590631539
0.166406883278728	0.0446380241084561	1.02937331956466	7.9423234727927	1.43510201317129	-0.732253508360445
0.2276075651747	0.0997332840754472	3.99999999999998	0.500000000000022	1.95155752274967	0.460848311243337
0.145745092220254	0.0341027078623647	0.678656536413525	5.58766930888367	2.1601451886198	0.791824537432014
0.164437551762741	0.225836107487189	0.688822097000671	7.77169329289579	2.39923982545589	1.49999999999996
0.16174954423017	0.0200000000000356	0.70913832540663	1.4661961724307	1.77769297929364	0.13615112769762
0.46163362536657	0.0308693449888078	1.11016458123471	9.33677374153928	2.3476163364102	-0.00267833358153892
0.263864633447524	0.199391889148684	1.32441620262909	4.0062243377398	2.12528783391472	-0.776440200197295
0.48150000784496	0.0370045911068908	0.678497049803504	3.04777578761736	2.09097220119499	-0.143113972577462
0.447554936720401	0.0276764859464229	0.943993778552299	3.30570467378801	1.54514904696819	0.409135060808637
0.231241755278328	0.0322373447188869	0.578797535817988	4.26674600603283	1.7992608531662	-0.640476662010853
0.238680234044257	0.0200000000000223	0.591888974707893	16	2.48873576313524	1.49999992789277
0.180035974290857	0.0200280399916759	0.670959288050894	15.9999999715509	2.31350383123973	-0.863872901172711
0.21505479449132	0.0200000000000231	0.810117462498006	16	2.63088327262701	-1.49999999999998
0.153505310587617	0.0200000000000226	1.26077135883965	16	2.99623395235356	0.437037551980829
0.24128912174118	0.0286579777740062	0.799588384361243	3.40372325928193	1.89120951621646	0.199989037605077
0.323856742383603	0.0379185841917626	1.24325884696925	12.0803854806005	4.40353169115282	1.17914370350204
0.120182318894694	0.020000000000026	0.671679601571073	4.31211335333168	4.94893378474968	1.49999999599549
0.142353088992225	0.0200000000000238	0.601563448794833	16	4.75441900920989	1.49999163325715
0.486243413247907	0.0954277675622991	0.617100485504305	4.18846291025427	0.66110991194815	-0.292523106417764
0.148272217964787	0.0200000000000271	0.543220186858177	4.4851170871535	4.99940621285027	1.49999999219897
0.258341197940203	0.022689145892382	1.00826161702245	15.9999999995917	0.795068363710225	-1.08567099355033
0.321592322984603	0.0213984210219939	0.500000000000023	16	0.883605762924739	-0.739422689789815
0.217173172210824	0.0200000000000222	0.935884193616636	16	2.38935645166874	0.29215207594379
0.286684545999439	0.294805306453043	1.3637704671839	15.9999999996343	1.18496694763535	1.44870851427982
0.228476773499593	0.036275345417911	1.15621345237734	4.01323674791588	1.81765814910119	0.336403619420604
0.310357130385734	0.20387341473218	0.555209660151422	1.71444366653858	0.500000000242312	-1.15279365263832
0.221620544633242	0.0200000000000222	0.86053497933021	16	1.98076062970857	0.911645075596834
0.175913570499667	0.0327928956873792	0.981015455315742	3.63684364137307	1.53303994981724	0.034388834616816
0.22312729781196	0.0200000000000241	0.696166813940295	1.75956171110327	0.500000000000022	-0.869650013267628
0.326817412305144	0.0467243737540631	1.16245224452517	8.02538027615657	1.60001642903207	-0.384003751184578
0.135056784748253	0.0427526359820057	0.758477095552495	0.500000000000022	1.65264450399752	-1.49999725848792
0.352954715950838	0.0872265871180648	0.700322810038837	7.39175796223269	1.24311371399408	-9.29963906154555e-05
0.266060748268662	0.0485611686059704	1.68896782240095	2.34480011039439	0.951378336583785	0.863747488400074
0.185190512221181	0.189106963637151	0.876129351554331	16	0.608699511354553	0.348877338261461
0.592855449958423	0.152644168662959	0.896388447075689	15.9999999999756	1.69680642650696	0.434125509490756
0.391041730523913	0.0200000000000222	0.534657908466792	15.9999999994488	4.99998459411421	0.0931354600989135
0.61993534083103	0.0200223361199079	0.731582669148515	6.86374284332222	0.946310661695601	-0.222544457371142
0.399397484631157	0.0236025566784266	0.888620765182943	8.21269638073651	3.10861100862504	-0.690781627438998
0.798733287619754	0.319999999999968	0.59937287923856	0.500000000000031	0.555565015435077	1.3866213651328
0.344494724385397	0.0405741110804306	0.64741357714049	0.500000000000022	2.14012565322923	-0.418823599583409
0.209431160789144	0.0377344165984244	0.626551412318975	1.3875991767239	2.44523168470222	-0.767169843153791
0.414299610468832	0.0363655826984047	0.846165923573805	5.17259166049823	2.65230493005638	-1.22253181190677
0.164573240565393	0.0318083854307354	0.616280288908285	0.500000000000022	4.08874114612918	-1.48957731684493
0.267545121655651	0.0357969188133588	0.655527373413615	5.26634385424529	1.87543653452669	-0.382875796575525
0.198508251461133	0.140713882997298	0.547212974536605	1.41716181555891	2.11325920417136	-0.988610123547139
0.242052289431886	0.0200000000000235	0.661353345434029	8.64351206983032	2.21464079639238	-0.554644217098433
0.574604695460935	0.174576776434875	2.24812696040769	0.500000000000023	0.755813511497181	-0.0500494804962528
0.358435069376356	0.031233927975589	0.807897467751005	4.36510023232907	1.75644874168228	0.105167642715075
0.613355279991629	0.319999999999974	0.866211124486589	16	2.80323483802134	1.41576616905193
0.306023441911605	0.0520913342164703	1.14699395053726	3.20590642954992	2.28964937886177	0.541220876884038
0.578845746479292	0.0220104484539798	0.500000000000022	16	1.00901224697147	-1.49999999997782
0.244604314806271	0.0319784026052299	0.516832509898012	1.04539121589233	2.38714095402184	1.24852010029485
0.204171991600403	0.0237706984968966	0.789429901345905	4.85926864372169	2.37660462029797	-1.08431538702531
0.121310505789177	0.0382218750889338	2.16064964329055	2.62379533800861	1.18271012815689	0.611517815187293
0.336754199412719	0.0200000000000243	0.627304429308611	4.03790280827762	1.84594455892573	-0.422687225163229
0.504269235291005	0.259110359711668	0.838733194160685	16	1.06476509098481	1.30779781027608
0.704680156045143	0.29570578226383	0.500000000000022	16	0.628372035528152	0.418374315837178
0.230546045416985	0.0648880651856287	0.581591425630075	5.44957722423382	2.26146889750327	-0.125867707489071
0.167745983126384	0.027320063884514	0.620251582429507	2.77471556045031	3.164770077567	0.0383369585066651
0.263671441456455	0.047336277663589	0.946447831521846	2.09838206463873	1.84921328113247	0.63889178433979
0.392185613402035	0.173317966529793	0.978276829847857	1.07070695292565	0.962065985120707	-0.043967379522573
0.266184707184651	0.0359861272929046	0.615551961044376	0.500000000000023	2.36236862453632	-1.49999999999998
0.702081718353665	0.186871305270531	0.616419645581419	16	0.581976945170747	0.0363948146300994
0.362736364220328	0.0620388807193339	1.09624840121126	0.500000000000023	0.892134060856331	-0.462586785199015
0.457364051477167	0.0200000000000229	0.760554603774434	2.31869192552581	1.21779765540078	-0.389474248856466
1.46638752316062	0.206476268034974	0.615406782366476	15.9999999935821	0.552950708577083	0.356678326753378
0.303404865041809	0.208580089944174	1.24711016419302	0.500000000000022	1.89421696214672	-0.993235210677418
0.24551050454653	0.0200000000000339	1.42929790057588	2.14887176817239	1.19764446029995	-1.11562522767212
0.483946047097151	0.0200000000000241	0.625267744811009	2.52989055711361	1.16518171644111	-1.26966205959695
0.277531402594056	0.0287347374696333	0.943356282280991	2.6899621431837	2.14487222874342	-0.372810929980156
1.17158378364701	0.319999999999978	0.754965820163479	16	0.500000000035072	0.209704719178862
0.260829618005878	0.0200000000000222	0.826784524335791	16	3.74710143864821	1.49806605602468
0.567843369850177	0.17258902951725	0.688572931358284	16	1.02756856459816	0.557640045780373
0.678459420382515	0.0630789351275054	1.04638617757693	0.500000023496473	2.30361481133154	-0.048155769964844
0.172022683916753	0.0200000000000255	1.32644103894456	0.661748182170491	2.76557672168786	-1.49998671450435
0.311180985040795	0.0206313847477351	0.500000000000022	0.500000000000134	4.99999999999961	1.49990191269162
0.830318887649091	0.148718513958033	0.537160433328747	0.500000000000022	0.500000000000022	-0.306961816777074
0.594619005974005	0.0979578455202468	0.667221216188524	0.500000000000026	1.78173251502972	0.644330978707556
0.302341321186993	0.0200000000000222	0.608359258767582	5.70810372083545	1.90698992955783	0.871340067327882
0.557614274275152	0.0200000000000222	0.500000000001791	2.95022362183608	0.82886520605118	-1.49999988817478
0.316384207921386	0.126693816550297	1.03883121656338	16	0.793465437462068	0.333840418667988
0.14450444841235	0.0502492674326719	0.892217892246098	0.500000000000022	4.99999619246138	0.0576059837345854
1.0638309071854	0.252785476282934	0.500000000361962	16	0.500000000000025	0.274800014381145
1.0265143533838	0.0345225354603164	0.540075496792542	5.54621476815199	0.754622336621759	-1.07294361105122
0.344920094346192	0.0803668042481887	0.860155608540283	7.37233282134046	1.4316374916093	0.309844714249195
0.149435346012211	0.0200000000000224	1.46621291559761	0.500000000000022	4.28302411096247	-1.49975457260786
0.695986995967458	0.0297670048636754	0.691255714396064	0.500000140338799	2.38112556961495	-1.1553240193529
0.410721535968662	0.0506321307849767	0.996201601455741	0.747538531354091	2.16075899859354	0.0843476669376341
0.309389077120821	0.0286317016286782	0.826075683095071	3.90175700319234	1.64032141692836	-0.0244254996911803
0.129413973749268	0.0579055168508332	0.901248739105307	8.36733383612591	4.99999952864559	0.619081687063564
1.25655723188584	0.136910700625069	0.500000000000028	8.45572512289819	0.625096189518255	-0.292552706648748
0.543339874894091	0.0200000000000222	1.34159810509317	1.03637980202039	1.78583383395336	0.728479097369776
0.302279897641839	0.0419011177482283	0.71047524884905	1.74050095406603	1.35616206924475	1.03962884393753
0.221444213709888	0.253582935138041	1.02237651771917	1.76283294800412	4.99999999999997	1.49999756570812
0.232927128482806	0.0755915360015467	1.23828275334919	0.500000702785349	2.21572787153349	-0.69950226975039
0.288397255889179	0.034722428121008	0.500000000000024	0.500000000000023	1.31687929825137	-1.49998291973133
0.373657906908909	0.0677431523255451	0.695745489001151	1.09317759594274	1.37900980416414	0.465390496798474
0.114866897498561	0.0743008836199094	1.17410200754158	4.20512166142723	2.05451738890282	1.14318909719302
0.399943858137207	0.217800008405469	0.878662643778902	0.614329650359631	3.42816448978881	0.687276819525256
0.493431096894565	0.0793574985258992	1.01271388261748	2.25055432092268	1.4587672291655	0.656879974026585
0.865004791331909	0.0975601434816572	0.500000000000022	2.31043766995392	1.9610319089412	1.12627623700311
0.42071107145876	0.196033690224364	0.500000000000022	3.62086578288945	0.526986865881509	-1.16887603235833
0.450029335555118	0.0454605111265352	0.609240317685334	0.500000000000022	2.01849904105324	0.245658969579094
0.17833641265072	0.0619395552524426	1.00435132013172	0.500000000000022	3.07124874487969	1.10002336140484
0.844204051262887	0.319999999999978	0.713825620842918	16	0.637676782644378	-0.0861583680758655
0.212405395848585	0.0528444306998353	0.995997447868253	0.500000000000022	2.19887343285934	0.204441633338526
0.145318663778607	0.0351909129296911	0.95480557091441	0.500000000000022	3.55065670849661	0.240098478999561
0.4756667707922	0.0319389290668603	0.699555542057768	0.824354711176032	2.41057209740555	1.49999999906872
0.168298555226283	0.0250430167371744	0.793204708846998	0.500000000000023	2.43342186655834	0.504998145251931
0.343213205273937	0.135797395610225	0.953516172067543	16	0.847150894605258	0.790682404752892
0.319601813184745	0.0572321502546814	0.926188446621665	0.500000000000022	2.61984794781907	0.645905645951801
0.953109169078007	0.0200000000000222	1.09464488780759	16	0.500000000641832	1.01905895613135
0.311301476744951	0.0397596733813932	0.50000004923844	0.669095013319031	2.94537581507533	-1.26976408079779
0.43367001207226	0.0236247201117076	0.826612486798583	0.732156070045536	1.10181462731362	0.289139351002948
0.267518733745869	0.0673193954021756	1.09427146945952	8.88871181218297	2.10487047715079	1.49999999877292
0.598339138566537	0.0948573604335397	0.500000000009469	0.500000000000022	1.29343111122105	0.785453731906716
0.224878695342841	0.0200000001207903	2.85833671840506	4.4514575520805	2.44054322361607	-1.49999896182839
0.310909742424023	0.0200239698619273	0.601420761678935	16	2.71997259036853	0.0871428348418346
1.8004717955444	0.105036070358224	0.823791078305971	0.617434138975252	3.75419289540811	0.069277395583128
0.398284642478225	0.0778660807935575	0.922113146064139	0.500000000000023	1.00502205174781	-0.434438722171405
1.22707222376593	0.103256726364486	0.633726407208945	6.65487327742464	1.11921971292272	-0.149422194463179
0.416861326628171	0.0562551251663173	1.11451282199761	0.500000000000022	2.15202355624111	0.251208020118452
0.160260395992177	0.319999999999978	3.99999939989514	0.500000000002441	3.73377695160293	0.821669452410624
0.361917911009167	0.0651858982104248	0.893534703832169	16	1.93011793938558	0.37362131424116
1.08430596525559	0.11663434085984	0.715790503767345	0.500000000000084	2.63151831771815	-0.868830566362273
0.248189703322902	0.149838810193711	1.08342949719537	3.934439986484	1.58299918821393	-0.474215158419197
0.145456816810861	0.0947220361964596	1.05215179949952	0.500000000000022	3.46559782338715	-0.520857638790856
1.39420549801839	0.14367543611455	0.631558730584616	0.500000000001461	1.81216875133442	-0.124043577622696
0.416747393209474	0.126758803024306	0.98119358961113	0.500000000000022	1.39408840204331	0.130498117362892
0.589599121861316	0.127413125949263	0.532079541824623	0.500000000000023	0.685660406536555	0.150193768535534
0.332478970942201	0.0348801603400986	1.17144816488228	0.500000000000022	1.74152249650414	-0.583720661159177
0.321316714717328	0.0329651214246196	0.877211647811933	1.05235031168232	1.3470904653557	-0.460703426013965
0.289770585642039	0.0310446970661006	0.782866742713867	1.8836207336101	1.82175847127356	-1.05730826127694
0.588585449502537	0.139321687151191	0.500000000000022	2.35281523801763	1.25865851364909	1.02809685890764
0.782677948652016	0.188806464180926	0.638718622738727	8.39099407438333	1.34113421530135	-0.256331145828427
0.715877258382246	0.0918355138939566	0.777645862319714	0.500000089669443	2.98856559670344	0.770341515240647
0.130917881819436	0.061813214606258	0.804214089015102	1.20736758025222	1.6464945350559	0.58327415221248
0.51860676202685	0.0280855611223226	0.524222315547916	1.32597095159056	1.45688384070428	-0.311406864212008
0.863055890839032	0.0431552264706634	0.582774845999572	6.73511334008842	2.48620986583039	0.225149380837636
0.538245634406094	0.319999999999978	0.825993711512779	0.500000000000022	2.55019047606213	1.4999999874442
0.179792121526889	0.0638333315828681	0.960433638790242	0.932657035265603	2.01006001422732	0.815487412958278
0.173767614133418	0.058094855324321	1.62928184848742	0.500000000000023	1.36923662077096	-0.335971501003643
0.394703879035553	0.0259092953355995	0.613742602439419	1.66528481030403	2.15534362768543	-0.168613719001425
0.234002068050915	0.0634174843897758	0.713061362792226	5.14220018384614	0.641112745130232	-0.469710514736012
0.287824469646379	0.0314027164387143	0.542046649291895	0.500000000000022	3.26506807584335	-1.49999999974691
0.147984403265918	0.0296019127018338	0.776750899024827	15.9624693472214	4.80138063300525	-0.868289357807665
0.256625552779509	0.0334161005515921	0.725493287798125	5.14977210154708	1.33112250615776	-0.0532217823090239
0.421296532714839	0.0885058777667762	0.711840313466175	0.500000000000023	0.895416194093662	0.0102844243301537
0.232825756128283	0.0442490566113574	0.642136175028533	2.11791479448522	1.15221870900282	1.02160461915025
0.208670305833389	0.0857797705459606	1.19711436957883	0.500000000003427	2.37622377517716	-0.247394700226491
0.510207660689006	0.206030568167734	0.652112816212397	16	0.500000134176655	0.208817891696855
0.302065646819338	0.0314480552422615	0.597886679266893	1.04637434783145	2.62442863333659	-0.91378293136492
0.301651881753857	0.15926848270041	0.652594389603196	15.999999999962	1.52089681597998	-0.135195116064414
0.298383733037474	0.107594332392261	0.700359335625739	1.25488493305543	1.67062465987212	-0.12674290094651
0.18858145763471	0.0444170911842205	0.682028958648928	0.500000000000028	0.550225108804425	-0.500092695217895
0.185233340916693	0.0200470234111859	2.59140480776682	2.89324936811627	2.79831365186615	1.2184011461919
0.16429082625355	0.0335588436455418	1.74426427651392	4.14333082533748	3.05882428209442	0.667181849504918
0.142962567892033	0.0387821085620861	0.800390652178393	0.727925329560497	3.1754647874257	-0.668289224774192
0.273931631074083	0.205468203316424	0.913157744164703	16	3.82829567187648	-1.49999999999974
0.20663427185866	0.202570497945843	0.831238867646775	3.37282081505989	1.78446923055784	0.944857257494977
0.39359421182395	0.159402149583962	0.719135285526651	2.16680108408405	2.48554121269703	-1.09461231631076
0.843286659363743	0.297204511465845	0.774375896482485	1.66845082523659	2.60146447131663	-0.960957984865567
0.131182652165915	0.0230399141382145	1.01253718624341	1.15860527543441	1.27938726821332	-0.292530013440795
0.385008202468443	0.143003056891364	0.835515885026672	0.786515730770651	1.19205136558361	-0.132485556125632
0.176124352238253	0.0296213585113736	0.908895633307195	1.61064852729807	2.27474897117364	0.420252815144213
0.100987310317261	0.133181807536208	1.19600424108147	7.04699030101584	3.02354164887529	1.49999999999989
0.227299974966501	0.0572502531609758	1.06209224414508	0.500000000014629	2.2767578196731	0.47529633701906
0.285242886240745	0.210572800436016	0.741087295943339	0.500000000000022	2.48459797157062	0.515061587227572
0.167738022873604	0.128813294753253	1.48085849072385	0.500000000480395	1.40529729914727	-0.313956911934356
0.184145123966702	0.040169158890295	1.37698013653179	2.16360784840929	2.49493453762115	1.47119015362175
0.121612228176072	0.294591151633401	1.12281699321247	2.31884138912895	4.99999999974502	0.532163325163165
0.329079877148065	0.12129132297426	0.556619373968007	0.889173801566032	0.647853962414491	0.728610701702877
0.494145339421584	0.318392680980734	0.500000000000022	0.500000000000022	2.4060052735317	-1.49999999579168
0.400686506896271	0.0915900141637515	0.813209238010174	3.09981863529155	1.32857447336665	0.405359030251993
0.274377564511804	0.200066754785381	0.784995745071627	7.26999778852139	2.06038424410967	0.486022157262157
0.286266510468766	0.0707091754249193	0.578530660376421	4.02517980913572	1.01010080728901	-0.244996937075014
0.367377766781848	0.319999999999965	0.629616996746185	14.1278866960396	0.780864644226928	-1.38035803811579
0.151695504495263	0.0200186045067984	0.951025024788035	0.918085338269848	1.29136188804894	0.45965306072502
0.13385383074812	0.319999999999319	3.99999290757689	0.500000000000022	2.50415101064212	0.411579252491599
0.239042161558411	0.0200000000000281	0.640242084459593	0.982478916079042	0.500000000000023	-0.217128574926407
0.286439541995088	0.0234780543129305	0.816919886039393	13.475047491773	3.03529200798185	-1.49999298384501
0.196425572648503	0.197674434950385	1.19620084302742	0.500000000000022	3.27852978554695	-0.0818047380882834
0.315606166192987	0.0200000000000265	0.604900677970419	1.72935907301107	3.20747693016689	0.00134063123265601
0.379055233426589	0.0236286345650679	0.593011268877799	0.618217787124508	2.81215113744749	-1.49999999911406
0.0920302158029134	0.0365926123102056	1.1495093244244	1.28572304293348	2.40968632231038	0.116291357449659
0.960972449981443	0.319999999999978	0.559784274263965	16	0.519766026828082	0.0793288896096858
0.116180332989345	0.0256485734606595	1.87692391406118	16	2.01070349923741	-0.314558119236148
0.22588012334032	0.165627121711957	0.903772129155523	0.500000000000022	1.70440847509421	0.0408634257453985
0.397655565179252	0.0200000000000224	1.12980016678249	1.62015188913648	1.63128702023893	0.152148446838395
0.52178348845396	0.0239634782109023	0.500000000000023	16	0.786225944544024	-0.515920446571097
0.274556589437321	0.0200169079251684	0.50493259845094	2.37437139835889	1.2914812187706	1.40425441659922
0.186013826136046	0.129322389085629	2.54351381386345	0.500000000000027	0.567567721176284	-0.221405520391092
0.253713774250317	0.0650073125965779	0.628605425393656	1.20697049014452	1.02597685436462	1.40452170607816
0.397985912030055	0.020000000000034	0.502800853768096	1.16688168632489	0.637028547253188	-0.323601909609859
0.295235244984859	0.153385749464309	0.500010449383671	10.2741215241763	0.858634078218388	-0.726979228941359
0.433455742572886	0.0875043073200796	0.732529214093693	11.8417230084252	1.55801789772094	1.06846385151832
0.23404783639747	0.0200272496775379	0.600028708685759	15.6487413871328	2.92730375554739	0.689163702138635
0.364304708558697	0.0303762362951342	0.624891819325876	3.29771612799046	1.87169635270934	0.957067134185191
0.241009859421925	0.319999999999977	3.99999999999998	0.536826522224336	0.500000006346976	-0.0779764287030299
0.190713756123757	0.068363969845332	0.998579394674092	0.500000000000022	2.94444876329784	-0.54466502848159
0.285397679991512	0.041708747011572	0.735391484768884	0.500000000000022	2.56692273087257	0.155214968413924
0.422184290712712	0.248631499215099	0.940171828570152	0.500000000000022	4.42597004365468	-0.176091349544822
2.22624106633752	0.0889254206518255	0.60154890944513	3.09576086210173	1.46245084325863	-0.704532957702725
0.141496446761329	0.0200000000000222	3.99941865827617	0.502961792884093	2.95724963643213	-1.25889521361652
0.312407720753049	0.0283875775801087	0.754233805513674	0.917166086038868	0.802574917058347	0.225152407930437
0.408756821858161	0.162436375562354	0.627463143614455	16	0.500000023109934	0.147306263701999
0.367324633347456	0.207258604767221	0.878070987200397	16	0.500000000000022	0.42558363207667
0.235412016917612	0.0200000000000369	0.570434173957853	0.979963834306538	0.918436795729952	-1.1880032901807
0.235286634705862	0.0200000000000297	0.653036358680999	4.77922318728642	1.71339702635615	-0.384389183550937
0.430763171474716	0.0472850002123328	0.805125819628222	0.500000065150253	0.804887944843008	-0.293038592804487
0.53528868237837	0.0200000000000222	0.500000000000022	7.52091305398814	0.778444372683844	0.293939100306716
0.207953054661919	0.0566139212171687	1.18770024018538	0.720136246913568	1.25007692096633	0.146354740864711
0.684141901151143	0.319999999999978	1.24505925199764	16	0.500000000000022	-0.300306532398711
0.180554615577619	0.0564262034460799	0.828463704883473	0.875118530876109	2.00504323551014	-0.83796219796484
0.202410023831666	0.0682657833818262	0.747262168657929	5.7324550186994	2.1831574387944	0.623572932353946
0.499578758491812	0.0542863476888195	0.633888878956924	0.591726302795689	1.38549521498829	-1.49920907936158
0.130857485120401	0.139318639447443	2.89877641315317	0.500000000013937	1.38625964435718	-0.223230484901097
0.157251290539211	0.0578853802786922	0.968629957161084	1.0764168472239	1.49767682127748	0.541045226761745
0.294031676390815	0.293756464144049	0.500000000000022	16	0.500000000225982	0.502485598571257
0.143326588243425	0.163565756356028	1.02021500996703	6.37345878414801	2.85822424038582	1.49999984824328
0.250512613871639	0.319999852113385	3.58178410086663	0.50000000099565	4.9890811446932	1.49999999999975
0.419405180151823	0.021600244970637	0.500000000000036	16	0.643592213203242	-1.49999995160635
0.249810173977035	0.0389959675114153	0.786811782063374	0.500000000000022	3.07582355656526	-1.49999999999998
0.237400398993127	0.142869056869318	0.558080337537004	6.32577823198574	2.15586573066539	0.5386394806654
0.322862603765513	0.110036492020635	0.827443130469231	0.500000000001697	2.03581018949815	-0.181418038986821
0.261492856668283	0.167188671177695	0.763294093291817	4.25304255874779	2.53885104056937	0.208247337603979
0.315256202127139	0.319999999999977	3.99999999992513	0.500000000000022	4.12443137401091	1.11777934918692
0.173771792232016	0.0249370133605711	1.55781575365872	1.64007734704524	1.82886816681728	0.664786945602954
0.505096430883783	0.319999999999978	0.610168672077916	0.781408583645863	1.54436676593145	-0.656130715954898
0.253832942701318	0.0649793331063527	1.09651708490088	0.500000000000023	1.13925986280139	-0.0769781033485899
0.245085082735569	0.203102370099941	0.701579472306018	1.09243684872222	2.04225575904403	-0.365586416905084
0.424832629111558	0.0200000000000222	1.42424544669411	0.667697408308548	1.11333338818433	0.982701112725634
0.302579408605093	0.0214495653388444	0.500000000000023	16	0.994568550775397	-1.27753551982889
0.391078814409224	0.0205235532455607	0.773470044398448	8.71861625788575	0.952400612214302	-0.181373909163084
0.392838127544291	0.0583172979247329	0.786951947307503	0.764065310611832	0.871262189605708	-0.176637593157707
0.587441182504914	0.0200000000000223	0.500000000000067	2.01428325689883	1.41335690909804	-1.49999997214533
0.138036970134664	0.0200000005585279	0.874657677841774	4.37685414422568	2.39960733508638	-1.49999999999997
0.190603458554593	0.0626475050747891	1.08379439750591	0.803195934355302	1.59696032775221	0.166524968242271
0.124467873196142	0.0494732979099958	2.0318798391422	0.500000000000022	2.70916144860005	-1.28897128875771
0.305117769527708	0.0200000017120054	0.859646594361722	9.39598478424213	0.886436166300346	0.0282201922581087
0.222275605298431	0.0549804461652991	0.717863301198887	6.64388129361126	1.51629886689228	0.419922802683315
0.228106379468747	0.175978769061949	0.811150585770786	16	1.54049034298768	0.762682660208195
0.400270741765028	0.0509447375997332	0.660043549365312	7.60383514197665	1.01836739131752	0.742316122029999
0.239792051141992	0.0339783301448495	0.741561554824925	1.62785868482699	2.33751381637412	-0.303771236540377
0.329713347086565	0.0283626881945448	0.568748573131288	1.29755823153163	1.40968252999482	-0.423844208139995
0.199497128443551	0.035035088438382	0.736899775327735	3.67460666599804	2.00164488796096	0.581762775426742
0.171771589950976	0.0500301320426865	0.852279137614975	2.36379431642659	2.89777114867708	1.38736483211715
0.236251980359489	0.072779444307287	0.784976157243204	6.30937365459765	1.44612950072287	0.0237078683879802
0.181873303313543	0.0376498528756149	0.884744224611193	0.500000000000022	2.36802446279792	1.2527447114257
0.198109395564306	0.0354042163860105	0.665952750237594	3.78560296130481	1.96554817298721	0.0774190597391486
0.182581700635844	0.0674960742351933	1.36179842144009	0.500000000000022	2.00692693389294	0.353712211944538
0.66557885568864	0.31999999999997	0.500001814137773	0.50000000000003	0.500044469053303	0.546120857761445
0.443285725367673	0.0500589217430672	0.634535249596855	0.724091742211066	0.686047895820119	-0.991457104168022
0.603629497222234	0.265102668986201	3.99999997752269	0.507738259279593	4.80133478347274	1.49999999999997
0.484554319120345	0.0631314750475477	0.616436502175426	4.20180027858088	1.27265365770436	0.441401607593413
1.19477669176731	0.0611330834787465	0.865709677791086	0.500000000171904	2.09912445248543	-0.0450556817999203
0.312506420485496	0.0359500585803495	0.538171072238934	1.65089533611565	1.88394898713321	0.162160705861543
0.627678931426153	0.0295064968829977	0.530918775253189	0.932451110126378	2.37795538741062	0.390333947164213
1.17284108033232	0.110245652425864	0.64322500472702	0.500000000006567	1.51411952395832	1.32756675154594
0.436756533876322	0.0277503036044098	0.597595828663449	7.2119700178966	1.20708933843188	-0.070464989122817
1.09134419222916	0.0296074899416463	0.533471586930719	0.50000000000003	4.04806838876753	-1.4999999996485
0.137012180598337	0.118397661163076	2.21535974188915	0.500000000000023	1.13682575876272	-0.2518981802563
0.946129858037541	0.0319214388209173	0.500000000000022	0.842785029254796	2.36143983022279	1.43422832110909
0.243265546715324	0.053773936801393	0.783138204522038	0.670896770824519	1.88678608182686	-0.414548453310845
0.650113976196504	0.116762822365856	0.65658698506345	0.500000000000023	2.4153072495066	1.49999989154355
0.331139772126373	0.180317049031864	0.500000023256967	16	0.626649559131715	0.238880752790902
0.380562445591416	0.0756820557711396	1.2669199850593	0.500000000000543	1.62801672745765	-0.283815416288235
0.58001950382655	0.229154119947377	0.848794561950034	7.26184887999904	2.36353717353059	-1.49999999955438
0.380492271747656	0.0978562901316092	0.605733542097451	8.55691026834442	0.834798916776174	0.118528189805549
0.127455476125477	0.0440115914059975	1.22866048935647	3.05048295842757	2.02008402828311	0.511554008034498
0.82480660080761	0.0200134000527988	0.643049757580894	0.832134230052902	1.38204523088811	0.552277018578369
0.225820929940742	0.05769318752762	1.03562150687817	0.950242032259686	1.25555899167068	-0.460395235935476
0.26777077534339	0.0616404289186903	1.25712487640571	0.500000000000022	1.57843238926984	-0.180705577531502
0.500428694980678	0.0320739325931357	0.790609692470793	0.780340193954644	1.85416762668883	-0.660615969579551
0.492721312489793	0.319999999999978	0.585177253833343	16	0.511971314170734	0.317120942304603
0.377931813743038	0.130794668890142	0.500018035586297	0.663785492493143	0.717572899887567	-0.439398184344403
0.442095562414847	0.020749609723424	0.500000000000022	0.500000000000022	2.73007998155685	1.49999996600802
1.30432361496158	0.219627535255029	0.809919288752605	3.35974878509271	1.62082662654679	0.044851970710885
0.515530511178563	0.0744521923318275	0.584178568512699	1.48369771450816	1.43162200766549	0.363795338732822
1.23902844899456	0.242452100040276	0.85009296273262	0.500000000428321	2.99244548800505	-0.142696399646126
0.394172224425514	0.0477371830289929	0.830178193795877	0.767703241173244	3.24978519880363	-1.49999999615358
0.390426944840914	0.136283236045804	0.984419559117134	2.46821206398899	2.0298171354729	-0.930490753999873
0.287555440920278	0.0337629490141752	1.47967075718934	0.500000000000022	2.14098954848715	-1.37376509646337
1.30511929644344	0.0256053374195491	0.635630384487711	0.978525873878539	2.33596418665765	-0.775834575974817
0.562071228311503	0.0706112200405061	1.19603272228702	0.500000000000023	0.641142280363472	0.507256498183317
0.232443765683075	0.0837822944823276	0.570287490352933	16	0.5000036171851	1.49999999999998
0.264107905744334	0.0269324790926835	1.02628320731085	12.3819096384764	1.43959477897731	0.81919506180986
0.365446728054927	0.272351956960212	0.500000000000023	16	1.06607627580444	1.49999999999998
0.514048060521171	0.0890185904028153	0.553441171928545	2.76401884109795	0.965416198302044	0.255928713453626
1.51031106158622	0.319999999999978	0.917980061074227	0.500000000000022	2.50593600073398	0.715050993152735
0.338062751167826	0.0200000000000365	0.814728471724829	5.89173373466246	1.63517768210532	-0.0471427748971643
0.783450287138505	0.0390415393742051	0.631076162042744	0.500000000000121	3.55312845002617	-1.4999996198016
1.72611789553886	0.152556327214593	0.829810533622321	0.500000006739245	1.54777721498992	0.0439947759040863
0.656631349471822	0.18171540512409	0.686422586224209	16	0.539500171179998	0.15644543547965
0.349158313574004	0.0325529856969675	0.571644509129025	5.22449404305436	0.50008418487852	0.589124745371451
0.545663632180701	0.0221554837413821	0.857645406533074	0.500000000000022	1.72554903723264	-0.5402783755058
0.643543396847299	0.0709549951120712	0.500000577515559	0.500000000000023	0.915466948515318	-1.49999999962205
0.312220170272756	0.154985208061291	0.552646643406545	16	0.500000003340922	0.43815392842862
1.08427111074386	0.0257771367544917	0.675481358319645	0.783404839481462	2.30365557508134	-0.641059488541374
0.342963145057662	0.0919794467598922	0.515415956136387	0.500000000000025	0.50007881936856	-0.389476999464256
0.214911489408287	0.289729361248511	3.50661670414941	15.9999999999999	0.500000000055734	0.422139640513794
0.2164564685649	0.0407830965851151	0.895638120855024	0.500000000000022	2.27861149300775	-0.5566971039747
0.380355332473281	0.319999999999976	1.42443173025142	2.09813319461564	4.99999999999998	1.49999341793272
0.48520806753732	0.0200000000000222	0.500000000174741	1.12936133646658	1.51463622942675	1.27456879788784
0.298645019742374	0.0704117559869649	1.10579771270037	0.735043571034355	1.4294740703946	-0.101415429988049
0.394011368205442	0.0615187228968169	0.941102213229463	0.607120032480498	0.861618112240604	-0.452031430896015
0.423225051445654	0.0830388438856113	0.874296213412387	4.05446892176407	1.15225467807599	-0.190759529393001
0.166032141330841	0.048764049580605	0.750285182878095	0.500000000000023	1.82351169478295	0.316303950126395
0.192466787880596	0.0414464514220233	0.793022704915357	4.31236151067392	1.43098720821367	-0.35610180602545
1.15824275849636	0.0584023527965863	0.659607657184884	4.43585395780125	1.44844276890514	-0.251604498369601
0.481584860191256	0.287420161061941	1.14868266550491	16	0.553467105476679	0.0611262854466706
0.422154855164981	0.112719782364233	3.99999999999998	0.527290426302888	0.50000016561466	-0.110133111397244
0.386808849231906	0.319999999999978	3.99999967354241	0.500000000000022	2.4013584572255	0.384275074166438
0.439003900413284	0.173041774410562	0.500000007931032	11.4785481863479	0.610938877074935	0.514945656453832
0.264755052905264	0.0512621286863448	0.776707460362901	0.500000000000038	0.507059778536093	-0.221244848619772
0.478473786152771	0.0452058081487113	0.550049079244287	1.06067562457154	1.48302263893904	0.0282788820770249
0.514053476719334	0.0552106920469665	1.09169444642569	0.786235815463012	1.41753590748346	0.023659429163952
0.118636117448501	0.191564105341824	1.43571480707115	0.500000000344681	3.34090746550418	1.28148036301081
0.521747917994991	0.319999999999973	0.500856447033484	0.500000000000025	0.500008705152276	0.368221849999688
1.62544121013368	0.182667752990542	1.18703834877739	14.8071512305811	0.707569776742973	0.36648220974409
0.905116593158943	0.0309947103011524	0.69438340660016	1.90909493339878	3.21366743570674	-0.186675429026042
0.791939846607384	0.164183359290226	0.569932831560155	6.36075104008659	0.680659535575655	0.267997208487089
0.195021424646808	0.0924958461309733	1.80914175127101	0.500000000000023	1.16247097821051	-0.333456407112332
0.196272047826701	0.0200000000000229	0.925267197658776	0.500000000000022	1.62315764168665	-0.312237508886423
0.758465416969212	0.0706015694361676	0.97028826276562	0.500000000000022	1.67175089467956	0.711925651425594
0.416793697817025	0.319999999999978	3.99999381507626	0.500000000000022	1.98641494716212	0.55168987896649
0.27291936435623	0.251009812489989	1.12719490487454	1.11854542561401	1.41371195727723	-0.0585608952188645
1.09093465975725	0.0272051759908234	0.889662931344075	0.50000038556274	4.93522007097506	0.207926275301723
0.836020604841872	0.0427812168678954	0.871634820083873	0.500000000000023	0.943224403996891	0.514999425208074
1.6090062476511	0.0823250003993845	1.01608956459333	0.500000000002246	1.77276517297097	-0.587785506235142
0.470975881067613	0.0935554775583903	0.554391693202792	3.99413709226401	1.4063317872499	-0.968537963032653
0.155417076909434	0.0200000000000224	2.79902035082041	0.753073793480962	1.84678154101698	1.49999999999998
0.281692988183524	0.0357982472001817	0.680300590609098	0.665877861369288	1.143132198727	0.360840141207953
0.106867276219613	0.111085987924127	1.49687240591189	8.62684643594246	1.89525916698215	1.49999983468782
0.123520523267726	0.0558223138400673	1.04701257849891	0.500000000000022	2.1425270772884	-0.293269781450697
0.497543503437571	0.0482304041644565	1.24619129742032	0.722491114853921	1.68138523048473	0.0844319586815231
0.983331209046652	0.319999999999978	1.65996938594145	16	0.632084065773512	-0.446798099860241
0.911723577086179	0.088398410645062	0.849811660011225	0.500000000207553	1.94263877945109	0.236346806471607
0.155721089943756	0.319999999999978	1.16457802198064	7.07698598188313	4.99999999796447	0.896954578962019
0.167070262850358	0.0938666864426114	1.01239576055099	0.500000000000022	2.89959139483113	0.155485603329832
0.151238675364049	0.0404646884763404	3.99999999999998	0.500000000000024	1.32933852767274	-0.190511540691646
0.355413279884055	0.117832622977976	0.604173660497512	1.06126480840617	1.27009919300835	0.425917123166087
0.767123759632363	0.319999999999978	0.745831025876171	16	1.9130187967014	-1.49999989940134
0.247122005914566	0.319966566613129	1.40726383938415	5.02818385696842	4.99992494312217	0.617640597619955
0.74544217545979	0.0995924725816261	0.613818067489533	0.500000000000462	2.42355952242666	0.0902205999294728
0.612365216491733	0.112742999946914	1.04510047841385	0.578140095782945	2.4014383379648	0.214620116805768
0.312914354657786	0.0513649872365338	0.853706359835865	0.994226656511673	1.29362604243008	-0.198025468161463
1.99986568987485	0.111581885227422	0.778381849322274	0.500000000001867	1.86893644852637	-0.0535368980718351
1.34629872497948	0.0259834010711128	0.513261415494001	2.63391020025339	1.98992019133331	-0.13161015862982
0.313318325401784	0.0810502669814444	0.500000000031081	2.45653183126248	0.804749567356258	1.08226586792622
0.325306377118742	0.0391591665508133	0.739360869503022	0.500000000000022	1.97125020414773	0.148861847554978
1.18210524777113	0.153883995553991	0.500000000000384	0.500000000000022	0.500000004390753	0.484190527980489
0.50332054085695	0.0295859048470913	0.637251672541715	0.98468508694243	2.59080035729466	-1.14561469485863
0.465152148074935	0.0983173857458035	0.658822219801656	8.55739245344317	0.716669330353066	-0.124370934203838
0.82300301158228	0.147754684655185	0.500000000000022	16	1.33654962523373	0.599229311582283
0.584666151237134	0.301094535253601	1.21023982250059	15.9999976952739	0.749767279460003	-0.474385783272918
0.472584930512412	0.124870530623523	0.959081788116188	15.9998491216436	1.69667655870524	1.06804256080504
0.175784874663335	0.0641804141124462	0.878209998527634	0.500000000000022	2.81414430763906	0.33015165453395
0.464927933115371	0.0766083907967774	0.500000000000022	2.25612782876792	1.39535415521444	1.49999999868791
0.300411278908276	0.256942815804503	0.871269766503147	16	4.99999999191269	-0.201809536249227
0.187137740104527	0.0519477696632874	0.974676312389176	0.64377418097712	2.26792538733014	0.499508481907153
0.419963262793578	0.167156421229203	1.10408697672602	0.500000000000022	1.413475957997	0.856193246975334
0.421596265216301	0.0845768296906654	0.500000000033112	5.61383789997064	1.16188960966622	0.0953090326659588
0.225985254332317	0.126679226550039	1.23036498918751	16	1.30662770738561	-0.165120253282519
0.166417984998937	0.31999999999996	3.9999999976476	0.500000001544037	4.39753388399825	1.49999999999998
0.515109495238498	0.0288800798082826	0.560536510471175	1.26121702854324	1.43856953698031	-0.307936006391732
0.723637144317426	0.0573707313782437	0.670628749177817	0.518919390807915	2.53836359855142	-0.871994996660466
0.105481021056542	0.298523760941897	2.70468049401912	1.21358096215619	2.67526246139743	1.08907287051139
0.750723095586319	0.0510720123750829	0.944069419310941	0.50000000003005	2.65475536799696	-0.36366234780771
0.318426423015509	0.319999999999978	2.46925462264635	0.500000000000023	2.61380628883768	1.33113114303982
0.189349371719532	0.055005340937694	1.21409658922595	0.660683971100947	1.73297403373623	-0.299978457980166
0.48772154813342	0.0200000000000324	0.51498394600133	1.97618245613764	1.68262759184997	-0.106241538823414
0.323871565518643	0.0746156884120591	0.822043938477074	0.500000002894818	1.93236448613539	0.583464412735246
0.770394161775091	0.0929462102866035	0.500037309136865	5.27062977050857	1.27213692311086	-0.548023690073363
0.244324535801713	0.191476710215102	0.500000000000022	16	2.42274276415822	-1.49028840139839
0.168566108057077	0.0715308904713578	0.566108149890075	2.63238606574267	2.14738929968339	0.393447859101556
0.515837050189914	0.0723230302116169	0.91112111232886	0.500000000010526	0.897398772739455	-1.49999999999628
0.135178672889403	0.319999999999978	3.99999523682903	0.500000000000022	4.14449906853997	1.03686847257839
0.194668980639774	0.230654740977623	0.819155255030483	2.35997636544443	2.32110481187701	0.142049433905721
0.18767786665868	0.319999986525841	3.99999986679514	0.500000000000022	3.409164784279	0.972453737601058
0.44376433097853	0.0258145632504327	0.797029338012109	1.2801689088703	2.58803827404737	0.539741976504688
0.159408040541624	0.0978468279798197	3.99999999999998	14.0961340400519	0.500000000016327	0.186414043852663
0.122096660527188	0.0200000000000222	2.96893896452421	0.518215184097937	1.63460335281757	0.142157951017932
0.466514136067314	0.0507165399965653	0.597602984588356	1.71332175375474	2.23209324335375	0.694719893401869
0.44723763432557	0.319999999999978	0.993168888579947	16	0.643447511507391	-0.236573566090673
0.177690267923744	0.0257960121538667	1.0008519483642	0.50000231121264	2.28654602686638	0.800372331949291
0.0884705615343695	0.319999999999977	1.1749276008485	3.86699886465453	4.99999999999998	1.49999999853217
0.170467000964341	0.319999999999978	3.9999015769042	0.500000000000022	2.45740381742021	0.582227659372636
0.178998866106703	0.0622951067986687	1.04864144611196	0.714472405995196	1.33487832863347	0.234395089061014
0.0782569553785717	0.319999771333149	1.86918669597723	1.53307394690816	3.33764269482635	1.49998258385946
0.226713139631593	0.201316424443415	0.932186514936952	0.500000000000022	4.14312541010159	0.645872273593167
0.148460342203481	0.0200000000046487	0.828316894033226	0.909060965551719	2.59838957647971	-0.17736377210847
0.138741760507553	0.153598208140355	0.803041554747347	1.75402439510619	2.01758988143222	1.08035824601343
0.29082412504763	0.0739183480915035	0.922209007998271	3.28159916776401	2.32065943189667	-1.41846182950082
0.162607888781469	0.27333062952822	1.06788769194799	15.9999999846701	2.66470213694838	0.873239088448827
0.125137115139235	0.0418610289770664	0.833457753781949	0.519876517456508	1.55859237132991	-1.49999999830303
0.34701162348365	0.25733573563446	0.826606195607251	2.03586378725433	2.8473819816495	-0.488989434246301
0.422502877244579	0.198404515927989	0.784562733022583	4.29618470973424	1.75752204115154	0.386108584319012
0.218870136090137	0.0996445234472697	0.77241677243541	0.500000000000023	2.18286446643095	1.49998399497197
0.161375330444226	0.0200000000000225	1.61721137570086	0.71710416108486	4.55243053358462	-1.49999614863829
0.569453312175621	0.195470953764974	0.614620603678684	2.24523249994875	2.48270745651125	0.486409244774198
0.835545412588803	0.174616688762187	0.513601248198507	16	0.533310700341686	-0.165131014158356
0.238656039925624	0.0350275637114092	0.653934257099295	0.696715518083826	1.98529510224783	-1.00004269824635
0.308683739587994	0.124930994848582	0.676474433315956	1.24057348626814	1.85147355089081	-0.037997099864623
0.342105149201276	0.0200244174845348	0.825861653878801	0.512487548506091	3.40825578803325	0.387050743567191
0.23354526886468	0.319999999999977	0.595147373233599	0.638239572290842	2.13406490610336	-1.49935480815605
0.342958288753192	0.235776708842442	0.740335090883262	1.48140642408629	1.81675921685319	-0.233105055226181
0.16142219708021	0.319999999999956	3.99999999999998	0.679146923112747	4.99999984554942	1.47027851155013
0.188779571585951	0.234632310544993	0.759133656646816	3.62054099722114	1.44147573586402	-1.20475763647196
0.272030510258823	0.319999999999978	0.74863440639335	0.500000000000022	2.61670010284302	1.49996310720273
0.258397946034371	0.0398761384219503	0.630991964733867	1.35990865939767	1.42352866231613	-0.218497424063239
0.244151812133195	0.0308953707072804	0.701230510352518	2.56702818103519	3.32872562160834	-0.586206769213621
0.734362127880297	0.319999999999978	0.500000000006952	0.500000000000022	1.31503613962061	1.49999999998169
0.451874912964105	0.0200000000000224	0.500000104321173	1.17261490462773	0.673843715163666	-0.985514262553077
0.474156732415302	0.319999999999977	1.54034402575764	0.528726879865864	0.500000000018999	-0.0680256176819036
0.333254930646008	0.319999999999975	2.20133590152169	0.500000000020387	3.98544710372461	1.49999999999998
0.219393250317668	0.0200000000000276	0.722218364258789	4.89155389697209	1.45637027938876	0.496453837777598
0.233188178091242	0.203583602989247	0.695240275101003	4.96615771913704	1.98776434878552	0.40298885329439
0.388801607116744	0.0200000000000224	1.06278162439106	16	1.37378404574311	-0.452919021961518
0.25690417495769	0.0300542474943661	0.648885890581003	6.97938919955343	1.46353236277061	0.0356803381078548
0.315328908750536	0.085677072140616	0.781178029488389	0.500000000000022	2.14732124356723	1.49979192107801
0.129821022326648	0.0734560476635793	1.91883161556608	0.931911786367812	0.500000021036613	0.27295960681448
0.435478535784283	0.0200027795416296	0.500000000000038	16	2.13465517268846	-0.746194133669559
0.358842193098417	0.0200000000000222	0.69387678480536	1.14810421386411	2.16068272022762	0.251307934922689
0.142681787496412	0.100004177969846	1.05314386036492	1.09540320201955	1.58792535867397	0.185616814045441
0.262872229130399	0.200744651298941	0.649227848854195	16	4.99999999999998	-0.450214780718785
0.276816371138541	0.319999999999977	2.98831714478071	0.500000001333106	3.48804288917924	1.49980110636323
0.305750150101333	0.146210952861889	0.676165039784618	16	0.622693818990499	0.00383298007280433
0.253110987295661	0.148596270410849	0.542163649328757	16	0.589903677202061	0.24569795824147
0.846142220385894	0.212895440067103	0.817249485150088	16	2.31694344791253	0.764252328103286
0.398773542568002	0.0627286485590235	0.984433241819442	8.24955312588286	1.27781175668888	-0.123562663282465
0.21642772957393	0.0392661731516286	0.797745768407907	0.552067478211943	2.83424265568319	-1.499961886344
0.383300352682731	0.163517816858689	0.785657284363725	16	0.500000002593838	0.186705646782663
0.265809051374885	0.0200000000000224	0.500000331563592	2.19345126495787	1.75963666808245	0.0522354216567855
0.204237573542669	0.260236083421311	3.99999999999997	0.500000000000024	2.83502962922959	0.59034646280317
0.412963821086089	0.319999999999957	1.05615603612421	16	0.500047482308691	-0.851936471690497
0.303992639048686	0.104037360328252	0.567342785750445	7.36123827947889	1.20874150846256	0.670771086490009
0.143787871835087	0.0712753559991238	1.91667189822876	0.500000000000023	2.11122926250601	0.594081006261024
0.279996033123118	0.0919026648497444	0.753604908530474	0.793938184548698	2.66961879453901	0.560281538838931
0.198428753987058	0.094758953124536	0.580960832166904	3.04170141406374	1.34473853156709	0.240474230351218
0.308871089999826	0.0816144937213594	0.702651154510756	0.500000000000031	0.565308887434648	-0.0207719202302935
0.232292781281613	0.15941134766335	0.680948692270448	16	2.54364123408987	-1.28848493475649
0.49068405182536	0.118341429216519	0.591563034057571	8.13982077126455	0.949746579883975	-0.00666113542202811
0.479606272637793	0.319999999999957	0.500813059808563	0.500000000000043	0.542851822029116	0.767505605552274
0.194122694101922	0.0777501546017097	1.1826401091502	6.27119764911113	1.7120499038594	1.49999916755095
0.25332397971503	0.0405306531129872	0.710554749217256	0.500000325172466	1.7544215224828	-0.958568295790429
0.300127985165502	0.0423994561940086	0.564544012558351	0.615400250249588	1.63003335936067	-1.49999490195427
0.186486307281851	0.0801961853372603	1.65641033672445	0.500000004050029	2.55825723966597	-0.443850868056064
0.238404129738819	0.0200000000000222	0.500000000000022	0.500000000000022	2.85558089659798	1.49999903354108
0.243798425796094	0.0569174857173357	0.844900706555767	0.500000000000023	1.91058547191976	-0.753063703840163
0.272490857767011	0.053937894121899	0.666816887155847	2.09841052544153	1.38902677374601	0.729993921478025
0.231488625177178	0.0273498134395999	0.707433596984258	2.71543282247611	2.49967222486999	1.49995771605635
0.234011200386255	0.02989052929579	0.644763271212272	1.31141155787028	1.87776196625178	0.912831911685766
0.184047685956213	0.041453166616844	0.670785493861147	0.500000000000023	3.24181270957867	0.896606902390609
0.231261120335096	0.132795689443527	0.850858549763913	0.602467059071218	2.83915935742809	1.49999995627097
0.178634737457639	0.0229274212343993	1.29686821961287	0.748628989780179	2.58133637230533	-0.380728092739335
0.248627540041139	0.319999998353559	3.99999999999998	0.500000000000024	3.79699878288917	1.28774152881471
0.208887269597223	0.229681782626934	1.16168762038092	2.61358896441936	2.60121979592567	0.459958982365912
0.185252820188491	0.232455422269353	0.740005051109514	5.35280435660569	2.17394617455837	0.860467993231741
0.10881965783302	0.255398179364937	1.65594751998507	1.77925705711045	4.99989882396773	-0.298594655446694
0.221501556579609	0.101156505429204	0.933707693351265	0.500000000000022	2.45801209544959	1.00886679376211
0.113686403738671	0.0739558454191558	0.690067502746374	0.500000000000024	3.84801400582139	-1.49999998351701
0.0901880649069013	0.0512992491198395	1.34691135698351	1.44415160050472	2.05290153094139	1.49999999999019
0.317319474941225	0.319999999999978	2.05992152658588	0.500000000000023	2.0161416618182	0.24996305535168
0.161300816501077	0.0883450520826618	1.17960972059421	0.500000000000023	0.994066248512448	-0.334762949867643
0.300220200446693	0.0234442439034328	0.500135158014388	16	1.67701672295746	-0.916142784829926
0.521359783759425	0.176212303864299	0.68831379665536	0.500000078794624	2.83081372171754	0.159647214905211
0.495169697280132	0.316670256800682	0.589267069028261	16	0.579117892539818	0.0208226344706445
0.385078536174018	0.0752262099984457	0.500000000000022	5.41770949817668	1.0133427291493	-1.49999997184022
0.135574249933048	0.0200000000000226	1.45250776516969	1.67901236091358	1.54293218054764	-0.185653482786652
0.272922431513977	0.0200309074117333	0.575286818553197	0.66165050853315	1.26110632736565	1.49997888762342
0.168396672485071	0.0317507916913635	1.03830018888418	0.548384348086353	2.92510616509114	-0.909988249382669
0.347856377515309	0.0320313827225543	0.616734450195336	1.19185688551087	0.604144138447309	-0.863186204558479
0.544337762864741	0.296404410850112	1.11796858998695	16	1.13583589907155	0.0571361426509344
0.238321549806464	0.0598740853198328	0.843357230942493	0.500000000001872	1.65541507023301	-0.440847392050844
0.677103827701465	0.101162341103353	0.903024959789576	0.500000000000028	1.58736893016989	0.396574646481318
0.906037155691748	0.0577132547602312	0.952913693167156	8.54952955100168	1.39172334874445	-0.230504189917269
0.187028405517872	0.0655700787131222	0.700924661773599	1.08716156470655	4.99999999999998	-1.49999359312172
0.329915212076014	0.0274765199506672	0.657718407949079	0.500000000000022	4.99999915509505	-0.562620772556218
1.33865801661668	0.299518077453056	0.500000000000022	16	0.500000000159231	0.260117920124921
0.118804307589759	0.0333158926342849	0.90927306668503	0.500000000000022	2.19825008793203	-0.69887993777809
0.694637103254364	0.230315508775598	0.805801014385559	15.9999999992101	0.530424787806562	0.186561848669499
0.37642159899822	0.21219485250323	1.02754643389771	0.500000000000022	2.92867383289493	0.548466871130544
0.278084813803935	0.319999999999978	1.23877363863157	16	0.500005282255333	0.0150834121355721
0.150230615115961	0.0200000000000222	2.37426901684888	0.716247372951125	2.76437670954585	1.18189810034773
0.628154096800839	0.259013911437255	1.17361656569186	0.500000000000022	2.86042294378564	0.57477039499734
0.71808067368154	0.0860087834490324	0.589353587442138	0.500000000000024	0.810716067138305	0.811714500396242
0.259577711293314	0.319999999991238	1.22332278994329	0.500000000000027	1.34989984551413	-0.276399925965649
0.499687111294753	0.038296490485252	0.809268387251119	0.857469113927839	1.38550873306346	-0.342213759441478
0.293446038925986	0.0919603800003907	1.92296264326308	0.500000086448803	1.72875357682463	-0.081386757972117
0.670229501925584	0.199822134990531	0.898404096390399	0.500000000000022	2.65670769424114	0.527288877076477
0.32584219799715	0.0392562620149351	0.598469969168287	0.500000000000022	2.86112477748835	-0.258612044144235
0.485061558449602	0.0434244068047703	0.896709179990291	0.88471982802403	1.76198482348697	-0.554079836745089
0.678843363916043	0.0268384772585248	0.769134980780143	1.47890817138414	2.51956310817824	0.456951344317104
0.625161057360637	0.14806848820939	0.849992604514825	16	0.508647181662981	0.220711232275472
0.738221143981271	0.106616274738833	0.761764978941018	0.500000000011977	1.34768002224801	0.409909462196599
0.241222320664545	0.0640274410311513	1.22509138800361	0.500000000000022	1.57560693678419	-0.132521317215716
0.338795634774242	0.0283633579042408	0.676196908261605	0.943873260299838	2.4141599379227	-1.25498584156664
0.314009012612807	0.0562407894027524	1.10667454784104	0.500000000000022	2.32111911116998	0.674023504233866
0.460054276052976	0.099062045732227	0.67998267672888	2.62074825020856	0.721394111267416	-1.49999999999998
0.311331309578944	0.148794101285108	1.04703193988633	0.500000008810214	3.08762054317671	-0.160006163700656
0.88674801401068	0.027914747766243	0.570637403764151	0.643912866357937	2.20261210813451	-1.49999999782193
0.68448442903831	0.0567502614153362	0.848670725401763	0.649970263820169	0.685287653769067	0.40987163859572
0.565837936334948	0.319999999999978	3.9999999478206	0.500000000000022	2.35747322554758	0.485415409993139
0.638990425952125	0.319999999999978	1.50225720442266	0.500000000000022	2.27384801112131	1.49999999999998
0.455709675926622	0.0902843316077451	0.759283914904462	0.720766679076183	1.09241899348821	0.177405722382069
1.82164852476076	0.0377631757241575	0.655918533741335	0.708058366749412	3.34518867178633	-1.49999999421512
0.412913448337402	0.204273467343434	0.753899103961315	3.11621786401298	1.84139713318764	-0.251831221449971
0.554679395289809	0.080255494902328	0.600219623013986	0.500000000000023	0.662083622952066	-0.449559919296919
0.19518173307182	0.0493973803034304	1.30557204126673	0.500000000000022	1.4972150156913	-0.568554980657583
0.519179269536927	0.0735432779002686	1.10008410047512	0.778982089001672	1.08090233651756	-0.0978244561074685
0.702430750971844	0.198026942659893	0.500076135055019	3.97791108932808	0.610007540980254	-1.49039666344251
0.337777759024341	0.0386346506678372	0.755061537561917	0.500000000000022	1.425715955472	-0.26249837865009
0.105305423922525	0.310494919201984	1.02429243994916	0.500801605804939	4.94936174227033	-1.1690112837937
0.258362792527184	0.0531439845294448	0.69520846141695	0.500051247068947	3.6195363409511	-0.533659984323492
0.768234245484104	0.0200000000000222	0.686623717307286	0.522639943300942	3.28065049114066	-1.49999984083305
0.207361171609883	0.281073699495885	1.63231591760962	16	0.803458608333602	0.320966824424147
0.619938483439002	0.132658322613183	0.500000000098523	6.73232643596681	0.736676674397454	-0.158607310372484
0.307577534731435	0.0349232242455309	0.500000177585151	0.500000000000023	1.0901739526052	-1.49999999255351
0.460321916218876	0.0317301961976543	0.603828937825606	0.500000000000022	1.55272886960145	-0.746164800614091
0.898783819737603	0.199203042573401	1.01682752889068	15.9999999999985	0.500000001952931	0.240146217533875
0.306001532970023	0.0421706804724684	1.66387456548519	0.774157640467809	1.27062267322961	-0.267461170690295
0.291187179392125	0.0653015109502487	1.13858999199541	0.500000000000022	1.76178333650846	-0.0288096395463769
0.322129290262774	0.0832917907981519	2.23327415323163	0.500000000000023	1.01162195097224	-0.0384924565586128
0.164817128983376	0.0772579738099727	1.26618787114021	1.51673409156013	2.19275735114743	1.40883335320421
0.266574698505396	0.0848284643143057	0.925746175539317	0.500000000000022	1.89519944049639	0.460038807282879
0.214607402041572	0.1108616836958	0.802391119699485	2.62789791542461	1.51399446973886	0.212169848452217
0.539373906040865	0.0234688210609318	0.606491612077385	3.08344956880693	2.08097137132155	-0.00722581042997567
0.178821876921556	0.090637985318906	1.52058687344452	0.500000000000024	0.780581634714116	-0.191042914965233
0.210659583763623	0.0274252192636478	0.631787717351918	1.04829203877954	1.00331464605908	0.982193721273147
0.495493393372412	0.0408508156044747	0.500000000000152	2.5277377856454	1.37822704148672	-1.1084482158632
0.372700525960826	0.0823454289487624	0.993194495044863	0.500000000000022	1.76908482390146	-0.147502271415917
2.01926970836998	0.0754934284274328	0.845241374040984	6.13833811544212	1.22606374253194	-0.134586503082318
1.0840834553548	0.319999999999978	1.18003088617538	0.554151759307004	0.500000039317806	-0.0955037844332197
0.117500601711363	0.0634424543525677	0.879965150969266	0.500000000000024	1.94851448390602	-1.06495970772768
0.416124479549441	0.0892054957005263	0.852288301710217	0.500000000000022	2.10108570269135	0.0575441833154698
0.450003257425723	0.0541910495414767	2.47188948395091	0.500000000000022	1.67826769363191	-0.229978016378735
0.148498926661302	0.034658765258037	0.743786996681532	0.667140232036306	2.49022210583611	0.232975718046739
1.44791348674475	0.111205707009342	0.978593706765066	0.711410834656682	2.31848933584365	0.212490565984412
0.293843970340554	0.0409346617106682	0.712584641379275	0.500000000000022	1.96864271491315	-0.171460475229508
0.561895946135955	0.0289489004896594	0.577552965208609	0.754094016971566	2.87860624520808	-1.07878300900668
1.37602023231678	0.208007876136116	0.500000000000022	3.82892144081833	0.826575167603861	-1.49999994106421
0.277316635877762	0.0377387168272716	0.614908922138605	0.500000054311037	2.43546430554627	-1.49999999729534
0.351595436651608	0.0646972354537499	1.48588807637922	0.500000000000023	0.991628774256602	-0.233325751112842
0.476100084125706	0.319999999999962	1.0916554308927	0.500000000000038	0.500050793618555	0.713510016636052
2.16533706309244	0.0200000000000222	0.500000000000022	2.53043729732285	1.70409052548911	1.49999998318586
0.981423037445289	0.284255420873268	0.500000000000022	0.500000000000022	0.857676352011147	-1.49999999999998
0.597087836329704	0.0563911260463069	0.639778493017991	0.551513156738404	2.40175035657689	-0.720221123394293
0.188559637549918	0.0626151830976878	1.04504062235889	0.500000000000293	2.32770485643764	0.171030030142751
0.379658591561827	0.0833214232284346	1.59041928812243	0.500000000000023	0.696976777102009	-0.114529403990425
0.175626403616967	0.0506365982741801	0.845513956494714	0.500000000197407	2.23789127740685	-0.567594294368055
0.48807002247749	0.0200000000000374	0.544145109342543	2.05424634550932	1.54798574544314	-0.374402621411251
0.592326646610471	0.0200000000000298	0.615490224888391	2.99516266653449	2.23904951769934	0.871197309529197
0.580184821035198	0.103685996266936	0.712903571018789	1.41909030755808	1.93678266311408	-0.321358885770951
0.728118386866982	0.199837040006392	0.69406113353616	6.46951699923009	1.88581087151492	-0.288372636704038
0.208436803458074	0.141197796945864	0.608088999214356	16	0.692406346854014	-0.180350195744969
0.190700546370093	0.0310248137620449	0.82153868790462	0.562509503080476	3.12978724455888	-1.49999999998917
0.216105819119589	0.319999999999978	0.807806435503646	0.528378965402276	0.50000000103593	-0.180049078653871
0.767976928544133	0.319962629340395	0.673356013840368	10.3152988496183	0.784827264678069	-0.992020138063471
0.31026689104381	0.147840317175578	0.867340894229222	5.74040371554946	1.98001485518695	0.188617902128212
0.0972284416958299	0.319999999999977	2.24521877595095	2.24232347792637	4.99999999999998	1.49999999995619
0.122955262966702	0.127491595472183	0.98550474376556	0.500000000000022	2.59827819718477	1.36702917672531
0.319618473448785	0.208219007779281	0.720300213501647	2.53022201374839	1.93176555208078	0.746866767212595
0.288462000277362	0.0339028476116727	0.500000000000023	0.500000000000044	0.527888612672877	-0.23060453524044
0.74004653608917	0.307364334473789	0.500071813725605	16	0.537206798258681	0.335163490587244
0.145441001043486	0.319999999999978	3.9994134787278	0.500000000000022	2.94969721312901	1.39530204090863
0.218593398601798	0.126745298972	1.51015718182293	0.500000000000022	2.9371946162273	1.01090895142048
0.314390333480051	0.197769569182863	0.624970066585369	1.02062342694153	2.57824272578619	1.23687980626948
0.22691219850996	0.319999999999978	1.16280476973544	0.500000000000023	0.827011966525157	-0.031593282146246
0.251965506658577	0.0200000000000224	0.676368450324848	0.928060715252384	2.00616561868145	-1.49986151447859
0.146984295064203	0.0806931263394516	1.01617055234192	0.500000000000022	3.14557491752146	0.724096250111359
0.576371744889038	0.319999999999978	1.35532245703761	0.500000000000022	0.692756606561207	0.0769295180749287
0.145691239833813	0.156236250735889	0.830417274506683	3.81797248020988	1.93523106390283	0.381304372643211
0.222840461387277	0.0378416448543901	0.638314808748016	0.500000000000022	1.50443605736922	-0.353464276319486
0.207170260824817	0.0274956655901565	0.551071015598704	0.934588109241872	0.790907766194072	0.334402663242272
0.199711729521094	0.226314451648698	0.690171637619374	5.7254193990062	1.94895032361756	-0.0587346325911402
0.399233401455763	0.0821116893221043	0.500000000570638	4.51492906283601	0.694270311377501	-0.180096405705958
0.159563683207494	0.319999999999977	0.714645391025812	2.51202526932232	1.34884077453023	1.49996302316827
0.0944176564514582	0.0694473818414702	1.0762454062966	0.500000000000022	2.46793088145493	-0.367173867544188
0.139328833723688	0.319999999999964	0.566343978493953	4.30531013128835	1.88157766614678	-1.49999999638414
0.371571885098134	0.0264211880205668	0.684968660509811	2.49553419053148	2.64126055518776	-0.150426628782263
0.271800639015667	0.296068102650248	0.500000000000022	0.500000000000022	1.97693828094812	-1.48746233140249
0.159536827361395	0.223409332506333	0.788497841971715	3.53568815512888	1.65023291739368	-0.711553028147475
0.194203379880646	0.218036982228875	0.596790722770236	2.66488997164578	1.37449195198359	0.169300017147078
0.147762716553728	0.0268720638153016	0.603192095466267	0.500000000000022	2.5926779668061	1.36382120053356
0.417520225760589	0.319999999999978	0.645196858485391	16	0.571682031883492	0.357078664785266
0.441392183131802	0.0214565369020783	0.588791929385747	15.9999999999992	3.10343954710445	-1.49999905798003
0.339494900944893	0.319999999999956	0.500000066380685	0.500000000000024	0.530199828708834	0.872628506648714
0.479904162659987	0.319999999999978	0.696269193485992	16	0.500000000065467	-0.19778219727293
0.128546740725228	0.312512850544306	3.99999996112672	0.500000000000022	3.47989756069125	1.26361666437361
0.203785753537242	0.0815855644046047	1.52716688706417	0.560886967044849	1.11360087103094	-0.147462271847232
0.0769698212944402	0.0870158837246509	2.91671259501531	1.3396214656796	1.30967090587288	-0.324133391717879
0.58469244260779	0.289516944350706	0.500000000000022	16	0.500000009764636	0.288405944136986
0.590414035200686	0.319999999999978	0.651452522438238	16	0.551056741554722	-0.392034583503562
0.115021834438848	0.0200000000000225	1.50205267659116	16	4.42106251334538	1.49985470191464
0.174745379669216	0.0867475683323324	3.55091780808923	0.500000000000022	1.24293449776764	-0.0140401133162944
0.198976942892799	0.0637856135704927	1.30333288108045	0.500000000000023	1.71179730053126	-0.156527125554729
0.866748322467394	0.156280812118682	0.500000000142304	0.500000000000022	0.500000015947386	0.542545757363489
1.16915684864774	0.10445315245602	0.673660048756892	3.74873170935517	0.911481571208068	0.0550643009211133
0.564116070390362	0.0200000000000271	0.753170357368658	12.3794581551578	1.34295929952756	1.44340671613004
0.39641727627964	0.0593531647025858	1.04895449346468	0.500000000000024	0.601498798020634	-0.383662842134118
0.412969384373845	0.0311968513535648	0.506495521288993	3.13260680407812	1.34986034361741	0.764299659073755
0.230001017740275	0.0648490668900151	1.2656590917118	0.590665854434573	1.59185987832357	-0.0181938600781211
0.34018288192699	0.073727425678208	0.921045634648457	0.500000000000022	1.6814444155365	0.530397135047254
0.150522882061274	0.0576775082859871	1.22657855796644	0.670899944227853	2.40829696177357	-0.316763810412916
0.198482958791561	0.0200000000000229	0.955858551351491	1.27527845014165	1.95581720777479	-1.49993052536557
0.290922045480921	0.0417883705346578	0.506626365374342	0.500000000497259	0.608751157064213	0.468741842205258
0.450057500916229	0.035100782036072	0.552518234315901	0.587409474354365	1.51174927060399	0.471159866578201
0.311047267274518	0.0645340271846293	1.03033619062963	0.500000000000022	1.97996205139377	0.395273313300425
0.384604084727066	0.296838777859749	0.981410767886654	16	0.644107715712636	0.0398055419857166
0.15948908039536	0.0544850505060653	1.50123335163307	0.500000000000023	2.03730523132576	0.220913754317738
0.340894098998583	0.0467278202672234	0.555606401505574	0.849783987024115	1.42409270067991	0.626475616205687
0.205467242689699	0.043965278841105	0.99079689042778	0.64033441774119	1.44930008075914	-1.30805035081465
0.299963825537198	0.319999999999978	1.71878533295112	16	0.50000000115196	0.193479697238729
0.276951415825621	0.0958810372713846	0.824333718243392	0.500000000000023	1.66596014844724	0.498259645618174
0.238633251904991	0.0405387711326807	0.701263986511362	1.27244210987263	1.38710635653241	-1.08060895354007
0.161167868305888	0.319999999996646	1.44645215778797	0.953458225311781	1.56633994401978	-0.202581284521711
0.167160968580335	0.0695106823575007	1.11332760359758	0.500850472666172	2.97123545373041	0.75715063466479
0.198489540892663	0.102478073192341	0.840397163599861	0.500000000014598	1.91721656263087	0.576241250895684
0.210300899414201	0.319999999999977	1.02255061769303	3.83640483109474	1.8560317045517	0.432545842535226
0.274992900712176	0.0414701363457734	0.599380354639611	0.614334391573056	2.80991723867529	-1.44041498817387
0.218552911168187	0.319999999999977	0.85898347080769	8.33210489544058	0.500000000000022	0.512653277036859
0.728680237534306	0.026724461243393	0.552346477810173	0.655313264575723	2.85050866087128	-1.49999999952279
0.132986050184172	0.319999999999971	3.99999999999997	0.54600682828113	0.500000007652036	-0.109002571444695
0.428563988599268	0.234300203484882	0.845233404380308	0.500000000000442	2.5932401896838	-0.781757855579902
0.148253556202047	0.0449062400934418	1.00992038496428	0.500000000000022	1.88715575372635	-0.907218965653957
0.121781210460549	0.0268540692965971	1.07307880330917	0.732191793685185	1.71902792609359	1.03337047885007
0.500461046089727	0.0699358154293657	0.988458428226804	6.06246945132374	1.1714605007567	-0.191124897299932
0.115325676091036	0.0200000000000257	3.99999999875133	0.500037292405133	2.16815491397759	-0.372516258186257
0.157105117908148	0.0339417124686263	1.58977743099	8.6734157258516	0.830983120520794	-0.146179193986595
0.598515603614643	0.079480606460393	0.500000000000022	7.11907926877662	0.522882408645878	0.481334299234237
0.0896110987356375	0.0232901049344599	2.32698003620897	1.71351795210517	3.75181806743088	-1.43921598915221
0.557095572747121	0.0200000000000222	0.749032329188004	7.90509155042164	0.500000000683685	-1.3027119325709
1.27736938897653	0.319876546507103	0.781768010706248	16	0.503731690623162	-0.979972862933264
0.410495886225751	0.0418825895450291	0.500000000000023	16	0.630757142919965	-0.411331528623221
0.196053397281927	0.0294250351617603	0.844167555820171	3.1258641716278	1.48260656601471	0.168746713382862
0.439703392814254	0.0200000000000223	0.777998821048521	3.8833514219945	1.19478461927667	0.233509995857114
0.796550206778297	0.0344411010467212	0.704252231895038	4.08814321626561	2.068468247328	1.09637232233062
0.450055724848333	0.133511335141811	0.518535481899475	3.22473703845077	1.17167088076461	-0.782685991530795
0.751761158280664	0.0265913393656763	0.50062124535106	3.97727237593142	1.13044782762975	-0.370872269493134
0.187133766464738	0.319999958650279	0.500030874447487	0.991073612325372	0.500000000000022	-1.20594567458948
0.175064556449163	0.051081652663209	1.10015978074955	4.45976040769722	1.32695807070139	0.601014909711866
0.409299038813716	0.0200000000000222	0.729584126404524	7.75431381499741	0.537349609930848	-0.705856139169549
0.128947826091936	0.0482808707506749	1.1731631217965	1.25802258626055	1.4951508021202	0.192121330678557
0.172194241073898	0.0200000000000243	1.24570910859833	1.37581755113531	2.04041156835621	0.28024317849423
0.252725448716598	0.0467525514602336	0.979111193567558	16	3.58309373212407	1.36977854098199
0.863361654611256	0.319999999998659	0.966056380316686	15.261977886905	0.5000000000011	1.49999999990668
0.100366425926126	0.054339817577755	0.972278758564609	1.77911129545548	2.37090767829927	-0.590601330105492
0.145577878592419	0.0445830445061988	1.20592295039011	1.72403122224622	2.20075269180448	0.54388751833828
1.83705849731044	0.0739035440498675	0.500000000000022	2.0358202535769	0.822427695564036	0.28663228658849
0.320247712064241	0.319999999999964	1.11032229067138	16	0.502500873720182	-0.957948881142615
0.114106208742558	0.0200000000000369	0.97395731819498	4.29096250983811	1.6801893189601	-1.45810212382227
0.160546821319666	0.0200000000000299	1.24422284237011	8.98250357938268	4.99999999999998	1.49974160647909
0.319228351365879	0.0382703417392772	0.938399908807408	0.500000000000022	0.500000146153742	1.49999999999957
0.313127003899579	0.114816063842373	0.635565470635473	1.50136114007048	2.47731535146916	0.439584991652782
0.297947106501554	0.157296207394351	0.500000000000044	4.04570432070219	0.500000000000044	-0.482028002730408
0.466716526482291	0.0290435770434114	0.767416381559886	3.45420666426296	3.28952519056972	-0.276224823639364
0.373954033368144	0.0559424672090049	1.05944030094118	2.20074155250711	1.58188033969764	0.0658914180625793
0.296607231030355	0.0365551959372791	0.840176508648302	1.09683955037376	2.12965820660456	-0.931613635706802
0.669845916057827	0.0592775835558969	1.08096469981684	1.34968207813091	1.97744313931707	-0.169468512033562
0.212472205639273	0.0262699218034137	0.756417506887948	15.9184064151298	4.99999999994866	0.365994188993473
0.70920489575423	0.0409903468497134	1.08730223414795	1.45178135249676	1.9334584342691	0.458183719570354
0.331835953361202	0.0313559354259702	0.828793874114681	3.04005435436025	3.38870314839527	-0.808707204570293
0.342251304291146	0.0384980697583739	1.02884515766538	0.711567159430187	2.26616830612196	0.69895799873298
0.235073708999262	0.0455238582337427	0.92119685677748	15.9999995234226	2.35912689255378	0.304732311097754
0.294202010496991	0.0845278187491701	0.62759075652401	2.78484981318172	1.42872915944689	0.719711974166493
0.564699422578737	0.0274780236119643	0.644356785275904	6.23831037293414	1.67846218451193	0.455103175315607
0.656063942293921	0.0514762153844556	0.595078983675971	5.22523316320129	1.1141170675412	-0.131160035008883
0.152890249538042	0.144801337031696	2.4369064514503	1.16907732013983	1.17705082016869	-0.284440859529351
0.238289211810281	0.0363780287367246	0.659639841992523	9.74266560498183	2.56496215302351	1.49999999886674
1.11038685339509	0.319999999999978	0.500000000000022	5.10647228092012	0.547697131851368	-0.276755676141663
0.202563592298575	0.0400035591856121	1.06768019903104	0.715582869555552	2.25323646381369	-0.321925443679472
0.409240956482566	0.0741324703170661	0.820293526109336	5.08143227914858	1.30490505225001	0.469014563733681
0.251204285092252	0.0200000000000298	0.564958632047567	3.03477276051869	1.24016872265741	1.21378788865675
0.307209461703205	0.128292391556242	2.49537603123697	0.628860703277148	0.921324576893079	-0.0652761880825724
0.368598653982541	0.11808579435161	2.54986089122959	0.574891637569273	1.19070389808622	-0.0307154650742916
1.17312745276567	0.0552618811909818	0.974478633337068	3.00658078462338	1.29699107720798	0.68662303033563
0.564443096265951	0.0201102105026881	0.517477158620833	2.10299365792562	0.500000000402761	0.565749920837237
0.231679429949564	0.0200000000000222	0.788441776182541	16	2.98845546844917	1.11501523209718
0.429918318661376	0.0394562067845857	0.573522100796385	3.58097559893688	1.8716792205337	0.666300535251837
0.231870271591954	0.319846990656016	0.516080116452766	0.641358389583452	0.501510497077922	1.4886323001883
0.145935966139596	0.0499723976013265	0.918569542861458	0.76129480325052	2.26086490361117	-0.186582094431532
0.199716837607836	0.0980376386722468	1.9611245422478	0.500000000000022	2.81233501949071	0.522408558550372
0.765823728373551	0.085469396220678	0.500000001950337	5.15744341077329	0.763132895461587	-0.2410484423691
0.178160215573174	0.0867145634634589	0.911690134302405	1.24808474575692	0.515158725966935	0.421265559149301
0.559683872566249	0.0200000000000234	0.648724990823234	8.02931136337832	0.576517415710577	-0.856570643411583
0.534081040024699	0.0414519386880545	0.660772146400985	9.55630792249975	2.01056121032141	1.49999990053598
0.931987758172286	0.0258131501195084	0.886619442466507	6.39249746535581	1.69744365195875	-0.162144513386428
0.282055050842066	0.0337223238084929	0.695405301327673	15.9999995800045	2.18109825945047	-0.49450132100842
0.264161761110462	0.319999999999978	2.54933980417757	1.02407324659937	3.33478658727358	1.49999999991725
0.170403041507568	0.0268294352768401	0.926524012562607	3.75167493471442	2.07263322585446	-0.172787633915888
0.605129200731358	0.0434941617945521	0.991130225042495	1.03634821046344	2.60741483337498	0.875639505473948
0.750612801516269	0.0349648902536898	0.694195681267699	0.783377556836618	1.0116008891128	-0.432946987124469
0.415519008983248	0.020000749047466	0.514973742916953	8.41073596627582	0.696597300369347	1.46830103497944
0.418265209478212	0.049110948889348	1.12659844487841	0.500000000000022	2.74589370667292	1.49978664264828
0.950221174303366	0.0301825724236423	0.8480041637037	4.14474342618063	1.8473094979001	-0.288854913350901
0.177372075187522	0.0413035398028161	1.06532772176211	1.19266649642812	2.73996667252082	-0.253508591512906
0.69855296708693	0.0404194093970128	0.949004356909218	0.568864440372747	1.22139878408703	-0.0861162719828461
0.648771688987864	0.0746053997730434	0.622518487046407	3.89663517264086	1.17164496063857	-0.023036395718676
0.313142296835242	0.0373998599342719	1.34990500741144	0.500002179985823	0.635148276123121	-0.354397943933067
0.45860920748792	0.0200000000000328	0.527272938520846	4.21599008103908	1.45917251806643	1.16723634184319
0.716083141642483	0.0389962221255044	0.646999913849632	11.4819050184767	1.80878357396682	0.0735603218840358
0.216143348454512	0.0279722519031474	1.13048204058365	4.65863120387647	2.82189177443143	-0.841430604807859
0.740639376761231	0.0200000000000222	0.500000000123127	1.95333980477938	0.861132250034772	1.49999997391198
0.286799416712324	0.0703234268649779	0.808844562284008	0.852862852027887	1.40533390463256	-1.32727332395485
0.326773932889221	0.0275738992804692	0.682855550608157	8.4715575022103	1.92981470248444	-0.440977292549072
0.48675608694343	0.0993410878835491	0.766483366016363	1.93726132452134	1.3735192386429	-0.177336249219096
0.301540188288281	0.0302248863904833	0.948065016552629	3.52556383791065	2.03506567403845	-0.172162604081385
0.204187145319785	0.0450605793839477	1.0051712253945	0.654657938531728	1.82103751079186	0.705530300622033
0.190615724937558	0.0495657062419813	1.16809767055429	5.51188570954507	1.77971393304818	0.605365277534425
0.169404061866161	0.0330747289277921	1.16115332004981	1.99796818188672	3.10425562737488	-1.05273474222063
1.12223046760183	0.0200000000000223	0.500000001002618	16	2.16257159299322	1.49999999928404
0.824845489018947	0.125851785937403	0.500000000000022	16	0.50000005160144	0.120575717436648
0.15155901162134	0.0362678679511505	1.00663778359612	1.57753527589783	3.17393328400624	-0.120723320750557
0.691427109127033	0.0355613996799557	1.05173387959248	2.69663220485351	1.69760321778192	0.575353703299781
0.558137199449523	0.0417451228788142	1.1507462746313	1.90648377472566	2.32628091809742	1.47262635591389
0.744201012210576	0.0610646213501373	0.663836457458913	7.25289368265495	0.774759338247211	0.105958733790092
0.1124209820982	0.0484019820456626	1.21102239204913	0.857151912212542	3.04090384637612	-0.153710722703743
0.292288923017123	0.0200000000000222	0.500000000324723	1.18303303044369	0.975428662790353	-0.574137713665846
0.401975855479232	0.0200000000000225	0.600876687968841	4.18052521187674	2.01140609468312	1.49999982533603
0.191751120226853	0.0464541718898563	1.22610519134708	0.823785825293704	3.09997641610247	1.49999670806825
0.16529121174695	0.0295664867561665	1.22396171917508	1.45401606896362	2.29566485703072	0.629317410132862
1.33946096625499	0.0288993908063596	0.50077310646247	1.5004644121356	0.706241131340255	0.792339341589759
0.337998361217292	0.0567453692284441	1.0399923212078	0.949114827220149	2.21907735735348	0.614898541416304
0.4826850365211	0.0200000000000231	0.50000000242017	11.5807081240017	0.762728809569659	1.49999999661006
1.36073703129022	0.100077069111109	0.500000000000022	6.08424160614654	0.765846545356366	0.55625967294823
0.671593638364746	0.0400630033366648	0.976563761488755	2.35791144765607	1.61442814654781	0.092161534326941
0.29492938299254	0.0309497250889866	1.34388978019879	0.500000000000022	1.46264329682478	-0.205589559306682
0.341894632400745	0.0200300649069687	0.661112876308123	8.80462752508745	1.20184730998078	-0.843672048807114
0.708419638155346	0.0200007385251684	0.624526589590846	0.544553474216876	0.817843636764853	-1.36406002971015
1.26773439362713	0.0497183022507922	1.0744363885642	0.981229474200651	2.49481585768108	1.4537850866489
0.812913144551289	0.319999999998782	0.694391209945706	5.28858033442588	0.60022775851752	-1.23294643741741
0.459114623472418	0.0506884441625295	1.05594973320478	0.589221140021028	1.86964956080431	-0.067767709280839
0.24163772301165	0.0232954099946181	0.713447046330355	1.53996820436342	4.99999997506814	1.49999999999998
0.892883785032752	0.0725123451948755	0.500000000042333	2.30135078003733	0.891425062963822	-0.8056318379931
1.36067415192244	0.0251733743166352	0.785966892214457	3.74435627855984	1.76403770528252	-0.475900082033841
1.0441923475661	0.0200000000000222	0.500000001002108	0.862902930533242	0.500000000003824	-0.129891614965619
0.448229296555366	0.0280346660014173	0.880535928587025	1.81948650737431	2.57444702607472	0.226737753041318
0.310466019682531	0.0339434406468804	1.04753904435614	2.71986301249709	2.15390306294699	0.317926894038754
0.576685968349127	0.177294758333672	0.882956687554582	16	0.500000000000022	-0.744247242832898
0.190372272501183	0.0322481686689483	1.69427955698738	0.500000250635147	2.78901598068075	-0.849703753970574
0.449788481251692	0.0453658080975731	1.3519498002419	0.751186874187136	1.6963811940869	0.116636042577453
1.00551217775719	0.106442231630786	0.719350768288336	1.8400569666546	1.34254025676302	0.115862877701209
0.375814701472399	0.0200000000000225	0.500000000000022	5.9275813294608	1.1750158059672	-1.49971460684011
0.755590751425469	0.0721229705441905	0.889997293405433	16	1.44375305054198	0.80915207751067
0.454529709859565	0.0235857949764787	0.934112249332112	6.56616437329983	2.41476841221671	0.0527133035256006
1.11992403821772	0.101397875342215	0.779400477297876	1.65778978958829	1.21977379634403	0.137736511133052
0.379358978307636	0.0287387961675757	0.720949305038936	15.9999999435585	3.58039658585362	-1.29647637426187
0.241221330069542	0.0219550377930974	0.894287203004836	7.79206313768179	1.82910648546937	0.0222813539613644
0.125165251096998	0.0665302739548019	1.03275296830439	0.500000000000022	1.88763613690774	-0.906205706804777
0.0853211371161783	0.049054763610538	1.08570715790359	1.02363411929455	2.6739793188254	-0.0453512868734779
0.274623717640223	0.029832500233248	0.660018089406759	8.22886179635671	2.4916351077755	0.413838756937255
0.130615961421467	0.0432829265011327	0.919537367666319	1.24653630573401	1.98983512604655	-0.624033814064761
0.0922480880529364	0.0200000000000231	0.986335126840535	3.53017125179266	1.90483737252218	0.354287498471341
0.228530192787945	0.144301255554152	1.67677723629599	0.926155657598563	2.10715479764607	0.65125595142438
0.223742707030917	0.0290391321318016	0.954096834813314	16	1.92512735477781	1.49999991322238
0.292533593839894	0.0824173992605472	0.551982509100829	4.55208101775235	1.21672927242725	1.02324844004364
0.392716721225331	0.0831840277944572	0.99151880661144	0.564720542906616	1.09501954798547	0.439795589947693
0.432381674560506	0.260679284804995	0.792580885368334	8.61867981746015	1.1509725223208	-1.14962691628708
0.0685736502433381	0.319999999999978	3.99999991666416	0.868421201737731	1.70618606788983	0.230846823196582
0.217193180911785	0.0286229855139916	0.695051420039204	10.340790892299	3.49255327162415	0.386470840633127
0.38413344231961	0.0323610604672753	0.500000000000022	0.602953046783726	1.2139447856186	1.4999972004067
0.069245107125297	0.032067173433704	0.871416955746431	1.61434875673174	2.27993164099814	-0.905353450738927
0.171583999229488	0.0616397770004674	1.00789243420418	0.500000003945916	2.38204612868952	-0.393438711246192
0.0853367038454144	0.0200000000000222	1.1739872727305	9.70622724615664	2.7393443208042	-0.68577965031306
0.153899869510966	0.0200000000000222	1.06807887251524	9.89867610497558	2.88547086307844	-0.240144711653068
0.263471701328864	0.0269491357914587	0.727392608862099	16	2.43023284879153	0.409832800108412
0.0730071489690669	0.0200000000000293	0.67512817779071	6.90107150841057	4.99999999999998	-1.49999999998998
0.208781745404105	0.0875431219304263	1.09533721108648	1.54976493691218	1.49987687465071	0.569097961227133
0.102784641496037	0.170712837805785	0.794900635242636	7.12272485689805	2.31789636254742	-1.49997943109897
0.17163907225464	0.161103459022163	0.63184909980993	1.5359400571394	1.31099191023422	-1.37955464585026
0.205720870987593	0.0308796322223175	0.88788194266775	0.501205939928865	2.38572529687769	1.23925368192959
0.181993618831375	0.0200000000000223	3.99996912334349	0.500000000000023	1.66101032861983	-0.280085612484796
0.334839392487029	0.101557830727821	0.661154797210395	7.42809027463496	0.628571782006667	0.0668107999587805
0.641093781041694	0.0302539577832622	0.507878776166562	1.02992451540713	0.739358146607718	0.544403717182916
0.0401824941400746	0.0337805398385176	2.4418702774856	2.85496172580394	2.60577318030157	-1.32352209352475
0.0622229335355357	0.211913671395628	0.836978908362239	15.3374683660278	3.01059716634436	0.527627585655211
0.132655644431087	0.0673764786768689	0.739882982003116	2.8590380696733	1.86014310010312	1.20539096568675
0.185867228121746	0.0562262157118742	0.838258110190789	3.08084500960185	1.19266936284098	0.413232457631629
0.127966109699429	0.0377728930568638	1.32075512448386	0.500000000000022	2.45454463953422	-0.888763616470757
0.111853631868615	0.0320835362629915	0.871564785187729	2.2497294210965	2.64937188895798	-0.823407177946789
0.12296594537211	0.0265182184047848	1.25990508360745	4.81393967299842	2.02355332205011	0.161867353568583
0.0932402704644953	0.0200000000000224	1.04249022539018	5.9213649113325	1.77419936121374	0.599310336568103
0.328437383421687	0.319999999999977	0.691988707260565	7.80847184943411	2.18722440310849	1.49999999999998
0.0868203407487101	0.0264150520873917	2.30717312220816	1.62636957905824	3.07664794632533	-1.36792025879846
0.117626197567795	0.0409693223775004	1.1191828743993	0.61587204504342	2.48861261505311	-0.956499663160993
0.142550125198551	0.0296468252935136	0.857999480187165	6.54035391824853	2.66051200705732	-0.732617437464104
0.395019841524666	0.0455215086065028	0.657973860842515	2.8367954889415	1.34358140209143	0.638592288469608
0.55650742250917	0.2009182070999	1.2839756889444	0.500000064627535	0.619396375615594	0.598415562748092
0.121940134356672	0.0200000000000236	0.928121108444128	4.20290880560349	2.47605463271734	0.332144818160578
0.146216114984581	0.0264229437511372	1.09739114124772	5.63401099646374	2.65451373012186	0.000456078242634597
0.110461582817047	0.0267495354210357	1.60292236898604	1.98870238386004	2.31226804087311	-1.29085836954871
0.240396165184341	0.109243575244914	0.546206623059184	1.45058071007459	2.23091410313464	-1.39004343536617
0.273063850194682	0.0200000000000241	0.660952465392517	0.500000000000022	2.63885039236539	0.39972005932235
0.311204056831936	0.319999999999978	0.942538362243549	4.7454007787522	1.42388864948095	0.448948012771551
0.102834160511203	0.034938554557827	0.830829213093776	15.6541097491225	3.82171307924258	-1.25330289952373
0.590944523970793	0.0331634796932143	1.70775226352856	0.547569581075346	1.20100012761575	-0.109940791508104
0.0709202497003206	0.0267926962482773	1.46762148132059	0.501383504314266	4.45791920172661	-0.0288702349053605
0.0650180310554507	0.0789821378533125	2.23478714347947	0.853769168059752	1.68534709953055	0.35583957382881
0.133376759038407	0.267211580526249	0.654936643007474	0.545278546799382	2.06952800573521	1.49910076846764
0.31675372701588	0.19218059289982	0.558327039978369	0.500000000000022	2.71304939086263	1.49999999999881
0.244241812962934	0.0200156383558539	0.78539979677096	15.9997698032747	3.63068203078952	-0.439851992625756
0.381706930636648	0.235066931819468	0.604629982132484	1.27198494444984	0.883061131413641	1.26671098245288
0.172515845981179	0.0398905527252932	3.92359976497619	0.500000000000025	1.55025147588623	0.242632727451521
0.458682378948258	0.208879612444543	0.697008264407878	0.945679717501048	0.848531266881854	1.23484827340878
0.256165601861959	0.19258208245001	0.680867681556791	0.565032750446292	0.951554788761787	-1.16129592915524
0.203112423816894	0.029113677595603	0.79042740247324	10.80080387421	4.64283139150503	1.41473557982472
0.385380799675175	0.319999999999978	0.500000000000022	8.83532619762286	0.500000000000022	1.49999976751197
0.533827354556253	0.0200000000000224	0.500000000000881	4.23091876599564	0.670399663990388	-1.49877658170636
0.4571555019282	0.0226122408971732	0.500000000794135	15.9999999999461	1.15833682006359	-1.49999850107932
0.0839117890822118	0.04749324026413	2.08966850224577	0.500000000000027	2.33524476184522	-1.30115317632029
0.136828408714286	0.0402387536157047	1.12907594796962	1.28979186460824	2.04670826346515	0.564559389860855
0.459168876737939	0.0200256560712238	0.587613705983252	16	1.97953252125	0.0706402670161946
0.162478384198936	0.0200000000000258	0.993573004565941	16	3.0405545567867	-0.895360468113536
0.332166994667274	0.0200000000000229	0.945970020450354	5.80911647285052	1.37407958189551	0.0645381739090272
0.304328950906222	0.0589138862582933	1.03213520723104	0.500000001451387	2.46645821941369	1.10805507249017
0.358224823836001	0.0443406862808595	0.9142751492655	2.10801296002035	1.57302592511076	0.0140481536110983
0.362392119021871	0.0874204100892426	0.775135928633394	7.83001894067104	1.25404398979958	0.0650703952248172
0.365825514265834	0.0200000000000302	0.715200303044393	4.21044944316035	1.49478154018064	0.517793660633969
0.292616350958265	0.0200000000000222	0.764936764667698	8.30663255894484	0.515262926605207	-0.578067367315923
0.402557569649965	0.0200297811719453	0.524892728439194	9.42394809143229	1.78542983391082	0.969428574950136
0.342239695024936	0.0200000000000376	0.575945443982764	1.10115743562253	1.23385339711169	-0.426094520521419
1.91930521027752	0.0755262559620412	0.827542587036461	2.46607483756444	1.26537309739918	0.163612110423493
1.00014180899137	0.0513974404015281	1.13537556102735	0.50000000000339	2.07918989729069	-0.0957161812529112
0.262929491445865	0.319999999999975	0.576824905316587	1.95456092844856	1.45434440454361	1.41354457737965
0.184125767223067	0.020000000000023	0.617315100737557	0.927618150778741	0.731629348765019	0.23963733822302
0.274409594443845	0.0734736737275775	0.925535326849134	11.6848781531102	2.22327587272565	1.49999981805873
0.946965803076766	0.0717884634087278	0.879557745403899	10.3342568534816	1.70163966494579	0.695543253516519
0.435049970316731	0.319999999999978	1.62261708222523	0.500000000000022	2.76697830578087	1.49999998771054
0.126008714898479	0.0568664782940179	0.684703488195599	3.43196791058593	1.39922272156647	-0.619832043135995
0.0525139237630679	0.0367965349751383	0.869535648513277	1.50533292779137	2.03242584141953	-0.310949202587677
0.133921742472053	0.0588973815253043	0.692058272984275	2.47975958830729	2.34579688039296	-0.320193675485297
0.236373325243133	0.286880805566228	0.500000001288764	15.9999953766558	0.851005417700198	1.499998845781
0.118245503703254	0.0331478397735332	0.880741157042162	15.4926008683401	4.77728419647149	0.321149807239729
0.083121533725433	0.0222435581657905	1.02047158220788	1.98739061870462	4.999999999797	1.03447669866431
1.38907915805151	0.0315199770889921	0.623444660176541	11.4081293401138	1.0408240360689	0.382601242507516
0.0821987226236895	0.0222753082103614	1.52858089675368	6.06651907980661	3.30609952863189	-1.49997790374765
0.368808795530199	0.319999999999978	3.99999999997209	0.500000000000023	1.68596564814877	0.393986547614293
0.304082261069229	0.318810471114701	1.55364197408803	1.11045486396701	1.4734837724915	0.223123266285999
0.495586659370295	0.0200000000000226	0.532344090191136	16	4.87840768983774	1.49999998614918
0.117760733904695	0.0227618077180889	1.52326046238821	2.54363026815103	4.99985215490721	1.49999999999998
0.177083639772415	0.0245122195894089	3.99999999985065	0.500000000000023	1.5938198118046	0.143155335267863
0.0815859475493228	0.0873553726176239	1.37783534724152	12.3541804188113	2.33452960252878	1.4999999969443
0.546006731731986	0.0200000000000222	0.892792388436916	16	2.11528792742353	0.204323314852938
0.299285689192238	0.194917312839877	0.831982543320193	16	0.655115296041774	-0.603846661687081
0.0813388505149858	0.0266130772885389	1.0367160442718	2.27733311108459	3.17650765963098	-0.526230165121258
0.186345598273833	0.0447019491317262	0.639721768988661	2.81232323472318	1.49223643891565	0.0409177174965164
0.307250142652477	0.0200000000000279	0.568339307586315	2.23800851605852	2.59466278228589	0.425416242115369
0.0822431599383322	0.0307288686544078	1.35883890694937	7.54667433292214	4.99999990009721	1.28496919066127
0.50591188548527	0.147097005327178	0.694535688323344	5.60486339060927	4.11871995939669	1.49999999999996
0.214713676204835	0.319901546596196	0.54319369535859	0.733489461236388	0.5030080468057	0.737334589147663
0.174268853570648	0.0233841624629437	1.02676948535353	16	1.99707591033638	0.295122063062733
0.173626309407559	0.0200000000000232	1.24741942735172	2.80969845368116	1.97258580431778	-0.220038700070726
0.64491989312567	0.0232212899363286	0.500000000000022	16	2.1046188181703	-1.42611469497519
0.0897494342410263	0.0344570152698692	1.17126826168109	2.29684264024236	2.31983766736373	-0.513100349796375
0.136627856478742	0.0919962669638857	0.765983842934435	0.500000000000023	1.48347893972734	0.160483099101161
0.1849487872692	0.0200000080768624	0.685847462761234	8.11563776229697	4.12358062289707	-1.47573275807423
0.778469136637065	0.0200000000000225	0.500000000000022	0.500000000000022	0.763816690054857	0.202854132191658
0.098621008446211	0.162055663997003	1.0070492934594	1.12201900946071	1.13960034703935	-0.369647387471053
0.110744882768229	0.0423413214057777	0.700075884024471	1.03518195812615	1.54526293978485	-0.089598563876837
0.127150228491383	0.0209509086730556	1.12945256778047	6.41598532037719	2.11443152961639	-0.380425524544841
0.16351508551416	0.0200000000000235	0.865011106270325	3.235141109034	2.12914485902055	0.102213110150409
0.276693560331552	0.0225820410151657	1.05667280296772	16	2.59219085992488	0.0710838926719399
0.249874686330394	0.0303410091993015	1.27013626503512	2.13847959989504	3.11460403642578	-0.572716495044405
1.05911471368891	0.0200000865294867	0.537247777943605	9.37117291028806	1.12957117786355	-0.255082090799557
0.274491827865327	0.0596043427999825	0.91650856292193	2.43607404646548	2.19748596227233	0.0345338602538354
0.461233718271389	0.0200000000000222	0.842550733194042	7.5286898020652	1.95308831917232	1.46873778128226
1.24005068076036	0.0223285556889016	0.527636304832832	3.08840688091258	1.51176074438316	0.833406441100721
0.588401201611219	0.0200000000000255	1.86904818538611	16	3.1474349900011	1.49965233838189
0.403319746844709	0.0525103883609107	0.95458332363673	2.3581321326309	1.60315072207375	0.0606993645496661
0.776148571221956	0.0995578977378827	0.89822164450426	4.6310306088901	0.856515973551498	0.753559518702742
0.442671689831963	0.0613659005118751	1.08492972512839	0.611865478564245	2.13120290786316	0.201975125625062
0.190777806225253	0.0522260358262149	1.57794172563681	0.500000000000022	3.21087163612657	1.43684580651218
0.565357921273682	0.106888280875865	0.570659403952273	1.45784590621576	1.41064707802329	0.43974442689841
0.435194941456688	0.157729171705931	0.617297958046405	0.500000000000028	0.564008556448091	0.325868605670013
0.508057607670432	0.0319590443623358	0.500000000000022	0.951173543671213	1.46153927758216	0.386058669250877
0.314466174431905	0.0365219828146915	0.878681425678312	0.805120246163738	2.4330957935158	0.676419317078109
0.328702711900029	0.0515120392937143	1.0967214480975	1.15758014322221	2.44871800057926	1.13544108428916
0.922718123838273	0.057981377045217	1.03613243633985	1.4892327487352	1.36969697810952	0.659133734034076
0.409566835292969	0.0200000000000227	0.813805824457331	7.89612826843164	1.54066534056259	0.0286611675217746
0.505866870590269	0.0601571160760426	1.1312559916823	3.22553478349608	1.95157938715075	1.32254388484847
0.257690063612675	0.0353677389469599	1.47069806852374	0.500000000547664	1.56643200181011	-0.260110397785164
0.259976702046424	0.0583129735252254	1.18431519008407	0.500000000000022	2.70581906900465	1.39315017129135
0.317888197450284	0.0429069603392153	1.15906934269728	0.833515525580618	2.4380940370195	1.49999986191061
1.0358525069885	0.256365778371185	0.527518885076598	7.50175990834017	1.32103404513667	-1.49999999999998
0.440386046944301	0.135059300297287	0.660352571929586	16	0.614068047563054	-0.25081881056471
0.275035969522428	0.0200000000000222	0.639283462713153	6.05542786812694	2.00351786203276	-1.38550166511135
0.185160465447219	0.148066086963516	2.3847977986923	0.605883206362344	1.01973453755108	0.0286862595702
0.172587323524794	0.0439160125088397	1.15745501965668	0.500000000044356	2.99652046836285	-0.203430084225753
0.705979776014113	0.0357105456881365	1.36140288415483	6.99682430718378	2.90509244202495	0.871816152299147
0.266806759627284	0.137550829927145	0.614228085090185	1.88258598717227	1.15205877662688	0.71204937038136
0.13408229820986	0.0982760239827322	1.61867611517387	0.500000000000022	1.57750376187039	-1.05391507947405
0.664366833694741	0.319999999999978	2.12127709831411	0.689704495278074	1.75987210395377	0.356632155913695
0.538783169684244	0.0200000000000222	0.500000000000022	1.65138209917056	1.1873790772025	0.659303923120751
2.52469630339237	0.132568539370941	0.917417355535898	12.6473639206622	0.817781087057912	-0.0147007791487729
1.22846464591113	0.0721513416418947	0.811220439155513	0.500000000000022	1.43873123052453	-1.1398581980962
0.146255998241975	0.0483862708273089	1.19635265953423	0.500000000000023	1.7513614816203	0.239753573571865
0.178266612253081	0.0200000000000235	1.14474455121265	1.74883027662801	1.41061423834158	0.243208732993341
0.434785997646251	0.020002930667393	0.627869337878395	16	2.40901358545444	-0.309788942283096
0.355607611588347	0.0200000000000226	0.959820202035868	4.55029505606911	2.11562120895967	1.49979405488385
0.637810157706641	0.0374708485505674	1.20098397657322	0.500000000000022	1.08793475329845	0.116408234469326
0.231578067559878	0.0200000000000222	0.628387474089958	0.500000000000023	2.49577507421526	-0.909417231866201
0.134465076334073	0.03083881176708	1.27787042876901	2.62501223495546	2.92262196199692	0.0614610514407641
0.183343879882139	0.0406925469629419	1.24663756443721	0.500000072269793	1.96931219376708	-0.484746782467705
0.540726009673886	0.0464089215015479	1.39881846543656	0.500000000000022	2.76157825288066	1.49996528426182
0.221108074119306	0.0200000000000222	1.43056595324455	15.9998368282969	1.63193712603219	-0.579495984993868
0.241811527052621	0.0200000000000224	1.16857059275715	1.5217833671795	1.43804615115427	-0.968011622309616
0.121153700820331	0.0296455052280348	1.1711842299132	1.56957540173778	2.50808227925883	-1.23715379670315
1.46801080519447	0.0200000000000222	1.44239770721381	15.9999999948995	3.01569668236442	1.49999999995773
0.196550962328433	0.0532818073551948	1.14345056476319	0.500000000000027	2.34451986168564	-1.00628718900445
0.408450672015949	0.0579169750207298	0.604366217065969	0.500000000000024	0.605976147885234	0.318676455711242
1.04990833465713	0.20071287016525	0.500308588079565	0.53424433471729	1.35427247182702	1.17743109596849
0.588305669449676	0.198744796508435	2.70450738496591	0.681589025145744	1.51326311907795	0.439812731068351
0.493079254574623	0.319999999999977	0.702449398046434	2.00174299473956	2.40989931540293	1.28580845657212
0.57855125946172	0.0398566787734906	0.501589122842193	0.500000000000022	1.03908062239331	-0.721694077522133
0.135298292838092	0.0452988615902138	1.10598580394775	1.51959692295244	2.09418431782327	0.247027732221315
0.317370460151599	0.319999999999978	2.13050780359538	0.840473949251124	1.21431269746186	0.308351078844668
0.226696815960436	0.0355306254010252	1.22106013278042	3.35306535991986	2.14366372046749	0.343530423529584
1.1503252162349	0.214825187092878	0.521538952434348	5.25323368899669	0.553427622057715	-0.192756361871876
0.43299077028029	0.0200063773264814	0.678535592903897	15.443281567001	3.74039516432645	1.18533235417776
0.389156113275276	0.125313122969845	0.604039017830664	7.4353930893041	0.552011522358748	0.117256328816242
0.164425257826214	0.0276120003238052	1.17484206050023	3.62059954030581	2.34971288122756	-0.553927934329397
0.116139474144244	0.0427462544779893	1.21515728993756	0.500000206900202	3.60038878125506	-1.07508004480779
0.429426846280209	0.0200000000000386	0.577691685912268	5.33397141484714	1.45607462522867	1.49999998551926
0.397827582582474	0.0200000000000223	1.18208633392177	0.500000000000022	1.79998986899337	-0.908066734759825
0.504934516054345	0.106460989145808	0.629671461069467	7.71403558561933	0.808577980144176	-0.178413269623301
1.59421941534542	0.158999860183049	0.500000000000032	16	0.500000000000042	-0.530356306319203
0.504719761624911	0.29851050844624	0.793647149527625	4.97776294642415	2.16888423663382	1.29919569465014
0.264929498662828	0.0200000000000227	3.99999999999995	0.500000000000023	2.48718482297395	-1.49999971570937
0.142910251440403	0.0266233760816641	1.50227749386773	2.67087446860177	2.22600008389415	0.267407584598574
0.288617091008506	0.0478534642246025	1.05953270218079	0.62479512391969	1.21169220051544	-0.0677937235409765
0.176813997852303	0.0457995419107499	1.06359292104664	1.00398446522361	1.57045967599823	-0.311125333113035
0.579415925341074	0.0396399147907821	1.32591282957084	0.500000000000022	1.07988157763088	0.104915766008808
0.904320356207418	0.266941690970884	0.574088805986741	3.98151429214499	2.09305200908154	-1.41682493572893
0.272688994753243	0.0200000000000222	3.99991733530621	0.500000000000023	1.56618253595087	-0.381183105732919
0.422713246037265	0.0541696983227256	1.13958426890847	0.817606740426664	2.31979274990711	0.596845540710769
0.256345680968029	0.0451670570451558	0.525756648205897	0.500000000000022	1.47259176241922	-0.4229022376666
0.225105516402929	0.0351707442402691	3.99999999999383	0.500000000008989	1.69672768688781	-0.230613797949883
0.360784637396213	0.0926653456585443	0.880621484767137	1.18806153241407	1.84576511737966	0.270858252777441
0.458644138598038	0.0791713092833296	1.84959393920444	0.500000000000023	1.65366421003416	0.246402747618157
1.25402487089747	0.0285871033765282	0.503458090255268	1.49864684436653	1.26382074199106	-0.240176991741925
0.64832500751862	0.250097846139722	1.93811326502449	0.518173713704104	1.34467255747951	-0.00857872452197248
0.752475161713782	0.0776488840833653	1.70214471104535	0.500000000900717	1.57185073223853	-0.377895328729373
0.617207323519658	0.0200000029013211	0.538737620765943	11.402465053283	0.729315235034241	0.605374665662188
0.314849875338926	0.0720105483741129	1.01172087558591	6.82226628052572	1.34821407447351	0.905104601821761
0.729642114862239	0.0200000000000222	0.500000000000022	16	2.25166058127838	0.0249840777988397
0.759253105168556	0.155110912492718	1.70297641442228	0.500000000000023	1.38677488738462	0.422508735464672
0.582499379364552	0.0526753161209034	0.557971705840907	0.757312885843678	1.3071446048814	-0.70254153719545
0.773078244720632	0.0562197425734928	1.10174544639886	0.500000000000579	2.50609392679058	0.840418819504724
0.144298015219556	0.0390634672948728	0.945205843399416	2.00357710339987	2.73002011441514	-0.268602494756676
1.27903798492997	0.0296315198580726	0.583565336356372	0.500000000000022	2.98460489820726	0.0993865056339945
0.656594951785749	0.0200000000000225	0.638471387635375	1.99907858258048	1.86287374487204	1.1372405047543
0.418862227942329	0.0200000000000223	3.56499178124432	0.649492790337664	1.69488324633976	0.293017956123199
1.22580497250219	0.0200000000000306	0.50734195117199	0.943013935168009	0.722131933171091	-0.0730621715640861
0.298358771963881	0.0471975665514137	1.14262085849113	2.33678812954103	1.47550706310062	0.872942367395295
1.59700345761932	0.0592760086135794	0.807808137915557	0.500000000000073	1.8300523428499	0.720526444363518
0.121155150174369	0.0464783730268755	1.09531651982229	1.44801030282133	1.79818968112908	-0.239391373008287
0.327258906614671	0.319970403263432	0.535609991982467	0.760641462235511	0.562521679898728	1.09419832231259
0.423247636332854	0.0798115237340419	1.83660450528909	0.567209738190085	1.10201026307639	-0.0505893498559704
0.360250206791982	0.134093019411696	0.525708862677671	0.725830801215616	2.24546298756313	-0.991987316049431
0.322575948252564	0.0200000000000434	0.505651543690119	1.94200888489688	0.559258647931536	0.402681903573261
0.511741220440732	0.124456140163799	0.55222633453394	6.66199734867737	1.32985919701401	-0.466659950157995
0.222246428452046	0.0498090942558075	1.21551721536549	0.500000000000022	1.49942874580388	-0.577930674156136
0.229906947436098	0.0654342518847538	0.705289774237767	0.945622150871386	0.834435625625096	-0.262026890978911
0.263072191914535	0.0666105453184463	1.14306221911589	0.603150837284159	2.24001694958546	0.276649675223335
0.284863436368898	0.0505598593102095	3.9999999999999	0.500000233687129	0.925021664955968	-0.264209851074791
0.529068008398124	0.116123528730749	0.972276774932803	1.65152708329096	1.66957564856292	0.256153696887639
0.324813819571192	0.0467481596708163	1.18571876079522	0.500000000000022	1.90236181150816	-0.328643042022765
0.40091749173205	0.0889025224586115	1.39148482636139	0.548803211746027	1.31518596588686	-0.158273553595781
0.407176172573121	0.020000000000023	0.612986291341179	1.90296383996662	1.43968572554948	-0.0248323148209976
0.363538739180201	0.0274972674673467	0.802975660319212	2.55348622702501	1.98472007704533	-0.476743953530768
0.8119589605846	0.0949532089504393	0.794790343678333	2.61046632339484	1.50080246040424	0.954507945197748
0.28637577403663	0.0745293731106962	1.14125318018882	1.31928750772937	1.4277450870756	0.157052857732066
0.881060825086949	0.0828027643196679	0.674356542120973	1.34385035300214	1.56783062883937	0.524099606498441
0.0854048995552879	0.0624464193510959	3.99999999999998	0.500000000000025	1.41290966460549	0.276468589450098
0.0389702418086375	0.0641255033279475	1.38043669819531	5.21331745258649	3.4715868764598	1.49992093296894
0.0986056778936015	0.0347180852070492	0.874959379102994	2.38649290514629	2.39340420269329	-1.1153970071161
0.120321793180116	0.061830093414715	2.84495786626876	0.500000000000023	1.19933668033057	-0.084228946041254
0.213567741570158	0.0200000000000226	3.99991029719314	0.500000000000023	1.24081520816223	-0.261097853941067
0.112465508084085	0.0670264288371841	1.036145402078	0.50000146309777	1.77407103098003	0.146551764752951
0.080349932968524	0.0435829844761982	1.04690507525887	1.24194933995023	1.75014685089343	0.0761175292644991
0.0835588077901738	0.0412611379063277	1.2687188451979	0.955571930672982	2.68321632063262	1.26434767791216
0.113095317017024	0.0546622050728612	2.05081645673067	0.500000000034629	2.49614824143786	-1.06127995943173
0.0911168317012329	0.319999999999978	2.5725551124607	0.778881989235513	1.02609155085013	-0.00779554678536559
0.17386029986991	0.0387458964804869	0.531961646873187	15.9999950124009	3.83381576423557	0.810059773663572
0.222768329412881	0.0200000000000222	3.99998398663112	0.500000000000022	2.01644668255251	-0.939557244009522
0.167455433848283	0.0200000000000278	0.549353522557364	11.7202237321653	4.40932148537946	-1.49999999999998
0.0726526175674142	0.0636771101026552	1.04035726817277	1.75843190255194	2.26071063620012	-0.546524710164465
0.0948142348350626	0.0461152164709736	1.19904807255489	1.88753847018043	1.70388702478093	0.23708376085736
0.194796835905023	0.0319193258159856	1.04106686570205	0.500000000000022	1.28010007493004	-1.45967257791382
0.0995943895671983	0.0413099374281762	1.36412512677686	0.500025958187528	1.999739914497	1.30277046803178
0.130042025070751	0.0411150803181585	1.00316176577769	0.500000000000023	2.16460694682456	-0.843971553825999
0.110727186222267	0.0418995652556646	0.750075190010488	0.752998117449451	0.842551784449559	-0.151496454714307
0.111984050053561	0.0435749679879503	0.607265850357697	0.500000000000022	1.51439185383311	-0.447440158024219
0.115658577611436	0.0229567562581317	1.40586871476235	4.4796163893827	2.97394369558257	-1.49999999975252
0.185633275844358	0.0200000000000223	0.500000319371563	16	1.96059337662812	1.49999984448849
0.097713172396269	0.0618586466175455	2.26558772242856	0.761971127213559	1.17842157259259	-0.10593822179984
0.131791884424507	0.0336154850466258	1.22940034995693	1.35210522536125	2.35529026134529	-0.706157437208531
0.203887844891697	0.0200000000000343	0.566933345058479	1.88774119428485	1.70468709970929	0.661272976649877
0.344310230603988	0.119178126438666	0.569558716487107	16	0.530306532397556	-0.0202068249839619
0.249370892307188	0.0200000000000247	2.36232053869196	0.500000000409171	2.58810049870746	-1.49946819948167
0.139444362169632	0.0259694058064762	1.79704215285029	0.503000338780652	1.54216220123401	-0.604390226962141
0.0945650275245567	0.0822660317810213	0.649510788106362	1.93071775342808	1.92545561513922	0.270073153413124
0.553394058293268	0.0979818069884878	0.550511059769959	0.794317967800065	0.500000001804812	-0.418775443207092
0.112253737948302	0.0326622384989787	0.918149764993593	0.500000000000022	2.65806285120028	-0.991250910199328
0.154192229155648	0.0200000000000269	2.09470543225215	0.709579428842238	1.79117373139745	-1.13122060784483
0.60530477695212	0.207881156850699	0.665946362025512	3.08797734597133	2.17156038019062	0.623821710164931
0.226978682971953	0.0905840977404294	1.58373775908203	0.500000000000023	1.92718351485788	0.429440258154182
0.0698755586658533	0.0271536317593997	1.55924661588206	1.72330234547843	1.87389166180979	-1.17836971217952
0.485539803738068	0.153927053979753	1.26695593365803	16	0.608653675667052	-0.0535299058667845
0.363088766605032	0.0200000000000266	0.626595792781874	3.26138676394856	1.59803185555465	-0.30671609638524
0.159509711594955	0.020000000000025	0.653523448929113	1.1958262829596	0.984964726294569	-0.355981139746219
0.0981790870120822	0.0200000000514561	3.99999999999964	1.49374500345083	0.892984866516495	-0.391431209914039
0.255735101176623	0.030772822632959	0.56512128055863	1.2924533278783	1.19503979176595	0.288131040926249
0.130236524671139	0.0265124543036813	1.14426541868946	12.0370269134949	3.16168270433132	-0.779018746085974
0.835475565444579	0.0200000000000223	0.500000000000022	16	2.57453409596002	1.48281333372482
0.087033163359218	0.0452935636166208	3.99999215181044	0.60688155283342	1.41557819851128	1.21361208620271
0.249201290526871	0.16839561337959	0.76499584050825	15.9999999999999	2.37923403083392	1.49999999999574
0.176197554280122	0.02000000000003	0.596122196445811	0.965494020136948	1.10534270458124	-0.156872331410391
0.200276641493417	0.0205447326631683	0.500000000000022	0.500000000000023	2.8121992124987	1.49997427253749
0.315940706671657	0.0200000000000296	0.570103124774397	1.00153011019615	0.833540648438181	-0.506096924534394
0.443029329732529	0.319999999999976	0.587740337882609	0.500000000000022	2.37030485211467	-0.489724174722124
0.491565095809333	0.0200113454249474	0.676439840701797	15.999995918232	1.03040699271275	0.908200319948093
0.270184179079423	0.0200000000000267	3.99999999999998	0.500000000000027	1.63006238724782	-0.922547614319972
0.124712521746105	0.0200000000000222	0.817638514025265	7.45982294475238	2.2693590507437	-1.49997257855564
0.652291831545577	0.0200000018398143	0.546890742800613	1.14324468525385	0.751436147383169	0.629345915660624
0.473222777651518	0.197000053220393	0.500000000000023	0.5000002582244	0.652469826525349	1.38606624750149
0.145779489683402	0.0543077991325739	0.71786663140943	0.785381425427868	0.646661387379596	-0.419155773351481
0.0624141149610074	0.106748350841427	1.95736082695678	0.500000000000023	1.15374814438823	-0.24354983472497
0.288627732311173	0.0712876918151339	0.734041000685528	0.709187613019907	0.698522581864836	0.0627092041377937
0.387671263739461	0.0456954956974316	0.807284284705837	13.2589717632118	0.937358157232371	0.506992994893696
0.17745819509688	0.020000000000023	1.01380938648242	4.91901209908525	2.16874243542551	0.0148632471477918
0.215467815619948	0.0200000000000429	0.592393497652807	5.03609862007759	2.10037388464358	0.851229228073744
0.273502949723897	0.0988474721088321	1.67760750668887	0.564531933558333	1.35226563373974	0.0927655850462099
0.513474673358224	0.0327057223547156	0.500000000333146	8.60805888115617	0.845451947924126	0.341019949033529
0.235320194701084	0.029863272916773	0.640418322516949	2.47185349632897	1.52844361393542	0.429692099414212
0.318680859858134	0.0200000000000223	0.500001468261948	16	0.941156673310668	1.49999895127392
0.162564949576963	0.0213321312097749	0.500000000000032	0.500000000000022	3.72824445254319	1.49999723342023
0.310404629340375	0.0579701759727185	1.28392950314037	2.55742438630346	2.2367174055818	0.932614141764433
0.404699818903045	0.120897472642985	1.68172623917473	0.636155974145275	1.26099784714696	0.146307117098539
0.362639900513734	0.036124582404267	0.500597735732038	1.39070509142754	1.0198555998467	1.49999976096914
0.230073564870591	0.0200000000000232	0.881593739835952	4.84327715691109	1.63320489678793	0.0875963459508681
0.402672727910856	0.030074760585539	0.537581953247585	0.500000000000022	3.40454545326003	0.22936097578203
1.93906141981014	0.0996807644816341	0.621717007123891	2.72977255743054	1.27424137295786	0.0773629787293795
0.0750539013335041	0.020000000000025	0.720481177902007	1.48257989000726	2.58702519067702	1.01457752548425
0.136177624438653	0.0883891125104144	0.79939029744708	2.00141557486852	1.0286030383335	0.484806190479855
0.397759165181634	0.0364525257447696	1.09336517193394	0.500000001367254	1.21886840240096	0.380999182687875
0.128651215971436	0.0425644950716742	1.2356316011741	1.21000968388391	3.02978475569042	1.49999925170809
0.444768217568125	0.188496722257562	0.567665579825605	0.778487229508233	0.989630481254956	0.628748831054835
0.262797024785219	0.0997569184792494	0.983544775628785	0.500000000000023	0.996468330408745	-0.0364400872489757
0.328829707645579	0.0200353957754608	0.665242275139953	0.500000000000038	1.0249553136447	-0.474501655892675
0.178013984734123	0.245660050355842	1.67401327850501	0.844395501976961	0.668655847591438	0.314461946674894
1.88202747761819	0.0285971860063673	0.852378470311888	4.20717700782543	2.65516305206633	-0.613506656148941
0.164795803129824	0.245874903203701	0.672512238257743	0.801751585383257	0.660658381869577	-0.185682854059973
0.304535008858123	0.313367024777795	0.50205993617865	12.4684536987788	0.500155155832426	-1.49968129699398
0.256570688284597	0.274975446613671	0.500000000209388	0.500000000000023	0.838336067935826	-0.473654499787891
0.225573401843397	0.0200000000000425	0.544932248765363	1.20955573693586	1.27545489559388	0.105511124883662
0.205275170162317	0.0200000000000222	0.500000000000022	0.500000000000022	3.13524440809683	1.49999711583517
0.0709578338361874	0.319999999999978	3.99983378373805	2.14929679846407	1.65820285553779	1.06216246642729
0.156886937363853	0.319999999999977	1.66314880232272	0.533233531123161	0.759533481310014	-0.367415361381444
0.108208942808418	0.0314918450124522	1.25739669945653	1.68618949462687	2.4856262430585	-0.184987726028939
0.189761044383946	0.0200203963870844	0.58310490264001	1.0512786218367	1.58222816469585	0.132191952619106
0.29580348297823	0.127402314426346	1.20604551715263	0.512040743814845	1.17866526867411	-0.154210030232579
0.138297956782013	0.0200000000000231	0.938663026086	0.795070389303253	1.31924417135366	0.0431143779478625
0.150258809198672	0.0200000000000322	0.557261130854764	4.66587684596489	1.40334611858896	-0.665462311470805
0.126732088297973	0.0327730414065845	0.759872121894606	2.21482238354968	2.51334692796514	-0.709450417475576
0.196184384565717	0.0236563374322319	0.677054395613431	1.51066394707307	1.73064405375784	0.843623477944884
0.447694441341025	0.125736107258975	0.671886512594631	12.4527059914013	4.99999997576478	1.49999999999998
1.80004934566521	0.112790004831492	0.583649909647654	1.03061787050173	1.20397729795106	-0.378399598505805
0.238929346447682	0.0200138259038563	0.621091582461013	12.9867690910365	3.05021499622784	0.503146251648512
0.89589997877878	0.101707507583223	0.500000000281098	1.50263691839646	1.38952182769063	0.0669086525275753
0.243219077552125	0.10776472690309	3.99999999999532	0.500000000000022	1.30672479247907	0.149578644855772
0.559592958463586	0.0800566162635973	0.558445191883435	2.85597076890614	1.33582196760079	0.784883591585541
0.443271080012005	0.0200000000000232	0.714901091067982	2.57244515476044	1.73842469156155	0.237793739707614
0.308584688486349	0.0265934402178619	1.01971860187349	5.00404588228638	3.20912467576267	-0.559183810538846
0.688040456114819	0.0280195105166539	0.88322483859855	12.9202591594908	1.58591596430297	0.454343278388871
0.156037446370671	0.0307025670474966	1.17756347241809	2.16494315130263	3.15145140691807	-1.26869396204075
0.11040756710402	0.0714350396201151	1.4339305558217	0.736124210473043	1.98547959744645	-0.627116636823709
0.822108285667762	0.319999999999977	0.884460890041807	1.65387033615146	1.29698805883341	0.282935280380514
0.0762315178983441	0.0200000000000287	2.16784185402732	0.500000000000022	2.16021859594428	-0.19588896937585
0.315589481874153	0.0213485418987908	0.500000000000304	0.500000000000024	0.833807807112103	1.19422524086138
0.510468803130603	0.0200000000000227	0.830539320479249	8.4984988994943	2.01266590969378	0.509979297005005
1.38812630877809	0.0386388825599769	0.800425750261657	1.27096017737106	2.02921102695641	0.492631890736324
0.364604682446132	0.0542141782257869	1.38654497567069	0.500000000000022	1.23433605390734	0.0715067153067048
0.176190698066956	0.0772209010083421	1.55267150119644	0.845297728150797	1.78620744647156	-0.455551461303437
0.132192612167853	0.0400022928746014	1.1279516066409	1.61507158081831	1.9306665230007	0.202683336092579
0.479864291532599	0.186733736249918	0.637850336823379	5.91985541779322	1.49919466157949	-0.519603980884682
0.406629119138332	0.0200000000000222	1.59802493219007	0.500000000000023	1.11895607353601	-0.437268298718285
0.89845749548881	0.127124509111461	0.572800400714051	15.9999999999621	0.582923194842346	-0.256657345254544
0.641886189666554	0.0438520319763651	0.502365333654714	1.85014419825524	1.16267703563951	0.695072290554162
0.227900883498426	0.0426838799777917	1.20716349981285	0.500000002537103	2.39568903293057	-0.902611280690682
0.54596171053516	0.0840903307529393	1.47372999204084	0.561978841613906	1.35105478884612	-0.135404705663846
1.50542721047251	0.0306815714850733	0.717496676682579	0.500006016246613	2.63175371700192	-0.920136646215363
0.255841347080638	0.0452818657563493	1.01842701164018	0.50000001516332	1.30804842881676	0.203459473749486
0.637080716552642	0.103948625161791	0.702756604023664	0.960817593210612	1.34383671048371	0.0527475397946785
0.342391927331373	0.1286851570247	2.77420542784741	0.61666025917867	1.18535641423516	0.0614102204460432
0.491834575936916	0.0813878330791864	1.08017878961741	0.64538580443927	1.61885489732639	-0.0366831769138371
0.428607660993932	0.0200000000000224	0.500000001832975	0.862930971737866	0.805518361821381	-1.49999986669063
0.283975193104246	0.241254391896068	0.781726453922392	6.3784199307696	4.99999999456202	-1.49999999999997
0.270505078146034	0.114314684572086	0.992682970788212	0.550844210671343	2.38928277076422	-0.615201628030452
0.389287615146136	0.0965069793900301	0.854652331166066	0.785305030261521	1.20116252072259	0.111706823483832
0.292099151427297	0.0200000000000273	0.777295709943147	1.06291111909783	1.2203448692062	-1.32812877719525
0.238476607201913	0.0363563314994001	0.705684510401877	0.521048740090332	2.84433525678237	-1.4999998385463
0.122940121856185	0.0390818554906644	1.12334832468472	0.742378509555241	2.12703886274808	-0.492945216994178
0.134196499906535	0.0315434376978737	1.46770546486746	2.43185617357568	2.30037786289987	0.443523676297197
1.20794626774611	0.0405832758555115	1.29474979285426	0.500000000000022	1.04350484650412	0.30776906980969
0.231577725860006	0.0419821068111208	0.707356573714954	0.500000000000023	0.947919899118884	0.672498197447706
0.35883793110595	0.0603287459465643	2.46964198644915	0.531458252404916	0.964032655867298	0.118589973453243
0.200974032008813	0.175279572146475	0.831267777977261	0.704027980671226	2.29455096548912	-0.730990426409187
0.403374031975397	0.104807189807184	2.4172621102518	0.500000000000023	1.96921353566526	0.54204232999631
0.503657891063692	0.0478754246481525	1.05285963001324	0.500000000000023	1.16793540656387	-0.154573035711061
0.358846970698015	0.319999999999978	1.23827677381604	14.5902642881826	1.07423755639814	0.739491018320475
0.253140228657596	0.0356317426214271	1.11925707426737	0.500000000000023	2.20171919081925	-0.119541535901287
0.436396647043287	0.0536350833641471	1.31383236986989	15.9999999808705	1.99263401904478	0.560996949811518
0.150518071179251	0.063648270011278	0.938109537031364	2.05067979092092	1.79284342495813	0.62925291009009
0.352929529896541	0.0665353048649566	1.43194218650384	0.539272124828131	1.41548094060558	-0.176966888003209
0.462475510039781	0.0202152468323813	0.500000351498564	14.6956769966215	1.20622198312968	0.845955884808969
0.722616315980569	0.134471431821014	0.557983559320756	2.7984419550405	0.750937392806521	1.04755427279953
0.594141010324652	0.0201045706827327	0.500000000000022	0.500000000000023	1.81367964425972	0.839308889957762
0.15980953394551	0.0967156367506788	2.46355928368639	0.594749329201055	1.51988659685695	0.410324994066933
1.37718120827647	0.101772605230174	0.523160189377859	2.12025786877533	1.1654970393804	0.353938412288452
0.172222804842618	0.0200000000000222	1.48621842205257	1.23392133237452	1.61885799455302	0.526367955318972
0.14174074512966	0.123476355204461	1.79026860952845	0.500000000000022	1.81589767378129	0.0954794648681648
2.28030287492812	0.0932106997594166	0.500000000000022	6.94583131886967	0.77427338240864	0.111665494473394
0.0948178860548002	0.0416258624432196	1.26793070896115	1.35346657319024	1.94777883024509	-0.0314804360088358
1.07891321573966	0.0917754456811603	0.877326833088277	1.89387575256978	1.41505257092403	0.126884014965837
0.218987039602253	0.0397975316993022	1.03058546033705	0.654710291204141	1.76547904686223	-0.276177810620881
0.123909626596648	0.204217003266426	3.99999999999998	0.549550417904182	3.46762940728894	0.916557696371807
0.205617883825442	0.0428783878569348	0.820555127714409	1.3070224774149	1.02448312420468	-0.214225687705121
0.152597111009276	0.0683145835500446	1.52734702414967	0.655449620637598	1.49949930933462	0.03476697380569
0.452366792894828	0.0445075767151652	0.9795353557183	0.511932733383773	1.40893462064075	-0.145290458334643
0.647543731874873	0.319999999999977	3.99999999927731	0.500000000000023	1.66315723979384	0.384357005349842
0.232941182572753	0.0450481602002515	0.885059495149365	1.11993206784677	2.05530271306862	0.136144670721846
0.288184660325599	0.0455536118123271	0.582318331374734	0.959195877356451	0.723155307077772	-0.717189893698115
0.133506636674496	0.030695498556688	3.99999999999994	0.500000000000025	1.6699592266793	-0.177224246320052
1.70691130335062	0.0458812036540929	1.02820269609921	0.600029416206461	1.06566623896995	-0.0795746091057592
0.176100280232218	0.0601488352620798	1.24482865564022	0.944012077493303	1.48390243323582	-0.166492801960195
0.176608570537161	0.0712623150698444	1.18406605323335	0.500000000002787	1.94909103367642	0.0687325309003476
0.457705522409431	0.0200000000000243	0.562857170367479	3.99848776684885	1.67724209578179	1.07319658610412
0.064168050005709	0.0216605934443342	2.91805325689028	1.17341549700578	1.25648809900655	-0.0633364807958026
0.988698352501398	0.028871365135654	0.639433946414223	0.500000000000022	2.31125555742985	1.4999999999916
0.481982623728515	0.155020222442349	0.568577577245079	16	0.500000000403032	-0.0895466929846804
1.84089790976129	0.0259923858053097	0.5380689067694	1.17272885213339	1.19444590268254	-0.380479620521675
1.24673833368857	0.149755453655904	3.99999989948623	0.584808663780705	1.30616465552946	0.119444139019376
0.110021299317038	0.0530615512859339	1.29558923648096	1.34583309096783	2.62741277931195	0.511695393106891
0.548655760852741	0.0860331388612132	2.85234810334406	0.500000000000023	1.54407532988215	0.304295688919956
0.295107499040712	0.107322650276445	1.63446097931688	0.500000000019444	0.809918240183635	-0.579295644929633
0.557544232449156	0.102010811173634	2.02843390918677	0.529483562849101	1.33920118197163	-0.196870654055977
0.206765306436115	0.0878367162233288	0.9844084040832	0.861705962121893	1.81677298546784	0.0994018534311722
0.214502976448061	0.0200000000000265	0.729859560015577	2.06162793553898	1.67209586927997	0.295409952679679
0.128502668847379	0.0711063183956651	1.61730354048759	10.9862214836564	2.39198483758607	1.49999999993182
0.104020950603056	0.0200000000000222	1.89861502295073	2.88975566766508	2.28143383359167	-0.421533119002242
2.29323175629878	0.31999999999878	1.32983409754473	1.65635749256873	1.54864876068742	-0.302155350908187
0.354427419066464	0.0615213070073324	2.93991573752991	0.500000000000023	1.14626496133169	0.0980651486897883
0.350533422584019	0.0634964808136504	0.845858961790322	0.500651719504748	1.59405303371299	0.188779322704364
0.341256707580065	0.0406781980843409	1.20361476721364	0.500000000000022	0.971546612118581	0.413791288499351
1.06683069452696	0.203052355808601	0.65056234401998	15.9999999999829	0.500000000117742	-0.111548380328944
0.620638646557927	0.0808747668237417	0.962574563885787	3.07767105627649	1.24256056928275	-0.37748710551323
0.208706602780413	0.0200000000000222	0.9462441053788	0.991464519841072	3.84673712915483	1.49999977281942
0.591436673448116	0.097786580810954	0.649722936554805	2.58582880662221	1.28805955711252	0.175392124603843
0.700582433074925	0.165304086392257	0.500000000000022	16	0.500000000000022	-0.245724875121704
1.67971171637901	0.0931821307172463	0.6211997460449	2.86816727817433	2.01926318743239	0.326106344566495
0.303862282314712	0.102336772318246	0.846606885659586	0.50000011345902	1.01120562999494	-0.616252880317532
0.296553677103518	0.034991912162232	1.27733385085837	0.500000000000023	0.977462483478235	-0.0455139868398087
0.437352332388361	0.113923826668203	1.02415209507662	1.48646349982735	1.65303500591318	0.51699801759907
0.528138627647077	0.0312175740735966	1.48497809838922	0.500000000000022	1.33058171842545	-0.0633677164310814
0.131634567910577	0.131476965081032	1.02989074326305	2.34420173607247	1.4267690015302	0.38043486156719
0.0671492446596865	0.0502956123256678	1.00230735813035	0.995545749164274	1.96501147379349	0.202560791296683
0.0618111979865137	0.0316488976366929	0.962933795330308	5.166506198572	3.38136125868465	-1.01197771262118
0.246366204449571	0.0238304864540335	0.666019742953397	0.693776938623536	1.94752472619211	-0.410402544906634
0.368686194553855	0.319960264353963	0.547501798462952	1.78720062750244	1.30681641440721	1.49628464022357
0.298169384117847	0.0425559065422985	0.853137983719154	0.541819212047754	1.13233041607331	0.0484364581055977
0.154691337423896	0.0428465493644498	0.567265764186538	0.859437308449943	0.858779208750491	0.112365950442078
0.174275340759676	0.103249248825486	0.792186971353241	1.74154365379537	1.81140950971887	0.473213468105389
0.103555317758909	0.0200000000000225	2.80874107008599	0.679094445163333	1.83562392077024	-0.0456569391408827
0.231967675352612	0.0313557580886942	1.13413039254981	16	0.620053500566434	-0.565419551007528
0.843762582676402	0.0317899481159118	0.651501098743681	1.30462529203049	2.28546420841102	1.49999999934881
0.16712587002677	0.0603988446038654	0.893715302764466	1.30578211980992	2.34505366610524	-0.244893728054661
0.0637378604817322	0.0455818992773658	1.03616094049813	1.11198438960699	3.16606347768797	-0.411506925381306
0.0751205457107285	0.0337406354839659	1.45140069022271	0.500000000000022	1.96182143909973	1.49993965670674
0.121670112302354	0.283849769068463	2.00827590862173	0.500000000000022	0.859035237441031	-1.06926790993877
0.0743752972652034	0.0738071458335437	3.99999999999997	0.500000000000022	1.9642773820417	-0.732630464542286
0.11107281374352	0.0701165132968583	3.99999999999997	0.896997533720606	0.814982180524094	0.0246987996691307
0.186169132453672	0.214062470474927	1.2454801453972	0.904772074256884	1.43906863934389	-0.117296826162163
0.118071431910214	0.198640299933834	3.99935259241711	0.665827520858982	0.753402234070132	-0.0168288402672255
0.325091654305243	0.163926271642768	0.530339053579516	15.9999277358412	0.599041445471444	0.509781972541587
0.117085287861748	0.319999999999977	1.98738375553727	1.73826771156677	1.77343589579122	0.825168240079063
0.0904263584826599	0.0652155499969927	1.47725575969197	0.500000000000023	1.71493338037921	0.636756148411769
0.350793793215674	0.0411660441780364	0.818337983731058	1.70200623786636	1.77160063556657	1.11067197402864
0.108579199502273	0.0709300950898762	0.94695070988906	3.44457321272443	1.9466314919743	1.47470325547073
0.195666309627528	0.0456522123010184	2.07661212178878	0.749497545474732	0.739518942278467	-0.184427948686471
0.159625524017282	0.0200000002689827	3.9999807620877	0.500000000000043	1.2855974435622	0.0963093621541141
0.0747132761437844	0.0338789627998298	1.14585653161866	1.09434116287089	2.35988501699912	-0.0898469252112896
0.203600355376455	0.232930129808677	3.99999992625881	1.57807664995264	1.72814113313318	0.602013603931934
0.0645392619178707	0.0489366260786388	1.38393136828265	1.12335027181815	2.21837332766937	-0.302451398799937
0.199806483849442	0.046831136751891	0.728107222677299	0.57327966490666	1.47957343060507	-0.145511978579841
0.228305010238198	0.154459034608803	0.663973342868887	9.63270242251117	1.39480800290415	-1.34822564299316
0.348644510235199	0.0800330826210477	0.728318178966032	1.8320850122301	1.30293395274494	0.0849013541005032
0.0964875825767488	0.0703943852749902	2.19252145378707	0.500015599362753	1.62429184965313	0.216373365515374
0.0915649646941087	0.0923066049465446	1.02494966426256	2.25575519108718	1.54373909660515	0.442011732671584
0.244154955605991	0.118570331641315	0.594917463064606	0.575169678299884	1.67562279962245	0.299379392346049
0.141250729042473	0.170372139037131	1.34580986038239	1.13715148146063	1.47420739389673	-0.0207420152644942
0.268445681628342	0.319999999999963	0.576767350885553	1.03230245691348	1.01064982049046	0.769319830096358
0.213087168727952	0.31999999999997	0.647009423239165	2.40706771758803	2.14741459087642	1.33353981657361
0.239119639890024	0.119420882412095	1.20333531122324	0.572086068710775	1.76652276105929	0.178489640151745
0.15159031871632	0.109796744692013	0.90368226183189	1.49806305829998	1.51976677026915	0.519603079857187
0.0923096480114454	0.0608395166717762	1.87438163400226	0.500000000000022	1.73605820440171	-0.348703095781187
0.118664857331629	0.24271014191398	1.89391121705479	0.500000000000022	1.26095985393732	-0.107454770969591
0.0731288095187468	0.0529592997005248	2.60340130093075	0.563994313864264	1.92687602543108	0.489314878324473
0.245656084503846	0.0200000000000222	0.874211233975708	0.801514452256057	2.63175267645191	1.49999974910893
0.0702871984138601	0.0656033701001099	1.18841740351865	0.557936917586873	2.41713241481336	0.207169542397028
0.291031291396943	0.111897597543908	0.767055715426523	6.85331638850836	1.37382765347446	0.25591131538284
0.356132753457345	0.199000576060682	0.500000000000022	4.82339384703419	0.534659292035187	-1.4999999953247
0.634385502185959	0.022330163528011	0.758407509637668	16	3.25138538892457	-1.49999999999998
0.210251106963063	0.0416144518421164	0.500000003924154	1.79430875358337	0.574475069217811	0.630039934334431
0.242534312164833	0.0957086326280062	0.786298829175169	16	2.10574405277472	1.448023090148
0.288502215176156	0.0260558874946108	0.674883484603797	5.75268652536908	1.81083840178653	-0.00714461914521421
0.160255846548726	0.0351503790416514	0.904539984514582	0.608006587435638	3.53545360506576	0.120971927447008
0.127191866606587	0.0809063860872054	1.16385196098774	0.500000000471449	1.88751623292756	-0.88910133249933
0.188414971780598	0.136003181972975	2.29257782949868	0.500000000000022	1.21994334249716	0.190455151084949
0.121790751999436	0.036968349282985	0.605383635132416	0.500000000000034	1.16032931625145	0.48587068256709
0.385816460347958	0.300523364143648	0.500000000000022	0.500000000000022	1.11005645838829	-1.49999511539393
0.188213689456543	0.0200000000019602	3.93994280295368	1.22531219686685	1.42809522125323	-0.681815615195441
0.113583813826893	0.0296302540757535	1.12226484079975	1.96892327439745	2.21459695979345	-0.22754737387483
0.178979888474934	0.0838009136681247	2.35072986330643	0.500000000000022	2.00544704249604	1.14443223202042
0.349979634502457	0.0200000000000369	0.501283710983678	0.986828991562383	0.596537301199314	-0.617053461954701
0.289902666825407	0.0200000000000264	0.557591756165078	1.05394198613149	0.678074590800666	-0.37520325586385
0.602171481678926	0.319999999999978	0.946910419255507	0.500000000000024	0.68681943182775	0.00751075801584767
0.13195483973609	0.060392517645103	1.13019700034291	0.628629264974526	2.18326820615109	0.414937005421092
0.188707958612903	0.319999999999978	0.765942137562434	2.20794112478853	2.35727458829143	-1.49997683343336
0.105973361939809	0.102771622391091	3.76740214833666	0.534477211125474	1.01478096957714	-0.195429943585476
0.133596212184079	0.0911234970530083	1.24126880371917	0.500000000000022	1.80005831922039	0.19819181054586
0.0969761796007526	0.0438145152427115	0.785608848343154	1.55467727091446	2.63964937502185	-0.0833148783912692
0.244519994825142	0.319999999999978	2.9920926766853	0.500000000000029	0.93128894388115	-0.150376284446954
0.281186831392837	0.0252931055704576	0.609845385623408	1.08442372413875	1.53221614269579	-1.14544808012147
0.193554938104333	0.0200000000000241	0.777573650681963	0.936636005338705	0.654474977315055	-0.489067135954548
0.100521726302142	0.0414021344907745	3.99999999994975	0.591685418323477	1.23537409726336	-0.00307050653230324
0.104231325233038	0.098533112709814	1.22327170810235	0.500000000000022	1.43240430135138	-0.587791669676277
0.352036847067592	0.0847444565964537	0.63511092436559	0.745219317631794	0.699989053961385	0.0652181181498264
0.144568225822327	0.144911122385332	1.15572249361392	0.567463723226569	2.42732385766242	0.889103337326231
0.482691711973412	0.100661801626504	0.735101765750723	1.58194093366499	1.23166261244244	0.189143309866804
0.306032537608587	0.297384193259445	0.673199782419681	4.96595092524952	1.36346971297273	-1.49999999983797
0.242837187297903	0.0421697714254998	1.03335520411882	0.500000127272134	1.12697261960504	0.041799450226227
0.356473594351765	0.109383157937724	0.640523313850605	2.41410332674674	1.26528074670883	0.382233697227076
0.424180546707877	0.0200000000000222	0.500000000036661	8.61393621328561	0.619290903468527	0.0875537954730323
0.316608763383123	0.12563866007501	0.840934617548399	13.5482739363012	0.821921671180929	0.0496060630888851
0.269611409316018	0.289873149615807	3.99999999999998	11.0974965677609	0.602212638801665	-0.818751182960662
0.193096531664108	0.0253608006062794	1.15548021354084	0.918449961518511	1.5673007744437	-0.768421177286683
0.307131261418819	0.0562624039193509	1.02433426656014	0.551987518592748	2.24507900768308	-0.560577981457129
0.274848155552902	0.0334946340113072	1.24645160501121	0.500000002532779	1.26464544705183	0.375530964517645
0.356240099707753	0.0789329510468426	0.502625467413045	0.711431081015632	0.945178814472075	-0.336071938848209
0.225420338051193	0.0200000000000224	3.79444368823822	0.500000000000022	1.72655550447816	0.196466522126724
0.283767095664491	0.0365111498181886	1.24289823613336	0.60695621398747	1.82892988666258	-0.508902854974168
0.268125835534787	0.0351473706343569	1.06563368937213	0.500000000000023	1.02324364651344	0.219198029866725
0.345552455260833	0.136889689912518	0.866073408420059	0.500000000000023	0.725023799571742	-0.177123870820307
0.176897143481189	0.05156130441019	1.35480753199861	0.500000000000022	1.60939263513777	-0.459338212277982
0.295303549487827	0.116951499383149	0.882247799109159	2.48127302924443	0.924600690092623	-0.0230096421201543
0.260150849909934	0.0354757439107504	1.37927455090399	0.630568150530552	1.81832016345475	-0.147929895201751
0.236593969390178	0.0418526459409127	0.945148124315424	0.538434529200651	2.48680251405379	-0.0862619952772271
0.184695976090588	0.0320818135328806	0.801749802986661	0.500000000000022	1.81504824579161	0.0353188656536265
0.153231258601044	0.126708450584264	0.588598712481811	5.41025552730362	1.76087930778158	0.767543152725222
0.29604771923269	0.133818617314287	0.918736795273884	15.999986496073	3.95944571668417	1.49999999999998
0.329943511977934	0.0954600078712036	0.541825601705433	1.89615285712231	1.48087585078094	0.747874227419171
0.186612226599036	0.0569982716189804	1.12996594334221	0.781957215051058	2.18938532821539	0.360871670430962
0.172217634818496	0.0222292529646711	3.99998159561574	0.500000000000022	1.87382467985702	-0.370111980423215
0.198561436040064	0.0363743175026842	0.519440411546071	1.17316668292958	1.33611076752284	-1.18260954745287
0.267667581552141	0.319795873361403	2.79475760496938	0.500000000000026	1.06662191544221	-0.166843055959908
0.226947524267912	0.0283854323425268	0.849671534082515	4.95241082696722	2.19966180919199	-0.357446813482135
0.16744573457217	0.0515122468058479	0.980052915099834	1.83124012139247	1.60605585545279	0.181792234495046
0.0844491597757185	0.0465262212295715	2.06594379038029	0.500000000000022	2.11684268160431	0.891423950872517
0.178487282679338	0.0535838917438138	0.997758279952354	0.500000030139742	2.3511105103189	0.0789561922400768
0.268554176233773	0.115969948197878	0.569786748212454	1.09050243981257	1.06562424336937	-0.222484599384792
0.367009613943453	0.020000078999325	0.711536915870033	9.40502751867797	0.942613679303828	0.461366669064321
0.290782010717462	0.0967101084164863	1.1956538018271	0.500000000000022	2.1365681473025	0.703241618569236
0.339993438624133	0.319990114956094	3.28437314697587	1.66962688699241	1.3838447982939	0.217253187776631
0.0858566200734492	0.0583101662963625	1.12145819817242	2.05106175192092	1.97406158637266	1.49992988355411
0.086763801531913	0.0960633795153417	1.51531160078266	0.667507007596197	1.62391619447941	0.0502218003126347
0.371305355299537	0.0553458851269876	0.761266285995716	3.59722528236302	1.38602416336551	0.415969103232044
0.403111735489672	0.114210259648972	0.847760225519071	0.729374597880699	1.36701408107819	0.00978983272565034
0.137648545839708	0.0200000000000308	3.6902835671896	0.500000000000022	2.26358902223187	-0.478792907492451
0.111321843480433	0.213296758922121	3.99999999991794	0.703983260520849	1.25654986431218	0.0588654791324085
0.172835489678339	0.0679867626252218	1.24519825150873	0.500000000000022	1.71358623110898	-1.20472509149759
0.411204909080026	0.319999999999978	0.982718761227354	1.12160438549799	1.01850421746289	0.31767175769692
0.188153813655542	0.053350084979772	0.962397071130669	1.01286995657872	2.74382556519377	0.715019823510339
0.0974683006547577	0.0359364894220059	1.03595106017819	0.500000000000023	1.35853415022687	-0.0592021783009808
0.150583082223218	0.138303468592102	3.99935215230702	0.500000176855637	2.32375458106931	1.12098924484358
0.108782392915107	0.0613704651650453	1.15744194435085	0.948653265946949	1.46515282353802	0.280122776214162
0.259742446178737	0.0951846944952392	0.885332184085796	1.30582153539851	2.08156485837692	0.927147933375539
0.0918813200408347	0.0429064508950879	0.97979529837553	1.30166766523239	1.85009585239829	0.160420611210834
0.233196285394423	0.020000204939758	0.825447313546776	0.959065347142119	0.665245204270876	0.101094014118207
0.160036813246505	0.0200000000000228	1.6763577630097	0.852705574514484	1.4377160225273	-0.0564666309876689
0.20745449910952	0.0200000000000222	0.500012333563241	14.3067366475728	0.811405178924138	1.49996884501772
0.156948317211248	0.147570798001186	3.99999999791186	0.500000000000022	3.19040597718032	1.49999505893564
0.265033354511727	0.0469150684422277	1.05564875872518	0.829061154478317	0.633743180809733	-0.0365220819442142
0.0438150936798965	0.319999999999977	3.99999824700305	0.500000000000022	2.25125281417832	0.272090034086796
0.133102164550381	0.0506560924404368	1.09840637683444	0.500000000000026	1.41239253531372	-0.779443702758175
0.181041201280392	0.0610605116900988	1.63296669926101	0.500000000000023	1.32489546441754	-0.140875861086411
0.28720145012962	0.0616848536814939	2.03343247420868	0.500000000693462	1.41029139743539	0.132269251613285
0.24379356029814	0.0217871678348991	0.664792138205636	4.37669284577355	1.00730401302605	-1.49999999999997
0.0756556886794737	0.134872924622229	1.09721585142303	0.500000000000025	1.22139931465706	-0.872568713163292
0.130701143585438	0.0200000000000222	2.67069192054538	0.50014926358825	1.21345584638999	-0.0647766245886746
0.0780402716350369	0.0200000000000363	0.572917720278663	2.22461136231621	3.42575244651517	1.49999802210705
0.416743596082496	0.0200000000000222	0.500000000000022	1.15173502878574	0.821070844104159	-0.349409731488589
0.242529377699055	0.0463994520547075	0.630091093007468	3.24619013344938	0.873367653868914	1.49999999234701
0.179448354910952	0.0200000000000285	0.554828730127592	5.9371891900491	3.03661230836389	-1.49999999999998
0.118899707550108	0.0200000000000222	2.3139856275658	0.820370577542675	1.49887071014708	-0.453722787861113
0.100106435351175	0.159918166227901	0.80496320255208	6.71816129154706	3.21849103938447	1.49999999999683
0.12274125919618	0.319986317318826	1.85766011695658	1.77590018233623	1.41864295285169	0.565743762261143
0.0846551446797237	0.0257313080337148	1.49367548658807	2.08988584801976	2.69892341525212	-0.451755436082913
0.384397905782665	0.0454543579317182	0.708724752353339	1.25852907913491	1.74916674604769	0.264655013576661
2.2480288047241	0.115625985344425	0.751375654743606	0.813415331962335	1.27358569109837	0.0461891880435338
0.787950130272606	0.172040705760354	0.520877571756815	1.5774174865778	1.34623918830594	-0.281913829546913
0.669981839527257	0.0310346051319478	0.551429023643059	7.78194944442443	1.32720180092689	-0.478622440074746
0.456439908595825	0.0757106046665707	0.594516876688394	0.886035293385444	1.47040460187246	0.397045168881965
0.454571743060437	0.0438925046994192	0.979407449815904	0.500000039289493	1.1138112200232	0.242716144181643
0.982839169819849	0.0833610468292566	1.44385558654517	0.558320481918737	1.49566759003296	-0.218948011267769
0.2515591275907	0.0267847889551433	1.02416488522654	0.500136839148331	4.46652826784477	-1.19692522191394
0.864113523365494	0.213709975217255	1.02794024391136	0.775427633642146	1.95213470186155	0.584403212655378
0.668242120236557	0.319999999999978	1.66377049486205	1.10310025573776	1.5641546197624	0.192959605189238
0.706293885176648	0.104424225300908	0.629949209494496	7.5133226345994	0.735451203164284	0.0410830095539355
0.266596381185867	0.319999999999978	1.56043231532147	0.902670829132134	0.870208604401853	0.0729760426820587
0.396779922154257	0.0200000000000222	2.60463516838111	16	2.49676239651585	1.23434367906452
0.193857682954615	0.0717989352767422	0.985933300487204	1.38133820486535	1.8306951239438	-0.481831096551143
0.317628206117975	0.0417185363684877	0.983934187886442	0.754864018764328	1.04305180146995	0.132502473972675
0.265555455235562	0.0200000000000222	3.99999999354164	0.51265173318909	1.14254250615367	0.197061097283374
0.919358657139422	0.0906565199175825	0.521654080799919	5.59140834588799	1.0913929597354	0.198028004869532
0.19903897259521	0.0642148734329875	3.82084458339846	0.501784646760783	1.3859584352039	-0.00835359330849113
0.900966760479197	0.0967940874129082	0.51746090663053	2.10881334261732	0.721214741969265	0.505422964813182
0.258489159347926	0.0396426189212232	2.82728572066048	0.500000000000023	0.902635055271062	0.134634198773474
1.32083927958781	0.0424632744248091	0.500000000000023	2.00735921334051	0.579036058620555	0.491818489658971
0.108131478051767	0.0887648325852246	2.54244125669621	0.500000000000039	2.27413288551597	0.703011211109488
0.168507283683719	0.0900767818990959	1.60239283151395	0.961578198252611	1.48484053945852	0.0364799880054339
0.689850918677379	0.0716375662178482	1.03333872047853	0.76186654170747	1.65257421539509	0.091252419888878
0.212539886929946	0.0288336104687709	0.926702185131435	0.500001666050393	2.31455067758117	0.0478710797951892
0.673560417115106	0.319933988092837	0.540005140716971	1.45019322650886	1.30190354463709	-1.49951496426279
0.408898547360585	0.0815312555706241	1.11234298257104	0.500000000000023	1.26091696100858	-0.894434853116089
0.57548661248092	0.0955289190498523	0.902857806166295	0.547626500184768	1.07724480511163	0.436895423271043
1.33590057875186	0.115611175128861	0.868573484128023	0.500000000000022	2.34486452793147	-0.344444992417203
0.246491314704175	0.319999999999978	0.716476778280048	0.801020811622926	1.08521766415483	0.489563853608174
0.265195314446773	0.0964273081883284	0.885416576364312	0.722291367742767	1.26792075576986	0.230901520021635
0.20824705342093	0.124451959496446	0.7262677798252	16	0.659156507677181	0.071721381188939
0.557459036405198	0.0684625748024022	3.99999999988367	0.500000000000023	1.66749953175778	0.212864443113627
1.11155392079785	0.102855485168674	0.681919250758877	0.500000000322311	0.642636010077031	0.49053547371189
0.749425614640873	0.0353383856322285	0.500000000016807	1.05696455440093	0.967072593390383	0.182000872513248
0.392016387487547	0.085930584822213	2.08690565878444	0.621101561420638	0.809072610199059	-0.0945236284526861
0.5070251366878	0.0200000000000222	3.99999999999939	0.500000000000022	1.3434924724068	-0.118601397312175
0.411172412489774	0.319999999999977	2.70035382945916	0.912176494449648	3.56157531911855	1.49999999999996
0.612014123911805	0.143521147253929	0.500002047930508	0.500000000000022	1.41431103413957	-0.371503886796624
1.73701905622506	0.142612222046312	0.712616052472641	16	0.500000000000022	0.0211675791848382
0.196789529697752	0.188355091419202	0.766344411990229	11.2490961114308	1.01733610571666	1.49999999999998
0.164467001763299	0.0756485728128669	1.28019265862188	0.500000000000023	1.48714183655102	0.370629966578227
0.146673793543504	0.319999999999971	0.937857452371578	3.10192362293567	1.47791736298952	-0.474217119809685
0.475112490684288	0.216016057959068	3.99999999999974	0.500569588071333	1.80624002392146	0.357453715640928
0.271246140869798	0.0294212837498169	1.13780752738331	0.781622999536854	1.81216949924143	-0.517810465195425
0.328843129875762	0.0582051676001258	1.32120108930727	0.500000000000023	1.14363431160409	0.186250611815016
1.06817226257406	0.068151837676183	0.80966622241775	15.9999999963155	1.74248755805886	0.956058615133483
0.197304728485	0.0704470791259874	0.786173243376316	0.500000000000022	1.46790054876663	-0.435156314359645
0.52666128447803	0.165456883606525	0.634754062125875	0.500000000002542	1.36542378137805	-0.917820829154
0.402576704395008	0.0401979819298351	0.576584668863962	0.50000000000003	1.54537901779064	0.148012751234746
0.845947126525866	0.0355928055843939	0.893180166680913	0.500000000000022	1.76867309671957	-0.0432323985756437
0.396925434007884	0.0443951782059831	1.87900205627597	0.500000000000023	1.47251130401644	0.190506425166202
0.431861931137737	0.319999999984578	0.625401182882896	0.679244932793238	0.773522751038917	-0.188218906851637
0.638504949119632	0.168389910025404	2.93373280971986	0.736106634588694	1.14032056662984	0.100386392668632
0.323670968761899	0.0706378603361319	0.750953436289829	0.831109692836702	0.918464041568622	-1.4999999918955
0.545220448767212	0.0330285673527095	0.619722209879379	0.983860092798523	1.63510181316065	0.386843044986171
0.293032865798409	0.0200000001317374	1.01062390625182	1.0912183774036	0.84983201906284	-0.254422277466619
1.14451120721576	0.319999999999971	3.30225496293175	0.788022595623498	1.47114950970996	0.30536048680259
0.78192002235865	0.0200000000000244	3.99999970563975	0.603507767485295	0.500000000088279	0.0445678559974144
0.196855168202595	0.0665668627315112	1.18449578643457	0.500000000000049	1.60388584727969	0.116069621423711
1.38686815219463	0.211840539942521	0.715416921954307	0.936735469476192	1.49347874714876	0.406662990178611
0.666685071651899	0.0724126008429671	0.831346910086252	0.735896662629201	2.52153228087531	1.45350381746561
0.522636033207324	0.0287303820727281	0.519910497453562	13.6488481996098	1.41162173086643	-1.49999999999764
0.237772398564184	0.0611831282293961	1.45964794874331	0.500000000000022	1.43742103735508	-0.294461984777
0.260067813685164	0.062218027815181	1.3295363466838	0.500196701022506	1.5128761318433	-0.194662620297976
3.56030997036541	0.121348288775852	0.557101872237051	0.555188834164702	1.30089400309825	-0.28411778545359
0.471552081243174	0.0916601219399795	0.933862880857743	1.91252365117075	1.36557128350726	0.17447447347657
0.332016217786707	0.111998768057493	0.854227881399044	2.50456169813287	1.50003686866507	0.244940344615858
0.816723425569353	0.0806903469216046	0.553869857565734	15.9999999999782	1.06407268760279	0.229003503324321
0.251925973167121	0.0561735836308295	1.28008736906715	0.804153715365749	1.9908710103087	-0.25544740260237
0.130820192515442	0.0377995543972504	0.659966615473984	4.87456383872	1.51328723154344	-0.2133096160005
0.336946779946473	0.257994623732018	3.99999579765627	0.665656687510798	1.48097443936889	0.150932958938235
0.39498619931869	0.0543278900068496	1.5260856886299	0.500000000000023	0.912228514578595	0.0500579717407009
0.269009171327468	0.0304294434849535	0.595663722783067	8.76420529832598	1.14488110617419	-1.21186265136015
0.20557965659903	0.0645983411422692	1.46396085437958	0.500004869770538	1.54839402229089	0.115540764315407
0.140896784561579	0.0844317637031122	1.20604156678079	0.500000000000024	1.23860734503168	0.327562918916795
0.383543483871848	0.0974086591452461	1.99281391879251	0.500000002462787	1.61105821284818	-0.347265307448661
0.42786706488534	0.143895340174275	1.01519822695309	0.500000000000022	0.50000041152724	-0.557394303316094
0.217342968271101	0.0406360892216502	1.11418783712224	0.500000006654751	2.72719165856894	-0.216026247667829
0.483958585910015	0.0860502910726355	0.692592335225385	0.759496980413462	2.40895855668037	0.254101053779883
0.409723917417476	0.0368601961693666	0.620820852828849	3.78772340208807	0.500000005994384	-0.583774856616127
3.52474008489824	0.118619390967775	1.1451111734724	0.500000000007528	1.99707578951658	0.545528466361815
0.31450905587261	0.319999999999978	1.32563301508317	10.1905864352347	0.834856376970488	0.22020518607485
1.11419577456407	0.121084386846938	0.776119853647833	1.53136660199908	1.4475399945083	0.821870736339609
0.332042499087016	0.0298555733913609	0.68072416564251	0.797817671152198	1.55047946078727	0.600818311895705
1.14766464582771	0.0682800539295991	0.674375648343248	0.500000000000532	0.607654294692521	-0.474334106523583
0.633468612350788	0.189935677343892	3.99999999909304	0.545345799402094	1.46920868832044	0.074538637981669
0.203595078830213	0.105593011738399	3.99999999576113	0.549078036854146	1.82920563303052	0.143456251810367
0.194312656829094	0.0200000000001164	1.8852166406415	1.2581716489786	1.3218568175914	-0.658471515186984
0.848960044794368	0.107101314283884	0.713986306816673	7.57252328859697	0.647505313153192	-0.114957832117593
0.243179698180129	0.0682574498945522	1.50537700708159	0.571697036010006	1.60273913419354	-0.0866279640828181
0.233311312842206	0.319999999999978	3.99999997685123	2.5369579227174	1.66535161010905	0.373751151974688
0.288551871225496	0.0456924883035633	1.07172309044458	0.694444925036307	1.80347162455755	0.537781071817771
0.892368732982847	0.0434424290110201	1.62515162830772	0.500000001797137	1.23446223875879	-0.0917977121039174
0.95223809941095	0.215212263110905	0.500056711262879	15.999999750454	0.500010569702476	-0.139578209315837
0.149228450908335	0.319999995380909	2.60445207114304	2.28247648627537	1.44454015968918	0.515572648307984
0.457786940927473	0.319999999999978	1.37720755679834	1.4029415451769	1.3953965319163	-0.0350753399140031
0.137850772130511	0.0323788319000404	3.99362323649441	0.52166606336031	1.30006694875068	-0.173381064119959
0.247004045320325	0.0814007826983074	0.849811693771894	2.3226160533827	1.41362706330448	0.0626257471614796
0.37232126361499	0.319999999999977	3.67752155531055	0.500000000000022	1.31565736490735	-0.101988189184385
0.694003247721204	0.0905927822336174	0.500001000640901	1.31159059628399	2.142325951211	0.0210299723427763
0.247653076335935	0.0597326784442863	0.941337648924076	0.500000000000022	1.68113171547963	0.0508269024989996
0.453638404541101	0.0816248674855045	1.81973339090741	1.22661008339355	1.52852577826831	0.313406640660813
0.135141629044999	0.319999999999978	3.14681280540004	1.30378017287025	1.74869557360093	0.384582733092289
0.308609439186737	0.319999999999978	2.72581888145783	0.598695885483063	1.28395427894505	0.0839655663438728
0.40702496287814	0.0364662702657094	0.643502793170432	2.99988299447614	2.83287999301079	0.951951300273811
0.081787209185458	0.244790113208402	3.81687974623298	0.500038225344317	2.47115814966466	0.637249013349776
0.122631046847202	0.319999999999978	1.66503860075374	0.676042728222121	1.26074968115902	-0.04549854027245
0.180720166441128	0.0382967427511662	0.864367557297186	0.500000000000022	1.63351961904717	-0.380888749192551
0.302681244028003	0.109313743416275	1.04673142307471	0.500000000000022	1.32660307898308	-0.305696910773186
0.192549435173829	0.0848779024951167	0.590818054975294	1.89352115855274	1.52619684959604	0.606488874139084
0.159293070063922	0.133349183211354	0.845156417973009	0.948552117789966	0.960167724458978	-0.00965291070772408
0.242981428878766	0.128900438801654	1.96803397669921	0.609470929968893	0.981842647099293	0.0392339265335135
0.481152762683588	0.145395833972304	0.524892556209939	5.0056258154423	0.780407407317022	-0.0625897996483086
0.14366665274109	0.0200000000000238	0.833158992493142	1.03135416065893	1.28574404164415	-1.06817776382815
0.252474070378403	0.102519925503584	0.849377593308931	0.815810392767788	1.33088095649925	-0.167730284221309
0.503933996664969	0.24231146045486	1.07711364977211	0.655208193554384	2.10525824753603	0.4116644183942
0.376087703935815	0.0200000000000222	3.23050317452014	0.500000000000023	0.981066086845777	0.0126065278344198
0.0985868593502536	0.0337305781047488	1.37885763217975	1.23111939477502	1.55701341342238	-0.229753480009019
0.127402524511318	0.0851981996517062	1.38140713056885	0.500000000000023	1.11565496683505	0.199463870254708
0.0925317671824107	0.319999999999978	2.72907532713062	0.622193698119127	1.16343476841617	-0.194967163148297
0.16345463428041	0.0600011208880455	0.529354217119997	0.761055379374761	0.568473840195505	-0.582948482461003
0.276043442301163	0.0883483431468277	2.61050878933406	0.599819168276169	1.74920649706512	0.200242181842418
0.086752405700677	0.319999999999965	3.05746568116874	1.70327455883328	1.76525067641127	0.510674191171856
0.136516641858383	0.0315171042635512	2.05745234721033	0.600983126962244	1.33486295299468	-0.464804977501356
0.13112940155236	0.051134592787621	1.25372943600053	0.597855633144968	1.75913579929885	-0.360999214869806
0.456695272738993	0.319984014096949	0.676948735758854	0.584934655209182	0.752715579957377	1.24576854576355
0.601807923226046	0.19098089268735	0.740890233192182	16	0.500000000164472	-0.0153687424761032
0.27568528044781	0.162312555731266	0.836515630415585	16	0.500000000000022	-0.709561496136738
0.281147231564016	0.0336621903760292	0.652320796646281	0.973775161433495	1.62118117959481	0.19496823702474
0.222583174671772	0.122012735196692	0.947829492215554	0.500000000000022	1.80839811534972	-0.643996772243481
0.268416856846667	0.319999999999978	2.04327707374578	0.500002662574849	1.3834875264834	0.132519126597618
0.182970345123234	0.033312049350665	1.03984838882225	8.6273396764367	1.6363980240913	1.4721922600085
0.353465254434112	0.319999999999978	0.774876252907494	2.92152041346402	3.07059876464932	1.49999684014699
0.259621450169939	0.22566245898213	1.37690377752601	16	3.23099269164743	0.405378149102359
0.180560197758973	0.0527860532035549	0.918344780961618	0.500000000000022	1.51175967917958	-0.363735138754497
0.172106346781759	0.0200000000000226	2.25819576045484	0.500000000000023	2.07927418825805	-0.612083507908541
0.0829670977700276	0.0323193178746385	1.37602929899011	0.976605633966625	2.56700268461525	-0.693792303059303
0.151585919772792	0.218616647348509	3.73540345925596	0.500000000000022	1.34238656894858	-0.214302750461561
0.284394482198168	0.0878427705000705	0.721541087180913	1.80510262790054	2.26159677408326	0.578700873638001
0.125989044361101	0.106332063361978	1.58175883955538	1.4741527459196	1.45954685024541	0.36623129025132
0.100882014459128	0.0567566153427055	3.99995272119736	0.500000000149732	1.82737550110558	-0.42360950115416
0.0592983291406272	0.0532771784650776	1.95371889970847	0.968865248784811	2.17733403418347	1.25737587573669
0.365124043476223	0.0727193107074572	1.153040632279	0.500000000000062	2.01515153221649	-0.0202233508337815
0.179818611025137	0.0206191010475162	1.10009719018276	15.9999920091158	4.09691636505693	-1.49999999999998
0.107426432396641	0.319999999999978	3.19872236402123	0.58208260182804	1.60664142478444	-0.0528887798854186
0.487007288908972	0.0704828511579159	0.693746245392888	16	0.500000063021802	0.44367395602021
0.102032000039954	0.0634854141864164	2.78754316548099	0.540550744223655	1.25538941884467	0.000940704322860013
0.366807363899586	0.182582368196208	0.500327332250379	15.9994330981117	0.566802205980353	-1.48102005624491
0.315352737395986	0.0200378037754507	0.524240711940584	13.852129978577	1.11762557286518	0.686754915860665
0.669039884103543	0.124013820990062	0.501740921135101	15.9994206238187	0.677266114445681	-0.988633984914409
0.116086262441104	0.0203462855780864	3.0554008366582	0.794954164520286	1.86914894727757	-0.601908179802728
0.321351666855769	0.0715484871031615	0.626450206623666	0.732113698937257	1.08633773877671	-0.842614965922667
0.238887083421339	0.0200000000000231	1.46538558842046	1.65717574010133	2.13398089708503	-1.44327255693253
0.318177236145332	0.319999999999978	0.500000000145779	1.03073071190196	0.829117730597175	1.49999999911116
0.0835175574499717	0.0503336676228787	1.23085946166676	0.500000000000023	1.50846853515963	0.129122378105677
0.14251268091349	0.103668062678154	2.0665124189168	0.500000967528408	1.82170970687574	-0.281936287694747
0.529026510664987	0.204588081738367	0.519990237274645	4.60966074086718	0.654806933111615	-1.49999999985665
0.487245852549091	0.0700529713396822	0.500000000000023	0.674222226251672	1.44128092286932	1.35389141635951
0.403084818295023	0.0254125227783986	0.682478201082093	10.6607808735435	0.913235772832179	-0.00243664213992224
0.244555897851545	0.100160181146845	0.601622259483229	1.56051916528806	1.42153232794959	0.219801559321728
0.26331417424401	0.0721157272819451	1.10976521008944	0.500000000000022	1.46830808597442	0.592397892575899
0.408896157027521	0.0431920968145444	0.506346900173197	0.500000000000023	0.999471933989324	0.563360129433309
0.271445958818075	0.214713439486268	1.54016713047874	2.14378057925375	0.888155789815443	-0.00321703230466106
0.174125560857498	0.0591099234757917	1.32561291703244	0.500000000003263	1.7092118753656	-0.242464514747899
0.197779929349696	0.0534330434026	1.35668531873168	0.500000000000023	1.45563530531369	-0.542485401073418
0.327032492819913	0.079665243644169	3.91578070634847	0.500000000000022	1.50117352530091	0.081399154680786
0.162965043217866	0.0685670239963667	0.967646901471354	0.500000000000022	1.51917038447008	-0.327374951858923
0.222610093504691	0.155041345369534	3.99999999988609	0.574546176655066	1.788738114158	0.314221555462084
0.229388560210338	0.076730975839993	1.21983316987304	7.01065544679818	0.618124326732123	0.164299071598668
0.18952350343898	0.0439243234390741	1.0827025755477	0.500000810955479	1.8488483022738	0.32920317082087
0.193651341615201	0.0359725016999516	0.864534519454226	0.500000284187626	0.960145027484849	-1.09093787721152
0.196498978711483	0.0868705506550921	1.32105415098527	1.17654876329913	1.95208130896235	0.458241072797846
0.50913012645473	0.103458754545726	0.588902533480361	6.57208978088765	0.88750465862364	0.0635057694983516
0.154882033911404	0.0523510337661986	2.49903429381765	0.500000000000023	1.62744342791631	-0.134856917344189
0.165254220626729	0.0539946240509089	0.829336952929554	2.80912407983514	1.46113492091791	0.415577733311522
0.164923167262581	0.0784329252046962	1.440742451035	0.500000121559418	1.56382422324516	-0.433187656454115
0.240415396230108	0.0200000000000229	0.777544467359717	1.07475720249491	0.624909101168758	0.0691521935143648
0.0855799128692974	0.0308981534873195	1.63168238637214	0.500000000000022	2.27569810578349	-0.293780668415758
0.288680768421739	0.020000000000023	0.7859573089518	0.941946996832379	1.55885703260163	-0.228505749663882
0.345459833884107	0.277784651347231	0.623720154749811	4.10816170796299	0.911775956699621	-0.828825835413139
0.125632605114408	0.0795468539127551	0.897907367460837	0.500000000000023	2.25767777048518	1.49999999999998
0.124516159250355	0.0200000000000365	3.84256709387517	0.500000000000022	1.74455712375776	-0.0774533858921332
0.285285819430066	0.319999999999978	0.500000000016372	0.862839223533941	0.770092939292811	1.49999999887381
0.197542766925459	0.0434180106690884	0.861467546486768	0.500000000000022	2.17595100818371	-0.123925995605821
0.218821355811291	0.138734671773626	0.729522735791887	15.9979761460996	0.602574563923854	-0.802878251642027
0.231390696912032	0.0366207017825972	1.29150343433519	0.500000000000023	1.33360618029766	-0.0762715796458316
0.157455378606773	0.0563936411010536	1.2520493829302	0.597823542449939	1.25562234837881	-0.235551328065426
0.149155718557032	0.0683794049792705	1.18369135588451	0.514445816160471	2.09610899331465	0.0464749905330554
0.261121499213329	0.0311511300066778	1.34749889891029	0.500000000054121	1.00654528528091	-0.0738744569638284
0.162779348190456	0.045843780138712	1.93047863950311	0.500000000000023	1.1731782949109	-0.14829629583189
0.182063026405	0.0786034655094106	0.859583591038629	0.500000000000022	2.74712550940922	-1.03689561261231
0.103809998515665	0.0308671047218592	1.44919552955052	0.500000000000022	2.07574203854611	-0.326470922977686
0.308061852878326	0.132959478494357	0.566024694102075	4.45053724640654	0.644032955161775	0.171880282470884
0.127316205800646	0.0453336523855116	1.48601756191998	0.500000000000027	1.91097943966307	0.0177952986104377
0.108947529404393	0.0275416636826879	0.96191506923174	1.33505850618929	1.16147479279397	0.177047701705277
0.183463034148559	0.319999999999963	0.796737061690607	3.29760474575151	1.01154297309602	-1.07818629307623
0.0903002696287153	0.0358711373928315	1.11947462983992	0.74173149891728	1.80324395889779	-0.286362010078256
0.174611275068086	0.0510450385598489	0.760801462218173	2.86159917333685	1.3909481367274	0.519569765199109
0.15510461973783	0.0862811092906007	0.655004337013215	1.59801206414592	1.0832051168039	-0.0520200545197705
0.0917403230868944	0.144575377248329	2.49541052226301	0.616893375023547	1.53240192265743	0.247846955030539
0.238020207825591	0.0218929509204837	0.927118520837927	0.911771537197054	2.02753167211687	-0.226786542217334
0.874891031352301	0.0842821945431618	2.16235316578184	0.500000000000022	1.05289366566405	0.011736992116121
0.216704478419646	0.319999999999978	1.52736508986412	1.41755852737202	1.485352738841	-0.0140825130362595
0.163558680746044	0.0672805782858061	1.29738060464341	0.500000000000022	1.37367002314825	-0.804588176504622
0.505787954677086	0.0577634891570537	2.98511322798282	0.5000009545422	1.73673432298422	0.138890145459263
0.0868672831032018	0.114232828014946	0.810884932569312	6.44751936254445	1.55697141729932	0.547897672286175
0.47842026798955	0.0392584696072684	0.756406527796751	0.966093476047307	0.857681277053544	-0.305703402716135
0.554877322758464	0.319999999999975	2.95190703331591	0.623501478890142	1.16420154576286	0.133613329198691
0.201851069948137	0.156945761618983	0.85665829328099	0.886966905046384	0.869552632065605	-0.00900186107403216
0.238042073841892	0.13438668256441	0.772085999511944	0.500000000000022	1.25293086096838	0.731620856502892
0.0912595448671045	0.126543114817761	1.18318040642991	0.500000728205495	1.74965409913793	1.30852468704445
0.366704608597723	0.0961373874166827	0.665508979905701	0.500000000000025	0.575596817071187	0.350194482372788
0.46006712078673	0.0200000000000227	0.604435080887111	1.30965351291371	1.32582735707381	-0.235372876207511
0.182505312201672	0.220506543130065	0.973083996011618	0.975476532717034	1.454941191156	0.583126744179415
0.255162264758303	0.0200000000000222	3.99086142537208	0.500000000000022	1.58299208571207	-0.900695712027072
0.293130185385976	0.0200000000000238	0.701000165713283	0.55120271544695	1.10340891600719	0.203173079233625
0.171089030487042	0.0214951359598764	0.716873121129517	0.894033241681406	1.98188569233684	-0.0768227850086583
0.103465208337119	0.0380042639886358	3.06995042583774	0.500000000000026	1.53301947227356	-0.496381090986367
0.146407373424013	0.1731192072041	3.99999999999998	0.62966337750243	1.28146864927613	0.0715437844950561
0.400091087672862	0.31999999999997	0.616464791523948	0.880262660376223	0.508035241924208	0.086347425947215
0.187524740847274	0.0291635774397972	0.803641903272618	1.02858234810848	1.055962489629	-0.212257240624153
0.145282363630491	0.0200000000000222	0.815192636359137	0.714102764968436	2.91783519851731	1.49997154740928
0.103604710760681	0.319999983116569	3.06256701250275	0.500000000000023	1.44760597925641	0.222676490989642
0.151349804668092	0.319999999999978	2.12072273195683	0.500000000000027	0.680050791269545	-0.172662260154705
0.106103110058771	0.114682429816493	1.42118887872095	0.500000035550486	1.95551210240961	-0.0177515288353129
0.187287319135859	0.0404216617733362	0.635723255574425	0.500000000000025	0.651031578890355	-0.576460254615972
0.20331638863491	0.0200000000000232	0.736789473431216	0.670014434537079	0.922436216821927	-0.0607937850277324
0.118302230422325	0.0344194051805065	0.595537138978281	1.86727992067204	4.99999994709856	-1.37334318107115
0.118553377110067	0.259314092766053	0.844264697516398	2.00793447240345	2.25982100081904	-1.49999999999982
0.15339835978145	0.0200000000000222	0.892774646704591	0.500000000000024	1.76187815936461	0.317860422884411
0.238435968589686	0.319999999999964	1.52889852069292	0.738924521300779	1.10391944031322	-0.122070955658125
0.226056923587301	0.103225710348927	3.99999999999947	0.500000000000025	1.09293571920287	0.0322400378031641
0.251265270155965	0.0401020919626752	1.12549678028503	0.721008837290471	0.917492676896845	-0.493480448013073
0.780974858273893	0.0439239311208814	0.635305905684863	0.500000000629909	0.938602016548534	-0.207102918801865
0.203760137938993	0.0856512178635434	0.680098852302084	1.56228856541147	2.10828279415394	0.975483693902304
0.158294742652705	0.319999999999977	0.500000000028794	0.500000000006925	1.72465134456648	1.49999999942595
0.180528206981608	0.0200000000000231	0.773236168176205	0.905413749548706	1.7286848069592	-0.422809530149355
0.243571192273651	0.0687933853540905	1.44795444158856	0.500000000000023	1.10004272967765	0.15216726146959
1.04321345340404	0.0582939533077579	0.953762451062134	0.500000000000022	2.53561278542099	-0.511907579826011
0.237069147928073	0.0372780266633705	0.50000000620001	0.500000000000022	1.74877723507109	-0.851397890729082
0.318090021514483	0.319992195918533	0.50000600656393	0.535548086294703	0.793579031401412	1.25438696562481
0.317116437156821	0.254287710059201	0.94368808354764	16	1.26973197767261	0.18655567056218
0.377874199771962	0.0398551593808684	0.714045283493982	10.8843597079572	2.85546170788291	1.18520414139578
1.03234479199523	0.0462215532232105	0.871811650757697	4.00138485553498	1.82418326648598	0.243219571798208
1.51462588830684	0.31994264655713	0.9407469507583	15.9999691685545	0.628877234285217	-0.524659753607165
0.172831691856106	0.099470915455883	0.757893452145479	3.68279816372889	1.84198442294917	1.49999993366331
0.167593574039707	0.319999999999977	1.24481132743887	2.96336573456518	3.20220080674078	1.49999941019143
0.274674303868351	0.0677503893543901	1.62203517153764	0.500000000000022	1.65688701165297	-0.0405797700247982
0.394810525648335	0.319999999999978	0.706471123929853	3.61994095576127	0.99942780908827	-0.401974555575012
0.473389644789237	0.0364781846464686	0.608086176105839	8.95604815823425	1.48116837450133	-0.107893753520926
0.304281216329366	0.0200000000000253	0.651338575954294	11.6591501422868	2.89323257248505	-1.10438256393366
0.432175245821672	0.0200174067561627	0.620434084575752	8.68847903855047	2.35810736563642	-0.815828865474726
0.315077688277846	0.0319674871283264	0.740247582361953	0.916739329295558	2.10853941693846	1.49999999308299
0.537763103316489	0.319999999999978	1.27670593466728	16	2.52438138572749	-1.26897228987497
0.13029886990778	0.0715762410723646	1.07390886914335	0.848530086982164	1.25864301591194	-0.298041807546127
0.616634676159721	0.182446276648456	0.629769465396877	8.56831076991022	0.823492562761513	0.219158862482574
0.633066594208551	0.194130134989625	3.99999572786978	0.500000000000023	1.6820363172144	-0.00307454424652771
0.651698932298987	0.319999999709277	1.29918017209467	4.19185564161662	1.841592783802	1.08673010725455
0.487002442176102	0.0200000000015236	3.99999993212781	0.747882658781718	2.05972357296354	-0.359864401743391
0.31985956177754	0.0424287824938961	1.67840386900894	0.70783116074747	1.48460443554248	-0.021063249657085
0.211563581663502	0.0814357105554454	0.710799597446175	3.2711214846336	0.712777353595508	1.32445567450675
0.371512716021776	0.0352224752573351	0.682141432110273	1.52417149534785	1.92863857580017	1.49999999601598
0.592516384762679	0.079320330998953	0.710675573864277	4.60609848717281	0.842037444863586	0.77771556624566
0.305225185023617	0.123295813499589	0.673440402932612	4.48035117207032	1.29074877724454	0.519933176652696
1.68790525978651	0.0305961014824888	0.700288282039659	0.674564393296616	1.84837681432816	-0.00334078044818312
0.147385808449421	0.0262196984642977	1.04114337260882	1.9256230496618	2.07515346734312	0.789554481703666
0.562692530875182	0.319999999999971	0.630895109656285	4.99479984977629	0.720942688429965	0.511043000891847
0.204672158708875	0.17184990967841	1.59853051861037	4.48192728622123	0.919263347626345	0.673844143749724
1.0548824692936	0.127781903845114	0.604177703069994	8.84399372726986	0.674098862198143	-0.29801088140446
0.490299015340003	0.0391422695530503	0.928111216529119	1.02938349684944	2.3702619854507	0.527052312681666
0.460053764760987	0.0787610720963662	0.988845139867388	0.500000000171726	2.09637190596682	0.433681073811603
0.19414385051867	0.0807346864001674	0.768435193144091	0.500000000000022	2.67643435070936	-1.0276887893512
0.360364311851219	0.180211142126437	0.765950736874378	3.99856031206341	0.500000004249396	-0.451058312913708
0.337757994131032	0.0200000000000224	0.567481338041706	16	3.26675976872912	1.4999866728504
0.61851615951491	0.0582950765267057	0.755316431923519	4.01067478475506	1.94823214856782	-0.107470935540096
0.343060778308754	0.0518819329364319	1.25496776185762	0.500163519445855	1.82835183201809	-0.0362293526744515
0.142986445020558	0.0215896959983269	1.21678845354625	1.96222591681666	2.05536503678584	0.306466658679342
0.468423220166286	0.137425761592945	0.500000000000022	2.25361812926546	1.00825053207262	0.684311226918389
0.390232188543394	0.0200035612613102	0.758524924310233	1.19583523448497	0.826008599237253	-1.25609413804006
0.534699643542072	0.319999999999978	0.826958290085647	16	3.06833601325626	-1.49999992254422
0.131448954391888	0.219436623825666	2.04439733356933	2.15481845966293	3.51438760775416	1.49999999999958
0.184462142983414	0.0378919820127441	0.779842521721661	2.1051821811215	1.8844223566921	0.381566189006839
0.451834119955325	0.127135057859981	2.44179119023212	0.500000000000022	1.31367513063763	-0.366890127513586
0.131978996886488	0.0332300074481915	1.34531305796296	2.52283016690218	2.0690269585697	0.419252202203937
0.223316858418167	0.0597435408099947	1.15536556055201	0.687372767521053	1.75623233532947	0.136391948255385
1.02523092587994	0.264279753169941	0.864692610427981	5.16066004998673	0.870191723312986	-0.338812997124319
0.323271248429854	0.24859827168147	0.920339858744803	5.59470657007106	0.941607810998494	-0.439640266852962
2.27181570641316	0.0634631391158976	0.57433034676178	10.2969193244914	1.01577647823056	-0.0278233639246637
0.388278116678535	0.155060712976786	0.500000000000022	0.81760001245362	0.517913352579653	0.484190534956338
0.516824554286835	0.319999999999978	0.500000000000022	4.10218049188166	0.649755467345766	1.49999998977686
0.100325644893737	0.124722448985349	1.71778723006416	2.03253345333057	3.03420761207325	1.49999921298287
0.18044219223497	0.0214384197836435	3.99999999844803	0.94067242026475	1.93203035245706	-1.09627932725499
0.227277934037173	0.0798963068353043	0.786042488822029	2.7171144821111	1.3686904604575	0.401440176945638
0.44168851980055	0.130817098144295	0.552190934747293	0.500000000000022	2.23404364104795	-0.63008524195692
0.545709455258771	0.319999999999967	1.55834319857644	3.99250859540426	0.500058585392664	0.33372246053653
0.189054770300535	0.0375060099816279	0.950385728339447	2.37803889299164	1.77516362023645	0.632038413951414
0.363431071896461	0.020000000000035	0.704081889563613	1.81018474319769	0.589491429042425	-0.0970523342625611
0.559748053418891	0.0504949481769828	0.534410530386121	1.85428346134555	0.532763887098629	-0.003588897715651
0.332991160564394	0.0947366224662273	0.56073357290223	1.18868682602548	0.808887350769687	-0.729314497811586
0.205155297475017	0.0940477261437452	0.594678190051477	1.87732468990351	1.68737819927248	0.269869345749785
0.541980528931566	0.0200000024223289	0.523322751262995	7.72296747268976	0.563212748376563	-1.43352212207952
0.186572072863306	0.0549370476198157	1.3361874860949	3.97767009409425	1.13902086567452	0.226781910116689
0.527161744228578	0.319999999999959	0.888090899066647	16	0.516676032241184	-0.0796517749600095
0.195609094850578	0.0587459587022572	1.56509372907686	1.49172118071161	1.32164408776854	-0.0295439307209629
0.367527208007992	0.074566064642881	1.78732041620503	0.753506225583636	1.46219801889724	-0.161476291571561
1.86482000288954	0.026435338783485	0.759012012292276	1.85226360010354	3.0943809330818	-0.933176730032261
0.476588043962684	0.0200197479075159	0.518245966784112	1.06590866390894	0.517109455021365	1.38355285090344
0.157399250680751	0.319999996288031	3.99999999999313	1.80207493919775	1.68868730944886	0.68846210836562
0.143809006938495	0.120056794698877	1.3987591821543	1.45295529645847	1.64690021563304	1.49999100204505
0.353676132780053	0.319999999999978	3.99999984372425	0.500000000000022	2.57264869590758	0.597374993216741
0.450170403105885	0.0512079911863178	0.644394299180963	1.67254074138525	0.915421072252469	0.966300150594959
2.23029122178202	0.184552799436761	0.672725472833295	7.35056246886049	1.4879135293407	-1.49999999650542
0.436466756642542	0.137557335018212	0.987144384827734	1.92897130915508	1.73768289270715	0.890123660406273
0.075797511089813	0.319999999999965	1.06000778736386	0.500347647855872	4.99999999999998	-1.31676797562292
0.174217390319672	0.0200000000000222	0.857166549585191	3.90737705893413	2.1082913122957	1.49999908888017
0.638121960113504	0.0200000000000224	1.08317702741594	16	1.41013597226177	-0.0295109092021485
0.344636711509967	0.0200000000000229	0.725372979904887	15.1734588757928	3.51211306284986	0.242042381401479
0.272906163707247	0.0200215298097309	0.562010867040611	15.9999997690255	3.66446505690677	0.172839448555348
1.28742848188038	0.0200000000000224	0.500000000000022	16	0.772547349310719	0.599017137231752
0.228783640466219	0.0200000000000223	0.500000000000022	0.524125589196366	2.07914595296195	0.712230272573076
0.289667228198611	0.319999992629906	0.824336034373452	0.928724064021536	0.500118944231631	-0.722846138673852
0.40631609869432	0.0200000000000245	0.500000000000022	1.08735176903944	0.819173374218343	1.49999986561543
0.322694539194954	0.0200023697083599	0.534726911490553	7.08686851542737	1.10159674723483	0.596202146886582
0.347931936094031	0.230155814502322	0.613854430761397	0.622766002855982	0.5962598073808	-0.614171114040337
1.42778468253522	0.0458694915780005	0.500000000000022	0.500000000000022	0.500000001937314	0.271807055481908
0.778649423612128	0.319999999999976	0.500000000000023	3.92813128405845	0.500000000000022	1.29717840433439
0.209903381686325	0.290436934339787	3.99999999999674	0.500000000000023	0.821162353014193	0.000952609055089127
0.0871011547545859	0.0414652021959772	1.53983950106714	3.26891994256431	1.9144415850331	0.832935275069518
0.250979226840464	0.151585690413506	1.17934713340973	0.500000196678059	1.23368076535298	-0.278689633067222
0.24803337544409	0.0200000000000257	0.922254978881585	2.79673534293117	1.76022209765934	0.440889742360416
0.268010276576546	0.170993531733585	0.575189756367059	2.72706514502871	1.51996657598252	-0.270579585688197
0.409881665703786	0.128337866316491	0.500000000000022	7.35581601040948	0.731126917594863	-1.49999238569142
0.428350115503072	0.0335394050379808	0.765151362830669	1.57613332575082	1.03870235431809	-0.147431335494892
0.230195414469426	0.0308931263051047	0.808416180791218	2.04528432289646	2.23856694957419	0.134434129999764
0.278634507228963	0.0981645116434626	0.713527906884867	0.500000000000029	0.761635278748368	0.845723479525304
0.343895749413036	0.0450062999057285	0.589092629995662	1.63077268362284	0.54268575867548	-1.49999999999996
0.159558846216116	0.0460345319684628	1.32468415481057	0.987202888067794	1.54044296959857	0.102265689843919
0.930369031154821	0.319999999999977	0.500000000000023	0.500000000000023	0.815764237907029	1.49999999999998
0.274036259945777	0.109487368626769	0.969071559704056	0.500000000000022	0.868998616490366	0.285704664476132
0.75226197384768	0.280606589300474	0.500000030240394	0.500000000000022	0.500000000018257	-0.499557457948413
0.112673888968938	0.0613983888562721	0.960997173308994	0.500000012086685	2.97639923927065	0.974216915576374
1.08609387683317	0.0905635274813837	3.99999999999998	0.500000000000022	0.921219894406795	-0.645891452304126
0.348054066779179	0.0203615058984424	0.834759216970301	15.1704576261899	2.30146272192811	-1.49999999999996
0.373294541293856	0.319999999999978	3.20574412736411	3.20520518982922	0.735869871669139	-0.0215031409573567
0.234925903662324	0.0713742949849736	1.70957822618962	0.500000000000022	1.53377946982516	-0.163190916451298
0.469012746654479	0.0490956601711052	1.15369785011617	0.500000085496428	1.70325235707102	-0.320700940954368
0.18581229038348	0.195401324409211	3.99999902130302	0.500000000028455	1.95363826520475	0.709767902721117
0.396119705324809	0.319999999999978	0.500000000000022	3.23766999377232	0.803873821945689	-1.06826238975763
0.399913408284018	0.0716174845956556	0.612476990728592	2.90350494349714	0.916224682940123	0.517371673671016
0.321454616734564	0.319999999999977	0.500000000000022	0.500000000000026	0.568967441628669	0.518008075606667
0.285706501233735	0.291097227409364	0.867618751252243	5.9743511687231	1.50874317873199	-0.248957565611695
0.205297435394582	0.0200000000000223	3.99999999988544	0.701913790672124	1.1352974041152	-0.151831531455855
1.14925642146102	0.103814315966018	0.847288921496649	0.516574826942231	1.55429008500721	-0.346327067456148
0.423344187452958	0.0961661349612245	1.69100841624943	0.500000000000023	1.00980081332528	0.227412802106725
0.271143685742684	0.189437285593219	1.8361037277676	0.735530228951435	0.702940357823289	-0.264627727561531
1.45626788206928	0.319999999999978	0.500000000019896	0.500000000000022	4.03152290689626	1.4999999999941
0.946976246240789	0.319999990821728	0.893141163928244	1.71674903144902	1.24659044630582	-0.690915911381951
0.102795558686732	0.0340278400934563	0.756635928378649	1.17139855528342	3.27521574726932	-0.511346456435919
0.16368768259955	0.0681261011423862	0.728762266145786	1.22553060772229	1.14791876848435	1.09451551323207
0.317149189124251	0.0214971861928089	0.500000000000263	0.500001016028399	2.3255348704395	1.49999999786349
1.05285058839499	0.319974763843836	0.617614967848317	4.98215957811748	0.798036397250949	1.49999999999998
0.358537109323989	0.178772637627506	0.789439965013374	0.500000000000023	1.30817312610013	0.0399774346149573
0.31002135490449	0.03403475609396	0.767377321402651	1.37180602553307	2.06160256904562	1.49999969827663
0.440346044322854	0.0211838196475917	0.500000000013966	0.500000000000035	0.77276646041916	1.49999999999998
0.36221498001024	0.0773495908918511	0.796194501838141	0.877857279676249	0.664743116737207	0.851991158371247
2.5765511702093	0.173157719694884	0.64542432934421	3.31700859643695	1.71007792548791	-0.17829551593321
0.105779178182804	0.0816684514101567	0.714643796523175	0.704486708071621	3.5352598274643	0.147320979133077
0.994766854245941	0.0495577076251021	1.46384932234628	0.500000000997937	1.91934561960473	-0.144575663493104
0.343499738345314	0.0200000000000224	3.99999999847663	0.910870926693071	2.05773664666319	-1.2238629333233
0.366110287358789	0.160711088918254	0.681477806097727	15.9999999999161	1.87724714587068	0.189538720430007
0.333111121372201	0.0295719587016982	0.682670063685121	0.865341334831515	1.1743505142539	0.524174143273212
0.338936778695796	0.0200095793141352	0.67304665819863	1.83557437881859	0.78590272289728	-0.745688708945516
0.147113467772616	0.0200000000000245	3.99999999999998	0.500000000002233	1.92913931249166	-0.620782721002087
0.295709451944433	0.157038896921194	0.822125491497222	0.737508128775127	2.94874997380189	1.49999998941926
0.267089448488968	0.164685964009443	0.509783115086084	0.964108627620267	1.02661290410804	0.87231627825107
0.522964985172364	0.0396720514520272	0.500000000000022	1.66441430537783	0.500000000000022	0.189948919112287
0.567225933056029	0.145336326526825	0.561232354262003	1.46608103702379	1.40164803983743	0.808001693409699
1.04599117879312	0.0200000000000373	0.551718973834047	2.74822276334489	1.11274387955668	-0.774242997207701
0.0923544210456461	0.0806058979467932	1.9906945815975	0.500000000000023	1.8737971077796	0.56722857164587
0.343201566823215	0.0775029894178501	0.856435545535448	4.2706600866663	0.902355046328307	0.705118465218845
0.187164336206397	0.210034817976054	3.99999999999987	0.500000000000023	2.44894355437672	0.475182599177229
0.843119406870757	0.0200000000000222	0.500000000071204	1.38525472070298	1.21264310807251	-1.43193538961001
0.375060441728294	0.0744309581747726	1.29074663008102	0.500000000000022	2.14989446524597	0.146313249706867
0.711644097074802	0.0864644834483814	0.603057990225972	0.789546485264479	0.861087067078846	0.0652828980816576
0.354551117169098	0.0975703170400464	0.788975048064591	2.10619895471968	1.19005772559323	0.683332487956476
0.25853756892092	0.0312167243414063	0.634985630568896	1.19479612888	0.500000015662745	1.4999999999716
0.151121146266173	0.118748201514541	1.66750549092721	0.50000000000004	1.29015589290847	-0.785487299888999
0.243673607271139	0.206387940220596	1.09830697038458	5.12337351201095	0.881894229298835	-0.733233778929817
0.532338021127437	0.162323877792744	0.977176430306421	0.798665449942384	1.97285020076613	-0.390153285072093
1.3052962629427	0.240147650848198	0.654623705099657	7.03873909476178	0.883525385096607	-0.36614714707285
0.613149330237811	0.0581895149130268	1.06575401331699	0.699251787316067	1.24655197592668	-0.183523646355869
3.90703143652876	0.109951053085788	0.605484321734492	0.82503670857775	1.82216564603886	0.48270208835153
0.212084433996757	0.0200000000000222	0.776856463346974	0.500000000000023	2.9242915934229	-0.491947036862136
0.873169648405892	0.0481075588450326	0.818621249826067	0.968691763867183	1.51849474433718	-0.0727575529081291
0.1957094987015	0.305364902186958	2.02870884764124	3.7436278224621	3.42017185276851	1.49999999999993
0.511848000853674	0.319464055528507	0.500453470623442	16	0.506003294876658	-0.651213349631017
0.450761847389192	0.0637972107992361	0.531986925661722	10.3930503123581	0.666671496490499	0.0554901800826962
0.496596870888248	0.237305811631228	0.966071708141151	16	3.97936857535531	-0.676462359811903
0.523657939540965	0.0911719208449776	0.789534947098061	1.09462645726917	1.94555570950321	-0.35785564669392
0.478585818038642	0.056574103464466	1.16848497352999	0.536690129749805	1.60163240173267	-0.217842111071345
0.520977463929151	0.319999999999978	3.55957005895382	0.500000000000023	1.65430898287931	0.333077028451468
0.333525107913353	0.0778393192738522	1.35878937513265	0.500000000000022	1.04129180559111	0.189486194956267
0.232394495687449	0.0858213017639387	1.59307812657595	0.500000009686601	1.76480163143571	-0.145664925979083
4.35859645984916	0.106485574897317	0.569616971287117	0.500000004118703	0.861985427190253	0.759239111189743
0.267311423227269	0.120572248437282	0.602855034485952	0.500000000000022	2.09657805208804	-0.218369615673574
0.270824609101049	0.319999999999975	0.700216870848002	1.01792814098872	0.500000000000022	0.776265394168688
0.284437478634743	0.0200000000000237	3.99999999999998	0.500000000000024	1.94804743264017	-0.81711593603842
0.390066057453461	0.0200000000000222	0.567001414590536	0.500000000000042	0.500043312226953	-0.80699375427542
0.444889889673063	0.0584127109151837	0.755523461908751	0.92871832143859	1.54387753761599	0.865536763854885
0.133064312685304	0.0907541020650739	3.99999994183241	0.60293650148756	1.79523420910877	0.0227391173987282
1.3927626716717	0.224746035368097	0.527410899354149	0.624441646619923	0.636537394675744	-0.701556842052096
1.91205268373309	0.061673077101564	0.949680742278829	0.725450609934483	0.615773129162365	-0.943686048007624
0.206072481336094	0.0225177546721952	0.931583294627994	3.36649676815832	1.27948943731499	-0.640386086342356
0.319325011982945	0.0577779453278063	2.19999288305229	0.67722937893879	1.34102668926966	-0.265776269388729
0.38973449273984	0.319999999999977	1.51606299291034	0.500000000000022	2.27002121382235	1.0430632842361
0.370313571139345	0.112851239309303	0.957103593297629	0.500000025166531	1.78025132107541	1.2121220667268
0.402397045069655	0.222123451092081	1.72833707839183	1.19998369352946	1.60389845514517	0.521387378386348
0.264157838211462	0.319999999999978	0.580753721855782	5.35094010012752	1.83621860506231	1.49998819904277
0.18365583645155	0.143254319152993	3.96100716275034	0.50131297068145	3.08196083538229	1.43008942135904
0.398771079296149	0.275239770530381	0.886475555122206	4.82964940003178	0.84149778733566	-0.669624692910931
0.519209510109831	0.0200097003803037	0.520495910325765	1.31730260247317	1.08905671264496	-1.41886483883148
1.16215733391476	0.082035418911881	0.500000000000022	1.96235726925859	0.808182681211201	0.599184478739435
0.519845791472858	0.0803379977091055	1.65557919356214	0.794674019017626	1.60168774615714	-0.0712080776049901
2.26517568642347	0.185338227117812	1.16086039842981	15.9999999991229	0.688959242800991	-0.0349067346738501
0.15936322852451	0.0316737432573481	1.30403098818107	0.994751749641462	1.74399233262335	0.0260674300916577
0.210664352737315	0.319999999999976	0.592081618096254	3.19268898897136	0.660898270080261	0.157860523169653
0.764424527383874	0.087617174656615	3.99999999999499	0.500000000000022	0.957847111738952	-0.616949266355736
0.409384949875663	0.319999999996766	3.99999999999998	0.500000000000022	1.92491489982633	0.341333574204909
1.43079668110373	0.1975643856543	0.567580461676148	0.709592045322489	0.793827876319508	-0.951178033481795
0.256623154403525	0.0200000000000222	0.883723187472331	14.1686920067705	2.26094226312547	-1.49999992376138
0.335613456028355	0.319999999999977	0.500000000000023	8.00403449342721	0.725017186889325	-1.49999999913379
0.282335230763629	0.263356631058539	0.652052400953582	0.500000000000022	2.5830050373546	-0.544249047113509
0.99087821858999	0.137470915350687	1.00126906576983	2.04992821683459	1.80003032391537	0.849000119307604
0.326290238512354	0.319999999999977	1.48260046763169	0.500000000000023	3.38079379981382	1.22750144068572
0.242266614924117	0.270199124918039	0.717529233343852	8.66495069930273	3.15743650815622	-1.02379875213162
0.125600528082864	0.319999999999975	1.11980455168299	0.500000000000022	3.12412023723446	-1.4241962314191
0.163286579679013	0.0516495259898865	0.730253585351024	2.24254191692984	2.36430056962992	-0.360103920118321
0.264663361048088	0.0223381395617848	0.721441869993603	0.570680823924911	2.48266415047436	0.095093080941914
0.199648524670829	0.0200069722413879	0.553892486745448	0.952404275803638	1.57226482886582	0.102429839529463
0.383919622504074	0.105081495588053	0.500018661219061	16	0.500000000000033	-0.042961263753967
0.226934451795359	0.152419818646395	0.961883141320763	11.07572148529	0.752762065167482	0.143748403082243
0.199320274778778	0.0200000037482442	0.727633930684063	4.15418532503515	2.54347293609612	-0.543352403708122
0.339050764187883	0.0200056623503627	0.507235634596424	1.10926179239122	0.926445120018765	-0.473543331770754
0.192806062665286	0.108208572386743	1.16539913072032	16	1.08553130805142	-0.119811989769194
0.220711689473123	0.102451392398846	0.891039605188612	0.500000045445852	0.89226176683132	0.460182017672906
0.209455839872488	0.216264104873416	0.924441034235351	15.9995906488826	3.61879086682358	1.49999999999998
0.407299171897251	0.131297030071385	0.658737453821685	1.57700240036742	1.12362911639794	0.896965832718066
3.25591895289721	0.0200000009859335	0.505587445203737	0.711948273523982	1.62666018323832	0.667587220449566
0.570632673608972	0.177949406790186	0.500000000000022	0.986873969099573	0.620263952572082	-0.977002039970264
0.21114266385851	0.0337725571240638	0.633374061658023	1.51942491999353	1.640760944841	-1.4999999999333
0.436935174542865	0.100531451559874	1.11436677355554	0.501603808833818	1.12761427369512	0.874933843860292
1.02127254364467	0.0851649387433001	0.509321171004086	0.500000008149768	0.583085504417318	-0.835699759406464
1.34107895005487	0.0767953199852401	0.921133341908059	0.500000000000022	1.49628062631203	-0.610242871198825
0.235284856938237	0.256906188610068	2.41449724857671	0.500000000000038	1.07012277273852	-0.338713082482052
0.338653612732415	0.0319968706906409	0.834199804843588	1.28514472653832	1.2837304326683	0.45417692533702
0.345470765261136	0.0333368241672067	0.70503903071217	0.868087408134187	1.63808179136214	-0.405291034069019
0.173222051434521	0.0264444025693973	1.58636282368804	1.24754221437021	0.932561659727332	0.967044710192317
0.18704490671093	0.105143994296544	1.10445463887403	1.47023384613211	1.40273076290679	-0.0660712762743544
0.524481131856259	0.151251687808621	0.578548339487249	16	0.505975365137155	0.163284910715984
0.206317790027493	0.171005401935187	0.829899525049851	0.500000000106031	3.21686119323451	1.26517184074606
0.526993023902877	0.130264868415005	0.688373285365124	0.70675444172947	1.42334568412364	0.231005610357286
0.276017261704008	0.020000000000924	2.44626600390603	1.13986583662825	1.28787844300186	-0.228661944045372
0.517568173989453	0.184290543994836	0.660253522690705	7.35542113028096	1.52109400926791	-1.49999999803884
0.531959855396552	0.319999999999964	0.836462240539391	0.500000000000041	0.552364052361454	1.12951626332618
0.439227049462029	0.0377208366166283	1.05165912879361	0.562312594456721	2.53174082370821	1.1501801140041
0.130996022992676	0.319934226218368	3.9965360874179	0.500000000000034	3.07189310824299	0.597642335365073
0.283424200157457	0.0411763637180927	2.09152170317034	0.683277919654415	1.39366422779813	-0.0383828192629464
0.350545283251727	0.0463982470920535	0.500000002180754	0.500000000000023	1.10679620759043	1.23990416784079
0.208840327582401	0.0530289446346777	2.41125979460996	0.514372509714771	1.49523016766073	-0.269216409398651
0.20000571731115	0.319999999999978	3.99999998646302	0.546363289316272	1.3913609841182	0.00598948230002852
0.464780860312342	0.032088477079782	0.803534618979309	1.33912768407016	2.66218106199751	-0.366725439789818
0.406715808101334	0.143027187798739	0.975935274248436	0.811813711268595	0.798081284237285	0.282640567906957
0.232927834148155	0.319999999999977	1.41468988949273	2.72995011611548	1.29351236303084	0.630258129238859
1.08343402746095	0.0468977552704716	1.56905384811321	0.500000007650981	1.88308888739568	0.0485135571045736
0.198541100687004	0.0272208288248673	0.983803619479541	1.02723499234537	1.24246784225549	0.149931408259539
0.122393502411945	0.212415622018455	3.99999999999965	1.28252699882076	1.08419273666176	0.108653434499511
0.234599642074128	0.0200000000000298	0.501353312613036	16	2.81714177750685	0.430758591680429
0.338835795618256	0.281134211172453	0.500000000000022	0.500000000000023	3.27282914803967	-1.45818171492363
[truncated: 5,310 more rows]
