# Supplementary material for: Diversity of spatiotemporal coding reveals specialized visual processing streams in the mouse cortex
Source: Nat Commun. 2022 Jun 6;13:3249. doi: 10.1038/s41467-022-29656-z (PMC9170684; doi:10.1038/s41467-022-29656-z)
Supplement: Supplementary file 7 — Source Data [file 41467_2022_29656_MOESM7_ESM.zip › source data/Figure2B_LI.txt]

Amp	Peak SF	SF bandwidth	Peak TF	TF bandwidth	speed ind
0.440655241665224	0.319999981728211	0.718904000210985	10.6708051763731	0.529115433312623	1.4075562179009
1.70291730207276	0.0699339499395239	0.928156928691356	0.500000000098098	2.03175084585851	1.10194280032639
5.65952985168113	0.217531704460741	0.850613294812422	0.616686022551862	1.36276534006845	0.157799121846626
0.122638955066617	0.0967242497343547	1.02883788122633	1.46607028545286	1.53572624769365	0.0708687674487535
0.164090650021284	0.314442348359043	0.730993141064611	0.621209527729871	0.809024406612129	-1.00382801062586
0.565549362478544	0.0200000000000233	1.02576954771384	7.14587822534598	1.23240705574371	0.0384972056530521
0.299396069847463	0.0200020761260508	0.795747453289643	0.83229385449431	0.521573321466076	-0.914177584811013
0.92368492647972	0.2160340326067	0.888794596400302	0.95004361088478	1.57391118957518	-0.367489636619887
2.90090539130874	0.27895716383421	0.649728624756237	13.1899317366964	0.855615006739524	-0.112032478343083
0.175048103023825	0.195460278101136	0.720399418489676	16	0.500000587183519	-0.266199971541705
2.64114502077305	0.15835206853967	0.935561765870959	1.22923772854613	1.62498232408791	0.687425525549481
0.521515584253002	0.265641740960609	1.02954689456288	0.653149409095702	1.56798481499883	-0.0675493452582299
0.214700864019928	0.0516466686228714	2.07649723266362	2.78693868130105	1.1287236885251	-0.351537939403186
0.518222350672209	0.190188883157538	1.08475851952863	1.87225001625134	2.8215944559995	1.4999999999961
2.63600079615641	0.0525934707573311	0.967014801776617	0.500000000000023	1.08203637048374	-1.37784233065004
0.535233320874343	0.070928925968336	1.3205557918027	4.3323670386135	1.9660639033795	-0.414856871264489
0.912647083432844	0.246052751943115	0.70579945762417	0.50000000033979	0.798687335560599	-0.335847788675113
1.03930832256953	0.319999999999978	3.99999925750964	16	0.962710200469705	-0.958246878978579
2.63914839241966	0.31999995582003	0.673428064120677	3.53667244043515	1.09611954583196	-1.49999999998398
0.749946614598834	0.0259531091738281	0.716849057432782	0.982067091128808	1.96255386513477	-0.857432974526679
0.153863584485249	0.101768014633667	0.951473706304824	1.94404284466246	1.30777854833217	-0.549867907376129
0.394460588909705	0.154509807574464	1.30663428919763	1.0396620540915	1.50280819547661	0.250526643905439
0.539851103172655	0.0589255574923904	1.68116907571728	1.06823395154944	2.01589255235422	-0.766896301245794
0.477129086577099	0.0255968796948707	0.894023194847924	1.36463969998023	1.75595752779277	-0.978819644100248
0.24757302839025	0.0467770588063992	1.21702668182511	16	0.500000059426139	-0.0431468679865228
1.48805124010587	0.211220781318115	0.912759101707564	5.11256461116777	2.61168740854022	1.4999999964573
0.457472257176508	0.043542113938835	1.47862429687028	2.03600140753618	2.57702321836565	-0.352149574907985
1.94611693368683	0.183492164270121	0.71317885159086	9.02555126369024	1.10794537972789	0.77493990304687
1.60570353203145	0.159796741749039	0.500000000002079	3.59267695510861	0.500000000000214	0.702040403296858
1.17846293537955	0.18851735678302	0.682637152287817	1.60375091411206	0.964161427782156	0.264823583045784
0.225594173619397	0.0736307134010434	1.57924189024382	1.75046972571781	4.04610654057558	1.49983121811001
0.822485644699548	0.214484160054061	0.966964569550907	0.738994245009151	1.02695690013379	-0.496014509625535
5.78503642972659	0.261527941213141	2.18086472477106	16	0.825535197942341	-0.858270956060752
0.245417939263712	0.0291509835810269	0.867081075095116	0.909572124151975	2.4086264714164	0.0124669362338612
0.106819621176404	0.0279152593428208	1.91768754942708	1.10800224802903	1.6378915949662	-0.217366142087327
2.14900291552421	0.160018006238174	0.634765761442173	0.827061604712057	1.39565990690608	0.377339645754489
1.72467386081154	0.117243443949802	0.691943800528228	1.69830592229242	1.4252042854477	0.0341996386436033
1.17451734813215	0.247791024299395	0.731906262799449	0.613022329237185	2.41073123553009	1.49999990678765
0.196901764646923	0.0809635987067717	1.22202265328983	1.18034451906134	1.72319797126761	0.303370988593315
0.495988666410476	0.185390914363247	1.0276457286997	0.920803625894889	1.24252780426976	0.00869019933011322
0.470522187972478	0.0794037750880878	0.62609729875696	16	0.500000000000022	-0.148217808941019
0.216143965888085	0.176061114690207	0.937733366388953	0.970002561020646	1.05605576846446	-0.0188391668617198
0.475242219284697	0.053741287295525	1.03347500354304	7.32653657367998	1.40985168602092	0.326513077483177
0.172878539812556	0.0690384846055639	1.54155611560485	1.09567908524736	1.49206978280746	0.0293306600445624
0.562709234725375	0.100245420874142	0.600754107360729	3.05782986101558	1.06679688815403	0.422390903787863
1.4430280149829	0.204766917941768	0.92278681516069	0.798826800330852	1.00484661473676	0.097807650414913
0.580128733559626	0.0420011765087884	1.12184185220012	10.6387890337797	1.44817801996891	0.394750136341438
0.351774023173912	0.185890691380715	0.644452990854456	0.830274223960225	0.593645911439208	-0.357870012191934
1.1596622021886	0.0285698283386592	0.867749799978112	0.757192034988922	1.12353931130618	-0.461737555669601
0.519601230410731	0.119194860672985	0.809177148477516	1.45125821087011	1.32337456470404	-0.101501059162114
1.31424317719726	0.165816012817368	0.969664120412611	0.884754332779921	1.66787693901168	0.099137498676671
0.368326582436004	0.319999999999977	3.99999999999998	16	1.39130883499156	-0.897699656614438
0.140595537290802	0.0200000000000237	1.90773089418994	1.4704254834007	1.50349460121374	-0.529156060972715
0.166551443241279	0.194147352608256	1.18332023478735	0.915719981314698	0.98020104584201	0.0537931888429001
0.347293595754309	0.243386369226754	0.671022741758561	15.9999592310431	0.620119507834684	-0.197410389732914
1.33534640045184	0.0440914789559057	0.828466889567374	0.684055331246474	1.20289172853337	-0.881331332566015
1.23968968538148	0.223403348274771	0.500012398696014	1.37922365350706	0.806182173757431	-0.575137097884673
0.197852666137294	0.0807950166137125	0.848330645043745	1.86563213013939	1.11327184450683	0.46509755653168
0.252242558640212	0.0816243191163082	1.42732813950958	0.742743231896466	0.953215854343388	-0.0946177941975646
0.302851193914409	0.0200000000000283	0.619341083684294	2.10484078784859	0.513518119194706	-0.459378597529028
0.296138041751708	0.158737688194981	0.509071270234633	0.500164352242194	1.11593417006343	1.17805430761967
0.223880145332285	0.225163374719688	0.74455496740764	0.500000000154939	3.29689191180772	-0.228240696278258
0.329282199140949	0.284829102539598	1.09450720611518	0.500000000000023	1.69980265381842	0.208095358405865
0.374011892164416	0.319999999999977	0.786055109216432	0.7446095942818	0.971899303176982	-0.47409283355129
0.0778603199745314	0.0416115279443454	2.45972956432248	1.28605379774286	1.73477823289593	-0.889848274079417
0.149698449876995	0.319999999999976	1.63792384267806	0.500000000000022	2.95302953762995	0.126319077277067
0.114405023470811	0.319999999999976	0.834568303920456	15.9999832084461	4.79988880032888	1.49999999999797
0.141522833385442	0.0817801439734777	1.02861129600065	2.89729662635452	1.33028797741768	0.013040415333264
1.44916240938639	0.23435204856781	1.02493453108345	0.636506404121123	1.34692812645534	0.118500772493673
1.1337298458761	0.0696876367647761	0.584804838986496	2.47274124588828	1.6202863349652	-0.516180410196977
0.211837553754013	0.246494091326939	1.05873705459699	0.500000000000022	4.03676749917009	0.471273945383424
1.73044102927333	0.0277407314523623	0.87393416419082	6.2793690613424	2.27195791212135	1.02302713064387
0.440333824047138	0.158024540617509	0.93149739645706	1.04863355156384	1.68374819575269	0.625612614919193
0.425702441706269	0.242833733180883	1.23955494392541	0.500000849586873	1.93049026386976	0.0853312785368303
0.288179991788125	0.170450025808046	1.13763731279985	1.02946529306003	2.54538232833288	1.4999999878181
0.119292159183668	0.22564635507656	0.90179379159353	0.500000000000022	3.21669598023249	-0.0837712292572575
0.165130970629479	0.149604335766286	1.30388445648018	0.565212595565188	1.7978875960529	1.49999993540713
1.67035757965513	0.110034824315423	0.870583691821688	0.787552696351253	1.44335219269544	0.56007030019904
0.169662614769211	0.0932023808046706	0.768562530077912	2.64195864925472	1.1520570566936	0.774959378075183
1.25599050317888	0.0256437314725825	0.724778363822152	1.54981940338286	0.924499237388099	-0.913274726883812
0.848615131011549	0.319999999999978	1.60687192869412	0.500000000000037	2.86113015706062	1.49999997771764
0.13535344710289	0.229303708155254	1.34506690876693	1.46113454757559	2.83903054459555	1.4999877507926
0.663814864003933	0.219926507110031	0.797888846033741	6.58675574397447	2.37614467809847	1.10116754177735
3.16552499607268	0.319999980760231	0.758711224560971	16	1.04972728198909	-0.16752003047862
0.38317743038837	0.319999999999978	0.62877266150122	0.991607081280115	0.744012703266402	0.268846359744654
0.337851226799374	0.0691530455534151	0.631119919596964	0.500000000000025	1.25938133150528	0.388078066773215
3.34369381720634	0.319999984019994	0.70484437643062	15.9999999994974	1.05955223576856	-0.107729351741622
0.202977591511809	0.0200000930111303	1.91492541118105	1.83443667096034	1.61952055720236	-0.922498812643251
0.161072277728465	0.0521893275671118	1.72810159615639	0.500000000000023	1.70191801753682	0.0102871639377189
0.573183072068068	0.171664598252722	1.00030725938352	0.981573161767429	1.43219855493642	-0.210573398446854
0.236704538236979	0.313350542809757	3.99859877485633	14.1468077053731	0.891496792918898	-0.948319712851333
0.409918310898689	0.319999999999978	1.13727833345562	1.13841999755486	1.27564071505342	0.208809216968868
0.336619533752311	0.116528685965188	0.681083407616672	1.90988779114328	1.4821145404825	0.126700758392694
0.183564162239339	0.202275940544933	1.04450769526348	0.94357343287544	1.50438233680005	0.112860521666736
0.341293107000571	0.116875483947865	3.99999999999998	0.751557538574446	0.500000000598288	-0.317057120162894
0.243196618301465	0.319999999999975	0.500025133820729	0.940374625556027	0.571381663555695	1.49974314335346
0.174081105247412	0.319999999999978	0.817010073562808	1.73866386960874	1.44677757691452	1.49999702218053
0.314659024194109	0.130093585231002	0.585787875794329	1.17796674494884	1.28396016829929	-0.262261646518
4.03789708413755	0.0527192964026919	0.929502823392055	7.59896690470644	1.5572919045034	0.206752931204741
0.708489309517767	0.0240282287023709	0.672388697233565	1.39370273483805	1.08470934967832	-1.08386135988666
0.46254843565966	0.0359420441063508	0.652863797844205	0.660405129671542	1.92196503092595	-0.0142819467895567
0.202653544494153	0.178009379380241	0.949664739412503	0.96322970103468	1.60995500294327	-0.0365644359706144
0.0724480245875224	0.0200000000000233	3.24922479149353	6.6119265282651	2.53952087223748	0.30405285624831
0.340668279144567	0.319999999999961	0.941304712489705	16	0.500000003679351	-0.792611275111681
0.121651845290774	0.319999999999976	0.79698436889915	2.30716566613378	4.99999753876419	1.49999999999998
0.472586714245785	0.0972488639467636	0.694291458950963	1.87297564163118	0.915806554956057	0.28478386288316
0.336128504017361	0.0288967849380514	0.723996004119575	1.25892407694722	1.52522308334054	-0.809941108607179
0.229315330919101	0.0200063279692941	0.77437079004892	0.687749099679101	0.998514275145971	-1.48309963392421
0.137669845890763	0.319999999999347	1.43015223067704	0.500000000000023	1.38007156831513	0.120010252832229
0.207545758307311	0.319999999999978	3.99777336293196	16	0.749338045317249	-0.57038833368824
0.179732856700742	0.304485274771139	0.905565053348048	0.500000000082349	1.00094970312196	0.260832649462692
0.390567306022997	0.31999999999806	0.985628585938462	0.578940038254353	1.02220055130452	0.34407795393038
0.574611091154843	0.0200000000000222	0.500000000099635	1.77312260149203	0.850099525559064	-0.592431173552133
0.282429720336053	0.0270088959735015	0.814414156379593	1.76584754192826	1.72695698455136	-0.935509321667255
3.40704749263256	0.0256728116985052	0.657438038427087	1.36330933814507	1.7093687502656	-1.05762630124491
0.716965120171573	0.0411458116668617	0.69923293190274	16	0.500000000000022	-0.023233886005669
0.321138621101246	0.152563719132559	0.931640772357143	1.06702048920248	1.68211993863401	0.640904368451231
0.65909038428817	0.202330569656192	1.15228333619861	0.868057170291802	1.33059936594537	0.152400611417459
0.446642234172001	0.15000546326878	0.500000000000022	2.38570780061416	1.00929537525236	1.49999902666103
0.266609814624179	0.236596558832799	1.11458876649692	0.507080014548449	1.81615173524559	0.282292325952168
0.237665320030269	0.30123654629349	1.14130095109715	0.500000000000024	0.98847627589294	-0.449249027733261
0.948232916211392	0.108378996563055	0.924946316784136	0.824806596336929	1.80900968748508	0.514308196080528
0.321070806008872	0.246248020254795	0.983744540002527	0.66791683082156	1.20208084532539	-0.133192531744407
0.656404991118119	0.111145455001821	0.752067892762748	0.811125600092715	1.97508917115166	1.15694186897705
0.655400742195284	0.0410659126131593	1.10400135634953	0.924544300714109	0.500000000319076	-0.647139928663175
0.688094680789993	0.284279128722711	0.979140431642962	16	0.500000000000022	0.285172831377366
2.84047670097166	0.20783686693033	1.04022875448762	0.500000019050269	3.23978641658591	0.779471726857158
1.04370619623227	0.0703566470339209	0.500000000002841	1.50630197705195	0.561705224025962	0.404992910331617
0.31932655682796	0.111657872386403	0.931756135494142	0.736469377347054	1.51395076869475	0.528365447004076
0.923561739942966	0.0279072190552165	0.638501835891691	0.648796935118536	2.30200683855442	-0.00513667184606834
0.136529251258366	0.162683317951532	1.61699562309328	3.7382637631032	4.99999999428046	-1.49999999955108
0.229625133647887	0.101781324317232	0.996859724345786	0.749110066476579	1.59926581171935	0.200227985126962
0.176370161065092	0.0488105697649278	1.0704247474009	0.550353412522311	1.38362080652035	-0.478600557960974
0.193578821608416	0.13501767047733	0.951802495039259	1.53534922862552	1.80287291232803	0.720706041774987
0.236301652082084	0.138012972015826	1.3903286192199	0.500000000000025	0.707343775644599	-0.23047797049323
0.355326356525681	0.319789850894477	0.565729349925428	15.8282513468424	0.52478932206719	0.347673541358429
0.74205758662393	0.0619517670546499	1.39128861093179	1.98820515614798	1.42292575438395	0.0336280503358041
0.260431017075062	0.0537738808631135	1.65121014081826	0.804655297609748	0.712263694018298	-0.0893657016472017
0.615185798454674	0.319999999999978	0.500000000173841	8.29578169946746	0.530542497999168	-0.354070114999842
0.541662561722579	0.319999977633113	0.679188369939509	15.1201283399268	0.992103169984441	-0.240058723637047
0.175246846948935	0.160504208655166	0.986409538527318	0.500000120348237	1.46761186822701	-0.572848855926352
0.576166617508323	0.202373712123361	1.07732455397997	0.899591997676584	1.63440112638669	0.0917837300404321
0.334070171425203	0.191143472641404	0.608487474595643	8.86058433293555	0.730703745074868	0.167025890777645
0.329697859483431	0.168971842604996	0.790235923563893	0.864822667991751	1.16004577401956	0.307586655284928
0.641329225550089	0.227248553543259	0.748533922151442	1.43444674506114	1.85027472815283	-0.788632080591733
0.370704246454444	0.0703625121660641	1.08597180596175	1.14250989507986	1.76133330476248	0.256052682882876
0.417261515161099	0.0295019028371887	1.1020060273536	16	0.500000035775674	0.414543787105382
1.1142315291477	0.312332664166755	0.500000008255902	16	0.500000000149658	1.49999999999998
4.28465417655502	0.198239210358896	1.12963067114282	0.786920896442314	1.72094027291183	0.191865120425775
0.566482033138629	0.191412116959548	1.48424816582956	0.570207100824053	3.10908038940251	1.03516097850635
0.287002620924389	0.319999999999978	0.500000000000022	0.98163828098703	0.569690337579607	-0.599044109987044
0.133413262272893	0.0200000000000222	1.18606568158319	0.500000000000022	2.61155735543869	-0.961273570611077
1.57172585225435	0.27455645157068	0.882361068990004	0.733239547200175	1.36781991003389	0.998844388067878
0.855685876734953	0.125286579545563	0.639273057166872	3.58279053175805	0.500000000000022	0.471263697432738
0.121214971527025	0.0930132371900418	0.896594573325079	0.831776255102764	0.838016891869252	0.214939669935809
2.11902851090623	0.0497230275542567	1.01474636723564	7.66392690503741	1.52784371864625	0.219894961729784
0.313274734810027	0.108851887448429	1.50036385175962	0.588999001563705	0.959937318262243	0.0528867876199813
0.270922705469273	0.0919271207055648	0.898546423007903	1.30524450615696	1.43799817578139	-0.49692150470876
0.576621907469085	0.0366930701918831	0.645767046412281	0.791098812987322	1.66256484491308	-0.121964491569057
0.366753466484413	0.152079098935995	0.897279444816784	0.896216801312815	2.3244490810599	0.805600516059167
0.255287179410376	0.107262171367273	0.908490158668379	0.61490857515792	1.46745439635622	0.641849369031134
0.126802038406179	0.275605931283883	1.50221295862523	0.732474672883458	2.0980747547558	0.441291689967572
0.198010743051911	0.0200000000000224	0.500000000000022	2.32360694330744	0.869551298685305	-1.24507788388816
0.347152717149925	0.0236692904978447	0.959547653719554	4.50638747760356	2.09888468907933	0.751836281368004
0.781720233134431	0.0894413530165191	1.14003832874064	1.02156123396033	1.17058159865563	0.202823157119605
2.193003888339	0.247578288992995	0.848295488209937	0.500000000000024	1.64734797855778	1.20483789371348
0.374772905408382	0.319999999999978	0.856253176811158	8.21523979027786	4.99999997977311	1.49999988316986
0.18452888829197	0.0704185938264445	1.60073671015644	0.927423028428041	1.2145493612238	-0.125643453490136
0.182831523716027	0.319999999999978	2.2062262577017	16	3.4298260757615	-0.54114676667589
0.105846204984169	0.0880646909166032	0.913254339794939	0.500000000000034	0.612254787890123	-1.15292628244934
0.377953105671431	0.0285478754260399	0.755080559414739	1.25804068902323	1.56902727418416	-0.909219630575823
0.142287579570732	0.0200000891182414	2.26652032635635	0.500000000000023	1.40107891172733	-0.101081317013341
1.98734461330395	0.123882317728116	0.841489904194814	0.867191360337216	1.7077032127547	0.203661694438674
0.278116735129204	0.126921674677079	1.14117050214154	0.500000000000023	0.971513068300578	0.580542836062628
0.138594671459408	0.149040784239526	1.12949371467777	0.634617149109014	3.22936047712138	1.49999999999776
0.413614358770538	0.241830615092898	0.808827771663731	0.681740272422365	0.908087985688296	-0.139497796299656
0.428195565723641	0.114448368240948	0.874045462006739	0.888205661133345	1.60645414583799	0.472796696649207
0.359899654178786	0.217545205303872	1.07496787099652	0.500000000000022	3.18281802063789	0.624642225849047
0.778517990852518	0.0306819309027671	0.725683331733913	0.952948977105037	0.66782349562339	-0.0436406386670778
1.71386626439908	0.0384413673730037	0.500000000000022	0.96935017733746	0.500000000000022	0.590213226281719
0.546504796751632	0.043723175444069	0.752957550619345	0.953658404050453	0.503075104852474	0.507876114115146
0.229873687592187	0.021458226666677	1.3781894620393	6.50211775857974	2.98476127392618	-0.755607255008421
1.34360453325132	0.0287478098213616	0.595009943169813	1.43117983744948	0.880768398862403	-0.990170617282848
3.72426355523283	0.20411892898013	1.09754443249638	0.769467215297142	1.65931568009805	0.09855223619935
0.261428477631771	0.315883006918841	0.500000000000022	16	0.500000000300515	1.42170301515914
0.0958697008719711	0.169422548270806	1.63015311658413	0.500000000000022	2.7035474665692	0.635427581457184
0.422913658664563	0.280943693868814	0.86456286824889	0.724212072665999	1.31454330742207	0.636199527703878
2.02524560189537	0.0872680666156797	1.25365956045574	0.557994226087629	1.02038861945563	-0.0850943157763098
0.978837011643582	0.0507108456904547	0.987681923732722	7.48597853422686	1.42295771961465	0.198568060291479
0.130592617951447	0.0929430940895055	0.897191599564236	1.4408484714126	1.42178139752165	-0.337646802289987
0.237920703667337	0.0354747246297452	0.597433923388472	0.797956514077213	1.62542390636422	-0.0262947854299076
0.230819873965708	0.319999999999977	0.992157230366301	0.63910942204113	1.06365201190846	-0.237024999356216
0.991678363387424	0.319999999999978	0.500038167797332	0.500000000000022	1.48539900617403	1.49999986418179
0.560798160155318	0.319999999999978	0.500028393565344	0.500000000000022	0.966490457103986	1.49997829841318
0.235188563496359	0.0502984735714791	1.055958037964	7.34491780979314	1.41292183477583	0.330616536268571
0.121425014965501	0.0736248864031528	1.24241090997882	2.01168414227925	1.7035366083431	-0.253471519888458
1.59842345840894	0.21048657754029	1.10385186731895	0.812075631411701	1.39951358647724	0.0340275614856081
0.210327133022899	0.111579661548772	0.71633024505524	3.35115610346706	0.500001203450492	0.453577100542034
0.420393614668245	0.17737016987995	0.661356658287806	3.60557759305834	0.646546155962914	-1.47255704871397
0.486581186018969	0.319999999999959	0.610081157456531	0.500000000000035	0.600887405006075	1.24388467903204
0.431197794643929	0.0293818449244982	0.845111248985349	0.714463480655888	1.79392125005482	-0.26013563391688
1.76983489282173	0.295161849433368	0.659962348506743	0.500000000000032	2.61024250793082	0.217549859716848
0.84729524828224	0.311566858352943	2.10967811041532	0.500000000000024	1.96762624703054	1.49999999933438
0.286513071881121	0.0623675291320039	0.642463442331085	0.848923763900588	1.28004240849141	1.49999944619735
0.559249882578064	0.0565508885993748	0.649643030248087	7.95361048633898	0.817210770379113	0.0743999618771919
0.134717279252442	0.0663190565282488	2.18789365841834	0.539653620714895	1.604400543279	0.308389962932798
0.404007085872483	0.212049374610876	0.638993096064743	5.43144480700569	1.3649839585732	0.519123197732111
0.401159564413667	0.233824598688006	1.05914454055787	0.531862245915113	1.73847192922514	1.49999999999966
0.476158422708887	0.273754801243724	3.99999999999995	0.500000002316196	2.38991469418772	0.839166653198597
1.26044252170672	0.10159152767663	0.947807328276053	5.62268720812913	1.60258217438161	-0.329868033700232
0.212422561235585	0.319999999999977	0.635212071351035	16	0.50001961731854	-0.542589624793053
0.75350870935128	0.138182154173212	0.590269362171253	0.500000027844914	0.826948850489525	-0.609806400035579
0.251811418871231	0.306307221450475	1.45319330889252	0.647501961388966	1.14223757685473	0.48078199997748
0.631666428170427	0.115646009263959	0.654462858094155	0.739233982699253	0.500000051466008	-0.430193058795919
0.368483395538773	0.189485477863022	1.01974994690651	0.500000000000022	4.33320888958413	1.49999999818859
0.206052773217473	0.0200000000000227	1.14197063872197	1.43258350870568	2.07847187926598	1.01562549218429
0.884065017291185	0.0293826884413426	0.751822395434831	0.797094397319256	1.72038529450093	-0.252986704060113
1.98586772137888	0.0619212355694816	0.596740637809092	0.865885156209816	1.2511281103187	1.49999999622105
0.422260367851903	0.199210735324842	0.617189584635855	5.39641648757248	1.41395077326386	0.528406119713889
1.23231299262211	0.0862742977201798	0.813603967982856	8.36071226153299	1.9630055058824	-1.49999999958831
0.983963796789221	0.230597107644018	1.07049183163025	0.519647603473961	1.63648895339093	1.49999999999998
0.284149013837664	0.0334340338110265	0.884622589524621	1.26272898021738	2.07950744749377	-0.106955842106648
0.29561371483808	0.19069782951815	0.790496998182446	5.50964706480846	1.11019599303953	-0.30586780457686
0.165544590215234	0.319999999999977	1.09134463724719	0.500102833279602	2.48523459042713	-0.0113484015451385
0.233963618956678	0.0589091012525332	0.790497775898455	2.23731433780497	1.53301965046334	0.0905931505158464
0.211750130599044	0.0200000000000223	1.41978915096604	0.500000000000022	2.05002416418592	-0.363024575203007
0.112248040139379	0.0717180494962806	1.23228847495617	1.60000110310193	0.854711903150495	1.49999999999998
0.349947517209884	0.0848803886984989	0.795220466707637	9.9165552616679	1.47760623072233	-1.49999923707201
0.296996721224313	0.213206274943864	1.07550165442667	0.500332935509262	1.64813871852719	1.41500387162707
0.205213428298277	0.0533923432930958	3.99999999999896	0.500000129713765	1.41124955417088	-0.216685464826812
0.203677626040001	0.0352125474359757	0.885676873044688	1.42102809237891	1.70477994564669	-0.0564348507917131
0.114459438008769	0.0774284173424755	0.711073217200728	0.500000000000023	3.44185157577175	-0.676094522986088
0.124883947137881	0.319956448072629	2.03825299101306	6.81803712880542	3.69916675736718	1.20803051504688
0.130779908805849	0.0496023209352991	3.99999999880798	0.500000000000026	1.09954157340397	-0.0237550772266916
0.231649345310646	0.0200000000000222	1.78504500269437	0.78848003148924	4.99999775230379	-1.28820610325128
0.249763904124723	0.0215960155893351	0.500000000000022	16	0.500000000270913	-1.49997629442948
0.364265501371724	0.153267193595817	0.536563608189242	2.85936170471249	0.734502330056549	0.445336117754602
0.241255882035892	0.0749932886036645	1.03077664393295	1.68601437129333	2.74438705522563	-0.46007073226566
0.487944674607678	0.0276964209275646	0.5000016949008	0.801373641382064	0.698215186738504	0.833026058492274
0.11617487099604	0.17727692260087	2.68750427791163	16	2.33523736175622	-1.49999905489884
0.840292750169847	0.124759347235424	0.500000002769638	3.72771889630703	0.50000000880937	0.71154575018007
0.239689032814027	0.319999999999978	0.500000000000022	0.500000000000022	1.55522473713902	-1.49999915557269
0.921493536681718	0.0267681913280513	0.508102625800456	0.795553425978644	0.734758126377227	0.877795394499305
0.235633437774277	0.0779627140811177	0.955135872443001	2.8075463323143	2.10777999874384	-0.659823067912951
0.317091847225122	0.152408570332347	0.500000000000022	2.54897816581424	0.846455720076778	1.49999998877527
0.122959144968028	0.110082529701327	0.733287777918279	3.07015700907241	0.916725480682494	-0.665388090493869
0.645904955517759	0.150299897184874	0.500000000000023	7.02413908288032	0.500000000004322	1.49999999998654
1.28087095248329	0.112258439420624	0.55965512154784	3.35266846228355	0.77584764409889	-0.206760892458724
0.248802926501491	0.0407763798425591	1.84393502005385	0.718293105668576	4.99999886485695	-1.41959538888329
0.706070944861863	0.111556915773396	0.61936052668305	3.65545628105787	0.676517480705012	-0.174704894634618
0.449758621182913	0.0247621780859983	0.759671465570571	0.94091343466266	1.85463065875214	-0.773547422835136
0.551240440158447	0.136232762322261	0.983530382595711	0.908216975236209	1.93441267821359	0.40209849756399
0.464531570969641	0.0665030771709074	1.714635334776	2.69324942431883	1.43710290204474	-0.980135392834962
0.752081319950622	0.111114781741785	0.500021703750826	3.65732859199797	1.09671515079461	1.05793772196565
0.390034615303562	0.0847224456740303	0.641917307605444	0.500000000000022	1.38057230438361	1.49999241382802
0.351168423370248	0.319999999999978	0.603699247140169	0.500000000000025	1.89754331697877	0.651734873536288
0.2179921245682	0.319999999999972	0.600484187047667	4.60476793410158	0.924157093088797	0.0635170007293158
0.511348938481923	0.0200000000000227	0.787010926413012	1.0009213720199	1.01348526852503	-0.432632447039389
0.389391317013728	0.0200000000000222	0.526173907299458	0.500000000000022	0.500000000689334	-1.47553588983616
0.26319456072795	0.02001663852126	0.555832879532186	1.07862611575288	1.38070524821724	-0.64159920950345
0.371283464436499	0.0574003574008673	1.69135232349212	2.97341509028602	1.37819142043817	-0.917311420030932
0.37026544270108	0.319999999999975	0.631426227063702	4.37386878999616	1.0163301052477	-0.191104926469174
0.554693022589398	0.111668091639739	0.565756273211546	3.67900086693094	1.10551118541958	1.01816447245312
0.974332109982865	0.319999999999978	0.652599542984518	0.500000000000022	2.03905898158755	1.49999998227603
0.292881270573581	0.249641466752992	1.08395628060035	0.500000000000022	0.805677544472824	-1.00227674291138
0.329147434520259	0.204238095552445	0.500041324438214	1.21556475356571	0.599662425471714	-1.49999999999997
0.327617675765351	0.307571654957118	0.500000015953039	16	0.657333491145443	0.122916209595148
0.279656971928498	0.167379558133961	0.56915310577199	0.500000028064184	1.45261542310583	-1.10752536421922
2.22377724161256	0.0249423791030343	0.697879243951268	0.919647078137728	1.82315468985353	-0.789298559296226
2.04762730968547	0.0200022732216288	0.515313813705186	0.955919130941796	1.2981417220574	-0.0626882465219877
0.264729533593555	0.309918326834544	0.500000000000022	0.50000000000003	2.45942941109047	-0.420094435508543
0.111079011921082	0.256841498784911	3.99999939425611	0.514874316453639	2.2465281741169	-1.49999988580441
0.334211005546145	0.112027688708931	0.572224209340048	3.82465078962872	1.00844508140469	0.846207148188046
0.636866552626021	0.0200000000000222	0.51376659369766	0.94694403451138	1.25220478916798	0.177335656246198
0.275839114559898	0.319898375290471	0.591738896801787	1.55715212571383	2.40806138918231	-1.46373161858266
1.49482704494491	0.319990889655063	0.600563629255002	0.500000000000041	0.538281781200614	0.946629044942274
0.259257871820859	0.0200000000000224	0.500000000000022	0.500000000000023	2.29231798309879	-0.53616944819413
0.969420243075045	0.0318311244675106	0.615687002217569	0.686000844246948	1.71509991648511	1.49999983165042
0.463016334632071	0.0940465709549233	0.772897934907668	2.24839530543294	1.14402031203982	0.881981962650456
0.959431136708807	0.10211461263436	0.956082553509158	0.719930785445337	2.36923247807979	1.49999999122231
0.281494105122757	0.319999999999978	2.77141521913321	0.637892585593629	2.38140765218089	1.07795491837883
1.48668950870932	0.200649169161628	0.681334008801522	1.14577299853191	1.6365925529758	-0.10722013930341
0.755211144331521	0.246376783395044	0.808169695463624	0.690625895020934	0.883014498922379	-0.0770466070136591
0.183417213205059	0.129249626532457	0.936860968746446	15.9999999999999	2.57048821420948	1.3598142651494
0.178430648471375	0.0236237753901664	1.01020271218481	1.00245089813023	3.4284857200399	0.651242071244949
0.686766237835233	0.0288587417178367	1.16329535993684	3.85472741944332	2.56949782310343	1.4999999948141
0.220776703703019	0.319999999999966	0.500000097087479	16	0.544493967063039	-1.33113910695685
0.361724611395081	0.023838548441631	0.867916836795888	0.500000000198919	1.99643882925752	0.53762982481398
0.361724611395081	0.023838548441631	0.867916836795888	0.500000000198919	1.99643882925752	0.53762982481398
0.128326545350545	0.123448011487538	0.966885307905733	2.20664751170877	4.25444610762361	1.49999999999921
0.128326545350545	0.123448011487538	0.966885307905733	2.20664751170877	4.25444610762361	1.49999999999921
0.287119647597378	0.0951354933350367	0.638177823361308	2.14087131126846	1.45730067008742	-0.0411533490381847
0.419707038085096	0.0485528094681881	0.753626524145775	0.500000000000026	2.39434542466538	1.08196099085853
0.118916806486466	0.0607259755942907	1.38431079559317	1.12774779656008	1.81382047019638	1.49992703028534
0.144676111324014	0.319999999999978	1.20775169041056	0.748606081520007	4.99999762627221	-0.17615885405483
0.0916253458872395	0.0200000000000268	2.28682657898361	7.82728033452529	3.67482421224029	1.49999999990761
0.0916253458872395	0.0200000000000268	2.28682657898361	7.82728033452529	3.67482421224029	1.49999999990761
0.179757274280238	0.0200000000000226	0.500000007893814	12.1070003848513	2.21560764913229	1.49999858783657
0.559717280006187	0.319999999999967	0.500586110394604	0.500000000000037	0.604793994686181	0.817456231456276
0.87284204931755	0.319999999999978	0.500000000042294	0.500000000000022	2.82404065284168	1.49999999999451
0.244552313378219	0.319941158438873	3.97379920865863	0.500000000000033	0.81139507159168	-0.064496150683406
0.394056780365527	0.0200000000000222	3.99958241349519	0.500000000000022	1.9543248097676	-1.24195717696028
0.977392225491251	0.0853937472668863	0.572710058832335	4.28468071154084	0.659909146436759	-0.4359287820077
0.336121683677131	0.088097912405173	0.834289977035664	1.92793889341812	1.26166244516289	0.996211584480659
0.3849247842424	0.0965654412532795	0.964700594535324	0.762772816581158	2.23704917860111	1.49999990922639
0.532946138900292	0.19872119834472	0.701864713536039	1.08843751875074	1.66599759578214	0.00448731663671224
0.50998511687467	0.122496881074631	0.552017060205391	0.705553437785577	0.57439469315515	0.372202470228891
0.60279228694334	0.121532668204659	0.97212873214836	12.5237193247664	3.11539975409128	0.812467193828051
0.160107376625807	0.0200000000204491	3.3444868034297	0.500000000000023	1.42101681872898	-0.392211519254996
0.12478684834698	0.136022269718476	0.567423032330694	2.63312105187792	4.99999999976575	1.49999999993124
0.295424219792883	0.0657702143834908	0.500000000000023	6.11198773545795	0.571028643453225	-0.303339878591386
0.310532203389984	0.247487943464025	0.809680288563154	0.720619467505813	0.748316320171146	-0.0714761663087305
0.270293849348307	0.0323225157232756	1.10389127797924	0.800748481879656	3.49398343437064	-0.460389171500148
0.270293849348307	0.0323225157232756	1.10389127797924	0.800748481879656	3.49398343437064	-0.460389171500148
0.37584075365577	0.0778489781049111	0.906808705538541	1.13772744369531	1.61943293728489	0.588915099416966
0.369369449302462	0.319999999999978	0.63781977432738	0.500000000000022	2.79432614520045	1.49999611523078
0.281391951896219	0.12215378630896	0.737213575369289	6.29052503441796	1.1426137103353	-0.378620212014588
0.43987049680903	0.180832124224151	0.531340925456182	16	0.500000000000022	-0.00277033152891078
0.738503825066711	0.106103466053237	0.515929663205843	1.58261638300376	0.619456887078536	1.12288824044041
0.558018663340304	0.17732172295296	0.518789717283427	16	0.500000000000022	-0.0533353066969382
1.42104205081821	0.319999999999978	0.500000000032936	0.500000000000022	2.86113693419161	1.49999999999002
1.03431103857828	0.0200000000000222	0.63314117670919	0.828488219331163	0.874782449491143	-1.19866979077479
0.105408462440857	0.0333916438105352	3.24896514000046	0.500000000000023	1.67271041572024	0.341635771038851
1.13996902857056	0.0206304984042377	0.714560065902131	0.843234941299057	1.52876982169177	-0.487881865898677
0.810618576521384	0.0891774563443434	0.524874010421643	4.20718623407171	0.712268569407077	-0.19810626389891
0.428898451330771	0.0753032035253071	0.897837448931504	1.07875162386307	1.54788179489392	0.746470462925127
0.935387998278029	0.319999999999978	0.500000000015042	0.500000000000022	2.65342804984575	1.49999999999844
1.27928860767063	0.03096443698692	1.10278018921937	0.781639681500058	3.59439351196912	-0.532535999704907
1.13053044336471	0.101307305878248	0.500039678403723	1.63387390772619	0.503787587732773	1.49999934139722
0.403449748568419	0.0619646666186272	0.963637407832914	0.500000000000022	1.51897610973149	0.324827292104575
0.405990459723673	0.0200000000000231	0.781440749928946	0.76931494658172	0.829971126482446	-0.503868735008093
0.211826884589864	0.123731763234029	0.705394878650881	0.728350014587687	0.798685972939336	0.297438887090105
0.313233530934548	0.020020703138509	0.664108735336372	9.86523146471507	2.69546558679835	0.525229477456835
0.262004419327	0.114894392375	0.980653861491913	10.2617437972552	0.582334629776347	-1.25367688046877
0.211948084733148	0.309492722484747	0.500000949887788	0.500000000000691	3.29432132331261	-1.49999999999997
0.328116461660483	0.116271380401856	0.782167644296832	7.08622475781223	1.31563567611778	-0.516871508422406
0.23570148364509	0.0529828073521186	2.06662802018614	0.500000000175676	0.606074203711865	0.000287175071565834
0.398205814558997	0.319999999999978	0.500000001485024	0.500000000000022	2.83135698817325	1.49999999876683
0.454931322797192	0.0200000000000241	0.66494322575229	0.834530721487962	0.821376181469053	-0.824622483253494
0.433633310283091	0.0200000001307539	0.867097600089021	0.905924730496385	1.46848634292655	-0.503327739374496
0.535760799591733	0.0297103210066215	1.06440387742023	0.751505586601625	3.68006131784398	-0.103220940012494
0.221191547128126	0.091014304850049	0.725894873029212	4.21879842644393	0.50000000020773	-0.472639809233416
0.342123752236532	0.263627595287319	1.90461206458461	15.999780384356	0.503583878282369	-0.70098880450933
0.26337498908835	0.168447225412366	3.99999999186471	1.37014752802581	1.39507734265749	0.347065166534006
0.152628391717284	0.083425738516905	1.12357752169548	1.56981731530675	1.25526545284714	0.367043846125685
0.992611748018124	0.199803551889768	1.03254234951385	14.3468419053694	0.670973245911051	-0.296456546781015
0.758041360256633	0.0675640481954891	1.12488317776606	0.620463834503319	1.83911000966787	0.191991067578653
0.762174401107091	0.319999999999978	0.720227620507931	2.1513933441688	1.20365446265631	1.49999999999998
0.916208672991598	0.0849769532924863	0.55742676863157	3.2056220230328	1.01613049930514	0.27116927160024
0.111926079758347	0.126420793806694	1.84797863415323	1.85367096664873	1.44647897913178	0.299385317933315
0.436256296684404	0.144641772342429	0.500000000000022	6.32669177487831	0.575458334241365	0.142156719496433
0.221947774083932	0.0772864385212036	0.944215261847325	1.62756703812149	1.51166057352739	0.773563501809611
0.325093882186555	0.1430330153592	1.05183635780657	0.500000000000022	1.19641280951662	-0.437593548605286
0.389895454744518	0.0587734769018961	0.797906502489834	8.78200814178477	0.943689810820616	-0.0127873342505826
0.227829290038037	0.0888525400560672	1.0381101891118	0.801936696251909	1.81918329327091	0.356948910608282
1.62689336639792	0.0200000000000222	0.500000000000089	0.500000000000022	2.05543377775318	-1.49999999999981
0.448797857614444	0.026318896336029	0.685164607583548	2.63025948432701	3.36704236192879	1.4999999999998
0.356445589495333	0.0719304850437548	0.517813374275912	16	0.500000000000037	0.0442514028955765
1.68678217051919	0.110550760580005	0.747946898836698	13.8230986829186	1.12455031677668	-0.301478472924248
0.330918922220033	0.0882365581646899	0.654726571265114	4.41056503303626	1.60095176289785	0.559193219070587
0.149466039665141	0.158117523926526	1.3975837507291	2.15098713826932	1.26895786512222	0.318002274053072
0.367769470837636	0.0263842540079712	0.90674295786232	0.839308561477017	2.07133878485387	-0.471938926589429
0.789344530381757	0.0664548693541529	0.961665116772338	9.33007204007356	0.894585549406237	-0.206518898854095
0.248017506539821	0.0312785350481801	0.970539981436811	3.67721190456783	1.76657100935676	0.323846399556472
0.214878399507209	0.181291617311746	1.17749528194287	0.500000000000033	0.510292777514816	-0.670220077843631
0.275594254185462	0.0870400594408866	0.973300342005405	1.44138304063249	1.06623422844456	0.467791796478299
0.871193384310975	0.0736414468660564	0.70453418174059	6.19109108997304	1.01636337199908	0.123740251369908
0.527541372170733	0.0778430102411156	1.07416268399367	1.79239481082224	1.38474043742308	0.11971243108293
0.316986535569837	0.162276926228369	0.860815483978489	0.988955830439345	1.86770461063107	-0.0215310361364822
0.230004283680935	0.146673263313497	0.50000000409743	0.500000000000291	0.500000177456228	-0.74328453605106
0.472840539296368	0.203722970920156	0.548052521248334	4.73242718741003	0.500000000007174	-0.351605613685974
0.513546989986504	0.318444677438335	0.910543772774479	0.59469626179025	0.648336275870976	1.29713465954341
0.221086043127582	0.066865244496671	0.957166080065946	9.68374379185735	0.889773362321139	-0.637883488918112
0.374481649753517	0.0712920842557148	0.885098076531851	8.09853372351605	0.999159389431728	-0.295760538914796
0.332995994145987	0.135700041538167	0.500000028512659	2.70201511900333	1.51119212852042	1.01693042901582
0.140332598332183	0.118234335522729	0.793645421669008	1.412214631707	2.03389847355862	-0.283740417255581
0.0972034950234473	0.112446531758286	1.08369258506411	0.906216783146029	2.37595784632904	0.614185267410712
0.245087000244978	0.21581447669775	0.500000224893488	0.500000000000023	0.500000597840403	0.140093421270101
0.715216821522397	0.113017574892966	0.516798921026904	9.20973598096867	0.587779756326836	-0.0692817612053478
0.197399466323465	0.15085419283519	0.845525545699322	0.679286257785216	0.536500177926986	-0.0547852094698546
0.37662084825921	0.0956200349275344	0.952978508227861	0.747244552639269	0.693973466547207	0.015883940697072
0.0720458126034842	0.0200000000000227	2.1028716250375	5.25383947016825	2.40429183935751	0.2353288331913
0.225616535920841	0.0917590066822382	0.785414607017265	6.47849537245563	1.23157389222758	-0.170260930364418
0.557513122668135	0.319999999999975	0.500000000000022	0.500000000000025	0.500002869777915	0.413303358657561
0.641220240622068	0.0754906283185713	1.23039607626374	1.53141166797015	0.88650395358833	0.543342145223112
0.427362888417156	0.0838429420715499	0.585951790567854	1.23772227535289	0.992682283750726	1.49999999898951
0.218933942478084	0.100378614327007	0.756805344152237	1.26416304966886	1.14599140604461	0.82265702496009
0.238088836898283	0.319838427503339	0.567194499502421	1.84397903488245	0.501132106651353	1.49979753836998
0.0673877569770423	0.261712782577915	1.63818077192675	1.45324887238407	1.88456605637283	0.229085300471815
0.423427026612016	0.0659978922627287	1.1303751789235	0.681037092875275	1.69115392888277	0.186026911190344
0.947747437270968	0.0928985983634989	0.530345796684784	10.0769521505594	0.500000000000023	0.173484518127409
0.202278716591821	0.319999999999967	0.627205311745975	0.604645354969315	0.554305867562577	1.38782250648986
0.624527170233891	0.0942209949694489	0.884190376710239	1.29583567509559	1.67443593312103	0.467721420695642
0.459203034740979	0.319999999999976	0.568212340523615	0.898790810943245	0.710278737741332	-0.143027156190543
0.33073581231892	0.0767578749903666	0.685131380535981	0.500000000167678	1.06816669037103	-0.343117376128106
0.32878817223519	0.119558190151539	0.836770805326426	2.7842846281905	0.88471807853367	1.32656036667664
2.29076555626663	0.10167089222356	0.835677016895627	0.887746545162266	1.78106241800136	0.491644441782692
0.228764598100075	0.0202756383024349	0.500011245804379	0.50000000004492	1.95415106445899	0.468001166289293
0.953145774421255	0.0855668739695201	0.562081947111659	1.30857278374834	0.971334185373598	1.4999999999968
0.469853903305252	0.0678940280951476	1.03924322885727	1.28432374491022	1.46932400478294	0.992051131989108
0.391045911950074	0.0246284734004505	0.742649438546358	1.31284965614588	4.272319876946	1.49999966243387
0.237191810394284	0.0584420260607972	1.11804739060113	1.52966734502759	1.57813591881065	0.340460942842481
0.501377631182454	0.31999982994229	0.592887408532685	1.93143767906432	0.568617904546363	-1.49999995544253
2.09090720155853	0.0878895637973334	0.64966993044023	4.33820202234731	1.33851997578663	0.357525224871255
0.224822872206975	0.0788798837443621	0.907492161680448	1.63003135036156	1.79817034450539	0.601309660140615
0.876216216976975	0.186497201961202	0.500000000000022	5.72805139681093	0.552685172214428	-0.482137042185332
0.24123587815417	0.172937014278369	0.500000858499188	7.12221182670558	0.50000000000075	-0.545224563727565
0.392179237119152	0.183160805590497	0.625730266762214	2.55250556863305	1.49513639197872	-1.4999999961769
0.947488400468047	0.0762729503215733	1.1177848949489	6.785277241555	1.38840947077814	-0.401933886864544
0.529132199409679	0.0572905667495453	1.36431584708588	1.45999253260246	1.2992447434019	0.373694329667207
0.305892245772037	0.14127470406967	0.667615218156149	0.500000000000027	0.555677605323285	-0.537930545696569
0.700578322302906	0.165422160490553	0.987388678094803	0.931151228557266	2.29627228796289	0.23162410251731
0.254536781045916	0.0630529863611367	0.590448450237456	0.600488825720487	1.8769935047406	0.909011343611611
0.0933967789171254	0.215178969129038	1.43025451837105	1.06644664410953	2.57321948977511	0.458654188630052
0.469042544698593	0.319999999999978	0.500000000000022	0.500000000000023	0.805596047936887	-0.142045088579324
0.362743399497812	0.0200000000000226	0.860426391117691	5.79816692614895	3.85250488479969	1.10061664114745
0.484339891251943	0.167352252188708	0.50000000001356	0.500000000000022	0.500000000954062	0.52948075674986
0.265186402861128	0.0430551057481617	2.137889319629	0.59918086373661	1.151094040166	-0.267047107494443
0.196098248541268	0.139332407788011	0.527852395671557	3.02824789435801	1.32035557717698	1.00107667076107
0.167205955708225	0.239706763836365	1.18667244035071	0.723522396371469	2.13989672789542	0.251909051821438
0.468219238203771	0.14286554641268	1.16195525633274	0.500000000000022	2.67602880116176	0.411403944163586
0.328768062486944	0.319999999999922	3.99999930844456	0.50000000101854	2.44204278221052	1.15633358561464
0.196498747651941	0.142987314666409	0.569750104974887	7.294526510594	0.500000003850808	-0.546356837112394
0.479929592515374	0.319999999961043	0.653852102927131	0.946260853868246	2.02255446525585	-0.281037589246229
0.594509149465231	0.0402469090308843	0.732524353740738	15.4263166582853	2.02086666050551	1.21486242022466
0.33081214684927	0.319999999999978	0.500000000960916	0.722225469512993	0.915689588744976	1.44044526681596
0.134400013200948	0.287543019259313	3.99999999818964	1.92828590384484	1.37763842349721	0.422532089256037
1.82220036470088	0.165437592503944	0.994468426397764	1.05555316406774	2.6977740313664	0.413938539767979
1.81254919883091	0.0655593450084598	0.967333098812318	1.00114724277317	1.91210834686175	0.0920813148848384
2.33984177580396	0.268812723615087	0.534099262236323	0.972995464498481	2.54896767760259	1.49999999996847
1.75464540454733	0.301432889446346	0.564463879946537	0.500377360534845	1.99378646953612	0.561796831591386
1.54952479186261	0.0200000000000222	0.647750945759085	1.17800853066189	1.91318751290578	-1.49999944242124
1.06166945454852	0.159643898944589	0.500000000000028	6.26301165853917	0.594822383556128	-0.823619704253683
1.4047971962231	0.22093383128475	0.932521817986961	0.575893804426316	2.40085065227835	0.417435793063621
0.236426326703537	0.156985158718897	0.65932204732017	6.79236719508112	0.605658136317976	-0.640237603206943
0.505559070579052	0.0200000000000222	1.92512510222717	4.35562421659295	0.519599910903603	0.530218003992381
0.211035277797832	0.319999999999978	1.74021045997842	2.3751174555813	3.17885656996344	0.581597468578061
1.12556625560873	0.319999999972634	0.640076038462535	0.898575085417549	1.97143703805826	-0.305271223697611
0.274437868388269	0.0574086219448542	1.24214660972439	1.29393921972696	1.32813023788465	0.395319951015291
0.46925496736562	0.122589563577579	0.775675562025008	1.80749324960586	1.82093810147724	0.350222953966066
0.966893986109027	0.0200000000000223	1.42479175521765	3.22414768318552	1.5323018067826	1.49999999999349
0.287051226587142	0.155031002370317	1.00581069679975	1.52181286261304	2.1822937058118	0.495910900553254
0.246642955944601	0.14721892952437	0.567355505060208	5.17585481760932	1.19756569358462	-1.32313049976577
0.255445858219581	0.0200000000000235	0.8479158895709	5.12610710029487	2.80196326463545	0.410625685238982
0.388634511980135	0.163608316909213	0.545810675819665	0.500000008466556	0.500000003172979	-0.639987702028658
0.428177860820746	0.0451050224599855	0.500000000002143	16	0.765730679346047	-1.49999999999998
0.917696695254585	0.073092196866798	1.07767084682542	7.22888233908028	1.31412383278725	-0.367133751219209
0.662851716961727	0.107207798964582	0.802861204263435	0.837054163775934	1.75664289787427	0.358977294054841
0.244433653156203	0.130621743984363	0.568487305512059	3.62082839545338	1.01889366564964	0.173819321235638
3.19857557861404	0.0617567596887242	1.24329031500134	10.4668589420077	1.24922627550708	-0.0862237826461519
0.258135451607491	0.04210147899114	1.25849735747399	0.914803389664064	0.962318635466724	-0.00155624076381707
0.402534822668855	0.178990243119526	0.570504128113489	16	0.500002294318089	-0.94885817575642
0.214914384614003	0.167116812087846	0.945734111048927	1.67352321154293	2.14647006236482	0.392498956816674
0.452719328789291	0.319999999999977	0.619786425579347	0.500000000000023	0.859216022550406	0.452163575800158
0.38828783058971	0.0601219543809649	0.890270658231846	0.76041404141993	1.5888277773287	0.269789103000159
0.537964208695176	0.297741476761893	0.680443773235689	0.863114379691199	2.75740901787111	1.49999999863822
0.427891138982262	0.319999999999972	0.61756291706859	0.540577476654081	1.82184489697741	0.136829099727674
0.288478435367793	0.233161577267097	0.607046859053108	15.9999446493612	0.52273509696236	0.104782673398176
0.155173202338254	0.319810186329389	0.592061001750301	15.9999900327826	1.03886132776359	-0.199287807335854
0.855076093496685	0.288867951563706	0.618692954343432	2.4252635946124	1.8737572352868	-0.33636046930835
1.72712550185317	0.226653853153702	1.03979578530767	0.799000449697223	2.30591394229404	0.618830546700887
0.723143921314548	0.0227803643897888	0.500000000000022	0.500000000008519	2.32921191978141	1.49999999999998
0.238458241921249	0.0200000582297638	0.52487620927765	1.87187108974147	0.808364230282253	-1.40935472911067
1.22341638849249	0.168685453956232	1.0044880492232	2.02359571269944	2.08317558523074	0.176079732845165
0.547615397394534	0.0678736666085504	1.21376253105497	11.306171333534	1.34812795265278	0.214635173392003
1.10506337769206	0.151952724514042	0.589855630252212	5.08515575031636	1.08139526991489	-1.10133119419851
0.657157342100829	0.11318494403119	0.842754376834616	1.14595536675529	2.24025820284963	0.681073133278836
0.308003188608095	0.125087277371063	0.559656276026782	0.958889979776808	1.39178706342119	1.49972174886273
0.559496475265846	0.0203551721677596	0.500027135663645	0.500000000000024	0.575964742529611	0.236156078923177
0.349376125149204	0.194141600694759	0.8911070717144	15.9999999993397	0.667488861337633	-0.769967241204837
0.267708841385904	0.0864374278406655	0.500000000018265	0.691099726557013	0.611921889813483	-1.49999999909553
0.380765048514086	0.193468269935015	0.956155059114465	0.960538796010677	2.57446800610413	-0.0485087967409837
0.507142513489573	0.16453931800038	0.986058731201663	1.41754515214417	2.22732549972204	0.53159581446967
0.288837207806024	0.201025405157356	0.500000000008739	0.805482516792477	0.500011873462112	-0.303878556024015
0.471982495475428	0.16524429624904	0.596399355603818	4.07012847769457	0.508022009884003	0.37082672107952
0.159825865207038	0.023616991208077	1.32416056276584	0.821539401400623	2.80120581662471	0.751684777431593
0.157905762535779	0.0200000000000223	1.46308499384136	2.25601015817491	2.81659654063305	1.49999998943558
0.196090801958519	0.138708685985282	0.660919197851893	4.69703985276103	1.1058048483787	0.303782354841109
0.19578155411789	0.0200000000000406	3.99999999999998	0.500000000000041	1.02871164113093	-0.684906713282999
0.360828729276438	0.319999999999978	0.500000012585763	0.828774420316276	0.52733492368585	0.45354392727442
0.199089880980958	0.0670412610040102	1.24965494784146	3.01149600085294	1.76405817960052	-0.214207871198411
0.714621939774718	0.0413855742222966	0.574167750886209	1.18982044415719	0.810975502368099	1.49999999999996
0.500918058866078	0.0358401008518845	1.48418550384312	0.583629162530277	2.31644873963357	0.949745885335631
0.224805277741432	0.146065590653863	0.562984710158752	1.38560034030241	1.8261785849986	0.282766348536704
0.212941572569423	0.11672399854297	0.829491652295897	1.19177762833055	2.00841875485912	-0.792161449674095
0.436994965208742	0.264128973693974	0.500000116934618	0.500000000000022	0.500000000236133	-0.287394483798962
0.0733631929821417	0.0342037424392615	0.889452352182456	0.731999225561249	3.27607578825137	1.49999992638764
0.320777904408189	0.0829884932836971	0.564415082068547	1.7161284916932	0.815295162309478	-0.787373028714587
0.287442961742686	0.0200000000000222	1.26343626170475	1.81762989634479	0.747118313884229	0.398334022390464
1.6878002147851	0.0200000000000222	0.981638917445211	0.711541531476002	3.49206327770788	-1.49999999492659
0.433485099105849	0.157524759269398	0.800622156845356	2.05578367733608	1.62538894800932	1.4999999922076
0.172734656288367	0.0461336946087687	1.32630100766547	1.20197752922505	1.84428854156437	0.778886235017903
0.518599837964086	0.0255805332736999	1.28949544243884	0.677933458169038	2.0187687102104	0.108646071741517
0.346704379102615	0.051803597212019	0.661830308575682	0.500000000000023	0.629882535445878	0.281838609654958
0.21107331959474	0.319999999999978	0.500000018039319	2.00697461116972	0.500000000000026	0.508905609249286
0.627514290187347	0.0296027817881615	1.26178056373421	0.500000026162239	2.33885821308469	0.957248998034583
0.178324091560617	0.148870782972942	0.671382923015062	0.500000000000022	0.50000000199722	-0.389224935356862
0.291762108458289	0.319999999999966	2.0730948599508	0.545833005302401	1.34569623106451	-0.838691107637881
0.330465495363488	0.116858257390476	0.967528492379803	6.31911916928726	1.4314725580785	-1.49999953987448
0.453900906671339	0.0322318590819588	1.46331414115087	0.500000000000022	1.978566605354	0.634958369813137
0.166372314798302	0.319999999999978	1.36575999630594	16	3.05567140800116	-1.49999999999998
0.115161534354413	0.10330836187066	1.11579695184138	2.22077697606208	2.04322212682055	0.903211048938494
0.496346814158358	0.0889159101758541	0.803411243514806	1.90478337801295	1.72024463485425	-0.0647273106873182
0.503765341749023	0.0274696910967151	1.29793417803609	1.40646466874508	1.65728237675875	-0.522816543554906
0.177014135049034	0.0570425013359851	1.79722459501678	0.500000000000023	0.990971651823487	0.0769305074603455
0.555960320740793	0.142586458151536	0.500000000000077	3.9984962304348	2.13470598510285	-1.37046379776146
0.14668614988473	0.103483752240816	0.736879109053777	2.30369316230307	1.42902304540078	0.493659826932855
0.175359009853117	0.319999999999975	3.99999999999998	0.500000000000025	1.83248274501028	1.34343121443156
0.621317894137106	0.112220889557905	0.885276733247657	0.500000000000034	2.89982772381857	0.715701179802027
0.304441899927055	0.0738203838456348	0.554697273341538	0.904998316091661	0.50000262385817	-0.147149765990848
0.288124850848473	0.121456646494443	0.73061393609866	1.43639512256191	1.99862560269759	-0.106792931978793
0.341137073648226	0.148082285553136	0.931912936097677	11.6370878179954	1.15542327034039	-0.905538904437407
0.190002126956378	0.18422116415076	3.99999999999997	0.500000000000028	1.97094915018309	0.170046987634237
0.309830743383965	0.319999999999978	1.08290258246668	0.500000000000025	1.02355706829845	-0.533859780041411
0.720818320347013	0.0780648916979391	0.565893672544925	9.34591390490556	0.643912207361376	-0.291735501863626
0.550045918016295	0.180084348262962	0.584474454465908	0.717174413646129	1.34804486282036	0.557752716683
0.857412268588635	0.13680336824727	0.500010339361506	1.10471692931042	1.36353857273091	0.821871378247008
0.377774864018661	0.0645325656735809	0.637310482789461	2.29527869114283	1.66121792593757	0.440351355107611
0.153423771780303	0.0200000000000223	1.57396605449314	2.84660522611943	3.4378745007337	1.49999999997219
0.215990500782372	0.0409566419538716	1.38014572763866	0.500000011030234	2.02888844056511	0.749354045028586
0.188779426773736	0.153513700822117	0.517284368177394	2.44374104846752	2.50769523258364	-0.289628543913826
0.390637522273125	0.0200000000000222	1.21643921428537	0.500000000000023	0.877424401583214	-0.681382042427007
0.349090438269145	0.144370582506337	0.540600785004754	1.1197377245644	1.48583832490863	0.471308697369355
0.298549796011715	0.0661968709612567	0.710127994701065	2.32162966657989	1.6474751099448	0.370108174571676
0.115241429872178	0.319999999999978	2.38589682777786	0.50000000000004	0.749002161974216	-0.18074089163108
0.46868247935278	0.0200310702517437	0.724809432538635	0.500000000000041	0.72198131559415	-0.485448321573932
0.140573666537755	0.158963590127967	0.600703812580379	0.837839328521744	1.77783149815448	-0.559089778951563
0.512237319643318	0.153074005507955	0.579833150183425	0.795963101561446	0.614557681282318	-0.326373685141516
2.08916521595602	0.0203240728454501	0.937870931935888	1.00215795409201	3.38144031590103	-1.49999999903465
0.124807483346027	0.0609224247909881	3.99999999999997	0.646695542567901	1.25949581115188	-0.125840420761388
0.195026937061088	0.0495165844189087	0.710923338916559	0.657714876964868	1.45911113901245	0.273237205111248
0.278881077480571	0.0744088954294788	0.896734143515646	0.89689417054261	1.00383696045644	1.19734267715704
0.259214697213112	0.319999999999974	0.81131767695268	16	2.94431002672242	-1.49999976663761
0.182856659249888	0.0314851424203527	1.29798728724265	1.40111931121979	1.22460050407775	-0.309693433505201
0.12381116608196	0.0827168371194159	0.977960833984043	1.22897224484917	2.38543141898318	1.49999768499525
0.195104784816911	0.135782179304596	0.993343507207162	1.25369422131448	2.0737055754842	0.281213179723755
0.612786215295982	0.160142202572181	0.500000000000022	2.5696710777873	0.589246773619884	0.928762669098264
1.14880669398768	0.181800837999844	0.577916433216183	0.7028838653427	1.21114557399544	0.609482305723175
0.109955503942348	0.14139541169207	1.21944887637474	3.78190753752148	4.16075713124775	0.348908634594561
1.45928126801415	0.170166999924422	0.888657292194512	2.52928023149248	1.86211391488472	1.49999999999997
0.512994504135275	0.0468417460839502	1.25728212900419	1.00276936601924	1.81694503888631	0.543517601583997
0.362451387190457	0.0706390143417691	1.43195180691012	0.500000000000023	0.504630874800946	0.748569353443261
0.11265750482419	0.181140255838376	1.05263820324451	2.65135960839441	2.69443401074755	0.818259635794154
0.178394255486822	0.0459171255107585	1.36625322562023	5.46054103143769	1.23413904323294	-0.0540728836797565
0.347069286546277	0.0766044000214404	0.87333575770888	2.80222679527802	3.29683987556611	1.49999999356738
0.212082069110895	0.0544540418398718	1.12501283654077	0.500000000000023	0.954735403816941	0.88574228400651
0.281387830462063	0.154889637367908	0.536529232862731	7.72712428313765	0.500000000000026	-0.423608410831521
0.12533607726923	0.039562929209729	1.45681603503429	0.739938098067154	2.22004097732944	0.898893289695542
0.170809864578359	0.319999999999976	0.638486448999615	1.82956531197563	4.99999999999998	1.49999999998659
0.422375578549051	0.112678630833506	1.02451129089047	6.59579633017403	1.40984899252809	-1.49999999831116
0.254625367717654	0.11965279437349	0.905157598655025	2.10391307643601	2.28180707711068	0.859292766167638
0.146849481200056	0.0786176318466078	0.989039138186812	1.52030404699943	1.79840077572807	0.234614226810258
0.257134496413298	0.264347007379596	1.69748894810388	1.25474974499276	1.47941981298361	0.413674054021388
0.983987726120398	0.110228059797803	0.908835528154272	0.500000000000558	3.21077229534073	0.826213587254224
0.868078916400395	0.319999999999977	1.13565093571977	0.812747297824507	1.70447612200031	1.49999999999998
0.220549534231844	0.156809723022745	3.99999996716483	0.816776517762111	0.903481444804551	0.0663342635029335
0.607705312433708	0.119934932999003	0.554653296923835	12.0768547095758	0.748147657480952	-1.47169554448115
1.39888377907023	0.181761438556177	0.923117618790921	9.52129568263932	1.19967142284347	-0.756852201013995
0.162906716318646	0.210728989051072	3.99999999999998	0.500000000000024	1.64091931025663	0.118107017650143
1.00503213957487	0.0768561295520804	0.557197259230819	9.29120674754248	0.636311131916602	-0.351966716991225
0.506580675174138	0.249387052201069	0.811478233826129	0.500000000000052	1.36735193938063	1.49999994904368
0.439454552105768	0.0200000000000263	3.99999999998654	0.500000000000023	1.49891491576669	-0.711754412691133
0.527520549234496	0.138510174544573	0.500000000066461	0.850629591966591	0.65776628888564	0.251756520107142
0.242345572371794	0.082581044022679	0.921020439832837	1.13689776059773	1.24096495912332	1.1741911137971
0.361878820739856	0.108738633337632	0.907872066580827	0.500000000000204	2.95971801795345	0.591486848199994
0.326255534299828	0.11706612916059	0.695973765772977	12.7886660383874	0.672770773864326	-1.40433210707047
1.24536735201443	0.180351120630214	0.873390648301795	9.0880280878211	1.03238596378744	-0.566769352975577
0.945877488069412	0.202928901644903	0.790191573127958	0.500000007832754	1.26809465830495	0.216271332951241
0.585827519789736	0.0381425804426172	0.952711785507127	0.559364509111718	1.53659912041934	-0.0997333481486134
0.685507199418374	0.167803849294893	0.756015761615881	2.35546150999776	1.48982105189781	1.49999999999203
0.719435430816789	0.0740792241387061	1.26632135113827	0.500000000000022	0.500000000950789	0.830047716911737
0.174815460236984	0.187474688022332	1.11043079492656	2.10738327807598	2.87673888038571	1.13901006003391
1.36948386705602	0.0798212594366159	0.573446351692895	7.79596342072688	0.758343981288355	-0.227761968818691
0.169073463119991	0.319999999999976	1.28157806451235	0.500000000000024	4.99999999999997	1.49999999712151
0.104108700493105	0.319999999999978	3.99998840647665	0.500000000000022	4.11229116092608	1.49999869646585
0.108542026328786	0.078906040980926	3.99999999999996	0.500000000000042	1.62985436433092	0.163482196822627
0.347858941480908	0.319999999999978	3.99999803635268	0.500000000000022	2.92404727501154	1.49999999999998
0.453946779480605	0.119922522846967	0.528676768676655	3.1906572988912	0.500000612218165	-0.0380078918818143
0.665501778571437	0.0735534683148814	0.563843267689816	9.53021790047446	0.596954469785713	-0.40335985733922
0.53504344659815	0.0822803273397412	0.543110691304888	7.71255875352017	0.664231646542305	-0.2795318412052
0.309590814178454	0.096097251356357	0.500000000000022	9.95528370608058	0.670103074257157	0.282661600717271
0.391959789490744	0.203658856130169	0.748216332167864	0.500000100687545	1.43767697339036	0.0468715927115333
0.683791344014849	0.184562716766017	0.824059417396265	8.90628875938955	1.09055144668978	-0.571483068061501
0.738128062586146	0.0378422503438301	0.895806533148989	0.500000000466355	1.38438652127526	-0.019658134792527
0.311140149298804	0.146692670957572	0.654918835283827	16	2.23387824069238	1.49999951606293
0.616012652157969	0.020000000000023	0.635648877899646	5.19556343232038	1.0226751869859	0.387687727480568
0.932014073954799	0.0200000000000222	0.840420308082645	16	2.18848249774457	1.49999999999998
0.100406680868667	0.149204006671157	0.559637185680102	15.9999976405886	2.31809622083402	1.49999999999938
0.170795443824106	0.0467717134431487	0.955202526751883	0.500000000000022	2.26207047402019	0.368839126554111
0.296504356025426	0.0767616748205268	0.618338220522274	3.19835736209846	0.779914790571723	1.43913365488403
0.215560462766573	0.0351172394848849	1.00113683937184	4.68962931289632	1.86092374427201	0.812638293145157
0.251081787239564	0.0311919590368072	0.848449101262462	5.39323075636948	2.40755530393942	0.590696884229123
0.577681557962593	0.113830903829761	0.743353314875836	0.500000000016232	1.33442507808579	1.38784638831991
0.120404902613579	0.080892734086626	0.99300150298999	0.500000000012464	2.68526409231509	0.645483820418514
0.240103677193266	0.0442121768003619	0.996073144918731	1.96075676310906	0.925550623400853	0.946548644911169
0.216465898326239	0.0468878014334061	0.933024936690021	0.500000000000025	0.621019434408388	0.0190616236521605
0.212022198977267	0.065258140210373	0.649783963445915	0.789600199876183	1.4062625267094	0.103320572747265
0.342651454869025	0.157777761824216	0.617038622494059	0.789323966744516	1.13777566224898	1.49999997316084
0.24386556728983	0.106051441277931	2.04654420615239	0.500298702855377	0.500351779484109	-0.379168738094754
0.255561464748228	0.319999999999976	1.50852651780375	0.500000000000024	1.86825085998492	1.49999999999695
0.224969875968853	0.218134397966217	0.603955943814287	0.500000000000028	0.547010695722264	-0.277392730091386
0.36198633456003	0.319999987990146	3.99999190143784	0.500003137193231	0.804635164863559	0.697803821322007
0.328354258895342	0.193142391152414	0.500000000000023	0.500000006176331	1.0628039866082	1.38588310967075
0.7920771345535	0.285227962092288	0.686232249105087	15.9999998088209	0.500008740720166	-0.346125792827855
0.223146942711168	0.066417717145127	0.85528052845673	10.3910665462386	0.500000000000612	-0.585204648787628
0.15333979684641	0.021997069272328	1.33711592400306	9.72141071215051	1.7651478966239	-0.0378621572690075
0.151808231466592	0.0306858662922612	1.39636095197181	0.500000000000022	1.7328211311429	1.18441886939831
0.501231805872654	0.063045781588706	0.79049975499046	16	0.500000000221959	-0.141343061313092
0.196252416134896	0.0353455391239677	1.07591208353159	2.80094072732769	4.99999977728793	0.781527310262767
0.326016323316524	0.296712105576635	0.50000000000064	0.500000000000024	0.986130947178628	-0.303206213421641
0.365698142801035	0.319999999999978	0.549137412044465	0.500000000000022	0.500000000139524	1.45447377360537
0.317181928948364	0.0200000000000222	1.13729724053918	0.500000000000022	1.74775647577244	-1.49999919739158
0.216518790277863	0.0200000000000234	0.87362144662023	4.57449648209703	0.661165624133475	0.528142437233869
0.46374052398788	0.0232135428632188	1.39157353599741	0.500000000000023	0.778279788760734	0.237088865867767
0.789750483408661	0.040685491565962	0.617215079471474	2.2004090611244	1.71365300183095	0.89925432672518
0.615443979117805	0.0663044207146189	1.02280049522934	0.765164597073139	1.87487599013073	1.07644608182791
0.476818557351189	0.136676176245475	2.11957859502581	15.999999999876	1.54100104495118	-1.28505238111867
0.738680036096682	0.0818438208837481	1.02184203731478	15.3812696780127	2.27516037830818	-0.761225779118312
0.397331712634955	0.0571511352724935	1.01409757482629	5.20185269283556	2.39607063121826	0.946699616295697
0.569186982137692	0.0304298952018869	1.142405273812	0.646436856568954	0.953510481308459	0.294854781265376
0.313299062969929	0.0368145745380718	1.0482735770579	4.52406650455851	1.26500497786733	0.281362312562169
0.419237013134073	0.103137174894721	0.968905032432751	9.97861033371151	2.53238536102246	-0.269436022719279
0.726168802274216	0.192886864189135	0.578689389348944	0.644237013237202	0.59459929851185	-0.724479745831024
0.281966274847043	0.269183301594927	0.500000105855677	0.500000000000022	0.761311366238498	-1.49999832438354
1.14732875102204	0.0729426411214292	0.766988701753653	1.60396842543894	1.98443037575188	1.49999999998469
0.437866161768006	0.144622137234213	0.803899767256014	1.52599526160029	1.04086951855542	1.13895505645936
1.09568408515128	0.158995887862096	0.726947383689198	0.777651750904086	1.18087536774322	1.13768297087411
0.61510984440843	0.0859322670327484	0.552867405228864	0.500000000014428	2.22484083211957	1.49999999998264
1.49320599551906	0.180910657581626	0.718147773882197	1.10221953273568	1.60071950943559	0.489678192247646
0.248283881207353	0.0290381971538905	1.32526511769614	1.64959942866575	3.28800950363992	-0.0319191491635875
0.743028302488246	0.0913289773325874	0.70866388611507	2.1001192147646	1.34940024264192	0.715721126348497
0.408946933493973	0.319999999999977	1.18463651927923	0.700849693075767	2.38954914180134	1.49999885742023
0.132032216840387	0.0396052112589887	0.785647308057698	0.500000000000023	1.11653457303656	0.939063330454827
0.140376712199003	0.0200000000000222	2.18945180550139	16	2.15804915694119	1.49701285974549
0.839295811119766	0.0200000000000222	0.500000000000024	1.21749170055831	0.608837008259983	-0.772498345803638
0.37796899829241	0.118395747757651	0.75301677944943	0.500000000000022	1.04459721088715	0.342749751713521
0.840085281967686	0.147466160405954	0.53185612417971	1.14043889447996	1.21001684797988	0.898954052714257
0.707540551596188	0.0507032735623519	0.672289068250281	4.56197604782639	0.646265382412517	0.257856498231716
0.635080720578738	0.0539862287959056	0.900257697923497	5.75875300730779	1.01770140348675	-0.0725149435185815
1.13601180730733	0.0621417336175571	0.595150733465294	6.30287362672633	0.739625213216959	-0.131740206287366
0.305547061172933	0.039580243413105	0.697807814070999	2.11924921046279	1.70848942207864	1.03190735802731
0.297833211790933	0.141639921592732	0.714383942748685	1.80901731356196	1.7802412781788	0.606386198924115
1.2503591403903	0.164075131827781	0.500335694055385	0.616973838355611	0.813618441827315	0.0713068427025802
0.575859555680021	0.213753154941031	0.500000000000022	0.50003630769482	0.500121087114401	0.339850388980464
0.29101419956064	0.31995446858962	0.534069003389764	3.81398363017411	1.41622639063807	-1.4999999999502
0.150463402043993	0.0747568170267687	0.613442697915427	1.68939213299859	1.9781773558221	1.2716774811605
0.397370355348406	0.0741566789981578	0.666776666709974	0.711169940287867	1.21398280489766	0.643074192525984
0.612832120907117	0.319999999999978	3.99553005474753	0.500000000000022	1.22741662383927	0.779387501246983
0.184223275744577	0.02657133933729	0.940695192265531	0.500000000000023	2.1077962269766	-0.0388245085225886
0.647002021018637	0.117965210021247	0.602400792003266	16	0.500000000002766	-0.0386747476391416
0.824460955782639	0.0432949860284159	0.500000000126058	0.500000000000022	0.527552705281422	-0.136200505234722
0.467625222591644	0.0200000000000222	0.500000000003173	0.846146661696099	1.10938106124118	-0.191056394051943
0.428052067667586	0.176954676774378	0.572201306572029	2.17914088442902	0.698407479228811	1.49999999999962
0.458113026321349	0.0535333198856982	1.10894918744324	0.74083959505963	2.88879396285667	0.00807512620063593
0.451424255355237	0.15029648663265	0.704134562777832	0.676587392621005	1.34475661642763	1.16231634723688
1.92503104162203	0.0524280964776567	0.695935208727259	0.597088715438726	0.782955726160039	0.334707644523911
0.240003389721308	0.0200000000000222	1.31629671630525	0.618206503726447	1.4766433416861	0.101430810866087
1.15296279303035	0.0326926786260298	0.972476099503752	4.96191430565829	2.01022662667176	0.815301818101225
0.0735360785119385	0.0438066817204015	1.13566957498227	0.503494638163711	2.18940272912943	1.49999669564186
0.484172587006863	0.0236034524973365	1.26361833118795	11.8790044501394	1.68442777297445	-0.0570176894271419
0.595129074225966	0.22692099850309	0.628809009973468	4.42820401855845	0.525285604003782	-1.06488821990211
0.186580607489777	0.0399173509749092	1.33124941347792	0.500000000000023	1.08769142960331	0.58488793410764
0.793008330555899	0.0349086389159291	1.14316971980122	0.500000000064145	3.12927607700473	0.201820172188075
1.2370742023936	0.319999999999978	0.500000000489654	16	0.537477815406988	-0.727245442210469
1.94177923990521	0.319999999999978	0.511110618050607	0.500000000000022	1.29912920696455	0.48594737529165
0.106978738667872	0.296839351978664	0.972514601369376	6.05949955030686	4.9999999998278	1.4999999882869
0.224992572795906	0.319999999999977	0.944653251677469	10.2224542762714	2.43937224110795	0.749004345670087
0.317092973084585	0.0200000000000222	0.500706837220281	0.500000000000024	0.853932469757064	-0.961107136643547
0.0825950996412549	0.319959774334078	2.44982738467692	12.6614686433949	2.98077421220623	1.49999999999874
0.383673028421999	0.0988550442685503	0.904408018619593	16	0.649577041262952	-0.209744433143187
0.816858138473471	0.319973096117582	0.73697611008714	0.500371965269875	0.575682662267665	0.933876434907912
0.479806223292719	0.319908967723604	0.596571033542031	5.08162570653792	1.15181530932856	-1.49999999985869
0.225881605716671	0.0696353226532383	1.61797333217298	16	0.951178450814699	-0.802215535589858
0.232779934475469	0.0672763899288658	0.975086719653806	16	0.500000005599806	-0.100036541451909
0.267436313093306	0.302542892623621	1.38705544191062	0.853167192015601	1.9690788586386	1.49999999956286
0.379837181076498	0.061680588083497	0.504446614643456	3.72719195915107	0.656814833351901	0.479493252784766
0.637846833977746	0.319999999999978	0.739287523392291	0.539854877783176	0.500000001467725	-0.241827674925244
0.280961752428164	0.0200000000000223	2.00895337485537	0.500000000000023	1.96431094633356	-0.639491692470974
0.220187788931474	0.0953657839475443	0.771639720700576	0.500000000000023	0.780267996083003	0.307820061427524
0.182265632218218	0.156251121186537	0.500050650927508	16	0.538161288091459	-1.48067797247917
0.394182687826137	0.149954457323321	0.569426938875049	0.963008693460537	1.29297781142427	0.937205750510379
0.320815934070648	0.114573604387931	0.646197860375324	0.612128121449809	0.914429108038812	1.29595699434194
0.391341969990827	0.0644055154270862	0.674665596451244	5.30027847965978	0.514600193714235	0.169277461776758
0.436094342142724	0.164114073717512	0.500000025356786	1.09189660856329	1.04202835535859	0.911417083703215
0.153683396063893	0.0926979571898221	1.01776355907781	0.972067008131889	1.85085376170885	0.473663324509572
0.863901399741764	0.0385193985714137	0.794800454145534	0.500000000000039	1.77813743080523	0.470266415622929
0.201786043158071	0.319999999999978	0.886761001978502	0.500000000000022	0.500000356667975	-0.275570457328446
0.173787720512588	0.0200000000000222	1.37933674115371	0.982729823856045	1.82459299066179	1.49999999990016
0.443305756120228	0.0281031160952293	0.862792746519573	0.500000000456025	0.557258464032549	-0.468833813151173
0.166199477620922	0.0467031831061152	2.00134599723088	2.82673629357356	1.88164746488921	-0.688565093697041
0.40389214241815	0.31999999999996	0.580937419013177	3.55211548020785	1.32507483166192	-1.49999999999997
0.883009900879873	0.31958161255688	0.521186710511728	5.05103318669027	1.116405733927	-1.49990607636055
0.433883362910887	0.0527333583519386	1.15055116851021	0.500000068856564	1.51984276321816	0.0987625835956402
0.0766040173108989	0.144655850965971	1.14461345390872	0.500000000002835	3.93639488554656	1.49999999999937
0.191929113522351	0.0310609583839533	2.27282386742779	0.62003008333275	1.78316624610658	-0.121755924710108
1.03212912900545	0.0552296992960564	1.02038742225056	0.947198343674362	1.85610900990553	0.511684689573417
0.41080830054807	0.235028812191442	0.71409420853745	2.61537278545449	0.798498575922158	0.760103786137828
0.953833104096563	0.035630573372559	1.15874851377346	0.500000000000022	2.92219178634425	0.128929798796541
0.337324272686601	0.0803169086134427	0.838954334496887	1.44783980375943	1.36504034012791	1.23413657858888
0.141407791828021	0.319999999999978	1.02275253952266	1.22611937768652	1.697798011044	-1.49999450700262
0.407803519639767	0.319999999999978	1.3191155171769	0.500000000000022	0.869884054085782	0.388302320292521
0.486712975038744	0.028187037409272	0.553837308729089	0.666758876613661	0.971319536742103	1.49999999859972
1.71153430491071	0.0846498263452058	0.956392791885306	10.8055358086281	0.533513025386857	-0.0504476961474999
0.36736090957955	0.0200000000000222	0.683493390396864	3.58991517997534	0.684254691907782	-0.975347574733127
0.105409686061651	0.133172946665	1.10820401050994	2.52310485814683	4.9999999611851	-0.0573347238440572
0.13421841784994	0.070858016520447	0.80298753652969	2.9101991863781	1.40410179063034	0.184063077773213
0.530596323893646	0.065995360297596	0.810421581406886	16	0.500000000013194	-0.0246704529235254
1.91746626288223	0.0200000000000226	1.81057866292281	0.793694327721414	1.70283161449416	-0.398894220584315
0.228073643740897	0.0714636823362639	0.908123523420581	16	0.500013556901835	-0.190576922964062
0.157060164534257	0.0565451018673066	1.57080710425517	0.500677452968679	0.527377332334024	0.528447463602655
0.394997751086416	0.0936109667597667	0.672794195758997	2.86113027147497	1.40309886375198	0.722691702545594
0.246416222225099	0.148361878634223	0.500000458525487	0.729721979758649	0.704118679301166	0.374236107882012
0.52677454646661	0.0200000000000246	1.17971665364438	0.500000000000025	2.36697588274855	-1.49999969551606
0.307639731708807	0.0472409811139153	1.10592688604534	0.50000000000015	2.554991202398	-0.272225517412407
0.33472829938776	0.0200000000000222	1.86397260619917	0.500000000000022	1.92561978904409	-0.324022541789888
0.560250218357928	0.0610844145044109	1.00793987561518	0.980121668130316	1.90031832928118	0.496442211896675
0.360375495106209	0.0920766492856323	0.686114032043174	2.63056418945961	1.59459364428473	0.75778928982231
0.444645752716911	0.0200000000000222	0.702323089768362	16	0.500036809997832	1.22806728332514
0.207463324431094	0.319999999999978	0.500000044614919	0.604525061323372	0.67120902293459	0.736864488540443
0.305189075946208	0.0752067326140954	1.16892895138783	9.3548954859217	1.8467307741192	0.282329328032971
0.249792505832097	0.0271295490240379	1.56899224123338	9.86269173401899	1.26488480586539	0.234345584108666
0.164667626905715	0.0200000000000224	1.58176637317233	0.500000000000022	2.46008985115328	-1.45592721848109
0.37275438262545	0.0294885782620529	0.654052852162444	16	1.57197774903096	1.08193366030989
0.313000362143546	0.0200291936331908	0.74186981671911	0.500000000000037	1.66266139575923	0.81809990158365
0.227500072438585	0.111986606598109	0.675878268377053	2.39031120445353	1.7347971000085	1.06469173583937
0.149540690695978	0.0310237435606407	0.784219361965543	2.1163907895127	1.62114144553674	1.33941617454557
0.346846838523641	0.204545726739678	0.552446430143258	4.54650470536201	0.897927321602984	-0.727921414596527
0.488790250351452	0.319995440284261	3.44462069967143	0.637691813863359	0.583802143208622	0.922383799935873
0.204788257896646	0.144493273466988	0.753869051051725	1.52340584760825	1.87175963017941	0.708673979949977
0.385046418398246	0.0416304401591804	0.613518684219826	9.01003795052528	0.933138547745154	-0.457944292212636
0.453481497066353	0.0810256151923401	0.641581708964568	1.85199232764508	1.30564186665707	0.598107520807441
0.180287565421372	0.11893071834211	1.42578686844852	14.2907920566037	2.54278834731643	0.749006628474082
0.254088595685397	0.0200000000000295	0.504383393248383	0.500000000000029	0.575361819528496	-1.47807071901613
0.243287639494646	0.0200000000000222	0.739832333652784	8.65610259171385	2.6749837118062	1.49999992624193
0.341506045341766	0.0200000000000223	0.500000000000022	1.98699844996086	0.597983386193362	-0.791886873524177
0.297024070181775	0.175401329178684	0.657147848811005	0.500000000000023	1.15651576325193	0.338967208528655
0.208589361442848	0.0253666783826993	1.42043805607881	0.528630902017951	3.22522973040799	0.426294254376638
0.198809443957077	0.0200000000000237	0.7160913259161	1.26923665747334	1.14355445187834	-0.297754829395502
0.188271637175688	0.0200829766893868	0.522488328062512	0.782734905777399	4.13174709330497	1.41728683754917
0.417583018654586	0.0539430317454259	1.24171033206631	16	1.48844761084232	0.62038985463686
0.81188256994643	0.319999999999978	1.30482294873742	0.838630101987061	1.65329452460133	1.49999999032007
0.417443423154872	0.106419800398007	0.932122865109872	5.86319166736744	1.84300266743538	1.23783561594308
0.383801784776111	0.0200000000000222	0.500000001460884	1.31272491750667	4.26511439278269	-1.49999998058933
0.388888776526916	0.09057585009637	0.644399429296898	2.0505265301155	1.26132429266671	1.49999999995807
0.422589216938389	0.110853314639236	0.992957614774229	0.681183242973107	2.26266868186318	0.510723348639662
0.641439130617868	0.0957229686019476	0.52437815118375	3.09770676987222	0.739234296715021	1.49999999981811
0.376973085078164	0.0415061560131261	0.685565988382203	15.9999998787061	1.89452349046091	-1.49999999999998
0.204369251559746	0.0450439490991942	0.716615085153151	12.542921569391	1.7106247372121	-1.49999993200824
0.493116990439648	0.234491567685375	0.883542487266961	0.721042119434238	0.834430570202978	0.513255115842419
0.431727668176435	0.0470580825134854	0.605553213593256	7.62738134941475	0.666392420192396	-0.857545208046068
0.616317823379168	0.0428456386492724	0.732612848281707	7.31959530278941	1.44606842784042	0.499367358937754
0.611784669414242	0.0426913277221798	0.636677555668566	8.65882037007533	0.782134179509859	-0.355504819055385
0.451564607086853	0.0795436951758803	0.65451011273553	0.811376032608912	1.92484964177377	1.16324706776288
0.615419168159648	0.142556283640974	0.731490909235779	1.03779096627124	1.17688671765907	1.33478290882628
0.16341289449281	0.077901413331805	1.03638373020314	1.58316165174538	1.54386098732434	-0.0921127611686253
0.471217208125482	0.0282100250575274	1.55849980454443	3.98908982306014	1.91335746162349	1.00598223744749
0.511827177625512	0.0471910860558596	0.50000000000015	0.500000000000022	0.934455504933623	1.49999979913692
1.42014668769003	0.102735916469958	0.592601987334315	0.709534581218492	1.39957150306624	1.04196924483286
0.144222479382965	0.0222929572860466	1.58241026526684	0.500000000000023	2.93241198527081	1.10513418666889
0.359713637578968	0.0572685552029589	1.24290768502377	0.500000000000034	2.18385596919993	0.0139075502697532
0.651229328558223	0.0240147159124677	1.24462630400437	1.53336520302798	4.35145986355685	1.4999828562636
0.287254661934159	0.020000000000024	0.817513176166599	0.500000000000022	2.31996272996823	0.689952607258072
0.244278240510706	0.0200000000000276	2.47639510367729	0.693464542459893	1.84978032255439	0.993426608980144
0.332203328765536	0.108319940431204	0.927780629589526	3.25840317966307	1.10368866645426	0.534881379294351
0.140719192728788	0.319999999999976	1.96667295761999	0.500000000000024	4.99999999999998	1.49999997241413
0.472989530330887	0.111986255058853	0.500228462827508	13.331690163635	0.980409832958856	1.49999998165257
0.318828540101299	0.0663165583555894	0.658689837482674	0.744022485607908	0.6487700005585	0.255245375157213
0.179070595799881	0.0388822266400989	0.552876581949602	1.47107071265462	1.0859302193221	0.122903409718314
0.491848538544575	0.0200000000000222	0.530937167776717	3.58682987076586	1.66328261172845	-1.49999033598086
0.386528303721948	0.0767341370987104	0.701143250571608	1.75285676861078	1.18247014217971	0.73718621040546
0.222893499244587	0.120542170898599	1.00281836439173	5.39006131996493	1.62973951407373	1.49999999999998
0.212148732350387	0.319999999999969	0.768607806604833	3.40815956068317	0.500000869600104	-0.754617951753815
0.215835044012523	0.0718786860308903	0.751294324655236	3.48140534814261	2.12493246849054	0.371949221357719
0.130768570682024	0.319678097281972	0.562447334953502	0.818439707012518	0.500000000000027	0.852543883271385
0.336982928237456	0.319999988386686	0.56992767144098	1.09090246044371	1.08441474882327	1.49999549516115
0.472923808708869	0.0529674474586715	0.633152476106186	7.55276214644283	0.553722458431382	-0.223915377380689
0.647432599258323	0.0200217007661521	0.608464479041919	0.50000000000004	0.733190230479123	-0.0392763856742845
0.389637447083729	0.0200220082252432	0.687862404748524	0.84069158650021	2.46645451047996	0.214586086274093
0.191943197941878	0.0231508912540724	0.638088797527936	0.931301601958848	4.94162265126032	1.49999999583595
0.510463762007585	0.100627434625238	0.627097122921785	2.84362041285764	1.14718438832381	1.38228267921386
0.237667564415957	0.0825908517634783	0.961538317383195	1.84770344024565	1.45256548804616	1.49999999983494
0.16750392780497	0.0831666515753297	1.30852441448936	13.5024170963772	2.19755412652482	0.444711857696508
0.418349260669618	0.319968730421668	0.505058414634069	3.04181655998697	0.635191312183061	-1.35162249831503
0.549588496814698	0.04429052825562	1.42348913118674	9.48795719236778	1.64665348348316	0.402261429440568
0.173762972099072	0.0314184709155184	0.768414704585803	4.9439282020394	2.85567543775477	-1.49999999276588
0.27657499957652	0.0200000000000222	0.841976717998344	0.500000022995436	2.11672297859697	0.808926888701228
0.436896806776371	0.319999999999978	0.500000000000022	1.44698765879645	1.85274815184955	-1.4997400304928
1.3178815582872	0.0806647138646963	0.763398092228684	1.88890017925085	1.39850794418835	0.506362440320881
0.276665369820212	0.041898249208585	0.852235761096746	16	4.94027646256057	-1.01817582554208
0.398005720887988	0.178838827127847	0.70551200967202	16	2.3592999621292	-1.49999998481513
0.569223187499163	0.208475949730874	0.611657199576775	4.11674295988186	0.981661193619349	-0.609338860531058
0.191290167847512	0.160956653294724	0.876691747161949	1.22469910586132	1.97751990026575	0.327802409586216
0.62089329045069	0.042254779731575	0.561050059917964	8.83717095401913	0.862230670580242	-0.651372903874861
0.0866890572779087	0.0387630523458958	0.950103989736187	2.09763193252552	1.95623913173534	-0.256947610570684
0.916204883281412	0.13797107440205	0.744396552956241	16	1.43600582065222	-0.671297283612409
0.300679931622986	0.234749087617057	0.895883360901969	0.657638755227301	0.787399369341879	0.434224305173212
0.630967509430671	0.042263068980675	0.756334114459593	6.78149240422086	1.48024061380852	0.618681808515544
0.420471562285693	0.0429007574332072	0.667853226692344	8.57652762154654	0.823701221434829	-0.354234080583939
0.482081530275097	0.0942877736674141	0.634557220731394	0.544629378399855	0.709632621142294	1.49999873867792
0.267504193799038	0.294852459325688	2.02208182223508	0.666162931548742	0.500510372478154	0.966233909856679
0.652582645795306	0.0472833602951744	0.500000011795556	0.500000000000027	0.906515533221273	1.49999968073046
0.212451431165264	0.319999999999961	0.890174010364724	0.50000000000004	0.500002404567525	0.523796661363315
0.361765074871439	0.0252966990457788	1.24301482611728	0.711763897293758	3.50683122539122	1.39227634609364
0.39388906054838	0.275239104000669	0.832525223643919	16	1.32800558069047	-0.194670902094969
0.390468113637724	0.122798699041113	0.584992974997952	16	0.508975025881153	-0.0890038894463818
0.648968684189261	0.119644673811824	0.739998812117778	2.14893525044513	1.25088816857462	1.49999999999998
0.388376092718781	0.0970348515588236	0.629427914354086	0.702638019130157	1.54084580728889	0.986397568031156
0.550840034557893	0.146903705424394	0.500000000000022	7.46599581899348	0.65595118602324	-1.11082274362388
0.242589719262883	0.0512693789512937	1.04856851021017	0.936401793485478	2.04660381236408	0.0619642750215932
0.533786644425199	0.0200000000000222	0.500000000000022	0.987311083604549	4.65607181318219	1.49999927993683
0.341276878309895	0.0455470311466734	0.732649338322923	2.35625273264886	1.79316241692356	0.580609298688176
0.378722692890069	0.0305975531053961	1.37001915254768	0.500000000000022	2.62718805932382	0.213744539705086
0.423381285067329	0.0316410437687827	2.26452850726646	0.522736070694204	1.84852503547605	-0.303803317075601
0.368289843587275	0.045683571801004	1.38112892330256	0.756743291124329	2.48526551418372	0.27193978143386
0.399114595854252	0.0200000000000222	0.500000218430741	0.500000000000022	1.58588976090617	-1.49999979504657
1.19193869559991	0.112879455306551	0.630521370440302	2.195366046751	1.72927354078369	0.884554665233636
0.232073643475708	0.0799158912352469	0.732638887304346	0.537720859467475	1.55339191968506	1.30385859861828
0.495773021341582	0.117759676793315	0.535037183591398	2.94684525281949	0.568133077197875	1.09635347599166
0.878410681932724	0.147167235412483	0.501918882232572	1.63373010236895	1.75992443397596	1.4879879263138
0.415828162090607	0.146786783649099	1.0851686172648	0.634160077131107	0.806414295552179	0.0176856597192856
0.782530119364638	0.244868051183251	0.56915063723845	0.620719474570329	0.500001425879693	0.585443467003273
0.426586512837936	0.319999999999972	0.537991747539518	0.548534277934242	0.791402126961916	1.4567612096722
0.23809045679388	0.0468012225608666	1.17133847638969	0.719796200122906	1.83873651870724	-0.00538201442141458
0.336519176374609	0.194433425917185	0.849658379404354	0.875351101834377	2.41655002250637	0.170158929548084
0.184259092741985	0.319999999999971	0.739959378386462	0.875343330039936	0.500005187934658	-0.686285201270941
0.229914419429335	0.319999999999977	0.859629905654335	0.500000000000023	0.835570154843929	0.0812225967252432
0.154935078958033	0.0217534588501734	0.683020822163293	7.84202782293832	0.510858788473123	-0.464381399948574
0.155546264466904	0.146700507004089	0.938912258814119	1.62946518263745	1.32589415080113	0.732787524775175
0.0722558422821665	0.0788229207552143	1.8948271645063	0.853000315010147	0.547639541145192	-0.0758761020116674
0.496131943141257	0.207358640765228	0.986942681068772	16	1.84371362373228	1.33932224863487
0.127801408813331	0.228736084620372	0.984984753345239	1.14380016155275	3.55365526948239	1.49999999998635
0.613163663231533	0.139914441538241	1.1353019664471	0.506948192403951	3.70971185166111	1.49999995960715
0.669343381391204	0.0436114140886577	1.43389307797764	9.36227320052934	1.62647002742503	0.318578026936276
0.188516620356457	0.0341792616946955	1.00604571967687	1.291831425731	1.8006724084524	0.0561306101613875
0.694473604330155	0.0408967398711204	1.14649368859245	0.85125376871864	2.06008427165748	-0.181016445327284
1.30130617071967	0.0490422104835154	1.19520430347371	0.651520754433178	2.56076124586136	-0.539066493590369
0.416046684381032	0.115857801329483	1.4922266305224	0.971970029041452	2.82420618414161	1.41700941473944
0.282588590535256	0.0200214413418369	0.792972868400049	2.25353998121462	1.75012238958386	1.49711260956358
0.482168163610549	0.0337506050571136	0.769803855148626	5.30001155683863	1.98860107883046	1.49999515711817
0.263253870597755	0.207745234130546	0.667407792271353	4.18129066956134	1.11881137269903	-1.08810948757466
0.570053698627286	0.129345207956865	0.758921348796178	15.9999999999228	1.50616427977444	-0.637307387267503
0.311878807523266	0.136474684891325	0.530407304077579	1.62588534412101	1.33409426310308	1.4050371021692
0.270603184704064	0.0200000000000222	1.2634507975499	0.723766669209798	1.86205085479447	0.352196836275643
0.185903855670423	0.0261090346854551	0.758219617290378	0.932191587712718	3.2112051736637	-0.0200896196829954
1.21226733337873	0.0200000099354543	0.797415019772347	1.19726709508475	2.95593713020533	-1.35780224554752
0.473275567849001	0.171359341872426	0.587500029090759	1.66429373142595	0.937000226294774	-0.50976516208595
0.361318104867247	0.319999999999958	3.50775997198051	0.539123542303414	0.500000000334126	-0.0734269011333809
0.603372731400136	0.289524991351356	0.500000000000022	15.9999999999204	1.85381851476516	1.49999991399245
0.343972665963299	0.0465896761895348	1.63080410929381	1.97392825955097	1.42796811474795	0.873242788812218
0.203150476149708	0.0244932583569509	2.3688418066096	0.500000000000023	1.0072678186648	0.0941558697713464
0.182908102894855	0.198474648949998	2.01349616042527	8.13959367285943	2.81065260882118	-1.4999999999874
0.297931187846266	0.073876915227197	0.743604016301879	0.500000000000023	2.03038637433148	0.827713318600094
0.414436145466004	0.113073372987003	0.556516548067479	1.70128007445223	0.747064625746223	1.49999999999712
0.366298365791536	0.0810634226703282	0.633365149624482	0.876023426483466	0.875001603232311	0.821455422380881
0.670829678265517	0.196074583165666	0.70162083433205	0.528531988234724	1.72349336358919	0.244052674272724
0.529844269402885	0.0771482437968055	1.00883063643167	2.2721047668078	1.42334700201945	0.568607379867199
0.721434343909724	0.0633163870497084	0.819211928959403	2.93047245703285	1.14088217102209	-0.321417847460111
0.574767778484107	0.132732750605239	0.59225845060751	1.39720576207617	1.60415753821357	1.01023510239194
0.294118256777869	0.0200000000000222	2.10156577745883	0.564260179976163	1.06497142612029	1.07202621663874
0.259217743999004	0.0647580965132583	0.893374890908538	0.527686236136554	0.500000000000022	-1.43819989268017
0.469927333221665	0.0841220343201923	0.553878664713068	1.14109471854281	1.14721699393224	1.49999999974769
0.454184069111899	0.0200000000000222	0.578326287132186	0.500000000000041	0.559997478483336	-1.16925979577502
0.130658966603627	0.0200000000000225	1.51702452596078	7.90395943201887	1.89250220570451	0.18240094171671
0.130514316876537	0.0200000000000222	1.35027034292259	1.22265361840778	2.12892004659123	0.0386254510658387
0.190165969051763	0.319999999999977	1.80743023267229	0.500000000000023	2.36299531971697	1.49999986636088
0.194404281289879	0.0605340772653519	0.967974973132084	0.500000000000023	1.50513372479411	0.180227762739834
0.331976166926541	0.0200000000000259	0.525744729257447	0.500000000000026	0.535485487287054	-1.46993582612394
0.168108805107037	0.0200036813930051	0.796842694189028	0.500000000000043	3.73769540583009	-0.656729805910361
0.309330335241864	0.0205394801866008	1.35721847631481	0.500001568789647	4.24432137715562	-1.4250469598151
0.898775721742232	0.0251309326555217	0.817107470204217	0.533376453630394	3.59095884744287	-1.49999992820093
0.267171645675186	0.271235792588335	1.08660851981244	15.9999999999833	3.18747155852175	1.49999999992487
0.569496008224018	0.319999999999978	1.37518913490801	16	0.5000000696799	0.0866804852693587
0.13326779913677	0.224629967275116	1.90837403397185	4.9782701701729	1.65731013399586	1.49999999522914
0.729438416285642	0.0517829531625997	1.09457914072649	0.500000331426084	2.45649288666941	-0.576225808307347
0.132590929335598	0.0401107154045289	1.38427303701568	0.555809056989508	1.80408737457244	-0.100043803422219
0.28984636730064	0.120655011054114	1.36503108041161	1.08662806184739	2.63655711774878	1.3730502706582
0.726332662089326	0.0764915098304298	1.42000250136545	0.811596667510646	0.780523445055058	-0.0285833455871891
0.264426791852632	0.0246592793486341	0.687817336052353	0.500000000000022	2.45031368833923	1.499999999998
0.235480917436899	0.137534626745299	0.629616603688469	2.09000941131031	1.00218620829237	0.156225191825909
0.394772852989033	0.0362728750808468	1.36601439238932	0.500000000000022	2.11886207784099	-0.58928194549008
0.870395729999951	0.0332176890256435	0.505818907874872	1.18371136750192	0.810576174688159	-0.236133149433151
0.16944313923393	0.107661816702519	0.808775053823426	1.45176345056847	0.87006041797094	1.49999999994377
0.214226575908857	0.117568780241314	1.28988842780218	0.975064155786218	1.8109808586431	0.666167095357041
0.199020204686973	0.060222199583714	1.77297809503407	1.41958818986407	1.35574062202831	0.672518357450355
0.365468158311967	0.195229504045157	0.623227094091106	3.90375222839294	1.16722719263303	-0.876082508733024
0.829399580798658	0.0298704590465916	0.641355044226989	4.13982192677146	0.571321060923022	0.25580053507674
0.672775361850965	0.107058121083402	0.733255318084335	0.822609072450479	0.701055230859053	1.01224222023235
0.393483988210925	0.0364270750310952	1.12690867392155	1.57661510385056	2.91614812188119	1.49999995654439
0.410277610835195	0.0200000000000243	0.653845811107319	1.15394212319512	1.06232540249488	0.668780967232097
0.281834888510585	0.0270711827951794	0.596203135278397	0.662617874563405	1.65253929136575	-1.49999758005792
0.839856679675069	0.244078874256637	0.500007554866086	0.790691064021306	0.776271704562113	1.15702507014205
0.281481716845867	0.0236940697534071	1.50032982215741	3.15040783995796	1.87354345933153	-0.203822356053932
0.828073283657607	0.0200000000000227	0.657721735484723	9.8190338384566	2.56981974056976	1.49999561757422
0.221423182949731	0.0799958636376316	0.939036643809283	3.26721138266108	1.41547535553008	-0.640323387152269
0.367461245720801	0.0245688957162332	1.69429919521568	2.54030589571089	0.50000000448508	0.398041472901638
0.4358292629976	0.0223745519540328	0.679530818087686	0.703717962584262	1.45187756912377	-1.49998997358168
0.446990090552246	0.0860022040174521	0.522110080752174	2.17808621933191	0.932279732708876	0.427953642122534
0.259034645983884	0.113277648958845	0.674692084664188	5.73448157649843	0.930085905118778	-0.125405034224545
0.26389111174035	0.0764365797839194	1.009965594678	6.1778646927409	1.45449078067163	-0.764870033167275
1.20720142925548	0.0217777748348639	1.47295631780215	5.81870428349608	1.29776165622897	0.15797220743488
0.319264107129249	0.0997868058854224	1.37595939768663	0.500000000000023	0.922156410861248	0.0867926844991074
0.512133624821023	0.135678629433211	0.518279238176391	0.710953242597583	0.694216009364694	1.19417898518137
0.30177141051189	0.105825983898203	0.761874589354394	3.13176525338492	1.97661918753212	-1.49999998423215
0.485164858598418	0.0285229922480657	3.99999999999998	0.500151320966315	1.01518411928822	-1.16100481646724
0.241018371096914	0.0514426743404859	0.812753895652338	3.10804087786404	1.2516619713761	-0.0428510680605761
0.398433496339302	0.0200000000000222	1.21210490138467	7.68469211642898	1.28305144214415	-0.0958306268768162
0.339044231437893	0.0200201421343024	0.686285141966983	15.9996747550299	2.91663934319192	1.04160002907601
1.24968698637375	0.125009798862342	0.584198118925337	3.90180726692776	0.944471370852179	1.49999999999995
0.820539447752029	0.0418619823334455	1.04258730917193	4.53605607970195	2.1316581092917	0.454793798412258
0.268421469203169	0.0430222336180088	1.43459459325462	0.636000768389171	1.89731957253118	0.859984454515634
1.59543816874518	0.0300782149802739	0.912581179743629	0.500000010277712	2.0502516123364	-0.206474532396562
0.369744371051978	0.0515667556844604	0.89744426612958	8.40898409130284	1.03223357087612	-0.156588654301586
0.741283498847078	0.04500443180975	1.0891833213498	4.24579759906808	2.22406121961602	0.388048236533109
0.463164576246644	0.319999999999973	0.588598048771109	0.788770284959842	0.727123392685798	-0.140419116564452
0.205654473357946	0.0200000000000224	0.942478856120876	16	2.4701303649504	1.33288182604259
0.435074601643095	0.0664993254770132	0.880364504599074	3.72193592772852	1.13547195658919	-1.06067981411605
0.430438106849972	0.0200000000000222	0.893592616367773	0.839835425356685	1.42929279273833	-1.49999710887293
0.308890231927653	0.171870632426743	0.765959299253969	2.90575171560681	1.58959417155291	0.474906689755843
0.244404177925084	0.0479107953853186	1.50596886984906	0.500000000000022	1.69755127440698	0.546728923916827
0.278268916149593	0.0850335082692968	0.694519834980743	0.830423969961466	1.61876072473979	1.21597145394087
0.418273605663675	0.0780524069036872	0.55699346781602	1.6604559773814	1.1722331569783	1.4965515181241
0.290227732504311	0.0557317953948791	0.771577427640852	1.2052397221485	1.75697913487444	0.30063741961211
0.496317883394437	0.0200000000000222	3.9999805209227	0.500000000000022	1.5951799669131	-1.40052017241825
0.186415089989717	0.0526610069399785	1.24789216859742	0.701897050785493	2.48035544478894	0.0259877308076817
0.267283766533539	0.0561790208574672	0.868876493749012	0.500000000000022	2.66409346748718	-0.783521209171408
0.254640933291456	0.319999999999976	0.924806951476825	0.500000000000022	1.26524179012768	-0.70894452722051
0.937130822287844	0.162882571395385	0.872635453608733	1.23106409675905	1.90083558608308	0.792833810983868
0.327472671346959	0.0281841180755208	0.973121957588085	0.59527975505285	1.98210756888528	-0.0213589707844819
0.153204385615227	0.0404478458072962	1.26360365963849	0.500000000605567	1.85959715697087	0.315764644509468
0.336233506852891	0.0832463426628019	0.705618742434691	2.08723575855633	1.64052498022265	-0.0882621546237936
0.164450987524883	0.0453742156299222	1.53840281077933	0.500000000000022	1.6812631207428	-0.270421326742534
0.47724191802895	0.0200000000000332	2.73321154022045	0.747717887863475	0.677430108008876	-0.127473807460114
0.51414576410148	0.043445203897927	1.07357988637822	4.15476560615687	2.69265587785298	0.720769830792931
0.270936781989242	0.0375842916817668	0.715076315922027	0.846130534634382	0.94950522008641	-0.0585927415913306
0.248386941893944	0.179598437369324	1.01559131436924	1.23126478278607	2.43871608059796	-0.371654969443922
0.264345672828087	0.319999999999977	0.82551648037956	0.599067189221091	1.66477293985145	-0.34443718182708
0.244245494007155	0.17095867800873	0.874395589993183	1.23546711253616	2.00742646914391	0.52661312355765
0.286956666022287	0.036005480531802	1.33494446091461	0.692323732360038	0.876280893643161	-0.314786309900068
0.453621765193285	0.0200000000000222	2.82902548704481	0.500000000000023	1.424468190244	-0.351521303245812
0.162190060276323	0.0619053295140336	1.977560160035	0.500000000000022	2.16370490423253	0.17364937654673
0.180777256043	0.0706465302808505	1.61187372057216	0.500000000181262	2.42902836960609	-0.346912485446114
