# Supplementary material for: Diversity of spatiotemporal coding reveals specialized visual processing streams in the mouse cortex
Source: Nat Commun. 2022 Jun 6;13:3249. doi: 10.1038/s41467-022-29656-z (PMC9170684; doi:10.1038/s41467-022-29656-z)
Supplement: Supplementary file 7 — Source Data [file 41467_2022_29656_MOESM7_ESM.zip › source data/Figure4C and F_PORP.txt]

Row	s1t1	s2t1	s3t1	s4t1	s5t1	s1t2	s2t2	s3t2	s4t2	s5t2	s1t3	s2t3	s3t3	s4t3	s5t3	s1t4	s2t4	s3t4	s4t4	s5t4	s1t5	s2t5	s3t5	s4t5	s5t5	s1t6	s2t6	s3t6	s4t6	s5t6
s1t1	0.5	0.68275	0.869625	0.9045	0.8565	0.5	0.764625	0.86425	0.913875	0.877125	0.676875	0.747875	0.895625	0.920875	0.918	0.76575	0.8405	0.8825	0.93	0.936125	0.8185	0.7735	0.889625	0.9245	0.897	0.8265	0.82075	0.85475	0.91575	0.881875
s2t1	0.68275	0.5	0.782375	0.908875	0.8875	0.721375	0.569	0.851625	0.884875	0.930625	0.80925	0.71525	0.878375	0.885375	0.948375	0.8605	0.830125	0.85325	0.899625	0.934875	0.894125	0.7905	0.89875	0.87675	0.9265	0.830375	0.857125	0.85875	0.878625	0.908125
s3t1	0.869625	0.782375	0.5	0.855625	0.931625	0.904875	0.8	0.577	0.79725	0.931125	0.929125	0.868375	0.765125	0.789875	0.901625	0.93575	0.927875	0.85475	0.78175	0.914375	0.95225	0.91575	0.904125	0.882375	0.96125	0.936	0.9275	0.918	0.913	0.95325
s4t1	0.9045	0.908875	0.855625	0.5	0.758375	0.92425	0.91675	0.827125	0.69125	0.730125	0.902875	0.902375	0.8885	0.762125	0.814875	0.926375	0.93675	0.872125	0.86	0.825125	0.944375	0.9135	0.893125	0.830875	0.834125	0.9235	0.888375	0.897875	0.895	0.877375
s5t1	0.8565	0.8875	0.931625	0.758375	0.5	0.877	0.898875	0.936375	0.913125	0.607	0.90825	0.899875	0.92025	0.89575	0.701125	0.938625	0.94675	0.920125	0.92375	0.74325	0.919125	0.934	0.91825	0.896625	0.757625	0.8365	0.892625	0.9045	0.8755	0.783625
s1t2	0.5	0.721375	0.904875	0.92425	0.877	0.5	0.764375	0.921375	0.936	0.893625	0.559625	0.656125	0.880875	0.937875	0.93	0.718625	0.721875	0.88325	0.938375	0.933875	0.746	0.82875	0.8395	0.906375	0.931875	0.722875	0.8135	0.788625	0.924375	0.912125
s2t2	0.764625	0.569	0.8	0.91675	0.898875	0.764375	0.5	0.873	0.935875	0.920875	0.73675	0.5585	0.824875	0.93625	0.948	0.805375	0.738625	0.825	0.939375	0.946875	0.884875	0.78725	0.82225	0.930375	0.908125	0.8265	0.834	0.851	0.90525	0.93725
s3t2	0.86425	0.851625	0.577	0.827125	0.936375	0.921375	0.873	0.5	0.81425	0.948	0.892375	0.858625	0.659875	0.759375	0.940375	0.913625	0.9235	0.757375	0.7485	0.930125	0.897375	0.889875	0.83325	0.8245	0.94175	0.934	0.876375	0.876875	0.945625	0.9365
s4t2	0.913875	0.884875	0.79725	0.69125	0.913125	0.936	0.935875	0.81425	0.5	0.89875	0.922	0.933875	0.891375	0.6105	0.8955	0.9625	0.94275	0.89125	0.798	0.879625	0.951875	0.888375	0.90725	0.887	0.895	0.9275	0.933125	0.919375	0.926875	0.928375
s5t2	0.877125	0.930625	0.931125	0.730125	0.607	0.893625	0.920875	0.948	0.89875	0.5	0.913	0.936125	0.906625	0.888125	0.535875	0.911375	0.923125	0.920875	0.905625	0.684375	0.9185	0.922	0.862875	0.884	0.7805	0.857625	0.922125	0.9	0.838	0.736875
s1t3	0.676875	0.80925	0.929125	0.902875	0.90825	0.559625	0.73675	0.892375	0.922	0.913	0.5	0.671	0.937375	0.92675	0.9425	0.571375	0.7095	0.854	0.928625	0.93725	0.697625	0.804	0.897625	0.938	0.885875	0.77075	0.792375	0.80475	0.935625	0.91475
s2t3	0.747875	0.71525	0.868375	0.902375	0.899875	0.656125	0.5585	0.858625	0.933875	0.936125	0.671	0.5	0.83575	0.925	0.935875	0.727125	0.561	0.78025	0.90125	0.924	0.778875	0.651	0.702625	0.88275	0.940375	0.77825	0.714375	0.774375	0.94225	0.954
s3t3	0.895625	0.878375	0.765125	0.8885	0.92025	0.880875	0.824875	0.659875	0.891375	0.906625	0.937375	0.83575	0.5	0.80825	0.95025	0.90825	0.881125	0.695	0.7525	0.916125	0.89925	0.8595	0.83325	0.846875	0.927125	0.9395	0.906125	0.90675	0.933125	0.96725
s4t3	0.920875	0.885375	0.789875	0.762125	0.89575	0.937875	0.93625	0.759375	0.6105	0.888125	0.92675	0.925	0.80825	0.5	0.907875	0.958375	0.940875	0.817625	0.56625	0.8435	0.947125	0.92775	0.891125	0.802	0.93625	0.920875	0.901375	0.897625	0.939125	0.972875
s5t3	0.918	0.948375	0.901625	0.814875	0.701125	0.93	0.948	0.940375	0.8955	0.535875	0.9425	0.935875	0.95025	0.907875	0.5	0.937625	0.936375	0.941375	0.917	0.6145	0.932625	0.94325	0.926625	0.894875	0.7045	0.898625	0.932875	0.851375	0.870375	0.777625
s1t4	0.76575	0.8605	0.93575	0.926375	0.938625	0.718625	0.805375	0.913625	0.9625	0.911375	0.571375	0.727125	0.90825	0.958375	0.937625	0.5	0.708625	0.88825	0.95025	0.948625	0.653625	0.762625	0.813375	0.933	0.9195	0.719875	0.74	0.8685	0.940875	0.95325
s2t4	0.8405	0.830125	0.927875	0.93675	0.94675	0.721875	0.738625	0.9235	0.94275	0.923125	0.7095	0.561	0.881125	0.940875	0.936375	0.708625	0.5	0.769875	0.898	0.947125	0.7425	0.561625	0.698	0.85675	0.939125	0.71725	0.68125	0.775875	0.948875	0.942125
s3t4	0.8825	0.85325	0.85475	0.872125	0.920125	0.88325	0.825	0.757375	0.89125	0.920875	0.854	0.78025	0.695	0.817625	0.941375	0.88825	0.769875	0.5	0.7475	0.876	0.885625	0.76775	0.59825	0.7885	0.895	0.88425	0.8415	0.778	0.9165	0.926625
s4t4	0.93	0.899625	0.78175	0.86	0.92375	0.938375	0.939375	0.7485	0.798	0.905625	0.928625	0.90125	0.7525	0.56625	0.917	0.95025	0.898	0.7475	0.5	0.89775	0.911875	0.898875	0.862375	0.749125	0.888	0.9165	0.8805	0.90575	0.900625	0.93075
s5t4	0.936125	0.934875	0.914375	0.825125	0.74325	0.933875	0.946875	0.930125	0.879625	0.684375	0.93725	0.924	0.916125	0.8435	0.6145	0.948625	0.947125	0.876	0.89775	0.5	0.947375	0.902125	0.946375	0.841625	0.631125	0.849625	0.93	0.885	0.813	0.737875
s1t5	0.8185	0.894125	0.95225	0.944375	0.919125	0.746	0.884875	0.897375	0.951875	0.9185	0.697625	0.778875	0.89925	0.947125	0.932625	0.653625	0.7425	0.885625	0.911875	0.947375	0.5	0.69375	0.8495	0.912	0.92925	0.59	0.60575	0.806125	0.926625	0.898375
s2t5	0.7735	0.7905	0.91575	0.9135	0.934	0.82875	0.78725	0.889875	0.888375	0.922	0.804	0.651	0.8595	0.92775	0.94325	0.762625	0.561625	0.76775	0.898875	0.902125	0.69375	0.5	0.664875	0.865875	0.911875	0.701	0.59475	0.709125	0.915125	0.9535
s3t5	0.889625	0.89875	0.904125	0.893125	0.91825	0.8395	0.82225	0.83325	0.90725	0.862875	0.897625	0.702625	0.83325	0.891125	0.926625	0.813375	0.698	0.59825	0.862375	0.946375	0.8495	0.664875	0.5	0.753125	0.8885	0.817625	0.6555	0.61925	0.910625	0.933
s4t5	0.9245	0.87675	0.882375	0.830875	0.896625	0.906375	0.930375	0.8245	0.887	0.884	0.938	0.88275	0.846875	0.802	0.894875	0.933	0.85675	0.7885	0.749125	0.841625	0.912	0.865875	0.753125	0.5	0.882	0.852375	0.818375	0.74975	0.76375	0.89975
s5t5	0.897	0.9265	0.96125	0.834125	0.757625	0.931875	0.908125	0.94175	0.895	0.7805	0.885875	0.940375	0.927125	0.93625	0.7045	0.9195	0.939125	0.895	0.888	0.631125	0.92925	0.911875	0.8885	0.882	0.5	0.8765	0.89075	0.820375	0.753375	0.6365
s1t6	0.8265	0.830375	0.936	0.9235	0.8365	0.722875	0.8265	0.934	0.9275	0.857625	0.77075	0.77825	0.9395	0.920875	0.898625	0.719875	0.71725	0.88425	0.9165	0.849625	0.59	0.701	0.817625	0.852375	0.8765	0.5	0.582375	0.7335	0.88675	0.867
s2t6	0.82075	0.857125	0.9275	0.888375	0.892625	0.8135	0.834	0.876375	0.933125	0.922125	0.792375	0.714375	0.906125	0.901375	0.932875	0.74	0.68125	0.8415	0.8805	0.93	0.60575	0.59475	0.6555	0.818375	0.89075	0.582375	0.5	0.679375	0.882	0.91175
s3t6	0.85475	0.85875	0.918	0.897875	0.9045	0.788625	0.851	0.876875	0.919375	0.9	0.80475	0.774375	0.90675	0.897625	0.851375	0.8685	0.775875	0.778	0.90575	0.885	0.806125	0.709125	0.61925	0.74975	0.820375	0.7335	0.679375	0.5	0.817	0.868875
s4t6	0.91575	0.878625	0.913	0.895	0.8755	0.924375	0.90525	0.945625	0.926875	0.838	0.935625	0.94225	0.933125	0.939125	0.870375	0.940875	0.948875	0.9165	0.900625	0.813	0.926625	0.915125	0.910625	0.76375	0.753375	0.88675	0.882	0.817	0.5	0.669875
s5t6	0.881875	0.908125	0.95325	0.877375	0.783625	0.912125	0.93725	0.9365	0.928375	0.736875	0.91475	0.954	0.96725	0.972875	0.777625	0.95325	0.942125	0.926625	0.93075	0.737875	0.898375	0.9535	0.933	0.89975	0.6365	0.867	0.91175	0.868875	0.669875	0.5
