# Supplementary material for: Diversity of spatiotemporal coding reveals specialized visual processing streams in the mouse cortex
Source: Nat Commun. 2022 Jun 6;13:3249. doi: 10.1038/s41467-022-29656-z (PMC9170684; doi:10.1038/s41467-022-29656-z)
Supplement: Supplementary file 7 — Source Data [file 41467_2022_29656_MOESM7_ESM.zip › source data/FigureS14B_AM.txt]

V1	LM	AL	RL	AM	PM	LI	POR/P
0	0.880593351586766	5.8526473805339	5.2462366827159	8.91893482848945	-1.51654857977275	-0.232308900702961	-1.14989356697588
0.880593351586766	0	4.15776287497158	3.77622539251052	6.59086822680536	-2.37309946560068	-1.16881083132654	-2.04693116040319
5.8526473805339	4.15776287497158	0	-0.123912628212147	4.58989936742121	-9.74605752004442	-7.21031453444479	-9.39697891971186
5.2462366827159	3.77622539251052	-0.123912628212147	0	3.41203907551924	-8.29843518368548	-6.26527868328843	-7.95418598761547
8.91893482848945	6.59086822680536	4.58989936742121	3.41203907551924	0	-15.4555104557549	-11.4603215715557	-15.2563343155499
-1.51654857977275	-2.37309946560068	-9.74605752004442	-8.29843518368548	-15.4555104557549	0	1.4568760579242	0.474618558580487
-0.232308900702961	-1.16881083132654	-7.21031453444479	-6.26527868328843	-11.4603215715557	1.4568760579242	0	-1.03735948340968
-1.14989356697588	-2.04693116040319	-9.39697891971186	-7.95418598761547	-15.2563343155499	0.474618558580487	-1.03735948340968	0
