# Supplementary material for: Diversity of spatiotemporal coding reveals specialized visual processing streams in the mouse cortex
Source: Nat Commun. 2022 Jun 6;13:3249. doi: 10.1038/s41467-022-29656-z (PMC9170684; doi:10.1038/s41467-022-29656-z)
Supplement: Supplementary file 7 — Source Data [file 41467_2022_29656_MOESM7_ESM.zip › source data/FigureS12A_AM.txt]

Inf	60	30	15
0.762020595547205	0.600256619307784	0.745990679342373	0.577541391711223
0.649399900552475	0.798522958736869	0.685867306719657	0.623322941476052
0.656538617823575	0.635514325461928	0.706407129148818	0.669505890178771
0.504376491891506	0.684871844400529	0.662324499263143	0.763544460292868
0.576508076893394	0.583990422361391	0.475678722000662	0.697529760621083
0.633534003585066	0.686193799029517	0.750153783490571	0.723709099091083
