# Supplementary material for: Diversity of spatiotemporal coding reveals specialized visual processing streams in the mouse cortex
Source: Nat Commun. 2022 Jun 6;13:3249. doi: 10.1038/s41467-022-29656-z (PMC9170684; doi:10.1038/s41467-022-29656-z)
Supplement: Supplementary file 7 — Source Data [file 41467_2022_29656_MOESM7_ESM.zip › source data/Figure6E_AM.txt]

Inf	60	30	15
0.415468593340746	0.72649600494575	0.802469881971776	1
1	0.16787710444494	0.0277649855397195	0.0109594312063224
1	0.86123187306121	0.30487458973979	0.226302451694129
1	0.641298405204865	0.826758265660267	0.452938949682604
0.59185644131067	0.679428070025601	1	0.796093402391463
1	0.745568596105469	0.787852366189982	0.599415952936548
0.0580074565964827	0.847216703668031	0.88612003303532	1
0.456344932818768	0.739286026516989	0.974943016014432	1
1	0.935249743571785	0.758984639244864	0.972366366964331
0.309682660292923	0.789429819424018	0.87400004541663	1
1	0.691453092348577	0.934487052728325	0.708988761490537
0.997575933349583	0.79499721300292	1	0.598765111599531
1	0.918030963847046	0.87865617679457	0.848423426760279
1	0.757462654601903	0.878550322853954	0.636813098125486
1	0.934794353340421	0.517981561899895	0.48701563898872
1	0.615218282660937	0.780292330177778	0.565634383037678
1	0.691271880165274	0.996599029873916	0.721399963013478
0.855373260068691	1	0.997147917254281	0.910485056609503
1	0.725333071796507	0.922467276474134	0.847151757539851
1	0.482668928837424	0.3975500862554	0.192560721751932
0.773117445284415	1	0.912514704514625	0.951241557295567
0.166264500228824	1	0.570989770893197	0.318666360666211
1	0.504219780899437	0.590440015073004	0.412211047087093
0.456344932818768	0.739286026516989	0.974943016014432	1
1	0.229734904285592	0.243873121546652	0.141403597621806
0.949460222100789	0.600240628968288	1	0.710943390605983
0.0762348494919558	0.411900530413109	0.954402709015799	1
1	0.316650832418308	0.368475205372707	0.125619368614793
0.774352412419335	0.885603423117801	1	0.87331458712608
0.155910918014212	1	0.77735605809431	0.83670734698058
0.595674954802692	0.820486355629182	1	0.623231750614717
0.981061757976687	1	0.775144088147014	0.727447565197833
0.0927269805751362	0.61726270757657	1	0.907954608697753
0.204038368780291	0.304910285041726	0.891863092880898	1
0.980088122700897	0.8948835550504	0.883050914065936	1
0	1	0.897178888423747	0.994955928814693
0.565515893705341	0.950675120011781	1	0.78300409877864
0.0839055062072798	0.189897650691551	0.5480139256671	1
0.526335145264192	0.810372830234021	1	0.75725025722772
1	0.674587419708483	0.397914841031451	0.495985295047055
1	0.57149913763398	0.523493511282589	0.287840936039395
1	0.755402530916073	0.879862036348855	0.645184606386262
0.587277361834736	0.598525763111079	1	0.772313852194935
1	0.706717722198104	0.542101651609305	0.276906186854245
0.0369202699026688	0.232731736316053	0.85192651341793	1
0.52325893143455	1	0.684630975370419	0.739797451508425
0.410752585147431	0.892512746446386	1	0.717952156543015
0.203688176564595	0.727103850283688	0.910332766701905	1
1	0.643886370666351	0.230212742929836	0.374749263856156
0.997575933349583	0.79499721300292	1	0.598765111599531
0.153576656048299	0.176919888404555	1	0.793614955081542
0.410752585147431	0.892512746446386	1	0.717952156543015
0.873560944720243	0.511498260039383	0.698711804627533	1
0.694526106997548	0.922248482042014	0.834608693276236	1
1	0.694099807932718	0.362116976742943	0.403968717599519
0.966078576301358	1	0.794334915386556	0.711666649328
1	0.808050323463151	0.648950778953565	0.410452051522144
1	0.876486026890505	0.946599919829232	0.726563871094534
1	0.910363902945728	0.895674911021082	0.745241019195977
1	0.931316846973611	0.812226247527828	0.727347515276709
0.773117445284415	1	0.912514704514625	0.951241557295567
1	0.538779093977207	0.52644688319843	0.407190336873237
1	0.7340571311118	0.646201234118625	0.336802949108046
0.722872152820481	0.84661301143597	1	0.933864480929318
1	0.985182021278678	0.55228416077818	0.500050397608984
1	0.848400476237422	0.847505023302325	0.616796080300391
1	0.697833121446115	0.942469103029881	0.722978087988381
0.814763379656685	0.776992120888288	1	0.778984404802699
0.883250740118915	1	0.844864006671954	0.783397861888844
0.649218359965572	0.806624950268178	0.97216718632693	1
1	0.641443195996744	0.68478947762823	0.476191239593889
1	0.187676661075919	0.138386312880551	0.0962942038181002
0.554704910415647	0.837833781044515	1	0.931230360300532
1	0.802858080821512	0.596123881493132	0.480035578911193
0.87045015922648	1	0.749085388981085	0.639137906291752
1	0.355209601828624	0.517769140258394	0.384534808908948
0.59185644131067	0.679428070025601	1	0.796093402391463
0.12568592835856	0.27390474621098	1	0.597024955357966
1	0.611140305827665	0.341535061626995	0.158035734091024
0.998672342680192	0.676686314534689	0.88100961493661	1
0.974913392712863	0.977824880014871	0.844762250963721	1
1	0.833481251160726	0.918457810765414	0.966478654386888
1	0.848279771148535	0.816564195866139	0.652185176667578
1	0.656530940171218	0.932919701588253	0.618436997047369
0.45453146914484	0.864239437665159	0.779605029769395	1
0.452439267965535	0.82838268251036	0.935498274522079	1
0.450885599016227	0.785923949927774	0.621483608411064	1
0.569262934395908	0.913297128906355	0.730841429014981	1
0.324851037225774	0.827013012524934	0.90784698969855	1
0	0.494568299871576	0.335340907364688	1
1	0.540927969954556	0.75730063592482	0.55375299314799
1	0.336589763407957	0.578733246882167	0.265902961363376
1	0.745568596105469	0.787852366189982	0.599415952936548
0.134739564475761	0.309911800029738	1	0.841625897963738
1	0.783042844824223	0.782948565238197	0.837602261714929
0.879808693087134	0.975768735484728	0.986097586879914	1
0	0.494568299871576	0.335340907364688	1
1	0.851441656510498	0.964133580903624	0.983656262011817
1	0.641298405204865	0.826758265660267	0.452938949682604
0.0839055062072798	0.189897650691551	0.5480139256671	1
0.678477007879967	1	0.865946600192445	0.749901431699868
0.0347695152516412	0.102330234175918	0.728291601687863	1
1	0.918030963847046	0.87865617679457	0.848423426760279
0.277803165635717	0.592067606525764	1	0.719818591146139
1	0.638984652878094	0.400433014147301	0.204127590925308
0.71545390847965	0.497522946256064	1	0.544541219889484
1	0.746045069605039	0.620679638587358	0.769297668026128
1	0.461319522784601	0.769291153748255	0.433064921660478
1	0.668151795206535	0.568671029393108	0.432934764524919
1	0.623186607065939	0.343369398924307	0.0857210148492849
1	0.552196770607862	0.222259511801197	0.155113163452587
1	0.691453092348577	0.934487052728325	0.708988761490537
0.0278894873821079	0.947487927911364	1	0.360237136783058
1	0.697833121446115	0.942469103029881	0.722978087988381
0.378288161513668	0.913329018574096	0.954013958766822	1
0.59185644131067	0.679428070025601	1	0.796093402391463
0.153654132905875	0.600042113245749	1	0.766991600579536
1	0.396589569661202	0.712531453599375	0.537179743050821
0.456702889526988	0.91871457189249	1	0.546624029055782
1	0.623186607065939	0.343369398924307	0.0857210148492849
1	0.469145734733476	0.277136476804296	0.164790462938064
1	0.407235935488879	0.233515265371065	0.18829177410246
0.936893917827307	0.803900284969967	1	0.975853453929598
1	0.903140942476913	0.548705680000011	0.506187013752167
0.0722095673742469	0.675061186462282	1	0.842346250068717
1	0.720797230368213	0.88373407803298	0.501202335652385
1	0.804022647231872	0.810653474393079	0.544461868126517
1	0.504219780899437	0.590440015073004	0.412211047087093
0.87045015922648	1	0.749085388981085	0.639137906291752
0.757567737022111	0.699352319199951	1	0.66498727679486
0.637086193419029	1	0.904968009899766	0.913881007349235
1	0.453103805117909	0.641442973047866	0.325251864212899
0.45453146914484	0.864239437665159	0.779605029769395	1
1	0.284838307094423	0.121884744239063	0.0466227155884583
0.23070164736507	0.777491574317709	1	0.970131698583549
0.204038368780291	0.304910285041726	0.891863092880898	1
1	0.82976126419004	0.979523428982801	0.689598467348062
0.569262934395908	0.913297128906355	0.730841429014981	1
1	0.440728737062455	0.57827316242177	0.449802611728418
1	0.387793467055256	0.226847830631796	0.199580223481931
0.8934867287388	0.940950916636961	0.992638150107647	1
1	0.388637079809271	0.307112267202656	0.253515071497202
1	0.637245558204656	0.430555214155073	0.672180102868573
0	0.598788939859937	0.751998437722305	1
0.694526106997548	0.922248482042014	0.834608693276236	1
1	0.813009947911141	0.97426089642827	0.634411115113838
1	0.649225823902546	0.536354746804756	0.603237764627207
0.719211911697652	0.663708873108538	1	0.97385337243923
0.215121360158191	0.767656515229591	0.727833040137035	1
1	0.560570581049838	0.517831279403909	0.592347922121569
0.516326505647961	0.793336908054094	1	0.625745088769277
0.50586924415604	0.649968985335409	0.999125143856538	1
0.182614609422792	0.919435971435019	0.790683774997315	1
1	0.503185604708443	0.443652049073802	0.349898231697681
0.181084027164845	0.219824715666359	0.789831120955933	1
0.12568592835856	0.27390474621098	1	0.597024955357966
1	0.58560509973249	0.505946523852494	0.290101510411898
0.26753477578798	1	0.875329321670634	0.940055707043659
1	0.930668450842197	0.847678808260232	0.511095226328286
0.223736691694978	0.475394241462375	0.708526959998205	1
1	0.617034600426146	0.531245934224694	0.280707290797627
0	1	0.897178888423747	0.994955928814693
0.820371639024797	0.341091844490998	0.720314860181367	1
0.0839055062072798	0.189897650691551	0.5480139256671	1
0.706531242876056	1	0.661320837551962	0.810188592140464
0.103935342377719	0.324972675137289	1	0.820747372397666
1	0.537275615432164	0.519739122836567	0.541979071922284
1	0.427507186711129	0.124038968875565	0.0879464349268344
1	0.115706238294785	0.0589168614395331	0.0780073680526565
0.333190476534286	0.733451556054973	0.808554054024159	1
0.165474292653826	0.441586406116419	0.851379693685498	1
1	0.127125774009969	0.190423756797449	0.104380798280744
0.854015251662883	1	0.804033266916159	0.521800506667023
1	0.174816841474466	0.10986773102278	0.0774800825372631
0.153814769141638	0.273075659328611	0.49822686538176	1
0.418522520028311	0.910903320717714	1	0.880731952958604
0.254953009062616	0.326578358494515	1	0.702957631270264
0.569262934395908	0.913297128906355	0.730841429014981	1
0.870302628197024	0.819777319710439	1	0.931684583544755
1	0.935249743571785	0.758984639244864	0.972366366964331
1	0.633141384368641	0.743985231452871	0.643873706951584
0.358962338048678	0.402341835956147	0.815573392142338	1
1	0.994016480965955	0.69375176670672	0.544263472117
1	0.681645879220511	0.246227809007325	0.182136695618731
0.633599110714204	0.898480212073557	1	0.883669667535704
0.870302628197024	0.819777319710439	1	0.931684583544755
0.579458459970748	0.687589277378774	1	0.712658941921904
0.879821654183094	0.756474102053518	1	0.84328936264873
0.0839055062072798	0.189897650691551	0.5480139256671	1
1	0.407235935488879	0.233515265371065	0.18829177410246
0.706531242876056	1	0.661320837551962	0.810188592140464
0.428730568079379	0.863760219191998	1	0.996493852810365
0.468517826466546	1	0.945554793358845	0.637245204722579
0.881806989982529	1	0.756684282573721	0.802537798544428
1	0.639619658219211	0.588429134348446	0.557021852706329
0.892089186735984	0.787326157073941	0.721985487989874	1
0.175811511323836	0.500604353620418	0.757413340085576	1
0.569262934395908	0.913297128906355	0.730841429014981	1
1	0.58560509973249	0.505946523852494	0.290101510411898
0.48349007095123	1	0.928048588693316	0.928146520685781
1	0.853601686679907	0.77305795620808	0.904836773817291
1	0.357087371892309	0.157696504671812	0.172350176673884
1	0.918030963847046	0.87865617679457	0.848423426760279
1	0.552735289928878	0.351785291255849	0.315270255419532
0.854015251662883	1	0.804033266916159	0.521800506667023
1	0.503185604708443	0.443652049073802	0.349898231697681
0.9785607890194	1	0.646641808490667	0.782297778395251
0.880621005181713	0.651303667504217	1	0.641969645558985
0.982142249109052	0.732850427302453	1	0.655464530078985
1	0.591194138222061	0.908576981828174	0.888694100977371
0.112024443435787	0.796272930788361	1	0.947336103096258
1	0.482668928837424	0.3975500862554	0.192560721751932
1	0.72755405243482	0.553948354834966	0.172890610463608
0.182614609422792	0.919435971435019	0.790683774997315	1
1	0.504219780899437	0.590440015073004	0.412211047087093
1	0.16787710444494	0.0277649855397195	0.0109594312063224
0.134387645291822	0.185998883186968	1	0.33302013291189
0.153814769141638	0.273075659328611	0.49822686538176	1
0.151690893391879	0.65041611809106	1	0.947309332823082
0.471833761642044	0.752171972319325	0.961896693653311	1
1	0.887660896379132	0.799775248082368	0.524722805169525
0.495842425928148	0.944927956543259	0.917164829372107	1
1	0.503777096732472	0.260695949255107	0.183419656180626
1	0.776940008878719	0.40921270735922	0.526836479657304
0.719845870460482	0.671074219483616	0.951498530727478	1
0.239936574706124	0.415198623936357	0.771775659728759	1
0.0762348494919558	0.411900530413109	0.954402709015799	1
0.386474706621503	0.584392265755629	1	0.693515579897419
0.637086193419029	1	0.904968009899766	0.913881007349235
1	0.789819806434332	0.453683725465917	0.2272285134018
1	0.734241408407581	0.4177279511884	0.522664041759851
1	0.623186607065939	0.343369398924307	0.0857210148492849
0	1	0.897178888423747	0.994955928814693
1	0.848279771148535	0.816564195866139	0.652185176667578
1	0.642925917227573	0.775084988896475	0.696753792727989
0.203688176564595	0.727103850283688	0.910332766701905	1
1	0.656530940171218	0.932919701588253	0.618436997047369
0.757567737022111	0.699352319199951	1	0.66498727679486
0.740049227127731	0.762566150336736	0.971298710091535	1
1	0.930668450842197	0.847678808260232	0.511095226328286
1	0.63161960988792	0.728299638995973	0.539390160187016
0.292337549048423	0.6622332107118	1	0.914296807114972
1	0.678917745292242	0.810087223143652	0.577848160929179
0.0912812355830844	0.751192314339269	1	0.813230507247691
1	0.45046189923663	0.518948663982616	0.431607907914606
0.0494427797808733	0.171594556913995	0.897763369800448	1
0.881806989982529	1	0.756684282573721	0.802537798544428
0.250518195349902	1	0.807207324164038	0.951394004270819
1	0.53786731756247	0.560322502220283	0.275160448245189
1	0.618823530839317	0.818746704979289	0.562597717964343
0.48349007095123	1	0.928048588693316	0.928146520685781
1	0.317943861573736	0.606965216999255	0.833724244283952
0.0668968078828593	0.62799892930412	0.678249430128156	1
0.870302628197024	0.819777319710439	1	0.931684583544755
1	0.626662527951278	0.726384996537372	0.480222989088131
1	0.627514254418319	0.606811997307564	0.439849569566523
1	0.101259985689797	0.0626594885628157	0.0419465965670474
0.712206187392773	0.92627793996717	1	0.825736220182639
0	1	0.830452366029338	0.895194618690683
0.0494427797808733	0.171594556913995	0.897763369800448	1
1	0.649225823902546	0.536354746804756	0.603237764627207
0.00541542874815876	0.789083122343127	0.944185185508316	1
1	0.304598743650105	0.327405356691585	0.183101361685963
1	0.900343580180669	0.848309797941216	0.695637016062179
1	0.664639664995316	0.668909222932713	0.488645975143013
0.702106582134946	0.876662868645256	1	0.887079537780062
1	0.931316846973611	0.812226247527828	0.727347515276709
1	0.512142540962644	0.66351154340611	0.394006635965987
1	0.839399436681255	0.946718582488354	0.552181958098265
1	0.355209601828624	0.517769140258394	0.384534808908948
0.32878637286758	0.502421139336794	0.862192467550315	1
1	0.751925630216461	0.732039975426539	0.592559080674455
0.799965183443146	0.528691955460884	1	0.719646370230818
0.769800907373988	1	0.81004788889432	0.748076411182111
1	0.63161960988792	0.728299638995973	0.539390160187016
0.516326505647961	0.793336908054094	1	0.625745088769277
0.410752585147431	0.892512746446386	1	0.717952156543015
1	0.851928243224855	0.759510293565018	0.843945872364315
0.966078576301358	1	0.794334915386556	0.711666649328
0.740049227127731	0.762566150336736	0.971298710091535	1
0.892089186735984	0.787326157073941	0.721985487989874	1
0.678477007879967	1	0.865946600192445	0.749901431699868
0.2621967952935	0.339861677647091	1	0.861749700235448
1	0.944995780578798	0.777084959022018	0.64387092861271
0.305393339360426	0.495763948308076	0.7363028075227	1
0.0347695152516412	0.102330234175918	0.728291601687863	1
0.351575875538207	0.761165089103621	0.852774302072803	1
1	0.802858080821512	0.596123881493132	0.480035578911193
1	0.571116849990195	0.776286672847843	0.499628921193448
0.799965183443146	0.528691955460884	1	0.719646370230818
0.25333653171161	1	0.973902207831806	0.722247127311295
0.468616067048099	0.884964934657652	1	0.940747113200432
0.584046726504181	1	0.93297886959336	0.897503515048006
1	0.974499089388061	0.891278933022322	0.735449168330986
1	0.69529165753159	0.699863797318554	0.579619553012082
0.865807576068541	0.687741247629855	1	0.746357909254261
0.244805031319754	0.618524785313256	0.549165776943695	1
0.309682660292923	0.789429819424018	0.87400004541663	1
1	0.626153122750693	0.238248967257632	0.23762387715285
0.137936074926566	0.637494894147651	0.726899334105373	1
0.162862636544313	0.698043717958443	0.781033014072723	1
0.234141706795915	0.905251415485786	1	0.89326981744107
1	0.546495416944316	0.277575441058214	0.242505474859337
1	0.522627756194015	0.48594160594375	0.365090097523104
0.48349007095123	1	0.928048588693316	0.928146520685781
0.165474292653826	0.441586406116419	0.851379693685498	1
1	0.994016480965955	0.69375176670672	0.544263472117
0.381434912567429	0.464473730233975	1	0.602827076674166
0.181652974749573	0.614901508038551	1	0.832708444420295
1	0.30967949603408	0.531850672666151	0.592888080356747
1	0.566081424682728	0.729312531787859	0.666450663380368
1	0.711340251762565	0.428799397619894	0.686392150822134
1	0.655052500305736	0.643827750900645	0.433922914969594
1	0.528775392868428	0.568187427284119	0.433246885601424
1	0.814398219159868	0.84990950538559	0.695100383120604
0.982355906943449	0.654973728381812	1	0.679298102042833
1	0.606762560832678	0.706217032143008	0.513639349879725
1	0.904087959984736	0.940837610454169	0.674435934851535
0.454519269740094	0.701746337485786	1	0.778603130185182
0.351465115000922	0.700299716663018	0.872003477618913	1
1	0.668151795206535	0.568671029393108	0.432934764524919
1	0.814398219159868	0.84990950538559	0.695100383120604
0.153814769141638	0.273075659328611	0.49822686538176	1
0.8934867287388	0.940950916636961	0.992638150107647	1
1	0.69102620718097	0.527347758158063	0.643338999419833
1	0.853601686679907	0.77305795620808	0.904836773817291
0	1	0.897178888423747	0.994955928814693
1	0.611140305827665	0.341535061626995	0.158035734091024
0.000186004065361526	0.325471294758027	0.392643547967064	1
0.820371639024797	0.341091844490998	0.720314860181367	1
1	0.213912399611609	0.201608312368536	0.106645074030538
0.195707432452552	0.924019658893296	0.815728300644751	1
1	0.368469228283049	0.976346735598876	0.608434935516817
0.674486065187833	0.726930400500502	1	0.8777722670374
0.467211465154489	0.85566580353056	1	0.785752778435356
1	0.679651455267415	0.714370093586054	0.509518968786366
0.707041207497325	0.608683605432652	1	0.735663508618991
0.321865616013905	0.649906947937408	0.946683462612752	1
1	0.985182021278678	0.55228416077818	0.500050397608984
1	0.552196770607862	0.222259511801197	0.155113163452587
0.773117445284415	1	0.912514704514625	0.951241557295567
0.637086193419029	1	0.904968009899766	0.913881007349235
1	0.478379592004338	0.791430418033033	0.415655165873253
0.587277361834736	0.598525763111079	1	0.772313852194935
0.32878637286758	0.502421139336794	0.862192467550315	1
1	0.783042844824223	0.782948565238197	0.837602261714929
1	0.819576449832701	0.684830383159406	0.679621066616887
1	0.242515540054504	0.236412569610699	0.205559342953741
1	0.552735289928878	0.351785291255849	0.315270255419532
1	0.738606251415661	0.840205012837402	0.866747484927801
0.304679894320744	0.827811805720875	0.902020958734727	1
1	0.985182021278678	0.55228416077818	0.500050397608984
0.974217153753229	0.775380819934108	1	0.85297604161771
1	0.115706238294785	0.0589168614395331	0.0780073680526565
1	0.681645879220511	0.246227809007325	0.182136695618731
0.181652974749573	0.614901508038551	1	0.832708444420295
0.193535406268897	1	0.827651853857517	0.761978252779408
0.740049227127731	0.762566150336736	0.971298710091535	1
1	0.819576449832701	0.684830383159406	0.679621066616887
0.0144850695505579	0.931223157369439	0.74473503357774	1
1	0.521630673497914	0.211896721570662	0.213463090968419
0.00334995426992807	1	0.0652658735023414	0.0522772820727758
0.949460222100789	0.600240628968288	1	0.710943390605983
1	0.58560509973249	0.505946523852494	0.290101510411898
1	0.606762560832678	0.706217032143008	0.513639349879725
1	0.617034600426146	0.531245934224694	0.280707290797627
0.879808693087134	0.975768735484728	0.986097586879914	1
0.279113212935515	0.456724062275257	1	0.564925395839178
0.576063113650688	1	0.965153770130562	0.859413279318963
1	0.309294994247177	0.0268667944354866	0.314534561539116
0.00334995426992807	1	0.0652658735023414	0.0522772820727758
0.0957019090904792	0.682486218895665	0.93746164829148	1
0.870302628197024	0.819777319710439	1	0.931684583544755
0.729898400200471	0.534782316319213	1	0.868825135347564
0.348730055412128	0.774018549557381	1	0.875224041700026
0.468517826466546	1	0.945554793358845	0.637245204722579
0.0799948140472532	0.140661357879029	0.528371086333941	1
0.873560944720243	0.511498260039383	0.698711804627533	1
1	0.918098724910226	0.537776402656532	0.557867397116026
0.737744955480603	0.711272477656199	1	0.978939028477003
1	0.771700159205131	0.640568665364123	0.436939401378124
0.295870041982359	0.734978251982151	0.863442647718485	1
1	0.985182021278678	0.55228416077818	0.500050397608984
1	0.804022647231872	0.810653474393079	0.544461868126517
0.569262934395908	0.913297128906355	0.730841429014981	1
1	0.826164041393195	0.532118193765824	0.458916895551585
0.719845870460482	0.671074219483616	0.951498530727478	1
0.134387645291822	0.185998883186968	1	0.33302013291189
1	0.715217832525728	0.847303620121409	0.638097111082335
1	0.552196770607862	0.222259511801197	0.155113163452587
1	0.83696949889082	0.834898854666463	0.591952391513948
0.166264500228824	1	0.570989770893197	0.318666360666211
0.32878637286758	0.502421139336794	0.862192467550315	1
0.386474706621503	0.584392265755629	1	0.693515579897419
1	0.625383299279979	0.892821747943968	0.886154093636653
1	0.655027354487483	0.872390271168638	0.572176899630175
1	0.369177455699523	0.165600444080449	0.494603632081472
1	0.910363902945728	0.895674911021082	0.745241019195977
1	0.387793467055256	0.226847830631796	0.199580223481931
0.262798782126408	1	0.691325748136888	0.674388809194125
0.640397949720702	0.877622659741033	0.332952318444561	1
1	0.68835127663813	0.367024962154161	0.217762539355679
0.633599110714204	0.898480212073557	1	0.883669667535704
1	0.678917745292242	0.810087223143652	0.577848160929179
0.974913392712863	0.977824880014871	0.844762250963721	1
0.303127594308239	0.664725742138072	0.943450124392033	1
0.468018241703395	0.732042756230773	0.902020911911253	1
0.263848174544012	1	0.826927429339932	0.888199340118038
0	0.322370952634384	0.950741383906838	1
0.174671672242107	1	0.907974774111762	0.631882909275587
0.773117445284415	1	0.912514704514625	0.951241557295567
1	0.876486026890505	0.946599919829232	0.726563871094534
1	0.748855132618894	0.583122753058577	0.244897304483395
0.827354595193102	0.704424844732001	1	0.76599717062405
0.762752736882415	0.870556673499728	1	0.958570390187757
1	0.528775392868428	0.568187427284119	0.433246885601424
0.59185644131067	0.679428070025601	1	0.796093402391463
0.193535406268897	1	0.827651853857517	0.761978252779408
1	0.469145734733476	0.277136476804296	0.164790462938064
0.279113212935515	0.456724062275257	1	0.564925395839178
0.277803165635717	0.592067606525764	1	0.719818591146139
0.456344932818768	0.739286026516989	0.974943016014432	1
0.421932224432748	0.886708781969648	0.834735400322807	1
0.249888943144126	1	0.991116776214703	0.891851288994973
0.949460222100789	0.600240628968288	1	0.710943390605983
1	0.476583488527798	0.493578256338533	0.354235567499896
0.224432707761573	0.635544503570771	1	0.776093795798186
0.191063972270124	0.596362605416337	0.791336234320705	1
1	0.655052500305736	0.643827750900645	0.433922914969594
1	0.990298250641743	0.939724386760275	0.842713529862888
0.784497433637378	0.95879076594529	1	0.934160115284157
1	0.82976126419004	0.979523428982801	0.689598467348062
0.215121360158191	0.767656515229591	0.727833040137035	1
1	0.691453092348577	0.934487052728325	0.708988761490537
0.321865616013905	0.649906947937408	0.946683462612752	1
0.873560944720243	0.511498260039383	0.698711804627533	1
0.48349007095123	1	0.928048588693316	0.928146520685781
1	0.994016480965955	0.69375176670672	0.544263472117
0.865807576068541	0.687741247629855	1	0.746357909254261
0.9785607890194	1	0.646641808490667	0.782297778395251
0	0.586448350371425	0.977971969343228	1
0.11320614802958	0.551724827144155	0.996508680723367	1
0.428462736990978	1	0.418370971926519	0.758862789362563
1	0.661301114299083	0.703702163101401	0.550065926575909
0.972693789317721	1	0.839353492950689	0.523469799425071
0.12568592835856	0.27390474621098	1	0.597024955357966
0	0.598788939859937	0.751998437722305	1
1	0.848451424164075	0.779213839629336	0.583300656606303
1	0.493818991308152	0.907909465760359	0.686728366831304
0.0632651016438159	1	0.416173710987163	0.835658429226911
1	0.626153122750693	0.238248967257632	0.23762387715285
1	0.127125774009969	0.190423756797449	0.104380798280744
1	0.755402530916073	0.879862036348855	0.645184606386262
0.175811511323836	0.500604353620418	0.757413340085576	1
1	0.930668450842197	0.847678808260232	0.511095226328286
1	0.552196770607862	0.222259511801197	0.155113163452587
1	0.678917745292242	0.810087223143652	0.577848160929179
0.333190476534286	0.733451556054973	0.808554054024159	1
1	0.910133245721887	0.786929226054862	0.739463403757746
1	0.748855132618894	0.583122753058577	0.244897304483395
0.00357344614278436	0.194553909095876	0.765034281424364	1
0.175811511323836	0.500604353620418	0.757413340085576	1
1	0.750345119852939	0.628864027735626	0.58425511872641
0.223736691694978	0.475394241462375	0.708526959998205	1
1	0.633141384368641	0.743985231452871	0.643873706951584
0.892089186735984	0.787326157073941	0.721985487989874	1
1	0.656530940171218	0.932919701588253	0.618436997047369
0.386474706621503	0.584392265755629	1	0.693515579897419
0.972693789317721	1	0.839353492950689	0.523469799425071
0.16404923303071	0.920892346509579	0.951076594547262	1
1	0.658955101691461	0.652979176124785	0.486086602683629
0.062687813840974	0.826714303494972	0.747467227219357	1
0.815672800753035	0.706793315277811	0.704807793234568	1
0.879821654183094	0.756474102053518	1	0.84328936264873
0.0697157810016432	0.699589072598676	0.54918591150459	1
0.00279088593688245	1	0.890661439220687	0.8065113300497
0.263848174544012	1	0.826927429339932	0.888199340118038
1	0.554717008337504	0.0883239333942627	0.0639540065224221
0.923452586325874	0.850015606263452	1	0.750655898060879
0.279113212935515	0.456724062275257	1	0.564925395839178
0.699414734553912	1	0.534537536015378	0.506013820412837
0.702106582134946	0.876662868645256	1	0.887079537780062
0.195707432452552	0.924019658893296	0.815728300644751	1
1	0.904087959984736	0.940837610454169	0.674435934851535
1	0.552196770607862	0.222259511801197	0.155113163452587
0.762752736882415	0.870556673499728	1	0.958570390187757
1	0.745568596105469	0.787852366189982	0.599415952936548
0.14863101889121	0.639187881415762	0.815252699447285	1
0.0347695152516412	0.102330234175918	0.728291601687863	1
1	0.68835127663813	0.367024962154161	0.217762539355679
0.52325893143455	1	0.684630975370419	0.739797451508425
0.153576656048299	0.176919888404555	1	0.793614955081542
0.00701258203746773	0.283956062390565	1	0.914776200186077
0.389831378780351	0.719404595060527	0.976937189474605	1
0.402597042593298	0.811959141967483	1	0.928684178443952
1	0.833481251160726	0.918457810765414	0.966478654386888
0.71545390847965	0.497522946256064	1	0.544541219889484
1	0.776940008878719	0.40921270735922	0.526836479657304
1	0.478379592004338	0.791430418033033	0.415655165873253
0.695218898789304	0.559739451448363	1	0.61302431413131
