# Supplementary material for: Diversity of spatiotemporal coding reveals specialized visual processing streams in the mouse cortex
Source: Nat Commun. 2022 Jun 6;13:3249. doi: 10.1038/s41467-022-29656-z (PMC9170684; doi:10.1038/s41467-022-29656-z)
Supplement: Supplementary file 7 — Source Data [file 41467_2022_29656_MOESM7_ESM.zip › source data/Figure1H_AM.txt]

Amp
1.1
0.44080351117087
0.233456496291103
0.18960192574949
0.262858808126779
0.86796259407243
0.191529787217112
0.458419063998006
0.291703189698015
0.199301680526571
0.153230284344289
0.404052102850785
0.130754553593078
0.380036299593234
0.231083542547903
0.740361786348426
0.110906530935895
0.202174998012548
0.435802338439983
0.66087345647372
0.172224060218758
0.266117351730131
0.215127543073769
0.543732002143636
0.139203268553175
0.188000796812605
0.157713075244743
0.23374321017456
0.364563413380165
0.524991274983331
0.334180469660468
0.878425589001497
0.637770192264188
0.153736934907991
0.222743305097945
0.19805283083322
0.244791281622738
0.860426563943026
1.1
0.662298776284234
0.348069895063121
0.260118123569264
0.364188758168123
0.875739734236495
1.1
0.321792876108527
1.1
0.785919833311767
0.221402379902853
0.468786660242141
0.256959740597042
0.295695445155179
0.151476338031033
0.11236074637256
0.448008990147285
0.177522461832242
0.205878472066301
0.429941570668236
0.177952227891312
0.186433386104043
0.321405359607732
0.301213415758165
0.387633777618111
0.192178293813542
0.147576387282252
0.555648520241904
0.364375201823437
0.197282012656017
0.171682139802578
0.650575461275205
0.211463392505811
0.608072598813106
0.206991069091445
0.673266776953773
0.199690803658189
0.512471945215193
0.377303314132221
0.213881417908055
1.1
1.1
1.1
0.5497502662834
0.650500591089973
0.304967388695809
1.1
0.55875990637568
0.161609443113922
0.647628148319119
0.171032999809713
0.442149090074718
0.215134654249287
0.335180020827477
0.048628968066763
0.245588550594428
0.252552515756651
0.1136578948341
0.197185737089595
0.136804041130779
0.131253375517271
0.178699622899418
0.587292295914161
0.163135930945318
1.1
0.119579712932353
0.279175210147955
0.169982600626926
0.2166289422017
0.315388544865499
0.584752177584547
0.28722717989833
0.548957943997779
0.249335071479302
0.318292553149009
0.275292468208766
0.147515731189984
0.0734410493942011
0.416482765817003
0.42582368446064
0.431347150025686
0.235647900982335
0.730078577324645
0.412731139936263
0.209968680059185
0.422471699828975
0.483407417768229
0.768212945734093
1.1
1.1
1.1
0.342835075305156
0.232089497435357
0.565457021233741
0.298497555676419
0.545825784366501
0.495918924743498
0.459522863739843
0.416994359403173
0.289115542520915
0.537758951599667
0.209829473769623
0.2331678388112
0.721720949358958
0.878214968158947
0.345692118464727
0.127124141750842
0.611819710866458
0.309088200926655
0.374075701445793
0.395173380900346
0.24807663824604
0.126413739773077
0.201787764866276
0.258314667904382
0.467461241124201
0.47208402207352
0.246536461467068
0.229786113260851
0.560384658039192
0.297373958398538
0.22618384526758
0.231776626425123
1.1
0.682769869351838
0.286627203088368
1.1
0.17758536950744
0.232584091784819
0.486135847984442
0.236333772282803
0.130262524182625
0.337057336103296
0.279987856227956
0.251215312010531
0.275903024289642
0.65363043483659
0.323137720129303
0.466735379071617
0.880003411180609
1.1
0.225085542290061
1.1
0.176614234495203
0.573742193471098
0.171738259927588
0.581490404203215
0.207007780827156
0.177943558875619
0.309577492345608
0.431902158170233
1.1
0.874997667530333
1.05761553659724
0.204815619665652
0.995621725217585
0.294037232457495
0.184098490566
0.397747025662251
0.15698211367842
0.650409428892384
0.234608952159776
0.886204656660339
0.305384333772945
0.259386945187076
0.301936649650599
0.310403833242975
0.282905970154379
0.364045926841228
0.199726868461461
0.597154817618975
0.221122244184463
1.1
0.305920546868121
0.339170769698128
0.196458674830588
0.231529840916743
0.270455526819947
0.244682588447191
0.161291415824484
0.147304278268487
0.588187603144106
0.0746224809779831
0.211314835934457
1.1
0.171164910320584
0.221130550574998
0.140248984347791
0.156056929334496
0.0976560670253684
0.286934163030025
0.131677293565964
0.0863577156545862
0.204417906774873
0.159950376321409
0.472089544993781
0.154784981666543
0.973566132482625
0.744125826653777
0.443233818878651
0.273006451147286
0.114292143998947
0.157392846530503
0.17235850100473
0.427824528227976
0.353708612469748
0.24072604855257
0.263303960206222
0.103304261763551
0.174035115943085
0.329041953262124
0.464228792072311
1.1
0.235971205763584
0.808745681929111
0.142963649845043
1.03661807517126
0.453775486615711
0.964610351033086
0.280116152382257
0.596838355334696
1.1
0.18516055694164
0.157170138464104
0.24680705891933
0.199592956913006
0.150587045755403
0.741307135672719
0.310024254815684
0.240919959701278
0.408969363186262
0.198407547800501
0.235223016298391
0.557549107901367
0.279933958165592
0.525276252544899
0.232656978887389
0.176866099290595
0.164458939838769
0.82836129094409
1.1
1.1
0.152680262249097
0.33353639819955
0.380081009379354
0.669544421776093
0.882029686961944
0.224289606157689
0.144878885773544
1.1
0.185979943122488
1.1
0.208472958351098
0.103295000434206
0.679396988817521
0.168082405488153
0.296409514470518
0.352905736716696
0.0654259035814646
0.594034875071442
0.177815379457889
1.1
0.220287392959814
0.122856263353834
0.54175001659165
1.01272706237139
0.109853954075036
1.0485365110626
1.1
0.524907999504138
0.194266772481505
0.207388886263037
0.693470252863324
1.1
1.1
1.1
0.577699901971023
0.293437265295723
0.235110434533661
0.233996653167367
0.343658862335919
0.204153853929665
0.297342413776968
1.1
1.1
0.116969302700379
0.34315274778201
0.0957711849259333
0.338458699822651
0.212781782897459
0.438810577970646
0.136546979403245
0.402987761719084
0.38368792813719
0.0952180331595265
0.250239726656862
0.0992986061831009
0.0600377166340543
0.204550232829663
0.142135973226148
0.182536387348382
0.106564257958276
0.180654685439582
0.986360826613985
0.567062521533719
0.376115980383422
0.135269784038913
0.147955394680665
0.205413789243718
0.132139299485946
0.162563722252578
0.124907000634548
0.473705588979535
0.600585669021692
0.432332879522916
0.06136454395323
0.33895590500414
0.124186819054351
0.130256270517576
0.678295506265969
0.120117833273042
0.261718874344826
0.345370966150341
1.1
0.984212274886464
0.319983988567066
0.459624563962318
0.442851804040038
1.1
0.377800905813462
0.27422381757867
0.301512719883871
0.346023020018548
1.1
0.346481664235503
0.397566004591645
0.191942420662311
0.429600644339824
0.796575108513304
1.1
0.183883883595154
1.09025666989656
0.179858189428629
0.375162290385557
0.241732561252599
0.207065039037463
0.119399354930137
0.645402569750563
0.261349018983729
0.387945599734795
0.504551404622041
0.286237426982782
0.689648448730878
1.1
0.750925261688238
0.355940457684088
0.358863641833463
0.607972978416848
0.361572495992248
0.17635773677885
0.249935705248677
0.113799144214439
0.184201512780485
0.856599514451655
0.373489770361848
0.164998771915565
1.1
0.313084265019386
0.489450824888357
1.0235907519976
0.432670320664047
0.339683010050308
1.1
0.23301416933676
0.276198666420345
0.575879112873816
0.134837267377709
0.412312308942
0.280710456393412
0.220253874292397
0.393411320594963
0.216759677656695
0.442774318828159
0.429606044712875
0.451900234323457
0.136583089747481
0.34771620457273
1.1
0.243526016043805
0.220302822427284
0.0852721402258861
0.337688236035716
0.11870112712138
0.143050549822711
0.214700167412509
0.212024268790246
0.198566809449094
0.15822551964895
0.142857236052509
0.0960408600775404
0.360710105367568
0.148067014957129
0.337121238818306
0.425090937848102
0.395398231774884
0.199775059815131
0.134562343687577
0.235255422055289
0.230390630069388
0.162754856504292
0.120847559476824
0.127794475502546
0.169068952119276
0.572214178441336
0.177744651240191
0.106889947506335
0.0857265304092503
0.123303969632978
0.823871746910714
0.530038039026349
0.640260232168885
0.442283675105684
1.1
1.1
0.250654696475123
0.476469970467912
0.453208849730854
0.25529762231357
0.199200152222228
0.222421948034075
0.446215193675126
0.158719475951278
1.1
0.192301016179013
0.959656273071887
0.374000393972762
0.231866225340357
0.322965643669239
0.136997515683528
1.1
0.289813770315973
0.211770130640816
0.582179920853596
0.402505829638523
0.219770924673771
0.365194727837763
0.237017856573143
0.259925486786552
0.311602561758382
0.142852362443644
0.198304820334636
0.249088714005454
0.217988588625059
0.123773783820466
0.163967332345589
0.166204077019134
0.392521157105288
0.511231990722227
0.101262145385274
0.278764944473939
0.193388785073371
0.184437631010704
0.953725185082797
0.130863174978573
0.345665759866163
0.806206072684154
0.137381170117884
0.330127037356311
0.517798814737996
0.203990291338478
0.340204343723561
0.347767690188509
0.200762479544728
0.143375747303437
0.188694743763152
0.221110570376969
0.137883095648947
0.154674669924092
0.19928635780468
0.264179287618575
0.253991670361768
1.1
0.204090494428981
0.186191311405482
0.267173728344839
0.956683011101728
0.41534196389023
0.0980605388714349
0.123633079866634
0.142913540134037
0.293190064483538
0.311094739736232
0.187932181982835
1.1
0.57082546023214
0.181422993533335
0.389582497689648
0.211530707804495
0.194013089795349
0.410956972294874
0.102634584700481
0.159979826789117
0.186760423702074
0.181713843306043
0.7279224028902
0.458242139176193
0.205601395966329
0.171864487081522
0.254975550232608
0.256673898396889
0.504558573421501
0.539148950863836
0.338366803230418
0.178869671675807
0.269224369773532
0.275417379165484
1.1
0.294019653937675
0.258953855540818
0.458309442477244
0.354089804747778
0.260145875943494
0.21523740358416
0.380085683338485
1.1
1.1
0.387337171963692
1.1
0.224566247940111
0.245984481352086
0.325271263032331
0.938556201633964
0.301551046753312
0.906293704767701
0.387243294424329
1.1
0.306497102853533
1.1
0.542063693766575
0.452460759341579
1.1
0.384068135011696
1.1
0.257326980621458
0.208766570165106
0.30718503951434
0.24943557681636
0.360334649651125
0.629634264614632
0.340529406558083
0.686446603115049
0.297519033830476
0.76965905558873
0.315598001403877
0.310193917708286
1.04901544044
0.539300287922705
1.1
0.420604578134957
0.831309715201808
0.304586579412978
0.249879895177285
0.384780319224745
0.532794500229839
1.1
0.994818324293553
0.391546272209196
0.592711027289262
0.764098825176766
0.425297394862167
1.1
0.685561051759185
0.137084161141086
0.361911065217304
0.326171264370771
0.257562013217048
0.191585036989285
0.521303316028192
0.274680551141599
0.166381975169277
0.380618879450834
0.476260860515809
1.1
0.651762310544571
0.249683055322633
0.144800681618775
0.329502241874697
0.329502241874697
0.252918591870155
0.189540437316358
1.1
0.522593807853953
0.835513799384479
0.222016396984074
0.600240661682394
1.1
1.1
0.514855401258312
0.540952586290882
1.1
0.384470891854181
0.47456627749505
0.393882375036412
0.426836786671878
0.443618523957324
1.05993296545257
0.330732891287724
0.284702087638036
0.274926838986373
0.426626940421594
0.994324367118269
0.54786932120465
0.359389534742864
0.333628671090293
0.370794667051313
0.51891292712789
0.857413935797849
1.1
0.299236212757573
0.402841316239375
0.390980798637271
0.34954838778224
1.08024227263752
0.666890742948593
0.521153268658094
0.2623978798868
0.250433943821278
0.950888655144607
0.301274263570354
0.238750526736504
0.183859103604277
0.777540920693509
0.186366729675581
0.261636392992119
0.263459049169104
0.274767995598162
0.171681641961431
0.672519894673541
0.214683690102768
0.490640344378847
0.167230067325991
0.161048543686521
0.178632051063041
0.310328293686809
0.479064565518519
0.224189464501505
0.672901525013346
0.263014759040691
0.278173495728394
0.33123399266147
0.247053028089458
0.247053028089458
0.247053028089458
0.782829096298522
0.350626054710219
0.273627518970411
0.733388614079345
0.509447048393226
1.1
0.497078880962363
1.1
0.573168352806055
0.311177000466125
0.28466427519627
0.609332692592097
0.229306294534695
0.433758269995505
0.324192460536224
0.86089836976508
0.442563356647535
1.1
0.424226905345508
0.408871586458644
1.1
0.503077713116637
1.1
0.420020807106017
0.316532158795638
0.562652902948284
0.612214655005078
0.579864474059393
0.675983875460381
0.780870727906391
0.801821974911519
1.04554972532874
1.1
0.610247734255678
0.774480890579456
0.448707269721756
0.380134133125905
1.1
0.33486805351181
0.560136171927992
0.314859232164285
0.179718129739376
1.0431312301832
0.404167472522553
0.416695133724131
0.250571027062136
0.671250230722705
1.1
1.1
0.272416854703342
0.81940569054373
0.281839129781312
0.222773299595608
0.216959442586487
0.286572845519103
0.184914261914416
0.210177027753314
0.14600792930202
0.317472258781277
0.306919467834419
0.296495745354411
0.281323942107308
0.330591813735576
0.271357692864041
0.300313007349338
0.215831360013772
0.273440252656412
0.543520411975259
0.394469932183613
0.311833113990248
0.243282160503605
0.287563178169235
0.639076963989668
0.163060979448801
0.861688126348647
0.692769029509096
0.429757204242719
0.762414007816007
0.597343553577099
0.373718909087874
0.284927953427244
0.217508921576286
0.433110630353895
0.18456012053491
0.263714747951499
0.502596223635025
0.151055949402546
1.0484087435219
0.418531448116016
0.538890977507769
0.231295740837705
0.22184271834343
0.435118205856847
1.1
0.348837010030988
1.1
0.548186379034441
0.488571988118361
1.09463806607753
1.1
0.651284701026707
0.371273237570902
1.1
0.084963160191726
0.364874193153776
0.674212054036617
0.493257031478852
0.523618494051744
1.1
0.318196066188456
0.951920122216282
0.535501157253861
0.323151262187029
0.238014983918503
1.1
0.345470766412655
0.345826377340957
0.218974522299819
0.258182231999546
0.397544087944874
0.355812990371839
0.627680726620143
0.201123005814656
1.1
1.04979906617955
0.29569321740697
0.930356347652407
0.801729527311885
1.1
0.177660396510416
0.636854603184986
0.471638934889139
0.491190857688896
1.1
0.429052341410157
0.283640822937758
0.233516964898314
0.442819300639417
0.521821470088111
0.381629495697081
0.749047600990626
0.430391514070968
0.714937126091841
0.296257076715975
0.150190905979122
0.182699309503443
0.282668994182197
0.245504734242952
0.661341631037684
0.409134309488422
0.431517976696303
1.1
1.1
1.1
0.206073306765922
0.144402249731243
0.370560634330601
0.172287467134433
0.209365057205615
0.217042818483991
0.228204355560068
0.0914234108116881
0.410005042877712
0.187525386087105
0.180744023149102
0.17363827870603
0.174165071583287
0.202323156673113
0.304466189331386
0.496758665619453
0.430862225571982
0.723825554010743
0.558612691321017
0.261198838744769
0.526557604195297
0.286637764738708
0.525508783948586
0.609937617048031
0.590766041018811
0.315696893056977
0.432613379237724
0.246831145452779
1.01221457850096
0.734916380137059
1.1
0.375958362238801
0.2014489998709
0.94193721794251
0.426480604844304
0.234633270713076
0.781153224786631
0.426734639850729
0.75025576601445
0.542955542997089
0.335119279716431
0.300299812687073
0.488476537943064
0.297310432741332
0.725337579371989
1.1
0.571169736367524
0.668357996857565
0.501674149890728
0.195771232137687
0.101852322831828
0.148524568127457
0.239110040809522
0.209090755467481
0.421940056974187
0.22714220065928
0.120878300895897
0.263244278505129
0.371490160373791
0.658464359913667
0.861278407109578
0.754117328149727
0.27080523833598
0.682697926181621
1.1
0.263316378971734
0.445018659249615
0.160970532901948
0.236107450640118
0.281318675471968
0.301661271043858
0.369206597258043
1.1
0.759303379285912
0.590085734439186
1.1
0.562039183795508
0.449977954767741
0.323540830267034
0.611460011015054
0.226118719679567
0.260446098623861
0.207299038515311
1.01815746479469
0.226122203224211
0.467078943357127
0.757676983194222
1.1
0.368571590645877
0.427055769357404
0.230854552515949
0.364631761947555
0.613126892484066
0.449067046541205
1.1
0.545327560901274
0.451349191039311
0.194469541974094
0.28313657592972
0.601532198764284
0.196752981120185
0.173865152073268
0.412889597099749
0.250782798674483
0.195115107419063
0.469475096928678
0.17308330403643
0.195258540670108
0.247702450494037
0.119342943293287
0.393664651764541
0.508564859521374
0.28884101331776
0.525064740178584
0.154033294670793
0.30312362705965
0.163312063924428
0.272004438672563
0.413125348375545
1.1
0.627965519328266
0.355809464682111
0.763009021957945
0.26072669074907
0.354302376443222
0.635430162273958
0.264027134195707
0.560540878652627
1.1
0.0436441062458428
0.549917000861449
0.675532317638207
1.1
1.1
0.355968076466015
0.191962320990445
0.699941670438882
0.39171269729097
0.239485863566349
0.292512589454422
0.284875738047355
0.651527373076788
1.1
1.1
0.581821010594656
0.268006501016132
0.306585761798125
0.330958388204382
0.265983790912561
0.191640916076059
0.251536533757271
0.274292575012726
0.158816853132967
0.698779209375735
0.582898065007061
0.547874428949661
0.275431356060189
0.287327476078349
0.872546701266235
1.1
0.488711612862456
0.329000173562677
0.138414550824115
0.197466423771428
0.150520733671958
0.205217479364312
0.630131393977884
0.439582795829254
0.600560782709967
0.245801336495526
0.171628336685835
0.284347885163571
0.225921881845742
0.229243018049944
0.260382002548964
0.414270428046775
0.304888324073297
0.403975708956204
0.295504789122194
0.326768005208281
0.190462399825866
0.143498682985196
0.33276972133129
0.223984529567556
0.216363041868045
0.229051171680962
0.454657136983646
0.42765522478664
0.399089674583925
0.267254459266655
0.33693850696255
0.294567109690232
0.232864600967372
0.141731882284
0.187535545847406
0.159358288789431
0.121550113590451
0.214968629952436
0.38726883714096
0.123200897288674
0.207749119163955
0.387849042145327
0.265027802159378
0.216476163095958
0.310670328491415
0.191814966237741
0.196373080441346
0.223905870201949
0.34402780427112
0.193007618498458
0.241534470967467
0.151916262336652
0.226088199287726
0.311383409607518
0.306151009410689
0.150294488684553
0.422777485108107
0.187428419708679
0.134006354913718
0.369688998806146
0.373104359152793
0.573539162502612
0.2748303299309
0.281863540178977
0.244392439107229
0.695303540107501
0.179069221337093
0.650577933007802
0.437081423578204
0.269781724339678
0.157757662606343
0.238218020941258
0.270394477976253
0.210075993927383
0.346320835890798
1.08077498815347
0.244672056042068
0.269079819989625
0.176423543928197
0.4199874794126
0.208874466496879
0.327457229994435
0.326003728333068
0.365855661446132
0.176735011437424
0.164425136495022
0.145911770998116
0.340903225512256
0.589781775958551
0.217011148592133
0.316482137552044
0.342734198168837
0.388723936912247
0.430076249031761
0.790276286670953
0.195303240572426
0.197939206371706
0.236123450048491
0.944115772673218
0.367948471264769
0.416049089968201
0.294058525592551
0.27525039296191
0.196153796621623
0.292842853181886
1.1
1.03688619804139
0.275857314673592
0.237436823312277
0.372097552424063
0.171475741201118
0.229507134566863
0.519630696707094
0.211934832429767
0.943492137759344
0.597209490360316
0.541810808897194
0.202971298313819
0.393051842807323
0.363303244371411
0.865560440596557
0.342211704980494
0.190661376409366
0.586823835708117
0.0937761731765669
0.349447610658699
0.609464191912352
0.32511354909483
0.250463240585502
0.223906132548392
0.373492711854029
0.422581777394281
0.338297416868206
0.372688829924687
0.4157104637752
0.488112171888262
0.336710960377484
0.573452675009954
0.413368885423648
0.267933360268278
0.54846056144833
0.141544424699086
0.631684653511439
0.331266515656251
0.343980653295668
0.374131656821978
0.972754329498903
0.412376905571748
0.190247240829869
0.256635737183308
1.1
0.386462452151249
0.112184209405912
0.254403307195245
0.337506574481152
0.197476385923732
0.404301171238322
0.314450410950468
0.188980028015209
0.44863785230552
0.11252572583589
0.279006663539518
0.534779525688688
0.276131165146751
0.172087673496328
0.27867390129871
0.359964016201854
0.2021536452288
0.377906876428021
0.252619976643333
0.276066184832409
0.286941324978878
0.245568867138007
0.434798735053436
0.308311235882003
0.458735754379939
0.626167795602801
0.432826175329405
0.312755302031206
0.278074601493934
0.290755335550029
0.412049649805589
1.1
0.519995368392838
0.292458663336434
0.262496798969055
0.17587108957783
0.389859712050619
0.983177789707762
0.195880301967049
0.34989790319332
0.353610101213165
1.1
0.75100631978121
0.266594068759538
0.340044199067536
0.992098211600502
0.169811649175731
0.619942132395664
0.271194126554384
0.424632464845465
0.348697999588461
0.4535067904016
0.320962524979775
0.143281173650625
0.352778790053344
0.818230010876554
0.541501869925661
0.28343505153583
0.185685557812886
0.271371821905055
0.161716301441328
1.1
0.105512161527093
0.272099659436723
0.391968327368951
0.452428817079083
0.413526828305275
0.474061473577515
0.84659433234047
0.802784232626054
1.1
0.37415708493101
1.04869530002942
0.193645127886713
0.21374663327422
0.867391393562214
0.396967386525814
0.674026504439355
0.213751681763209
0.183186455685558
0.515693992763926
0.196878168804101
1.00188634539127
0.163465073715487
0.204125810303311
0.233158895445493
0.524489449054021
0.173178924120353
0.567774223974753
0.472709963981088
0.186566861637891
1.1
0.232200926072152
0.389656990366706
0.348942830358211
0.186683393225265
0.18620020747384
0.180305476579678
0.236494149970954
0.153291677436508
0.246682760530625
0.312083607975595
0.56112087780199
1.00474386434681
0.52246419446565
0.87019606894394
0.509147701413735
0.557933792026221
1.1
0.345061054692428
1.1
0.444566601881501
0.404092225421154
1.1
0.522141696289765
0.460460355795858
0.327162850100358
1.1
0.74005632561939
1.1
0.285209403588964
0.671826721509791
0.452633562956895
0.423846254019052
0.559530356782745
1.1
0.276958095013966
0.595209011620964
0.601067618796048
0.673681205146335
0.361243480942284
0.207544751216015
0.323587690692607
0.277857638651384
0.299080831563916
0.162764346348691
0.594250915198881
0.596687114654012
0.493050440330005
0.517005795442631
1.1
1.1
0.535997705444712
0.320257788614766
0.332073493452779
0.357328156832012
0.439231711316379
0.493352644328211
0.279659579425011
1.1
0.265493221190795
0.199974685021589
0.301387149280921
1.1
0.189328479287636
0.859391169588144
0.390040356827063
0.227616467307278
0.198673935364185
0.62550135682156
0.232360465138401
0.274827357295946
0.557676390880107
0.296229328076159
0.32622172402045
0.172313082686658
0.279160559699925
0.299007062745237
0.348742304478782
0.441547870928991
0.614783904426728
1.1
0.145740342075181
0.121822301776955
0.206906050957359
0.839778213679769
0.334378272444978
0.918117846259257
0.288039764274984
0.407845917533969
0.271550856659238
0.577269946058568
0.438737416981433
0.38618278717876
0.363382817355714
1.00940661738997
0.306438599899587
0.331785829394221
0.304963281777168
0.307329859330383
0.261489762937071
0.245263858371734
0.229467183929029
0.345748700470201
0.650062254310025
1.1
0.301883521656281
1.1
0.333922331440494
0.347054253989882
0.447103405179294
0.577022784514553
0.334585047900623
0.203563246072696
0.443665168134344
0.257348678411431
0.277835056979191
0.54628604983443
1.1
0.47659246417338
0.715330014460978
0.941544323681684
0.461803563438882
1.1
1.1
1.04002241949583
0.152164746678064
0.406005063885207
0.945360620834838
0.472302429526537
0.366481281639109
0.618327981371847
0.382516684431622
0.303971578028795
1.1
0.202458680887579
0.177536321776819
0.232354548699614
0.586393605990255
0.179768102268412
0.4920522966627
0.26508975108746
0.256627426462069
0.804775813384703
0.519285067448361
0.203272994796188
0.223202504168196
0.243887464399959
1.1
0.340622863551434
0.206100203603513
0.47511990471182
0.463442412379184
1.1
0.855116158005129
0.418193714452324
0.192775733215836
1.1
0.294826846952499
0.971437953920539
