# Supplementary material for: Diversity of spatiotemporal coding reveals specialized visual processing streams in the mouse cortex
Source: Nat Commun. 2022 Jun 6;13:3249. doi: 10.1038/s41467-022-29656-z (PMC9170684; doi:10.1038/s41467-022-29656-z)
Supplement: Supplementary file 7 — Source Data [file 41467_2022_29656_MOESM7_ESM.zip › source data/Figure7B right_C9.txt]

peakSF	peakTF
1.60235393720733e-12	2.23204890085367
0.918593812440472	1.91912994472828
1.60395565045924e-12	3.98278217081571
0.60546794907303	4.13162327933131
1.35620960997954	4.18818010279762
1.32103594486997	0.236510231183288
0.671300932938017	3.7270363704031
0.804819923784425	4.96846955947724
0.929413841581201	3.54124413780808
0.84245407805006	6.40685300762969e-14
1.36875510891264	2.16513495182531
0.549880032312829	2.73941249223779
0.680776334733186	1.54001525743576e-11
1.44983102406914	4.16644348087547
1.2632361909445	3.83844198089056
1.15666260562334	2.83585854037642
0.590894676235003	2.64509225680139
1.60203359455695e-12	2.63251337766067
0.668570661868219	1.38363550261536
1.02432317534079	3.1811830470652
1.60171325190657e-12	3.82017582763307
0.592292561628807	4.86982673114932
0.736044111055049	4.10891575902198
0.623772596707948	4.99999978176757
1.73817922096893e-12	3.77923796970164
1.00134649134838	4.23612085971837
0.00338804073429165	2.53269067399007
1.36875510891264	2.16513495182531
1.53726790976309	3.51864744146426
0.627408800840618	5
0.574910423186597	4.467316895979
1.62125415357982e-12	5
1.17859955176131	3.51187343435505
0.638863380597082	6.40685300762969e-14
1.24301231248168	2.65506974571028
1.23375332348459	3.84393881374725
0.916045369986485	1.56708518342195e-07
1.19166840682651	4.99999995810469
0.000234244157019396	5
1.61837106972639e-12	3.56592976434113
2.29503148271325	0.580318776982519
0.912825893299653	2.32948930443341
0.646020253192082	4.99999999333407
0.680776334733186	1.54001525743576e-11
0.928657609038386	4.01168012538515
0.106679820669081	1.44723429217783
1.60203359455695e-12	2.63251337766067
1.15134210827266	3.95060940895701
1.37281638218803	2.14640124056161
0.749125966743729	1.43520743135352
0.940587621630478	0.357030669908066
0.690779323518359	3.13656488224302
0.134552017901813	3.96200536736525
1.62125415357982e-12	5
1.09610214696563	4.06658123439388
0.497850373572043	4.94024396766202
1.36037985477662	6.40685300762969e-14
0.6150555423936	3.14969395716913
0.454791451647441	2.84980577377439
1.60235393720733e-12	3.39890704844922
1.60331496515848e-12	5
1.60331496515848e-12	5
0.728994879450664	6.40685300762969e-14
3.49568040849033	2.07076289017648
0.70974632895852	3.25608726657557
0.78376552093817	3.37916426790578
0.691114707146869	3.88391753543097
1.13088635466353	1.11099981328918
0.372820679451423	2.70488624267826
0.963030002012854	0.616315058077819
1.46264622455401	3.77434148150543
1.17966270714432	3.93303093149864
0.94908218999281	4.99999999999999
1.46264622455401	3.77434148150543
0.590894676235003	2.64509225680139
0.305556478829039	4.97878497740185
0.758765970564251	1.95107659668652
1.66642246728356e-12	3.95814678375552
0.563253121584838	2.08280189564114
1.60171325190657e-12	5
1.60395565045924e-12	3.98278217081571
1.44983102406914	4.16644348087547
0.406670229158593	4.58940719239808
0.671300932938017	3.7270363704031
0.6150555423936	3.14969395716913
0.362623951607195	3.11533647891654
1.6302024763359	4.18637264914412
1.12963768662692	2.6392230962967
0.55131155643497	3.73878574760439
3.22299986804433	1.30123437822586
1.21190198370128	0.75430161694046
0.837773325723262	3.23104813086533
0.859716651801984	1.25691143145441
0.741147081043339	4.99999934301222
0.183995633363444	5
1.08595681577	3.30735372305932
0.715245041163753	4.04341715443879
1.21190198370128	0.75430161694046
1.61773038442563e-12	5
1.6302024763359	4.18637264914412
0.484679913071548	5
1.28755257809664	2.47648706452353
0.749737103178651	4.86575999470405
0.754956637448007	3.33870732082077
0.808066465012	3.84734168528576
0.451011087623921	0.889517211243303
0.624306080333346	1.51040391563202
1.81049627153881	2.81893080725378
1.3065349343223	2.57874760672248
0.697111969615835	2.17256000746897
1.60171325190657e-12	5
1.31809067740822	2.588665352732
0.126819239312648	3.13180770534425
1.31809067740822	2.588665352732
1.6110715880761	3.39750936720825
1.2917567867401	4.99972633681209
1.54852990317846	2.76907735343507
4.68393362154988e-09	1.5834951760216
1.00699073042356	1.49095497706749
1.33602726859675	2.14698821179493
0.972368190623389	3.01246869892146
1.61773038442563e-12	5
1.00543357907116	3.5914533358922
1.63695094344849e-12	4.99999996856966
1.60262777111017	3.80744773711303
0.628452910998385	3.7663816244603
1.56509921546108	3.48992207172372
1.62312697301169	5
1.37021468524149	2.28550097294258
1.2088356882538	2.84847066634602
0.940590622808865	3.77023791774811
1.48872093495537	5
0.841772860159196	3.49291175539778
0.863506455651725	3.71746016724519
0.856625862376793	0.689490523925438
1.4659363687118	4.58645362842944
0.119121226461748	3.15912849737969
1.43642762702894	4.99999999713734
2.35612019355395e-12	3.23486599497844
0.673143064500146	2.64405315650113
0.468178988144155	2.50400168693409
0.00145221671762489	4.99997067287033
0.941771831841966	3.57716799165079
0.064343870069085	1.40507553775399
0.758988695699175	3.32721039180194
1.45091357478338	2.43096990139962
1.63951368465154e-12	5
0.484679913071548	5
2.06530872786075	3.66052774820467
0.759368747129068	1.49527020826295
0.912040901865671	4.49167473046047
0.183995633363444	5
0.673143064500146	2.64405315650113
1.60171325190657e-12	5
1.45047380831911	2.81831653747214
5.87919344372278e-08	0.827397977508571
1.20241835038946	2.33324612270349
0.837773325723262	3.23104813086533
1.60262777111017	3.80744773711303
0.415579620424801	2.75793968515313
0.935557004661826	3.94446642161237
0.652552735084412	0.835372157844197
1.47379775245698	4.8505122504628
0.715245041163753	4.04341715443879
1.47040545510404	2.38900767410764
1.18658561503059	2.07148024932351
0.795603635396986	3.28728477066072
0.856625862376793	0.689490523925438
7.13759099971806e-08	4.48299061951203
0.817049448400887	5
0.941771831841966	3.57716799165079
1.63951368465154e-12	5
0.280690576004641	2.4348548406273
1.56509921546108	3.48992207172372
1.54784111045412	2.58813544225223
1.12319071366059	2.94452493626203
0.295684150438242	5
1.37752155228913	3.68218614030027
0.00233178607329466	3.95119810555319
1.01672223497747	5
1.83075824692906e-12	3.29813118700321
0.192016802659235	5
1.20539163811906	3.38851916380696
0.782717839239477	2.53968832885817
0.850574107516269	4.99999999999991
1.09191371054392	5
1.47343599369052	5
0.22825214440501	2.90457374588254
0.929851314166172	3.02150225990933
0.530917606224273	1.49279893570993
1.25641243501438	4.99657692494512
0.260981603702678	1.49966772506996
1.37752155228913	3.68218614030027
0.118877168619173	3.39018011148998
1.28599837840612	3.37468328184138
2.75934812842905	4.99999999999988
0.561039487923566	4.99964871172568
1.57335833497343	1.42732315832947
1.17831213257016	3.81670084566246
1.44362752076437	3.51691826339221
0.985499737734498	4.64863174553715
1.40524579200189	5
1.51384804427848	4.32959259249986
1.2607553547488	3.50146274754304
1.19439909021902	3.73363933494722
1.06609846238137	3.83077556342614
1.63078168917362	4.43767405926546
1.73914024892007e-12	3.56491285972364
0.76335960897707	3.61094016662412
0.821481428003497	3.85928957457963
1.52625831513635	4.03332566396883
0.685089194473335	4.39045836962622
0.854935821131871	1.48318647126623e-13
1.01942159039361	4.11993029620554
0.0590354026326129	1.21838312049474
1.69238646368771	5
0.779768893557403	2.42554589207821
1.19439909021902	3.73363933494722
1.17831213257016	3.81670084566246
0.733997805578751	1.07059113561435
1.01168618543604	3.33826614844809
1.64912396416298e-12	2.47571694072528
0.591797254281428	1.04536166617252
1.74618778722845e-12	5
0.427466290406825	3.92471439889695
1.63078168917362	4.43767405926546
0.427466290406825	3.92471439889695
1.17517940275042	4.16339913491427
0.0019742542712253	5
1.02578304448036	0.559599065211101
0.680225168812866	3.66182794596615
0.93234685569779	6.40685300762969e-14
0.985499737734498	4.64863174553715
1.58120085893855	5
0.632908629655537	3.99203123342306
0.567444867328223	2.57151138900102
0.721788102426074	2.67284675930599e-08
0.664809326730294	4.1951737640208
0.985499737734498	4.64863174553715
1.60523702106076e-12	5
1.34131880235749	2.93608805186457
0.680225168812866	3.66182794596615
1.36053530879657	4.58159406639688
0.854935821131871	1.48318647126623e-13
0.782717839239477	2.53968832885817
0.916305162396397	3.11690370696007
0.579668092173674	4.05993821273962
1.0249181854724	3.54236123696715
1.64784259356145e-12	5
0.204096273677982	5
0.75345370925218	3.94288262258693
1.27996324061982	4.18065054682025
1.47622271841609	3.93049069739377
3.06872574432403	4.99999999947591
1.0694521218248	4.99999999997409
1.60171325190657e-12	5
1.42932945844949	4.99999996505489
0.0866778005241301	3.16128866470695
2.75934812842905	4.99999999999988
0.48857821784977	4.47096117543557
0.467806066947182	3.92476948337752
0.683770956470921	4.99999999999997
1.49399496940523	3.8063499660629
0.385233049362344	4.68836044893387
1.0181777059147	4.10295445124308
2.14469404430249e-12	3.36120160545164
0.353008171966943	3.37748749923919
1.3106813095212	4.21208224742926
0.763387780301833	3.87129792558979
1.67122760703927e-12	2.4670945187848
0.410197624040173	4.16017661977858
1.19439909021902	3.73363933494722
1.81224661183933	4.99999999430989
0.663656675951697	2.8563966620772
0.673814308139961	4.17402542168056
0.000830412993577598	4.60760454311493
1.4585360398884	3.52806877223016
0.18683173171347	5
1.60267427985771e-12	2.1665120409652
1.65649184512174e-12	5
1.66001561427594e-12	2.88054692956919
1.01647629534977	3.96609840796061
0.970246585094408	0.447875986039272
1.6097218181661e-12	4.20051266258325
1.47622271841609	3.93049069739377
7.23056817666581e-06	1.83017416181956
0.530917606224273	1.49279893570993
0.787823692062732	2.2864485613787
0.64976713208214	3.85595623968914
1.48217007696441	3.96154927602378
1.34131880235749	2.93608805186457
3.06872574432403	4.99999999947591
0.685089194473335	4.39045836962622
1.69365159256595e-12	3.68517900696302
1.62958306248973e-12	3.31709355859146
1.60267427985771e-12	2.1665120409652
2.12850240814479	2.37872122656866
0.734229703167734	2.29337337516333
0.798094868859153	0.00655643098864918
1.44362752076437	3.51691826339221
1.46414516898782	2.41647149781523
0.498130657630682	0.452529782112336
0.995443960391742	2.5779224807567
1.27996324061982	4.18065054682025
2.01751801210122e-12	2.43416556359142
1.48158899453287	2.82533433223196
0.530917606224273	1.49279893570993
0.603976348058337	1.66508785233666
1.60203359455695e-12	5
1.46414516898782	2.41647149781523
1.56801920695978	4.99999999999796
1.25641243501438	4.99657692494512
1.55987522871301	3.75295601531048
1.19439909021902	3.73363933494722
0.663656675951697	2.8563966620772
0.721788102426074	2.67284675930599e-08
0.385233049362344	4.68836044893387
1.61965244032791e-12	4.27419959962631
1.46414516898782	2.41647149781523
0.841379099646469	2.50694653056381
1.73914024892007e-12	3.56491285972364
1.65681218777212e-12	3.87100468991822
2.15782809296812e-12	2.6311003991405
1.24571906820785	3.84075401008809
1.10373844838831	3.21807232299707
0.93234685569779	6.40685300762969e-14
1.27996324061982	4.18065054682025
1.17517940275042	4.16339913491427
0.171532029630377	4.99999990113917
2.75934812842905	4.99999999999988
1.60267427985771e-12	2.1665120409652
1.81224661183933	4.99999999430989
1.53805381991509	4.99999999007831
0.00233178607329466	3.95119810555319
1.48158899453287	2.82533433223196
0.664691865052799	3.44307399769704
0.818704270078437	1.9527614347625
0.680225168812866	3.66182794596615
1.60523702106076e-12	5
0.385233049362344	4.68836044893387
0.482846582329526	3.86349650131968
1.34746794994346	4.24031382410439
1.67122760703927e-12	2.4670945187848
1.06609846238137	3.83077556342614
5.50811473820282e-05	2.6563131827903
0.288452191639146	5
0.288452191639146	5
0.850574107516269	4.99999999999991
1.71767729134454e-12	3.20072646528871
1.73978093422083e-12	5
1.2128064752697	3.55766041953135
1.74746915782998e-12	3.60643334250716
0.845450871641818	2.51334849316941
0.782717839239477	2.53968832885817
0.671772665120768	5
1.64784259356145e-12	5
0.93234685569779	6.40685300762969e-14
1.28175438283143	3.24118245824335
1.01647629534977	3.96609840796061
0.985499737734498	4.64863174553715
0.416839509312774	4.99999975027951
0.988983869098348	3.96212274530997
1.11217431390551	2.64099498336217
0.523532304487584	0.478292987423209
1.3010465519207	3.23239423482786
0.498130657630682	0.452529782112336
1.27996324061982	4.18065054682025
1.71767729134454e-12	3.20072646528871
1.17517940275042	4.16339913491427
0.664691865052799	3.44307399769704
1.11217431390551	2.64099498336217
0.416839509312774	4.99999975027951
7.23056817666581e-06	1.83017416181956
1.52238302083092	2.54930103782829
1.01122642396136	2.83014928395699
1.60523702106076e-12	5
0.683770956470921	4.99999999999997
1.29433919454347	3.69055449300642
0.410197624040173	4.16017661977858
1.01672223497747	5
1.42014465861762	3.79342166903455
0.879740059925288	2.95413143388816
0.841379099646469	2.50694653056381
0.385233049362344	4.68836044893387
1.0181777059147	4.10295445124308
1.27373655780307	3.47458992331295
1.60267427985771e-12	2.62218505606095
0.770994389506863	2.54243559237561
0.938442715830858	2.8008109618254
0.173036552099663	5
1.16295546400311	4.01461668083329
0.95409730539062	4.26460669607123
1.05770194232216	3.97787841794885
0.853551238278147	3.87112955595312
0.369457129520512	2.54867219536243
1.61036250346686e-12	5
0.208423573411491	1.56283351822211
0.911830165805846	3.15132571625044
0.723620625075275	4.1864061146322
1.03730356648773	3.01364919847821
2.4296216578453	5
1.12432008975496	3.43839320751854
1.16557607088978	3.71972991333774
0.283750679211717	5
1.17739590227697	3.97175820071714
0.937700993574189	3.46741411271549
0.02855027701246	5.1104992491449e-08
1.25234360034061	4.05064722782701
1.56188458192319	4.66132836667541
0.871058729611693	3.53257997568135
0.919758706768146	4.14811451122068
0.615363463836134	2.63866908148837
0.314532048598903	4.6235808238166
0.931272651418649	3.61475177905144
1.60171325190657e-12	3.76769048557737
0.742233720139881	5
0.859028599973486	5
0.339544794801597	3.90859843956171
1.00160008668948	3.70274237746905
1.07117112692739	3.89195367512812
1.00622068892927	4.02711296130019
0.941563957760775	4.99999999999999
0.750892218478574	4.11156262900118
1.63054409044087e-12	3.19327223350518
1.15771099944741	2.61916418283452
0.0928221720491344	4.76223275024242
0.538928489560881	5
1.25642021293277	3.62714821074358
1.11024080027277	4.47278107359885
0.85345027903793	3.26015183003408
0.628988147744385	5
0.742233720139881	5
1.07138489180525	3.8211634562748
1.35953268346354	2.99575697304205
0.81764439695446	5
1.00622068892927	4.02711296130019
0.730840461298199	4.76341977679264
0.176629131602372	5
1.48860550542648	5
1.20487235798067	3.98024060662288
1.43564303615628	3.85273001509937
1.30492035428869	4.53739443700553
0.911830165805846	3.15132571625044
1.60203359455695e-12	3.610264946836
2.4296216578453	5
1.68419502270763	3.13825678537791
1.78132972364371	5
0.393159687871927	4.49493816476441
0.686874179554301	1.05867382289173
1.11984694112613	4.14807097303913
1.77117451395818e-12	3.28332226808168
0.709647369264698	3.44233408179141
0.845979593647162	2.85956852286739
1.63054409044087e-12	3.19327223350518
1.7487505284315e-12	5
1.23848609313979	4.19705105460583
1.07303780907336	3.83336264290618
0.978451180445735	4.99994060373683
1.83062439632633	3.0974667815113
1.03016873077833	3.62564133030419
1.16255388111164	3.66109844540361
0.480524975437914	4.99999999999912
0.941428405326145	5
1.13948344905901	3.8645731613592
0.480524975437914	4.99999999999912
0.65158385511746	1.77575190101726
1.07537485212197	3.75547899483293
0.363722790748686	3.51109201294683
1.94127946989757	3.32744292700433
0.987683965471886	5
0.941563957760775	4.99999999999999
1.12432008975496	3.43839320751854
0.480524975437914	4.99999999999912
0.615363463836134	2.63866908148837
0.938793294170978	4.99999999999995
1.83088722576216	4.99999998262321
1.05770194232216	3.97787841794885
0.771607344100629	3.71247127599738
1.12432008975496	3.43839320751854
0.48073823866494	4.99999684415347
1.64018780712414	5
1.06399389560493	3.79038831355788
1.08626081531206	3.70338241742066
1.00622068892927	4.02711296130019
0.615363463836134	2.63866908148837
0.979520043339952	3.39711204765701
0.640323832355336	2.9308198652616
1.07956680780057	3.88323173823013
0.55632608534388	4.65507040228919
0.871058729611693	3.53257997568135
0.752259329594218	3.4443085830169
0.753160637496816	4.19003512216611
1.29513169909417	4.99999992418722
0.919758706768146	4.14811451122068
1.87144176352746e-12	4.90834845186869
0.362743479064554	3.19575418087292
0.938793294170978	4.99999999999995
1.11061571333443	3.92233611789449
1.69340194410485	5
1.60203359455695e-12	3.610264946836
0.941563957760775	4.99999999999999
0.859028599973486	5
1.58559960769553	4.20946980317461
1.68419502270763	3.13825678537791
0.339544794801597	3.90859843956171
0.853551238278147	3.87112955595312
1.2213765026221	2.35702104284916
0.00152709961082929	4.33156611430466
1.11061571333443	3.92233611789449
1.39002529099731	3.96619887152764
1.19381263620575	3.92691422792163
0.538928489560881	5
1.39002529099731	3.96619887152764
0.171684034205233	4.21738071366504
1.60876079021495e-12	5
1.2154091441513	4.40180965849256
0.771607344100629	3.71247127599738
1.2154091441513	4.40180965849256
1.70902803978425e-12	3.08328675477085
1.06399389560493	3.79038831355788
0.48073823866494	4.99999684415347
1.35519180195677	3.22382560160315
1.16814448042786	3.70986482549823
0.352500490622628	3.63538102329925
1.10601773681235	3.51879427707731
1.02462716789004	4.90944434137815
0.339544794801597	3.90859843956171
1.78746721050078	2.70630068287896
0.859876292967607	4.70419393649946
0.00152709961082929	4.33156611430466
1.35621725781753	3.31169101136432
0.208423573411491	1.56283351822211
1.35519180195677	3.22382560160315
1.24683866326881	3.90752979573928
1.20487235798067	3.98024060662288
1.0154005664361	4.12561536674814
1.10004741674843	4.27992388156752
1.07133330773434	4.3666493803788
0.557263435235415	5
1.24436451804368	3.25269267802161
1.33092075721189	3.5343302273251
1.43564303615628	3.85273001509937
1.55272242876968	4.2607029757288
1.2213765026221	2.35702104284916
1.11175771523929	3.96838880652524
1.05770194232216	3.97787841794885
1.16814448042786	3.70986482549823
1.24829861004054	4.14000070068652
1.33049141291952	3.32078311678579
1.37660813742626	3.19913525864012
1.30492035428869	4.53739443700553
1.35519180195677	3.22382560160315
0.65158385511746	1.77575190101726
0.95409730539062	4.26460669607123
0.16144664697273	2.21402167661911
1.18807299216031	3.98202068851428
1.60876079021495e-12	5
0.73524182768521	2.97228736596541
1.61676935647448e-12	2.16198617699593
1.16295546400311	4.01461668083329
0.283750679211717	5
0.747420622498545	3.70876422136538
0.393159687871927	4.49493816476441
1.94127946989757	3.32744292700433
0.208423573411491	1.56283351822211
0.00399679511956266	3.98545592679554
0.393159687871927	4.49493816476441
1.77677398812676	5
1.18807299216031	3.98202068851428
1.29903867505099	3.65291623734691
1.4820103618154	2.95482973602065
0.488919329731848	5
1.65148144561597	3.89158142666702
1.43564303615628	3.85273001509937
0.0928221720491344	4.76223275024242
1.65148144561597	3.89158142666702
0.938442715830858	2.8008109618254
1.13893723606135	3.30243249765353
1.77677398812676	5
1.4075178287476	3.89026866462424
0.02855027701246	5.1104992491449e-08
1.38338334220352	3.00363751731134
1.11984694112613	4.14807097303913
0.776982177850851	3.0506303033753
1.27694989222783	3.40993105059384
0.709647369264698	3.44233408179141
0.742233720139881	5
1.25234360034061	4.05064722782701
0.838883321981183	5
1.48860550542648	5
1.10004741674843	4.27992388156752
0.816834511379404	2.81839594212456
1.27694989222783	3.40993105059384
0.209508216067442	4.999998006371
1.60171325190657e-12	5
0.396995580164089	4.99999995362794
0.850746735055113	3.69930065110141
0.628988147744385	5
1.30913965404343	3.50232603475411
0.849120719631049	2.88816693187063
1.55272242876968	4.2607029757288
0.843977781905996	2.38054288453426
1.53220577187114	4.02081334074232
1.03016873077833	3.62564133030419
1.60171325190657e-12	3.94812300874855
0.958794062833771	5
0.938442715830858	2.8008109618254
1.25234360034061	4.05064722782701
1.16814448042786	3.70986482549823
0.176629131602372	5
1.41222154608853	5
1.56188458192319	4.66132836667541
0.00277538352094012	4.99999681023698
1.23848609313979	4.19705105460583
1.61036250346686e-12	5
1.1404793784001	4.66597536894339
1.07138489180525	3.8211634562748
0.859876292967607	4.70419393649946
0.779186607273379	4.99999996615688
1.1712216618723	5
0.753160637496816	4.19003512216611
0.00399679511956266	3.98545592679554
0.0014210929779666	4.27801828528237
1.30492035428869	4.53739443700553
0.664143426856677	4.60910285035195
1.0154005664361	4.12561536674814
1.61036250346686e-12	5
0.0014210929779666	4.27801828528237
1.4085084698186	4.13208642938763
1.16145404668447	3.42676724353366
0.177019465588908	2.40229836882803
0.010970068049525	4.99999999999846
1.16295546400311	4.01461668083329
1.30455522531513	3.87433803448605
1.10190884713382	5
0.978451180445735	4.99994060373683
0.776982177850851	3.0506303033753
1.10004741674843	4.27992388156752
1.60171325190657e-12	3.76769048557737
0.829840999523389	3.31559231291464
0.171684034205233	4.21738071366504
0.393159687871927	4.49493816476441
0.938793294170978	4.99999999999995
0.843977781905996	2.38054288453426
0.538928489560881	5
1.05624107611569	2.43232438029796
1.55272242876968	4.2607029757288
1.25642021293277	3.62714821074358
1.60203359455695e-12	0.790951838779569
1.33049141291952	3.32078311678579
0.783393683245483	4.99999999994539
0.776982177850851	3.0506303033753
0.616248049914686	3.25294630806716
1.03016873077833	3.62564133030419
0.938442715830858	2.8008109618254
1.00536378958172	4.9999999999255
0.843431359563332	4.67375632200847
0.978451180445735	4.99994060373683
0.937272007737106	3.77192479487045
1.60203359455695e-12	4.63307005162987
1.10190884713382	5
0.465364270753173	4.99999998335948
1.66404271426437	4.37449826488293
0.878222937071135	1.88891989505524
1.04100655825009	4.79541436810495
0.00152709961082929	4.33156611430466
0.931272651418649	3.61475177905144
0.469130695846819	6.42799562254069e-12
1.39253323879323	4.91653022363127
0.00576502784044223	4.83893531429616
1.27542687152345	5
1.2154091441513	4.40180965849256
0.747420622498545	3.70876422136538
1.58559960769553	4.20946980317461
0.339544794801597	3.90859843956171
0.174730139947106	5
1.0154005664361	4.12561536674814
0.02855027701246	5.1104992491449e-08
2.21471159041557	4.07200812634842
0.195778992882432	3.19410465953956
1.01902931525649	5
1.56188458192319	4.66132836667541
1.07303780907336	3.83336264290618
0.283750679211717	5
0.478255787533134	4.99999999999998
1.66482075403165e-12	4.22704044346542
0.978451180445735	4.99994060373683
1.77117451395818e-12	3.28332226808168
1.60171325190657e-12	3.76769048557737
0.667582874916313	2.66924916845567
1.18807299216031	3.98202068851428
0.640323832355336	2.9308198652616
0.762305322566915	4.9999999027052
0.941500134280973	4.33163782557699
9.29542753109623e-10	3.47318671997456
1.00160008668948	3.70274237746905
1.15771099944741	2.61916418283452
0.818384460393843	4.22947884231799
0.615352278730972	4.22995308698746
1.06399389560493	3.79038831355788
1.08626081531206	3.70338241742066
0.843431359563332	4.67375632200847
1.1805417507976	3.83280008475476
1.61676935647448e-12	2.16198617699593
1.11024080027277	4.47278107359885
0.118185614682202	5
1.1712216618723	5
0.675012399624683	5
1.06172937250775	4.99999981084457
0.628988147744385	5
0.673494009331671	6.40685300762969e-14
0.771607344100629	3.71247127599738
1.63870923837784	2.39537920220314
0.809534285896671	4.99999999990193
0.0928221720491344	4.76223275024242
0.920032092448082	4.06117804013011
0.488919329731848	5
1.77117451395818e-12	3.28332226808168
1.12432008975496	3.43839320751854
0.171684034205233	4.21738071366504
0.752259329594218	3.4443085830169
0.747420622498545	3.70876422136538
1.00622068892927	4.02711296130019
0.469130695846819	6.42799562254069e-12
0.709647369264698	3.44233408179141
1.30492035428869	4.53739443700553
0.263971865001553	5
1.4145068593131	4.3194910146612
0.968464491899337	2.11645734367619
1.07537485212197	3.75547899483293
1.11984694112613	4.14807097303913
2.4296216578453	5
1.21916068860398	3.72224317027868
0.00037127532229964	2.27860617296004
1.48320523531598	3.5506593800546
1.05770194232216	3.97787841794885
1.60171325190657e-12	5
1.83088722576216	4.99999998262321
1.12432008975496	3.43839320751854
0.989651928825145	4.00534426657502
0.465364270753173	4.99999998335948
0.730840461298199	4.76341977679264
1.60555736371114e-12	4.8041499325351
0.911830165805846	3.15132571625044
1.04100655825009	4.79541436810495
0.497199885824923	4.18005008821612
0.941428405326145	5
0.723620625075275	4.1864061146322
1.65148144561597	3.89158142666702
1.60171325190657e-12	3.94812300874855
1.60171325190657e-12	5
0.51151423589918	3.07950878718202
1.24683866326881	3.90752979573928
0.843977781905996	2.38054288453426
0.48073823866494	4.99999684415347
0.78733465967992	3.7291652834451
1.62061346827906e-12	4.99999999997376
1.62413723743325e-12	5
1.60555736371114e-12	3.14667158270937
0.735492445413593	3.71903075147416
0.631467170311633	0.989222185839871
0.541192723216677	6.00418229608781e-12
0.270306624023732	5
0.364853290929336	4.51034029411418
1.02706854073041	3.95420825892778
0.311357367491921	3.67140005387067
0.207672918968093	4.11928245492334
0.855991315490303	1.42893400603255
0.794533646653782	1.4877350674958
1.62061346827906e-12	4.12636069293913
0.828343150123614	6.08372543143196e-07
1.08054206268779	2.22211627385802
0.721894158378809	2.14699882492511
0.703863317121466	2.07109544839106
1.26434763443739	4.99999999999999
0.207672918968093	4.11928245492334
1.66514109668203e-12	3.71201636960159
1.61004216081648e-12	5
1.33460006730719	3.89250688600239
0.311357367491921	3.67140005387067
2.92600976858158e-12	3.64259648803999
1.30490530522296e-08	2.25006503980015
0.00227607003065199	3.90471490836918
1.01964493483488	5
1.62061346827906e-12	4.99999999885924
0.00107603379496495	4.99999999460355
1.10865477689126	3.82478773981036
1.62061346827906e-12	4.99999999885924
1.60908113286534e-12	2.65318558718799
0.79333312017147	2.81478426175436
0.79333312017147	2.81478426175436
0.839603258888024	4.99999999999937
1.60249437785596	3.36059602558379
1.27521244218237	3.76399229156242
0.224718221848471	2.6834936208521
0.246403002367651	1.89282577258323
1.59710579198258	5
0.299654593989329	4.91691376708937
1.60249437785596	3.36059602558379
3.02179222104545e-12	4.99988993417653
1.76989314335666e-12	4.44338126043212
0.00107603379496495	4.99999999460355
1.26434763443739	4.99999999999999
0.543721689721254	4.45062785799646
0.845947153567609	3.19256971382536
1.30526038549734	5
0.280280722862894	3.29872247593974
1.60555736371114e-12	3.14667158270937
1.21000349326783	3.33696637452076
0.839603258888024	4.99999999999937
2.52565479456849	5
1.4705623592617	4.99999879926625
0.445812117185827	0.0783503849434544
0.364853290929336	4.51034029411418
1.40569105642883	1.79263105486353
1.35959878923266	3.84262999935013
1.16568131061229	4.49967596304738
1.48687574729563	4.40407652368847
1.16568131061229	4.49967596304738
1.21000349326783	3.33696637452076
1.52366754432207	4.99999999995003
0.839603258888024	4.99999999999937
0.668113651633416	3.50906299575285
1.40187440251933	2.5278124087647
0.631467170311633	0.989222185839871
1.62413723743325e-12	5
1.4900563592675	4.39419241322327
1.33146262637384	4.56964407108533
1.21000349326783	3.33696637452076
0.552615570547734	1.81089895014169
1.61100318876762e-12	5
0.311357367491921	3.67140005387067
0.364853290929336	4.51034029411418
1.02706854073041	3.95420825892778
1.62061346827906e-12	4.99999999885924
2.52565479456849	5
0.668113651633416	3.50906299575285
1.01964493483488	5
0.311357367491921	3.67140005387067
1.02135293175601	3.17537643215231
1.22242344761987	2.80864817691714
0.207672918968093	4.11928245492334
1.62061346827906e-12	4.99999999885924
1.31798905491524	1.91541627936384
1.33146262637384	4.56964407108533
0.845947153567609	3.19256971382536
1.00876448561906	2.98373259670358
0.772827560007566	3.51422847529281
1.54976187050587	3.88146538791186
1.62061346827906e-12	4.12636069293913
0.735492445413593	3.71903075147416
2.52565479456849	5
0.978815408940359	3.06476789559534
0.79333312017147	2.81478426175436
1.40187440251933	2.5278124087647
2.52565479456849	5
1.44026810489968	3.98692385240614
0.246403002367651	1.89282577258323
1.66514109668203e-12	3.71201636960159
1.60555736371114e-12	3.14667158270937
0.735492445413593	3.71903075147416
1.35091926931205	5
1.21000349326783	3.33696637452076
0.889642265902511	2.99264511481723
1.61277941822497	4.59072320916139
1.67867962346696	3.38370326611861
0.794533646653782	1.4877350674958
1.26434763443739	4.99999999999999
1.21000349326783	3.33696637452076
1.48687574729563	4.40407652368847
1.01738324891824	3.13063147294938
0.00227607003065199	3.90471490836918
0.889642265902511	2.99264511481723
4.78529132431112e-10	1.59290578361645
1.14010559696124	2.95265114282789
1.62061346827906e-12	4.99999999885924
1.19297446614698	4.99999999973093
1.4705623592617	4.99999879926625
1.52366754432207	4.99999999995003
0.70143987713306	2.42295044543356
1.62061346827906e-12	4.99999999997376
0.703863317121466	2.07109544839106
1.35091926931205	5
0.794533646653782	1.4877350674958
0.224718221848471	2.6834936208521
1.22550453778787	4.90329597372835
1.60249437785596	3.36059602558379
2.92600976858158e-12	3.64259648803999
1.40569105642883	1.79263105486353
1.59710579198258	5
0.207672918968093	4.11928245492334
1.62061346827906e-12	4.12636069293913
0.0702475553327864	0.382225607944255
1.60249437785596	3.36059602558379
0.839603258888024	4.99999999999937
0.774730083135405	3.36362095695163
1.33419273542249	3.49829288164087
2.92600976858158e-12	3.64259648803999
0.450775725150311	5
0.299654593989329	4.91691376708937
1.25451760250602	5
1.02706854073041	3.95420825892778
1.12901257252807	4.77827148852628
0.129664180796801	4.60688577754936
0.0702475553327864	0.382225607944255
1.48687574729563	4.40407652368847
0.493619288642005	0.843366509334925
1.62061346827906e-12	4.99999999997376
3.02179222104545e-12	4.99988993417653
2.52565479456849	5
0.552615570547734	1.81089895014169
0.366515720220927	1.97169509737255
1.25451760250602	5
1.16568131061229	4.49967596304738
1.16568131061229	4.49967596304738
1.41886513441586	2.75423906895873
0.468999730652766	2.64608236844743
1.14010559696124	2.95265114282789
1.50187637237665	3.72936079180454
0.794533646653782	1.4877350674958
1.40187440251933	2.5278124087647
0.207672918968093	4.11928245492334
1.26434763443739	4.99999999999999
1.38464205006445	0.38561415004682
0.732737673924635	3.44353430550721
0.855991315490303	1.42893400603255
0.35442069376102	3.0977038227777
1.30526038549734	5
0.366515720220927	1.97169509737255
1.01964493483488	5
1.67867962346696	3.38370326611861
1.09583703464017	1.57702374444999
1.61100318876762e-12	5
1.54304522186556	3.18082198524352
0.0702475553327864	0.382225607944255
0.207672918968093	4.11928245492334
1.31798905491524	1.91541627936384
1.72280277375063e-12	2.10154899221296
1.62061346827906e-12	4.99999999885924
0.446990054482124	3.08105082393604
1.16975378161004	3.98026866024281
1.56495174641963	3.26008124398577
1.61420661527143e-12	2.11298157900125
4.8574417717302e-09	5
1.29601865661993	3.52005127958592
3.9999999999999	4.05408695852676
0.312281762952623	5
1.0303143564946	5
0.33059184053893	4.56591805049495
0.312281762952623	5
0.312281762952623	5
0.271174691436503	1.75354968306626
0.598518184237018	1.48293826977173
0.000577158429958027	4.35721822361896
1.61100318876762e-12	2.19000783175778
1.0303143564946	5
2.25329020278165e-12	4.56822159792647
1.55568738813849	3.23199854571483
1.33258003935167	3.61971427222937
0.667920239715124	1.37616246572394
0.795478372019048	3.03488836214663
1.29601865661993	3.52005127958592
3.9999999999999	4.05408695852676
3.9999999999999	4.05408695852676
0.566881901896302	6.40685300762969e-14
0.620841697299109	1.84701668702205
0.971979607254662	1.55280871117001
1.02083061679834	3.96617792890412
0.436019595382129	2.50246063476537
1.61100318876762e-12	2.19000783175778
0.312281762952623	5
0.624342234761502	3.7210694365629
1.07273091329489	3.10710912053221
0.598518184237018	1.48293826977173
0.971979607254662	1.55280871117001
0.971979607254662	1.55280871117001
0.566881901896302	6.40685300762969e-14
1.36362886412476	3.5560967685796
1.29601865661993	3.52005127958592
1.61420661527143e-12	2.11298157900125
1.08423852243845	2.90258422029125
0.271402329382228	5
3.9999999999999	4.05408695852676
0.791966844250634	3.72294570954152
0.598518184237018	1.48293826977173
0.910413224718318	5
0.254864044317498	2.93025388106077
0.312281762952623	5
0.893168254035656	2.1546290630055
1.60171325190657e-12	1.8659134349895
0.667920239715124	1.37616246572394
0.791966844250634	3.72294570954152
1.60171325190657e-12	3.23789482424791
0.254864044317498	2.93025388106077
1.23893247669028	1.83294493667155
1.60171325190657e-12	1.8659134349895
0.271174691436503	1.75354968306626
0.774154187777052	0.549914027283792
0.0706822040703946	3.2993034494751
0.137311322480406	4.28116568417536
2.06049255275863	1.65059667782011
0.0706822040703946	3.2993034494751
1.11919692054742	3.05476708869871
3.99999999999988	2.03516930788439
1.36644128142669	4.07193151570398
0.238997899268809	4.57034202740394
0.954682178361464	2.06876155317495
0.354856383323586	4.38669177702644
1.02773369749719	0.522644573404027
0.774154187777052	0.549914027283792
0.0706822040703946	3.2993034494751
1.67891583064842e-12	3.72507069349041
0.774154187777052	0.549914027283792
1.02773369749719	0.522644573404027
1.73156813657137	4.37727183594373
1.02773369749719	0.522644573404027
0.957557236433646	4.42206988392277
2.06049255275863	1.65059667782011
1.36644128142669	4.07193151570398
0.101530854989974	3.70090968463186
0.529008397645755	2.94662884599736
0.137311322480406	4.28116568417536
1.68115822920109e-12	3.83711132881454
3.99999999999988	2.03516930788439
1.36644128142669	4.07193151570398
0.240239544812005	1.00353157258154
0.137311322480406	4.28116568417536
0.833866603901826	1.82770596727895
0.774154187777052	0.549914027283792
1.11919692054742	3.05476708869871
0.774154187777052	0.549914027283792
0.529008397645755	2.94662884599736
0.774154187777052	0.549914027283792
0.238997899268809	4.57034202740394
0.774154187777052	0.549914027283792
3.99999999999988	2.03516930788439
0.62185015785749	4.27581373030436
1.76037049056406	4.4427960488373
1.68660405425757e-12	3.69033899180386
5.40802462373021e-12	1.58535337607615e-08
1.67672297690594	3.69586230492487
1.68660405425757e-12	3.69033899180386
2.37402469019155	2.1607843353617
0.597637754025947	2.10574560977863
1.30433068031284	0.454880271967437
0.848039458865291	2.31819670052024
0.182316892500546	5
1.27768690784265	4.28574570059142
0.210082609809956	4.11055934403584
0.0991121864858447	2.36160485986335
1.23657386595858	4.99999408233306
1.66642246728356e-12	2.99900538559163
1.91828245082375	0.169169762196761
0.520317648565741	2.4322123302225
0.617454274610231	4.71558108161718
1.69259721263032	4.78293121519747
1.64688156561031e-12	2.73778017083858
0.749189979348732	3.94106033092938
1.75299837001147	5
1.66642246728356e-12	2.99900538559163
1.18771263686056	4.47339315746025
0.0588285561927914	5
1.28672845658626	4.09401607031156
1.28672845658626	4.09401607031156
1.64688156561031e-12	2.73778017083858
0.848039458865291	2.31819670052024
2.07261694796676e-12	2.02266690903919
5.24561268949283e-05	3.27355370644113
1.18574223076003	3.94022853512717
1.64143574055383e-12	4.58020636968901
0.313777671830407	5
1.75299837001147	5
0.749189979348732	3.94106033092938
0.452801133591867	5
0.814726758210581	4.31478829092285
1.65581356364152	4.99999999952067
0.182316892500546	5
1.66642246728356e-12	2.99900538559163
1.68660405425757e-12	3.69033899180386
1.18574223076003	3.94022853512717
0.506077449025391	0.608423123236785
0.261259859624973	3.71519284283356
2.07261694796676e-12	2.02266690903919
0.924041138587158	3.50576885378162
0.261259859624973	3.71519284283356
1.14810866867216	4.4644394288353
1.18215525983293	4.24372521960588
0.227874755276576	2.22304673686399
1.71447386484073e-12	2.85129154049881
5.40802462373021e-12	1.58535337607615e-08
1.30433068031284	0.454880271967437
1.60908113286534e-12	4.99999999956963
