# Supplementary material for: Diversity of spatiotemporal coding reveals specialized visual processing streams in the mouse cortex
Source: Nat Commun. 2022 Jun 6;13:3249. doi: 10.1038/s41467-022-29656-z (PMC9170684; doi:10.1038/s41467-022-29656-z)
Supplement: Supplementary file 7 — Source Data [file 41467_2022_29656_MOESM7_ESM.zip › source data/FigureS13A_LM.txt]

resp1	resp2	resp3	resp4	resp5	resp6	resp7	resp8	resp9	resp10	resp11	resp12	resp13	resp14	resp15	resp16	resp17	resp18	resp19	resp20	resp21	resp22	resp23	resp24	resp25	resp26	resp27	resp28	resp29	resp30	resp31	resp32	resp33	resp34	resp35	resp36	resp37	resp38	resp39	resp40	resp41	resp42	resp43	resp44	resp45	resp46	resp47	resp48	resp49	resp50
0.668504255003778	0.849656846477088	0.971722299720154	1	0.926012935340453	0.771601972661515	0.0737803605236827	0.109860437537413	0.147197725137954	0.177468016280326	0.192529957090161	0.187947154912334	0.000238577721145467	0.000416189963712564	0.000653299826632201	0.000922768382161979	0.00117282196363429	0.00134131474320359	2.26032824493531e-08	4.61949388308169e-08	8.49525662626593e-08	1.40578152437473e-07	2.09323690195252e-07	2.80464666696735e-07	6.26071562777614e-14	1.5009169422719e-13	3.23527045101854e-13	6.27337723876298e-13	1.09446850409701e-12	1.7180815701226e-12	0.486252858031693	0.60059177780708	0.657103364884909	0.636832315693557	0.546705683648995	0.415737478745606	0.0381904198270936	0.056580399274616	0.0742531148296831	0.086317815049567	0.088883939289943	0.0810743065940219	4.18193458738911e-05	7.4316144510333e-05	0.000116983927841349	0.000163119665075453	0.000201476100396702	0.000220433626310974	6.38455280167705e-10	1.36091445545021e-09
1	0.986829158687385	0.933550999363562	0.846619333753485	0.736024533290143	0.61340911858069	0.634390277486511	0.595520336782457	0.535908394919786	0.462315296686202	0.382330951328663	0.30310543724981	0.106625639571512	0.0952126630255413	0.0815039376329387	0.0668823899004157	0.0526128439210784	0.0396747632099785	0.00473686186966534	0.00402182210608151	0.003272678126578	0.00255198199132535	0.00190657363796223	0.0013641798147735	4.33937190358455e-05	3.26347690211164e-05	2.24272810335201e-05	1.33962302644824e-05	5.88972083504385e-06	0	0.490014074421028	0.47301975599619	0.425491968074513	0.356651876875322	0.278572403525781	0.202754670255724	0.270567941367058	0.267619911635461	0.246661429166158	0.211848017161905	0.169545789219154	0.126440816375696	0.0455414252247997	0.0461553143320788	0.0435883518941257	0.0383575853698729	0.0314528550415109	0.0240319300175864	0.00232570563413939	0.00241561050246218
0.262993831043832	0.460964815046001	0.694359298620593	0.898866089618759	1	0.956091078739651	0.117139018609176	0.234253901473221	0.40259311805466	0.594620836122359	0.754758759874859	0.823323409173149	0.0169497125769614	0.0386732459901625	0.0758321161251415	0.12778797481155	0.18506362384275	0.230327821097633	0.000796760547990523	0.0020741451812358	0.0046402859032721	0.00892163781274071	0.0147413989266175	0.020932787850291	1.21673856635128e-05	3.61386693934816e-05	9.22445977172977e-05	0.000202350313454263	0.000381470580037863	0.000618034142399599	0.032070039544787	0.0941196819659494	0.200704201239018	0.310976472467416	0.350101248333946	0.286388017270496	0.00440786550994859	0.0162737416093331	0.0436557599626223	0.085092394793276	0.120513304994114	0.124015024755322	6.76600369823806e-05	0.000314245846416778	0.00106047840216745	0.00260033409776527	0.00463288507338796	0.00599748207798627	1.15965405371787e-07	6.77661324776121e-07
0.16707657921327	0.369902370120041	0.630513063308021	0.827913538383973	0.837578029853177	0.652855615613688	0.272374729448127	0.545502820713921	0.841456842361896	1	0.915655626782036	0.645972161165399	0.22282713439319	0.403960563403381	0.56401971527	0.606682831063331	0.502760158568486	0.320948812703178	0.0913867178636867	0.150092405019188	0.189733719705702	0.184703669962138	0.138461577024528	0.079870932818215	0.0185613456186703	0.0277403098181009	0.0317800938249101	0.027956266436513	0.0188535046050747	0.00967277408043892	0.167633741143113	0.268889300125462	0.350780912429208	0.372277064728859	0.321428510626821	0.225754956437122	0.0972983890958455	0.190609873753	0.303486594699551	0.393020213681099	0.414068803674814	0.354917972731771	0.0294265549253201	0.070742724158014	0.137681151351851	0.217684288850783	0.279887198567212	0.29273786808221	0.00437962228119381	0.0135122128800402
0.153416369306808	0.295738872746325	0.468864977326007	0.611365810127393	0.655650057025313	0.578310900806592	0.195833437142266	0.374525081390935	0.589090279634007	0.762076225757474	0.810836647662942	0.709556915203571	0.173900190929279	0.329959967705098	0.514905665823139	0.660859253302698	0.697602862185322	0.605655997511108	0.107424366458093	0.202229570412937	0.313099215822714	0.398685234937887	0.417536146403266	0.3596453849395	0.0461568949028381	0.0862182987884512	0.132441449114251	0.167318993657459	0.173849958527417	0.148563942791268	0	0.00148596674356869	0.0335557775749718	0.252396480557714	0.640934104130199	0.54974859188831	5.54709236600661e-05	0.00410438359233571	0.0733957385438299	0.44113616481347	0.895406183978728	0.613900664928523	0.000191499651940791	0.00900223789520214	0.128306304947127	0.616350896453769	1	0.548030456100291	0.000445981496522908	0.0157539295370786
0.0466251213442592	0.209255570022622	0.575341959905554	0.969096532073819	1	0.632156969110866	0.00296137962461848	0.0244328603737928	0.123494186003073	0.382393657365514	0.725382072553222	0.842975447223931	8.65428121178489e-06	0.000131260607373508	0.00121963473788279	0.00694251986526226	0.0242100923594044	0.0517210973893537	1.16367239597054e-09	3.24457125368256e-08	5.54211928991651e-07	5.7994444416261e-06	3.7178244970126e-05	0.000146010250703483	7.19934969867245e-15	3.69014161190896e-13	1.15873670308265e-11	2.22904308830961e-10	2.62690358588839e-09	1.89653897706572e-08	0.0429560791491751	0.349526560200488	0.670941950540825	0.303835787191716	0.0324595219551456	0.000818077650569462	0.211774933281172	0.344061559931153	0.131870292469801	0.0119235890529425	0.000254340924040232	1.2798960678706e-06	0.0471537811293439	0.0152962218985157	0.00117057984434145	2.11332905317476e-05	9.00082711771092e-08	9.04371632971067e-11	0.00047418798229133	3.07131419078034e-05
0.885740925271862	0.967255118030497	1	0.978777289441882	0.906969136158326	0.79565570565326	0.787375080161435	0.856232718274314	0.881507986612869	0.859182140169877	0.792808947013503	0.692588569733851	0.245051453565074	0.265370844334196	0.272060829925277	0.264056272271712	0.242629548102329	0.211059418470754	0.0266174942275077	0.0287115606738176	0.0293140247223835	0.0283288565683216	0.025912404690056	0.0224327710534415	0.000908008006784387	0.000983352690004746	0.00100156966859163	0.000959752552447386	0.000864525786796872	0.000730326472745699	0.821314569301011	0.832705032110433	0.811145375017298	0.759157445777152	0.682637502292055	0.589756301430069	0.644439709652177	0.693787078847433	0.717621240991096	0.713164663160733	0.680941413989152	0.624675793147498	0.134890190331374	0.154213345014142	0.169384924462659	0.178748538187526	0.181228746864473	0.176534251312815	0.00743520610451723	0.00904907767309613
0.000566134553102466	0.0141272730386819	0.123464221678391	0.384594339415419	0.427265661994127	0.169290800041961	0.00390713656698066	0.0696753938010189	0.442014720003519	1	0.806891085511661	0.23220682915789	0.0043257143967544	0.056009640965421	0.258078366515156	0.424070803526837	0.248524129727826	0.051938728654517	0.000771649388125643	0.00733396821653743	0.024566864579346	0.029321329231684	0.0124743738882819	0.00188425055796098	1.17716219006168e-05	0.000145798550430168	0.000370473215539044	0.000319627384434553	9.10228144724431e-05	0	0.0207866132802678	0.0753220522716354	0.186292331940099	0.314561862155993	0.362639216188282	0.285432893030534	0.0239856426495384	0.0794079157616591	0.179446248756343	0.276851228989454	0.291619183188995	0.209722263848902	0.0182977537003308	0.0553539949522181	0.114296492422284	0.161120175746313	0.155067069381172	0.101892027121883	0.0092261031377293	0.0255112136442318
0.308943692226046	0.632037000644833	0.934937815187092	1	0.773382473224896	0.432479675895811	0.0556378196326112	0.134026842845125	0.233448197033175	0.29401285036112	0.26774363320608	0.176298673183308	0.000787189425023032	0.00223284949564676	0.00457948564052523	0.00679127011123489	0.00728219590785046	0.00564612857788578	8.74997432603368e-07	2.9224392552183e-06	7.05766854164575e-06	1.23240676898472e-05	1.55605141704929e-05	1.42059690244172e-05	7.64090619348519e-11	3.00502387322923e-10	8.54522485492935e-10	1.75701385108789e-09	2.61218348348442e-09	2.80807775611985e-09	0.23127952158774	0.506565063301917	0.803913798266133	0.924399978256449	0.770169942244128	0.464931957459652	0.010310222857763	0.0366143909117407	0.094213203253218	0.175649905766728	0.23727952655083	0.232246302263916	1.55611087480333e-05	8.96004119427893e-05	0.000373814092448567	0.00112999761871431	0.0024750021562704	0.00392780419759781	7.95158826506671e-10	7.4235174015197e-09
0.184633072586867	0.189657370760107	0.187178818737678	0.177488584896834	0.161700327518303	0.141539650984511	0.176694920276502	0.183679823502816	0.183453326271119	0.176042073714295	0.1623058259475	0.143773382529783	0.105469309923116	0.110953409967536	0.112145525876952	0.108905546215288	0.10161195130555	0.091089083698379	0.0392659055371293	0.0418029882109842	0.0427588273123033	0.0420214459425212	0.0396773763288936	0.0359949561768238	0.00911785336079793	0.00982339198320491	0.0101685046809123	0.0101129872519898	0.00966336924888568	0.00887165077463137	4.84454475509257e-15	7.5268471046109e-10	7.38065824403815e-06	0.00523785384727059	0.269022338811373	1	2.54577262839121e-14	2.26628824125336e-09	1.42045833204928e-05	0.00644344912139373	0.211536345217031	0.502606704674101	3.04282881767378e-14	1.72374665068631e-09	6.90587091789072e-06	0.00200234997425851	0.0420182736015216	0.0638135801714701	8.6495083782416e-15	3.31197897046981e-10
1	0.980198673306633	0.92311634638635	0.835270211410801	0.72614903707303	0.606530659711794	0.25335930761229	0.263698647904556	0.263698198705027	0.253358012853797	0.233878524750384	0.20743128995916	0.00412047661674861	0.00455381541108187	0.00483539115598182	0.00493305573036661	0.00483535820852701	0.00455375335359304	4.30161593724603e-06	5.04796750717289e-06	5.69153856089428e-06	6.16553872463033e-06	6.41712639549747e-06	6.4170936016347e-06	2.86885730617127e-10	3.57818249000395e-10	4.28655031457916e-10	4.93274339623625e-10	5.45293642339237e-10	5.790939658821e-10	0.336860178822391	0.512142715329716	0.656478497730253	0.709476791039384	0.646463577836111	0.49663590135801	0.0370948284425151	0.0728487614001239	0.120619954021706	0.168385358629705	0.198188146032151	0.19667049236639	0.000224850924978597	0.000570388769124817	0.00121993146541834	0.00219982473683317	0.00334448236741656	0.00428704380406804	7.50214823693198e-08	2.45830038634484e-07
0.000289035369831953	0.0121268254319678	0.136954913205451	0.416334561650602	0.34067610220572	0.0750369600348827	6.10223557638957e-06	0.000879154476873072	0.0340938284201047	0.355894033511089	1	0.756334044588204	2.00204695125795e-09	9.90445466986767e-07	0.000131892844891561	0.00472766026431555	0.0456147859125689	0.118467542234244	1.02072046667588e-14	1.73397669408476e-11	7.92891954945193e-09	9.75931022628203e-07	3.23339373411922e-05	0.000288358274490974	0	4.71659728768126e-18	7.40719963750598e-15	3.13068445874118e-12	3.56171245056887e-10	1.09071872305535e-08	0.00512261272274761	0.0187180771112892	0.0516577708445326	0.107674982983038	0.169511311208388	0.201552076000137	0.0136084593748764	0.0389929910873521	0.0843857006879832	0.137929096795062	0.170273728071899	0.158761106977186	0.0188050947468472	0.042253335326227	0.0717052885396487	0.0919064730610957	0.088970439068233	0.0650504175292269	0.0135173393890729	0.0238168636027791
4.44372527388042e-07	0.00169302671997671	0.221861227671729	1	0.155031367138433	0.000826685161576065	5.23517749218295e-08	0.000382262630411618	0.0960048704200057	0.829326754794503	0.246410423740638	0.00251821880937285	5.316296713723e-10	7.43966698496135e-06	0.00358095398407138	0.0592850203399443	0.0337592037564747	0.000661211510313357	4.65315930922458e-13	1.24806949246214e-08	1.15132473559231e-05	0.000365306912871899	0.000398674937336128	1.49651463151803e-05	0	1.80471742995233e-12	3.19073360367738e-09	1.94028009597986e-07	4.05825465031522e-07	2.9195448385251e-08	0.0365010699513828	0.0455432324788208	0.0540981602547416	0.0611760634525115	0.0658598817446914	0.0674995306285345	0.0236978821123971	0.0317167172106142	0.0404117178997798	0.049019263600908	0.0566065439247557	0.062231015064877	0.0130775304044784	0.0187743483686696	0.0256592757128192	0.0333859932974867	0.0413546736319652	0.0487669147842904	0.00613414737979778	0.00944612696122325
1.99819807601546e-08	0.000178134582915814	0.052070130493677	0.499068099859778	0.156841748687014	0.0016161968673794	1.34410416618626e-11	8.85949537584089e-07	0.00191476625203991	0.13569169359214	0.315298192904801	0.0240226227006006	1.27449593345656e-15	6.21127655449376e-10	9.92553668412742e-06	0.0052006526843992	0.089349561124722	0.050333567852271	1.70354770122806e-20	6.1385229408649e-14	7.25276104958095e-09	2.809788143348e-05	0.00356922972958362	0.0148664114360506	0	8.55180953617695e-19	7.47074436711963e-13	2.13993428073678e-08	2.009868834474e-05	0.000618964463937997	2.10473931650714e-12	3.15089010905583e-07	0.00147790046465119	0.217187136817228	1	0.144258989442193	4.22168893341941e-13	6.84999483352789e-08	0.000348234057745344	0.0554663041159953	0.27679879758142	0.0432788941724137	6.42644968969851e-15	1.13017109733036e-09	6.22722082764848e-06	0.00107503182852355	0.00581467390676171	0.000985386007650049	7.42425632490758e-18	1.41512601485789e-12
0.0355003237702572	0.174276262721103	0.464139889178898	0.670601132123065	0.525635153430998	0.223516328055639	0.00269662304868193	0.0284524934493063	0.162864021281232	0.50574862120579	0.852018437818824	0.778696119791335	8.44768084679008e-06	0.000191571876626384	0.00235684347648526	0.015730207817189	0.0569564498553716	0.111880936945649	1.09139451735633e-09	5.31952011361784e-08	1.40658393860711e-06	2.01773227377266e-05	0.00015702404385996	0.000662938904716761	0	6.03360574594394e-13	3.46144108383093e-11	1.06738128259686e-09	1.78533035828206e-08	1.62001945559849e-07	0.033331033063318	0.097908102250517	0.202588272254027	0.295281187070834	0.303167795087769	0.219258360221216	0.0109795916954104	0.0545528360012892	0.190930049564146	0.470713926275935	0.817458320875809	1	0.000123963448452735	0.00104180413401142	0.00616743119845024	0.025718661346744	0.0755471727227877	0.156319760721013	4.79701524751051e-08	6.81906546304942e-07
0.000566134553102466	0.0141272730386819	0.123464221678391	0.384594339415419	0.427265661994127	0.169290800041961	0.00390713656698066	0.0696753938010189	0.442014720003519	1	0.806891085511661	0.23220682915789	0.0043257143967544	0.056009640965421	0.258078366515156	0.424070803526837	0.248524129727826	0.051938728654517	0.000771649388125643	0.00733396821653743	0.024566864579346	0.029321329231684	0.0124743738882819	0.00188425055796098	1.17716219006168e-05	0.000145798550430168	0.000370473215539044	0.000319627384434553	9.10228144724431e-05	0	0.0207866132802678	0.0753220522716354	0.186292331940099	0.314561862155993	0.362639216188282	0.285432893030534	0.0239856426495384	0.0794079157616591	0.179446248756343	0.276851228989454	0.291619183188995	0.209722263848902	0.0182977537003308	0.0553539949522181	0.114296492422284	0.161120175746313	0.155067069381172	0.101892027121883	0.0092261031377293	0.0255112136442318
0.000885522449808855	0.01112263609939	0.0796144404885984	0.324752073111155	0.754897492907888	1	2.77075968706232e-06	8.01307153694786e-05	0.00132061171540692	0.0124030141015645	0.0663827585037032	0.202469364301397	3.55399476065108e-10	2.36651330157954e-08	8.98001542360298e-07	1.94187460107446e-05	0.000239299199733922	0.0016804952032957	1.86875880164088e-15	2.86508504516464e-13	2.50321214993681e-11	1.24633205181905e-09	3.53627341199618e-08	5.71786468797396e-07	0	1.41792313246378e-19	2.86042625945346e-17	3.27917754684592e-15	2.14224463070543e-13	7.97533820018385e-12	4.30156688919459e-17	2.97439484514251e-15	1.14056330368737e-13	2.42545320404236e-12	2.86035008186489e-11	1.87067467518038e-10	7.87100519444963e-10	2.24764290597726e-08	3.55940343444293e-07	3.1259347095407e-06	1.52242314161752e-05	4.11191034872413e-05	7.00076508479126e-05	0.000825604028679484	0.00539946696636379	0.0195831594451785	0.0393883163859764	0.0439344164045024	0.0302675079408887	0.147411765433877
0.9372503843899	1	0.984043867728924	0.893094795187996	0.747549062930759	0.577057130469604	0.74995054405155	0.838529150712294	0.86470144685071	0.82239396815687	0.721363223721172	0.583542013615872	0.307537614581373	0.360426913522216	0.389529736986469	0.388228497273288	0.356826274463793	0.302432207382949	0.0641788310525134	0.0789725682373061	0.089528977116251	0.093539723680994	0.0900775792798464	0.079944506359444	0.0062171605676737	0.00823057947820503	0.00991744289995469	0.0109304621731059	0.0110412878678919	0.0102241147411979	0.697385601582924	0.683104294361056	0.6419892972861	0.578883234953835	0.500804603473901	0.415667139003315	0.492331856967495	0.466185774444832	0.423519409832633	0.36913944560961	0.308668609804624	0.24759927598511	0.172951671315687	0.158268399041093	0.138928884725997	0.116970130047822	0.094442251334559	0.0731039726402873	0.0297322575510884	0.0262215431191046
0.768732461305736	0.932667561845837	1	0.947533565971296	0.79343377401557	0.587148882278059	0.594912253683778	0.599634854095185	0.534124253091498	0.420454693087745	0.292494420571542	0.179819772485473	0.12826661085663	0.107406329701901	0.0794817843521747	0.0519788679270764	0.0300405237769071	0.0153429779379434	0.00770472844163643	0.00535989022424955	0.00329515561835744	0.00179026548977989	0.000859568370384026	0.000364724458762189	0.000128938930600009	7.45186407510674e-05	3.80598665151534e-05	1.71787307105032e-05	6.85229980032837e-06	2.41547811112705e-06	0.41444282387432	0.731517823182646	0.943807715765697	0.890103396869764	0.613614645983383	0.309206987127713	0.119731969372246	0.176127458167875	0.189383584667788	0.14885242743681	0.0855200278550849	0.0359151818300376	0.00124256829235233	0.00152332953512573	0.00136510413254327	0.000894202796688211	0.000428158519248237	0.000149855083202096	4.63228140860786e-07	4.73287665306846e-07
0.076346999721121	0.323784206478725	0.758614060140753	1	0.743242749545033	0.310732047289223	0.0749826823466798	0.307221993461127	0.69537981629251	0.885399698104368	0.635480014373601	0.256311071603916	0.0572498441504854	0.228369310646174	0.500059242987182	0.61512895699125	0.4261365599077	0.165404512651621	0.0336228251937826	0.132601589415504	0.281689630201158	0.334880133897048	0.223623276538953	0.0829769528035752	0.0145642537898911	0.0595058398090666	0.123631759246247	0.142156617122764	0.091094100952365	0.0315722667385436	0.41599533043614	0.544248786240949	0.614018021197915	0.597534451770302	0.501553479968434	0.362950375406087	0.235589483814814	0.363669518240337	0.483497562938698	0.554224095406048	0.547946251794825	0.467240138562009	0.0827935683719332	0.152037096211539	0.238998980993877	0.323152568059519	0.376484788620653	0.378164252631798	0.0166030736034961	0.0384770073479365
0.692915274433043	0.907176958912642	1	0.928119935861909	0.725277684536671	0.47720022704929	0.0748609577303768	0.126859525991004	0.181003470617676	0.217443701671506	0.219939318835309	0.187307441278131	0.000274203227555591	0.000601445246658234	0.00111074852179661	0.00172715575290363	0.00226122290298445	0.00249259293785939	3.40511378009915e-08	9.66742983800521e-08	2.3109285427764e-07	4.65112605119456e-07	7.88180729590569e-07	1.12457811332627e-06	1.38880649700865e-13	5.22345977927716e-13	1.62556277279624e-12	4.24197542224059e-12	9.30981847872011e-12	1.7197158375337e-11	0.433466619639164	0.54268754216533	0.619404724381579	0.644509974952937	0.611385650230127	0.528726779451096	0.0646355601130768	0.0781067621298764	0.0860470966433771	0.0864200027665836	0.0791266535652775	0.0660483222443555	0.000174149821680619	0.000203124859174717	0.000215989972242441	0.000209379697659293	0.000185040168975964	0.000149082934488263	8.47832346795863e-09	9.54493500965002e-09
0.142160633657352	0.427339596939276	0.818804119662306	1	0.778454222880267	0.386259572686601	0.0156012630034753	0.072549774047632	0.215043075536534	0.406282352296848	0.489264326786092	0.375553871123086	0.000269112353668716	0.00193594439987065	0.00887697192700272	0.0259447724558254	0.0483334700847457	0.0573930338389165	7.29318695162587e-07	8.11946020197402e-06	5.75964703700766e-05	0.000260414534504729	0.00075049219595777	0.00137860542351189	0	5.04196171618693e-09	5.84279295287948e-08	4.10531754297397e-07	1.83132306680045e-06	5.20461951902219e-06	0.110942937265228	0.124302524858251	0.133809966276536	0.138396527362071	0.137527689047412	0.131305621137618	0.117531223502502	0.13104878250466	0.14039154212365	0.144503085096582	0.142903055439096	0.135779476744752	0.0677632204203222	0.0751922730879752	0.0801642273298036	0.0821138147647607	0.080812783724793	0.0764138578239572	0.0212628755904878	0.0234801365326125
0.0223519387670188	0.170443133340202	0.604768731158389	1	0.770666658470028	0.276800287351994	0.0173706438688324	0.125354621538994	0.420740174090248	0.658056985076982	0.479688141614388	0.162950934034909	0.00571476279367155	0.0391968858153212	0.124511712947858	0.18421759658701	0.12700519251086	0.0407838644887967	0.000762734814831711	0.0051771260529982	0.0156395218592185	0.0219032667187567	0.0142682678132359	0.00430351951670239	0	0.000247463723597887	0.000792097904470166	0.00106409075256473	0.000637814820673155	0.000148769875874668	0.329942054963765	0.408040439953382	0.481581539211895	0.542424011550775	0.583057267511746	0.598118388643792	0.291887927407103	0.358827440638193	0.420974502448186	0.471333215385877	0.503620325269097	0.513548927862933	0.0885856679780211	0.108259371955115	0.126257586147865	0.140521921292395	0.149254671724879	0.151290040873347	0.00918649733657255	0.0111690772906947
1.54464995023828e-13	1.39538339824965e-08	6.96942220080193e-05	0.0192459672890008	0.293847809907181	0.24805324859804	1.84818502535555e-19	2.67618511037177e-13	2.14252845752621e-08	9.48367787067333e-05	0.0232095507911122	0.314048282038997	1.28164562616556e-26	2.97471859891824e-19	3.81736391519968e-13	2.70845101263112e-08	0.000106247361081912	0.023043851357504	5.15107190788767e-35	1.91638502196724e-26	3.94191875529602e-19	4.48303692742459e-13	2.81888078621267e-08	9.79988205089515e-05	0	7.155282535389e-35	2.35916824823316e-26	4.30061720252021e-19	4.33453393200996e-13	2.41542619809582e-08	2.47364616129212e-10	1.15812326775842e-06	0.000723818425903273	0.0603895952979382	0.67259284189996	1	9.97254955860607e-10	2.81337106658075e-06	0.0010595109938629	0.0532649538842119	0.357466444288871	0.320248159627991	5.53647681035076e-10	9.41147953008611e-07	0.000213569856547482	0.00646963302598821	0.0261623634962103	0.0141231620050965	4.23271885462441e-11	4.33558238154251e-08
2.07965838201715e-07	0.00191648666430829	0.323475804258361	1	0.056621373176214	5.87195872519483e-05	2.84617082893419e-07	0.00115523083927189	0.0858813344134042	0.116936742780428	0.00291625435469593	1.332054539732e-06	7.61345461247245e-09	1.36107978555574e-05	0.000445664051291523	0.000267272221091607	2.93577143550801e-06	5.90626402762105e-10	3.98065372697299e-12	3.13436978076612e-09	4.52031043771027e-08	1.19401144720995e-08	5.77658167718083e-11	5.11865043637667e-15	4.06789391601256e-17	1.41081052171333e-14	8.96150089537994e-14	1.04259337188054e-14	2.22154177160714e-17	0	0.0876993979298733	0.0995563877168646	0.105405074477739	0.104081556698216	0.0958530440236762	0.0823299611105116	0.0840373866021801	0.0958625837513734	0.101987182180521	0.101195669014599	0.0936479186805954	0.080826580188829	0.0756237191705406	0.0866839509200911	0.0926700150592586	0.0923973765065504	0.0859211176084638	0.0745178069581654	0.0639076861275413	0.0736101719906765
0.000904662425871856	0.0701602699585583	0.725430370915809	1	0.183782455558404	0.00450306155499392	0.0392773379091762	0.148284729286522	0.0746363849586429	0.00500846389256568	4.48082808832157e-05	5.34455807707285e-08	0.000335462632814112	6.16521490536646e-05	1.51060901467653e-06	4.93464265158114e-09	2.14911239033548e-12	1.24784985142961e-16	5.63628403776217e-10	5.0425083331377e-12	6.01450876187376e-15	9.56430645144071e-19	2.02771347757709e-23	5.73138359650514e-29	1.86289426099041e-19	8.11318993643337e-23	4.71080216046225e-27	3.64668181707051e-32	3.76357523058988e-38	0	0.0851265153677487	0.142182394427731	0.160328603188393	0.122056359311027	0.0627327075339426	0.0217676662414482	0.0859035407084887	0.125009140885511	0.122816493553103	0.0814621437936879	0.0364786866153023	0.011028254241295	0.05366620486045	0.0680426670640508	0.0582433021891627	0.0336585086462847	0.0131319120662791	0.00345895793298272	0.0207555532686505	0.0229279115129959
0.190455970275035	0.458032212883721	0.796094259172529	1	0.90782585245434	0.59562392000871	0.0102474786877023	0.0376119689700821	0.0997705009399615	0.19126930274097	0.265005833981044	0.265358273729332	2.39324166190475e-05	0.000134061234389809	0.000542733853066135	0.00158795301243924	0.00335780461505306	0.00513145156614409	2.42606887640614e-09	2.07408929584085e-08	1.28150046300496e-07	5.72238558749712e-07	1.84672618258053e-06	4.30719895751088e-06	1.03565333295055e-14	1.38964777081009e-13	1.31308370937873e-12	8.95051936336756e-12	4.40852748493347e-11	1.5692634115183e-10	0.0986046437831598	0.219605357526363	0.338982994459748	0.362662215881751	0.268915681311265	0.138203602418316	0.00404994715092131	0.015631850120455	0.0418177658864719	0.0775355174789793	0.0996391400927552	0.088745976028715	5.37224343696115e-06	3.59362018668844e-05	0.000166608856088665	0.000535369233052423	0.00119233462018194	0.00184048514835769	2.30152529116047e-10	2.6681377944792e-09
0.674879114069336	0.878644641844102	1	0.994915491267782	0.865310242055546	0.657895556772385	0.647080330605776	0.796747915065295	0.857596758221257	0.806946577058711	0.663752079617712	0.477272557638886	0.187464924389301	0.218302253036863	0.222226513620917	0.197757510348787	0.153840101213135	0.104617800716049	0.0164101085848422	0.0180727862305963	0.0173995584223079	0.0146436992064473	0.0107736492013396	0.00692905995788859	0.000434042737496636	0.00045208657546823	0.000411633001024305	0.000327640980152055	0.000227974201730674	0.000138666848274071	0.334139040341939	0.466131695249555	0.435751544877348	0.272972014209364	0.114589863183807	0.0322346652950183	0.349609456584227	0.2675395044129	0.137196032642162	0.0471459156848275	0.0108566411984215	0.00167531231681632	0.0635978705556077	0.0266975036633289	0.00751013290426782	0.00141570731756581	0.000178833224243154	1.51381103725589e-05	0.00201143234207493	0.000463187508034382
2.1506704308027e-06	0.00337192661964055	0.246976084999847	0.845092457383167	0.135090897027002	0.00100883579160924	2.42449184180609e-07	0.000832289882076876	0.13347534108614	1	0.35000278255847	0.0057228917407341	1.96694532370731e-09	1.47841317253967e-05	0.00519124929122503	0.0851570253642566	0.0652591806511835	0.00233633592677784	1.14833956907955e-12	1.88991267998578e-08	1.4530061030822e-05	0.000521874015315123	0.000875661881254848	6.86403915754583e-05	0	1.73860254836724e-12	2.92676392376211e-09	2.30163033192772e-07	8.45582489136841e-07	1.45127236466114e-07	0.00551464882317114	0.0156992351134347	0.0341689640742175	0.0568561983248666	0.072329674227925	0.0703473735169347	0.00358701121164807	0.0109738729950097	0.0256672778370165	0.0458978540137654	0.0627476745579216	0.065583649064329	0.00185910693287729	0.00611220806168828	0.0153633022535446	0.0295232189161688	0.0433746042605202	0.0487191867887207	0.000767772885086158	0.00271264581670506
0.21057749434109	0.444247630349983	0.736752171614878	0.965125522613482	1	0.819651558395335	0.154952172138677	0.35380595025749	0.632806314416401	0.89311900310081	0.996736681887715	0.879991149688983	0.0718636029179424	0.18047086861143	0.349864595957136	0.532957603755257	0.64100818153174	0.609479729584833	0.0190121742922897	0.0571330879857711	0.122833572368345	0.203554075009815	0.264601753908531	0.271099325116462	0	0.00860797395926435	0.0249279830565019	0.0474367654201985	0.0679144278534533	0.0753766773070259	0.135165629043962	0.227365644282402	0.342704754194747	0.464556120369686	0.567231515076331	0.624288497740603	0.233451252317296	0.372879543211913	0.535445773010502	0.692524912707387	0.807381709022075	0.848780985454104	0.205118051460538	0.313206573987964	0.42991265039434	0.531422013600246	0.592044973758892	0.594649137990973	0.0909373306093694	0.13379582246459
0.029017301622483	0.124969674653364	0.366340898592128	0.732646618127346	1	0.93161014971571	0.0278364572207404	0.11331841467095	0.313982009831159	0.593504503002256	0.765654029673868	0.67416015544433	0.0150519734737372	0.0580831447616073	0.152210804354661	0.271986594477647	0.33164593396886	0.275983161806541	0.00453174579714684	0.016770074322082	0.0416741676623077	0.070448104740118	0.0812024384546835	0.0638441630567312	0.000677743379944992	0.00264392384925412	0.00635873764254407	0.0102256619746457	0.011149300478099	0.00825471352521822	0.000367076402492033	0.00465982603385016	0.0238354103121702	0.0624221069932763	0.0850727778576224	0.0604371650810783	0.00146365112669663	0.0104913510591613	0.0367607225709768	0.0667296202083823	0.0631078237609629	0.031084255891234	0.00272612582030928	0.0130774987950717	0.0317218921513949	0.039955044494937	0.026196126515349	0.0088918211112058	0.00273878854358371	0.00908092359381844
0.565056575295198	0.755300977768646	0.913599935545642	1	0.990494061949526	0.887792942064779	0.276500521197658	0.354524819016689	0.411344003146698	0.431888437060756	0.41034191032012	0.352799576197721	0.0244011897084012	0.0300114115604964	0.0334016867585936	0.0336401014866964	0.0306586579389051	0.0252845725637562	0.000387634070494799	0.000457453907318231	0.000488423386744444	0.000471828258475456	0.000412384457527065	0.00032607505017492	3.52997872442413e-07	4.99794943591768e-07	5.30153217445473e-07	4.35428409865108e-07	2.42143992306783e-07	0	0.718168436082829	0.782586317244393	0.819344209667264	0.824192639059017	0.796561438669543	0.739670040104247	0.694099575738175	0.720133853010123	0.717848632962242	0.687512707693555	0.632640194904464	0.55932087305135	0.199730790912568	0.197297673788931	0.187252256107869	0.170749835168421	0.149596573002791	0.125924743600579	0.0171112093595499	0.0160931840289254
0.342274468729901	0.650785905100954	0.930350588370251	1	0.808161632466926	0.49106764639235	0.109127778439361	0.135274596163355	0.126078793169875	0.0883512513845571	0.0465509161110918	0.0184411764949513	0.00033546262831752	0.000271108026676552	0.000164734844973581	7.52615974712219e-05	2.58527209188983e-05	6.67703955156514e-06	9.94262359667403e-09	5.2386155485198e-09	2.07528105667575e-09	6.18133357367604e-10	1.38430664394199e-10	2.33091952947196e-11	2.84044206402765e-15	9.75190472151295e-16	2.51282686752084e-16	4.81639044962014e-17	6.36216709902058e-18	0	0.20302393710043	0.17359807079697	0.108527010907271	0.0496050722925948	0.0165771409522185	0.00405031193406774	0.0776750309513464	0.0662667535530912	0.0413337922826483	0.0188499459226343	0.00628507207933135	0.00153216562629502	0.00434994738000385	0.00370266886319338	0.00230431073264207	0.00104848569448652	0.000348802247105512	8.48381787980606e-05	3.56578333486594e-05	3.02832465388518e-05
0.135706712286587	0.243448769050904	0.363247939591321	0.450804330744244	0.465331389656195	0.399508450803904	0.0925322251387538	0.215305818468298	0.416684947187634	0.670732253411602	0.898007406097707	1	0.00673901510555254	0.0203384289515579	0.0510536053595211	0.106591954017136	0.185102238735822	0.267354952961208	5.2379163050159e-05	0.000205164825326765	0.000668084951128552	0.00180927179525489	0.00407524056625144	0.0076346370931792	0	1.77592975486322e-07	8.90358709019302e-07	3.23677855073212e-06	9.53981427160785e-06	2.32431317517855e-05	0.0873201189975343	0.114943794767815	0.142340929690586	0.165823901105181	0.181734560316098	0.187370402595703	0.0487493203100957	0.0698239627733332	0.0940834965855643	0.119260178230292	0.142216673909091	0.15954332730271	0.0197323021623642	0.0307523679860132	0.0450870993393695	0.0621869167144295	0.0806898267805804	0.0984944115527593	0.0057908265611048	0.00981989877754623
0.122244902199384	0.503922908719368	1	0.955297081476942	0.439318462458707	0.0972574799023603	0.0460120065923089	0.182810363377087	0.349649574106282	0.321934669123775	0.14269378115641	0.0304470273386713	0.0020501052790789	0.00785058637741169	0.0144720675794575	0.0128428562184339	0.0054864978349645	0.00112831758556469	1.08129882054141e-05	3.99087344001985e-05	7.09075916272524e-05	6.06485004465695e-05	2.49718060261707e-05	4.94974005152411e-06	6.75118282886763e-09	2.4015873611795e-08	4.11262832680645e-08	3.39033871343834e-08	1.34545528246756e-08	2.57038394921641e-09	1.09151453945817e-05	0.00677868406711757	0.281155659110844	0.778814150009071	0.144080897605693	0.00178018257325418	4.39511484071715e-08	8.52300214821242e-05	0.011038257890356	0.0954759619726845	0.0551535050153091	0.00212783407503708	2.00757766414033e-12	1.21562949290473e-08	4.91604295546572e-06	0.000132774806693024	0.000239497648960064	2.88517658596044e-05	1.04024564455884e-18	1.9668501987374e-14
0.140922596085488	0.408292774478258	0.784101931202544	1	0.847217758425181	0.476725237072908	0.255068300214717	0.558133832529776	0.810649748542828	0.782075673769527	0.501144670395318	0.213088670196645	0.267383270725123	0.442486157339347	0.486151443894056	0.354689962536889	0.171682581156954	0.0548465166959348	0.162382502737714	0.203290691334516	0.168848084446731	0.0929335920209977	0.0336462647038662	0.00765151377713741	0.0568660311907006	0.0537786540001292	0.0335493342080525	0.013593700850129	0.00324486141284555	0	0.154716404835517	0.185047047541946	0.212589704896344	0.234611015825363	0.248724944092284	0.253317256074002	0.114726823171974	0.144027131734971	0.17364629670751	0.201089163217244	0.223691798009043	0.239040355305934	0.0753355010396474	0.0993203042577475	0.125707321108306	0.152787914183538	0.178359519158045	0.199998423939802	0.0437208520285648	0.0606072392148413
2.42241305290385e-05	0.00159024487697922	0.0372946975038662	0.312462173463211	0.935222800713963	1	1.08988417015564e-08	2.91422888202186e-06	0.000278377575383283	0.00949974864438265	0.115812985544473	0.504393727454129	3.67697552547432e-13	4.00462227259627e-10	1.55811552318521e-07	2.16573356268184e-05	0.00107541892801425	0.0190773304216996	9.30206347406079e-19	4.1264606345662e-15	6.53948139301329e-12	3.70233904376239e-09	7.48818115222576e-07	5.41057939183438e-05	0	3.18821841168187e-21	2.05809399855259e-17	4.74597662213692e-14	3.90978841918818e-11	1.15066312017343e-08	0.0152577959278212	0.0630223141773609	0.189925912205798	0.417600899678678	0.669924653640418	0.784111503330901	0.00162989235147297	0.00746268294513317	0.0249297767890613	0.0607615885178275	0.108050598958855	0.140188557858232	5.47618863675612e-06	2.77938041831919e-05	0.00010292121802095	0.000278066820533865	0.000548126444311708	0.000788314779955051	5.78695674043862e-10	3.25576727939673e-09
0.027207871943474	0.132357753306436	0.395279439360425	0.757329769026891	0.936945105264575	0.749248290962217	0.0267004044406338	0.132794564268347	0.404862671436225	0.79181493010069	1	0.816378231163802	0.0165549393850456	0.087374305781426	0.273597627227404	0.546992502554722	0.705411258720195	0.587777008402719	0.00580657813650386	0.0370812284176551	0.121395513649695	0.249095887358245	0.328336354589877	0.279109886358818	0	0.00913723241546259	0.0343885520044733	0.0738238353992629	0.0999026310966446	0.0864939926133318	0.411852942734619	0.477273055169154	0.531251621072128	0.568029580724943	0.583437742865006	0.575674139912109	0.380841351755057	0.422081987996985	0.44932974674647	0.459480833186645	0.451345976594262	0.425879624939104	0.189533092300328	0.200947818554308	0.204597613415783	0.200054256093744	0.187850037349009	0.169375176263191	0.0496769231526305	0.0503765122329639
0.0483197604898431	0.146734534886583	0.346197275642843	0.634597988746195	0.903769073731876	1	0.15225933511837	0.31664096817164	0.511604104207938	0.642221253897063	0.626352864278042	0.474610345463212	0.116496883016683	0.16591020129991	0.183575878090214	0.157812673575112	0.105402734964812	0.0546947475060039	0.0216429224156193	0.021108156050907	0.015994417534965	0.00941608350376059	0.00430681198264026	0.00153047155887741	0.00097631220867285	0.000652076760649161	0.000338370477675488	0.00013641745576965	4.27298300863794e-05	1.03986299954654e-05	0.0154094489215973	0.1161214729188	0.452688226482111	0.912950221621775	0.952480805617107	0.514075139418523	0.0425788300354335	0.147188875071919	0.263219150759695	0.243512475898714	0.116542997612887	0.0288544225736817	0.00340082745954736	0.00539289164863372	0.00442404999463174	0.00187749847449885	0.000412192793645937	4.68147201891709e-05	7.85162829906884e-06	5.71153262121179e-06
0.457901567309068	0.695273532657545	0.894256072682556	0.97475362259439	0.900548464124419	0.705099886279586	0.259916389784063	0.467312999363282	0.710789740016588	0.915808747673285	1	0.925505700043567	0.0881258446605875	0.189099713016076	0.341107480018591	0.520081148969273	0.671459438422032	0.734538976178599	0.0165219212855081	0.0448811657676954	0.0977916205156962	0.177634698323574	0.27191576237378	0.35201412865196	0	0.00467374583325004	0.0153005098445641	0.0351698252803882	0.065224784828929	0.100817698810695	0.295487386165827	0.309890433092796	0.27765433399175	0.212434243275906	0.138575647729466	0.0767350687751972	0.206991604322171	0.275059502433534	0.312097806880728	0.302538804411802	0.250521041193094	0.177046694020712	0.0949037383944106	0.160566432910275	0.23107952144176	0.283739622860884	0.297574645546895	0.266609866719163	0.0274951700560903	0.0608802795842279
0.780812427635589	0.936368305741732	1	0.951259779626796	0.805888074871572	0.607645455043728	0.446781208814881	0.638830748335903	0.812148061173412	0.919120630497572	0.926401871692593	0.831624803563222	0.169525027842914	0.292134787439546	0.444179133317692	0.599254670915495	0.719028472175294	0.768023148434245	0.0387013019290437	0.0861572316682077	0.160776558759811	0.261426990139413	0.375285129710594	0.478037715509335	0	0.0117182792333806	0.034423082120929	0.072778787216043	0.128748265748595	0.198154182360922	0.551316455816957	0.534381686146702	0.486315211149822	0.415396263564631	0.332815176654808	0.249804825779578	0.510752455851627	0.466077369244691	0.399175151782569	0.320655406593823	0.241286378873358	0.169664132852525	0.405462595438811	0.348081951289866	0.280193812625842	0.211183333177899	0.148623574020483	0.0971272853099622	0.275158698245502	0.22178543072444
0.1181481661987	0.311880022083827	0.615323137445825	0.907348362627287	1	0.823722760928763	0.318424693761136	0.554228166626641	0.720983908656623	0.70099944888793	0.509406998206059	0.276673307486134	0.0768665746616256	0.0882146417296019	0.0756656800343032	0.0485078826918756	0.0232423902796885	0.00832346693734919	0.00166195027646434	0.0012575984846166	0.00071124648095748	0.000300642452028779	9.49780369286547e-05	2.24227076223428e-05	3.21307875963829e-06	1.60041171250448e-06	5.93410758256808e-07	1.61486538882006e-07	2.93539786431108e-08	0	0.419005113526678	0.497922225183411	0.568501893450824	0.623635076529609	0.657290519235963	0.665598626402919	0.262065511640452	0.330681374559807	0.400901621142308	0.466975510457418	0.522611080608586	0.561941797979045	0.114252502549151	0.153081694988965	0.197064781697665	0.243737855083801	0.289644421126569	0.330701043747506	0.0347205701630406	0.0493971710583783
0.0223519387670188	0.170443133340202	0.604768731158389	1	0.770666658470028	0.276800287351994	0.0173706438688324	0.125354621538994	0.420740174090248	0.658056985076982	0.479688141614388	0.162950934034909	0.00571476279367155	0.0391968858153212	0.124511712947858	0.18421759658701	0.12700519251086	0.0407838644887967	0.000762734814831711	0.0051771260529982	0.0156395218592185	0.0219032667187567	0.0142682678132359	0.00430351951670239	0	0.000247463723597887	0.000792097904470166	0.00106409075256473	0.000637814820673155	0.000148769875874668	0.329942054963765	0.408040439953382	0.481581539211895	0.542424011550775	0.583057267511746	0.598118388643792	0.291887927407103	0.358827440638193	0.420974502448186	0.471333215385877	0.503620325269097	0.513548927862933	0.0885856679780211	0.108259371955115	0.126257586147865	0.140521921292395	0.149254671724879	0.151290040873347	0.00918649733657255	0.0111690772906947
0.0507126220567845	0.148352978054987	0.341868232565096	0.620621720088902	0.887578625032202	1	0.098449642975252	0.235156295471468	0.442486320827139	0.655923545335914	0.765983359817468	0.704691186369713	0.0949025380702053	0.185099294246247	0.284403419706437	0.344250781010797	0.328266801904569	0.246598539172478	0.0454258474839138	0.0723482334899811	0.0907712689403518	0.089716661062907	0.0698556679017525	0.0428473660895833	0.0107924606607675	0.0140371557642158	0.014380794841227	0.0116047727957343	0.00737546750201051	0.00369024002574333	0.246421740089058	0.300528937173587	0.336094190526295	0.344670016073923	0.324125994873056	0.279506493685779	0.406955557609925	0.45850936182153	0.473715366592292	0.448802065511286	0.38990626784663	0.310622731215686	0.10980931305462	0.114297369153715	0.109093614556857	0.0954834414019866	0.0766339287239769	0.0563995277154547	0.00483405687085217	0.00464808417248281
0.262293860101877	0.479195472819037	0.732188459676741	0.93566125059147	1	0.893854739998531	0.217902046457391	0.304483861035071	0.355838421011358	0.347797927839452	0.284306463560482	0.194371267878991	0.0156705949503243	0.0167481500315274	0.0149704132041649	0.011191448962999	0.00699720229049278	0.0036588794781778	9.7556671707537e-05	7.97472806015583e-05	5.45204081031147e-05	3.11734599137838e-05	1.49069480977563e-05	5.96147989891783e-06	5.17348549266497e-08	3.20308475668612e-08	1.63478555066203e-08	6.67616205499841e-09	1.90842286217577e-09	0	0.0679296116611412	0.114954181674165	0.172388030104097	0.229089999255271	0.269787513817813	0.281549170758229	0.0550743662782337	0.0777484053758023	0.0972635603164876	0.107826504419921	0.105929660609129	0.092220256660738	0.00505255831528183	0.00595017399080295	0.00620961506490959	0.00574270327689419	0.00470635580801827	0.00341798233760431	5.24490768183805e-05	5.15267063904779e-05
0.385173705133473	0.656763225633633	0.884935967591926	0.942249078513761	0.792812438019312	0.52714007425834	0.236941134523892	0.418751348868793	0.584820728888008	0.645416604736927	0.562870334265126	0.387906823153467	0.0672520681258791	0.123192796899135	0.178326343776042	0.20398414996558	0.184386074301272	0.131707514481912	0.00880735310956616	0.0167221685932541	0.0250892555408787	0.0297462799606359	0.027869405280107	0.0206334922840636	0.000532015816429333	0.00104715213364462	0.00162853064021663	0.00200130634910629	0.00194343951036479	0.00149130777406731	0.653063356354344	0.852848519451178	0.982999867555086	1	0.897865992349456	0.711521492008312	0.350222821348015	0.451343290174889	0.513374744593966	0.515379310181967	0.456651018884551	0.357113973671791	0.0240118506119826	0.0305375948157118	0.0342774543391581	0.0339583794792145	0.0296927216891863	0.0229148785816499	0.000210281934901156	0.000263960582571274
0.0563254900014066	0.184412803099725	0.405041483660093	0.610873212411035	0.635478052844043	0.456114125088456	0.161816639065512	0.432479831355085	0.791858075843926	1	0.872116048213561	0.524897434670696	0.215339550971766	0.480745473630347	0.737655988803645	0.781023527002162	0.570814900104256	0.287285821780015	0.135202427866961	0.253965954526415	0.327090672829968	0.290089711134727	0.17684079027887	0.0731502395999599	0.0386341855466718	0.0620796655607167	0.0671419331209353	0.0491560357125815	0.0236797982227674	0.00625122619946598	0.0786069873775414	0.194930913024629	0.341020170462599	0.426076023888256	0.381138753591656	0.243825210485928	0.216351164094437	0.442613190427323	0.646604672115732	0.676798552052453	0.507699230233819	0.272356794387832	0.264542886193083	0.45298158707478	0.554768585784551	0.486777237012006	0.305694956273877	0.136553906090915	0.14525461017019	0.209086481086361
0.0507126220567845	0.148352978054987	0.341868232565096	0.620621720088902	0.887578625032202	1	0.098449642975252	0.235156295471468	0.442486320827139	0.655923545335914	0.765983359817468	0.704691186369713	0.0949025380702053	0.185099294246247	0.284403419706437	0.344250781010797	0.328266801904569	0.246598539172478	0.0454258474839138	0.0723482334899811	0.0907712689403518	0.089716661062907	0.0698556679017525	0.0428473660895833	0.0107924606607675	0.0140371557642158	0.014380794841227	0.0116047727957343	0.00737546750201051	0.00369024002574333	0.246421740089058	0.300528937173587	0.336094190526295	0.344670016073923	0.324125994873056	0.279506493685779	0.406955557609925	0.45850936182153	0.473715366592292	0.448802065511286	0.38990626784663	0.310622731215686	0.10980931305462	0.114297369153715	0.109093614556857	0.0954834414019866	0.0766339287239769	0.0563995277154547	0.00483405687085217	0.00464808417248281
6.18474919760785e-10	1.16683888600577e-06	0.000422399198244621	0.029339902521021	0.391036807170366	1	9.80743101607801e-08	4.29658537635859e-05	0.00361172786701545	0.0582545677807864	0.180288630111981	0.107060701202498	7.83016275409506e-08	7.96559746637728e-06	0.000155485291776397	0.000582349437244194	0.000418505719335539	5.77088639621591e-05	3.14752127522233e-10	7.43525082778972e-09	3.37012464644934e-08	2.93102615510216e-08	4.89121568561332e-09	1.56616431562489e-10	6.3701391248296e-15	3.49426026805042e-14	3.67777344556957e-14	7.42742176010585e-15	2.87815771763345e-16	2.14000349219789e-18	2.43131778498139e-13	5.79824213184199e-09	1.47225580130626e-05	0.0039801781190119	0.114565550946868	0.351105711832403	2.99592219860288e-21	1.50216048086712e-15	8.01926269304581e-11	4.55811055642701e-07	0.000275846562193129	0.0177738947244243	9.4603837307541e-32	9.97299806704874e-25	1.11937350653974e-18	1.33769350753283e-13	1.70204297449491e-09	2.30577395842517e-06	7.65554990258405e-45	1.69677616554389e-36
0.207162455796806	0.525056564842526	0.887365233564076	1	0.751447882393821	0.376529496984632	0.11833033214181	0.163302603989588	0.150276617307936	0.0922127524754346	0.0377304369497033	0.0102942321532199	0.000737510782552027	0.00055420110175305	0.000277694750335511	9.27831748040634e-05	2.06715033565614e-05	3.07097421486125e-06	5.01565807795545e-08	2.05224363539512e-08	5.59926712055289e-09	1.01867284649159e-09	1.23577540209284e-10	9.99644599561108e-12	3.72195043864857e-14	8.29199653537841e-15	1.23156339444361e-15	1.21680805929586e-16	7.7060391618916e-18	0	0.132324673818084	0.15328829462896	0.170610349964499	0.182444163993773	0.187448857788359	0.185039242461083	0.083979056128634	0.102563767313011	0.120349741290589	0.135682731517869	0.146971191769574	0.15295654822572	0.033381448810849	0.0429816390313325	0.0531727331196687	0.0632008932017293	0.0721748132707061	0.0791910939801075	0.00831081108365885	0.0112817381654045
0.150653606341027	0.271188416159639	0.422605623494467	0.570670691829835	0.668004025652614	0.677910389685681	0.164368361251961	0.314263098965067	0.520157214953172	0.746062681254012	0.927634132665052	1	0.0732000764286774	0.149280853987538	0.262896796657619	0.400828341471643	0.529565779940593	0.606486099215171	0.0126735533993045	0.0284571078133926	0.0539751572215149	0.0879371657795773	0.123748622158605	0.150725910887547	0	0.0013398607517185	0.00367760546982409	0.00706650992158364	0.0110377475763396	0.0145631915341626	0.00242267962408878	0.0140309033596526	0.0480270421103462	0.118512448187407	0.216971886232051	0.296511905440071	0.00978174546285007	0.0402231281656055	0.116698846312798	0.250395403564509	0.400837134493633	0.479714145359681	0.0169475422266813	0.0590697728369705	0.149289131875618	0.28034190180937	0.393154607252852	0.412281803995954	0.0148671861678399	0.0455527402320641
0.952482779826396	1	0.975050482224009	0.882954729093881	0.742564198575459	0.579981058767782	0.403075866636996	0.472828136948125	0.515114841282819	0.521181566799602	0.489731755381876	0.427377562939626	0.0394982666316789	0.0517688124293359	0.0630148057254397	0.071236280437329	0.0747900979964423	0.0729241211138305	0.000896253354285491	0.00131248584523859	0.00178501836205626	0.00225462841823034	0.00264479184203229	0.00288132500820463	4.70904555053752e-06	7.7050446956029e-06	1.17084510115627e-05	1.6523681810031e-05	2.16569764163269e-05	2.63616568503619e-05	0.24295058293507	0.400166985319219	0.58993454760606	0.778405093099135	0.91927779977135	0.971688672524193	0.0994453542640603	0.14744934431782	0.195677304148747	0.232422052260469	0.247089033853025	0.235108794826394	0.00238305738535628	0.00318073793981586	0.00379979825633969	0.00406286555766765	0.00388815551174286	0.00333038210709344	3.34310950450006e-06	4.01681603931991e-06
0.0536773507384845	0.126331362664598	0.208365651425726	0.240844046705577	0.195092486245262	0.110749050401079	0.0281366506789364	0.0878285433582801	0.192129388465011	0.294541680815663	0.316442321052029	0.238252354942376	0.00647857857520416	0.026821693158572	0.0778193294165909	0.158228101600525	0.225462641515279	0.225144013838104	0.000655259009636606	0.00359801275839896	0.0138454532177769	0.0373376074109544	0.0705635841233599	0.0934565227586122	2.91118935848514e-05	0.000212014212885682	0.00108206371666215	0.00387021731813352	0.00970091456371102	0.0170405983959974	0	3.16513719677576e-06	0.00401690505716855	0.273582268145729	1	0.196167809853078	2.22579335283119e-09	2.24673558243853e-05	0.0114809243968838	0.314858094415076	0.463413363029007	0.0366047909795821	9.77250241028731e-09	3.79805170741995e-05	0.00781495251603077	0.0862990444967198	0.0511447798066228	0.00162671808335408	9.77091550780215e-09	1.529081601049e-05
0.00467684386345514	0.0322831319284421	0.144983995304868	0.423892573562693	0.806889653582938	1	0.00113949521337276	0.0102266635677184	0.0595707581427702	0.225854359462019	0.557486296228354	0.895911979379889	0.000219916428609156	0.00259774649793896	0.0196440198088766	0.0965883635346905	0.309160261015428	0.644260054612752	3.08616572841345e-05	0.000526778081552822	0.00519697551267155	0.0331531929910969	0.137612932057048	0.371866319381412	0	8.25869541254377e-05	0.00110075716007147	0.00913149047487807	0.0491641395151826	0.172281953661466	0.00263408995075166	0.0128545560519262	0.0440709105322426	0.106245892337877	0.18013589564978	0.214797329008226	0.00158318128536432	0.00848578411238497	0.0319280805079577	0.084463673072914	0.157139806858698	0.20560847216618	0.000870854362050137	0.00513192556600783	0.0211935954673292	0.0615246274259041	0.125601755457342	0.180333861533503	0.000437720644023455	0.00284275315979563
0.113616688735313	0.348686118440769	0.719925044610594	1	0.934486027341665	0.587497087897116	0.134920922580292	0.293629077036017	0.429911350793972	0.423466303219084	0.280620179118926	0.125106257156603	0.0229148783230965	0.0353642572807594	0.0367173746654135	0.0256471312536358	0.0120521925301275	0.00381024952063173	0.000556617474589572	0.000609159546410655	0.000448502991434757	0.000222156833259152	7.40310478425035e-05	1.65969030744342e-05	1.93366619009291e-06	1.50064644951983e-06	7.83468033823028e-07	2.75150856450237e-07	6.4967108298622e-08	1.0269279607747e-08	0.127716650820649	0.318425514513615	0.542670832427898	0.632169272792826	0.503383027434031	0.273988311890997	0.158043585902355	0.247496310799696	0.264928613714552	0.193846197743772	0.0969513786619032	0.0331450725314806	0.0201580487656032	0.019827678255796	0.0133310241866028	0.00612665535416719	0.00192464953420764	0.000413283534344669	0.000265009998578373	0.000163725783280209
0.0381982430528693	0.220835893649041	0.655725189204024	1	0.783256597570753	0.315089587988132	0.00123882089247999	0.0108431826348592	0.0487450986174171	0.112546258740205	0.133461837838974	0.081284748829752	5.68431486777705e-07	7.53265981882746e-06	5.12677799823309e-05	0.000179211798296038	0.000321747078774297	0.000296680195215971	3.69021920193622e-12	7.40362489369103e-11	7.6289108947611e-10	4.0374448675493e-09	1.09742941397445e-08	1.53204850838494e-08	0	9.95649436887486e-18	1.60275663085626e-16	1.28657967344452e-15	5.29560100590393e-15	1.11930333499439e-14	0.187612873206556	0.180873766456654	0.162074401137334	0.134983027428298	0.104488813743739	0.0751772315537642	0.155776097218513	0.13457195320392	0.108052342962486	0.0806379941736729	0.05593338976391	0.0360602272233616	0.0891693030279353	0.0690255535704819	0.0496626991925937	0.0332105935267444	0.0206418610342418	0.0119246861693794	0.0351889488564997	0.0244085291320052
0.113616688735313	0.348686118440769	0.719925044610594	1	0.934486027341665	0.587497087897116	0.134920922580292	0.293629077036017	0.429911350793972	0.423466303219084	0.280620179118926	0.125106257156603	0.0229148783230965	0.0353642572807594	0.0367173746654135	0.0256471312536358	0.0120521925301275	0.00381024952063173	0.000556617474589572	0.000609159546410655	0.000448502991434757	0.000222156833259152	7.40310478425035e-05	1.65969030744342e-05	1.93366619009291e-06	1.50064644951983e-06	7.83468033823028e-07	2.75150856450237e-07	6.4967108298622e-08	1.0269279607747e-08	0.127716650820649	0.318425514513615	0.542670832427898	0.632169272792826	0.503383027434031	0.273988311890997	0.158043585902355	0.247496310799696	0.264928613714552	0.193846197743772	0.0969513786619032	0.0331450725314806	0.0201580487656032	0.019827678255796	0.0133310241866028	0.00612665535416719	0.00192464953420764	0.000413283534344669	0.000265009998578373	0.000163725783280209
0.384018782940859	0.666791596794622	0.917357252062617	1	0.863724182708169	0.591102666042323	0.301800699469561	0.519966784456842	0.709807421603815	0.767746820942299	0.657973817938803	0.446797940133223	0.0780940749919498	0.133510169271079	0.180844116556057	0.194088359257954	0.165044693738586	0.111200279793913	0.00664179290081721	0.011276060102768	0.015159870242958	0.0161446894848693	0.0136201007624069	0.00910095812058467	0.000172120001213131	0.000299710984649624	0.000404575772211626	0.000428319734502065	0.000356208430369492	0.000231356006169636	0.320191309944326	0.583503463200084	0.833823862310352	0.934341056201055	0.820989249649776	0.565678450093316	0.152667297224299	0.293132183857976	0.441337645403905	0.521045967944596	0.482370348476087	0.350173960931791	0.0225511713481436	0.0456333202837127	0.0723946428767173	0.090053193005731	0.0878365846219434	0.0671790606309843	0.00101908462057686	0.00218857137911997
0.819747053846996	0.886293757988779	0.92066945860127	0.918878314285618	0.881131013835822	0.811804011234558	0.734387582860803	0.792510515532304	0.82169938384211	0.818557343291847	0.78345395308921	0.720453678463974	0.0810257384979487	0.0872739441648952	0.0903180224384969	0.0898033315087053	0.085790399184726	0.078743214430743	0.00110092055808743	0.00118358834111633	0.00122256762304498	0.00121331252629214	0.00115691123001941	0.00105987551595926	1.79784742807617e-06	1.93245692796817e-06	1.99371931644764e-06	1.9744830174444e-06	1.8770091672994e-06	1.71253442384666e-06	0.891175603647962	0.963091466061818	1	0.9976097505927	0.956201873748343	0.880575737707205	0.566704922279681	0.622136137774859	0.656208863121921	0.665008160200577	0.647500452926866	0.605733228105909	0.0295746594059065	0.0329816559570491	0.0353389266560056	0.0363799794431841	0.0359831967251762	0.0341952068725928	0.00012661955914622	0.000143448344316694
0.547936814795523	0.738623896477446	0.90193852644613	0.997770462405684	1	0.907998902207707	0.638453113965897	0.742084032771444	0.781397017963584	0.745408996116081	0.644188492770101	0.504306806103292	0.355404060922614	0.35620147017415	0.323370484029879	0.265885670951499	0.197957697545952	0.133381134448567	0.0940240326634298	0.0811332605255136	0.063318527299433	0.0446311417202504	0.0283253648153989	0.0160672862272742	0.0110899911988051	0.00800267849665023	0.00506766008003706	0.0026974171931379	0.00103173837685929	0	0.296434873532106	0.367432140667788	0.364600471298326	0.289629245236168	0.184073729750143	0.0934033106376543	0.304276851719593	0.342769012351789	0.309115123745731	0.22310841822817	0.128733635974569	0.0591505317483773	0.248631035330506	0.25455170908819	0.208574031818422	0.136677249743555	0.0714450837072825	0.0295228636878848	0.161627927376108	0.150348334818993
0.632923883619794	0.826006393443296	0.962054290503945	1	0.92765110565267	0.767986490298268	0.115615133992311	0.178965879591552	0.247235049533692	0.304813421605781	0.335384031116155	0.329332751082377	0.00185790580015886	0.00341116612936971	0.00558941425647001	0.00817361115660702	0.0106670884282649	0.0124240177962093	2.62650659234279e-06	5.7198060571713e-06	1.1116507330411e-05	1.92814487060781e-05	2.98466237852721e-05	4.12320576715676e-05	3.2664632594592e-10	8.43732978978288e-10	1.94498384301452e-09	4.00139147654664e-09	7.3466655540519e-09	1.2037982779391e-08	0.331372768657015	0.489826871214988	0.60219170894603	0.61573425188604	0.523622415832324	0.370347589898779	0.023808237183159	0.0463977382953069	0.0752025829161824	0.101375983163527	0.113658985883409	0.105983644603673	3.75968477123991e-05	9.65972548191524e-05	0.000206416548224734	0.000366851765878858	0.000542254409437855	0.00066662553657219	1.30493555284728e-09	4.42024588931846e-09
0.475617541951918	0.725416243737261	0.929325787043682	1	0.903822839460949	0.686148191876273	0.0858895409541085	0.119786413438422	0.140322121402837	0.138068949856115	0.114108291101864	0.0792117632856305	0.000299926381430927	0.000382489762914945	0.000409709716951154	0.000368624343418114	0.000278575590507696	0.000176828965999729	2.02526110781204e-08	2.36169624472243e-08	2.31322754532731e-08	1.90311034968634e-08	1.31510638676036e-08	7.63324325413733e-09	2.64447427396121e-14	2.8198124957528e-14	2.52552932050206e-14	1.89992255658775e-14	1.20052354711001e-14	6.37172122695782e-15	0.00301041987136381	0.0277285017686287	0.136093304647952	0.355924708933514	0.496010123506889	0.368327347622902	4.47697612441335e-06	0.000106015063006349	0.00133770822226497	0.00899427662349836	0.0322241972661393	0.0615189618216209	2.95828055710115e-11	1.8009664474441e-09	5.84228726943987e-08	1.00988336115146e-06	9.30187607123064e-06	4.56542176177611e-05	8.68541980387346e-19	1.35937895609121e-16
0.0898335080416022	0.205304508118462	0.383741971009964	0.59266062248464	0.758705105056441	0.805913582139563	0.0929052562083627	0.220196628091895	0.426777641131373	0.683540556826043	0.907568115023219	1	0.054032832767258	0.135300328924078	0.27364142383697	0.45563087959507	0.62807610364741	0.718069202862245	0.0161256673227189	0.0461790960876083	0.0997845442537208	0.174239111103001	0.250249337053573	0.297262070951938	0	0.00643857573571409	0.0184607584113532	0.0360548495598332	0.0552898176445994	0.0688799244096622	0.133604780155461	0.19104467806133	0.252686429462391	0.309655082589579	0.351867737190963	0.370899440824931	0.257936937091963	0.363140476253657	0.473804628019731	0.573373993600626	0.643822457430035	0.670913603746236	0.245542438561122	0.341898963575531	0.44118077114127	0.52800051195233	0.586308925062958	0.604190658799933	0.114975687420031	0.159105619960994
0.104343064982273	0.29979629508296	0.621159627043047	0.928099346119804	1	0.776997855999858	0.0114001168512048	0.0415965628717179	0.109451036043972	0.207680917887464	0.284176132490059	0.280409608700789	8.83321610856275e-05	0.000409310108907615	0.00136772999974788	0.00329581299707372	0.00572715633681899	0.00717678278463848	4.85391590137571e-08	2.85634942398404e-07	1.21211746350306e-06	3.70930349828972e-06	8.18567159544006e-06	1.30265842316225e-05	1.89151525679018e-12	1.41361586776801e-11	7.61820045784865e-11	2.9606419630056e-10	8.29723499620167e-10	1.67685349197109e-09	0.18901871964539	0.414555584708472	0.642895011537645	0.704979801950677	0.546628946166364	0.29970080499084	0.00788647365244854	0.0275913696447187	0.0682563396757052	0.119396628439955	0.147679585290885	0.129160047987825	7.57862489676436e-06	4.22954124836847e-05	0.000166907345421715	0.000465732953295157	0.000918920242389656	0.00128202945036736	1.6773637849952e-10	1.49328520036547e-09
0.051827341847672	0.254551964948782	0.673559493067988	0.960190617279106	0.737430240432859	0.305117008164056	0.0494449529344047	0.208484401238475	0.47359504988607	0.579592465213152	0.382138061611039	0.135737501376624	0.0168077451261619	0.0608408303661072	0.118648649845601	0.12465579052446	0.070557649184065	0.0215158118089986	0.00203573570047568	0.00632617427736531	0.0105911446587378	0.0095527109444444	0.00464186346684012	0.0012151784989831	8.78532404808189e-05	0.000234375183087128	0.000336858454940127	0.000260834641248679	0.000108809064121511	2.44538289141683e-05	0.0354085185714984	0.158055320895264	0.454141945329729	0.839953496573211	1	0.766347754092208	0.000405191847393711	0.00350219524918013	0.0194850328271802	0.0697819434192635	0.160866684187918	0.238709823281475	1.0456872981732e-07	1.75008757236975e-06	1.88537984550392e-05	0.000130743188129973	0.000583606893186005	0.00167688347948742	6.08598814976596e-13	1.97227467355e-11
0.0943234805415896	0.352641977464763	0.774662337117241	1	0.758581959219203	0.338153230894332	0.0473451493015554	0.193988811511475	0.466961750319011	0.660518263690569	0.549035416702163	0.268177221805093	0.00923268028538036	0.0415104774313519	0.109517416176106	0.169755259761084	0.154614156904758	0.0827466056097347	0.000682641037004265	0.003438712194968	0.00997733131038587	0.0169593956769432	0.0169259663576272	0.00991839678274455	0	9.13270912419212e-05	0.000334299722872508	0.000640033411938946	0.00070188587726083	0.000443634122168224	0.124198409598158	0.286014636767357	0.472457670281871	0.559833885804209	0.475861688912626	0.290151025960751	0.0714025188409296	0.17829998420951	0.319349845841512	0.410295846127859	0.378138153814519	0.249991140178376	0.0220764396821646	0.0597970621089639	0.11613871352915	0.16179084584091	0.161673932415921	0.115887109941684	0.00365779606752352	0.0107762817761339
2.07965838201715e-07	0.00191648666430829	0.323475804258361	1	0.056621373176214	5.87195872519483e-05	2.84617082893419e-07	0.00115523083927189	0.0858813344134042	0.116936742780428	0.00291625435469593	1.332054539732e-06	7.61345461247245e-09	1.36107978555574e-05	0.000445664051291523	0.000267272221091607	2.93577143550801e-06	5.90626402762105e-10	3.98065372697299e-12	3.13436978076612e-09	4.52031043771027e-08	1.19401144720995e-08	5.77658167718083e-11	5.11865043637667e-15	4.06789391601256e-17	1.41081052171333e-14	8.96150089537994e-14	1.04259337188054e-14	2.22154177160714e-17	0	0.0876993979298733	0.0995563877168646	0.105405074477739	0.104081556698216	0.0958530440236762	0.0823299611105116	0.0840373866021801	0.0958625837513734	0.101987182180521	0.101195669014599	0.0936479186805954	0.080826580188829	0.0756237191705406	0.0866839509200911	0.0926700150592586	0.0923973765065504	0.0859211176084638	0.0745178069581654	0.0639076861275413	0.0736101719906765
0.104343064982273	0.29979629508296	0.621159627043047	0.928099346119804	1	0.776997855999858	0.0114001168512048	0.0415965628717179	0.109451036043972	0.207680917887464	0.284176132490059	0.280409608700789	8.83321610856275e-05	0.000409310108907615	0.00136772999974788	0.00329581299707372	0.00572715633681899	0.00717678278463848	4.85391590137571e-08	2.85634942398404e-07	1.21211746350306e-06	3.70930349828972e-06	8.18567159544006e-06	1.30265842316225e-05	1.89151525679018e-12	1.41361586776801e-11	7.61820045784865e-11	2.9606419630056e-10	8.29723499620167e-10	1.67685349197109e-09	0.18901871964539	0.414555584708472	0.642895011537645	0.704979801950677	0.546628946166364	0.29970080499084	0.00788647365244854	0.0275913696447187	0.0682563396757052	0.119396628439955	0.147679585290885	0.129160047987825	7.57862489676436e-06	4.22954124836847e-05	0.000166907345421715	0.000465732953295157	0.000918920242389656	0.00128202945036736	1.6773637849952e-10	1.49328520036547e-09
0.747505816232567	0.927934193280842	1	0.935799410107581	0.760256314525483	0.535691928202924	0.416776823239241	0.628510236082529	0.821246203206947	0.931234806149848	0.916847903278318	0.783721996730624	0.155576758548204	0.288380089838192	0.459011465715757	0.631830743446737	0.754125393709932	0.781220552121842	0.0352573238333911	0.0865842396950849	0.1721283092212	0.290427225278093	0.421942389130541	0.530555551383596	0	0.0128172132990958	0.0396956554322893	0.0873964652003575	0.158121802130945	0.243634798931727	0.496505580557969	0.479417763998052	0.431550827686431	0.361993977508509	0.282716280162265	0.205233375035936	0.437630044817145	0.453549257763086	0.438204352419338	0.394646037408855	0.331150787917516	0.258657819083992	0.299131495650518	0.333008699408136	0.345415928126745	0.333888068527553	0.3007174300507	0.252210829968984	0.157206618726185	0.188617927066121
0.00560064218441377	0.0594678222476147	0.294782953059228	0.682179742683361	0.737006631732486	0.371723566846589	0.00321149522998121	0.0422927841885913	0.260016791132655	0.746298614932322	1	0.625552101678912	0.00024804366060338	0.00405137006189659	0.0308924121369996	0.1099709176266	0.182759516684413	0.141794137731054	2.58047929825108e-06	5.22743870763401e-05	0.000494371746305327	0.00218270206282936	0.00449895240122418	0.00432916821320719	3.61596337716498e-09	9.08505123495837e-08	1.0656310383257e-06	5.8352902840405e-06	1.49174363162138e-05	1.78033628241473e-05	2.74636116845637e-09	2.00690561524599e-05	0.00999166352466622	0.33891454453388	0.783220719140277	0.12331607195394	1.42995374009155e-09	1.12802539228481e-05	0.00606257770291195	0.221991994973361	0.553807540120975	0.0941286800830959	1.98938836547699e-11	1.6941195447364e-07	9.82901696181997e-05	0.00388523838097603	0.0104632550156511	0.00191980670612697	7.39513485645555e-15	6.79833370271382e-11
0.442545714761988	0.593493563369502	0.745671474835865	0.877717467636366	0.967918352087939	1	0.181942248820761	0.266079422093861	0.36454511860386	0.467908361543798	0.562656856900115	0.633872195609283	0.0300172692819375	0.0478948580965719	0.0715744464017776	0.100193306446868	0.131389585073596	0.161413591699091	0.00194315951432177	0.00341790424565668	0.00560102313201508	0.00857570972245044	0.0122840174918771	0.0164723960559101	0	4.77148799424213e-05	0.000126092188245883	0.000245195783857624	0.000412039718571791	0.000626357904623406	0.31763828407166	0.381357502661348	0.43414524334842	0.468643326292618	0.479683887556369	0.46555748775562	0.208376650759771	0.270956664791057	0.334079023584416	0.390571503707419	0.432967975749846	0.45510948518155	0.104064482570992	0.146564898554886	0.195722477377667	0.247824787284828	0.297541550834514	0.33872905552342	0.0395471572162703	0.0603416920831977
2.3659237779567e-17	2.29179878372176e-11	1.03720422576083e-06	0.00219312874766754	0.216658651228894	1	1.1120502345192e-21	5.07461925330158e-15	1.08191857482805e-09	1.07769966648047e-05	0.00501548547718695	0.109053664407464	6.13306401776887e-28	1.31843849867961e-20	1.32420221936493e-14	6.21385055494267e-10	1.36232069531121e-06	0.000139543612389846	3.96880740886557e-36	4.01925651220794e-28	1.90170645553923e-21	4.20390888590021e-16	4.34185350283229e-12	2.09512092569588e-09	3.01350548644321e-46	1.43767594779125e-37	3.2045133484807e-30	3.33714609804919e-24	1.62367989346239e-19	3.69094575511807e-16	7.86514767519617e-23	5.13273909537437e-15	6.14333668166996e-09	0.000134856618588394	0.0542941495895149	0.400909756100559	1.38984139479105e-34	1.01072982815383e-24	1.3480864489696e-16	3.29771579415242e-10	1.47952233569103e-05	0.0121742621160801	2.26472591617978e-49	1.83532517742936e-37	2.72786714679532e-27	7.43611724894107e-19	3.71776609881893e-12	3.40902917042939e-07	3.40296986821893e-67	3.07314469195308e-53
0.0381982430528693	0.220835893649041	0.655725189204024	1	0.783256597570753	0.315089587988132	0.00123882089247999	0.0108431826348592	0.0487450986174171	0.112546258740205	0.133461837838974	0.081284748829752	5.68431486777705e-07	7.53265981882746e-06	5.12677799823309e-05	0.000179211798296038	0.000321747078774297	0.000296680195215971	3.69021920193622e-12	7.40362489369103e-11	7.6289108947611e-10	4.0374448675493e-09	1.09742941397445e-08	1.53204850838494e-08	0	9.95649436887486e-18	1.60275663085626e-16	1.28657967344452e-15	5.29560100590393e-15	1.11930333499439e-14	0.187612873206556	0.180873766456654	0.162074401137334	0.134983027428298	0.104488813743739	0.0751772315537642	0.155776097218513	0.13457195320392	0.108052342962486	0.0806379941736729	0.05593338976391	0.0360602272233616	0.0891693030279353	0.0690255535704819	0.0496626991925937	0.0332105935267444	0.0206418610342418	0.0119246861693794	0.0351889488564997	0.0244085291320052
1.33675209440411e-08	0.000307523639027551	0.129577087499416	1	0.141349365353494	0.000365939931755265	2.94244145926357e-07	0.00193438348587674	0.232916039940053	0.513663014612529	0.0207481448789684	1.53497859792633e-05	6.29410085018341e-07	0.00118243031285179	0.040685484229967	0.0256404415998783	0.000295960388734429	6.25696541532244e-08	1.30836365577802e-07	7.02388580019408e-05	0.000690634849441714	0.000124377439875078	4.10257769425346e-07	2.4785295013913e-11	2.64296951652534e-09	4.05460206374341e-07	1.13926930657128e-06	5.86309098887403e-08	5.52648439373379e-11	9.54098776367164e-16	0.000199397099127431	0.0912050723842775	0.764084206127462	0.117242623257388	0.000329497334126433	1.69605666233382e-08	2.70946920069756e-07	0.000929711311282746	0.0584297576334205	0.0672577181251887	0.00141798699109328	5.47550825695062e-07	2.44332580658847e-12	6.28939712613595e-08	2.96523233666591e-05	0.000256053378863224	4.04971414093664e-05	1.17311422182956e-07	1.46221194014393e-19	2.8235904320203e-14
0	9.49830564520068e-05	0.00788834971528392	0.160890970303773	0.808223993387052	1	8.64810165818596e-06	0.00132806240906702	0.0486592853788173	0.439029667294351	0.975637966298844	0.534013250970864	8.62502954109904e-05	0.00569307644599263	0.0922613125011298	0.368249135093096	0.362019207442589	0.087657525970825	0.000257427994882581	0.00750059860894379	0.0537721731370688	0.0949456128344999	0.0412912770914536	0.0044226986091987	0.000235638534803004	0.00303739816180506	0.00963323654113391	0.00752454388879868	0.00144741087269309	6.83169218138047e-05	0.000521885860380776	0.0101374135858445	0.0900528156465039	0.366006679697992	0.680630142172045	0.579114560532589	0.000486438736428952	0.00848077413403602	0.0676158409816171	0.246650141006855	0.41166551471468	0.31436822370159	0.000155478036610188	0.00243567407055292	0.0174302577693142	0.0570664970418498	0.085484181808588	0.0585895621847222	1.68304803594175e-05	0.000239930664041541
0.304139880566694	0.574182578607607	0.853803244648106	1	0.922523466416249	0.670331579593127	0.248991505860079	0.494800774085359	0.774472002869406	0.954805679974529	0.927170010610566	0.709151009998649	0.0435520237531803	0.0911123599218052	0.150120349415695	0.194815164056443	0.199129043230979	0.160315539507564	0.00161584798881709	0.00357333318048003	0.00620650694903371	0.00848266649231634	0.00912761445845352	0.00773321968452634	0	1.71483881052869e-05	4.20469788918715e-05	6.61548588691832e-05	7.66461823075015e-05	6.69657784365582e-05	0.373018380463902	0.384828608933091	0.378057414339473	0.353672603178489	0.315063554912956	0.267268445263193	0.367834770308611	0.408375736960131	0.431738049112872	0.434644386569664	0.416678599117277	0.380383438776197	0.189729005521542	0.226679990336147	0.257896127418903	0.279401763664422	0.28824807637123	0.283176192712163	0.051182452196566	0.0658095925084836
0.203154980026306	0.422003776308563	0.702276355327137	0.936273218411758	1	0.855658057146425	0.0343872023741309	0.0841349564573617	0.164914540204599	0.258966905312532	0.325786009805568	0.328339731724743	0.000578047988277585	0.00166584414016243	0.00384598536229405	0.00711350626182142	0.0105405348659079	0.0125125095801113	9.64843705714892e-07	3.27543451332565e-06	8.90730524106921e-06	1.94051677934116e-05	3.38679276667298e-05	4.7354553382016e-05	0	4.79662248594153e-10	1.88880500783538e-09	5.09722896668211e-09	1.0647292531502e-08	1.76383623548426e-08	0.0848845869155589	0.161330349858147	0.257014887432024	0.343206459999239	0.384155978182868	0.360424833973785	0.0479647483942522	0.0903076122814409	0.142521871737381	0.188535719872558	0.209055086369353	0.194304474736484	0.00800550437447992	0.0149315827120495	0.0233441441330176	0.0305918002981977	0.0336036988076157	0.0309402700391784	0.000394664689098015	0.000729223147997802
0	7.33547127445427e-09	2.26960713879335e-05	0.00750261651557914	0.264989816367615	1	1.6090789907763e-10	1.21408228701247e-06	0.000977215240897024	0.0840401135311338	0.77221353484939	0.758128055720274	2.16503651749791e-08	4.24318811970747e-05	0.00888522951871079	0.198792224200296	0.475208844797674	0.12137353980761	6.14212628077847e-07	0.000313166461266662	0.0170602719772178	0.0993004087265988	0.0617547690723408	0.00410340466956132	3.67964891851273e-06	0.000488086821766627	0.00691738791650571	0.0104746991948023	0.00169470991160624	2.92956781417425e-05	0.00150238307131129	0.00965804477287437	0.0383396656638324	0.0939848823976951	0.142271613651635	0.132993092964482	0.00378685088726082	0.0218998231021548	0.0782084327750142	0.172471417778304	0.234872006405827	0.197513123087655	0.00507625313580514	0.0264094612923369	0.0848450261962539	0.168323133654789	0.206210987243888	0.156002072904894	0.00361889414814094	0.0169373718099224
0.632923883619794	0.826006393443296	0.962054290503945	1	0.92765110565267	0.767986490298268	0.115615133992311	0.178965879591552	0.247235049533692	0.304813421605781	0.335384031116155	0.329332751082377	0.00185790580015886	0.00341116612936971	0.00558941425647001	0.00817361115660702	0.0106670884282649	0.0124240177962093	2.62650659234279e-06	5.7198060571713e-06	1.1116507330411e-05	1.92814487060781e-05	2.98466237852721e-05	4.12320576715676e-05	3.2664632594592e-10	8.43732978978288e-10	1.94498384301452e-09	4.00139147654664e-09	7.3466655540519e-09	1.2037982779391e-08	0.331372768657015	0.489826871214988	0.60219170894603	0.61573425188604	0.523622415832324	0.370347589898779	0.023808237183159	0.0463977382953069	0.0752025829161824	0.101375983163527	0.113658985883409	0.105983644603673	3.75968477123991e-05	9.65972548191524e-05	0.000206416548224734	0.000366851765878858	0.000542254409437855	0.00066662553657219	1.30493555284728e-09	4.42024588931846e-09
0.0080755879546673	0.075779782972187	0.307777092811018	0.541032008287295	0.411636006351825	0.135552484834537	0.000252308853137527	0.00703062236886696	0.0847927623954186	0.442616425772014	1	0.977858924058307	1.27476419936209e-07	1.05480751860281e-05	0.000377763771538018	0.00585559626351399	0.0392849020508776	0.114073286697725	1.04151674708826e-12	2.5591261384887e-10	2.72157845391148e-08	1.25271925802007e-06	2.49568851275719e-05	0.000215194286561001	1.37607367833347e-19	1.00403580215456e-16	3.17073861105379e-14	4.33386534499227e-12	2.56385887461828e-10	6.56472516933604e-09	8.83460300327306e-06	0.00125669776225055	0.0277383605322539	0.095002903667733	0.0504892725711346	0.00416358554084117	2.29800212938893e-08	2.08287947362216e-05	0.0029294358842028	0.0639307792298221	0.216492144493976	0.113757602535381	1.73764062318434e-13	1.00356055867439e-09	8.99359552396765e-07	0.000125063121074377	0.00269855526973084	0.00903523631097262	3.81958027205821e-21	1.40562403695514e-16
0.173127411345613	0.48911290056966	0.877580920156284	1	0.723681716015192	0.332605918610128	0.107463378116279	0.235562048854293	0.327932854959333	0.289934108357049	0.162797773744632	0.0580540317005154	0.00623750773427878	0.0106085857026217	0.0114587870553308	0.00786057972573321	0.00342456383921639	0.00094752499536938	3.38543948247739e-05	4.46749046582428e-05	3.74408722408136e-05	1.99278909361712e-05	6.73604199328938e-06	1.44591624270995e-06	1.69758753082986e-08	1.73862050962085e-08	1.12332999448987e-08	4.51786823067646e-09	1.03266065111558e-09	0	0.0624587875808426	0.0830880654542657	0.0979436456882652	0.102307248307544	0.0946954392233487	0.0776683791536467	0.0726478015378701	0.0889359725233334	0.0964772600651777	0.0927395499766069	0.078994622416503	0.0596242036156716	0.0710617775431311	0.0800572989834914	0.0799205236425026	0.0706981791086066	0.0554179754878751	0.0384933407622191	0.0584567035359503	0.0606050860972609
0.952482779826396	1	0.975050482224009	0.882954729093881	0.742564198575459	0.579981058767782	0.403075866636996	0.472828136948125	0.515114841282819	0.521181566799602	0.489731755381876	0.427377562939626	0.0394982666316789	0.0517688124293359	0.0630148057254397	0.071236280437329	0.0747900979964423	0.0729241211138305	0.000896253354285491	0.00131248584523859	0.00178501836205626	0.00225462841823034	0.00264479184203229	0.00288132500820463	4.70904555053752e-06	7.7050446956029e-06	1.17084510115627e-05	1.6523681810031e-05	2.16569764163269e-05	2.63616568503619e-05	0.24295058293507	0.400166985319219	0.58993454760606	0.778405093099135	0.91927779977135	0.971688672524193	0.0994453542640603	0.14744934431782	0.195677304148747	0.232422052260469	0.247089033853025	0.235108794826394	0.00238305738535628	0.00318073793981586	0.00379979825633969	0.00406286555766765	0.00388815551174286	0.00333038210709344	3.34310950450006e-06	4.01681603931991e-06
0.356462760620361	0.346466316922449	0.318127768382713	0.275953460778044	0.226132933907278	0.175059424437509	0.0496653556202969	0.0483507517025567	0.0444678997267999	0.0386352486261144	0.0317113339708966	0.0245888953144756	0.000134329593202682	0.000130985797345756	0.000120661973188694	0.000105005088291787	8.63264679717266e-05	6.70457581925277e-05	7.05291445480549e-09	6.88848873494043e-09	6.35584057489312e-09	5.54007627658265e-09	4.56196763302629e-09	3.54880683979693e-09	7.18859968845576e-15	7.03238216169106e-15	6.49911667885575e-15	5.67413821750181e-15	4.67992823936706e-15	3.64646612426828e-15	1.04441954939041e-05	0.00302771240590403	0.135534127482554	0.936865236384445	1	0.164822801562244	0.00346255218045809	0.0609091125316973	0.165448423186203	0.0693964747016138	0.00449476097712121	4.49541934631687e-05	0.000314279640987431	0.000335465999718058	5.52936408696904e-05	1.40733108660687e-06	5.53110356487085e-09	3.35677100839682e-12	7.80970728949175e-09	5.05840193629491e-10
0.927599167144218	0.987425528495771	1	0.963490422362011	0.883173930796171	0.770186140201544	0.674230416070055	0.773441266361028	0.844104866113617	0.876428461397776	0.865740848678142	0.813599360633453	0.336532771095788	0.416039864315434	0.489311953008727	0.547499218750354	0.582813938104477	0.590236468213674	0.115305285920292	0.153642318836225	0.194753160769592	0.234847490700543	0.269416416005999	0.294038362779874	0.0270576067623507	0.0388960786809568	0.0531672439231287	0.0691193680015639	0.0854723149869318	0.10054285063438	0.659496185303898	0.662640015931139	0.63968759884841	0.593311471483551	0.528714543545785	0.452670253188877	0.582671590406111	0.551348103261983	0.501246809121106	0.437824202705894	0.367424505339304	0.29624637263184	0.17390943595835	0.154965472609284	0.13266440821788	0.10911211354704	0.0862137166655493	0.0654396531074336	0.0174408933121008	0.0146173743998068
0.208213971954462	0.359174886888543	0.537944988241909	0.699544405755257	0.78984516837259	0.774317641702503	0.142883452903703	0.279714214932866	0.475410742515849	0.701558876581152	0.898890728961573	1	0.0299115075283946	0.0664856096142505	0.128259511204495	0.214802048343119	0.312329789615526	0.394302171110177	0.00187878404041578	0.00479259189924329	0.0105333552826672	0.0200497426551034	0.033104965078506	0.0474416747318034	0	6.96434022629681e-05	0.000228499923545885	0.000536022448347169	0.00103625814369055	0.00170803577922115	0.246455486917036	0.36040004479324	0.487393726742848	0.609575945855833	0.705067162544087	0.754204120528763	0.312062357707834	0.428560657681355	0.544295788641302	0.639310557167074	0.694455166457871	0.697641798032976	0.0816594057721597	0.105326814882993	0.125634745652433	0.138587985591079	0.14138048888072	0.133383473061987	0.00438376062785926	0.00531755944021657
0.306649175149908	0.431686426512256	0.513990735131896	0.517609881957276	0.440869648112978	0.317598290434589	0.254620806924108	0.460818611324731	0.705385136953091	0.913235839726843	1	0.926141787163292	0.0274872158786858	0.0639560980185096	0.125860558380767	0.209486696116614	0.294905704795458	0.351131768386543	0.000385114521826357	0.00115337960542383	0.0029190879811653	0.00624709458595356	0.0113066921059435	0.0173077656366949	0	2.00351156761834e-06	8.1024841111914e-06	2.35224228417077e-05	5.56642981083102e-05	0.000110223838354561	0.226521942734182	0.504997813657532	0.740063765990956	0.712934369893827	0.451471880158532	0.187936932010028	0.135374695243616	0.298615125834911	0.432998279961799	0.412725367371452	0.258604884086834	0.106515304053459	0.0274540195130911	0.0599210821820471	0.0859705777173096	0.0810810299532365	0.0502675300820118	0.0204856750752314	0.00188878159413989	0.0040797254152064
6.81519856944306e-07	0.00022309848296503	0.0153550288087988	0.222206330199794	0.676104829340776	0.432537205007303	4.36150057984147e-07	0.000176042655738769	0.0149391823338845	0.26655541165157	1	0.788795303811991	6.8541701318439e-08	3.41212996848039e-05	0.00357017596222928	0.0785425839306324	0.36330599607797	0.35333915551278	2.62249554100342e-09	1.62447744660263e-06	0.000209574757504275	0.00568472509299228	0.0324213977816819	0.0388781705523154	0	1.89726096508869e-08	3.02183967358363e-06	0.00010106487652891	0.000710685562094152	0.00105076710477633	0.022648838532585	0.0708428414812694	0.172472919707147	0.326829135470669	0.482053812085291	0.553407683761901	0.0398669004378136	0.113903383239228	0.253300287677116	0.438439474694152	0.590688507356926	0.619415830199974	0.0131859032257141	0.0344118604279178	0.069900668288783	0.110517081978561	0.136004224348179	0.130271763727209	0.00081947962855134	0.00195348712760614
0.493487480572208	0.738109847119812	0.93403314117567	1	0.905803806060127	0.694168191807121	0.314061636584076	0.526043012664732	0.745459492754375	0.893764847650649	0.906606684610867	0.778056242325404	0.113428639909943	0.212760304021478	0.33764078654784	0.453331221224531	0.514959155465899	0.494910154244267	0.0232487497836031	0.0488347556001645	0.0867870323259819	0.130489953431249	0.165995279539526	0.178653210618409	0.00270423900070714	0.00636116000547025	0.0126597101990317	0.0213160905624379	0.0303660110495726	0.0365985894817883	0.363317682763602	0.444006799384222	0.463230489977297	0.412580867237573	0.313707905124627	0.203632114472974	0.22068137025412	0.212728422348845	0.175061157983108	0.122986800590001	0.0737618222625632	0.0377667131435995	0.0213722783122875	0.0162505253893791	0.0105484437663806	0.0058453932702836	0.00276530674997909	0.00111680341651767	0.000330017519866599	0.00019792784397312
0.00980556200661818	0.0501777290173117	0.180101096463915	0.453409522685707	0.800634241563177	0.991623904062293	0.0165813746209629	0.0765171990444699	0.247665505692365	0.562265017846595	0.895335648819152	1	0.00511565236857469	0.0212884763285485	0.0621374092087433	0.127212621552469	0.182673848803509	0.183988975038965	0.000287875686820523	0.00108053293614565	0.00284425038341163	0.00525111834322686	0.00679987280896993	0.00617613760573301	2.87268993705772e-06	9.92314119215762e-06	2.3669930404164e-05	3.9463526265332e-05	4.60976007073229e-05	3.7741591388728e-05	0.00196782039262007	0.0176110588859311	0.0973807237878973	0.332706648281996	0.702347669960974	0.916104805639302	0.00306980589954565	0.0224533780504442	0.101471900881381	0.283342196340322	0.488853729176099	0.521133454178962	0.00066631632180775	0.00398349086238862	0.0147133104560765	0.033577939537994	0.0473477118916733	0.041252085703675	2.00453158969996e-05	9.82613925813155e-05
0.153416369306808	0.295738872746325	0.468864977326007	0.611365810127393	0.655650057025313	0.578310900806592	0.195833437142266	0.374525081390935	0.589090279634007	0.762076225757474	0.810836647662942	0.709556915203571	0.173900190929279	0.329959967705098	0.514905665823139	0.660859253302698	0.697602862185322	0.605655997511108	0.107424366458093	0.202229570412937	0.313099215822714	0.398685234937887	0.417536146403266	0.3596453849395	0.0461568949028381	0.0862182987884512	0.132441449114251	0.167318993657459	0.173849958527417	0.148563942791268	0	0.00148596674356869	0.0335557775749718	0.252396480557714	0.640934104130199	0.54974859188831	5.54709236600661e-05	0.00410438359233571	0.0733957385438299	0.44113616481347	0.895406183978728	0.613900664928523	0.000191499651940791	0.00900223789520214	0.128306304947127	0.616350896453769	1	0.548030456100291	0.000445981496522908	0.0157539295370786
0.00217803728169673	0.0449607078363072	0.342566478305654	0.963386337538994	1	0.383127577902358	0.00189160732880373	0.0278068349746055	0.150874562250024	0.302151241729725	0.223345208955389	0.0609358389848921	0.000112191711714803	0.00117444901427856	0.00453786297834579	0.00647161211736821	0.00340657124117657	0.000661860338880013	4.54392523275225e-07	3.3874882938468e-06	9.32072675715146e-06	9.46593755814633e-06	3.54829296822936e-06	4.90910306118503e-07	1.00825313279185e-10	6.42386954047813e-10	1.28255038349454e-09	9.20674665692935e-10	2.27533091401415e-10	0	0.0172077113059208	0.0550455816338927	0.122710479320981	0.190634137575257	0.206385665246883	0.155710614710666	0.135429766364351	0.252030577158316	0.32685277218651	0.295400309243596	0.186049947815786	0.0816597401270772	0.0499612544271156	0.0540894032696077	0.0408085233614428	0.02145603180661	0.00786154241276039	0.00200736316299652	0.00086393429530229	0.000544125794762108
0.00760541094163811	0.0702626605452965	0.321135820499718	0.726131336095803	0.812276476791144	0.449526028046861	0.0146852835485938	0.121215817130067	0.494992378916495	1	0.999456177742149	0.494185254388332	0.00107637489758042	0.0079380838025284	0.0289620947200114	0.0522765018541018	0.046681557159745	0.0206227423610777	2.99447616828797e-06	1.97327147476463e-05	6.43251785805872e-05	0.000103736936421701	8.27650455240403e-05	3.2667850394027e-05	0	1.54576532341182e-09	5.1069353039188e-09	7.49790816004806e-09	5.25394165862889e-09	1.64808245132625e-09	0.0950844914270275	0.185474397202171	0.274138833648266	0.307021978092371	0.260543763781874	0.167534483891974	0.110335317691239	0.232323344087487	0.370666607305365	0.448111808014985	0.410489096171852	0.284924093558909	0.0217797916446427	0.0495035158308323	0.0852571239683538	0.111259633190634	0.110016261130565	0.082430598162177	0.000731352970413096	0.00179437612137966
0.457901567309068	0.695273532657545	0.894256072682556	0.97475362259439	0.900548464124419	0.705099886279586	0.259916389784063	0.467312999363282	0.710789740016588	0.915808747673285	1	0.925505700043567	0.0881258446605875	0.189099713016076	0.341107480018591	0.520081148969273	0.671459438422032	0.734538976178599	0.0165219212855081	0.0448811657676954	0.0977916205156962	0.177634698323574	0.27191576237378	0.35201412865196	0	0.00467374583325004	0.0153005098445641	0.0351698252803882	0.065224784828929	0.100817698810695	0.295487386165827	0.309890433092796	0.27765433399175	0.212434243275906	0.138575647729466	0.0767350687751972	0.206991604322171	0.275059502433534	0.312097806880728	0.302538804411802	0.250521041193094	0.177046694020712	0.0949037383944106	0.160566432910275	0.23107952144176	0.283739622860884	0.297574645546895	0.266609866719163	0.0274951700560903	0.0608802795842279
0.017483412707096	0.104266994098376	0.334026452944373	0.574816835325847	0.531364876564758	0.263858411056251	0.00893363303910112	0.073807646055497	0.327556579703883	0.78088268300224	1	0.687905811204369	0.000920904360060885	0.0105407074912305	0.0648049186835685	0.214022078115454	0.379685205178643	0.361829100833308	1.90749429447723e-05	0.000303630903434935	0.00258662633109561	0.0118343742618969	0.0290845872380573	0.0383966952833442	0	1.68511140814594e-06	2.0750254378598e-05	0.000131944070514227	0.00044941067206052	0.000821977752984356	0.152353284916836	0.256304934111353	0.367578242422557	0.449397177395194	0.468380285650811	0.416154503525908	0.0819823688066368	0.175210345863701	0.319217455777366	0.495793927609243	0.656452777894338	0.74095785066563	0.00757639667912315	0.0205702078221967	0.0476102480980879	0.0939397380858757	0.158010436162376	0.226573885479922	0.000120171348316867	0.000414681080295007
0.00461218275963106	0.0607354768412172	0.351536161737376	0.894312274202266	1	0.491476132900717	0.00020875676761444	0.00527792273804787	0.0586512281636482	0.286472419867623	0.615007123717877	0.58032208662011	2.2224628931465e-06	0.000107880791781696	0.00230167892379851	0.0215842502906164	0.0889653351609622	0.161174485962305	5.56204373532832e-09	5.18660327670981e-07	2.12457874340771e-05	0.000382517794673495	0.00302706689367395	0.0105289245673155	0	5.83248926708195e-10	4.61243989273829e-08	1.59450527126243e-06	2.4226110077642e-05	0.00016178276472321	0.120272340447771	0.220269064339358	0.304487692994926	0.317697993773668	0.250200223248025	0.148726858756381	0.0832465199886747	0.170263483721177	0.262848458722013	0.306279441380989	0.269375907003243	0.178824963557105	0.0495780258336592	0.113243253978794	0.195237816802644	0.254064529860731	0.249547155301345	0.185007656457904	0.025405935325652	0.0648076064344741
0.0304914717851037	0.266339847429415	0.852530680974334	1	0.429839274426361	0.0677061783327078	2.92249432325182e-05	0.00115076665031985	0.0166049269883294	0.0878016717906755	0.170131492478209	0.120804399371346	7.7308749911421e-11	1.37226527621164e-08	8.92613825592661e-07	2.12767483175254e-05	0.000185850192493889	0.000594890297847789	5.64421191519836e-19	4.51636015038865e-16	1.32431084085572e-13	1.42300823538436e-11	5.60326296404459e-10	8.08519888793318e-09	0	4.1012697019523e-26	5.42270343873512e-23	2.6266926353116e-20	4.66249823002012e-18	3.03280309869563e-16	0.280214999425274	0.431106152919209	0.570817187992211	0.65047384695923	0.637944086218302	0.538462383769498	0.0590912933481906	0.112422367160569	0.184078019540509	0.259400684994553	0.314601132527421	0.328374498511102	0.00215817691922984	0.00507753190230643	0.0102810685684884	0.0179161144556657	0.0268701059305522	0.0346828603014268	1.36515518422272e-05	3.97176941374095e-05
1.11755804854788e-10	9.01311395259612e-07	0.000691477755297417	0.0504638226685247	0.350332685286583	0.231355458638069	1.02331858711852e-12	2.02355968465685e-08	3.80644671479132e-05	0.00681117550942015	0.115937242924717	0.187725143830012	1.83001229545681e-15	8.87277662457833e-11	4.09226424365619e-07	0.000179542128808104	0.00749320564992042	0.0297486672499508	6.39145191681689e-19	7.59810780366815e-14	8.59231037903405e-10	9.24300190369595e-07	9.45833536478256e-05	0.000920693242090357	4.35960776735708e-23	1.27073130000664e-17	3.52337296349985e-13	9.293131615548e-10	2.33165418273534e-07	5.56499489333184e-06	3.04072889004705e-11	3.47123545041363e-07	0.000417772153113924	0.0530083087769974	0.709083618394544	1	1.10938242889977e-15	7.60798077910595e-11	5.50055579632707e-07	0.000419269032260446	0.0336920969424183	0.285438362419707	9.4208883163512e-22	3.88116164405187e-16	1.68570141037353e-11	7.71877912256919e-08	3.72619536076493e-05	0.00189640753399729	1.86212751444421e-29	4.60851541584608e-23
0.229461877417882	0.529726024351038	0.86526229109451	1	0.817726339952772	0.473120455246404	0.347464380816466	0.594148824087434	0.718846119691295	0.615364418679967	0.372721609538481	0.159732183751378	0.209250282799308	0.265030123808892	0.237509037625341	0.150598528846519	0.0675642302675042	0.0214470525018171	0.0501161117509568	0.0470165426406685	0.0312089639760061	0.0146575913615888	0.00487076235570627	0.00114514974506522	0.00477349771755578	0.00331703499000171	0.00163083083504341	0.000567262999579852	0.000139545997356132	2.42141568347925e-05	0.0921539592432788	0.230133709330231	0.426071758252933	0.584819274970468	0.595109744653739	0.448961293732491	0.20636662358073	0.328972959367888	0.388792039871758	0.340652021997741	0.221279409101915	0.106563227158779	0.0949886357618202	0.096660055714165	0.0729220297647214	0.0407855751829148	0.0169117988880936	0.00519882142355295	0.00898683323435226	0.00583759534673447
0.164956472604745	0.351804897077729	0.611483148897143	0.866198046311213	1	0.940877090094949	0.0767087873805287	0.186084260681951	0.367895316129075	0.592773758362475	0.778401696926514	0.833045403067304	0.0124227117759952	0.0342777999323946	0.0770831692066234	0.141272059829284	0.211010023788269	0.256862076435579	0.000700621036379371	0.00219893177844643	0.00562458385459719	0.0117251692458585	0.0199203945172198	0.0275820691432767	1.37607419854322e-05	4.91252869905387e-05	0.000142927706019691	0.000338904516810119	0.000654919992814605	0.00103145239473928	0.182114576977485	0.300616992018437	0.4059247729528	0.44837439527325	0.405134536875258	0.2994476760542	0.0362984153350217	0.0682128377722264	0.104859500499506	0.131859877450403	0.135637809316946	0.114133223127051	0.000624925155238525	0.00133695299206243	0.00233973922935123	0.00334951542448782	0.00392247079745434	0.0037575145338351	9.29202113106033e-07	2.26329307497314e-06
1	0.980198673306633	0.92311634638635	0.835270211410801	0.72614903707303	0.606530659711794	0.25335930761229	0.263698647904556	0.263698198705027	0.253358012853797	0.233878524750384	0.20743128995916	0.00412047661674861	0.00455381541108187	0.00483539115598182	0.00493305573036661	0.00483535820852701	0.00455375335359304	4.30161593724603e-06	5.04796750717289e-06	5.69153856089428e-06	6.16553872463033e-06	6.41712639549747e-06	6.4170936016347e-06	2.86885730617127e-10	3.57818249000395e-10	4.28655031457916e-10	4.93274339623625e-10	5.45293642339237e-10	5.790939658821e-10	0.336860178822391	0.512142715329716	0.656478497730253	0.709476791039384	0.646463577836111	0.49663590135801	0.0370948284425151	0.0728487614001239	0.120619954021706	0.168385358629705	0.198188146032151	0.19667049236639	0.000224850924978597	0.000570388769124817	0.00121993146541834	0.00219982473683317	0.00334448236741656	0.00428704380406804	7.50214823693198e-08	2.45830038634484e-07
0.153096452771507	0.394652430435838	0.737722572995076	1	0.982959365260644	0.700647806591432	0.00895363584773315	0.0373771294508466	0.113146493450417	0.24837329039886	0.395364179873161	0.456371363508818	4.96829159994311e-05	0.0003358694211064	0.00164650284357563	0.00585306221952635	0.0150880263375067	0.028203977742833	2.61560926376617e-08	2.86356441384979e-07	2.27330158874218e-06	1.30868378003836e-05	5.46312200489647e-05	0.000165377224157148	3.88947220586185e-13	2.22466695258876e-11	2.96882787999124e-10	2.7753396817095e-09	1.87672873835665e-08	9.20047109593708e-08	0.140088835501787	0.264483155328684	0.412294050830446	0.530677503601102	0.563986677532103	0.494904692284127	0.0843848674967697	0.119541605542101	0.139826071046315	0.135042908582666	0.107688659384999	0.0709059558826757	0.00205767896523186	0.0021872183917114	0.00191964639952481	0.00139112093594951	0.000832382791355263	0.000411240480226295	2.03115218894779e-06	1.62000727891641e-06
0.565359284458827	0.821664042383679	0.993489953031848	1	0.837937484041799	0.584190407893248	0.348657403489286	0.576362695610957	0.791537865291198	0.904482912729099	0.860351211825889	0.681130435983286	0.138917202054491	0.263135682550718	0.411618274234504	0.534565865953705	0.57737083513362	0.518826481333797	0.0336440469845692	0.076293393761204	0.138035845828118	0.204997158181742	0.252050495024147	0.257269834383578	0.00211682316594081	0.0114541026555245	0.0274693257336189	0.0488319529827051	0.0696079304270272	0.0812909974805581	0.44328232776178	0.543708478532215	0.585312398358397	0.553163826950275	0.458862268943148	0.333841429601411	0.37778901165753	0.56361609911086	0.737439486487921	0.847010586331354	0.854322276123786	0.756716712238837	0.164228279340228	0.299887156223399	0.478037698521503	0.667731095162059	0.818490198832212	0.880945725360575	0.0339751119983211	0.0797955402120711
1.07017456190206e-08	3.34091474476145e-05	0.010401433875868	0.322952076611381	1	0.308801192077579	5.67647016536387e-10	2.48406300158838e-06	0.00108408641637175	0.0471826412527592	0.204794196045441	0.0886482342876905	1.2545460887545e-12	7.69563293774346e-09	4.70781207231187e-06	0.000287217528858178	0.00174751058108678	0.00106034144412206	1.15525469244029e-16	9.93369012362318e-13	8.51841627123385e-10	7.28490947097274e-08	6.21307375327931e-07	5.28452441166714e-07	0	5.34226423153375e-18	6.42218918834588e-15	7.69877986994379e-13	9.20402371959391e-12	1.09736373991206e-11	0.000737028997771294	0.0108993035930573	0.0847178740434866	0.346109462060706	0.743214236910982	0.838835289553086	0.000561951969070964	0.00826353105251638	0.0638696084849392	0.259468695874907	0.554035774698301	0.621802941903373	8.41714519773564e-05	0.00123078891602328	0.00945941890929551	0.0382126771514999	0.0811358137168562	0.0905482062783203	2.47674582714917e-06	3.60124351352867e-05
3.37007744328999e-09	1.73031135638753e-05	0.00770925486895113	0.29806042590379	1	0.291138373010431	3.09565220942278e-12	7.01235775312992e-08	0.000137841418909194	0.0235125197705884	0.348034567294388	0.447043059104988	3.39556898379996e-16	3.39353228089051e-11	2.94303332593601e-07	0.000221483890456616	0.0144641486137631	0.081968573218904	4.44754537664698e-21	1.96104707294825e-15	7.50341105077353e-11	2.49134129615737e-07	7.1781327138234e-05	0.00179470680129794	0	1.35323101480988e-20	2.28439084428228e-15	3.3463581787306e-11	4.25381115191132e-08	4.69232144229313e-06	0.0386474870968804	0.301605515508998	0.805868815437277	0.737218922401386	0.230906229658935	0.024761781024292	0.37003523175724	0.686101768045891	0.435553044202147	0.0946674373845036	0.00704477685402229	0.000179490271274962	0.0215850652082316	0.00950881222904447	0.00143418848241126	7.40616259064743e-05	1.30944513433948e-06	7.92662701291039e-09	7.67100256070257e-06	8.02883398947169e-07
0.112681452858782	0.363584457069778	0.752751398430694	1	0.852416869188008	0.466237236541127	0.0309357258525277	0.132860728354307	0.366091064833922	0.647258376988885	0.73429169577689	0.534518445795771	0.00385051277629044	0.0220319747403877	0.0808076689864275	0.190148798245294	0.28709552965828	0.278137476543003	0.000212525269276642	0.00165344640468285	0.00809123889157541	0.0253501955843371	0.0509443550187668	0.0656868097122858	0	5.1088797624598e-05	0.000362608626628255	0.00152899568557841	0.00409831745215496	0.00703659506622319	0.114890647455689	0.259662404259816	0.447244895196555	0.587082145147519	0.587314676989574	0.447776542364134	0.0730869935066503	0.170516935927323	0.30318098946875	0.410820462960114	0.424248240567896	0.333892057560315	0.0235008408624027	0.0566041327559133	0.103894298982904	0.145325627053406	0.154919772924753	0.125859682495163	0.00381600978431055	0.00949489860082376
4.46217499556625e-11	5.17678769985453e-07	0.000532940077867217	0.0486856168154842	0.394663753169051	0.283895217245663	6.36904862962813e-12	7.83694432634015e-08	8.55703341055552e-05	0.00829094364627288	0.071283492280562	0.0543848885300137	3.09538924597206e-14	4.03967015816306e-10	4.67822184171849e-07	4.80750769244222e-05	0.000438392820184421	0.000354740805069657	5.12234365806909e-18	7.09018861616695e-14	8.70865597795922e-11	9.49180375117175e-09	9.18016813437884e-08	7.87874037943967e-08	2.88625627576072e-23	4.23723361573762e-19	5.5199379421287e-16	6.38102212981504e-14	6.54561678490804e-13	5.95820127756139e-13	8.72628383684635e-06	0.00169494710284008	0.0684111458118655	0.573774814790842	1	0.362161616605908	0.00188987123859287	0.0348005053218468	0.133162759459173	0.105882435854275	0.0174947992313097	0.000600672713070973	0.00024975028164361	0.000435999349923074	0.000158164713263751	1.19227724808078e-05	1.86762129066037e-07	6.07916984745028e-10	2.01395910666376e-08	3.33316661769463e-09
0.000126575283141083	0.00300268151685239	0.0352434521769123	0.20467105183196	0.588089207205626	0.836062616768112	2.11161097481078e-07	1.43761442926641e-05	0.000484261278088654	0.00807097259934918	0.0665550187444273	0.271546716332563	3.71612585807945e-11	7.26084350480249e-09	7.01927967403978e-07	3.35742890550042e-05	0.000794565880043038	0.00930383086405366	6.89887726589372e-16	3.86850560501908e-13	1.07328942469165e-10	1.47332744243283e-08	1.0006691577431e-06	3.36271885248053e-05	1.35083616069393e-21	2.17425680770942e-18	1.73122156992086e-15	6.82029613520563e-13	1.32942125373223e-10	1.2821263077388e-08	8.58033830786273e-08	3.72475590173418e-05	0.00394951782679058	0.102292359459391	0.647135418527038	1	1.83292868730235e-10	2.1727664553677e-07	6.29119842640771e-05	0.00444945250012397	0.0768657063944277	0.324348225854489	2.7903941369967e-14	9.03248198407861e-11	7.14169852906141e-08	1.37926837707682e-05	0.000650652197578338	0.00749724803382739	3.02735968216373e-19	2.67596227010439e-15
0.0637714509045204	0.224065714054019	0.53891556490051	0.88728319885443	1	0.771496487222271	0.0265677818522774	0.0672083773789738	0.116382514196	0.1379584386643	0.111945081606858	0.0621810390571113	0.000156579362834448	0.000285181690967884	0.000355553509034124	0.00030344816072498	0.000177280211339977	7.08977125159537e-05	1.30546118591755e-08	1.71186727161833e-08	1.53664101952276e-08	9.44215145890033e-09	3.971601828732e-09	1.14355379215559e-09	1.51363328843589e-14	1.42758642974534e-14	9.13392131245067e-15	3.89537301555236e-15	9.9776322854267e-16	0	0.179078577403873	0.27634767322074	0.385433372887231	0.485874543198466	0.553579885873883	0.570056346259685	0.0905161436594243	0.120023272544831	0.143842165182216	0.15580747371053	0.152535765808894	0.134969740935218	0.00273343696552867	0.00311440959488317	0.00320718284854982	0.00298505982447397	0.00251109813021211	0.00190921859949456	4.9316551026733e-06	4.82821505870404e-06
0.0406590695109769	0.145291034320602	0.372140322204791	0.684614535732488	0.904968689049078	0.85962199210838	0.024667868204574	0.0928652274558803	0.250132054301438	0.483726442046908	0.672106227727223	0.671039990431175	0.00844405683470939	0.0337900189891354	0.0958905171921144	0.195038988948671	0.28489097004675	0.298975154158832	0.00151942310863945	0.00689137053496391	0.0208619388675821	0.0447743162690922	0.0688235724705619	0.0759321740077771	0	0.000649345123924704	0.00244029321284351	0.00571932590662698	0.00934532969782854	0.0108652140114436	0.100255218636194	0.226452515027981	0.428220362406305	0.678214903270221	0.899783416159696	1	0.115574086292024	0.250972354713945	0.456312091393752	0.694901113864719	0.886460558657895	0.947301657145586	0.0577864347274364	0.12076113492352	0.211193647364468	0.309296572106799	0.379407386061243	0.389856384483717	0.0124249579056976	0.025118621374412
1.07314891240832e-21	3.81439539847639e-14	2.84277554559358e-08	0.000444232750188605	0.145555867159934	1	2.39860906680066e-29	1.71856473839347e-20	2.58180515346398e-13	8.13265166288583e-08	0.000537145596452179	0.0743880217528636	2.91365078554334e-39	4.20808622119069e-29	1.27433291868701e-20	8.09156105220618e-14	1.07729059810269e-08	3.00735408584022e-05	1.92350833203168e-51	5.59992110975745e-40	3.41838431250768e-30	4.37533192811492e-22	1.17422754997821e-15	6.60761402966863e-11	0	4.05002528047305e-53	4.98353390967339e-42	1.28578466638304e-32	6.95584999701943e-25	7.89011465971862e-19	0.0170643286313796	0.0413264254502066	0.0725204770080371	0.0922120411191964	0.0849588826498585	0.0567184197712021	0.0190655084701145	0.0436961573052072	0.0725658478464607	0.0873203514555887	0.0761364897291831	0.0481021400198098	0.0185907775418195	0.0403226091397697	0.0633714831686915	0.0721661091348597	0.0595479593859728	0.0356036603894497	0.015821100596314	0.0324746128188777
0.135706712286587	0.243448769050904	0.363247939591321	0.450804330744244	0.465331389656195	0.399508450803904	0.0925322251387538	0.215305818468298	0.416684947187634	0.670732253411602	0.898007406097707	1	0.00673901510555254	0.0203384289515579	0.0510536053595211	0.106591954017136	0.185102238735822	0.267354952961208	5.2379163050159e-05	0.000205164825326765	0.000668084951128552	0.00180927179525489	0.00407524056625144	0.0076346370931792	0	1.77592975486322e-07	8.90358709019302e-07	3.23677855073212e-06	9.53981427160785e-06	2.32431317517855e-05	0.0873201189975343	0.114943794767815	0.142340929690586	0.165823901105181	0.181734560316098	0.187370402595703	0.0487493203100957	0.0698239627733332	0.0940834965855643	0.119260178230292	0.142216673909091	0.15954332730271	0.0197323021623642	0.0307523679860132	0.0450870993393695	0.0621869167144295	0.0806898267805804	0.0984944115527593	0.0057908265611048	0.00981989877754623
0.604452995460102	0.835405950874584	0.988044988540312	1	0.866098737291214	0.641917086247658	0.181688368941798	0.289032743836447	0.393469511946842	0.458373235407192	0.456953007333619	0.389823443077034	0.0101877186574376	0.018654427085455	0.0292301411916526	0.039194397586061	0.0449739650974333	0.0441613635380205	0.000106555419082165	0.000224587178435608	0.000405066849647871	0.000625184367271181	0.000825717937716515	0.000933250987169962	1.98721827435653e-07	4.95222958467789e-07	1.03797887687356e-06	1.85111576949416e-06	2.81890102522984e-06	3.66994214054538e-06	0.584310282868617	0.6752756081068	0.741734752760441	0.774365907253316	0.768376107940043	0.724655365445357	0.198429389497473	0.225915186555343	0.244463985050411	0.251428427260516	0.245778506936662	0.228351282708972	0.00703059403638469	0.00788557570899944	0.00840629819583714	0.00851738314983024	0.00820233654090295	0.0075075630699429	2.59806027998308e-05	2.87082734325201e-05
0.342274468729901	0.650785905100954	0.930350588370251	1	0.808161632466926	0.49106764639235	0.109127778439361	0.135274596163355	0.126078793169875	0.0883512513845571	0.0465509161110918	0.0184411764949513	0.00033546262831752	0.000271108026676552	0.000164734844973581	7.52615974712219e-05	2.58527209188983e-05	6.67703955156514e-06	9.94262359667403e-09	5.2386155485198e-09	2.07528105667575e-09	6.18133357367604e-10	1.38430664394199e-10	2.33091952947196e-11	2.84044206402765e-15	9.75190472151295e-16	2.51282686752084e-16	4.81639044962014e-17	6.36216709902058e-18	0	0.20302393710043	0.17359807079697	0.108527010907271	0.0496050722925948	0.0165771409522185	0.00405031193406774	0.0776750309513464	0.0662667535530912	0.0413337922826483	0.0188499459226343	0.00628507207933135	0.00153216562629502	0.00434994738000385	0.00370266886319338	0.00230431073264207	0.00104848569448652	0.000348802247105512	8.48381787980606e-05	3.56578333486594e-05	3.02832465388518e-05
0.188044042320934	0.413096900295455	0.599484779811152	0.574696105274241	0.363942030610208	0.152250960552352	0.00359218067610081	0.0146977110492225	0.0397260244265822	0.0709307207599205	0.0836618585070505	0.0651860267404519	4.94458801109931e-07	3.76808611408288e-06	1.89690418505612e-05	6.30817651772167e-05	0.000138578592985866	0.000201104748400173	4.90428153258624e-13	6.96089814405562e-12	6.52663055075718e-11	4.0424685269613e-10	1.65401000622093e-09	4.47057602972643e-09	0	8.91529862309032e-20	1.61459738072919e-18	1.86629910020382e-17	1.42246884065222e-16	7.16103613250107e-16	0.317223071878742	0.479593851061604	0.661441667258565	0.83218253376341	0.955112978503683	1	0.0703657811405623	0.106695627803313	0.147584529992703	0.18622764586257	0.214366330326757	0.225101348650381	0.000790887008290656	0.00120275126283387	0.00166857720010188	0.00211166923038013	0.00243789267211235	0.00256751137008789	4.5042610374204e-07	6.87007062196615e-07
2.1506704308027e-06	0.00337192661964055	0.246976084999847	0.845092457383167	0.135090897027002	0.00100883579160924	2.42449184180609e-07	0.000832289882076876	0.13347534108614	1	0.35000278255847	0.0057228917407341	1.96694532370731e-09	1.47841317253967e-05	0.00519124929122503	0.0851570253642566	0.0652591806511835	0.00233633592677784	1.14833956907955e-12	1.88991267998578e-08	1.4530061030822e-05	0.000521874015315123	0.000875661881254848	6.86403915754583e-05	0	1.73860254836724e-12	2.92676392376211e-09	2.30163033192772e-07	8.45582489136841e-07	1.45127236466114e-07	0.00551464882317114	0.0156992351134347	0.0341689640742175	0.0568561983248666	0.072329674227925	0.0703473735169347	0.00358701121164807	0.0109738729950097	0.0256672778370165	0.0458978540137654	0.0627476745579216	0.065583649064329	0.00185910693287729	0.00611220806168828	0.0153633022535446	0.0295232189161688	0.0433746042605202	0.0487191867887207	0.000767772885086158	0.00271264581670506
0.164956472604745	0.351804897077729	0.611483148897143	0.866198046311213	1	0.940877090094949	0.0767087873805287	0.186084260681951	0.367895316129075	0.592773758362475	0.778401696926514	0.833045403067304	0.0124227117759952	0.0342777999323946	0.0770831692066234	0.141272059829284	0.211010023788269	0.256862076435579	0.000700621036379371	0.00219893177844643	0.00562458385459719	0.0117251692458585	0.0199203945172198	0.0275820691432767	1.37607419854322e-05	4.91252869905387e-05	0.000142927706019691	0.000338904516810119	0.000654919992814605	0.00103145239473928	0.182114576977485	0.300616992018437	0.4059247729528	0.44837439527325	0.405134536875258	0.2994476760542	0.0362984153350217	0.0682128377722264	0.104859500499506	0.131859877450403	0.135637809316946	0.114133223127051	0.000624925155238525	0.00133695299206243	0.00233973922935123	0.00334951542448782	0.00392247079745434	0.0037575145338351	9.29202113106033e-07	2.26329307497314e-06
0.381184288843989	0.602214261446731	0.802350185557089	0.902279524125391	0.856622368531463	0.686537368694229	0.326596567527934	0.557723768952827	0.802769896811684	0.975120528704594	1	0.865835526292388	0.13747856765772	0.255152576660791	0.39765258771926	0.522231179871984	0.578630538329539	0.541082067320153	0.026667063414891	0.0559849335987624	0.095933700411115	0.137103918609009	0.164565850200172	0.166274704820244	0	0.00358671487598568	0.00903267703950743	0.0154679013259366	0.020889409375374	0.0230735216986684	0.0874738845851908	0.150434576555106	0.224732336605047	0.29287379576981	0.333511466218908	0.33205484612268	0.0831578728047357	0.138809410148162	0.201275958794058	0.254577591193615	0.281320211219335	0.271742592218423	0.0539213967426208	0.0879530801183504	0.124173889753317	0.152640857863975	0.163738540171164	0.153367459564347	0.0230550373913268	0.0374456881780914
0.173845412200166	0.368886186941639	0.556255872300669	0.596087337993761	0.453939796630179	0.245662963520061	0.172369912165298	0.435834141197198	0.783130407996303	1	0.907442237446271	0.58518213029959	0.0358002018172186	0.107863886969831	0.230950855706986	0.351411626040739	0.379984377836351	0.291990302662648	0.00155750146333851	0.00559184330829622	0.0142669246178199	0.0258677048660797	0.0333302243896209	0.0305190859973048	1.41667197893768e-05	6.06969940512342e-05	0.000184588253624428	0.000398838094477925	0.000612375695615408	0.000668164684360327	0.00169378166295484	0.0202206624242845	0.121258084043078	0.365265743874888	0.552701289844138	0.42010257193598	0.00154658832389675	0.0177282572137856	0.102078483147476	0.295246825905394	0.428962718616703	0.313066922510867	0.000238782381798585	0.00262835994525332	0.0145314499144001	0.0403564731297736	0.0562989589509623	0.0394521517671212	6.20800880049105e-06	6.58692153655942e-05
0.0223519387670188	0.170443133340202	0.604768731158389	1	0.770666658470028	0.276800287351994	0.0173706438688324	0.125354621538994	0.420740174090248	0.658056985076982	0.479688141614388	0.162950934034909	0.00571476279367155	0.0391968858153212	0.124511712947858	0.18421759658701	0.12700519251086	0.0407838644887967	0.000762734814831711	0.0051771260529982	0.0156395218592185	0.0219032667187567	0.0142682678132359	0.00430351951670239	0	0.000247463723597887	0.000792097904470166	0.00106409075256473	0.000637814820673155	0.000148769875874668	0.329942054963765	0.408040439953382	0.481581539211895	0.542424011550775	0.583057267511746	0.598118388643792	0.291887927407103	0.358827440638193	0.420974502448186	0.471333215385877	0.503620325269097	0.513548927862933	0.0885856679780211	0.108259371955115	0.126257586147865	0.140521921292395	0.149254671724879	0.151290040873347	0.00918649733657255	0.0111690772906947
0.674879114069336	0.878644641844102	1	0.994915491267782	0.865310242055546	0.657895556772385	0.647080330605776	0.796747915065295	0.857596758221257	0.806946577058711	0.663752079617712	0.477272557638886	0.187464924389301	0.218302253036863	0.222226513620917	0.197757510348787	0.153840101213135	0.104617800716049	0.0164101085848422	0.0180727862305963	0.0173995584223079	0.0146436992064473	0.0107736492013396	0.00692905995788859	0.000434042737496636	0.00045208657546823	0.000411633001024305	0.000327640980152055	0.000227974201730674	0.000138666848274071	0.334139040341939	0.466131695249555	0.435751544877348	0.272972014209364	0.114589863183807	0.0322346652950183	0.349609456584227	0.2675395044129	0.137196032642162	0.0471459156848275	0.0108566411984215	0.00167531231681632	0.0635978705556077	0.0266975036633289	0.00751013290426782	0.00141570731756581	0.000178833224243154	1.51381103725589e-05	0.00201143234207493	0.000463187508034382
0.228838532722129	0.477097147755495	0.779311675928983	0.997337716111935	1	0.785569211751082	0.00651064100488115	0.0195731790629185	0.0461026284359329	0.0850778880754404	0.123008298744856	0.13934096713355	1.95929795241869e-06	8.49372232589611e-06	2.88484398187653e-05	7.6766775554001e-05	0.00016004826295411	0.000261429942767168	6.23676451338135e-12	3.89867369158399e-11	1.909418452318e-10	7.32676122829115e-10	2.20267112550492e-09	5.18816734597353e-09	0	1.68286639023109e-18	1.3157873856365e-17	7.37561429763907e-17	3.20439454777194e-16	1.0888574262641e-15	0.436856454228667	0.515740872866445	0.563465109950207	0.569698652282349	0.533047656930595	0.461561492909165	0.0569627491868236	0.075075285368109	0.0915684211359178	0.10335634532374	0.107962080891549	0.104363355259438	0.000225771444133538	0.00033219134795914	0.000452324703252602	0.000569973915659995	0.000664664279047841	0.000717286044638295	2.7200254336876e-08	4.46792142366686e-08
0.0656224725595097	0.190216897222807	0.393003630612705	0.578771575869268	0.607552237414638	0.454596490417196	0.063830169269857	0.211025423491444	0.497270180480196	0.83524363513456	1	0.853401602679491	0.0131143345044153	0.049461530002113	0.132940694365248	0.254680180503935	0.347771545438487	0.338499353405949	0.00056449133907467	0.00244476502999817	0.00750471232030973	0.0164035274706561	0.0255501483056808	0.0283645795155533	0	2.04115107802677e-05	8.44083620660022e-05	0.000218145560758761	0.000391550404284281	0.000497151754417146	0.193278516471119	0.260711041374597	0.317265525012026	0.348316887382424	0.344996414468727	0.308278342078075	0.134060784920943	0.198487592786483	0.265125471185225	0.319489969444115	0.347337135574002	0.34066978383389	0.0606410750319163	0.098550926080138	0.144489588688498	0.191116424953096	0.228058711040241	0.245517925128606	0.0178864984827106	0.0319090459898533
0.224536138188364	0.666801119461557	1	0.757351148096872	0.289659772072056	0.0559464699832051	0.0287125069312626	0.154547141308713	0.420092035183854	0.576662256663606	0.399753445087042	0.139944718078945	0.000324711187583862	0.00316786700760116	0.015607387270549	0.038831760319976	0.0487907571897281	0.0309586237315429	3.24732954538202e-07	5.74264610518371e-06	5.12810650969724e-05	0.000231256468251876	0.000526652548552645	0.000605686749389222	0	8.9194161824777e-10	1.48726258065283e-08	1.21769824432972e-07	5.02721392862235e-07	1.04795817148028e-06	0.228257794692225	0.37589030373423	0.487284429357151	0.497267241953433	0.399468990468221	0.252616782110459	0.0632867671032347	0.117494429454244	0.171714728472821	0.197553042851381	0.178914609323158	0.127553914346138	0.00250392083183685	0.0052407545626458	0.00863481331115807	0.0111994833428739	0.0114348093692033	0.00919064041064054	1.41366919971461e-05	3.33572614661651e-05
0.0081980879475212	0.0675788159907039	0.283534662122352	0.610296629801131	0.67440571964334	0.382617515311967	0.0121486750030003	0.0999305598583973	0.41956806414892	0.903997507507492	1	0.567953668209402	0.00872408772419096	0.0720231269494608	0.30279517779175	0.653112570218189	0.723230914628683	0.411180780398527	0.00300511772988385	0.0252700904476605	0.106542175393123	0.230115579102812	0.255094173655831	0.145155655096851	0.000438527424907545	0.00425867419851986	0.0182201814531568	0.0394829818453143	0.0438230092293398	0.0249297520261713	0.0505604281890634	0.174513276113527	0.41949679314363	0.702819793705697	0.820804513475119	0.668231383093325	0.0306786015059215	0.11637218631713	0.307204255924273	0.565147359487532	0.724707878574802	0.647817702899439	0.00901530856096632	0.037756773766315	0.109559923785037	0.22136523577922	0.311706352237346	0.305941037646506	0.00122110786639078	0.00590069963826446
0.632027655993773	0.594989819984983	0.4723888780919	0.315913963143211	0.177315104632304	0.0826105382550824	1	0.922461144006873	0.71801848510164	0.471167571373596	0.259984585923914	0.119683865116694	0.821755894611736	0.742585897479835	0.566057529874202	0.363535103542535	0.195995930625061	0.0877241752314748	0.349728504594073	0.309316078671667	0.230312156398464	0.143884259029173	0.0746746149171751	0.0311481766866313	0.0745946381769251	0.0641458371711523	0.0458052636998682	0.0266159690666242	0.0117278105870265	0.00261213423166642	0.281785338127675	0.261896757492736	0.165492021792888	0.0698593679217088	0.0177542251906959	0	0.249762059324905	0.307919674547026	0.258762774252548	0.147623474062303	0.0557459965891971	0.0118058163165703	0.168327419946903	0.275926448299768	0.307529379051042	0.233603107143873	0.120083515721249	0.0401613712396219	0.0853872593489495	0.188143864387625
0.314748602734979	0.391894964625306	0.353074359590511	0.230172429050134	0.108575301984346	0.0370594880148001	0.584197909394423	0.898534355761215	1	0.805296732620882	0.469248073368288	0.197851653216363	0.380589237661525	0.723102741243913	0.994109300502865	0.988914830757846	0.711826689158615	0.37074923948975	0.0870268621223367	0.204251683905206	0.346871477962931	0.426247809418791	0.379006234087555	0.243849107920401	0.00698474351711621	0.0202503064749557	0.042481844177833	0.0644860457510351	0.070830247060328	0.0562940365044605	0.128448294159417	0.29822940000279	0.101023772532261	0.0049928408602594	3.60016892319969e-05	3.78746641570001e-08	0.00487332002063595	0.101313519466292	0.307298815974287	0.135989502628074	0.00878012901940579	8.27079818383631e-05	1.22455018636748e-05	0.0022794990595386	0.0619089244497137	0.245311616640843	0.141818858005964	0.0119619192708805	2.03787962997546e-09	3.3967727837387e-06
0.747149368698554	0.947695930654471	1	0.877977755509529	0.641068368223107	0.388602663481829	0.554434562886206	0.810347500490286	0.984600832088636	0.995334448010479	0.837171069289407	0.585456135798332	0.227939559156215	0.385894939594588	0.541000103906137	0.63005313884187	0.610124433839177	0.491182873730051	0.0489217412521531	0.0996389700623583	0.163494955854888	0.220657642154675	0.246545771364905	0.228440577826043	0.00143990942834592	0.0101679381010192	0.0236394900628701	0.0394679253690016	0.0522111651906935	0.0561422573833334	0.599547832833372	0.675399647498358	0.663093303103788	0.56732938484571	0.422714642782382	0.273779963677258	0.381524140943351	0.501374534636457	0.573706465153489	0.571994558561445	0.496893185724107	0.375837282889577	0.14772903395784	0.228109498848176	0.305192269349358	0.355009083696048	0.359479078131788	0.316894168883822	0.0319378018431549	0.0610588821955187
0.282712551679089	0.2640181951261	0.235047033241925	0.199483426305687	0.161394299563624	0.124478909925801	0.598603382652237	0.586316562533242	0.547468422074155	0.487326078407501	0.413536078490072	0.334533382571206	0.224617929836832	0.230749517877601	0.225979697372961	0.210974564359934	0.187768260302149	0.159310497465431	0.0149112378097667	0.0160684923154727	0.0165054964976641	0.0161613406964347	0.0150840835770564	0.0134197406857728	0.000144946712562881	0.000167856512267219	0.000183242728125494	0.000189031642310662	0.000184416352556244	0.000170041320767788	0.00951049575958585	0.00938862853358476	0.00524991744713394	0.00165020529799768	0.000272797033122778	0	0.097939070768989	0.130730051712278	0.0990816009358466	0.0426313007547957	0.010397457850206	0.00141648115665168	0.307759315385695	0.555370605972367	0.569116894637424	0.33118321489211	0.1094297198382	0.0205123116545032	0.295844219971437	0.721787696553067
1	0.166368602901813	0.00277995914203672	4.66553154555694e-06	7.86429002318234e-10	1.33141543098857e-14	0.153940906474208	0.421415183323125	0.115867594848378	0.00319970160432962	8.87467872234095e-06	2.47224481347907e-09	1.99174066772482e-05	0.000897167845511859	0.00405891805053569	0.00184434660127901	8.41725472907121e-05	3.85828295799042e-07	2.16588929218916e-12	1.60532117057863e-09	1.19504232159233e-07	8.93511841126139e-07	6.70985310666342e-07	5.06082577841008e-08	1.97652614042457e-22	2.41420877283304e-18	2.95720206222736e-15	3.63816839416739e-13	4.49552344338899e-12	5.57921902121513e-12	0.0106746110555251	0.181668279919207	0.176247733161099	0.00974732321216068	3.07301433148652e-05	5.52282390042158e-09	0.206322414061795	0.663379856234083	0.121589351057006	0.0012704166959245	7.56683451507114e-07	2.569210398276e-11	0.278713640562466	0.169302323471093	0.00586252899871578	1.15724278282432e-05	1.30221096947791e-09	8.35325249770734e-15	0.0263140381729213	0.0030198197388727
0.866450030616371	0.836901643734415	0.708368647596679	0.525409900451987	0.34150037415722	0.194508294741186	0.808096071912516	0.856597227010481	0.795690812344247	0.647688272386069	0.461999743246149	0.28878288167346	0.255255017868846	0.296941382225201	0.302706100892063	0.270411796268933	0.211682084193871	0.145210019404057	0.0273072143423248	0.0348623457504839	0.0390022644801655	0.0382364048264718	0.0328487077900504	0.0247293977273882	0.000989400962437158	0.00138622684198938	0.00170196368895795	0.00183113467778871	0.00172641140014006	0.00142633754377647	0.401935823014937	0.821679593758609	0.660033980421046	0.208328216051898	0.0258373460438032	0.00125911592114107	1	0.503527048784243	0.0996239179071361	0.00774501808139972	0.000236591567457777	2.8398414503901e-06	0.0252001464089573	0.00312538042588279	0.000152307299720672	2.91646356998007e-06	2.19437274325413e-08	6.48757290249294e-11	6.43229430245165e-06	1.96491039134884e-07
0.531507720591951	0.431807917617488	0.218274966337217	0.0686078465672918	0.0133480231974337	0.00153194610721497	1	0.79411007528918	0.392402003909263	0.120612226803538	0.0229982533077589	0.00264444095913999	0.846244400183025	0.656846944341341	0.31724167493657	0.0952943278221401	0.0177404587215829	0.00197020516474077	0.322081105928108	0.244340140810528	0.115311957824682	0.0338071936820749	0.00609403018682472	0.000597950333279067	0.0550650003016003	0.0408081125191206	0.0187754691239702	0.00531568919212517	0.000861568467444996	0	0.237841047410706	0.162351511811439	0.0845790282827622	0.0335974279292152	0.0101342833858043	0.00226841788111911	0.361294404553334	0.282267562381321	0.168343003801737	0.0766159136260437	0.0265728384179272	0.00697609426458131	0.400705481763587	0.3582799023995	0.244558629630572	0.127420315267784	0.0506435611539442	0.0153127303237581	0.324483989517601	0.332033984167673
0.565267897992226	0.569032626084866	0.519095515520177	0.429070868182034	0.321245119250456	0.217693022161797	1	0.997584949511298	0.901998835883526	0.739150911704622	0.548835544841945	0.369092901259229	0.777731700512546	0.768862158204428	0.688874522476116	0.559312344770662	0.411402784575839	0.273970301162422	0.265199699313874	0.25978140588223	0.230481574606112	0.185136940243607	0.134517999673749	0.0882283659326561	0.0380715399725363	0.0368964999278591	0.0321937031747709	0.0252115029638708	0.017582888124231	0.0107146781840205	0.283558118191377	0.361342939834758	0.372035428015352	0.309524139055142	0.20788802298932	0.112332613410394	0.173690417426739	0.258130060917983	0.309543042835045	0.299862043533978	0.234619164662321	0.148011698075089	0.0650455852470251	0.113657825533777	0.159227467633393	0.179761351353685	0.163747125673008	0.120238988578061	0.0136787970015752	0.029764565490258
0.60561445473965	0.870062531952539	1	0.919779263032356	0.676895916359761	0.398206041230312	0.516005296962005	0.749687053745256	0.871210228223323	0.810133981829881	0.602702627748115	0.358362571345691	0.334179157817549	0.491332350601235	0.577441663091484	0.542828864166233	0.40807476823352	0.244971248510395	0.16392817454155	0.244365344435172	0.290626206753007	0.276157135932106	0.209575669333519	0.126682512695961	0.0600457670048651	0.0913818679205416	0.11023568787093	0.105843951312819	0.0808257739639868	0.0487518841896213	0.454032934563065	0.563355440830103	0.56267141923578	0.452379133343518	0.292493860220318	0.151597191648443	0.251515024498857	0.39758933352729	0.505236543594951	0.516722988094273	0.425365433675833	0.281593013547948	0.0865780767527108	0.175947144226713	0.285322627785412	0.371502045273504	0.389092111705782	0.327881102490373	0.0170438065764719	0.0475850969032622
0.498468052773744	0.402797629939517	0.279508367180955	0.165686052305369	0.082649367845935	0.0329826805161602	1	0.948507487168028	0.775019562735713	0.545019196262632	0.329026591333337	0.169313554596021	0.811837261506462	0.902246499253595	0.863856167234061	0.712427506236761	0.505597822230348	0.307950757934856	0.264632832351445	0.346071640104825	0.388771945592427	0.375613918104843	0.312007775036888	0.222355618605812	0.0294224149817858	0.0486291220230161	0.0661084221215671	0.0757714985510062	0.0737626720318228	0.0609088591423735	0.0189702064957867	0.0148460812770694	0.0105984558585906	0.00656327820722733	0.00298458693034027	0	0.178421992863987	0.159522703296944	0.136446467226191	0.111516717365554	0.0869055521399528	0.0643408816784437	0.478037360270326	0.456690575380253	0.418244975642908	0.367112632116978	0.308724271673876	0.24858742548021	0.463812566874874	0.472027430085481
0.0561348153932118	0.1277543161574	0.144016344000075	0.0804157096907884	0.0222414416295568	0.00304703810136953	0.131345852712452	0.514946040993958	1	0.961902810578625	0.458305748545961	0.108161408185625	0.00369457094341543	0.0249523495888965	0.0834741103673943	0.138320028348056	0.113530161739109	0.0461562334308464	1.24931936848374e-06	1.4535320041615e-05	8.37658795787832e-05	0.000239112630190166	0.000338088799229137	0.000236783786404458	0	9.67105139398428e-11	1.00544418501001e-09	4.96408799721434e-09	1.20985029550606e-08	1.45977557427234e-08	0.0782149593921065	0.0704346016316449	0.06094101779409	0.0506594821378911	0.0404612402305058	0.0310488155747122	0.108375384201211	0.103630068541352	0.0952068777148096	0.0840384942434859	0.0712714515593519	0.0580738137990621	0.125511599336169	0.127437691501868	0.124319521527569	0.116522063325129	0.104931143292907	0.0907879156331866	0.121492498859713	0.130985250100346
0.0809422160573942	0.0280220891350261	0.00444694118305102	0.000323487656793919	1.07867207288373e-05	1.64874048724397e-07	0.896453735259452	1	0.511337418324769	0.119853467826883	0.0128774267994164	0.00063422452202479	0.033146664987595	0.119140291104028	0.196296669186467	0.148252716378097	0.0513248683600387	0.00814495115614109	4.09176595815444e-06	4.73888822789665e-05	0.000251580775018817	0.000612228976349406	0.000682945054501963	0.000349215171150644	0	6.12430578590686e-11	1.07478172391812e-09	8.43912652457993e-09	3.03374248938148e-08	4.99852928827041e-08	0.000105104525603774	9.24893386193847e-05	7.81970019567353e-05	6.35209087471769e-05	4.95759988666833e-05	3.7175294181676e-05	0.00593642753702426	0.00544228282187281	0.00479363778881807	0.00405674299706532	0.00329851107623532	0.00257683475953803	0.0874169625994208	0.0834905508547803	0.0766138191774236	0.067546845209664	0.0572178058135269	0.0465677763748153	0.335608573763938	0.333933768877555
1	0.922500068097124	0.727398519419606	0.490230747133167	0.282359653750282	0.138944577094339	0.740795537594993	0.69728423524235	0.560989774708928	0.385756373327036	0.226687337086786	0.113798461215051	0.254560775648315	0.244478109797537	0.200665843670376	0.140747328626828	0.0843323751191623	0.0431248222354747	0.0404219290638275	0.0396072557625526	0.0331387169508352	0.0236601932849856	0.0143882738806129	0.00741319577304085	0.00277146307297072	0.00277115510220888	0.00233362341642607	0.00164022809310825	0.000934145720197864	0.000386697588186487	0.528501023428989	0.502167667608789	0.430778598793343	0.333618357898175	0.233242837446602	0.147186001814531	0.428496715124874	0.349258670080352	0.256993102668707	0.170696427866473	0.102317811552045	0.0553157494702522	0.228337574861548	0.159616386690465	0.100697543472966	0.0573042137491574	0.0293794057344893	0.01352498045969	0.0798856297187112	0.0478338504644991
0.0640364548557112	0.00274775987987782	5.39418545302574e-06	4.84471871556359e-10	1.99070440247716e-15	0	1	0.18908733374028	0.00163576335288162	6.47402106825674e-07	1.17225836556586e-11	9.7107200612615e-18	0.140181995561682	0.116806125068473	0.00445281440270572	7.76603187380425e-06	6.19668388359291e-10	2.26211688257731e-15	0.000176402199160414	0.000647721502415394	0.000108809855150562	8.36264667060505e-07	2.94045719468306e-10	4.73022216831101e-15	1.99266948816313e-09	3.22426353154489e-08	2.38682945939073e-08	8.08365641040995e-10	1.25253508624635e-12	8.87903407142965e-17	0.0356383331043186	0.00871048817095482	0.000153128674110231	1.93624122803691e-07	1.76096741011308e-11	1.1519421709145e-16	0.26396577450663	0.0699350359348097	0.00133269539981303	1.82665238890627e-06	1.80081804575612e-10	1.2769460407107e-15	0.0903366695716696	0.0259437844167852	0.000535909545353535	7.96230065683467e-07	8.50892247516688e-11	6.54032345173063e-16	0.00142845560643177	0.000444690722314373
0.531539871212353	0.529738445438038	0.479438429662489	0.394003903331526	0.293927627974941	0.19892024575138	0.928189532736853	1	0.978547900520615	0.869716387895206	0.702027906960731	0.514558925338729	0.765770209776568	0.89190406144167	0.943490420612559	0.906507583688741	0.791060174886642	0.626917495412192	0.298056628077438	0.375569919502189	0.429633323761188	0.446278728950656	0.420955782959387	0.360542118859331	0.0536264676948397	0.0736045558988953	0.0913847887994166	0.102809615289248	0.104879843575021	0.0970275623782856	0.429105177140872	0.392695098735273	0.28315517703601	0.160595552488232	0.0712114070403793	0.0240855130970782	0.33109182176652	0.433057991618256	0.446396553391355	0.362674410700898	0.232049845047403	0.116574096593638	0.121113505945882	0.227317107420204	0.335152409104075	0.389177333575629	0.356140782701542	0.256750137187189	0.0198713369943198	0.0558839561636526
0.138817399101225	0.193496550603438	0.181028589734827	0.11367519952378	0.0479103006193787	0.0135530383325772	0.968381427550885	1	0.693103617781418	0.322434087201331	0.100676555058677	0.0210989259974334	0.496272194998081	0.379662511684131	0.194948593578653	0.0671872879126824	0.0155417069387903	0.00241298603731653	0.0186837634371333	0.0105892777761079	0.00402821730501629	0.00102849885835414	0.00017625345934807	2.02721310755337e-05	5.16739276094853e-05	2.16963278406344e-05	6.11373660244558e-06	1.15563722213927e-06	1.45855681304676e-07	1.15258531039941e-08	0.0465735003817117	0.0712964646615879	0.0850856252197543	0.0791595794733535	0.0574129479315163	0.0324620018050635	0.62760562704422	0.661313298004811	0.543233781032083	0.347876720704948	0.173669299106881	0.0675895911034849	0.289772326722353	0.210168995856607	0.118833660643696	0.0523804693032661	0.0179994141469633	0.00482176889389652	0.0045840467238722	0.00228850570053651
1	0.279149399329429	0.00997267124467306	4.5595753347437e-05	2.66773637853316e-08	0	0.533802244161096	0.653298861734036	0.102324943835282	0.00205111133748492	5.26180680863395e-06	1.72550589133072e-09	0.043055191636262	0.231021203187698	0.158641301204875	0.0139417982082035	0.000156804825490145	2.25701439194074e-07	0.000524729393282239	0.0123440171734295	0.037163426359151	0.0143190130721994	0.000706071252000957	4.45576100135334e-06	9.66293592049871e-07	9.96611560573006e-05	0.00131546703022729	0.00222214356786636	0.000480399300579558	1.32913980276554e-05	0.13200616698039	0.0949155982078918	0.0494211889684132	0.0186346406064206	0.00508816380991989	0.0010060820005361	0.224715888147177	0.252278323655241	0.20509653592141	0.120744941541713	0.051476830347798	0.0158923046378725	0.173872001028843	0.304774479175361	0.386865297936868	0.355609360289958	0.236711209483006	0.114102903766715	0.061147941159632	0.167353027364194
0.815903417327855	0.974067524054698	1	0.882976766940753	0.669940205807172	0.4355254412716	0.530130368965497	0.726130379387931	0.853779001138273	0.863006575136318	0.749992694510927	0.55968114539653	0.22559968792053	0.35832132977267	0.484723406433918	0.561838507009346	0.559108677860274	0.477664334984202	0.0568830550463186	0.111804954794681	0.178502321966514	0.239923965488727	0.274722662546999	0.268983352228442	0.000124425369605045	0.0145856263110125	0.0359342296550824	0.0612258528920294	0.0837071578350428	0.0954027449299409	0.45849068802558	0.612118257274136	0.642065667776433	0.529581240268385	0.342135457262141	0.170513137639333	0.275688067145917	0.460113286196302	0.599582749247049	0.61390200557649	0.494086303022218	0.311101468335864	0.122826567938301	0.262546169564847	0.428023793144696	0.544680669359459	0.544354767498734	0.42725071483766	0.0358071561462854	0.110270180031474
0.495706766937871	1	0.435983124550661	0.0410803264445898	0.000836551379386094	3.68167866051027e-06	0.00856803797671333	0.0778571993536169	0.152901131422519	0.0648958832672978	0.00595275657713674	0.00011800859136594	7.91330178681615e-07	3.23904786145331e-05	0.000286530943068855	0.000547797719664872	0.000226341108232741	2.02116227230994e-05	3.90529534526016e-13	7.20038575224227e-11	2.86914283853477e-09	2.4708313492238e-08	4.59863100381699e-08	1.84973089382814e-08	0	8.54261299326437e-19	1.53514607899129e-16	5.95505423597852e-15	4.99244730470887e-14	9.04556550283954e-14	0.0460170075870425	0.0683925183275404	0.0499075382894508	0.0178809682992511	0.0031454533550276	0.000271670696856664	0.0185136790994264	0.0498396454254348	0.0658755854034296	0.0427505161608789	0.013621519899963	0.00213096887857663	0.00423287523843073	0.0206399989452424	0.0494141358523084	0.0580844752857168	0.0335224898119987	0.00949904173757065	0.000549979602418889	0.00485749962666018
0.689092666417487	0.678030293947075	0.460489972741749	0.211716455662712	0.0590010968875223	0	0.886856648461278	0.964049656754127	0.726361831955275	0.376024447880028	0.127649270349044	0.0195759410859659	0.832731104531492	1	0.832747551135088	0.478530867111599	0.184375254101313	0.0395831783813441	0.569641544028643	0.757303709307318	0.696374852043047	0.441698082768331	0.18858013644703	0.0468128230587539	0.280213840777518	0.415809323573713	0.422712859619384	0.294679346487874	0.136918688592518	0.0355853105311018	0.190444934478061	0.207361137062401	0.20463122626124	0.18296120062092	0.147750470297072	0.106912910864323	0.244728557704848	0.307207912777605	0.349819744827555	0.362129070985502	0.340963018887735	0.291734855366403	0.178285904003352	0.260173983854863	0.342212099434643	0.408206369766622	0.442790966424722	0.437209495390873	0.0689127846990661	0.12303431436037
1	0.825665234571055	0.539469877474384	0.278530990208054	0.113056489458343	0.035298860385921	0.973556266383579	0.953339601549989	0.738979452654523	0.453175624820133	0.219417146568301	0.0832438771266829	0.614467363913937	0.713711655314392	0.656118926528052	0.477294149864301	0.274436193136206	0.124228062993642	0.25078960494947	0.345978623675112	0.37735808849122	0.325538875942092	0.221959368019192	0.119247312934869	0.0651923066432587	0.107735303525604	0.139865360094722	0.143223128053522	0.115715500738256	0.0735396011045531	0.469638312735006	0.27764544380707	0.12358914249099	0.0406650046209694	0.00889109328182611	0	0.713344583082019	0.524646137054847	0.291767114988161	0.12211318383931	0.0376560106364644	0.00750600312829653	0.780446393344075	0.713192388076465	0.493344312577904	0.257930881482709	0.10129492552583	0.0290229283986602	0.615215505464499	0.698430464271261
0.000137357206377349	0.012823517917464	0.146648848373788	0.20543095120825	0.0352507891354254	0.00074094770230005	0.000248322363510762	0.0322523584576406	0.513124635302383	1	0.238722239827425	0.00698074071759306	1.4897806737504e-05	0.00269189396142632	0.0595812006045369	0.161538593983325	0.0536486864545084	0.00218251699249669	2.96580389680687e-08	7.45583829939379e-06	0.000229581985107868	0.000865953898254693	0.000400099012083054	2.2644143505789e-05	0	6.8333519283133e-10	2.93548290706077e-08	1.54045812706988e-07	9.90169284208302e-08	7.79448173033855e-09	0.0521268023558586	0.0605797485970082	0.0676428731433621	0.0725679446417797	0.0747990008081505	0.0740755641122214	0.0426997476640669	0.0494950046228053	0.0551220837969224	0.0589818081294411	0.0606371434973971	0.0598945882688805	0.0229559016498701	0.0265399496431794	0.0294804447279926	0.0314627126822378	0.0322616440386293	0.0317837417291483	0.00809968678748572	0.00933993045979471
0.588711064434293	0.538130189768463	0.459273307830599	0.364959054979775	0.268521523141384	0.180820464493125	1	0.96098357773971	0.864762518446513	0.728005507315769	0.572255018982333	0.418425884037815	0.752422793700562	0.758343690296849	0.71533788649249	0.631144873554273	0.520051224411513	0.398935498177665	0.238374115010132	0.253530530031905	0.250701447499201	0.230403915398685	0.196248837627983	0.153891823557793	0.00563154499602153	0.0102867545583493	0.0120993843075988	0.0107402015840354	0.00645681124039965	0	0.55547115333192	0.480795224743076	0.382457356378593	0.277873922892957	0.181909409842961	0.103791645200274	0.689670452571981	0.674504007719888	0.608869793245989	0.506510123446937	0.386928380944279	0.269374759287901	0.462342600890971	0.510747317368178	0.520004799553902	0.488099166914465	0.421884176271217	0.334688194054083	0.15456859146131	0.198719434960239
0.638476605932608	0.568064390029628	0.429356873605062	0.275080630376115	0.14846564617853	0.066209987424588	0.901705388994886	1	0.943292731265152	0.75669100187134	0.515710940851967	0.297812951561955	0.51155021645197	0.707701236446762	0.831944915379974	0.83164480656536	0.706934644686243	0.510623938816242	0.113355012960045	0.198900871108952	0.293388667953599	0.366401571403753	0.38837227252	0.349571590757118	0.0049730591690723	0.0176549917044655	0.0371573639024141	0.0608931105414647	0.0821981461318359	0.0929665694826908	0.124579866533156	0.0883171950345178	0.0530397223492516	0.0259983552206246	0.00897517851408146	0	0.445519765733183	0.398034511090677	0.307517564264395	0.204946685915293	0.117044246573642	0.056184646360496	0.635085968787294	0.704364461990071	0.676605683334864	0.562826628172618	0.405053328773632	0.251566477833236	0.367995031901039	0.507178531902488
0.347866363040448	0.296794995970151	0.221574217989253	0.144555234402831	0.082138677111368	0.040275864627394	0.997827745046266	1	0.877886260149819	0.675012683824973	0.454420431675791	0.267586098480792	0.637746541347837	0.75031817515494	0.773188276543559	0.697884188084215	0.551673527626564	0.381773953827166	0.0895482634642833	0.124384680528064	0.150840115557668	0.159930607893017	0.148307809065968	0.120230337273127	0.000764365694403966	0.0025874634632707	0.00458365925378925	0.0062279381762261	0.00697833574069201	0.00656107095353017	0.0709421763804204	0.050134016289427	0.028962802152373	0.0132463385488214	0.00417794443117778	0	0.177747594881421	0.167413044109594	0.130832239798588	0.0846256564582673	0.044958515176172	0.01911957156049	0.170632166021187	0.212417347973248	0.219561931726802	0.188473498972501	0.134220202496945	0.0790203460976319	0.0626055684907576	0.103811129962921
0.872168601084474	0.699770024061161	0.478469660047431	0.278803069120077	0.138447293941985	0.0585887493239833	1	0.95690977817537	0.780344206571034	0.542307515220954	0.321180479147048	0.162105039910748	0.722466212478229	0.824526530124613	0.801929055846379	0.664678272791918	0.469495247821215	0.282614869211135	0.328891689699354	0.447668143013647	0.519282437715085	0.513328377104945	0.432445220807461	0.310463875677604	0.094341984145436	0.153152856303655	0.211879501778687	0.249802512609603	0.250985579855823	0.214904173090059	0.21585135281006	0.426542256193235	0.562006521208843	0.493733806655101	0.289212130927763	0.11295660585956	0.483323484241249	0.656114586794487	0.593873204334757	0.35840986358818	0.144224113559242	0.0386958859935793	0.286211229448313	0.26690898390682	0.165963142992127	0.0688067546403889	0.0190202436089685	0.00350532657545466	0.0448226977045129	0.0287148525960995
0.347866363040448	0.296794995970151	0.221574217989253	0.144555234402831	0.082138677111368	0.040275864627394	0.997827745046266	1	0.877886260149819	0.675012683824973	0.454420431675791	0.267586098480792	0.637746541347837	0.75031817515494	0.773188276543559	0.697884188084215	0.551673527626564	0.381773953827166	0.0895482634642833	0.124384680528064	0.150840115557668	0.159930607893017	0.148307809065968	0.120230337273127	0.000764365694403966	0.0025874634632707	0.00458365925378925	0.0062279381762261	0.00697833574069201	0.00656107095353017	0.0709421763804204	0.050134016289427	0.028962802152373	0.0132463385488214	0.00417794443117778	0	0.177747594881421	0.167413044109594	0.130832239798588	0.0846256564582673	0.044958515176172	0.01911957156049	0.170632166021187	0.212417347973248	0.219561931726802	0.188473498972501	0.134220202496945	0.0790203460976319	0.0626055684907576	0.103811129962921
0.931543073636782	0.989987483355041	0.924389958879735	0.758212555263796	0.545904035954595	0.344362839118121	0.72477489034529	0.908374178937566	1	0.967241459584474	0.821917224290214	0.613253830960708	0.347902276374617	0.515735799231457	0.670156024113524	0.764456352130809	0.765936643833563	0.674061418061081	0.100142057929692	0.178734812879166	0.276262726178059	0.372977060478229	0.441291692912513	0.458141672836411	0.0132401687247496	0.034157906273841	0.0667974862635458	0.109489729960712	0.154783379716012	0.190641472271674	0.675162098113474	0.648270015999789	0.573790678867718	0.467995801488713	0.351459178869345	0.242624860500173	0.521951573760414	0.513213164254935	0.465080084077625	0.388296542058214	0.298430705863005	0.210772931329983	0.239644691672008	0.241351864936311	0.223752063949891	0.190839298445155	0.149525184400133	0.107286147368264	0.0622424276289778	0.0643790311705864
0.207852943242398	0.359428462071922	0.2660874098368	0.0843318762376502	0.0114423380608824	0.000664650538062636	0.702725584467146	1	0.609213908685521	0.15888949885633	0.0177409207497394	0.000848032879215965	0.0793389223352652	0.0929091486012505	0.0465785793981751	0.00999699724987166	0.000918562012052698	3.61329098235766e-05	0.000299128484244003	0.000288262336141127	0.000118925121501051	2.1004620756931e-05	1.58822155175422e-06	5.14095201308141e-08	3.76592810786633e-08	2.98643284124757e-08	1.01374165161249e-08	1.47133207565098e-09	8.92606646620955e-11	0	0.060071236955891	0.0536703254530429	0.0414067516638095	0.0275852785277548	0.0158691207186414	0.00788311084429289	0.121785666098749	0.111286980272216	0.0878136075892656	0.0598340719567541	0.0352050186119904	0.0178866857079916	0.139957197320022	0.130804880300785	0.105565482550079	0.0735680433690383	0.0442716545279693	0.0230054948198994	0.0911724779408306	0.0871511249747703
0.951054653157245	0.734425163982374	0.310944444090022	0.0721790616796335	0.00918613536716006	0.000640984648127981	0.795142582030615	1	0.689522062135507	0.260669075307622	0.0540286398393944	0.00613976481499224	0.261503924046723	0.535606837520627	0.601460613885939	0.370306599632842	0.12499967658225	0.0231339346691573	0.0338302393159563	0.112845926491365	0.206376328213956	0.206931713720696	0.11375942958163	0.0342879038071998	0.00172157358855212	0.00935231921877307	0.0278551967861434	0.0454868977058922	0.0407248584586747	0.0199906091143058	0.576375143091827	0.39122984804735	0.00635336173134829	2.46842563810767e-06	2.29446417749623e-11	0	0.235460107085208	0.866209336721418	0.0762383077793499	0.000160534544158993	8.08739423466192e-09	9.74240529331593e-15	0.0160976723823754	0.32095740008725	0.153100484897476	0.0017472321121928	4.77056155131265e-07	3.11625190588397e-12	0.000184180006851432	0.0199024058992792
0.961602854547671	1	0.8073300294031	0.505732293334888	0.245316093680388	0.0914179577137364	0.937788073886087	0.981984189731681	0.798265263101244	0.503511676233487	0.245935746557441	0.0923017062606357	0.528293903891611	0.557075370501589	0.455800115301598	0.289119943944862	0.141687430594306	0.0529287788982495	0.170970773103886	0.181634376825966	0.149362175226307	0.0948241250171043	0.0459891262352324	0.0163133030073174	0.0303857002768971	0.0326419210249751	0.0266977378702343	0.0163724307522248	0.00701151809248498	0.00126951576425993	0.243444957012717	0.144564509187376	0.0690981047200147	0.0259105356568803	0.00672715226366697	0	0.411223162927885	0.310649325775785	0.190413788054017	0.0942471295779721	0.0370269655154062	0.0106936463222197	0.455686128674859	0.436552133307973	0.339895973890189	0.214821632471249	0.109783156417586	0.044751762254411	0.331553984990674	0.402752950706833
0.95794983210001	1	0.865809646843882	0.621460991902765	0.369233620745301	0.180722456842786	0.608261801778924	0.841047871055006	0.964077182352918	0.916547703657785	0.722578105258224	0.471959761298437	0.211471773676196	0.3895474070361	0.592297063070646	0.745824291659808	0.778607075605512	0.673990766686429	0.0376074155753269	0.0971398083382071	0.19906646711069	0.333901928474724	0.46246922820345	0.530418080942965	0	0.00997307866047636	0.033905981351795	0.079967483362379	0.149641920897154	0.22897039486093	0.413922705382664	0.323717716688352	0.216955535573043	0.124018223242589	0.0596400562447197	0.0230153671190366	0.478695951090152	0.42058160146979	0.317167631301804	0.20487158101262	0.112712688853618	0.0519282017359981	0.475864142803708	0.469435161566941	0.397713255384195	0.289114937931749	0.179861673492597	0.0950627991564496	0.406608999409613	0.450388384226058
0.712607208271406	0.462131845339783	0.129870623679084	0.0158147305036014	0.000833456641517277	1.78906610959737e-05	1	0.869040797449559	0.327273804066923	0.053408083778876	0.00377585067236387	0.000114552869879156	0.46199209169012	0.538020850013883	0.271515351756528	0.0593766387147485	0.00562589813765037	0.000229890372604909	0.0702666070574634	0.109657971788048	0.0741580556416119	0.0217316972694491	0.00275875566023552	0.000150689045611722	0.00351734451234685	0.00735706760806775	0.00666717714816162	0.00261756696459393	0.000444464046919102	3.16689646594063e-05	0.448304047196595	0.339389067683493	0.14725583579164	0.0366175781934019	0.00521774769581089	0.000425100510623321	0.381281560713693	0.244933690158689	0.0901777652731067	0.0190275820762989	0.00230007385878845	0.000158308616008691	0.234565958458773	0.127862896422637	0.0399455215976762	0.00715141596631091	0.000732808830987652	4.19734542502375e-05	0.104382800538039	0.0482816920024148
0.85114880205583	0.744880263601034	0.560226842301032	0.36209710729034	0.20111081696111	0.0959613680682195	1	0.944391949184977	0.766487997520219	0.534629215089073	0.320461839446043	0.165054295370681	0.626832782591006	0.638813810538843	0.559492793868734	0.421120818892046	0.272391781636604	0.151394696349268	0.209590415348706	0.230504711606722	0.217853467087583	0.176937255305052	0.123485487051812	0.074041779269873	0.0373128969820613	0.044301636226309	0.0451860635856867	0.0395935001169627	0.0297988260656663	0.0192526538417888	0.555657902611643	0.496115395678955	0.310970857835222	0.136812077641696	0.0422021810201976	0.00906832073810442	0.638435463104241	0.524030784170864	0.301963580615415	0.122121333112776	0.0346147229561155	0.00681407174955418	0.425542840893361	0.321094649917813	0.170072676775821	0.0631965008933364	0.016422514794852	0.0029190023065667	0.164509654384355	0.11409256711049
0.0395020132808236	0.0161427371554851	0.00151483137107766	3.26422836888108e-05	1.61516623385188e-07	1.80250854808251e-10	0.528215771345196	1	0.43472819401151	0.0433975073185116	0.000994811811155432	5.23655878152291e-06	0.0261821876937152	0.229628219768051	0.462459555009413	0.213870766609948	0.0227121509737028	0.000553852697587624	4.81063756612678e-06	0.000195457772404349	0.00182361073690028	0.0039069738211575	0.00192210908852773	0.000217142447655495	0	6.13436525636736e-10	2.66525995971431e-08	2.64561493121555e-07	6.02973011578316e-07	3.15568116978834e-07	0.0212206981451371	0.0206053263839159	0.0192232825300851	0.0172307356821598	0.0148391256616493	0.0122783787331223	0.0762835807355311	0.0756445068705956	0.0720695718728484	0.0659712493716757	0.0580210650044991	0.0490280820443014	0.14793535151189	0.149811374524683	0.1457625072728	0.136262104454092	0.122386234958499	0.105613218502695	0.154768423972311	0.160059581142021
1	0.919750282532931	0.71164974683099	0.463221925867244	0.253652037878589	0.116846052060465	0.706601194595899	0.691011601049393	0.568489894713289	0.39344732706082	0.229074574518093	0.112200196448205	0.249777842366362	0.25972031586036	0.227187469560273	0.167181903493642	0.103495292529768	0.0538987094408514	0.0441711419643351	0.0488350550092009	0.0454204230107491	0.0355383374866689	0.0233921144071127	0.0129529381200849	0.00390776572998708	0.00459369985040509	0.00454279511312853	0.00377928917874922	0.00264498697287872	0.00155726811010806	0.319948684840334	0.375932228209476	0.359149404310548	0.278982591475963	0.176203860757062	0.0904878142224942	0.105398717724866	0.0907964984787696	0.0635973816456237	0.0362197737499398	0.016772144390558	0.00631491943268826	0.00170300991796228	0.001075611641646	0.000552370113970024	0.000230643496910117	7.83048418933015e-05	2.16158531756852e-05	1.34966463853763e-06	6.24983740337924e-07
0.144383694257511	0.172631783419254	0.179244576582292	0.1616195712609	0.126550695421588	0.0860513684380006	0.260743103794428	0.275707345809211	0.253166654877175	0.201877226030679	0.139794734360014	0.0840653367897032	0.290000943689217	0.271186344244175	0.220221076581699	0.155300411201673	0.0951062349577529	0.0505787430442565	0.198645115362187	0.164277919744252	0.117978578337357	0.0735783054798933	0.0398491502013554	0.0187417873665696	0.0838008200386119	0.0612889910317168	0.0389259602324228	0.0214693480589357	0.0102830284733859	0.00427706528443935	4.42238017506628e-14	8.08875019001485e-12	4.70142502761828e-11	8.68368383252147e-12	5.09684848617118e-14	9.12774190115035e-18	2.92330368202725e-08	9.78159504457644e-07	1.0400922322836e-06	3.51447497207251e-08	3.77377046019287e-11	1.2873276509155e-15	0.000428221708488848	0.00262131084433764	0.000509911488237644	3.15208193034069e-06	6.19193838243916e-10	3.86491187705212e-15	0.139009357274178	0.155671094318323
0.723574097690752	0.923597109378625	1	0.918407277969412	0.71546520054049	0.472780542879666	0.680084405195029	0.835059468758853	0.8697408632502	0.768387386467517	0.575822274495584	0.366028225109665	0.216633128834985	0.255878912414886	0.256366929363122	0.217874994347991	0.157061831596686	0.0960399241250224	0.0233867126570397	0.0265725870719676	0.0256104010604572	0.0209371132449454	0.0145189465425363	0.00854026392247706	0.000855649180042684	0.000935223546926954	0.000867067701541496	0.000681880807371447	0.000454864251328536	0.000257378951425882	0.589088646535154	0.372571224591053	0.004351340885638	9.38473571974731e-07	3.73771452586684e-12	2.746867533659e-19	0.111563173312998	0.244801594424513	0.00991956818175132	7.42260642505416e-06	1.02566430398373e-10	2.61719237025857e-17	0.000307256356070859	0.00233915491936837	0.000328853324730017	8.53749829454688e-07	4.0930228055723e-11	3.62360024312134e-17	1.23061074603847e-08	3.25045037226451e-07
1	0.867230263523352	0.565636746471214	0.277465608710597	0.102364030967228	0.0284016901222995	0.813246203325905	0.514080700020521	0.244404273872618	0.0873881391882035	0.0234991604988517	0.00475168038751274	0.437409266015109	0.201544665679591	0.0698425420792267	0.0182020736800373	0.00356689848313323	0.000524775334028647	0.155595338522761	0.0522576188360446	0.0131992090267053	0.00250651914442737	0.000357059891463931	3.72566991236808e-05	0.036605004017317	0.0089604517444145	0.001648793650473	0.000227244243929591	2.25504289358542e-05	6.18015936026208e-07	0.12737810409843	0.118324837194604	0.0948669220261951	0.0656463919798082	0.0392068958429081	0.020209948547515	0.0622671415436749	0.0632212063862582	0.0554017973445176	0.0419026564934007	0.027353575482557	0.0154112105508335	0.00724695246311036	0.00804245747260935	0.00770318542900034	0.00636793663780113	0.00454324636344485	0.00279738488455318	0.000199657104234878	0.000242442387914306
0.390220672839609	0.424680366652522	0.340129941393164	0.20047411975259	0.086956597219149	0.0277573197570992	1	0.896845511853842	0.591924135597653	0.287504885201745	0.10276735496721	0.0270331030185594	0.705678355827869	0.521543053321926	0.283664052856522	0.113540084309182	0.0334445141672043	0.00724988872914819	0.13712942817558	0.0835179377223958	0.0374334305302665	0.0123472507191223	0.00299717205677175	0.000535406763856392	0.00733789686600181	0.00368287033999937	0.00136029162878758	0.000369750178211696	7.39631721381186e-05	1.08881334785436e-05	0.0834832432762561	0.0372273330566615	0.00113793966946222	2.38435683588468e-06	3.42466397779332e-10	3.37178117052315e-15	0.229817304633768	0.0552474620387298	0.000910409201302659	1.02838479177141e-06	7.96286500952095e-11	4.22646972282515e-16	0.0385320407910482	0.00499365586823109	4.43618766401024e-05	2.70144363388473e-08	1.12765593944413e-12	3.22665110625011e-18	0.000393475020346046	2.74903809867524e-05
0.22269285434206	0.390025440210498	0.467572870398369	0.383685664886242	0.215512039954428	0.0828583023902469	0.507762282776493	0.861281723202008	1	0.794739526153402	0.432334163940842	0.160984329994359	0.109311633770591	0.179576913631826	0.201931416005484	0.155427124169657	0.081887685438586	0.0295308344190946	0.00222123733119995	0.00353449524718868	0.00384933872111034	0.00286933307265484	0.00146376414653642	0.000510793650966429	3.56306481728416e-06	5.86971862920412e-06	6.22948938054863e-06	4.30254837860485e-06	1.77155541738607e-06	1.35217777162133e-07	0.407306197709234	0.325864945964127	0.201860578664212	0.0968193025761068	0.0359555824248676	0.0103383843374385	0.381577700384196	0.373815241702942	0.283549189836613	0.166531713578902	0.0757289059641199	0.0266636031549508	0.0408748287894901	0.0490329974968676	0.0455424986835288	0.0327522213070543	0.0182371724951801	0.00786243826132448	0.000499979162238196	0.000734741856343434
0.466525304002798	0.708066549441152	0.831314778723401	0.755112039868696	0.530611556707116	0.288318269538618	0.483289134705379	0.790423796751572	1	0.978833297171615	0.741276181789628	0.434220141791661	0.321549780692675	0.566901028103808	0.772937211900737	0.815290243266783	0.665319967868879	0.419967392120328	0.137197280849945	0.261046137372427	0.383732912395872	0.436221842059471	0.383569324092962	0.260823409284891	0.0372033425514211	0.0768607680047246	0.122068342118588	0.14965736022416	0.141790528867739	0.103787314176678	0.191304109152525	0.284077614426442	0.2945549459057	0.213287244192621	0.107702500551576	0.0376674992272335	0.09765344340955	0.213952324723373	0.326737956961861	0.348457791979065	0.259566868405087	0.134909957489001	0.030484853284846	0.0995089087239163	0.22423285439262	0.352195803542519	0.386326301316695	0.296016464720686	0.00539313441720192	0.0282537160412113
0.24729849690844	0.337456293554452	0.370406111140056	0.328052744126216	0.233465045579393	0.131204338393244	0.707771631305109	0.930758463805055	0.992886565102542	0.85984017145942	0.603375069662117	0.340703120417614	0.750965769864428	0.96202380146673	1	0.843838622751241	0.576760673521029	0.316768364948667	0.297391551907481	0.373687520723949	0.378646616469542	0.309514077206522	0.20261452395753	0.10343333558019	0.0329121205021503	0.0434168030979563	0.0426506978611713	0.0310393706449802	0.0145844569683349	0	0.194480873904628	0.247230114723534	0.292284726987163	0.322143851584694	0.331378446048371	0.318242056400743	0.235968877536175	0.314552786795075	0.39010017873687	0.451269385641008	0.4875767358786	0.492321136218295	0.162529878096195	0.229787833681945	0.300835894976001	0.366481060136329	0.416441665096494	0.441939058886799	0.0586714011630047	0.0920381150797937
0.961762163777644	0.980478373104741	0.849876051006016	0.626354791517329	0.392493485318306	0.209118148266705	0.901776458891374	1	0.942862467221241	0.755864480024198	0.515212943536614	0.298591076507389	0.148729796121756	0.179403073847213	0.183996264057534	0.160448388383166	0.118962185794149	0.0749945511853621	0.00431480748647063	0.00566141492793955	0.00631589911783751	0.00599090156593973	0.0048316549137671	0.00331318718567542	2.19811297853714e-05	3.13883284807106e-05	3.80979302198071e-05	3.9309963816352e-05	3.44809363444027e-05	2.57097782115779e-05	0.508205625396424	0.48994451671047	0.387833910135268	0.25207866685045	0.134529591963263	0.0589509635233702	0.323533934200573	0.232067687232595	0.136678728902331	0.0660965148301635	0.0262450491621604	0.00855670877553363	0.0693147794489925	0.036992008625052	0.0162099273693932	0.0058323615159741	0.00172303585731041	0.000417938596877309	0.00499752274357013	0.00198435541267288
0.853543071050468	0.796149834011853	0.70421876484642	0.590609302899486	0.46952321127241	0.353647736245782	1	0.990204138887077	0.929917133671834	0.828199283198103	0.699432618667283	0.559995239776293	0.572405556374694	0.601766425671699	0.599890726143687	0.567067283155048	0.508253690827725	0.431849459960897	0.15781864391598	0.176568131591122	0.187083333422513	0.187776618961282	0.178541236428584	0.160778239982755	0.0175323636141755	0.0216650617904925	0.0249357859682487	0.0268824475897605	0.027212607967876	0.0258754583378593	0.422035416067065	0.271049968515931	0.137271027611122	0.0534582550160818	0.0141495370500548	0	0.629761464570768	0.571401292115052	0.412297563971937	0.235864446165301	0.105841797821149	0.0356659746369635	0.476193427942654	0.608796169558924	0.619216506535377	0.501119338619465	0.322172603956857	0.163618882193175	0.18103293465227	0.328338654847471
0.659977893017609	0.727874796342473	0.688181821866351	0.557787414568144	0.38757180827047	0.230861077392793	0.864810787467326	1	0.991284768950612	0.842396150706302	0.613696000626963	0.383272505836221	0.518894808537704	0.629087077692493	0.653824375066291	0.58254640068029	0.444957440955339	0.291355503568967	0.142556254532962	0.181207308162215	0.197460293082595	0.184458966061875	0.147718429176785	0.101409890555401	0.0179234745274889	0.0238909034043129	0.0272969910938482	0.0267352341809015	0.0224459539083933	0.0161530909112248	0.578691652214459	0.544390677347124	0.292786016302768	0.0900202549460652	0.0158149051198766	0.00157796331543163	0.528461133407072	0.433786099270187	0.203568396080245	0.0546096285557944	0.00836609154611678	0.000721981508952231	0.361783149384297	0.259124168234644	0.106102823767605	0.0248307158767809	0.00331245901257851	0.000241612632145048	0.185672355520129	0.116036792883721
0.80560654327445	0.67891433934653	0.489734617037385	0.302145494369348	0.159084051980516	0.0710082586118834	0.940135001491119	1	0.910818210323717	0.710292149420141	0.474071991571108	0.270509836887478	0.471921332051154	0.633828092468788	0.72866609520251	0.717207276085783	0.604378831399234	0.435900833871527	0.100677661153109	0.171887331022504	0.250133222202427	0.311093577688146	0.330997294432219	0.301346379979813	0.00741431374430843	0.0183386280158992	0.0353630070275982	0.0566350378112536	0.0767315008862047	0.0885031393807339	0	0.0129714943352046	0.0516906737310608	0.0968980088940287	0.0921842709056893	0.0443594089533178	0.0066896027905365	0.0597942616865745	0.221442416468782	0.415664803584124	0.402236451960218	0.200566432704427	0.0134546529480577	0.10866337583363	0.404178231516241	0.769382072621241	0.756681148974844	0.384438328841517	0.00985970947897114	0.0846117105952901
0.065013198045704	0.105222686631198	0.110353013019349	0.0750103157703335	0.0329663485626327	0.00923524903409701	0.407417262340585	0.775558373113684	0.95796694327835	0.767895970436223	0.399403731909544	0.134683282218953	0.306480175902897	0.687304680442534	1	0.944202599118057	0.57853837291757	0.229945045014751	0.0275209662220819	0.0731527899709971	0.125562480718056	0.13967734635862	0.100740411403374	0.0470368477357097	0	0.000641719141945197	0.00160486908133768	0.00219654466718004	0.00182197176973558	0.000869097033395702	0.097011581282524	0.0846179112752497	0.0687632687309011	0.0520487960615406	0.0366807279822731	0.0240471607494719	0.260161653068674	0.252312227146187	0.228038764079093	0.192062073726201	0.15073354116554	0.110219974638343	0.176110788936373	0.189855968518713	0.190733410739133	0.178564131000672	0.155781560054471	0.126638684747327	0.0299326979886525	0.035919650348489
0.894130311111859	0.807147786011145	0.56303016991789	0.302929752347852	0.124846083310091	0.0382185679650417	0.954112974537289	1	0.81024139583469	0.507147162072451	0.24453553915836	0.089830706489619	0.461371235790718	0.561741931526337	0.528364629004437	0.383796545208222	0.214792842748992	0.0917964104598291	0.0993269126330058	0.141494191098481	0.154789657374978	0.13026924502428	0.084034206739929	0.040901586337906	0.00705405872413861	0.0136206839121306	0.0181244834661723	0.0177048321202081	0.0126464174505309	0.00608161999275165	0.648111609674338	0.551431642639225	0.377010315898122	0.206612388512418	0.0899910943725872	0.0301010574299453	0.83645686530091	0.758205256133192	0.552624096459234	0.323431317398958	0.151307281816461	0.0556177416739574	0.499468532451092	0.482191312104773	0.374117159969449	0.232910644912605	0.115728568612041	0.045006277805013	0.136521058999565	0.1404722507173
0.888675470536604	0.880030304345594	0.527254529355819	0.190720430748471	0.0410366669860844	0.00446478138694979	0.697041826984083	1	0.868141684798795	0.455910346546119	0.144369139385139	0.0269031962183173	0.379345090167745	0.788870631709356	0.99212432913106	0.755059247282957	0.347472984084667	0.0961709012488635	0.142870801164002	0.431844327983761	0.78712509569313	0.867840459623417	0.578938258423181	0.233334195201946	0.03671079940276	0.163676981250731	0.433351119186761	0.692424116857225	0.669253811602475	0.391243298878733	0	0.00140811665531819	0.0038070807685897	0.00722179687768464	0.0111744851134116	0.0146662196296886	0.0162307309663081	0.0327678223217312	0.0565501199705121	0.0844206479650656	0.109480838632145	0.123540223038449	0.107300667937898	0.184718696737598	0.276555578755988	0.360566679380761	0.409581995966771	0.405438204537836	0.278746134031245	0.420167187119494
0.257466401823263	0.512314604628863	0.670878512317886	0.57967325814201	0.33006742804752	0.122718060898791	0.285954356791394	0.658816107217694	0.998924069208807	1	0.660950988396062	0.287510891081478	0.145939299511396	0.392300455266306	0.689968374068527	0.800147136416736	0.612506612911088	0.308820807797708	0.0324391703674216	0.106608498383363	0.219789103006992	0.296044910977746	0.262303275757381	0.152519137914128	0.000564908062868209	0.010796337772349	0.0299987986478022	0.0484974966750642	0.0499117369737768	0.0328056335267073	0.269853768352347	0.313884684175341	0.312253680038233	0.265661301339907	0.193100792924351	0.119551199263708	0.165008636169746	0.233417506933132	0.281920119343866	0.291129007226485	0.257096539232107	0.194001002267088	0.0657202030896332	0.11432891646765	0.168384304773336	0.211354637336656	0.226624268146024	0.207695997721932	0.0154714275360823	0.0355636351237347
1	0.978936462571895	0.868275245426327	0.697530416815705	0.507130878165027	0.333076830392621	0.91010515441788	0.959082207308503	0.915755334481243	0.792153938626277	0.620513645472182	0.439696833295027	0.474050234952429	0.53826379429434	0.553355120153962	0.515115617151089	0.434062378708933	0.330765083409778	0.137929039241691	0.169896971618258	0.188668402527434	0.189167358737988	0.171254360558377	0.139789387678175	0.0175099378442194	0.0254390364694057	0.0317599301762631	0.0348784840885758	0.0339390931665933	0.0292039436931919	0.241110674392154	0.265807248143176	0.272324788457088	0.259326183141141	0.22945756549271	0.188470865681445	0.402228914007796	0.402824749099571	0.375219967364445	0.324967597328069	0.261476440878947	0.195146790237277	0.379049196822955	0.345159768408176	0.292150819369471	0.22961540832669	0.167219850326981	0.112359163753477	0.201228690262142	0.165945906264094
0.824814085012562	0.65225472355817	0.413369643025749	0.209948647234854	0.0854507804097081	0.0278642840790055	1	0.911073844479607	0.665226230809002	0.389264311566723	0.18254499505706	0.0685979551006693	0.726463031246524	0.762533689913043	0.64145578407162	0.432449166792936	0.233646068397456	0.101162111199651	0.316220604566888	0.382410789474357	0.370620790560866	0.287864824606612	0.179184967747977	0.08938232001377	0.0824678216121828	0.114904699920266	0.128302731302019	0.114811205675668	0.0823336650691049	0.0473142036483717	0.289785461522772	0.140626477081258	0.037201020648208	0.00535260579920416	0.000404464267080534	0	0.453722222602646	0.28113905734568	0.094979995841529	0.0174845647922132	0.00174027335399008	7.81971833403535e-05	0.491595675823195	0.388926984126414	0.167775949824509	0.0394538580573094	0.00504507269515153	0.000336017164563636	0.368580538883939	0.37232254012826
0.528233401186978	0.55043348820034	0.459928111223603	0.30803820926396	0.165123189521652	0.0704828805702747	0.769868718054442	0.979714838603507	1	0.818704761398603	0.537490669560498	0.282709690377077	0.427923493782517	0.665390071455332	0.829521873641982	0.82941411606152	0.665130683851324	0.427645164929391	0.0899189472184618	0.171801624641278	0.262137275616937	0.320321047154008	0.313721446341048	0.246248837136149	0.00597558232870231	0.0157507213884248	0.0305066430025379	0.0461816031112309	0.0555118729887295	0.0532060382141595	0.227686909786455	0.232007242642564	0.224757578294611	0.206996385739428	0.181220654858676	0.150790419159983	0.239752772805379	0.263530074024395	0.275391800405379	0.273616519585163	0.258465037238663	0.232117581387619	0.104171951964108	0.123664228996843	0.139493613393891	0.14954787609185	0.152394966547015	0.147617452669512	0.0177851166837505	0.0231197544522337
0.122720069728068	0.130209498173516	0.016388839738925	0.000244698928858793	4.3331474199503e-07	0	0.22612090491813	1	0.524611442204451	0.0326478051577212	0.000241017475416504	2.10976686484726e-07	0.0125434976941153	0.231211885677545	0.505568640685003	0.131138005227512	0.0040351109722436	1.47284892028763e-05	2.09482396331932e-05	0.00160943376469198	0.0146681490862344	0.0158582760920834	0.00203383206619876	3.09422177398426e-05	9.62192044106762e-10	3.37187650544829e-07	1.28120977341397e-05	5.77345143453107e-05	3.08621563031829e-05	1.95693841689219e-06	6.08239069910066e-07	0.000146102631630346	0.00809186940874287	0.103350126018102	0.304400058387944	0.206752148772849	7.37921381462676e-06	0.000839042822249722	0.0220000907221483	0.133025945074805	0.185489705968997	0.0596451111054164	2.33424639860488e-05	0.00125651251695127	0.0155975679803233	0.0446496961341043	0.0294748569415641	0.00448700421019008	1.92546703884101e-05	0.000490688929560037
0.665761300674315	0.778557999127598	0.807524357978548	0.742926262932128	0.6061531492387	0.438349745537153	0.813105562560241	0.957411745493358	1	0.926579668378002	0.761533879294984	0.554922509034152	0.54502926641041	0.64655090464111	0.680147518372362	0.63456518422436	0.524982986670739	0.384900722998463	0.199061217065791	0.238342223483138	0.252661175943136	0.237231207369692	0.197203102909817	0.144905997778022	0.0371456132070892	0.0455057712196067	0.0488178149208933	0.0459770230152418	0.037933762908163	0.0271833017156121	0.334810681096638	0.322567474156351	0.288426422222199	0.239262508501431	0.183984114201667	0.130927364114577	0.304254263096611	0.265782749084559	0.215344001507286	0.16165658747172	0.112196606295659	0.0716726838832823	0.228133212949538	0.180453527356404	0.132138318314839	0.089308818255719	0.0553635206221175	0.0310231356041294	0.140652746635645	0.100324337260222
0.987271900506138	0.773018167442828	0.417471136676028	0.155241710005879	0.039375483503272	0.00633562925390405	1	0.877778290779129	0.531532196184513	0.221813349906722	0.0634496733213028	0.0119951125274106	0.476675478966941	0.469058361871162	0.318317853014816	0.148789089920712	0.0475944451728342	0.010002643158898	0.106497219933309	0.117555621195276	0.089305598236908	0.0465443730230154	0.0163669787091376	0.00349316584022343	0.0105530083169963	0.0132388048711941	0.0111799145491949	0.0062541263430937	0.00206460788329711	0	0.387814540344494	0.326226681727897	0.245205639658553	0.164625954776218	0.098638953063487	0.0526315534642955	0.506039779977417	0.503846813503096	0.448361745894329	0.356568414316341	0.25337170850529	0.160797498319783	0.417809240696529	0.492348947989479	0.518532789553893	0.488090719307208	0.410611247354069	0.308684216643281	0.218143321452031	0.304379060914555
0.927482232118745	1	0.883556280683697	0.639722405445901	0.379497192697972	0.1843678164742	0.576013477135904	0.653468388987389	0.607484987506108	0.462755016329825	0.288801331317778	0.147588404351118	0.150673700715252	0.179914187416267	0.175974030846641	0.140984580978484	0.0924793690288867	0.0495971121303528	0.0162837998483577	0.0205580791766305	0.021169931718596	0.0177885573210028	0.0121638726272801	0.00670500678091408	0.000350713680366637	0.000601272914448195	0.000686619743701825	0.000560996366979781	0.000290936293745965	0	0.278406620020929	0.43836815793309	0.50035993015855	0.41406766387571	0.248378058349992	0.10788369568283	0.250542365407862	0.396014914799094	0.453737067608894	0.376902451220457	0.226927121367089	0.0989204040113715	0.185235448982646	0.293964634188476	0.338105837027851	0.281898822077391	0.170328290462004	0.0744706226448876	0.112462656690624	0.179252635709323
0.801264063585584	0.607157531389512	0.376485114836414	0.190049472243286	0.0767107221871932	0.0229029332689431	1	0.980957060888906	0.789051539013053	0.519934171902311	0.279786727287031	0.121691794024811	0.46486303011941	0.590644706272449	0.614829052297024	0.52446030387095	0.366223735475702	0.208577020552599	0.0771221040285285	0.129750043000898	0.176300254001086	0.195145579015645	0.176316670011542	0.129774466640675	0	0.006067398489773	0.0145452938132103	0.023056440613686	0.0279191301564158	0.0266213691675931	0.310580357601772	0.281572836229229	0.209570736453758	0.127419229663777	0.0622768359467252	0.0230293050249623	0.280699586256244	0.255569323049582	0.19094426110065	0.11643934912044	0.05695172515802	0.0209050702767822	0.206965935188827	0.18915718599527	0.141614769480461	0.0862231112211788	0.0416885223615314	0.0145470880076047	0.123825126520777	0.113504166733878
0.894784723680525	0.940995245733749	0.900246413195066	0.783427302389792	0.619935123521115	0.445711837412772	0.745914971140373	0.904218304755618	0.996964221056437	1	0.912509094264358	0.757366240200454	0.346314464669106	0.485223468022003	0.617327403173737	0.713928993524301	0.750868901550758	0.718294975542498	0.0863225625741648	0.14254746790514	0.211280605813131	0.283118689901784	0.344080183808873	0.379795980073918	0.00706230580512342	0.0187314265382513	0.0360715570696626	0.0587784319170876	0.0845479645321887	0.10905506330409	0.248295941841171	0.288655282811311	0.281278729848889	0.229663274513334	0.156605526735141	0.0882763048773325	0.171154000460347	0.252226302840332	0.310614910183099	0.320647502205518	0.277570723472891	0.201106080348962	0.0793208075868314	0.15070917539382	0.235763890814823	0.307686973525692	0.336451501147324	0.308591319994046	0.0221456851022032	0.0596563572023662
0.862276686483284	0.990773726974099	0.984821510213607	0.846820944469038	0.629733356891096	0.404680356122163	0.896677209148116	1	0.964775000526471	0.805172854684181	0.581081155116072	0.362286894316615	0.584134216245693	0.632391922878164	0.592101322556357	0.479365913644057	0.335348728684376	0.202335286048073	0.237381069651278	0.249524792529801	0.226557843491192	0.177564672163608	0.119862624241532	0.0692724352040814	0.0585565945351904	0.0597747604240693	0.0523566906604097	0.0391944524101548	0.0247661665529126	0.0127236409005269	0.757976089687289	0.708295955884274	0.577873468616833	0.411418423065761	0.255259926089661	0.137528597862347	0.68161632027272	0.574915723251686	0.423199615905547	0.271559696783831	0.151451422219925	0.072802826202385	0.495491982297881	0.376999864407482	0.250035459966426	0.144133932232608	0.0716456458384337	0.0299581257449984	0.290715847243102	0.199146585254905
0.972950908123949	1	0.647051009810955	0.263576377974349	0.0675933387627358	0.01091266333917	0.7866116364562	0.96538852622098	0.745887529268721	0.362805620485497	0.111097455858148	0.021417248073581	0.506910109861793	0.742857329966212	0.685345112814998	0.398054625050217	0.145547743132435	0.0335040820385999	0.260377040491585	0.455627407487478	0.501933799609723	0.348106786139149	0.151987539681039	0.0417765841095685	0.106604507240555	0.22274882156285	0.293011529982243	0.242651763655296	0.126506150696798	0.0415211407819018	0.706425826221252	0.598732776955124	0.364529290535861	0.159428058716701	0.0500875762145483	0.0113038973242789	0.402581870884642	0.207754745470735	0.0770159403239428	0.0205089403641153	0.00392318464030338	0.000539097308633116	0.0745104438144816	0.0234123043740771	0.00528450241221581	0.000856834501717125	9.97981492245734e-05	8.3498361518734e-06	0.0044787350545267	0.000856865445112144
0.417521371767523	0.444489500322492	0.408813712975992	0.324840650971468	0.222995243312475	0.132251128388393	1	0.926417715677767	0.74147267609048	0.512701540159594	0.306277096503731	0.158067590260284	0.382689375076436	0.308515280767852	0.21487566987749	0.129293405149437	0.0672108513396323	0.0301830118707952	0.0233963804774467	0.0164122907178664	0.00994557205741317	0.00520560177142425	0.0023524400918423	0.000916658440943774	0.000224144222789924	0.000135089053474332	6.91271768994309e-05	2.90539882856136e-05	8.71432921604566e-06	0	0.290255833894932	0.264533158586812	0.200252151706384	0.12591298167863	0.0657589746958665	0.0285242766510192	0.265236837566946	0.208529887867087	0.136175643207886	0.0738623420561798	0.0332756246973083	0.0124498226577796	0.202391426045159	0.137265267624007	0.0773254394483517	0.0361797939906242	0.0140589629459023	0.00453559011651808	0.128959758395043	0.0754489607413443
0.506496975773513	0.489358164570127	0.394134936065724	0.264625162618834	0.148110365991362	0.0691047473794946	1	0.922436856445979	0.709318694359516	0.454688820913706	0.242971457608104	0.108234160506122	0.768944921896468	0.677202488589162	0.497175786416907	0.304277265807689	0.155237683148507	0.0660226437992704	0.230283359240527	0.193629949989015	0.135722116072357	0.0793043158128737	0.0386287926314827	0.0156853262120199	0.026859749997434	0.0215624749367034	0.0144299012719434	0.00805000630722857	0.00374366677619969	0.00145133021123014	0.244821072194996	0.231094326681406	0.151670814923921	0.0692128933398819	0.0219606017085145	0.00484477600490176	0.0595818591546466	0.086282296351342	0.0868763542619945	0.0608210240511693	0.0296058896460615	0.0100201621111443	0.00115014822418695	0.00255522211486537	0.0039470780904718	0.00423930845418026	0.00316582245427776	0.00164380509317295	1.76082248109255e-06	6.00198356768506e-06
0.805316542242731	0.814990724451751	0.737811085561023	0.597321568534502	0.432083286951602	0.278703358168294	0.92808521835393	1	0.964051450974677	0.831476641001156	0.641309743963008	0.4418836542909	0.629389312684413	0.722341282515611	0.741478107631646	0.680806700266323	0.558975295296545	0.410048182514551	0.249137135109282	0.305368485858054	0.334139947941356	0.326624303217794	0.285176402114904	0.222146248058071	0.0541001644120437	0.0722382482467426	0.0850608545133892	0.0888049904315949	0.0823012109762958	0.0675612620109422	0.652513108972723	0.708719464374303	0.663334561365895	0.534844827513625	0.371019284577685	0.220648873545196	0.494613236382707	0.646112979954816	0.726915582908803	0.704759031578945	0.588732424479814	0.423344984416036	0.206452082561774	0.326365019733085	0.442415456313404	0.515917859386192	0.518120102870952	0.448117024918592	0.0439516056763886	0.0882949557925454
0.777885816476	0.901472413998056	0.812080143874622	0.568661496838274	0.309535347629562	0.130961142060441	0.746906269557895	0.980230299466063	1	0.793016021058981	0.488844653482968	0.234236668662804	0.135261643202488	0.201042295950762	0.23226902123972	0.208590195482931	0.145609499917311	0.0790043820563278	0.00459287711702572	0.00775053788133249	0.0101494829868308	0.0103228062295384	0.00815477207617816	0.00500006211560009	0	2.69955528127153e-05	5.43483745400942e-05	6.71167463987394e-05	5.69702719173641e-05	3.05898780966683e-05	0.352711869265265	0.40283372796724	0.442036447919029	0.466033582995569	0.472066752415044	0.459427223202393	0.286262425701305	0.333854088269692	0.374089049514135	0.402735398613909	0.416573307786651	0.413990173184129	0.135926110968911	0.161878354494777	0.185224190322185	0.203624995260122	0.215074914845768	0.218259998059194	0.037746759922721	0.0459087994426332
0.279783429873009	0.233531267884995	0.176027805748726	0.119502922204744	0.0726233743684692	0.0389055878205607	0.907783558534547	0.866110101789988	0.748152802465432	0.584936627982594	0.41365562054818	0.264200323716642	0.919114746897918	1	0.985165752987622	0.878795918019686	0.709666141985225	0.518568448400588	0.290514123950546	0.361185176995363	0.406108162794691	0.413150166556651	0.38032546381574	0.31669951441328	0.0250644619189712	0.0373458929750579	0.0491028277484032	0.0576672722826666	0.0607914611960201	0.0576003689612353	0.296684118298903	0.18980630360865	0.0984008122626801	0.0401815251421701	0.0113402313263365	0	0.51004641834927	0.441588307626762	0.31311035928235	0.181185616901484	0.0845961019811207	0.0305267280199839	0.381198942518837	0.444767650300845	0.425286346074484	0.333163899967174	0.213350215733512	0.110881535622716	0.122282061510896	0.193993156593989
0.52371821899485	0.572979453998442	0.564889413160895	0.501846379424694	0.401754455266678	0.289822495688785	1	0.93587141197281	0.789252036381025	0.599788577093262	0.410735932255842	0.253458662154296	0.392655440116488	0.314340802867856	0.226762199803529	0.14740705149617	0.086344849224329	0.0455730094177788	0.031695188696886	0.02170107484899	0.0133867402136006	0.0074384000114177	0.00372095544566585	0.00167316148220852	0.000513721334323162	0.000295623361467589	0.000149997174946184	6.4626803741061e-05	2.03752399091904e-05	0	0.0900713694395451	0.107837536383379	0.124044619631472	0.13709185478696	0.145569934581735	0.148510901361378	0.0710390851707964	0.0878988013615425	0.104494105567644	0.119350825256527	0.13097390837383	0.138092604440873	0.0484415225697031	0.0619456695984068	0.0761068956760055	0.0898379311211069	0.101887250932467	0.111021050904464	0.028557789340097	0.0377431104303526
0.898995284817867	0.973324919002181	0.863904939170857	0.628595530366732	0.374915555490716	0.18324217067873	0.93602607346556	1	0.875831032074739	0.628836088558265	0.370091426238336	0.17848488846177	0.335078024538624	0.353249628356404	0.305266839096406	0.216223768427458	0.12549425024609	0.0596253860489494	0.0410449242937836	0.0427073493040312	0.0363819769033338	0.0253557001211949	0.0144178714912172	0.00663075746227614	0.00147748566925985	0.00152383543908346	0.00123899572289649	0.000769942755391333	0.000316595179724503	0	0.202868228696627	0.212098802603605	0.192737583917023	0.152220318145732	0.104465338732824	0.0622651598125445	0.180921408978867	0.198223910631288	0.188764596951562	0.156231944132476	0.112367142001638	0.0702032976863799	0.138525705133367	0.15905959003361	0.158731429559779	0.137669862598301	0.103760807676056	0.0679348822106581	0.0910372662578091	0.109564139331986
0.640855768195251	0.497756766358373	0.332588868124688	0.19107181609371	0.0942372573715235	0.0397131651983581	1	0.965750918042217	0.802589854653134	0.57391436766453	0.353035750015464	0.186688601679533	0.380063582685678	0.456405926232925	0.471565657679153	0.419218926281122	0.320627784710519	0.210900439560395	0.034563642903308	0.0519677789972961	0.0669644898989808	0.0740959463284901	0.0704422459262032	0.0575230013930738	0	0.000684794713393195	0.00157080271233896	0.00245743885031503	0.00305164008161572	0.00311937386098811	0.659777807429482	0.486963458002578	0.286398119729877	0.134046637833753	0.0496872481041577	0.0142727579270884	0.747219611634184	0.644085060053993	0.442542035406326	0.24224260892735	0.105445765329629	0.0362358108260484	0.71310527668662	0.717811098565614	0.576012397756798	0.368400636335288	0.187641676629226	0.0758966304643766	0.57345764148859	0.674107295722297
0.0509053601666579	0.128115452186443	0.136465899468112	0.0615221600078622	0.0117386802573212	0.00094778932944436	0.111453737891985	0.513162329014659	1	0.824766051346409	0.287903548131548	0.0425350856432087	0.0182770642100348	0.153954654641871	0.548859205144312	0.828160218408835	0.528875329676273	0.14294780951713	0.000224291723808708	0.00345932748675235	0.0225633667282707	0.062284840515138	0.0727686187788298	0.035982396677704	0	5.6162037407279e-06	6.92703526425243e-05	0.000350657499044465	0.000749727361432682	0.000678204277514247	0.000475095068491663	0.00514960183064675	0.0245370200720021	0.0514127403799617	0.0473729300548246	0.019195513267509	0.00130696477546374	0.0125363751258093	0.0528733322428844	0.0980639373975735	0.0799822471803175	0.0286872354146424	0.00244482033732031	0.0207563402079549	0.0774886380591181	0.127214080310299	0.0918426131763687	0.0291584257180995	0.00311023947856692	0.0233730363527645
0.0509053601666579	0.128115452186443	0.136465899468112	0.0615221600078622	0.0117386802573212	0.00094778932944436	0.111453737891985	0.513162329014659	1	0.824766051346409	0.287903548131548	0.0425350856432087	0.0182770642100348	0.153954654641871	0.548859205144312	0.828160218408835	0.528875329676273	0.14294780951713	0.000224291723808708	0.00345932748675235	0.0225633667282707	0.062284840515138	0.0727686187788298	0.035982396677704	0	5.6162037407279e-06	6.92703526425243e-05	0.000350657499044465	0.000749727361432682	0.000678204277514247	0.000475095068491663	0.00514960183064675	0.0245370200720021	0.0514127403799617	0.0473729300548246	0.019195513267509	0.00130696477546374	0.0125363751258093	0.0528733322428844	0.0980639373975735	0.0799822471803175	0.0286872354146424	0.00244482033732031	0.0207563402079549	0.0774886380591181	0.127214080310299	0.0918426131763687	0.0291584257180995	0.00311023947856692	0.0233730363527645
0.0833131266563122	0.14015262234144	0.161984477365246	0.128626350060509	0.0701731334410162	0.0263024479054854	0.395427190678327	0.508996636569654	0.450140067797499	0.273504708757365	0.114173764217164	0.0327455438526574	0.55104887466666	0.542749074566174	0.367275906764855	0.170753716065523	0.0545421513741585	0.0119695752962123	0.225467632691421	0.169923625372801	0.0879848102735521	0.0313001208728913	0.00765012803508921	0.00128462322355157	0.0270862438957045	0.0156199246171772	0.00618861490173361	0.00168458279211465	0.000315047209811278	4.04802598344574e-05	0.0164729855712346	0.0716846566151994	0.0773870194625157	0.0207251675941367	0.00137694312479014	2.26945707344444e-05	0.631112746742644	1	0.393080109205984	0.0383310005660707	0.000927272251284922	5.56483627425816e-06	0.376733313216288	0.217353295949095	0.0311090289629109	0.00110457370436789	9.72950991266599e-06	2.12605869175809e-08	0.00350391480210789	0.000736079800344624
0.0531660415645698	0.347001461539218	0.400157308700648	0.0815328596892134	0.00293519570273272	1.86699404890204e-05	0.0542821939033318	0.554277768763941	1	0.318768216182942	0.0179536392965552	0.000178662064719513	0.00166887814668602	0.0266604696956284	0.0752511995487105	0.0375285279488534	0.00330683175415436	5.14831117570708e-05	1.54498390434521e-06	3.86146258083624e-05	0.000170518273295238	0.000133043018114663	1.83406563868923e-05	4.46683753512919e-07	0	1.64107928170786e-09	1.15921008062689e-08	1.41595039073367e-08	3.02004730170317e-09	7.36531212272596e-11	0.0570157299309556	0.0767743728625487	0.0888801318204774	0.0884626461518486	0.0756975782869269	0.055689185886715	0.0490439400293602	0.0690942408437997	0.0836883816875804	0.0871475764014643	0.0780211381323687	0.0600531886865661	0.0390219039500982	0.0575174813399217	0.0728883448670607	0.079411452604171	0.074383227003651	0.0599009506145798	0.0287186484436734	0.0442884325310356
0.530520383325814	0.439184253322665	0.330441965732566	0.225558576445808	0.139114949461194	0.0767715811419445	1	0.95044731349041	0.822269549223323	0.647315786868526	0.463353693283666	0.301093127776771	0.760639406912781	0.829104760662275	0.822585926656932	0.742825376280147	0.61040306236619	0.456144250269343	0.231344206278313	0.290272070758022	0.330827856130009	0.34277650777628	0.322936710547308	0.276550819876466	0.0236353251396384	0.0365025019646455	0.0494453026690731	0.0598309726573751	0.0651596163945707	0.0640357606249845	0.193886940055717	0.1292881551465	0.0726632879711723	0.0332401492428949	0.0107230383953477	0	0.29495724991559	0.249610133495923	0.180621202016716	0.111094893431819	0.0570950309972751	0.0231350275676449	0.279664663526538	0.298366398781132	0.272799111303611	0.213543580632844	0.142598256826371	0.0804128300480233	0.164922083810012	0.222488915707823
0.927482232118745	1	0.883556280683697	0.639722405445901	0.379497192697972	0.1843678164742	0.576013477135904	0.653468388987389	0.607484987506108	0.462755016329825	0.288801331317778	0.147588404351118	0.150673700715252	0.179914187416267	0.175974030846641	0.140984580978484	0.0924793690288867	0.0495971121303528	0.0162837998483577	0.0205580791766305	0.021169931718596	0.0177885573210028	0.0121638726272801	0.00670500678091408	0.000350713680366637	0.000601272914448195	0.000686619743701825	0.000560996366979781	0.000290936293745965	0	0.278406620020929	0.43836815793309	0.50035993015855	0.41406766387571	0.248378058349992	0.10788369568283	0.250542365407862	0.396014914799094	0.453737067608894	0.376902451220457	0.226927121367089	0.0989204040113715	0.185235448982646	0.293964634188476	0.338105837027851	0.281898822077391	0.170328290462004	0.0744706226448876	0.112462656690624	0.179252635709323
1	0.978936462571895	0.868275245426327	0.697530416815705	0.507130878165027	0.333076830392621	0.91010515441788	0.959082207308503	0.915755334481243	0.792153938626277	0.620513645472182	0.439696833295027	0.474050234952429	0.53826379429434	0.553355120153962	0.515115617151089	0.434062378708933	0.330765083409778	0.137929039241691	0.169896971618258	0.188668402527434	0.189167358737988	0.171254360558377	0.139789387678175	0.0175099378442194	0.0254390364694057	0.0317599301762631	0.0348784840885758	0.0339390931665933	0.0292039436931919	0.241110674392154	0.265807248143176	0.272324788457088	0.259326183141141	0.22945756549271	0.188470865681445	0.402228914007796	0.402824749099571	0.375219967364445	0.324967597328069	0.261476440878947	0.195146790237277	0.379049196822955	0.345159768408176	0.292150819369471	0.22961540832669	0.167219850326981	0.112359163753477	0.201228690262142	0.165945906264094
1.11716232155945e-05	0.00375083753944805	0.0543550626351789	0.0339978551917733	0.000917831189248051	1.06948297626184e-06	0.251037874954205	1	0.171933507356306	0.00127591228172605	4.08677648428659e-07	5.64989954536149e-12	0.198208763801323	0.00936768716500155	1.91091635597462e-05	1.68248324865588e-09	6.39380803131407e-15	1.04874090921215e-21	5.49878942478774e-06	3.08336821303178e-09	7.46248490370177e-14	7.79545219973933e-20	3.51478636337425e-27	6.84000352041516e-36	5.36008846501109e-15	3.56598108854065e-20	1.02396682501272e-26	1.26909025618319e-34	6.7888920902688e-44	0	0.0992289689685533	0.0913386417171099	0.0772317286177443	0.0599876844298716	0.042800966615731	0.028052410960963	0.102115375806454	0.0987840852030413	0.0877825032219519	0.0716562499546974	0.0537310499925287	0.0370102241284981	0.0958896119027578	0.0974871054309136	0.0910432865013516	0.0781040966841832	0.0615495436885399	0.0445554667405784	0.0821636533488277	0.0877879946684516
0.480816013790239	0.893651012259839	0.77993980567891	0.319637937162132	0.061511954467943	0.00555856762748116	0.892776707850022	0.930326538221742	0.455231257043586	0.104600263289996	0.0112859122342306	0.000571773577345673	1	0.584246461874794	0.160286244410378	0.0206490485699897	0.00124910432174722	3.54531186056107e-05	0.675694483313415	0.221334939534791	0.0340450060833889	0.00245898786602609	8.33714716341242e-05	1.29828539826178e-06	0.275419037797389	0.0505821088201142	0.00436215917400114	0.000176620932343145	3.32917087347556e-06	0	0.431866908415299	0.389661103723028	0.265166016886866	0.136095051840418	0.05268177428088	0.0153805439657027	0.46398668315807	0.506471946946648	0.416964382658426	0.258902474650807	0.121245910350994	0.0428244258153993	0.411786799886787	0.543794799706005	0.541615848650749	0.406856597406289	0.230507487668487	0.0984968526128424	0.301891329384707	0.48230972889778
0.898995284817867	0.973324919002181	0.863904939170857	0.628595530366732	0.374915555490716	0.18324217067873	0.93602607346556	1	0.875831032074739	0.628836088558265	0.370091426238336	0.17848488846177	0.335078024538624	0.353249628356404	0.305266839096406	0.216223768427458	0.12549425024609	0.0596253860489494	0.0410449242937836	0.0427073493040312	0.0363819769033338	0.0253557001211949	0.0144178714912172	0.00663075746227614	0.00147748566925985	0.00152383543908346	0.00123899572289649	0.000769942755391333	0.000316595179724503	0	0.202868228696627	0.212098802603605	0.192737583917023	0.152220318145732	0.104465338732824	0.0622651598125445	0.180921408978867	0.198223910631288	0.188764596951562	0.156231944132476	0.112367142001638	0.0702032976863799	0.138525705133367	0.15905959003361	0.158731429559779	0.137669862598301	0.103760807676056	0.0679348822106581	0.0910372662578091	0.109564139331986
0.498573653083991	0.495528550612384	0.449722841037453	0.372698896741686	0.28203833823378	0.194892453634802	1	0.95809586429767	0.838213881251573	0.669634226900613	0.488491866040375	0.325397265415821	0.593538973500703	0.548185831351209	0.46232063375239	0.356037414262377	0.250371482063058	0.160772170924141	0.104250060951909	0.09281632252185	0.0754586719045375	0.0560183881766025	0.037974186473181	0.0235061909404592	0.00541826337507503	0.00465022420811167	0.00364435597142402	0.00260794276897525	0.00170411851240934	0.00101674706520998	0.0698608949592672	0.206183792719514	0.313033457494329	0.244480115084537	0.0982228484840224	0.0202999064123445	0.0124161869934248	0.0719984951892777	0.214767170199968	0.329555262445011	0.260138823777233	0.105632691091346	0.000891790860057093	0.0101632299680614	0.0595652583743989	0.179581623898338	0.278513611125056	0.222201741766966	2.56061046133328e-05	0.00057967663801281
0.650415089773621	0.692167737791712	0.574002546944266	0.370925176305951	0.186759536094656	0.0732369908982555	1	0.956387970877461	0.712776507046417	0.413945070746839	0.187303978794385	0.0660005816791503	0.944318380310701	0.811645500072959	0.54361834940469	0.283709151816525	0.115345196813625	0.0364946129643642	0.547697855222059	0.423050673733357	0.25462295187747	0.119391905610912	0.043581999340479	0.012343513162338	0.195068698906314	0.135388807424092	0.0731982241664694	0.0308012366772511	0.010051551342167	0.00249820301271187	0.000297801678650949	0.000450885651278522	0.000464964916847984	0.000329112746501536	0.000141198629773756	0	0.0128768410373073	0.0185745822259766	0.0198171465346234	0.0156434348088163	0.00912274539422766	0.00390382905753604	0.10698770662577	0.160168761732923	0.177671311781874	0.146043109915777	0.088942672622711	0.040108514961181	0.224070607651976	0.34881941994701
0.107804213314268	0.0898836329322275	0.0397190380249755	0.00930229359321339	0.00115466108686803	7.59611084727023e-05	0.404070067613653	0.873155771592874	1	0.606989939807366	0.195270306719288	0.03329385963288	0.0217917996791207	0.122044528934797	0.362256971905314	0.569886555705101	0.47515279995493	0.209967170677428	1.69098653820156e-05	0.000245448309479939	0.00188820410847306	0.00769858298849636	0.0166358826581189	0.0190525942320534	0	6.91380467288693e-09	1.4142209676059e-07	1.49621456421404e-06	8.38038760123486e-06	2.48753401786965e-05	0.02164930320739	0.00892093051959803	0.00189112297763426	0.000206239798330807	1.15707698138981e-05	3.33782549459215e-07	0.0554210301922115	0.0618907463320875	0.035556602243638	0.0105089225671346	0.00159786285859379	0.00012498665924739	0.0214112735226375	0.0648005233316178	0.100892279492396	0.0808129134363855	0.0333002122753589	0.00705921877575878	0.00124838224525838	0.0102392592285686
0.209231306347619	0.104931602557709	0.0134098895954216	0.000436700165561178	3.62393807943995e-06	7.66332841841915e-09	1	0.505204010606239	0.0650388474867276	0.00213362524672202	1.78362152190955e-05	3.79950065899738e-08	0.0875343070346135	0.044548413088826	0.00577730686420153	0.000190922842356131	1.60779104084433e-06	3.4501706385069e-09	0.000140333565823255	7.1945337013607e-05	9.39902921693945e-06	3.12897869121787e-07	2.65437005412149e-09	5.7379874008069e-12	4.12049876040374e-09	2.12803138626039e-09	2.80056416817981e-10	9.39187458196476e-12	8.02598416483737e-14	1.74776714171374e-16	0.0538342647411853	0.111563589022968	0.0351682707544568	0.0016863371102226	1.2299929618095e-05	1.36466389403039e-08	0.341922358302913	0.127777709795727	0.00726352683523233	6.28065353643055e-05	8.26089256617918e-08	1.65277584617923e-11	0.0443358166381253	0.00298776351985299	3.06268671131599e-05	4.77555415094802e-08	1.13268674859068e-11	4.08658664420389e-16	0.000117365491575786	1.42625059453456e-06
0.122649987410266	0.105997297130361	0.0408590722667521	0.00702503737079283	0.000538735015076692	1.84275753245215e-05	0.108831260117338	0.174420586816781	0.124683290727859	0.0397543993196302	0.00565364535911474	0.000358623179554506	0.0480376397725214	0.142771837508379	0.189264806057461	0.111908636992218	0.0295137079532334	0.00347176541018503	0.0105475481856939	0.0581338664211372	0.142913523167154	0.156705366792113	0.0766409433906205	0.0167187668225334	0.00115202851450787	0.0117749133887826	0.0536807581759421	0.109155591651506	0.0990010411661073	0.0400497641681791	0.170984397655508	0.180532619636987	0.0235259570197772	0.000378382749225318	7.5111731107927e-07	1.84024911195384e-10	0.059004659665349	0.691427976446793	1	0.17850297802249	0.00393263233591341	1.06933465001101e-05	7.22094991524902e-05	0.00939109876105358	0.150740828112896	0.298633001759375	0.0730192077257524	0.00220358012747807	3.13386688338606e-10	4.52339031414062e-07
1	0.930936432009428	0.765699461671133	0.556435648057593	0.357264477860378	0.20266699011068	0.45377276464506	0.436104061707897	0.370305468424354	0.277810341176442	0.184142900084277	0.107839989731908	0.00374060343224696	0.00371129137503581	0.00325331956564605	0.00251968752751947	0.00172418926100266	0.00104241697215269	5.60156362642724e-07	5.73752178077012e-07	5.19227459713124e-07	4.15153945742458e-07	2.93277566836436e-07	1.83048654395212e-07	9.39923478806784e-13	1.02742013436759e-12	9.21480672710499e-13	6.58690288808692e-13	3.22303944876884e-13	0	0.294755093235965	0.318676643908105	0.296475398371891	0.23734309299494	0.163498602156321	0.0969172315959027	0.0881471853809336	0.0958935974603846	0.0897677383609322	0.0723103503075638	0.0501222037161991	0.0298957435245266	0.00238747379016861	0.00261343690877579	0.0024616989349523	0.00199529615285699	0.00139164768823047	0.000835219739116731	5.85668362961003e-06	6.45085710493876e-06
0.0531660415645698	0.347001461539218	0.400157308700648	0.0815328596892134	0.00293519570273272	1.86699404890204e-05	0.0542821939033318	0.554277768763941	1	0.318768216182942	0.0179536392965552	0.000178662064719513	0.00166887814668602	0.0266604696956284	0.0752511995487105	0.0375285279488534	0.00330683175415436	5.14831117570708e-05	1.54498390434521e-06	3.86146258083624e-05	0.000170518273295238	0.000133043018114663	1.83406563868923e-05	4.46683753512919e-07	0	1.64107928170786e-09	1.15921008062689e-08	1.41595039073367e-08	3.02004730170317e-09	7.36531212272596e-11	0.0570157299309556	0.0767743728625487	0.0888801318204774	0.0884626461518486	0.0756975782869269	0.055689185886715	0.0490439400293602	0.0690942408437997	0.0836883816875804	0.0871475764014643	0.0780211381323687	0.0600531886865661	0.0390219039500982	0.0575174813399217	0.0728883448670607	0.079411452604171	0.074383227003651	0.0599009506145798	0.0287186484436734	0.0442884325310356
1	0.957881025860286	0.841872089067849	0.678895654768472	0.502320630007429	0.341018020210097	0.659438622009468	0.555161202244943	0.428829560691655	0.303926519100604	0.197635636236167	0.117913263627744	0.189088741100707	0.139902169933639	0.0949698657155653	0.0591464519311412	0.0337913597278858	0.0177053270011441	0.0235527896737277	0.0153051326638572	0.0091190629255147	0.00497760294028514	0.00248401366276804	0.00112712833363852	0.00124615800921944	0.000698111936202437	0.000350415018420748	0.000151493710410511	4.84564745675772e-05	0	0.359950869400512	0.346066893383787	0.307546041824708	0.252634197586948	0.191824083050289	0.134628566357568	0.348822417647336	0.333736947029848	0.295146258353534	0.24126920713934	0.182303494682225	0.127323982147458	0.317458984241744	0.302252876413312	0.266002624899441	0.21638759539639	0.1627069687159	0.113083698220753	0.271326431392821	0.257073670915212
0.268418255467509	0.183999070296173	0.0959705804452466	0.0380862255639364	0.0114988131409207	0.00263942020371452	1	0.828662120210929	0.522490182780569	0.250668992551231	0.0915038947728258	0.0254137994637817	0.868085278629421	0.869584531554113	0.662803197724805	0.384397175524829	0.169627530345141	0.0569539185112183	0.175588838801154	0.212627505715015	0.195913235480786	0.137350207422823	0.0732676689460722	0.0297370940552846	0.00827257992329457	0.0121113405615178	0.0134903023788956	0.0114325142527831	0.0073711021258907	0.00361497404610038	0.00220527421600121	0.00155454533048773	0.000683687203667253	0.000186000950293828	2.91584942432345e-05	0	0.0601729641377289	0.0616028100736049	0.0394328169521743	0.0157813302915849	0.00394702324524324	0.000614701133459805	0.284344432640405	0.422486472298488	0.392510761332868	0.228013473642585	0.0828196170698282	0.0188073463333246	0.233034002770755	0.502524136923361
0.483135083488629	0.9550972564361	1	0.554530940399406	0.162863943444996	0.0253336338846114	0.394116082808785	0.632577890915778	0.537746064467401	0.242110627225219	0.0577329627683538	0.00729133778760433	0.111107017941259	0.144791201536402	0.0999346815958259	0.036531177801041	0.00707268793502362	0.000725234904730436	0.0108248173501516	0.0114533382529778	0.00641825513934098	0.00190491344796603	0.000299437989082794	2.49294049014794e-05	0.000364469686569917	0.00031310049355462	0.000142455581529156	3.43280045652023e-05	4.38117846138879e-06	2.96145604273516e-07	0.101387817199105	0.330872575282332	0.311398255878597	0.0845185398197313	0.00661558418666274	0.000149336104341938	0.196705420806986	0.293164048339564	0.126004338210568	0.0156185492235486	0.000558311133394367	5.75562127959511e-06	0.147698727323159	0.100528804617086	0.0197326171203776	0.0011170156685789	1.82353549383615e-05	8.58507380992746e-08	0.0429207248172537	0.0133413628513683
0.269627851919551	0.171447518996996	0.0662288870975436	0.0155422363521198	0.00221579388814589	0.000191908853346266	1	0.76415900537915	0.354745806533295	0.100046201567239	0.0171409046091124	0.00178408963813241	0.428974296741717	0.393942003096284	0.219777437858332	0.0744875556190725	0.0153367782628732	0.00191837874487549	0.0212842604467277	0.0234896672621704	0.0157487092282086	0.0064145007997426	0.0015871960060468	0.000238587704995041	0.000122146740118642	0.00016200091357655	0.000130527748182079	6.38907560274396e-05	1.89986616324529e-05	3.43208304755437e-06	0.207305344543447	0.272978053094474	0.00754907455828371	4.38438261326818e-06	5.34776024571536e-11	1.36988515543803e-17	0.798044124295192	0.0800103937844544	0.00016846692964637	7.44957785354866e-09	6.91826853149104e-15	1.3493105511488e-22	0.0703586328916103	0.000537080229727726	8.61012961352405e-08	2.89887148203997e-13	2.04973154077542e-20	3.04378347986242e-29	0.000142063320847208	8.25669051810347e-08
0.722745815093307	0.512781327012735	0.301636648715046	0.142173167349236	0.0465910841934236	0	1	0.917632861788948	0.707826382237885	0.456416103732817	0.241924955369081	0.0994715001133218	0.72206863330071	0.853220598150417	0.847764996612992	0.708226111429028	0.495601219414766	0.287131001203816	0.263863653641843	0.409704439935612	0.52747354837202	0.568376975309083	0.513662769650057	0.388218652824037	0.0330285093664037	0.0882745657391905	0.160068097035324	0.229665766431626	0.270791399142101	0.265183686848977	0.327308607137509	0.313337150752855	0.264259255742754	0.19506385735269	0.123822766626755	0.0642345383553929	0.313189862067177	0.305135741905476	0.261903350644627	0.196881826671581	0.127554085542786	0.0680292399305614	0.275608562422115	0.273290878599263	0.2384870587485	0.182108658256861	0.11972177338047	0.0646920443073759	0.222375720960146	0.224525980309408
0.333616622047842	0.301141006950657	0.238027051374296	0.164746780393902	0.0998485485838977	0.0529908367645263	0.389690080163242	0.429279615920699	0.414090611231402	0.349771727235761	0.258707024172328	0.167558297930814	0.202801510162973	0.27264076979258	0.320955346693195	0.330851136865856	0.298644725333952	0.236053947169542	0.0470222258049302	0.0771474358313883	0.11083425591387	0.139431443964416	0.15359661364298	0.148161974705672	0.0048575283588172	0.00972595725417081	0.0170523237392203	0.0261799602437015	0.0351956181430327	0.0414326214905552	0	3.34978516543951e-21	6.73469308338021e-17	2.47993542590741e-14	1.6725728478522e-13	2.06610228418237e-14	2.41096999519128e-23	7.68379338240686e-17	4.48463073865562e-12	4.79401961205897e-09	9.38631293412925e-08	3.36598640799479e-08	2.6269695958368e-21	2.43016078992315e-14	4.1175281187842e-09	1.27779223260118e-05	0.000726283235827825	0.000756090709480529	3.9460719232321e-21	1.05973028100141e-13
0.29083527368443	0.349578533813832	0.304872741171365	0.192916154182784	0.088571654342305	0.0295050991461916	1	0.767109406082429	0.426963526512409	0.172425068298701	0.0505226587770386	0.010741084892939	0.0335843294009736	0.0164419611878975	0.00584045547500322	0.00150527544447657	0.000281488980172781	3.81929301935216e-05	1.1016842002611e-05	3.44218088601526e-06	7.80344578150562e-07	1.28355743498583e-07	1.53186451867719e-08	1.3264826330917e-09	3.5298912077782e-11	7.03878205193151e-12	1.01838003453138e-12	1.06905092989498e-13	8.14259953016978e-15	4.49991092366222e-16	7.23214634951138e-09	2.42040303513652e-09	1.48364584332776e-11	1.66569265956107e-15	3.42516545800845e-21	0	4.58934732791424e-05	0.000186999787392448	1.39557561057419e-05	1.90760170365807e-08	4.77577771449578e-13	2.18989140864717e-19	0.00111893472346299	0.055509158051034	0.0504366927636256	0.000839364572566194	2.55844886178778e-07	1.42831803200131e-12	0.00010481626478655	0.0633079529442638
0.757062187139462	0.636443460713226	0.447585037327701	0.262810062581558	0.128094891128196	0.0508083711275167	1	0.915263302846389	0.701248520674516	0.449359979757225	0.240202886558078	0.106227345384896	0.754562908497062	0.751690941505215	0.626802067630783	0.437204837122619	0.254578143080944	0.122988957582164	0.324248832419107	0.351795392376969	0.319144632075639	0.241920722039434	0.152820497103252	0.0797998823624016	0.0773660592333841	0.0919550605900804	0.0908221992056427	0.0745182454236929	0.0504836594907504	0.0276845879820472	0.543062528658433	0.442349287785228	0.242383120588958	0.0880214711117279	0.0192679657012089	0	0.402813433789372	0.472537854037005	0.37365189656584	0.198482861555515	0.0694588378397989	0.0140462436729383	0.158728374222465	0.269661059241944	0.307364301829424	0.235675050992724	0.12082256319273	0.0399923987428059	0.0310294053291941	0.0805438256776731
0.28950731280138	0.250206929143223	0.193810933685029	0.134454073907149	0.0833943421595139	0.0460503721684658	0.982339562538577	1	0.913084465485354	0.747777124408935	0.549188197390631	0.36158729804749	0.645974044660522	0.774176374897163	0.832151077374576	0.802274088256287	0.693731487011328	0.537973030921614	0.0814301028215589	0.115433442263059	0.146408077491684	0.166334235974199	0.169347360646762	0.15451828093604	0.000541022565931441	0.00190511201514511	0.00358237853437463	0.00529638035621678	0.00664759937046842	0.00725863733658423	0.0404598801279732	0.0329151262130986	0.0208692409548478	0.0100171335730886	0.00318950959779838	0	0.144929799425791	0.158345481867191	0.136814043595956	0.093367522537256	0.0500721381784743	0.0207137527662988	0.200706458674164	0.292239765165872	0.336744716223915	0.307248094924503	0.221898265459842	0.1266278918223	0.109020384413819	0.212163150171917
0.43213957944412	0.401428569562016	0.290902346673409	0.164443763499026	0.0724992532126571	0.0249087975913146	0.936099465761538	0.981526398493952	0.802877290104179	0.512340176616284	0.255040926820971	0.0990213899467102	0.844941415373243	1	0.923295770050374	0.6650393451526	0.373687864615869	0.163790123741669	0.317779236363143	0.424526031514765	0.442425049655192	0.359694427627932	0.228125836687173	0.112853931354023	0.0497606859237524	0.0750596443566865	0.0883039343752076	0.0810310595750151	0.0579961128026689	0.0323667591208897	0.00488524975181026	0.0034775774359383	0.00185989510877958	0.00073096860949059	0.000188014393644465	0	0.0502939259730539	0.0544635618654738	0.0447192490000837	0.0278342091593821	0.0131197890663207	0.0046640124607119	0.0905030227756074	0.148394463808943	0.184516097546483	0.173999013775717	0.124436364281521	0.0674794889425132	0.028703196822352	0.0713174315360865
0.1884440452265	0.053706229206867	0.00104428500764006	1.38536931682633e-06	1.25390382080391e-10	7.74307423362536e-16	1	0.262703643075688	0.00470851903459704	5.75777520184422e-06	4.80371484184806e-10	2.73433309104105e-15	0.284492528025414	0.068890734133896	0.00113815890507422	1.28291277000159e-06	9.86605415453392e-11	5.17654034244363e-16	0.00433905356888971	0.000968520490081512	1.47494135896264e-05	1.53247300902631e-08	1.08633320092372e-12	5.2510848937218e-18	3.54790875507925e-06	7.29978545773399e-07	1.02470744119745e-08	9.81390439862861e-12	6.41259718020594e-16	0	0.00620371512482758	0.00506864642486745	0.00324520141448784	0.00162817403774863	0.000640131948957931	0.000197218517820356	0.0159161032619481	0.0179946607333242	0.0159426344071149	0.0110684299380912	0.00602173255156128	0.00256723966785807	0.0196149736183847	0.03068749281228	0.037622235392549	0.0361440899357832	0.0272106866585123	0.0160528156238107	0.0116119401141674	0.0251388398546057
0.410400614289786	0.398683281925386	0.342036008391136	0.258973294745145	0.172758897423791	0.101109929935633	0.92115842885495	0.966614490457332	0.896471473883123	0.734735713915162	0.53193920460302	0.3398564342497	0.880904949887017	0.998348882239606	1	0.88528499158914	0.692540344232102	0.478464044279607	0.35864607042187	0.439471859469615	0.475582432027243	0.454635141429831	0.383866498717051	0.286085567805072	0.0598284499500006	0.080206424060894	0.0942830916743006	0.0974702775660111	0.0886641840596327	0.0708579915400009	0.38197491686757	0.356627984795957	0.278877419771499	0.182306537822323	0.0990628956063523	0.043938582305412	0.473726307503249	0.446274080903478	0.352287204699557	0.232694948976444	0.128056779902289	0.0579254793478403	0.322216627250488	0.306177619825344	0.243606182080263	0.161964180561709	0.0894397727223973	0.0402386114604226	0.118976091736914	0.113963691518546
0.843699270033034	0.929439313764401	0.844643516711427	0.632493147859176	0.388425056892791	0.192686140960515	0.848643135236752	1	0.972222069666731	0.779640313783134	0.514218570475531	0.276408287323313	0.438148448097776	0.554238133409994	0.576639983717727	0.493809877376149	0.34697847918627	0.197853407043784	0.108411348191869	0.151002026667804	0.169479846611956	0.154468062232284	0.113632756368863	0.0655286055415726	0.001540831487568	0.00929194444862448	0.0140727652706997	0.013529714255129	0.00794315738974004	0	0.118094642627545	0.203392449519358	0.245124146336933	0.210160556199209	0.126504058396378	0.0492401608488582	0.099560011063503	0.183782750745678	0.235220325920647	0.213871304787341	0.137032629768773	0.0580459750903897	0.0766400112843239	0.153263572051289	0.208881120356756	0.201391343172334	0.136899119006377	0.0621731988251589	0.0530707282101092	0.117414575474827
0.815903417327855	0.974067524054698	1	0.882976766940753	0.669940205807172	0.4355254412716	0.530130368965497	0.726130379387931	0.853779001138273	0.863006575136318	0.749992694510927	0.55968114539653	0.22559968792053	0.35832132977267	0.484723406433918	0.561838507009346	0.559108677860274	0.477664334984202	0.0568830550463186	0.111804954794681	0.178502321966514	0.239923965488727	0.274722662546999	0.268983352228442	0.000124425369605045	0.0145856263110125	0.0359342296550824	0.0612258528920294	0.0837071578350428	0.0954027449299409	0.45849068802558	0.612118257274136	0.642065667776433	0.529581240268385	0.342135457262141	0.170513137639333	0.275688067145917	0.460113286196302	0.599582749247049	0.61390200557649	0.494086303022218	0.311101468335864	0.122826567938301	0.262546169564847	0.428023793144696	0.544680669359459	0.544354767498734	0.42725071483766	0.0358071561462854	0.110270180031474
0.97984319410426	0.866534837841952	0.57665514836815	0.288718296445064	0.108683848211685	0.0306607486641961	1	0.890733023114626	0.597031948537933	0.301079568352563	0.114161559014634	0.0324484328479526	0.436869124597207	0.391923607738498	0.264544329114333	0.134304449175455	0.0512107403299544	0.0145677035982339	0.0815546017526829	0.0736728113396584	0.0500249224145082	0.0254855933429705	0.00966924410692473	0.00263330727592756	0.00631521726896392	0.00572634052359937	0.0038471065263546	0.00186750910962652	0.000578472983803015	0	0.531132012579842	0.485730751978181	0.371504513195494	0.237609507324356	0.127046987795713	0.0567360511684441	0.483261521601312	0.380276306084522	0.250239335787683	0.137669581625773	0.0632701359076536	0.0242238645570338	0.364006533980086	0.246440637062836	0.139492856514004	0.0659645479717814	0.0259967185182665	0.00845738402386191	0.226951322468095	0.13216253048706
0.86636062950741	0.916778105793897	0.775448854072105	0.524031055197709	0.282419408082126	0.120626156335986	0.819045323713922	1	0.975972589815694	0.761370627885338	0.474412673556426	0.235514723643277	0.311837309033608	0.440027096140148	0.495684285084289	0.446033121122329	0.320432093143792	0.183344295258917	0.0457925692611206	0.0762192173740115	0.099854977588661	0.103810334245485	0.0857161800754686	0.0559314267775854	0	0.00267626657358777	0.00553290004743695	0.00723270341889596	0.00679993911440974	0.00449367129834782	0.0490423656932993	0.0892498595217286	0.0946650277871971	0.0587610877745952	0.0203052359606384	0.00220999862149496	0.0842980270199279	0.178868167868662	0.223341102512881	0.165304256989603	0.0717565316995853	0.0168011185362467	0.0826453367700478	0.20675098620059	0.303861590796199	0.265241154720977	0.137095044920976	0.0406860940798034	0.0461405829273636	0.138532678906048
0.0662120147681851	0.120714601907201	0.125586913094919	0.0745573632788783	0.0252579600392997	0.00488278474027579	0.812342016326782	1	0.702461714485583	0.281583300187725	0.0644099119993059	0.00840736868613697	0.190667605182571	0.158480588541489	0.0751686611265889	0.0203450672731695	0.0031422665431245	0.00027694178407595	0.000856151827012927	0.000480494068306394	0.000153881654215941	2.81220654926404e-05	2.93270856640309e-06	1.74520934945258e-07	7.35441483548054e-08	2.78678255644488e-08	6.02450157448531e-09	7.41550528397691e-10	5.0259782458346e-11	0	0.146304657078252	0.145562856442779	0.138872955519502	0.127045555791823	0.111448946318751	0.0937491084662041	0.125130141356521	0.132140199695958	0.133808182753596	0.129928695042282	0.120976821749876	0.108012484310654	0.0819000566704235	0.0917989747193256	0.0986656881632574	0.101687871776886	0.100495555941866	0.0952355833189055	0.0410227671387484	0.0488044232739267
1	0.799590978894835	0.372751437867835	0.10125392946198	0.0159494112145625	0.00136364329212887	0.900084698898941	0.692535312628604	0.310649184619984	0.0811814826856701	0.0122808987125191	0.000981257557277635	0.651316669866914	0.482208512556793	0.20811699935187	0.0523014320526435	0.00757345235564428	0.000536685455908594	0.378884677286686	0.269908660382246	0.112060576193162	0.027053884895447	0.00371672015216947	0.000194164012342686	0.177159006622152	0.121419175756862	0.048466190191544	0.0112041859485174	0.0014174960420208	0	0.562832904751168	0.415130242555335	0.168022931355575	0.0372536595837342	0.00443864135172039	0.000183472361752818	0.545203923315213	0.433797400046097	0.189415614078898	0.0453260310541691	0.00586028469133725	0.000310250389532203	0.491392053793214	0.421772057871468	0.198672468873256	0.0512987638223835	0.00717938597647725	0.000447105352205832	0.412082754726856	0.381554138911594
0.926011403196769	0.94206443831024	0.913944896383996	0.845540744405117	0.745974860672691	0.627608713590993	1	0.947386012804085	0.855911896618042	0.737405343730646	0.605840939123622	0.47466374877707	0.385396351771545	0.340014337785398	0.286063183359351	0.229510096070476	0.175596837435566	0.128116955941794	0.0530075004693247	0.0435500983186018	0.0341205305081946	0.0254927711560805	0.0181632111740035	0.0123407609858879	0.00260161299472761	0.00199040466410755	0.00145213076936551	0.00101025088188989	0.000670193115790829	0.000423931038986053	0.732120429522264	0.720991384080981	0.595062396954035	0.411604199972296	0.238606279205016	0.115922700278252	0.606275873460922	0.486905612411531	0.327720881164511	0.184862226499452	0.0873930015168516	0.0346248952255804	0.133074903219517	0.0871559735478305	0.0478390248957367	0.0220064657966824	0.00848391971659923	0.00274096487267947	0.00774185140493818	0.00413483061307579
0.30663837264445	0.323868732744311	0.250521944862618	0.141455155658961	0.0574385911923128	0.0155259104367277	0.736398726093801	0.833507814065359	0.692369109631989	0.421719416340568	0.187576594262049	0.0597838047927381	0.824244257125399	1	0.890563152300231	0.581925368945856	0.278313103953218	0.0963654063187673	0.430653539498949	0.56050562695066	0.535019061628576	0.374430387462037	0.19152240219513	0.0706204307195763	0.103459683749117	0.145290172850637	0.148738622096933	0.111062844557912	0.0599702574492432	0.0225003989396042	0.0306725494529254	0.0371730661337691	0.032454903135138	0.0201384522804938	0.00814286953871941	0.000923938714943116	0.0218991135898387	0.0328259758628258	0.0351224857649511	0.0270065646159914	0.0144553899802172	0.00447632665445676	0.0120912600644372	0.0232109616091732	0.0306347903178418	0.0289219224458823	0.0194029597531391	0.008605884825348	0.00447693637066927	0.0127188364233663
0.824814085012562	0.65225472355817	0.413369643025749	0.209948647234854	0.0854507804097081	0.0278642840790055	1	0.911073844479607	0.665226230809002	0.389264311566723	0.18254499505706	0.0685979551006693	0.726463031246524	0.762533689913043	0.64145578407162	0.432449166792936	0.233646068397456	0.101162111199651	0.316220604566888	0.382410789474357	0.370620790560866	0.287864824606612	0.179184967747977	0.08938232001377	0.0824678216121828	0.114904699920266	0.128302731302019	0.114811205675668	0.0823336650691049	0.0473142036483717	0.289785461522772	0.140626477081258	0.037201020648208	0.00535260579920416	0.000404464267080534	0	0.453722222602646	0.28113905734568	0.094979995841529	0.0174845647922132	0.00174027335399008	7.81971833403535e-05	0.491595675823195	0.388926984126414	0.167775949824509	0.0394538580573094	0.00504507269515153	0.000336017164563636	0.368580538883939	0.37232254012826
0.205835587544249	0.159625765617084	0.0763947586844792	0.0225632769278664	0.00411262228243379	0.000462608400618507	1	0.785074632376404	0.380364458337926	0.113727882779053	0.0209851471709471	0.00238965455596303	0.277510253836328	0.220555754704312	0.108177214182742	0.0327439623829834	0.00611652439903529	0.00070510895851229	0.00439903652016193	0.00353936491250978	0.00175740215723628	0.000538511533721837	0.000101834961552628	1.18843884442171e-05	3.98323196367095e-06	3.2443805315779e-06	1.63081994886234e-06	5.05892550297779e-07	9.68475398508596e-08	1.14418682400301e-08	0.0147124259393823	0.00087999126367572	5.63659189209845e-06	3.86633056180574e-09	2.84002470176828e-13	0	0.0964518306942164	0.0143955163388	0.000230084932171951	3.93815921555719e-07	7.21842599889419e-11	1.41465527595923e-15	0.158431525714506	0.0590039487175204	0.00235323180406741	1.00506118652441e-05	4.59689362486199e-09	2.25152232470884e-13	0.0652045163420133	0.0605954271001966
0.639170234450552	0.540299429467339	0.410441317063552	0.280195504606422	0.171890997579166	0.0947542999723677	1	0.952018214433994	0.814502908968143	0.626240022792768	0.432699763228011	0.26867233977619	0.80808291000117	0.866415830124657	0.83483175244809	0.722891901124339	0.562533262382827	0.393387181248192	0.337264184579005	0.407260104753072	0.44194858702976	0.430994007181137	0.377719942413054	0.297485226860172	0.0726754705594482	0.098849864800746	0.120818133214362	0.132699843023943	0.130977357674612	0.11617398353522	0.372908675316475	0.230397014393662	0.0737765350868452	0.0122144620436151	0.00100875189574764	0	0.579197338113364	0.398251535512484	0.141949307570632	0.0261991380969569	0.00246809884901306	7.78293525865418e-05	0.56059451607213	0.428966370486422	0.170160180044008	0.0349640713156892	0.00368671489387551	0.000159314371039441	0.338117166068558	0.287926023484829
0.718652990299526	0.241700092648072	0.0319926243868787	0.00166662688749396	3.41697783434806e-05	2.75698726955522e-07	1	0.762394142633451	0.228757094907318	0.0270137617062022	0.00125548353529393	2.296424310722e-05	0.393881165675391	0.680717219467133	0.46300291940424	0.123941341553451	0.0130576230175829	0.000541411551178371	0.0439152015664146	0.172043541493016	0.265263403586701	0.160965117953751	0.0384416196200502	0.0036131588113079	0.00138595456375713	0.0123081976601876	0.0430185133195089	0.0591741193207183	0.0320349226100708	0.00682544584259478	0.531550566041578	0.864934264530669	0.26234004556331	0.0148316356143586	0.000156299082350696	3.07002954197546e-07	0.559003912054304	0.634956996496299	0.134436361279658	0.00530557128922208	3.9029262194768e-05	5.34998223387636e-08	0.368493863560729	0.292180127640064	0.0431831241807455	0.00118965328537245	6.10897739327472e-06	5.83019722034338e-09	0.152261752282763	0.0842756646887551
0.723255415648001	0.60945858505016	0.444133565069088	0.279474766141903	0.151239497849605	0.0695489733769783	1	0.937020998515291	0.759849165740731	0.532962929559749	0.322867269527535	0.168261092448292	0.653518648555058	0.680753234616365	0.613587295880899	0.478383376075953	0.322278660516177	0.187080118267156	0.200169412918184	0.232282153620214	0.232788270079237	0.201484441930516	0.150401625021938	0.096433242831713	0.02588678977068	0.0344970831110772	0.0388943848401147	0.0373561957977623	0.0304986981352726	0.0208836742127266	0.323809719856426	0.535252279050796	0.592523791815079	0.439770862970257	0.217963465857014	0.0705480290233343	0.226788954510258	0.486317511075894	0.696375092773879	0.668804326392619	0.43065232112714	0.184768620577854	0.0953992706179605	0.268945363782214	0.499521157488379	0.620589129769903	0.517041363623154	0.28827853593153	0.0220675552366078	0.0889251767785805
1	0.973856863670203	0.635120157249958	0.276555621794866	0.0790867540411919	0.0130914478937139	0.661824445461838	0.938542429738445	0.891365981349584	0.566808583101402	0.240458274351671	0.0667099956845695	0.264896798736738	0.54876433644355	0.759142672617449	0.703083551266893	0.435738136419753	0.179812566941775	0.0625701417048878	0.193553985124437	0.391862951889843	0.528965500201949	0.477668119798675	0.288284294669177	0.00667381810231363	0.0395007150194361	0.121332069806608	0.240648295896738	0.317157462485002	0.279137848397251	0.747795353014088	0.523333898201173	0.251581753128317	0.0819185306740362	0.0164761493736253	0	0.755767695036028	0.730768734196352	0.486639942469373	0.222428068083552	0.06856201733101	0.0126043426648607	0.519137865471341	0.693540270865988	0.638174267964858	0.404254947615417	0.175461029369654	0.0509053582716354	0.241626017454658	0.447212252378052
0.319886875674819	0.406784166344197	0.328915594946546	0.168723824361012	0.0540656556698785	0.00962382291140433	0.496469998190725	0.883152913018506	1	0.721110733055055	0.330639698811407	0.0954626587133535	0.248664740823866	0.620529887303171	0.983409729352872	0.992388515671101	0.63770415372906	0.260300790191465	0.0388208502799978	0.140127133618746	0.312743338807414	0.442158657113998	0.39753663738924	0.227075504534727	0	0.00838881608070423	0.0305164636712559	0.0623206540327371	0.078947819300268	0.0628794967593247	0.189813127888221	0.241154612728362	0.247726926894968	0.205793884808136	0.138067837410534	0.0744577974763652	0.363478794700369	0.519786337771526	0.601580402678814	0.563723237655168	0.427628747634746	0.262343585517556	0.314463592618594	0.506898343043967	0.661035123987925	0.697951552515676	0.596728170868014	0.412961745635871	0.122492785903779	0.223571417808468
1	0.991777298160395	0.908194707469758	0.767799232285873	0.599114831867495	0.431259951417531	0.778707522797301	0.83485325908641	0.826359481108839	0.755170422313113	0.637060192477117	0.495953222614575	0.390253906865622	0.452623599313419	0.484438997499681	0.478547563618738	0.436297615481765	0.367037109595342	0.124108334596287	0.156425543856264	0.181489988966101	0.194047805572849	0.191272820590318	0.173799988062145	0.0225712977407907	0.0321084073078767	0.0412222287539326	0.0482430076510355	0.0516954380582332	0.0508017390389022	0.382971930633808	0.322642249025523	0.1881099603793	0.0745734342915797	0.0181260029888609	0	0.332693142949182	0.333285294169105	0.231467483243879	0.110446119210978	0.0345369726925678	0.00473154748355831	0.220051885537898	0.262398719200509	0.21671967490274	0.123361030713784	0.0470268114770995	0.00996825373257716	0.109929369332297	0.156878700842507
0.367449529918988	0.532312300191215	0.59966419520075	0.525532803100843	0.358131930841105	0.189382943844469	0.496524609963893	0.798962246667157	1	0.974057719179149	0.738343431995864	0.43523142057615	0.232723884100573	0.417065293013035	0.580465224863704	0.628355422619709	0.529176501666509	0.346501764078892	0.0364235699048112	0.0743946167384401	0.11606438032143	0.139987582341508	0.130916533690625	0.094842399110716	0	0.00266874992683551	0.0061645135384772	0.00897839855266929	0.00942720728628267	0.00721353545733322	0.460685112577422	0.430744354572654	0.374027740657029	0.30155867365891	0.225657973085346	0.156601474195206	0.436325422234358	0.441186894755151	0.414315368866649	0.361328971792768	0.292585500458772	0.219890930515575	0.255941403274354	0.279947390270455	0.284319137452297	0.268127708025857	0.23476620533842	0.190792359453118	0.0922129287891184	0.109354838164158
0.462107509941582	0.523769514917463	0.523397732893186	0.461124168946336	0.358177550589705	0.245286285177827	1	0.938293778152182	0.776197254294001	0.566108657336877	0.364017211540803	0.206366151858517	0.456735988164921	0.354769040964973	0.242952080322917	0.146686435222695	0.0780824988456849	0.036644757191377	0.0440289833581982	0.0283113603730409	0.016050079606724	0.00802209744042244	0.00353502690435439	0.00137338026638827	0.000895810369637606	0.000476843606261185	0.000223781790226297	9.25874688474327e-05	3.37694906932923e-05	1.08546954233187e-05	0.198191635756169	0.324137521053846	0.440492994442781	0.497409897614665	0.466719082256465	0.363883539670018	0.0644796713332648	0.108492481935967	0.151684840406982	0.176218064302419	0.17010786309037	0.136447023516047	0.00265632996855968	0.00459824689430528	0.00661405651611481	0.007905131001439	0.00785083516600244	0.00647870585830722	1.38477845678599e-05	2.46688335628206e-05
1	0.949260495984225	0.811973080504643	0.625847713319087	0.434676861329838	0.272041516516246	0.427764069319983	0.347332907479888	0.254131426343189	0.167548917471225	0.099539551928295	0.0532869082400979	0.033482436718858	0.023254918845407	0.0145540322894008	0.00820771895909071	0.00417092147850092	0.00190990288058708	0.000479540392350927	0.000284885256726922	0.000152501803971751	7.35571269450449e-05	3.19650835242086e-05	1.25111110449653e-05	1.24177573419237e-06	6.23641671232713e-07	2.77423507180775e-07	1.05641211596928e-07	2.98354222455463e-08	0	0.221359576549303	0.206658165709735	0.168157148464348	0.119257747819063	0.0737167820728645	0.0397150036145209	0.131862620033674	0.100170293934322	0.0663230808766396	0.0382735645313681	0.0192504793433866	0.00843902810078909	0.0278735145476539	0.0172294675528065	0.00928240077374484	0.00435869839273657	0.0017838587700991	0.000636309186608663	0.00209076812493683	0.0010515890617234
0.528220743998617	0.347282641536845	0.164858247533288	0.0564731960732257	0.0139152441065006	0.00241137575927918	0.933392207570007	1	0.773697158379083	0.432277115737493	0.174383446839258	0.0507535921223742	0.267713451725795	0.467404993089867	0.589276788593444	0.536500875999892	0.352726972997709	0.167443493899516	0.0123805883501285	0.0353887143233094	0.0727932864302646	0.108033280400881	0.115748592458358	0.0895354757462905	0	0.000342929200348325	0.00136923596980923	0.00344339378459753	0.00608132283003414	0.00769125141120291	0.115900577499545	0.1112197976227	0.0859112045606026	0.0534073278038078	0.0267018407326885	0.0107111146901517	0.103743821788537	0.126188501780478	0.123556326555509	0.0973851698988866	0.0617777750717876	0.0315241631567323	0.0673122642532437	0.103793759465299	0.128817826098108	0.128697032333697	0.103501996161257	0.066997047556282	0.0316360415241045	0.0618803951952138
0.800940295215329	0.983510913540956	1	0.841994772917115	0.586344780722578	0.336283487492477	0.662913056703803	0.88560656150027	0.979078335705783	0.896382173953835	0.679205452572978	0.42480819208312	0.384193590481001	0.560022331918737	0.673892500284913	0.670820412268928	0.552374095029108	0.375415037701692	0.152899624322639	0.246044841919407	0.323790062142965	0.351001544588665	0.31392822235732	0.231132636590474	0.0373131981443447	0.0710062789308483	0.10484759786422	0.12499012875825	0.121587048130615	0.0963735529376338	0.485041661618376	0.491474947013812	0.436889732067193	0.340329068693608	0.231558665672971	0.136455479195457	0.346533430832149	0.427732488371696	0.462765776178907	0.439184682052425	0.365437023116605	0.266023909819753	0.157705664848044	0.239648849050327	0.316828164273427	0.366359560257019	0.371251833157161	0.329741815054673	0.0413490056527661	0.0828865876198342
0.902604031077551	1	0.901087827579694	0.660387072220355	0.39363526725912	0.190832533370203	0.335255566148974	0.475008223958006	0.547381708912632	0.513031046075085	0.391075982097602	0.242461234563218	0.0280388370897337	0.0508067568623255	0.0748752286033499	0.0897460723028975	0.0874892939654206	0.0693675492456448	0.000525896020571278	0.00122156812359302	0.00230421774729838	0.00353319035390415	0.00440537524464634	0.0044669587861206	0	4.39783775092289e-06	1.37584277766983e-05	2.91213425540384e-05	4.77608357422859e-05	6.25972739192489e-05	0.170642659035536	0.175174862600789	0.17228565387994	0.162337774391414	0.146549099802911	0.126747594592101	0.212233478668202	0.204538795566169	0.188855948431685	0.167062417091663	0.141585856346758	0.114961874025735	0.111872904256306	0.101219437057191	0.0877396214288639	0.0728652070079707	0.0579744822971686	0.0441921515555731	0.0249919293309047	0.0212280816574331
0.997520698549584	1	0.83347605677834	0.577559499876881	0.332733349424422	0.159348406353391	0.801619529590503	0.858526758027406	0.764457927959494	0.565932182898875	0.348316960790008	0.178217084391619	0.375225959861619	0.429330740993406	0.408410802196104	0.323002591944195	0.212374775866741	0.116075664032228	0.102267166449199	0.125023272600125	0.127060177958947	0.107348199793391	0.075390047592688	0.0440008731812653	0.0161778034558914	0.0211507878385335	0.0229708428661366	0.0207277535666099	0.0155363564143441	0.00966415771005274	0.517450617924438	0.529091913616086	0.508947423010488	0.460568036140812	0.392095894534973	0.314025941519029	0.367356596357219	0.342760962862612	0.300864638208786	0.248441563036217	0.192994544717427	0.141033732833565	0.112174706295073	0.0954992930625449	0.0764807591186791	0.0576141092759082	0.0408214695267503	0.0271989308290384	0.0146762901675726	0.0113850657090309
0.571932063539734	0.474758768039908	0.267984636980408	0.102862045044246	0.0268478037791873	0.00476508584754683	1	0.981490400022976	0.655059072386668	0.297292004521191	0.0917475226515957	0.0192536829957141	0.421590496619023	0.489253988877653	0.386087989184073	0.207179395341116	0.0755988492401834	0.0187582431889287	0.0428565179606284	0.0588055005854045	0.0548690415425796	0.0348132966090691	0.0150200466067197	0.00440662165032588	0.00105045682923712	0.00170426366309787	0.00188019855070502	0.00141051918111915	0.000719552742231503	0.000249605770958691	0.104616381626458	0.212330221302105	0.111013423564563	0.0149517059119743	0.000518749346065151	4.6363466262879e-06	0.368090141214651	0.395366014459788	0.109394641714939	0.00779730158108409	0.000143167413401272	6.77166191143273e-07	0.323347071214236	0.183800679427608	0.0269139139559109	0.00101521534371063	9.86486236985413e-06	2.46925824143296e-08	0.0709159512603443	0.0213331577807986
0.0355085897093954	0.0724797584697673	0.0855579066223109	0.0584068339350241	0.0230582993230576	0.00526442444329785	0.252592625859112	0.660891673786664	1	0.875043871016422	0.442812387938593	0.129589496269602	0.0294066913766922	0.0986238837697763	0.191283774084427	0.214552840178628	0.139171564641571	0.0522067733985341	5.6026882682794e-05	0.000240862438396635	0.000598815863955411	0.000860946424593427	0.000715844182933407	0.000344207251912775	0	7.88013712341795e-09	2.89324940042531e-08	5.47932135707301e-08	5.85126134486988e-08	3.5394117220706e-08	0.0258731084234109	0.0339756160107546	0.0395715314872154	0.0408785202419899	0.0374545223977027	0.0304375820435712	0.0618179616506958	0.0680235775230163	0.0663897520891213	0.0574697641829747	0.0441239691801046	0.0300473736424309	0.0449105045265497	0.0414112921652892	0.0338677557551335	0.0245669274466384	0.0158056387021215	0.00901924179165401	0.0099208374685501	0.00766558360125959
0.118379907400597	0.272524355756165	0.354126978766772	0.261325322190334	0.108712952988681	0.0239574603644383	0.357503737632591	0.752726342214475	0.901636209432482	0.615356610821886	0.238355437579054	0.050790822532702	0.465642699502211	0.904285094599985	1	0.630160494447212	0.225233457444228	0.0439757168613981	0.263654087061221	0.47375954639258	0.48374825960262	0.280768032519083	0.0914644364770406	0.014953677923308	0.0634070076571698	0.10665329954008	0.100388798488199	0.0526630166373839	0.0141100809270613	0	0.0535810671851651	0.0523030213446225	0.0489302294891023	0.0438473450414923	0.0376015411194161	0.0308058524406286	0.124760489290146	0.126752194869085	0.123598172342081	0.115668290817045	0.103865207025755	0.0894553647415922	0.154010568315316	0.162686383235466	0.164972988576134	0.160601318793461	0.150083657894141	0.134614892024304	0.102020897494155	0.112152675028025
0.907865199932155	0.876508134791658	0.80779663553401	0.71065634163624	0.596799895891895	0.478420023982276	1	0.987400012727815	0.930674391335114	0.837363268444517	0.719186548222215	0.589631547711343	0.0435088164099855	0.0439368526994225	0.0423537750967691	0.0389732672047159	0.0342336346113137	0.0287045480819404	7.47744412702915e-05	7.7225974649153e-05	7.61351357865915e-05	7.16503575740405e-05	6.43669757546636e-05	5.51974931077046e-05	5.07607140065411e-09	5.36162567749146e-09	5.40600901299922e-09	5.20317637210277e-09	4.78048364133629e-09	4.19263091467794e-09	0.0320806743624147	0.18685837059511	0.0199344243238758	3.89508475136301e-05	1.39396605246299e-09	9.13712477326559e-16	7.91982104473479e-06	0.00930549405116427	0.200256017736089	0.0789321236865779	0.000569828376131611	7.53453455926427e-08	1.57990670743423e-12	3.7446437680532e-07	0.0016255923533322	0.129251281795512	0.188226229267061	0.0050205060861074	2.54678165128552e-22	1.2176592642417e-14
0.57486323008703	0.515271508747633	0.430655181000292	0.335493174221421	0.243434800698375	0.164286460820749	1	0.947006718406286	0.836545606018566	0.689215347218009	0.529466309206272	0.379074367921175	0.914059118956307	0.914238666771661	0.852974960717044	0.742292450246615	0.602429141611212	0.455816577038018	0.438585860702387	0.463428061577009	0.456641215482902	0.419586257420477	0.359457629601272	0.287006427894921	0.108538560378148	0.121493718597388	0.126584858717362	0.122797586437226	0.110889036389758	0.0931412057070599	0.33865013337273	0.235784354584059	0.12425883965795	0.0484656797773008	0.0124499555392847	0	0.351725260274865	0.368591592399155	0.29425005245027	0.178467456662545	0.0813416402966408	0.0265466877760574	0.175266291954003	0.277024035810663	0.332701113924407	0.304302878768418	0.211751324299469	0.111408334834814	0.039903255880115	0.0989145839559218
1	0.951088813699803	0.679844650774714	0.36522948681325	0.147465191342106	0.044748732816849	0.162986712644154	0.215253721883492	0.213656778487578	0.159386017590823	0.0893616749736152	0.0376547630250987	0.000873203994798767	0.00160136959567683	0.00220716591293629	0.00228636687503661	0.00178001800695151	0.00104152670351647	1.5377581161978e-07	3.91600118465519e-07	7.494869632718e-07	1.07808393551786e-06	1.1654897898954e-06	9.46960373227948e-07	0	2.25762385847872e-12	7.4755848522811e-12	1.58196226929278e-11	2.41942691522462e-11	2.74110537418619e-11	0.0857896145540985	0.182697276717389	0.188578316319729	0.0943438851590005	0.0228769478783913	0.00268871475997248	0.0915957179137377	0.126212168200745	0.0842926305113775	0.0272860273036375	0.00428107991125147	0.000325558232148753	0.0203048423808975	0.018103159530158	0.00782296626408226	0.00163851665019446	0.000166338423642877	8.18458350414509e-06	0.000934561898429373	0.00053912755106562
0.533675681051255	0.634856101659115	0.665827638192558	0.615837290217033	0.502077515886576	0.360209017354236	0.726291294617364	0.90739960959792	1	0.972519508440448	0.834534026027864	0.631422243849913	0.409623709668317	0.53926072178755	0.625243009286327	0.639160130443705	0.576158923126764	0.457654861352692	0.0905525751763624	0.128312305308018	0.158068882147905	0.170432540277229	0.161141670263409	0.133417123340871	0	0.00451972287220883	0.00857785621604725	0.0109719146611901	0.0108966318868489	0.00837829079473582	0.238965047900639	0.214174455771804	0.179084886866545	0.139394956010783	0.100559432585047	0.0666272771215394	0.535466875513745	0.508902740108435	0.45242859380709	0.376047459703143	0.291902275626516	0.211160333086349	0.446304455763719	0.448589053104757	0.421751066675562	0.370786737937159	0.304603651205359	0.233483324774373	0.135701587190183	0.144705571970516
0.53224748291313	0.636182884165269	0.695911833849058	0.696675211488968	0.638278756496798	0.535173129369891	0.87797950591811	0.97946795679804	1	0.93435880694859	0.798971473086199	0.625248620839536	0.703019536220481	0.731999526019342	0.697522314998725	0.608288075744809	0.485472194025702	0.354587326765256	0.273251280778219	0.265548048952004	0.236171673466487	0.19222780864507	0.143188515168874	0.0976120407172921	0.051554094232865	0.0467606705198797	0.0388151339963604	0.0294865228761922	0.0204996622917196	0.0130426978772006	0.00864097361575558	0.00329847290899089	0.000832438129846665	0.00013820560337307	1.42824340139829e-05	0	0.117581174402017	0.0834109173056109	0.039150704111757	0.012158265744421	0.00249753850727739	0.00033860791766536	0.275732438760493	0.363429259256157	0.316947840444528	0.182890554885772	0.0698277522444266	0.0176394459614288	0.111444335012602	0.272921018755393
0.0509053601666579	0.128115452186443	0.136465899468112	0.0615221600078622	0.0117386802573212	0.00094778932944436	0.111453737891985	0.513162329014659	1	0.824766051346409	0.287903548131548	0.0425350856432087	0.0182770642100348	0.153954654641871	0.548859205144312	0.828160218408835	0.528875329676273	0.14294780951713	0.000224291723808708	0.00345932748675235	0.0225633667282707	0.062284840515138	0.0727686187788298	0.035982396677704	0	5.6162037407279e-06	6.92703526425243e-05	0.000350657499044465	0.000749727361432682	0.000678204277514247	0.000475095068491663	0.00514960183064675	0.0245370200720021	0.0514127403799617	0.0473729300548246	0.019195513267509	0.00130696477546374	0.0125363751258093	0.0528733322428844	0.0980639373975735	0.0799822471803175	0.0286872354146424	0.00244482033732031	0.0207563402079549	0.0774886380591181	0.127214080310299	0.0918426131763687	0.0291584257180995	0.00311023947856692	0.0233730363527645
0.217179403799354	0.384627736614275	0.523563104336086	0.547780152406492	0.440506811419087	0.272274279966529	0.344976122832019	0.639957095147247	0.912474272516715	1	0.842343568811326	0.545365721422967	0.0728463501356247	0.141556350239784	0.211420645686744	0.242700429655251	0.214141422548281	0.145223241604562	0.00203785714536187	0.00415568125355755	0.00650552564862546	0.00782404617351503	0.00723053923017521	0.00513414972446802	0	8.64315081176561e-06	1.90399607173344e-05	2.59627695121326e-05	2.48906797941839e-05	1.65670100803335e-05	0.140480320881495	0.219773840051924	0.258371724233327	0.228257347582034	0.151535236297813	0.0755966608172144	0.194398909961095	0.349509515620242	0.47220852286205	0.479425381090112	0.365780636592331	0.20971550786603	0.0945537550024926	0.195371002338778	0.303350082223427	0.353947128770254	0.310344844073795	0.204484881224703	0.0161600553661696	0.0383822522390341
0.735443780957364	0.632885679648442	0.367671450546042	0.144196056834346	0.0381773358867298	0.00682363916229348	1	0.800866297460646	0.432991017291117	0.158036205192593	0.0389397407268762	0.00647720532510293	0.160453523670511	0.119589622062122	0.0601722906205639	0.0204389365534011	0.00468681751908386	0.000725521271993963	0.00303805218212513	0.00210728250581892	0.000986748771639076	0.000311916637732486	6.65528734145756e-05	9.5752556251757e-06	6.77307836828302e-06	4.36688526281248e-06	1.89457997948065e-06	5.46811674445963e-07	9.66114056007171e-08	0	0.600233605304152	0.413204537252043	0.133824347495891	0.0203906117626097	0.00146166156351481	4.92794059231738e-05	0.869530005144334	0.751816124556526	0.305818668627724	0.0585250211183153	0.00526918489738449	0.000223174129522641	0.380583122720583	0.413293785514717	0.211151180675973	0.0507520251776017	0.00573901867868429	0.000305300884714409	0.0503286259961368	0.0686446573056291
0.706059408078319	0.830559936531187	0.618736288363027	0.289646622440588	0.0809387673987013	0.00750523690215788	0.571119317486664	0.949740346330463	1	0.667287234949391	0.279372746898097	0.0687171343733248	0.2712673364772	0.643616441011689	0.957738348109881	0.903010454135224	0.538871562974298	0.200213670363278	0.0711378188496449	0.255471096540678	0.543061709219541	0.724111626970831	0.610906525392375	0.324613029521397	0.00387567131942151	0.0542424819915675	0.178478846994489	0.342048132373896	0.408935512215261	0.307643735652845	0.149031969076152	0.159958215943842	0.148045230694597	0.117876707907369	0.0800187011950373	0.0451190993096012	0.168821221038846	0.225443645413664	0.259735846092488	0.258898000479176	0.223256321274189	0.166060530814038	0.107437435126264	0.180518291012727	0.258906427210343	0.320253658248434	0.342934604898023	0.318205364734642	0.0350057125705405	0.0800271721283956
0.747201001520232	0.485981275194599	0.236499515900184	0.0844213511250138	0.0198023125056462	0	1	0.901373027431678	0.611158921149339	0.310679055778272	0.116801867556994	0.0302744847465628	0.62438277955119	0.779229667576421	0.731577510803701	0.51647096804215	0.273225887543124	0.106788673032874	0.179624320604291	0.312979330749565	0.407676644049419	0.398663688607642	0.292592211178334	0.160307333553778	0.0201690090018182	0.0552458499065986	0.10322032075979	0.141340153756888	0.144082626918601	0.109423441749094	0.425798659878365	0.297455205145634	0.186272421111258	0.103920665144149	0.0508070190082042	0.0206715106876359	0.68717899399736	0.563336371226933	0.415413789698549	0.275155481312163	0.163149011111493	0.0858603222620317	0.821160408659475	0.788232418703059	0.681184585814167	0.529782392253179	0.370481066941029	0.232479757209621	0.727561795280325	0.81747205662843
0.0141871954522317	0.0605507987904284	0.0543008074420965	0.0102318881534971	0.00040510571190266	3.37010967942177e-06	0.514138042930338	1	0.408679963405055	0.0350937499670776	0.000633197651099744	2.40055631521486e-06	0.229697725973298	0.203598179632827	0.0379187639059219	0.00148387575287709	1.22012405951496e-05	2.10801418780804e-08	0.00126510746588526	0.000511024296174357	4.33729303393032e-05	7.73497771088361e-07	2.89842758196091e-09	2.28206677663907e-12	8.58997518256309e-08	1.58125886817791e-08	6.11613584799505e-10	4.97066043855992e-12	8.48513640447877e-15	0	0.0737606793882002	0.027927581024185	0.00250925731922923	5.35008332061553e-05	2.70694454345201e-07	3.25013674968198e-10	0.123080990713354	0.0567658647522451	0.00621279465861003	0.000161357890824243	9.94481901564071e-07	1.45447756026957e-09	0.106281392359834	0.0597092165314257	0.00796029159753761	0.000251837296214053	1.89066500614685e-06	3.36831415628845e-09	0.0474923504878752	0.0325009207020045
0.0688636255903824	0.083807695216384	0.0762732937907442	0.051899188245441	0.0263668835042063	0.00994556115487474	0.662454875352547	0.87837676775831	0.871499085606563	0.647014286061888	0.359406684265185	0.149327123240296	0.639827516145641	0.924701301230448	1	0.809217098691489	0.489978143285673	0.221946820401976	0.0620292199277873	0.0978063193500198	0.115315249595765	0.101691365696653	0.06706011926339	0.0330314585239994	0.0004266740171954	0.000862886535890201	0.00116034315276706	0.00110850288663347	0.000746445890119491	0.00031788489509929	0.0177961753991536	0.0198205032409628	0.0134019465364838	0.005448830419803	0.00124274472682125	3.81064503241462e-05	0.0840362294199146	0.0875332148649657	0.0555809533371661	0.0214561031985145	0.00494306111905595	0.000559002808283318	0.169940033902351	0.165684737741847	0.0985277225625427	0.0356740817474497	0.00776806334900222	0.000893988432547971	0.148004208990906	0.13506773764681
0.563586832878818	0.617444749149225	0.541215556508038	0.37954888561503	0.212937094126443	0.0955406241428844	0.715438420564417	0.945618450024914	1	0.846109981034731	0.572780975457944	0.310210306913478	0.190739884349962	0.304207412488913	0.388137725999718	0.396206652833185	0.323578505694128	0.211414482036629	0.0105718573822769	0.0204525280276274	0.0315468921118734	0.0388787063356958	0.0383068127179737	0.0301740394166839	0	0.000166398270782607	0.00041692665030021	0.000680613432163255	0.000832840687527886	0.00078597691470878	0.593983503877367	0.479470879940051	0.305357730339138	0.153406991122998	0.060759970920674	0.0189257424434487	0.653726064767792	0.592509766972558	0.423710255433283	0.239045945909313	0.106367784830638	0.0372885217807917	0.536167610142468	0.54564378872581	0.438120288446213	0.277543954376731	0.138690605759145	0.0546330436110843	0.327694319575036	0.37445112152004
0.896936967506845	0.828882966479614	0.718831115394035	0.585005248671853	0.446771993162402	0.320179976452338	0.983727244415917	1	0.953959318074236	0.854011108145219	0.717462166904678	0.565629902377903	0.451324075545483	0.5046802195861	0.529593600035317	0.521517963045949	0.481942769161722	0.417944719406068	0.0865116816224152	0.106447916417254	0.122896390407857	0.133137965570697	0.135342871694621	0.129104507143195	0.00678624764388926	0.00924427677996731	0.0117851846853562	0.0140763414871228	0.0157608493920885	0.0165473902311367	0.513248679024687	0.304274515036108	0.108334709959741	0.023068691282097	0.00281534723525029	5.36366791659502e-05	0.428714999621982	0.545592600681592	0.41725933558685	0.191729696732353	0.0528509825903245	0.00862950189818963	0.106886608018658	0.29218823882983	0.479697325681052	0.473245253758809	0.280553223180496	0.0998799849645684	0.00780870296703761	0.0466246645127844
0.28950731280138	0.250206929143223	0.193810933685029	0.134454073907149	0.0833943421595139	0.0460503721684658	0.982339562538577	1	0.913084465485354	0.747777124408935	0.549188197390631	0.36158729804749	0.645974044660522	0.774176374897163	0.832151077374576	0.802274088256287	0.693731487011328	0.537973030921614	0.0814301028215589	0.115433442263059	0.146408077491684	0.166334235974199	0.169347360646762	0.15451828093604	0.000541022565931441	0.00190511201514511	0.00358237853437463	0.00529638035621678	0.00664759937046842	0.00725863733658423	0.0404598801279732	0.0329151262130986	0.0208692409548478	0.0100171335730886	0.00318950959779838	0	0.144929799425791	0.158345481867191	0.136814043595956	0.093367522537256	0.0500721381784743	0.0207137527662988	0.200706458674164	0.292239765165872	0.336744716223915	0.307248094924503	0.221898265459842	0.1266278918223	0.109020384413819	0.212163150171917
0.7638076473414	1	0.797945576922351	0.38806440860768	0.115024828030733	0.0207795609708185	0.662147355981183	0.718329857695637	0.474952807753215	0.191396617663297	0.0470083737256717	0.00703675746566447	0.116988176130974	0.105163372105724	0.057616152948477	0.0192389365094787	0.00391537811561437	0.000485635051603161	0.00421254096546904	0.00313775666115052	0.00142445617893535	0.000394115809954405	6.6445428654862e-05	6.81163271283674e-06	3.08952566267885e-05	1.90611951988834e-05	7.15806968019784e-06	1.62602363436818e-06	2.10363346528817e-07	0	0.337613709182027	0.346657038097663	0.322381858788717	0.271538735821126	0.20714936700868	0.143128476168774	0.220821016241567	0.249293310549572	0.254900958693325	0.236060289941968	0.197999925167503	0.150417281784497	0.0714628643447263	0.0887035349163854	0.0997222455220016	0.101539212095037	0.0936410224873557	0.0782148328056014	0.0114429932666324	0.0156167476993268
0.877610461954518	1	0.898190156184641	0.635519743595944	0.353151513962665	0.152437951438276	0.654107290559701	0.855688349529876	0.881937972839949	0.716308406488819	0.457748716805097	0.228822546016892	0.360480863613527	0.54267886622678	0.642277107732301	0.598604782352293	0.439056583410467	0.252449038140008	0.144952459555006	0.253511384396964	0.345722848501086	0.370132959964686	0.311422649261399	0.205313220743877	0.0397731987895131	0.0848633581834515	0.135546302942835	0.167698247385182	0.162082844947387	0.122239290193024	0.416274305617784	0.579323620928111	0.620519414890457	0.511904653264392	0.324535486381875	0.156681874884392	0.290291171390356	0.435888075299892	0.502788469468815	0.446377694281999	0.304539068048729	0.158419469036838	0.126163950595075	0.206328250812497	0.257079772016413	0.245589720957917	0.179679060314668	0.0996170294245335	0.0310767053253561	0.058558888720141
0.950041273082496	1	0.888125718056243	0.665032852451505	0.418788229546242	0.220129146688426	0.804186821116436	0.953572901278965	0.953888280610458	0.804986599288922	0.572420229896146	0.341743173169121	0.454062200787222	0.607877175156656	0.685313279816783	0.651346792180694	0.521668778950403	0.351224278460724	0.167635133963107	0.256191429525029	0.327042088780123	0.350648893012637	0.316147774798523	0.239255426645298	0.0354754438298964	0.06687539526636	0.0996286720524666	0.122028145766758	0.124330702685955	0.105468360656749	0.0767580547033207	0.0906098504485816	0.0775181425503109	0.0470709585090655	0.017813474944116	0	0.208429604822251	0.264665476675245	0.24927430787654	0.173712925206587	0.0876387647842749	0.0288060372149296	0.36446534856084	0.500669615336977	0.512897685318692	0.392021946370764	0.222021968427263	0.0904160232375944	0.427750294417813	0.637492865036007
0.843921125091175	0.855774651314547	0.613425713736533	0.307720954784168	0.102715166986135	0.0152010963510318	0.919173448068405	1	0.770098587456137	0.417210721624951	0.154149988932584	0.0317798124834305	0.840324218895565	0.980997572233285	0.810668740758097	0.472191378527137	0.189435338156726	0.0457424656878218	0.644245361406057	0.807771991229425	0.7159857232008	0.447255546913204	0.192902223667187	0.0512555005116077	0.412674340883758	0.557128369752543	0.529763021091091	0.35416917606138	0.162907581878493	0.0457391619738327	0.574625464263798	0.598895914730228	0.558310657104043	0.465231525900713	0.345778365528598	0.228038214139885	0.526703827250841	0.648918937737699	0.714858963986721	0.704692843944539	0.621557865304728	0.49000137196786	0.272268289485883	0.399575808103339	0.521539585564141	0.607796234184493	0.633430572118071	0.590564610048083	0.0726608432443502	0.134244975104859
0.0849727432745415	0.0545567059576173	0.0112389475839024	0.000742868862508207	1.5754610425193e-05	1.07204287187417e-07	1	0.584923953578603	0.10977610508432	0.00661036184162185	0.000127717865571602	7.91748174825322e-07	0.635284014320806	0.338530840684029	0.0578812039852323	0.00317530814202041	5.58911700963936e-05	3.1565270808338e-07	0.0217862970702012	0.0105765649150201	0.00164745993424418	8.23368196297448e-05	1.32032946605108e-06	6.79327244136902e-09	4.03316956876711e-05	1.78376897196761e-05	2.53127734319128e-06	1.15252361977749e-07	1.68370848355413e-09	7.88403661612982e-12	0.00933097390301846	0.00231741291164687	7.48175100991981e-05	3.1399768735595e-07	1.71298041900441e-10	4.0027812866412e-15	0.0732952145479421	0.0238458263001026	0.00100849212862463	5.54441883316352e-06	3.96243395684559e-09	3.59976929431592e-13	0.055419202044925	0.0236187729942406	0.00130851220231928	9.42370326480047e-06	8.82243381318835e-09	1.06554492252074e-12	0.00403348938507893	0.00225184394530941
0.713232657458723	0.785330234319166	0.805392994166205	0.769303768149339	0.684419323110684	0.567127605894085	0.829099668086961	0.943487426138823	1	0.987184859780145	0.90767746782287	0.777318605285073	0.402175610110569	0.472993152425738	0.518116910872805	0.528609263995108	0.502314738057116	0.444581168875966	0.08139702463713	0.0989392335713978	0.112009956389592	0.118106762425078	0.115990836194533	0.1060970066223	0.00686079250177315	0.00862256866367436	0.0100912137590078	0.0109982602369953	0.0111632747599763	0.0105523301404194	0.48408410311616	0.486214024371864	0.46920407262241	0.435034430960082	0.387536758952597	0.331687663135617	0.370282613263465	0.388951027684401	0.392540073071859	0.380627854882431	0.354604758497353	0.317406488703957	0.0608004443772672	0.0667931520310047	0.0704985994296011	0.0714912846136378	0.0696546227481125	0.0652034686097531	0.00212836313395862	0.0024476184246248
1	0.973856863670203	0.635120157249958	0.276555621794866	0.0790867540411919	0.0130914478937139	0.661824445461838	0.938542429738445	0.891365981349584	0.566808583101402	0.240458274351671	0.0667099956845695	0.264896798736738	0.54876433644355	0.759142672617449	0.703083551266893	0.435738136419753	0.179812566941775	0.0625701417048878	0.193553985124437	0.391862951889843	0.528965500201949	0.477668119798675	0.288284294669177	0.00667381810231363	0.0395007150194361	0.121332069806608	0.240648295896738	0.317157462485002	0.279137848397251	0.747795353014088	0.523333898201173	0.251581753128317	0.0819185306740362	0.0164761493736253	0	0.755767695036028	0.730768734196352	0.486639942469373	0.222428068083552	0.06856201733101	0.0126043426648607	0.519137865471341	0.693540270865988	0.638174267964858	0.404254947615417	0.175461029369654	0.0509053582716354	0.241626017454658	0.447212252378052
0.529376649934608	0.334194887168768	0.157889222532376	0.0551436764965831	0.0133268822653038	0.00105970978430213	1	0.906405204239078	0.617109410345226	0.315189309958427	0.120146844567133	0.0333362957834145	0.568787260681879	0.739480082334105	0.722102608361754	0.529588381048361	0.291368921983573	0.11969415771913	0.0961969822543338	0.180816236954352	0.253829743010954	0.267118508822795	0.210812093729114	0.124499194147947	0.00306105063844508	0.0115766327438173	0.025268211700467	0.0391245842025537	0.044605377412715	0.0376935185447946	0.0869908390249893	0.0713661700957205	0.0436652866532137	0.0194486326668893	0.00558644417552128	0	0.115145840032302	0.133934103965646	0.11710904855355	0.0768051506576414	0.0373597196980402	0.0128254933934433	0.0882545650271288	0.145405052387786	0.179783325533846	0.167286124350022	0.117043629077753	0.0612048123144505	0.0386869485642297	0.0915562449412128
0.808111853708471	0.847148840515761	0.807198920351452	0.699091447104807	0.550325731520876	0.393765553865918	1	0.931670299606385	0.78896383637875	0.607273572120726	0.424857957787366	0.27016834511874	0.614984821146536	0.509213992472225	0.383237855205483	0.262160948720566	0.163003816741245	0.0921201410367665	0.18795734476372	0.138313869777213	0.0925126216210133	0.0562420158675339	0.0310767492234784	0.0156063231715682	0.0285449219204459	0.0186667688423835	0.0110942634312706	0.00599187795080269	0.00293985489349562	0.00130922657170025	0.752149484701989	0.737333818853707	0.627047891679281	0.462608441026314	0.296075107923382	0.164385571302438	0.631736223402976	0.533032077227372	0.390163855224889	0.247751270796224	0.136476352067301	0.0652175570019553	0.176951881454337	0.128506915693471	0.0809597129529401	0.0442460677541522	0.0209759389128234	0.00862462320596999	0.0165252504279407	0.0103274812690216
0.645741702695495	0.724059049217682	0.652576995945919	0.472687139765905	0.27500435990719	0.128249829819634	0.92937884689574	1	0.864957190720714	0.601333440542211	0.335835408027327	0.150394843286372	0.709676763928095	0.73280912481385	0.608220535410128	0.405657050855316	0.217212785561057	0.0930830413540347	0.287197419788335	0.284584138159704	0.226516751915914	0.144702957208395	0.0739714215141468	0.0299448523673418	0.0609399682113298	0.0578962013160049	0.0439927572769081	0.0265914852582661	0.0125445794712893	0.00426865404305818	0.669583302644325	0.585375523908711	0.391037968034078	0.199368269112019	0.0772283385697088	0.0222548541839703	0.586176349896149	0.490974678228602	0.314160007243722	0.153319250277016	0.0566979677115764	0.0153929434534642	0.39318436766441	0.315453400101439	0.193217265935045	0.0900807418056847	0.0315753329292794	0.00780288237150998	0.201846158085718	0.155014947706717
0.29083527368443	0.349578533813832	0.304872741171365	0.192916154182784	0.088571654342305	0.0295050991461916	1	0.767109406082429	0.426963526512409	0.172425068298701	0.0505226587770386	0.010741084892939	0.0335843294009736	0.0164419611878975	0.00584045547500322	0.00150527544447657	0.000281488980172781	3.81929301935216e-05	1.1016842002611e-05	3.44218088601526e-06	7.80344578150562e-07	1.28355743498583e-07	1.53186451867719e-08	1.3264826330917e-09	3.5298912077782e-11	7.03878205193151e-12	1.01838003453138e-12	1.06905092989498e-13	8.14259953016978e-15	4.49991092366222e-16	7.23214634951138e-09	2.42040303513652e-09	1.48364584332776e-11	1.66569265956107e-15	3.42516545800845e-21	0	4.58934732791424e-05	0.000186999787392448	1.39557561057419e-05	1.90760170365807e-08	4.77577771449578e-13	2.18989140864717e-19	0.00111893472346299	0.055509158051034	0.0504366927636256	0.000839364572566194	2.55844886178778e-07	1.42831803200131e-12	0.00010481626478655	0.0633079529442638
0.167779777461641	0.1695763013796	0.14505662526553	0.104603754070262	0.0628004844819919	0.0301775998519285	0.749513241221048	0.852581243598575	0.825602082071976	0.680490961431197	0.476912132079151	0.28334247024216	0.716345747432316	0.917374826382469	1	0.928175125079159	0.733348206910207	0.492629926233328	0.145770399236695	0.212619075997035	0.262104601338081	0.2740749595976	0.24325244158185	0.182921858560319	0	0.0044031038853693	0.00876693710928929	0.0115460393044215	0.0115721569969821	0.00883373285220748	0.0362593929785317	0.0437213390633482	0.043191503528581	0.034917145529453	0.0225344949352999	0.0105390194207516	0.115282650359048	0.167166965162555	0.202425345859767	0.205613630337732	0.17524425562126	0.124883047713433	0.151949834348563	0.268058656360528	0.394837625572583	0.488664684343803	0.509244327329944	0.446999461850392	0.0881040620667991	0.193029266320495
0.000476943497313497	0.154093096643589	1	0.130351905329448	0.000341299249633696	1.79495617603617e-08	0.00259401131404982	0.0955203872631448	0.0706514125843217	0.00104965406182284	3.13236309333728e-07	1.87758052644258e-12	7.72865212838953e-05	0.000324366448792083	2.73444163929963e-05	4.63022353063698e-08	1.57483777333759e-12	1.07589590542751e-18	1.26142842639418e-08	6.03396431750371e-09	5.79753565075637e-11	1.11888302383786e-14	4.33737036300033e-20	3.37729422202329e-27	1.12784242567557e-14	6.14888695746685e-16	6.73356655358851e-19	1.48113406792697e-23	6.54401292227841e-30	0	0.0365071090356431	0.0438211977988898	0.0486473542157784	0.0499461924051876	0.0474256974084391	0.0416479132180819	0.023122196087539	0.0312056771958393	0.0389498978508335	0.0449621648947912	0.0480016631105825	0.0473951099171353	0.0114232555617592	0.0173337350957357	0.0243255459939001	0.0315719363294159	0.0378972781506162	0.0420710159700918	0.00440209977893158	0.00751034477905609
0.830991892665551	0.914698342054941	0.875055467151782	0.727561744781791	0.525751714160889	0.330193157359401	0.827583998657268	0.975815584213572	1	0.890653619726431	0.689436471892099	0.463827217255019	0.282240927095513	0.356492399326746	0.391342579901101	0.373370921202965	0.309599628193052	0.22311917069098	0.0329623158721729	0.0445988289305451	0.0524451371138916	0.053599807532718	0.047609924605542	0.0367542764406322	0.001318014118522	0.00191042044651939	0.00240656964570954	0.00263472605405499	0.00250692961424112	0.00207308615563159	0.397983125033454	0.42095649243308	0.40003805171994	0.341552073992124	0.262001671666386	0.180568779731661	0.156607153319645	0.176644020277848	0.179010198334594	0.162985173344548	0.133324477747729	0.0979857869914232	0.0108846632332593	0.01309238949608	0.0141485904457652	0.0137371936367215	0.01198321524503	0.00939158110910191	0.000133341300831606	0.000171115486755098
1	0.911411842373906	0.716517607175246	0.48588371252528	0.284197162569887	0.143369821365527	0.99499873943142	0.94220084336377	0.769595447005406	0.54222090938373	0.329515571788384	0.172717962633726	0.490129705932794	0.482211764514703	0.409221625265109	0.299549376825588	0.189126979468766	0.102985641691461	0.119496178336455	0.122149485884834	0.10769575521608	0.0818956014924881	0.0537074262782871	0.030367189703198	0.0143766744869937	0.015272242368082	0.0139857829853848	0.0110390983560483	0.00750536454164341	0.00438804958418588	0.679330010026081	0.469258555751392	0.154955614384427	0.0244215889970252	0.00178848281713282	6.51432009146368e-06	0.593836478049721	0.455177538540292	0.166789370826377	0.0291793759177617	0.00238982809875924	3.792524187922e-05	0.394590478265935	0.335614762046102	0.136456099987668	0.0264864169466205	0.00240804357340588	4.94966823171762e-05	0.199293885789574	0.188092290365686
0.854081614581599	1	0.987621431668741	0.822755681543078	0.578150826029043	0.342689880151504	0.67464340378142	0.711439808417361	0.632837088246473	0.474827168424308	0.300517014091756	0.160432524636756	0.0914856131923455	0.0868920278387266	0.0696140494872159	0.0470439372553586	0.0268163781233442	0.0128939494395587	0.00212973655110287	0.00182185852977506	0.001314590745479	0.000800111774477849	0.000410758264231993	0.000177856847044491	8.46438228114715e-06	6.51063534913072e-06	4.21462828169223e-06	2.28900148409641e-06	1.03295109939323e-06	3.73967518916141e-07	0.380143840735589	0.532465310425857	0.548838015727428	0.416300141461358	0.232369125691328	0.0954464370486702	0.290087751421228	0.3132896372002	0.248984416040326	0.145615558078558	0.0626690027491638	0.019847544598351	0.0561293180036375	0.0467390210610618	0.0286403798414198	0.0129147753923286	0.00428550617889611	0.00104644220750974	0.00275373751865554	0.00176799722574763
1	0.912378635746469	0.692529646020012	0.436225423852016	0.226308281910323	0.0942618769174381	0.748360103272321	0.875995436411986	0.853293974486155	0.691543512131634	0.465438557711473	0.258659575924751	0.310938456089138	0.469761730376486	0.588058347477031	0.61174785172822	0.5290676516879	0.379770130598906	0.0663841723319939	0.136311942468597	0.223469829476424	0.300578871375223	0.334515710000336	0.308691013858911	0	0.0149280651124551	0.0411821879542161	0.0772943938379449	0.113990754005599	0.136787830998069	0.341918184227229	0.244945621513481	0.154225173026566	0.0840229786493136	0.0377918415663213	0.0115009822507578	0.631486956868595	0.544116312251479	0.415708915491702	0.280862745129998	0.166702685847578	0.0854044593561976	0.70975229779021	0.731182183197546	0.668867188019927	0.54303910536305	0.390698657425766	0.248180058630322	0.487133865855142	0.600310396906636
1	0.924406254928989	0.730215136736482	0.492902753055278	0.284306553951528	0.140122254355965	0.70168677222474	0.569950478021725	0.395596343161451	0.234628381330833	0.118904683100119	0.0514798270433486	0.242410042461655	0.173004873601166	0.105502334904204	0.0549686156373149	0.0244610414266014	0.00928683260811586	0.0412080447682019	0.0258298778918131	0.0138257415230774	0.00631184810802787	0.00244788953889013	0.000794342402892979	0.00341829444606077	0.00186734170551541	0.000860051477745266	0.000324303153497915	8.75994665426777e-05	0	0.155223148394016	0.122504856929386	0.0741071258209358	0.034353497466099	0.0121915785092991	0.0032966490713591	0.167966331701337	0.152998388800295	0.10682747453545	0.057169196414624	0.0234389843072926	0.00734863156883967	0.158037941962938	0.16614599561902	0.133892894595849	0.0827069403239902	0.0391519783228545	0.0141917293271393	0.129291859387821	0.156879472633219
0.0439433314668911	0.0300153607259326	0.000377913930093089	8.77083577157399e-08	3.75221546299827e-13	0	0.0724280642062681	1	0.254502391309245	0.00119393993815943	1.03245667815143e-07	1.6457348381644e-13	0.000227439681708066	0.0634748809338452	0.326539930614828	0.0309648829454725	5.41254268478615e-05	1.7439417358822e-09	1.36072718671049e-09	7.67625249918222e-06	0.000798226583206113	0.001530036767739	5.40600313159287e-05	3.52086573381683e-08	1.54807518197298e-17	1.76865067185565e-12	3.71759041471403e-09	1.44038886042882e-07	1.02871888722864e-07	1.35429232827847e-09	5.3158427410533e-11	1.70075763383881e-06	0.00146001595888313	0.0336292860085756	0.0207836854332759	0.000344645287340538	1.64282582148909e-11	1.00932032105973e-06	0.00166383931907947	0.0735933578582225	0.0873395047223186	0.00278117105340786	1.88280334422007e-12	2.22131247629225e-07	0.000703168186759861	0.0597246539018841	0.136110910623331	0.0083229465826597	8.00225348883335e-14	1.81294381516052e-08
1	0.647059055960803	0.238540024107577	0.0498738144747352	0.00562160639178022	0	0.944279506409563	0.909645583709608	0.49950410388967	0.156181490081685	0.0275578310476683	0.00243599486203563	0.534921222665284	0.76719777404975	0.627221605868432	0.292219450612091	0.0773885113753703	0.0113821916041765	0.181633776711916	0.388127393093515	0.472454172135666	0.327751754031472	0.129452725558324	0.0288923885386852	0.036737514284741	0.117606776006086	0.213380686924337	0.22043059482273	0.129671205832326	0.0432802547679322	0.638719627457318	0.424018875564608	0.22786852690615	0.0990311824196838	0.0346730174872548	0.00961318982889766	0.989000486956303	0.866777190046278	0.615184197968945	0.35352294498977	0.164402670310871	0.0617480371238819	0.734709342471156	0.849972188992497	0.796328609687397	0.604182704611252	0.371172169287713	0.184555370550917	0.261728880108904	0.399819165190333
0.616361358027368	0.635045057719368	0.529519638385143	0.357328779938332	0.19514719602737	0.0862511766444083	0.288512145006186	0.387752360599034	0.421748158719517	0.371244761292019	0.264469665948888	0.152475404214882	0.041605561398583	0.0729395284006771	0.103486311875585	0.118825940931837	0.110420067531607	0.083041110597067	0.00184840555016397	0.00422697853211358	0.00782296188664414	0.011717117378439	0.0142029559708807	0.0139330146859865	2.52989054464415e-05	7.54667632954464e-05	0.000182187304254836	0.00035594991187233	0.000562818110265733	0.000720204169813332	2.05734530079466e-07	8.39746765539472e-09	9.61996084193503e-11	3.09301470066958e-13	2.79038848090933e-16	0	0.000565857192020992	0.00011112259994964	6.12465686202832e-06	9.47425226187924e-08	4.11331472293184e-10	5.01213417923545e-13	0.0416486475897093	0.0393505548842268	0.0104348120709087	0.00077660863856029	1.62219708359644e-05	9.51018202693483e-08	0.0820331483019912	0.372901164609949
1	0.948694687590613	0.810038876306881	0.622498254705957	0.430549603457954	0.268016046505764	0.722704174380371	0.585418529249528	0.426800743990122	0.280050585673803	0.16538647074911	0.087905202735	0.272798198790953	0.188680117726424	0.117452626823454	0.0658036563211532	0.0331806444614159	0.0150576912740802	0.0537818374777005	0.0317608691945968	0.016880768656426	0.00807459012530463	0.00347564627965784	0.00134588968122299	0.00553672944196569	0.00279112818801779	0.00126587264147411	0.000516151397716565	0.000188778309603439	6.14331761012539e-05	0.32692861618472	0.299426802114704	0.162594129668754	0.0523468347718222	0.00999099521816315	0.00112936860053167	0.323356036715623	0.226546469878852	0.0941040909801303	0.0231750296385155	0.00338270048366652	0.000291452349212124	0.261893137974971	0.140358399006755	0.044598765158414	0.00840100348745646	0.000937022700829202	6.06209784077163e-05	0.173692884320435	0.0712085718909934
0.000872439141416064	0.0541744158450758	0.104793815425693	0.00631479692627059	1.1854014259432e-05	6.93192447124036e-10	0.269197242721472	1	0.11572087613273	0.000417162965884005	4.68470340410728e-08	1.63885592026749e-13	0.444408195098367	0.0987601518457864	0.000683697134028092	1.4744433468698e-07	9.90546211338216e-13	2.07302105279175e-19	0.00392526965291299	5.21842545626968e-05	2.16118423964619e-08	2.7882160310218e-13	1.12058129354307e-19	1.40295143307651e-27	1.85495304437172e-07	1.47527575515919e-10	3.65507093867388e-15	2.82098473236619e-21	6.78247155584478e-29	0	0.0817042625664888	0.0854640806994649	0.0780278587340844	0.0621788814619302	0.0432477257261223	0.0262549258218974	0.113142891506173	0.104993682323097	0.0850405801257651	0.0601196458359474	0.0370965708088741	0.0199792080841104	0.0752257544551053	0.0619297645969542	0.0444999434403968	0.0279091520304611	0.0152778054910667	0.00729965717664881	0.0240138918461103	0.0175384985253114
0.390220672839609	0.424680366652522	0.340129941393164	0.20047411975259	0.086956597219149	0.0277573197570992	1	0.896845511853842	0.591924135597653	0.287504885201745	0.10276735496721	0.0270331030185594	0.705678355827869	0.521543053321926	0.283664052856522	0.113540084309182	0.0334445141672043	0.00724988872914819	0.13712942817558	0.0835179377223958	0.0374334305302665	0.0123472507191223	0.00299717205677175	0.000535406763856392	0.00733789686600181	0.00368287033999937	0.00136029162878758	0.000369750178211696	7.39631721381186e-05	1.08881334785436e-05	0.0834832432762561	0.0372273330566615	0.00113793966946222	2.38435683588468e-06	3.42466397779332e-10	3.37178117052315e-15	0.229817304633768	0.0552474620387298	0.000910409201302659	1.02838479177141e-06	7.96286500952095e-11	4.22646972282515e-16	0.0385320407910482	0.00499365586823109	4.43618766401024e-05	2.70144363388473e-08	1.12765593944413e-12	3.22665110625011e-18	0.000393475020346046	2.74903809867524e-05
0.311120235919426	0.533082672207262	0.562000510015513	0.364547975171773	0.145495147134807	0.0357287780086201	0.445774030486161	0.85117618407008	1	0.722863628633753	0.32150563116793	0.0879825675324958	0.0922012711551341	0.19619141561419	0.256861450152766	0.206915819978994	0.102556761814713	0.0312759665583289	0.00275292698482326	0.00652794035878169	0.00952430950655033	0.00855001071752592	0.00472254011065944	0.00160494623550772	1.18655566443929e-05	3.13550858925593e-05	5.09804552907972e-05	5.10005972075522e-05	3.13922649102505e-05	1.18890150439908e-05	0.195478900142948	0.572938695420304	0.194938164899611	0.00769956239130877	3.53033291760322e-05	1.87908199990681e-08	0.000242694385470275	0.0179844023938349	0.154707989909589	0.154493398336434	0.017909669009877	0.000241015871901848	2.95658770276851e-10	5.53930223461083e-07	0.000120475796917401	0.00304176041885826	0.00891519098848345	0.00303330966629311	3.53421525604047e-19	1.67411507242487e-14
0.30663837264445	0.323868732744311	0.250521944862618	0.141455155658961	0.0574385911923128	0.0155259104367277	0.736398726093801	0.833507814065359	0.692369109631989	0.421719416340568	0.187576594262049	0.0597838047927381	0.824244257125399	1	0.890563152300231	0.581925368945856	0.278313103953218	0.0963654063187673	0.430653539498949	0.56050562695066	0.535019061628576	0.374430387462037	0.19152240219513	0.0706204307195763	0.103459683749117	0.145290172850637	0.148738622096933	0.111062844557912	0.0599702574492432	0.0225003989396042	0.0306725494529254	0.0371730661337691	0.032454903135138	0.0201384522804938	0.00814286953871941	0.000923938714943116	0.0218991135898387	0.0328259758628258	0.0351224857649511	0.0270065646159914	0.0144553899802172	0.00447632665445676	0.0120912600644372	0.0232109616091732	0.0306347903178418	0.0289219224458823	0.0194029597531391	0.008605884825348	0.00447693637066927	0.0127188364233663
0.284642209403272	0.318450448830825	0.325310151986363	0.303435734334627	0.258433383751026	0.200974833777589	1	0.976145271200323	0.870049451470242	0.708089434023124	0.526194379453742	0.35703972784829	0.517871088818771	0.441071276168885	0.343011774044262	0.243568076758468	0.157920454251929	0.0934874378859942	0.0395179888710041	0.0293617764586573	0.0199168114438725	0.0123322422548308	0.00696786324388419	0.00358945731049616	0.000424448211171698	0.00026798705562369	0.000150279591803487	7.18018322596926e-05	2.50385381041241e-05	0	0.600085894389602	0.452772105796658	0.293742537823694	0.16385789847013	0.078588624547785	0.0324023170936099	0.973329968243292	0.921057436980128	0.74944264109517	0.524341169556142	0.315435177591285	0.163161589979445	0.485828256819239	0.576592323935618	0.588408757109801	0.516313803938033	0.389557531456924	0.252725731435266	0.0746112532858682	0.111066434470371
0.565267897992226	0.569032626084866	0.519095515520177	0.429070868182034	0.321245119250456	0.217693022161797	1	0.997584949511298	0.901998835883526	0.739150911704622	0.548835544841945	0.369092901259229	0.777731700512546	0.768862158204428	0.688874522476116	0.559312344770662	0.411402784575839	0.273970301162422	0.265199699313874	0.25978140588223	0.230481574606112	0.185136940243607	0.134517999673749	0.0882283659326561	0.0380715399725363	0.0368964999278591	0.0321937031747709	0.0252115029638708	0.017582888124231	0.0107146781840205	0.283558118191377	0.361342939834758	0.372035428015352	0.309524139055142	0.20788802298932	0.112332613410394	0.173690417426739	0.258130060917983	0.309543042835045	0.299862043533978	0.234619164662321	0.148011698075089	0.0650455852470251	0.113657825533777	0.159227467633393	0.179761351353685	0.163747125673008	0.120238988578061	0.0136787970015752	0.029764565490258
0.118500526650182	0.159332863425064	0.152903305143602	0.10472607247818	0.0511940145743312	0.0178611727368295	0.715228953150933	1	0.997886957566079	0.710704599396594	0.361262878826271	0.131064169959237	0.0787092717476475	0.114432831553085	0.118741307043895	0.0879385776086196	0.0464818576030559	0.0175353293666904	0.000157927407263766	0.000238755759991485	0.000257617360191892	0.000198390840016342	0.000109041567319426	4.27740784065376e-05	3.87513203678719e-09	7.18022930812226e-09	8.28828442175858e-09	6.25813759502699e-09	2.76156697590742e-09	0	0.0107405129973248	0.0160885961412218	0.0205877131521648	0.0225058234220567	0.0210173785938305	0.0167671414497797	0.0262375609831934	0.0346788990302382	0.0391565107134502	0.037769350076963	0.0311223142046894	0.0219079174341632	0.0430714401565532	0.0502319411939883	0.0500457699209973	0.0425943145041803	0.0309693959740656	0.0192358187146906	0.0475141368724606	0.0488947402787407
0.888675470536604	0.880030304345594	0.527254529355819	0.190720430748471	0.0410366669860844	0.00446478138694979	0.697041826984083	1	0.868141684798795	0.455910346546119	0.144369139385139	0.0269031962183173	0.379345090167745	0.788870631709356	0.99212432913106	0.755059247282957	0.347472984084667	0.0961709012488635	0.142870801164002	0.431844327983761	0.78712509569313	0.867840459623417	0.578938258423181	0.233334195201946	0.03671079940276	0.163676981250731	0.433351119186761	0.692424116857225	0.669253811602475	0.391243298878733	0	0.00140811665531819	0.0038070807685897	0.00722179687768464	0.0111744851134116	0.0146662196296886	0.0162307309663081	0.0327678223217312	0.0565501199705121	0.0844206479650656	0.109480838632145	0.123540223038449	0.107300667937898	0.184718696737598	0.276555578755988	0.360566679380761	0.409581995966771	0.405438204537836	0.278746134031245	0.420167187119494
0.80560654327445	0.67891433934653	0.489734617037385	0.302145494369348	0.159084051980516	0.0710082586118834	0.940135001491119	1	0.910818210323717	0.710292149420141	0.474071991571108	0.270509836887478	0.471921332051154	0.633828092468788	0.72866609520251	0.717207276085783	0.604378831399234	0.435900833871527	0.100677661153109	0.171887331022504	0.250133222202427	0.311093577688146	0.330997294432219	0.301346379979813	0.00741431374430843	0.0183386280158992	0.0353630070275982	0.0566350378112536	0.0767315008862047	0.0885031393807339	0	0.0129714943352046	0.0516906737310608	0.0968980088940287	0.0921842709056893	0.0443594089533178	0.0066896027905365	0.0597942616865745	0.221442416468782	0.415664803584124	0.402236451960218	0.200566432704427	0.0134546529480577	0.10866337583363	0.404178231516241	0.769382072621241	0.756681148974844	0.384438328841517	0.00985970947897114	0.0846117105952901
0.659977893017609	0.727874796342473	0.688181821866351	0.557787414568144	0.38757180827047	0.230861077392793	0.864810787467326	1	0.991284768950612	0.842396150706302	0.613696000626963	0.383272505836221	0.518894808537704	0.629087077692493	0.653824375066291	0.58254640068029	0.444957440955339	0.291355503568967	0.142556254532962	0.181207308162215	0.197460293082595	0.184458966061875	0.147718429176785	0.101409890555401	0.0179234745274889	0.0238909034043129	0.0272969910938482	0.0267352341809015	0.0224459539083933	0.0161530909112248	0.578691652214459	0.544390677347124	0.292786016302768	0.0900202549460652	0.0158149051198766	0.00157796331543163	0.528461133407072	0.433786099270187	0.203568396080245	0.0546096285557944	0.00836609154611678	0.000721981508952231	0.361783149384297	0.259124168234644	0.106102823767605	0.0248307158767809	0.00331245901257851	0.000241612632145048	0.185672355520129	0.116036792883721
1	0.647059055960803	0.238540024107577	0.0498738144747352	0.00562160639178022	0	0.944279506409563	0.909645583709608	0.49950410388967	0.156181490081685	0.0275578310476683	0.00243599486203563	0.534921222665284	0.76719777404975	0.627221605868432	0.292219450612091	0.0773885113753703	0.0113821916041765	0.181633776711916	0.388127393093515	0.472454172135666	0.327751754031472	0.129452725558324	0.0288923885386852	0.036737514284741	0.117606776006086	0.213380686924337	0.22043059482273	0.129671205832326	0.0432802547679322	0.638719627457318	0.424018875564608	0.22786852690615	0.0990311824196838	0.0346730174872548	0.00961318982889766	0.989000486956303	0.866777190046278	0.615184197968945	0.35352294498977	0.164402670310871	0.0617480371238819	0.734709342471156	0.849972188992497	0.796328609687397	0.604182704611252	0.371172169287713	0.184555370550917	0.261728880108904	0.399819165190333
0.720682971848484	0.712238541721169	0.518499345753926	0.278043207134738	0.109828959190755	0.0319564099768537	0.935305713233855	1	0.787567881020462	0.456896130541289	0.195248645606917	0.0614607323485437	0.131631494850146	0.15225504727686	0.129725275498031	0.0814175693609349	0.0376400639969964	0.0128177791840577	0.0020082402749848	0.00251317829825469	0.00231649465543978	0.00157263664544259	0.000786201578468506	0.000289203497027342	2.61382446350803e-06	3.79003572787561e-06	3.77744650198872e-06	2.58600408051034e-06	1.07294110496079e-06	0	0.204750461151595	0.232222324952477	0.194287957650609	0.119908602932438	0.0545903626704803	0.0183331369421085	0.177103996171188	0.199684697919064	0.166082537860122	0.101897979642616	0.0461177331120497	0.0153965673916713	0.113384824550214	0.127089239166802	0.105081217647765	0.0640919248797824	0.0288363836047117	0.00957030720966801	0.0537283252965486	0.0598680031666579
0.558122541308236	0.337541093435272	0.160547346339388	0.0593068846009556	0.0160261217241675	0.0018953158251507	1	0.862609800622313	0.58766430009948	0.315766998587925	0.133185909385578	0.0432332808122059	0.736280597049179	0.904548885684265	0.87786015169723	0.672967775145009	0.407198797386543	0.193946746216076	0.221872839147543	0.389430329696756	0.538709741727928	0.588296433585401	0.507329724096955	0.345299018681681	0.0255898956786616	0.0672977011322027	0.134620533196512	0.210458497209667	0.258961469221726	0.251268495224408	0.353770818438656	0.206218246681521	0.0947579470587269	0.0335502424209811	0.00813304285830989	0	0.582030590043904	0.461638060044391	0.290630389831509	0.144749381417175	0.0563361062554787	0.0162029490885557	0.544559933597329	0.586260268449628	0.501481054235625	0.340633385063717	0.183318248889611	0.0775392161040701	0.289554773622398	0.423520055409008
0.546229798640696	0.525312707250404	0.358333090828019	0.172970860292149	0.0584361526348803	0.0129323713538758	0.823208057744145	1	0.862309638800438	0.527643318865883	0.228620085848627	0.0694214635214112	0.439460336638059	0.674663556471852	0.73484064896046	0.568010372136636	0.311285304892964	0.120387056888213	0.0820374934647748	0.160479135529383	0.221306089561603	0.216076132699685	0.149331831055861	0.0726592911212486	0.00383742425456462	0.0120104687449451	0.0221880591004942	0.0277802021171211	0.0241022496953855	0.0143041762210221	0.569819345532967	0.362615279755363	0.16196793431626	0.0500707255934709	0.00976628292135626	0	0.582502043853828	0.627541639118048	0.476056200976104	0.253977394850124	0.0947039062024103	0.0238539131250413	0.247107709834273	0.451152910805805	0.579261134618233	0.523674725402432	0.333196705037338	0.148746129671836	0.0423729920325863	0.134052025023233
0.539324928122875	0.467646243744663	0.197129316123557	0.0402856359469438	0.00384343278501097	0	0.526474693630999	0.884115815429885	0.722014801720818	0.286693588422141	0.0552356209663125	0.0050134104849019	0.194344475929244	0.632290747659902	1	0.769131181810056	0.287629518798412	0.0521808617209236	0.0269946826913011	0.170977835083288	0.523942739500166	0.780437810357305	0.565314573301311	0.199066848204278	0.00124198445308732	0.0173332030565043	0.10373551971499	0.299529456352744	0.42023250068267	0.286652721251247	0.00117922305761445	0.00306423509447553	0.0066052201707973	0.012289076512438	0.0199720303877223	0.0284724491651555	0.017602265301374	0.0363762451739195	0.0659333086652573	0.105025627100604	0.147131836018865	0.181327731278941	0.100925196937583	0.179908162563866	0.282080081336425	0.389111905654673	0.472281567011358	0.50439325221969	0.252025282596479	0.389182022213502
1	0.973856863670203	0.635120157249958	0.276555621794866	0.0790867540411919	0.0130914478937139	0.661824445461838	0.938542429738445	0.891365981349584	0.566808583101402	0.240458274351671	0.0667099956845695	0.264896798736738	0.54876433644355	0.759142672617449	0.703083551266893	0.435738136419753	0.179812566941775	0.0625701417048878	0.193553985124437	0.391862951889843	0.528965500201949	0.477668119798675	0.288284294669177	0.00667381810231363	0.0395007150194361	0.121332069806608	0.240648295896738	0.317157462485002	0.279137848397251	0.747795353014088	0.523333898201173	0.251581753128317	0.0819185306740362	0.0164761493736253	0	0.755767695036028	0.730768734196352	0.486639942469373	0.222428068083552	0.06856201733101	0.0126043426648607	0.519137865471341	0.693540270865988	0.638174267964858	0.404254947615417	0.175461029369654	0.0509053582716354	0.241626017454658	0.447212252378052
0.60561445473965	0.870062531952539	1	0.919779263032356	0.676895916359761	0.398206041230312	0.516005296962005	0.749687053745256	0.871210228223323	0.810133981829881	0.602702627748115	0.358362571345691	0.334179157817549	0.491332350601235	0.577441663091484	0.542828864166233	0.40807476823352	0.244971248510395	0.16392817454155	0.244365344435172	0.290626206753007	0.276157135932106	0.209575669333519	0.126682512695961	0.0600457670048651	0.0913818679205416	0.11023568787093	0.105843951312819	0.0808257739639868	0.0487518841896213	0.454032934563065	0.563355440830103	0.56267141923578	0.452379133343518	0.292493860220318	0.151597191648443	0.251515024498857	0.39758933352729	0.505236543594951	0.516722988094273	0.425365433675833	0.281593013547948	0.0865780767527108	0.175947144226713	0.285322627785412	0.371502045273504	0.389092111705782	0.327881102490373	0.0170438065764719	0.0475850969032622
0.478920439564762	0.520272519025662	0.506509957264814	0.44191085653179	0.345518194791708	0.242101065311186	1	0.92162003019003	0.761190583769271	0.563409925150015	0.373718960297576	0.222154569054301	0.234897384671513	0.183659901997822	0.128688566169279	0.0808080916304071	0.0454735228840206	0.0229324342400074	0.00620690881442237	0.00411702764582542	0.00244719815586744	0.00130351185803945	0.000622125079641021	0.000265969616372502	1.81048979520341e-05	1.00361550460108e-05	4.88883740373665e-06	2.01879762064968e-06	6.10639977169245e-07	0	0.254260762266453	0.304332712386282	0.234865116391632	0.116866147817062	0.0374936469982495	0.00775558856247466	0.234953336497821	0.293685506113746	0.23669222484824	0.122994541289429	0.041208486831777	0.00890179241301023	0.188562808175253	0.246143611063867	0.207167501528913	0.112422961986753	0.0393357440229933	0.00887380455800858	0.131432426473574	0.179170600529599
0.537167468776286	0.465042980772326	0.344596676032854	0.218556394692432	0.118645143687778	0.0551276113488678	0.984700555660348	1	0.869221617319201	0.646689354150789	0.411808680663146	0.224455189047783	0.822146766968152	0.979394260995836	0.998620448255407	0.871521401091366	0.651014007326564	0.416233666985537	0.312640303742736	0.436883590125994	0.522541847821292	0.534947381856731	0.468743986210659	0.351556358449931	0.0541485822531109	0.0887610289585058	0.124534869972724	0.149552517301519	0.153720166185053	0.135239126219546	0.550695732596686	0.634290877227577	0.500496076194311	0.270550372771436	0.100191231531321	0.0254178670869282	0.90736620745087	0.753969564127921	0.429200724132861	0.167379343279785	0.0447172007241399	0.00818379193283325	0.563751804615362	0.337950776753448	0.138788535113911	0.0390467226897702	0.00752525036095381	0.000992959441195608	0.13207677847625	0.0571193956886071
1	0.961256066321775	0.853768922062966	0.700631094034375	0.531196678314795	0.372027745694162	0.875856884810129	0.947927888245508	0.947940818068809	0.875892728595648	0.747782329756787	0.589836537652011	0.408344390304327	0.497698004744379	0.560422602655461	0.583042813129103	0.560437900838614	0.497725182894291	0.100857675900907	0.138687210362552	0.176026427026277	0.206314961284278	0.223352349648026	0.223355405791898	0.0125351210770879	0.0198784132232874	0.0287729559407224	0.0382416093940567	0.046800115367288	0.0528080294818631	0.406102764697056	0.551752323999729	0.436624486290991	0.201038606225171	0.0534085767535501	0.00757039262614645	0.388575733825743	0.504657669689852	0.381707919371644	0.167907067209773	0.0424887519101294	0.00555623549938988	0.309108115583332	0.383781765886849	0.277399435159826	0.116465956894213	0.0279216909516261	0.00317985751844427	0.204340617458315	0.242562946552901
1	0.956849233718068	0.730546003547668	0.445053336410798	0.216339900016062	0.0839112011346889	0.470165498611528	0.461827202059834	0.361966765281884	0.226369611423209	0.11296063629735	0.0449772946107161	0.0496516126084109	0.0500665224904398	0.0402828517434939	0.0258612888442569	0.0132474380366718	0.00541434988656698	0.00117690372968114	0.001218291807451	0.00100610751721726	0.000662775198632383	0.000348114084212538	0.000145554527557088	5.38577509895338e-06	5.77883486319061e-06	4.76458184842897e-06	2.93580874131134e-06	1.17554392286034e-06	0	0.263128392273363	0.415763543325265	0.55655538360265	0.631180847333523	0.606432856182335	0.493622682166368	0.155834076511068	0.277528118977643	0.418730435678269	0.535236092297155	0.57961511465114	0.531762235605675	0.0698499686147946	0.140209610764125	0.23843571353527	0.343516642494545	0.41928329589265	0.43356154975322	0.0236959095416606	0.0536113314104578
0.93428555976611	0.998178092276054	0.89418892968081	0.671649857683483	0.423006680101619	0.223376327585077	0.865302701027493	1	0.969002238105907	0.787303663718133	0.536353904059121	0.306372100096107	0.240975915545073	0.301240361845516	0.315749123294685	0.277498874540188	0.204488356556518	0.126345019299811	0.0201662296746263	0.0272740888340661	0.0309250835255987	0.0293984451045108	0.0234306308952926	0.0156549486376253	0.00049240673864291	0.00072754119039115	0.000895843949494242	0.00092166186022468	0.00079250169137477	0.000568564139199007	0.538831602222265	0.518892886511766	0.463395247220232	0.383772842360753	0.294743927322312	0.209923847117858	0.297120169388388	0.286572176710069	0.256321023159136	0.212609197014488	0.163540746563666	0.11665759263754	0.0498064541984241	0.0481128517700317	0.0430997859911785	0.035803340191711	0.0275802085232013	0.0197005991033489	0.00252438762109737	0.00244186988246324
0.205835587544249	0.159625765617084	0.0763947586844792	0.0225632769278664	0.00411262228243379	0.000462608400618507	1	0.785074632376404	0.380364458337926	0.113727882779053	0.0209851471709471	0.00238965455596303	0.277510253836328	0.220555754704312	0.108177214182742	0.0327439623829834	0.00611652439903529	0.00070510895851229	0.00439903652016193	0.00353936491250978	0.00175740215723628	0.000538511533721837	0.000101834961552628	1.18843884442171e-05	3.98323196367095e-06	3.2443805315779e-06	1.63081994886234e-06	5.05892550297779e-07	9.68475398508596e-08	1.14418682400301e-08	0.0147124259393823	0.00087999126367572	5.63659189209845e-06	3.86633056180574e-09	2.84002470176828e-13	0	0.0964518306942164	0.0143955163388	0.000230084932171951	3.93815921555719e-07	7.21842599889419e-11	1.41465527595923e-15	0.158431525714506	0.0590039487175204	0.00235323180406741	1.00506118652441e-05	4.59689362486199e-09	2.25152232470884e-13	0.0652045163420133	0.0605954271001966
0.0355085897093954	0.0724797584697673	0.0855579066223109	0.0584068339350241	0.0230582993230576	0.00526442444329785	0.252592625859112	0.660891673786664	1	0.875043871016422	0.442812387938593	0.129589496269602	0.0294066913766922	0.0986238837697763	0.191283774084427	0.214552840178628	0.139171564641571	0.0522067733985341	5.6026882682794e-05	0.000240862438396635	0.000598815863955411	0.000860946424593427	0.000715844182933407	0.000344207251912775	0	7.88013712341795e-09	2.89324940042531e-08	5.47932135707301e-08	5.85126134486988e-08	3.5394117220706e-08	0.0258731084234109	0.0339756160107546	0.0395715314872154	0.0408785202419899	0.0374545223977027	0.0304375820435712	0.0618179616506958	0.0680235775230163	0.0663897520891213	0.0574697641829747	0.0441239691801046	0.0300473736424309	0.0449105045265497	0.0414112921652892	0.0338677557551335	0.0245669274466384	0.0158056387021215	0.00901924179165401	0.0099208374685501	0.00766558360125959
0.269161002663779	0.405124240431009	0.439119468858982	0.342800230810443	0.192664130484322	0.0778222934759841	0.651950770204834	0.951338127025527	1	0.757220277147754	0.412970177579378	0.162073087225823	0.679593499765161	0.961740704360881	0.980428154116316	0.719991282286814	0.380798362578552	0.14490377707038	0.304905846534409	0.418568636340175	0.413822322962973	0.294646277391773	0.150995588063974	0.0555411042785201	0.0586033665527753	0.0781453576248123	0.0749106170867496	0.0516073806545833	0.0254528298440442	0.00882800026383838	0.419680307312176	0.427075424048754	0.350535241646838	0.232017189987724	0.123763770299223	0.0530898454418014	0.529466382714523	0.556208759585227	0.471309659930098	0.322102711920587	0.177468784949247	0.0787200555166478	0.233272791938121	0.252997521268056	0.22127838114939	0.156043929432763	0.0886553579886934	0.0404758448013995	0.0355848136024421	0.0398897570140488
1	0.758564367697764	0.373708632087125	0.119569806111961	0.0248458572289549	0.00335271960265249	0.929486065712016	0.81817127086342	0.46772853409273	0.173656674350768	0.0418730991651663	0.00655705406062152	0.394283365973463	0.402734380476177	0.267163523806315	0.115102149008004	0.0322058842347641	0.00585215603198924	0.0763300296220985	0.0904721452637147	0.06964370705239	0.034817329426897	0.0113044621927558	0.00238345862507026	0.00674348789067416	0.00927511515904813	0.00828502041439197	0.00480622263239381	0.00181058892872948	0.000442749102006134	0.240569120378487	0.217132057603896	0.159652637971405	0.0956304308681863	0.0466641417193163	0.0185496259732408	0.1800384955493	0.119483075286268	0.0645973911035969	0.0284504905786804	0.0102076470052851	0.00298332648138049	0.0754642528886162	0.0368245790410976	0.0146385497685272	0.00474034237066274	0.00125030335409678	0.000268411289842058	0.0177158797976759	0.00635626662069115
0.798682443999625	1	0.921899478145138	0.625780827944229	0.312750120139715	0.115061492490588	0.474302923976289	0.608685420500582	0.575150319255067	0.40014581647194	0.204963575922345	0.0772755227509128	0.105534198881158	0.138831025477058	0.134454794522732	0.0958639630436112	0.0503059832223818	0.0194100239022022	0.00874638294040875	0.0118139725669195	0.0117268096409971	0.00855383976699115	0.00457356197882113	0.00177315343853194	0.000210560360698048	0.000315777365908249	0.000322416923649107	0.000225228359848862	9.50809818533342e-05	0	0.402444471813852	0.506384184511036	0.431597076830983	0.249164907552222	0.0974125512013013	0.0257609911173057	0.303245706529314	0.427390673584151	0.408012524410867	0.263836894900118	0.115543708630203	0.0342423064148492	0.166104177255785	0.262234462149096	0.280408970366014	0.203093951027736	0.099619484308751	0.0330684920439478	0.0661207089819263	0.116953570145972
0.550104623790486	0.455627229114236	0.331710826942738	0.211061412790044	0.115619494925892	0.0521026122722911	0.998633624510413	1	0.883727115793369	0.688716335777052	0.472371740132724	0.283691041028064	0.77275621564331	0.933635282342255	0.995175479117165	0.936194279798301	0.777010728410708	0.568225837238471	0.250674306697418	0.369360598033467	0.477021500349935	0.54209337732114	0.542843497905877	0.479011038749888	0.0248061738335301	0.0533663153135298	0.0896164867048152	0.127041360115962	0.155819020150495	0.166827181531271	0.348570589691542	0.251366114992732	0.149647741766498	0.0710959220378044	0.023397309865182	0	0.454261754879785	0.429307757708273	0.339500346859565	0.223465469555913	0.120433273930908	0.0502113563672856	0.294143387154964	0.363365136104549	0.375267905193979	0.324225136411114	0.233554396692317	0.138673166460967	0.0894595662780256	0.14975846578091
0.540538951314867	0.588551881055065	0.545037901043005	0.429292045472753	0.287582950525887	0.163854170278954	0.990490120889397	1	0.858685357873979	0.627122396633001	0.389542396980312	0.205798042752944	0.956487024992996	0.895408134517045	0.712930491320677	0.482789178956821	0.278068631950057	0.136216734898973	0.486758774641591	0.422520539456119	0.311936382337182	0.195870192549608	0.104605526002817	0.0475143068275007	0.130543090411582	0.105070276399892	0.0719266478930093	0.0418777566942027	0.0207376589818305	0.0087340548082275	0.837146024577053	0.765705192685048	0.585022812838001	0.373366044430799	0.199043298138463	0.0886361246914148	0.541147137019456	0.493513758945426	0.375953371917227	0.239232114024236	0.127161491542166	0.0564601430964373	0.0557585222971912	0.0507012331204503	0.0385102370560216	0.0244333953592913	0.0129491154058194	0.00573245843508088	0.000915546713090471	0.00083004148993079
0.288031153224018	0.254191055304043	0.158984572036015	0.0693027142777094	0.0192516552645615	0.000886000716079045	0.831596557795736	0.970499933134361	0.808176167535101	0.47965141135868	0.201621281703103	0.0581602098257999	0.589846123441456	0.909435292262765	1	0.784631704345204	0.438593053773091	0.173284876131485	0.100518377610976	0.208549096112268	0.304311729752837	0.315403747917401	0.232344737167578	0.120798811112083	0	0.00774245163774696	0.0190097900188356	0.0276588690062107	0.0268956080781714	0.0173727374741463	0.351767586636469	0.317945933450465	0.262212466604142	0.197115557862308	0.134775418440295	0.0834106489344738	0.637488995527915	0.595671340887134	0.508288838296886	0.395917147443739	0.281250508233183	0.181854137476127	0.700979172336181	0.676727074475021	0.596697162835476	0.480404300861287	0.352938980081008	0.236290272445167	0.468282177153694	0.467050391433447
0.941233576234367	0.630610200052136	0.277360547676349	0.0792456052939414	0.0135845053624652	0	1	0.913591173371733	0.548848568374995	0.216215160670979	0.0549384824771891	0.00781053865008489	0.629990090708326	0.784794753834132	0.642924258232526	0.346064816751057	0.121699120713758	0.0269693409682004	0.234685772460826	0.39944167255755	0.446316388436619	0.327648648929538	0.157605164780747	0.0488990567664932	0.0506542616837136	0.11963166797441	0.183049381124417	0.183380628437845	0.120285941855375	0.0511269558700037	0.379485057419694	0.236721132850506	0.120129008201263	0.0490916721932373	0.01549131054829	0.00291723717135609	0.564518279040317	0.462112885614937	0.308825392805358	0.168180203765672	0.0741824398022413	0.0258964477858009	0.530903682932923	0.56956631231694	0.499143750747626	0.357202082697239	0.208478423918437	0.0988334642172625	0.315530454170322	0.44386849088161
1	0.202858646821597	0.0024539030427834	1.77007482291162e-06	7.61369085781641e-11	2.65634674624145e-17	0.649329871515158	0.286458677086714	0.00753579251207585	1.18213270652706e-05	1.1057929554032e-09	5.99938430039743e-15	0.0807613316764505	0.0774824145993385	0.00443274932019271	1.51221502315718e-05	3.07626859316576e-09	3.71481598149614e-14	0.00192404075470016	0.00401436647526818	0.000499447815629691	3.70538696804106e-06	1.63925805949995e-09	4.30758417312666e-14	8.78006576713245e-06	3.98385565528313e-05	1.07790322366392e-05	1.73910697695271e-07	1.67318028130479e-10	9.43037498877129e-15	0.268775556896362	0.22933626720493	0.0433247764902152	0.0018120932589332	1.67805186983458e-05	3.44041504085466e-08	0.320558631230482	0.319833388983634	0.0706513959594951	0.00345539990502202	3.74159269613863e-05	8.9700594808741e-08	0.00831883610939148	0.00970537340347914	0.00250693198989723	0.000143368412973548	1.81528586424153e-06	5.08882108292827e-09	4.69737303241793e-06	6.40822994137812e-06
0.292310197539891	1	0.0899711493880471	0.000212889269820042	1.32480363553621e-08	2.16818574691432e-14	0.117188938740667	0.219985987714375	0.0108605207902284	1.41011170936731e-05	4.815081269936e-10	4.32415207787955e-16	0.00276144723174197	0.00284444479940413	7.7055830658467e-05	5.48985328234166e-08	1.0286395171724e-12	5.06889046149361e-19	3.82467334098913e-06	2.16175998639074e-06	3.21342252926932e-08	1.25624813369496e-11	1.29160661330513e-16	3.49246711568569e-23	3.11357564306214e-10	9.65661485388448e-11	7.87657902206434e-13	1.68965327211509e-16	9.53245553254774e-22	1.41435756331682e-28	0.17829495878889	0.0893723672270237	0.0112563050414027	0.000356218804025075	2.83247590132605e-06	5.65905612165126e-09	0.0264536957625303	0.00220864577245626	4.63334007142886e-05	2.44225316365265e-07	3.23456274072621e-10	1.0763880639243e-13	8.64028815473431e-05	1.20155445120632e-06	4.19843159617772e-09	3.68603200528185e-12	8.13129124557136e-16	4.50700797815224e-20	6.21247536779403e-09	1.43898221473378e-11
0.406923584393705	0.606468798641194	0.720556988559636	0.686549573825093	0.523808319443321	0.31648526288537	0.572524973065787	0.845549634559001	1	0.95097856095883	0.726386099836318	0.442129074039551	0.475279838952125	0.702499206875364	0.829657070727316	0.78677793601212	0.598258338829227	0.361195015064018	0.227632432310295	0.342651937325804	0.406316927347694	0.383552847704035	0.28730692957846	0.167050805721259	0.0497562732767906	0.0851706890025201	0.104555353977908	0.0972189674618363	0.0673325898155876	0.0302269592351449	0.623185085153607	0.517122123546981	0.3608211379889	0.20804587822932	0.0935870131551914	0.0246299446752205	0.605105119964121	0.633046275651766	0.560349980843762	0.418260963999738	0.2602478449833	0.13021974588349	0.346963663785155	0.460534964231297	0.514363221298561	0.48519148985553	0.385817926677688	0.256194104129362	0.106487384601009	0.191478655527076
1	0.696373118983683	0.144700774142773	0.00897194429839245	0.000165992757869149	9.16386262899407e-07	0.70712799994309	0.775399525757503	0.25371134388243	0.0247708607684724	0.00072165424165587	6.27341613837317e-06	0.0599516621591181	0.103517606949094	0.0533352182833016	0.00819975332944163	0.000376161511318268	5.14914098777252e-06	0.00060941000864524	0.00165694493701854	0.00134429142376187	0.000325436033068012	2.35084883938016e-05	5.06723014692647e-07	7.42716541937492e-07	3.17985333176462e-06	4.06235562006797e-06	1.54858713475603e-06	1.76149012430983e-07	5.97876709424563e-09	0.953914651651459	0.256630077569318	0.0141239778130497	0.000159022264554229	3.66277529609744e-07	1.72589364781523e-10	0.315572058430033	0.456738671810461	0.135234799728392	0.00819144605208319	0.00010150422605879	2.57311447882271e-07	0.000321142292950441	0.00250056387059675	0.0039831791107459	0.00129799540482952	8.65302403214052e-05	1.18008720179489e-06	1.00532480632196e-09	4.21131819951774e-08
0.527776421519597	0.742494997919205	0.818640059959895	0.707372824149444	0.479026632016002	0.254230016570955	0.78549610468424	1	0.997727364402072	0.780152827043059	0.478083105920391	0.229605862988995	0.107959174389106	0.124373538656051	0.112292891293943	0.0794570324159348	0.0440623906569008	0.0191495608858433	0.00137013849967666	0.00142838945400826	0.00116701444993157	0.000747217400796034	0.000374916927880543	0.000147384592103427	1.50114179192552e-06	1.4102305376532e-06	1.01530896078648e-06	5.44188097144355e-07	1.89856405945003e-07	0	0.456705029114267	0.568489880917961	0.607287028827203	0.55673637274292	0.438015528061846	0.295742490984379	0.220368666062775	0.288790062928208	0.324787235459369	0.313472879604362	0.259648193467768	0.184567373524499	0.0302009135836582	0.0416675799961951	0.0493356172405983	0.0501310770143864	0.0437157256967836	0.0327154176143731	0.0011754705607693	0.00170744625322192
0.548066790931428	0.483070416654405	0.363241639308524	0.23271635882815	0.126571612868827	0.057808811186503	1	0.957674653484087	0.783026672914678	0.546385782301031	0.325003753418259	0.164259665357929	0.563835727536862	0.586533903608082	0.520770821759581	0.394511062004913	0.254700089934195	0.139688152909954	0.0963986494539761	0.109268035987218	0.105306309158828	0.0862411454769265	0.0597966156771841	0.0347236798600115	0.00231087719151915	0.00353829064078219	0.00385473402435908	0.0031224447827755	0.00165385392139263	0	0.15662188491761	0.114636403586132	0.0691005681842211	0.0337320469924985	0.0125269967219347	0.00241006973227216	0.274148220628535	0.238392991659863	0.171899163953021	0.102400950693976	0.0498109431019145	0.0189717756237642	0.233370127774875	0.240285880025705	0.205306610595136	0.14536430994688	0.0848870319027815	0.0402786295132245	0.096000425481502	0.117426873739655
0.792958099615793	1	0.949255738637145	0.678011670485111	0.363146765807292	0.143831976491766	0.496134525416245	0.752460382818329	0.8577622925919	0.735793936358203	0.474292122100433	0.228215165233676	0.194870314961197	0.358441973057276	0.491974170830139	0.50692383710995	0.392285787020255	0.226990726239829	0.0446052305610624	0.105138632399975	0.176657874431344	0.219841234069382	0.204327209050608	0.141487941589321	0.00132183845435796	0.0148680502955072	0.036053250298563	0.0568165324522057	0.064304371760083	0.0530690051145443	0.472909527890252	0.536531706046	0.460973861596579	0.299289820643532	0.145363006755541	0.0505640045812502	0.314370206656324	0.434313420295728	0.45368876172265	0.358588351054465	0.213530037417964	0.0940876533378837	0.13234312132768	0.225052363617172	0.286720747784688	0.275608599661604	0.19969540273797	0.107891837294903	0.0320606081451563	0.0719709704464437
0.0192378576492885	0.0569453453903617	0.108328225403744	0.132436258025986	0.104052866646771	0.0525391536905004	0.456976104155808	0.843248946802138	1	0.762124755313284	0.373279391214535	0.117496203280411	0.267743444133994	0.307993788888172	0.227691567607782	0.108176720563914	0.0330295418561574	0.00648116608797395	0.0038693030463611	0.00277470387831103	0.00127874035821891	0.000378730075555741	7.20871553991098e-05	8.81772418038931e-06	1.37892961001688e-06	6.16270675851719e-07	1.76839972347081e-07	3.24091439714523e-08	3.58473574207188e-09	0	0.203346964484413	0.246627983305234	0.267736508705903	0.260155748294457	0.226266283276725	0.1761435910167	0.429471353818277	0.441093227216845	0.405496550348137	0.33366029134856	0.24574374460252	0.162002234530747	0.208259861889035	0.181131212576291	0.141007300759376	0.0982540565743956	0.0612801707411352	0.0342097601151125	0.0231873871970741	0.0170777661008286
0.544482644734934	0.650677786523266	0.604090120446613	0.435691033747555	0.244071932886282	0.106127869428805	0.845540156060496	1	0.918835357073237	0.655900351205958	0.363702493094898	0.15658979089769	0.586781383174593	0.686828628352692	0.624564543929128	0.44121222009735	0.242089274968702	0.103098831027317	0.181866361987264	0.21070977391429	0.189611542137144	0.13250604177039	0.0718636616045964	0.0301729578356497	0.0249807786800445	0.028679602612592	0.0255146266679613	0.0175705196260268	0.00931686686382994	0.00372739054222433	0.211652158217485	0.29575936828797	0.323431992177063	0.276812773775095	0.185392678429396	0.0971122295044972	0.340701679862068	0.483509306495008	0.537047177891364	0.46689430419714	0.31768279766423	0.169126194576469	0.143054671302049	0.206282656689418	0.23274807292652	0.205508587033418	0.141982415667438	0.0767059556111988	0.0154592683643134	0.0227602171969598
1	0.891523260104546	0.631604865151065	0.355580850488577	0.159078457664316	0.056554151191914	0.465207584635785	0.377468076764343	0.243384983598563	0.124706026154401	0.0507763186461239	0.0164291498449909	0.0466873029572843	0.0344772796038205	0.0202323954651801	0.00943499618869746	0.0034963609617582	0.00102960562263881	0.00101077850667017	0.000679345911781694	0.000362832385023399	0.000153993088925659	5.19369601625079e-05	1.3919765955363e-05	4.72083067285246e-06	2.88771383952184e-06	1.40368608496696e-06	5.42208029492895e-07	1.66433982132119e-07	4.05973955877056e-08	0.134040763719152	0.156580087797794	0.11972992056773	0.0599287721892476	0.0196351665409998	0.00421114622570814	0.0418271985554961	0.0258807329013513	0.0104824038361691	0.00277914832968991	0.000482313135697088	5.47914730953532e-05	0.000422370737329493	0.000138429856480705	2.96983443801621e-05	4.17062587080302e-06	3.8338644178863e-07	2.30695323661937e-08	1.38020000643328e-07	2.39605137659459e-08
0.940461698374162	1	0.971254055164879	0.861657835878542	0.698206068740227	0.516687155908132	0.674458340027175	0.82155899005619	0.914046439053458	0.92889038441073	0.862244044842448	0.731057796126771	0.200884738798635	0.280666978191605	0.357929106754386	0.416789843981484	0.443221945321263	0.430460099625534	0.023915000790759	0.0389801815380363	0.0574777067377804	0.0770504292583045	0.0941083295276089	0.104833238218542	0	0.00108831968427985	0.00269937495496454	0.00481188420605561	0.00722841662958116	0.0095686167785706	0.584041211986713	0.552403680268075	0.467380816213841	0.353683136861328	0.239284374110832	0.144599046051313	0.42431826474378	0.446945388925342	0.421118304335929	0.354905554621018	0.267474948336374	0.180169999734706	0.162324579997665	0.190555585183058	0.199993385261008	0.187679278622802	0.157455166963031	0.118035164809422	0.0319507423516463	0.0421096843823632
0.0439433314668911	0.0300153607259326	0.000377913930093089	8.77083577157399e-08	3.75221546299827e-13	0	0.0724280642062681	1	0.254502391309245	0.00119393993815943	1.03245667815143e-07	1.6457348381644e-13	0.000227439681708066	0.0634748809338452	0.326539930614828	0.0309648829454725	5.41254268478615e-05	1.7439417358822e-09	1.36072718671049e-09	7.67625249918222e-06	0.000798226583206113	0.001530036767739	5.40600313159287e-05	3.52086573381683e-08	1.54807518197298e-17	1.76865067185565e-12	3.71759041471403e-09	1.44038886042882e-07	1.02871888722864e-07	1.35429232827847e-09	5.3158427410533e-11	1.70075763383881e-06	0.00146001595888313	0.0336292860085756	0.0207836854332759	0.000344645287340538	1.64282582148909e-11	1.00932032105973e-06	0.00166383931907947	0.0735933578582225	0.0873395047223186	0.00278117105340786	1.88280334422007e-12	2.22131247629225e-07	0.000703168186759861	0.0597246539018841	0.136110910623331	0.0083229465826597	8.00225348883335e-14	1.81294381516052e-08
0.51379734902927	0.625362617351583	0.600867909881136	0.455711595256408	0.272566798664549	0.128155141717652	0.608881559131594	0.878200012724115	1	0.899179338610706	0.638347569219428	0.357500636387024	0.252095862716535	0.431675703484395	0.582821510270391	0.621087547249098	0.522491777125332	0.346821273724163	0.0351856830606234	0.0730968867081055	0.117917842457902	0.149332200428224	0.148903860037399	0.116902627746728	0	0.00265361727531836	0.00671955825475234	0.0109890571460043	0.013326074488565	0.0123099096526881	0.0992520776450421	0.135011495537488	0.149715833461683	0.135469090811866	0.0999293652213064	0.0598583123536767	0.158457942868573	0.249689717374109	0.321049879414544	0.337270118820114	0.2895340668906	0.202981680001935	0.117408478848205	0.215076207932262	0.320943633402057	0.391117980267879	0.389546964215472	0.31708756390952	0.0397593730338281	0.0859205794695108
0.0531660415645698	0.347001461539218	0.400157308700648	0.0815328596892134	0.00293519570273272	1.86699404890204e-05	0.0542821939033318	0.554277768763941	1	0.318768216182942	0.0179536392965552	0.000178662064719513	0.00166887814668602	0.0266604696956284	0.0752511995487105	0.0375285279488534	0.00330683175415436	5.14831117570708e-05	1.54498390434521e-06	3.86146258083624e-05	0.000170518273295238	0.000133043018114663	1.83406563868923e-05	4.46683753512919e-07	0	1.64107928170786e-09	1.15921008062689e-08	1.41595039073367e-08	3.02004730170317e-09	7.36531212272596e-11	0.0570157299309556	0.0767743728625487	0.0888801318204774	0.0884626461518486	0.0756975782869269	0.055689185886715	0.0490439400293602	0.0690942408437997	0.0836883816875804	0.0871475764014643	0.0780211381323687	0.0600531886865661	0.0390219039500982	0.0575174813399217	0.0728883448670607	0.079411452604171	0.074383227003651	0.0599009506145798	0.0287186484436734	0.0442884325310356
0.49728834811428	0.411695072310626	0.289012654936283	0.171527699560567	0.0853172738857803	0.0345462562845283	1	0.912577250389967	0.707329822564953	0.465264940399836	0.259117853107012	0.121340694176345	0.631638786681704	0.634807337550632	0.541745049367072	0.392326714573513	0.240630133397843	0.124297223552929	0.12307264494713	0.136607464458751	0.128227033542211	0.101672172879993	0.0677469813438327	0.0373516235722358	0.00380377381760486	0.00556006282282489	0.00590689017601332	0.00468868630018166	0.00243622933081566	0	0.206625760126271	0.229639079700781	0.242685318010143	0.243918464630092	0.233160602497288	0.21194400486124	0.190442766573882	0.228263493184573	0.260073744422466	0.281781732293774	0.29038372548593	0.284645623463527	0.100352626549648	0.130261578516728	0.160401100898873	0.18759856512944	0.208535496941093	0.220404632160528	0.0284505354267684	0.0410304709707117
0.289986786657054	0.417727443399279	0.258610721906112	0.0688079731673271	0.00786809731573278	0.00038666901170161	0.220260522296092	0.715894411632923	1	0.600329587023645	0.154888158371041	0.0171745514622907	0.00439071780756146	0.0321992195336414	0.101483136707436	0.137461519182459	0.0800215789564706	0.0200203568123987	2.29704148659541e-06	3.80085907385947e-05	0.000270288845342076	0.000826062530218628	0.00108501667719424	0.000612489447023871	0	1.1459561937298e-09	1.88615453281272e-08	1.30250680197869e-07	3.86074099710331e-07	4.91742796143346e-07	0.177942812839496	0.249371142592766	0.316770849498218	0.364735044872075	0.3806650882579	0.360115548848966	0.114657373270717	0.186194912955279	0.274073411084802	0.365678367039428	0.442247007751041	0.484801335705802	0.0179227515846734	0.0337264467460824	0.0575267397507694	0.0889410403568733	0.124643007330115	0.158331345708715	0.000679655013702012	0.00148202154779178
1	0.998787498352505	0.929022345756547	0.804720647815811	0.649077756224167	0.487432396512983	0.671967286489634	0.7468504523617	0.772991205352801	0.745039225554965	0.668711061702668	0.558885920003199	0.225367176826016	0.279023184910527	0.32152947835163	0.344926813869467	0.344507063709933	0.320356599502506	0.0365349158966944	0.0509518234001744	0.065792018770979	0.0788527545160738	0.0878261574917375	0.0909586534500263	0.00136104409090439	0.00308759271566269	0.0052057112840664	0.00752947161511119	0.00975523038498053	0.0115184762777517	0.577217826461142	0.612588098839573	0.543461712834349	0.402937329728231	0.249463138409083	0.128641597543051	0.378847625013369	0.444186061036831	0.435244321086724	0.356407410925251	0.243747182812351	0.138961951028522	0.125700198861599	0.163169455429307	0.17671075968771	0.159749291320424	0.120467361114178	0.07557903299974	0.0198989130663541	0.0292368499006455
0.319886875674819	0.406784166344197	0.328915594946546	0.168723824361012	0.0540656556698785	0.00962382291140433	0.496469998190725	0.883152913018506	1	0.721110733055055	0.330639698811407	0.0954626587133535	0.248664740823866	0.620529887303171	0.983409729352872	0.992388515671101	0.63770415372906	0.260300790191465	0.0388208502799978	0.140127133618746	0.312743338807414	0.442158657113998	0.39753663738924	0.227075504534727	0	0.00838881608070423	0.0305164636712559	0.0623206540327371	0.078947819300268	0.0628794967593247	0.189813127888221	0.241154612728362	0.247726926894968	0.205793884808136	0.138067837410534	0.0744577974763652	0.363478794700369	0.519786337771526	0.601580402678814	0.563723237655168	0.427628747634746	0.262343585517556	0.314463592618594	0.506898343043967	0.661035123987925	0.697951552515676	0.596728170868014	0.412961745635871	0.122492785903779	0.223571417808468
1	0.849415075763504	0.118484451075986	0.00271408964326701	1.02095902453337e-05	6.3037052974481e-09	0.990062620062712	0.628942938955221	0.065611695215536	0.00112401654023569	3.16216948869603e-06	1.45772952212184e-09	0.732757513147519	0.34812681663395	0.0271603966980492	0.000347981508452656	7.321427795091e-07	2.49796637756107e-10	0.40540849828632	0.144045157900382	0.00840477150232728	8.05331288359413e-05	1.26716695885284e-07	2.9575890035872e-11	0.167671932009954	0.0445548310579567	0.00194424354013914	1.39324618336265e-05	1.63924078864476e-08	0	0.00201076020067224	0.00436714545866658	0.00718524724155096	0.00895555402947025	0.00845570616066679	0.00604803073470368	0.0505516780709374	0.0803355615484805	0.0967134271966339	0.0882007739073797	0.0609347032875172	0.0318906732827461	0.3366560277566	0.391465535182962	0.344831834768021	0.230105953839359	0.116320173543473	0.0445439688219745	0.593899193813921	0.505306347953562
0.16001506720761	0.178870999353421	0.147375080940489	0.0894852088517622	0.0400160269624403	0.0131399034450898	0.643338550052163	0.934187271891924	1	0.789116722741981	0.459032578606715	0.196808772038334	0.302177832487763	0.570072301722235	0.792754899058257	0.812675891865693	0.614139170965712	0.34210981310079	0.0164954943150208	0.0405734628378868	0.073377129452187	0.0977503311478337	0.0959623005004116	0.0694222225412947	0	0.00023270970961792	0.000689611515739816	0.00127077437597958	0.00164997438816918	0.00154487502136156	0.0117516858860693	0.0155434208536192	0.01973771667319	0.0240694641821725	0.0281918907116227	0.0317184553921103	0.0743195293283518	0.0923978595780892	0.110359272835978	0.126635765247967	0.139608616382708	0.147870267194071	0.11894762502515	0.139249593252364	0.156617562324822	0.169238978130966	0.175701947418418	0.17525493209102	0.0484311935867145	0.0533997980901368
0.811961381861762	1	0.955816033156006	0.708921761799251	0.407508602814918	0.180716735306047	0.481035683823985	0.713854141625919	0.821542042940424	0.733639905529416	0.508131996439847	0.272374705994975	0.162226634367275	0.291663763349112	0.404906808686146	0.435498665101064	0.363081656128986	0.234306521708913	0.0291554707839921	0.0664283629850382	0.112883077615083	0.146996694721329	0.14769155713599	0.114502454513787	0.000240334199700385	0.0060703515480908	0.0156216852367313	0.0262254508968486	0.0324182591958594	0.0302272175388886	0.455343588489706	0.525366389438111	0.51608442872005	0.431606429689491	0.307076278917664	0.185467286252741	0.31104727913048	0.41957085658157	0.481534915047275	0.470482506375393	0.391304002375536	0.276807985951607	0.119308332109327	0.189238455589729	0.254348398924193	0.290535426174717	0.282304352220177	0.233295260264769	0.0238328152166633	0.0465271712141073
1	0.924406254928989	0.730215136736482	0.492902753055278	0.284306553951528	0.140122254355965	0.70168677222474	0.569950478021725	0.395596343161451	0.234628381330833	0.118904683100119	0.0514798270433486	0.242410042461655	0.173004873601166	0.105502334904204	0.0549686156373149	0.0244610414266014	0.00928683260811586	0.0412080447682019	0.0258298778918131	0.0138257415230774	0.00631184810802787	0.00244788953889013	0.000794342402892979	0.00341829444606077	0.00186734170551541	0.000860051477745266	0.000324303153497915	8.75994665426777e-05	0	0.155223148394016	0.122504856929386	0.0741071258209358	0.034353497466099	0.0121915785092991	0.0032966490713591	0.167966331701337	0.152998388800295	0.10682747453545	0.057169196414624	0.0234389843072926	0.00734863156883967	0.158037941962938	0.16614599561902	0.133892894595849	0.0827069403239902	0.0391519783228545	0.0141917293271393	0.129291859387821	0.156879472633219
0.811961381861762	1	0.955816033156006	0.708921761799251	0.407508602814918	0.180716735306047	0.481035683823985	0.713854141625919	0.821542042940424	0.733639905529416	0.508131996439847	0.272374705994975	0.162226634367275	0.291663763349112	0.404906808686146	0.435498665101064	0.363081656128986	0.234306521708913	0.0291554707839921	0.0664283629850382	0.112883077615083	0.146996694721329	0.14769155713599	0.114502454513787	0.000240334199700385	0.0060703515480908	0.0156216852367313	0.0262254508968486	0.0324182591958594	0.0302272175388886	0.455343588489706	0.525366389438111	0.51608442872005	0.431606429689491	0.307076278917664	0.185467286252741	0.31104727913048	0.41957085658157	0.481534915047275	0.470482506375393	0.391304002375536	0.276807985951607	0.119308332109327	0.189238455589729	0.254348398924193	0.290535426174717	0.282304352220177	0.233295260264769	0.0238328152166633	0.0465271712141073
0.759038043450544	0.736075518448539	0.66302105716505	0.554725828552473	0.431097566200858	0.311185155360674	1	0.961552594833813	0.858800337695596	0.712455079118642	0.548995626928939	0.392940144390149	0.394589869269444	0.376212472015961	0.333170518404427	0.274060254949154	0.209397584064505	0.148608411140423	0.0466338497732853	0.0440862071277497	0.0387124194242745	0.0315750465156672	0.0239212452471464	0.016833315155574	0.00165068288126821	0.00154731650993155	0.00134722629370297	0.00108955138222005	0.000818465627292239	0.000571081800248648	0.472799374512256	0.541762401002356	0.503082677901629	0.378589357526956	0.230885134121827	0.114109569204529	0.548683719460001	0.458671605154472	0.310727843010336	0.170591353591764	0.0758983573626999	0.0273656775714808	0.109843912336174	0.0669890110767134	0.0331077476442447	0.0132603233193578	0.00430404342718277	0.00113212812226023	0.0037934783918334	0.00168776357091985
0.0521195854911068	0.0901270377118723	0.109929072483477	0.0946633772777895	0.0575134083758621	0.0245555829349932	0.382849123873085	0.72172914973849	0.961472340237488	0.905292987015399	0.602446754996209	0.283267074282797	0.323934310514219	0.667457951745346	0.971783255712296	1	0.727313005669253	0.37381068484564	0.0314448627931884	0.0712191362723171	0.113514197507924	0.127700605404346	0.101442381904538	0.0568472035548303	0	0.000527664337775142	0.00118442851431918	0.0015384608131113	0.00128913297595888	0.000652190191030444	0.0275527897155509	0.0483278750197041	0.0646438086621582	0.0660694632402829	0.0516021178324216	0.0307510238185117	0.0559654541074706	0.112769038502254	0.173558899333502	0.204296317952015	0.183975839599451	0.126726762700462	0.0431036677374231	0.100160495488206	0.177584354042339	0.240752140961166	0.249709223404704	0.198161616327489	0.0124648000183947	0.0337953525732194
0.0584446304874364	0.104645927827239	0.152435137425146	0.185667765688942	0.190740648874018	0.165434488461225	0.139025061969063	0.263378907446883	0.416084324097569	0.555894308263615	0.631129006170371	0.609826109012341	0.137730788096216	0.289540567084801	0.505575972567833	0.74608810157223	0.935908574288935	1	0.0566352756727055	0.141318008745572	0.279039517897216	0.458970031677755	0.638385952708815	0.754741003135959	0.00198565986349802	0.0236739362873468	0.0636319531924138	0.123737603605625	0.195357430285283	0.258130859588149	0.200736658402724	0.148228440805489	0.0928388126323149	0.047461924114348	0.0170561709888245	0	0.471279220751	0.436980278823745	0.350861608174824	0.243049089278033	0.143802231728328	0.0705636364307829	0.521386860052142	0.598625003133833	0.596200445928638	0.515056880716009	0.385333031453427	0.248490531326879	0.274184399052904	0.391877248432378
3.78488085889342e-06	0.00108726266089543	0.0455886672690576	0.279009815111802	0.249242574558089	0.0324986363553535	1.90273885869847e-07	0.000163370691495336	0.0204743097439093	0.374528225937376	1	0.389722615844469	9.33559747014638e-10	2.3957957279221e-06	0.000897423850228039	0.0490665576956833	0.391573899970536	0.456123076246337	4.47013598976641e-13	3.42895185729124e-09	3.83903357763314e-06	0.000627368332756491	0.0149645423048438	0.0521008064566982	0	4.78949821895853e-13	1.60281048047999e-09	7.82880653798595e-07	5.58147656184551e-05	0.000580821671008082	0.188623554955758	0.186720148181889	0.176600504378857	0.159587251235452	0.137787540405209	0.113665116054258	0.126759569056468	0.131441351181792	0.130223323274528	0.123268193721565	0.111485603388407	0.096336761716699	0.0391567160856026	0.0425317768008799	0.0441393861025586	0.043766775338175	0.0414637244154486	0.0375316422103183	0.0055599700216626	0.00632609511001464
0.302264454951111	0.42755510817969	0.542604948424611	0.617838544049077	0.631205925414825	0.578592385282047	0.492184636602377	0.691419343581568	0.871472371289389	0.985535085088125	1	0.91041137999824	0.351140522473568	0.489938682049898	0.613329854247271	0.688888010217758	0.69423964746321	0.627735529390218	0.109705991521487	0.152067120944718	0.189093701015507	0.210954294879733	0.211145492560028	0.189608361733421	0.0149082392578971	0.0205720498738175	0.0254368311498255	0.028197988495098	0.0280305008579117	0.0249859873266575	0.323105422885466	0.396761997782758	0.451100639187893	0.474875098970134	0.462860013132153	0.417718198266516	0.283115591716814	0.390222708460119	0.49797736346091	0.588390729861075	0.643704512615041	0.65203983742203	0.0750959554820074	0.116236589311688	0.16653618255028	0.220890692351327	0.271256593750213	0.308413013486873	0.00591087820928198	0.0103704188024943
0.00562890218080867	0.0740112403742721	0.286203321972858	0.325504361163119	0.108879007242351	0.010711138363655	0.00298829762611199	0.0705418825988818	0.489746067152264	1	0.600529455195357	0.10606542062127	0.000326843883130629	0.0138531989525601	0.172671905315302	0.632991186934006	0.68246263894767	0.216404031207653	7.33290211029013e-06	0.0005605095795482	0.0125437063057807	0.0825561998093385	0.159800409830989	0.0909727290458189	0	4.63907629009069e-06	0.000187718782796247	0.00221845118716316	0.00770956098127968	0.0078797055049026	4.83893995828258e-06	0.000634722357261834	0.0146528131218452	0.0599451517869537	0.0434614011589903	0.00558429849041497	1.61316667701814e-05	0.00185521984952578	0.0377332808465477	0.136007823121829	0.0868801037282521	0.00983542112916034	4.24341810639991e-05	0.00429411045053617	0.0769493221606219	0.244371591652055	0.137535218879033	0.0137180905918436	8.8316376200853e-05	0.00787091379984785
0.0291127179503685	0.049477285369597	0.069999598701518	0.0824754791910886	0.0809370272653639	0.066154187215695	0.215859608937023	0.405430591527605	0.634305140903287	0.826696194101275	0.897572352383599	0.811841204795436	0.160393467910527	0.333320422279051	0.576961404231989	0.831934795159202	0.999321779432144	1	0.0118955441863027	0.0274582611737935	0.0526594112825314	0.084054873216046	0.111731214466111	0.123706170575115	0	0.000138791291299771	0.000394626971117706	0.000765242125387701	0.00116738114886082	0.00145005269656596	0.00730879917572802	0.026122116814827	0.0652212505442774	0.114360540507938	0.140965954430549	0.122176839216641	0.0405370162445205	0.134043084366008	0.311368920850052	0.508548615338825	0.584109975209581	0.471818050204271	0.0371688050643619	0.114547971073782	0.247978687741523	0.377446637854598	0.404010990366514	0.304113619966683	0.00561694728717889	0.016273650687362
7.61806516713259e-14	7.51421181166412e-10	5.92875271986372e-07	3.7418383602157e-05	0.000188907191349725	7.62875629243806e-05	5.01075465438401e-13	1.24152905820616e-08	2.4606640572826e-05	0.00390112211014933	0.0494730340675943	0.0501867795821757	9.98241824864676e-14	6.21305829961299e-09	3.09325980703822e-05	0.0123188211582221	0.39243134070648	1	6.02233559940794e-16	9.41735739613213e-11	1.17775662437397e-06	0.00117821308136329	0.0942831115954023	0.60351178580518	0	4.323412319205e-14	1.35821898580439e-09	3.4131361645249e-06	0.000686087037384957	0.0110318054849068	0.00407302794191101	0.015121851497983	0.033462422684249	0.044134135622161	0.0346941859870655	0.0162556227513673	0.00199227823289555	0.0103449214638893	0.0320161597646929	0.0590576431850396	0.0649303609640438	0.0425485099276647	0.000666336262289877	0.00483905195461695	0.0209455589356073	0.0540366548080315	0.0830901972610913	0.0761510606781154	0.000152386945730998	0.00154776217803069
0.00358736518162996	0.0145204979649809	0.0340180272095302	0.0462074240985432	0.0363988855660847	0.0166251644300392	0.0278349725701651	0.12081497244506	0.304070998109442	0.44386959069603	0.375816292574197	0.184557075358573	0.0505211691062261	0.235641522049179	0.637393755091477	1	0.909989205847148	0.480303053716601	0.02149920459213	0.107803596468329	0.313416717801566	0.528485011052884	0.51687266925759	0.29320700218608	0.00213563305941457	0.0115590289195807	0.0361419665974908	0.0655084191650156	0.0688599396663991	0.0419787155671196	0.00163295640691839	0.00289662143536029	0.00309069893168449	0.0019847410458805	0.000763062348835462	0.000169183413078329	0.0290349534045102	0.0760895218459996	0.120286185635294	0.114724195317077	0.0660143447833032	0.0229128092088346	0.0335404919277607	0.130255166664122	0.305141135252622	0.431285319992869	0.36778842605764	0.189232842085092	0.00252356106542564	0.0145786003423404
0.0291384055762296	0.0941773141702115	0.212167404933417	0.333167688112792	0.364669072938316	0.278219033593188	0.104656154407916	0.305480020401485	0.621516548030667	0.881402805881138	0.871260466037983	0.600307037231726	0.161204729401603	0.424945602107811	0.780801692359661	1	0.892711441592221	0.555487191076472	0.10648901332523	0.253511628308999	0.420671232013858	0.486563569727511	0.392272814724285	0.220439126457762	0.0301679531566516	0.064859925924223	0.097198351351733	0.101529721735093	0.0739229585945374	0.0375160694767634	0	6.16795849805788e-17	2.10605806751947e-10	1.31710776846534e-05	0.0150867035038836	0.31651148485539	3.28152496424983e-21	1.13669057363121e-13	7.21086049993479e-08	0.000837826327282469	0.178296569215357	0.694950775492195	1.05833328546878e-17	6.81022043560334e-11	8.02642116089155e-06	0.0173262586313122	0.685030196002681	0.496062859256245	1.10954146830438e-14	1.32647227876803e-08
0.0251427846140104	0.0800988525210339	0.18012972884433	0.304769972595338	0.393486642385017	0.389046721504457	0.148678571739243	0.359560513993684	0.65999067476309	0.927449746878886	1	0.827592092523028	0.233208392262082	0.46853864277017	0.718698829748642	0.845165607770287	0.762676653217503	0.527832542958263	0.106929121470539	0.181359770150223	0.23358400829882	0.229815205027542	0.172668838277779	0.0983706080372541	0.0110558241192316	0.0173423780116459	0.018955313172065	0.0147810830910726	0.00759751153995648	0.00122245128794497	0.0537541766802788	0.0979731977213034	0.14931045426381	0.192644958855379	0.211339004281705	0.197360604759383	0.19108865524026	0.34758470671864	0.536819114797617	0.70649547348695	0.793357988143159	0.760464470057478	0.188465712274165	0.351585162184308	0.55670373653471	0.751100440518181	0.864679475339904	0.849751279800898	0.0514325298663823	0.101514058826153
0.190726870585807	0.211284546209607	0.202798237982452	0.16865414024117	0.121518751176265	0.0758474870462565	0.59347545883941	0.815028301684737	0.969847867825867	1	0.893434056437126	0.691653407194687	0.279128153573714	0.475265975060461	0.701142291056334	0.896255409970329	0.992707191700088	0.952744940624184	0.0197607890899669	0.0418218804228398	0.0765692257619505	0.121395523287342	0.166727026908706	0.198391782239811	0.000108334594846554	0.000453845386969396	0.00116249662873152	0.00238536116231045	0.00413445575059906	0.00614837383314318	0.0270023698605244	0.0331711645183256	0.036828597499229	0.0369590275071096	0.0335249530511519	0.0274844091701832	0.0963761088352756	0.13765486556611	0.177741794684593	0.207487854018575	0.218984635770823	0.208956642582183	0.0583109544103968	0.0969119933527641	0.145577271609229	0.197686887833961	0.242697561615676	0.269384056351532	0.00591137507981483	0.0115175106851802
0.132025456830617	0.217014978033271	0.320268055370714	0.424355193420435	0.504821042925711	0.539184533529791	0.261412212412466	0.424108186678569	0.617759486171728	0.807893704407492	0.948595543073308	1	0.116677022822034	0.186833741123096	0.268606890979598	0.346713670536234	0.401806357142966	0.418075466536894	0.0117389050933186	0.0185532618808459	0.0263270974596596	0.0335410560183546	0.0383655980512168	0.0394002415324129	0.00026593818126462	0.000415019823143428	0.000581380733611194	0.000731138073019607	0.000825475168762953	0.000836723501100364	0.0335046014796448	0.0258453385465393	0.0164483374108574	0.0086361697624344	0.00374085778432354	0.00133672149950306	0.281376494107123	0.289648377004948	0.245990353499102	0.172356906630877	0.0996328970397161	0.047515981734035	0.0827936378852302	0.113732607376681	0.128895130926697	0.120517913784415	0.0929673023449805	0.0591659915339774	0.000853262045283415	0.00156439224263142
0.581751518052611	0.807706569800516	0.880455147010318	0.75362940630774	0.506397397937921	0.266835100008887	0.440822848594635	0.737875701416909	0.969376831367222	1	0.810071728961613	0.515132605482726	0.205317963580478	0.415072858101227	0.657550580141066	0.817567396133146	0.798162327301126	0.611807859207135	0.0580712691379747	0.143180727540149	0.274341139223685	0.411553242392829	0.4843625904635	0.447448712309182	0.00900176080558857	0.0294140958203327	0.0696297466789483	0.126895938913315	0.180493446896113	0.201117142435278	0.193548233279918	0.367834703456277	0.517783204537449	0.540677100415234	0.418873203284664	0.24052253526933	0.0970891272228058	0.224918674521732	0.384501402504003	0.487140324784912	0.457850029715662	0.319160467191646	0.033752288695218	0.0967948281781767	0.201744320682554	0.310473438807132	0.354081057855459	0.299455466463539	0.00736347213197122	0.0286732173130812
0.00173519800602925	0.00180548851478274	0.00151316965082438	0.00102131257695263	0.000554830833196583	0.000242134034683879	0.1602367090643	0.230544889781723	0.267241837229643	0.249579690005611	0.187788811490471	0.113837394213974	0.233361779577195	0.464289163169458	0.744222541169641	0.961110308500069	1	0.838268484339841	0.00536385196924337	0.0147604405938032	0.032719714588906	0.058432731084567	0.0840722118799198	0.0974545902696608	0	5.46276027214784e-06	2.07665112667743e-05	5.41442559971614e-05	0.000109650821202487	0.000176936649550378	0.128690630831447	0.127181665000588	0.120761915925695	0.110170000291455	0.0965660541474033	0.0813229731805029	0.104687263981	0.10274494927666	0.0968846460028968	0.0877762880093887	0.07640594022785	0.0639005347842933	0.0517709764300536	0.0504593727245748	0.0472525024267923	0.042514307443561	0.0367512797884799	0.0305236480167199	0.0155632913598939	0.0150641521636817
0.00747166736344468	0.0200112376923557	0.0347455000141914	0.0418146305406185	0.0352747083198094	0.0206475123180795	0.0753152129693244	0.197314381687934	0.3643961317885	0.477906138613686	0.445797437149243	0.295675096529415	0.117098155262589	0.335177969932656	0.678463618378648	0.976345935459899	1	0.729018237285399	0.0321854329334177	0.103928205548519	0.232478952391773	0.367964466853776	0.413888156731608	0.331059435924491	0	0.0043490371625098	0.0131574028329819	0.0241134572104959	0.0301768766842214	0.0263055788603443	0.0392905785773199	0.0383136916695908	0.0279109660702838	0.0148959204621149	0.00531797498262345	0.000501875904488702	0.37077791035272	0.444750612098195	0.404270535356402	0.278362091229154	0.144853957414682	0.0564441678914026	0.599182349276302	0.882537573604999	0.985505956460209	0.834501369905038	0.535666187293974	0.260269453327823	0.170657951465715	0.309761124876744
9.24722720990396e-09	2.99673172172223e-05	0.00653954225106464	0.096097034000318	0.0950902010353212	0.00633613900056082	2.37771855277553e-15	4.40962908210944e-10	5.50689533523857e-06	0.00463099948827278	0.262244139896689	1	2.58656574027623e-26	2.7451773805596e-19	1.96191619042058e-13	9.44177483018409e-09	3.05977840716013e-05	0.00667712429093151	1.19042147249595e-41	7.2302434384187e-33	2.95711515208859e-25	8.14416758489271e-19	1.51038726555716e-13	1.88622317937012e-09	0	8.05655886865079e-51	1.88568948166768e-41	2.97203500917125e-33	3.1542841360513e-26	2.25429553643037e-20	0.0768005965564357	0.081668574237721	0.083439861211507	0.0819068815394576	0.0772494557597633	0.0700001038797108	0.0616804010997931	0.0636852764882118	0.0631770156649543	0.0602153748580374	0.0551421760622349	0.0485164064544119	0.0283379588897764	0.0284093884101234	0.0273642419617612	0.0253240509333464	0.0225170324499363	0.0192361142575847	0.00744781231020722	0.00724975802254428
0.00593282476854248	0.0497843846314398	0.186853009659085	0.313983247993651	0.236235436941481	0.0795795619756195	0.0101827126368294	0.104969374521709	0.48419553748505	1	0.924737886328776	0.382891456924818	0.00405138015180884	0.051388267246696	0.291359276384541	0.739585382265272	0.840590583312863	0.427779119073148	0.000367450634001094	0.00583541899175186	0.0407072121812185	0.127016081807469	0.177434831110597	0.110979518094335	0	0.000146215372979931	0.0013131608864678	0.00505814358148344	0.0086901903538318	0.00667883153060614	0.0082914963754489	0.0142035835578347	0.0196170923736827	0.0218474588100578	0.019620505716574	0.0142085275640203	0.106644261674605	0.181518352733906	0.24915790731337	0.275806387587747	0.246212713101931	0.177252354223997	0.226841518810028	0.383776679621076	0.523612651938289	0.576128351964385	0.511218280821071	0.365822947816731	0.0798572424846951	0.134295676162358
0.202074450676443	0.255474499475697	0.271319448063606	0.242156932056464	0.181479846716161	0.113858293832583	0.423460492879306	0.637719215900961	0.80764465927692	0.860759838877994	0.772105123785576	0.58276541129326	0.270132497666767	0.48630308902469	0.735069164314699	0.934555731205609	1	0.900677676277038	0.0507239757530795	0.11200694253476	0.203991678198357	0.310569609851902	0.396969182252725	0.426620968198955	0	0.00508170972702833	0.0146518268231471	0.02909556126008	0.0459443121216773	0.0597499418533149	0.165525070640765	0.143983329737673	0.117092855249005	0.088910404200725	0.0628750551257305	0.0411989579601773	0.609929001167157	0.586553821870511	0.52831137581356	0.445623626575063	0.351905220541284	0.260039233312565	0.670645783491373	0.71145068472368	0.706951623701787	0.657999103260509	0.573614919166094	0.468278458210895	0.220798685640658	0.258744492565083
0.302587945209057	0.41117075808114	0.477884576506693	0.476055473692477	0.406448560039056	0.296759367451031	0.41952174870213	0.619149136335582	0.782441692082505	0.848567500787014	0.790229504866095	0.631583537140708	0.28163110677977	0.454938909552728	0.627044542568412	0.740661997346852	0.75088883809172	0.653448676080504	0.0871518195523666	0.15938750551685	0.243001914710306	0.314540424405649	0.347864170369539	0.329304648607377	0.00467866275509888	0.0192709900775275	0.0385363870106658	0.0583302297223867	0.0722567436586547	0.0748836150993747	1	0.941708623996214	0.790600872305056	0.591164371390201	0.392792126546277	0.230609649738922	0.760517561011314	0.834386482556606	0.816090663302056	0.711496246403476	0.55247774186582	0.38129358026555	0.32472880566002	0.416894319885947	0.475841456167237	0.483519564752518	0.437465230169448	0.35207256780476	0.0718603567097808	0.112141537310924
0.000489100855038471	0.000321235333909899	4.65371149491446e-05	1.48705442198327e-06	1.04810677368672e-08	1.62942435878434e-11	0.0180430294082987	0.114395108322184	0.159976691478616	0.0493465991720621	0.00335744575451821	5.03862505048376e-05	0.000406474119812714	0.0248773436928222	0.33583532300419	1	0.65678751243366	0.0951483001302877	5.59202037811859e-09	3.30379404399828e-06	0.000430534980130587	0.012375284153119	0.0784608803310291	0.109724202633782	0	2.6789103297139e-13	3.37056618451569e-10	9.35239339654805e-08	5.72392419715505e-06	7.72709480302022e-05	5.75256446630955e-07	8.96995437625936e-06	7.00685048300786e-05	0.0002741948812385	0.000537526292423037	0.000527890635142741	0.000143056719810229	0.0019145681728124	0.0128362238999134	0.0431129369525814	0.0725407114482899	0.0611448506751032	0.0016329043679006	0.0187567312405863	0.107933792404243	0.311144117490677	0.449334358956774	0.325073479155702	0.000855497920669425	0.00843430293811322
0.0778178272094066	0.0966672640788276	0.107373507372891	0.107090179738654	0.0958948502796385	0.0767547166272313	0.277173294489595	0.377471247332077	0.464531234104822	0.51773701174357	0.52306224392978	0.479049450703667	0.335084813476693	0.508835508711895	0.697994327908511	0.867362890690566	0.977628546244063	1	0.143661024756989	0.248560529156072	0.383961977082604	0.534552961823152	0.67339625523527	0.768955337189992	0.0135995299693727	0.0363077375088071	0.0702363601497208	0.114809168052041	0.165422083761236	0.213400891844521	0	0.00344777891233077	0.00619697779110686	0.00765723640755553	0.00748933580154904	0.00573311992719616	0.0743461785534312	0.102986307351817	0.128872254285873	0.14683372410234	0.152843258709787	0.145481938953167	0.231796260022098	0.32723109313101	0.422507217736249	0.500390576875565	0.544341720272254	0.544201461423506	0.269751659347236	0.398164333640087
0.00324024304949371	0.0108986035518132	0.0258587158853806	0.0438756425594546	0.0533871117778062	0.0466109871670653	0.0198913219251067	0.0739375208944587	0.196728606047111	0.375617360156539	0.514882663944455	0.506758827879468	0.0204661105392317	0.0857372680684086	0.257069798805234	0.553125738586641	0.85446356756554	0.947773922725985	0.0035375698468677	0.017045297577129	0.0578118039890836	0.140310961833927	0.244336512076503	0.305453222719393	0	0.000479506894435713	0.00213727901449642	0.00603244009294158	0.0119419014416275	0.0168685079771422	0.0578156466841004	0.139330633878907	0.215986315385821	0.215489769557859	0.138371617566565	0.0571531777019712	0.110708592440368	0.330186139401403	0.633666222663746	0.782800736439895	0.622523908447023	0.318674440269352	0.0744695075601261	0.275115132729096	0.6537671206687	1	0.984680085093784	0.624176318410402	0.0175452506814192	0.0805653452252996
0	5.48950843341981e-09	2.07344913787834e-06	9.06034655412603e-05	0.000458162787331928	0.000268113526446882	9.38036664725049e-09	1.49495507596342e-05	0.00275665601211636	0.0588248569361461	0.14526570639437	0.041513489322611	1.13559920872172e-06	0.000883656378045695	0.0795728709120783	0.82922150176552	1	0.139557558394836	2.98433171953529e-06	0.00113405013882639	0.049870197848934	0.253789612857393	0.149461904832531	0.0101861742223835	1.70277896178776e-07	3.15990980318748e-05	0.000678595174808457	0.00168643941710732	0.000485014405022213	1.61421881600833e-05	0.000476436697530099	0.00195249601176477	0.00418796019132941	0.00470156424108627	0.00276254680410288	0.000849580146366275	0.00993041241511227	0.0535940032261982	0.151388383354004	0.223818687671572	0.17319190102834	0.0701433096826723	0.00856938138850496	0.0609063184218807	0.226570136279674	0.441133889982962	0.449537185167527	0.239766365821785	0.000306162337245478	0.00286568603583624
5.7467597505258e-05	0.0020143004825082	0.0063518878422088	0.0133926559125956	0.0212368475614978	0.0259859134816304	0.0270069626343976	0.0807163640663861	0.186272242991565	0.335363004964321	0.472233675194823	0.520446177598701	0.0862895454698711	0.230607858643817	0.480663223995003	0.783622937041172	1	0.999099289039353	0.0260796412518878	0.0639765881720055	0.121409509561137	0.179737506514	0.208046998843629	0.188387664574748	0	0.000970204327219376	0.00224142924562878	0.00328016524848354	0.00348043609206942	0.00271227919421611	0.109313424599478	0.0995198870543687	0.0823799862247965	0.0619667890346855	0.0423030112368902	0.0261354497311263	0.344089391341215	0.361057470568788	0.344731677957192	0.299482820290047	0.2367003357257	0.170156827995847	0.422201286287323	0.510297813866058	0.561229722110017	0.561681086971062	0.511530191915334	0.423902592980941	0.202364251815321	0.281896343327351
0.0013549695000734	0.00934876359591494	0.0435251153960639	0.136737230588398	0.289864295114466	0.414632902368985	0.00642901360798213	0.0387430035099224	0.157544527434944	0.432289266963971	0.80039926083608	1	0.00854475764145639	0.044975186466663	0.159737650049617	0.382827127441453	0.619097732340099	0.675580050975786	0.00318123485347489	0.0146249112041187	0.0453682303116112	0.0949667411380532	0.134138154288483	0.127848080651096	0.00033176631828404	0.00133215292244472	0.00360941621866017	0.0065990427851987	0.00814115489642086	0.00677722940722485	0	3.94239730490649e-19	2.56156650272618e-14	1.9822047061394e-10	1.82679488860159e-07	2.00506977348226e-05	8.36359447554224e-18	6.02106073676715e-13	5.16239734842577e-09	5.27142785740609e-06	0.000641067149924453	0.00928489925958076	3.93658842471287e-12	3.73967607103756e-08	4.23103265434874e-05	0.00570108066925824	0.0914884800981819	0.174853389946398	7.53522408701009e-08	9.44591682817061e-05
0.041466400960323	0.0562055869234207	0.0622868866066269	0.0564359400849467	0.0418070228752705	0.025318871600693	0.181796708691539	0.333269680543942	0.499528698981039	0.612189427241983	0.613442329175235	0.502601991812615	0.0798997110201469	0.1981258249746	0.401669415786426	0.665810787840649	0.902389176479355	1	0.00350715659202083	0.0117978886383269	0.0323765974066203	0.0726063802861416	0.133109790624372	0.199519246330653	0	5.50623508256329e-05	0.000246388436158262	0.000778787621343113	0.00195395914925532	0.0039771892513901	0.0319724828053126	0.059614352171684	0.0919255119169169	0.117237416508942	0.123666616560655	0.107893843953769	0.0806528423413008	0.166991316862061	0.285963458700058	0.405029109222808	0.474489236296369	0.459761427495456	0.0869391530075592	0.199914671345279	0.380202488193294	0.598059813416481	0.778107075793322	0.83733847434457	0.0400486607266715	0.102289363384243
0.0104701230558427	0.0830636650663982	0.323340251650344	0.623561927391857	0.596267312978092	0.282702661459191	0.00974847973392903	0.0896734325362815	0.404267489045445	0.902929945263491	1	0.54919607328991	0.00457957127287063	0.0495312120963666	0.258903121123469	0.669821048052107	0.859195161627453	0.546515073112278	0.00101105926181774	0.0139322769762712	0.0848752353405868	0.25451903195785	0.378169546349304	0.278581616928063	0	0.0018990295842389	0.0141522209185882	0.0494535117481273	0.0851899576095441	0.0726707898158195	0.17867334472591	0.257706397647829	0.339533349500194	0.408651519031721	0.449311278697348	0.451303955233552	0.180335786580959	0.272775262760817	0.376889895214541	0.475703012020974	0.548505667382506	0.577770711342506	0.0911744885411478	0.144670681912377	0.209656559881812	0.277533846255431	0.335606397342604	0.370735332645883	0.0230188257097808	0.0383770465887561
0.306234636173269	0.461048829515158	0.558741585664493	0.545342535418442	0.428644979759206	0.271139412192811	0.364237832967825	0.633459081793816	0.886796983129312	1	0.908485884853503	0.664847831484293	0.176709576306458	0.356003025176605	0.576261028832131	0.750916820090019	0.788172715847807	0.666412055611863	0.0339511017267541	0.080923448204371	0.152535213970923	0.230301756360969	0.27954118128682	0.273065032718347	0.00117256108278766	0.00608172302760324	0.0151412969979327	0.0275998179704894	0.0393460920546914	0.0446249331350426	0.146837091215544	0.266249453444247	0.395814395093573	0.483321817497062	0.485027952154182	0.400024224479639	0.196592113478004	0.387198692615711	0.625573623556533	0.830428884540328	0.906214104221236	0.813044104664615	0.102506780474218	0.220539691835555	0.388056759975266	0.560465478309849	0.665183101701978	0.648961653068284	0.0198245312473494	0.048273194793499
0	9.76724764678921e-05	0.000651652748005994	0.00233528046326117	0.00478903943918218	0.00565957273558174	0.00222987181417622	0.0172047630611263	0.0763745978865792	0.195674365821307	0.289426916403354	0.247162088183004	0.0283360554050398	0.157460799388888	0.505062565838578	0.935299107007003	1	0.617297180094457	0.0205394092582188	0.082509899597941	0.191311631458101	0.2560943573482	0.19792270341411	0.0883113461747818	0.000843299347998328	0.00246717655808554	0.00414167509889678	0.00400723429021089	0.00223422959010705	0.000713785822314222	0.0206562112769955	0.0373237669524649	0.0486628430340734	0.0457847877994558	0.0310849404563932	0.0152272603329377	0.0689887137103858	0.152307064081194	0.242651392042939	0.278985749478594	0.23148376880922	0.138609965495593	0.0532762573935774	0.143734247974348	0.279830205575001	0.393154681459163	0.398632609894571	0.291690902777764	0.00950877050356662	0.0313681488138547
0.0127095142038299	0.0614253202297227	0.174893328881037	0.29420317336773	0.292508410531818	0.171887815040495	0.050357367062419	0.230828182484841	0.624932367218517	1	0.945870996148472	0.528841272721325	0.0330504556257677	0.144200783373183	0.371447068817117	0.565477253207512	0.508844442215066	0.270641780468509	0.00355332717281017	0.0149335185798041	0.0366811963036221	0.0531518484331797	0.0454930923725158	0.0229896834571439	0	0.000193681593074283	0.000539001179622655	0.000767480613650928	0.000612854928830451	0.000260924780478118	0.13332838172295	0.190477376571789	0.251054667262582	0.305287782045778	0.342509563363595	0.354536408061286	0.266044559657999	0.375494875427537	0.488958725113621	0.587441637543135	0.651155052989933	0.665936041432215	0.235004489300546	0.327710761527039	0.421621233488848	0.500469601296757	0.548099514923649	0.553820350701438	0.0918827224594787	0.126607983557611
0.00144094624462462	0.0203389602412602	0.119076672453789	0.3242745859658	0.413528698671897	0.247075231149058	0.00671373164074198	0.0746518558195087	0.378769688992421	0.899042605043805	1	0.521280070199062	0.0102956666548487	0.0988337691182501	0.437160848624113	0.905092890415214	0.878170224098532	0.399288605622475	0.00557358547733105	0.0473855143729189	0.183148747747404	0.330868398453863	0.280008669499057	0.110961170528223	0.000939655478777406	0.00809154905792942	0.0277070801647364	0.0437668939010006	0.0322567186993236	0.0110201957337266	0.027813041350356	0.0840321812664509	0.177462832178723	0.262723443265895	0.272823358416633	0.19873427293838	0.0366574285746421	0.128296960561618	0.314057626596939	0.539065788435522	0.649127000275201	0.548419444082277	0.0177910127936699	0.0725621967880281	0.206159480301419	0.41041934699612	0.573113083008015	0.56148175234584	0.00304598531339741	0.0150830326207601
0.000259192986782617	0.00131156783679782	0.00394177267475595	0.00838540047535273	0.0129775397233663	0.014699702448444	0.00877713747587661	0.035007076488936	0.101833851891991	0.217248394924609	0.340253376832586	0.391321075422024	0.0208305608669668	0.0840015605849779	0.248047593583573	0.537608722499706	0.855605217508328	1	0.00466369771630773	0.019364235735441	0.0582721708803194	0.128447584373628	0.207798569491133	0.246832124432689	0	0.000330555992165362	0.00122215722106755	0.00286502393436027	0.00477640485713591	0.005787157561251	0.0357240151188273	0.0404460237747998	0.0425631129511297	0.0416337756186093	0.0378536389593307	0.0319884366264765	0.149775239450759	0.189133462236235	0.222025954260759	0.242301014675904	0.245825468233094	0.231856504825069	0.147580500894628	0.207913009825657	0.272289702297705	0.331507593346214	0.375211803474086	0.394806369465559	0.034172988605456	0.0537562387416866
0.0011138425667377	0.0495992144434848	0.173824891176534	0.347707077603357	0.434740127759127	0.34396995175085	0.0286629278705337	0.159376667893553	0.451534798215628	0.792415042736564	0.883627681425123	0.627767824768777	0.0589895149602568	0.256262627199925	0.638491724746816	1	0.998105214013007	0.634844820557802	0.0577338854266277	0.224237973331293	0.501532673705138	0.704216669825369	0.628869501567327	0.355913829632599	0.026543656613332	0.10503910493045	0.21607106721678	0.273155160709937	0.216744320146575	0.10573105117873	0	0.0446771065370965	0.160497193896136	0.325988575935875	0.414291657858727	0.334088278610255	0.00462889972789269	0.061536006710594	0.197478609985086	0.372152661777444	0.441470225236529	0.332562808714812	0.00776737116040987	0.0698270583666929	0.206165170437935	0.362446762491759	0.401689498483008	0.28219471194774	0.00815542002615621	0.0660893926921084
0.550673347666241	0.562324786578006	0.519017904328337	0.432932728164128	0.32623861643343	0.221896632174656	0.783837021225632	0.931165062111025	1	0.970901102075158	0.852196941496939	0.676138802285995	0.364044990109754	0.503666396023539	0.629530631516236	0.711144662411611	0.726174141606908	0.670311502834545	0.05332101925941	0.0873052182745894	0.128020548794825	0.168958032997723	0.201129103166688	0.216160141918486	0	0.00244319937767368	0.00606421590416073	0.0107423399784229	0.0159035047123311	0.020556129714224	0.392128121563774	0.297085697400738	0.174546338219962	0.0788759993003863	0.0264874835846545	0.00536894187492526	0.422248605273493	0.450518292138023	0.373733928254598	0.240777905871892	0.11991325161001	0.0453410559260622	0.268057899049805	0.402927260856899	0.470526481486967	0.427254902324877	0.301514031728512	0.164905408410775	0.0993880649519081	0.212202814363471
0.268909798390411	0.406349179332399	0.535391237009092	0.615810773199331	0.618608875432932	0.542729280032026	0.535097433443609	0.754731003988179	0.929493755417342	1	0.939959849346135	0.771839431640073	0.366336229814952	0.483835845287625	0.55776867334808	0.561513759016782	0.493657437249307	0.37884539677245	0.0845097578616869	0.105112831628932	0.113599767502043	0.106808363609387	0.0872814030477337	0.0617459552349729	0.00342614990439853	0.00455724534716802	0.00463202319099214	0.0036222590515386	0.00189518367321236	0	0.176039674825154	0.185528108605052	0.174420731321438	0.146206096256673	0.109087653099967	0.0721488853496909	0.335731035367965	0.418924959171864	0.466812463912654	0.464690249358533	0.413231742009437	0.32814349678295	0.270678583015987	0.400357153827132	0.528317230200896	0.622659291280179	0.655696317522448	0.617022329018404	0.0911789466734152	0.161651306927178
0.000188231760841627	0.00440833432785123	0.0199046320683189	0.0173273361485198	0.00290808745916851	9.40981601484101e-05	0.000220701900106171	0.0152386216206208	0.202853876128525	0.520617727545891	0.257604004718456	0.0245744770610522	1.13402176614332e-05	0.00230844265144455	0.0905971863906336	0.685501401271977	1	0.281248146916432	2.55326729627724e-08	1.53247947645695e-05	0.00177316174385483	0.0395548721318422	0.170117751172613	0.141057862222585	0	4.45581453744514e-09	1.52083997811956e-06	0.00010002161333846	0.00126824018089614	0.00310032461730283	0.0778070698477501	0.166963963911188	0.237042992219699	0.222654861444874	0.138368722314225	0.0568911047058561	0.0532011938509407	0.141032712340407	0.247354050249425	0.287024441911988	0.220353231466218	0.11192333794892	0.00900279431914658	0.0294829273563925	0.0638799494698681	0.0915712648319688	0.086846945691077	0.05449423664057	0.000377039549813357	0.00152536921885883
0.000214963254220523	0.00832979455378321	0.0866232708606805	0.241749228457337	0.181061387790736	0.0363929132974265	5.45578528724971e-05	0.00456612313242563	0.102557678764152	0.618185730960781	1	0.434121458566109	1.56291714958642e-06	0.000282518619672608	0.0137052801625735	0.17842634821765	0.623390652812976	0.584509824350562	5.05176631754152e-09	1.97302352337439e-06	0.000206725371024024	0.00581279662667685	0.043863845500925	0.0888297638736181	0	1.5534205794133e-09	3.51952054782988e-07	2.13745688701375e-05	0.000348368797089692	0.00152374162171152	0.233699945473844	0.293102618217853	0.317585197442148	0.297289980819575	0.240425075566708	0.167980440806884	0.124861424358391	0.195015907907556	0.263142660164509	0.306755211257958	0.308938550937171	0.268801524875521	0.0450955563974833	0.0877114259750824	0.147386620461749	0.21396336375618	0.26834916002765	0.290763930314973	0.0110096878425503	0.0266672415729752
0.00555031328374528	0.04217028353927	0.105619976956961	0.17882970129098	0.222482109702248	0.206902255634812	0.112498342892514	0.294004519030633	0.555852094781945	0.789329947059455	0.849494477324806	0.693789326045263	0.223385077616551	0.491613638817252	0.806048424061124	1	0.942185247233323	0.673576246344429	0.12042415808924	0.237612783283895	0.344265884228353	0.374700232978025	0.307421203075495	0.188438284000631	0.00821377215724558	0.0231324714440824	0.0326377357543982	0.0303245304159338	0.0178339201963796	0.00306564886630646	0.0245792746734776	0.0497638166051802	0.0816573870386611	0.116660344038538	0.148726638491487	0.170903468612045	0.141353897198262	0.227062523041388	0.327148846118404	0.426601944092421	0.505478775994914	0.545201152928104	0.19538701807747	0.293739339721006	0.39869149045993	0.491185475606038	0.550598798075692	0.562138852515737	0.0816882201129597	0.119571810075179
1.65079803859816e-05	0.0038794913752132	0.0187331813223447	0.0446802556464107	0.0564341771935857	0.0379992492010568	0.00234091194304512	0.0247841541149671	0.11948164232913	0.30492100324268	0.416781768173606	0.305507222086982	0.0044454122860113	0.0470752095554749	0.244205101697975	0.674876797376762	1	0.795055219815373	0.00229682207340444	0.028772379913384	0.16279786453237	0.488201328837465	0.784486314323924	0.676300169292993	0	0.00537670339961005	0.035143929918185	0.115205182975412	0.20103303330051	0.187902955146679	0.0199243362658724	0.0749068232696635	0.17548925696751	0.259280943279546	0.242055956452033	0.142750167522866	0.0217243437512977	0.0893418614112935	0.229089517584358	0.370588563313509	0.378895223528414	0.244855610885318	0.0196882857729964	0.0888721109343886	0.249583955354548	0.442107057404272	0.494996617008666	0.350378966512817	0.0148084384494615	0.0737301105849812
0.0441057165681817	0.069060841262672	0.0929866457078563	0.107711907384832	0.107357052513478	0.0920703502137562	0.290388868591229	0.49016368875285	0.712022061026557	0.890174205538034	0.957855298797428	0.887098313069708	0.223145821691956	0.406681930885646	0.637791356105976	0.860834412783066	1	0.999832851442128	0.0199106341189736	0.0393627084199558	0.0667779191438135	0.0973907120465075	0.122186387055276	0.131902696760804	0	0.000238674721741783	0.000611991723291106	0.00108434310494942	0.00154319681074512	0.00183334652470808	0.0895939594723469	0.14820062200026	0.184463594297693	0.172818023380105	0.121857352664321	0.0646311967916185	0.112790542320669	0.23964261021012	0.383125144281507	0.461091930949589	0.417778996848313	0.284968725847107	0.0504412996754906	0.137878385307904	0.283247400059276	0.437906312941222	0.509664988915877	0.446587782478793	0.00787609177994258	0.0281092662618543
2.95689149666526e-09	4.4316368638087e-05	0.0127317047158557	0.070113647692455	0.0074013710970467	1.49766751844187e-05	5.09047528061699e-11	6.14468962451084e-06	0.0142178910685142	0.630614608630093	0.536150215982607	0.00873780918778349	2.25642283753951e-14	2.1936884319009e-08	0.000408811417756771	0.146037604931237	1	0.131258945678614	2.57526455061549e-19	2.01645784985441e-12	3.02656538210055e-07	0.00087077226030127	0.0480233800579089	0.0507685168071563	7.5676700551986e-26	4.77246289938797e-18	5.769209541464e-12	1.33685307257199e-07	5.93806103575413e-05	0.000505590900794949	0.000132601785129468	0.00602237008350077	0.0667488905186077	0.180542397255258	0.119171635657285	0.0191966363361881	1.56450841043313e-08	5.89190867265629e-06	0.000541492758134264	0.012144729359495	0.06647243248346	0.0887879122250756	1.99229869980522e-14	6.22146397665725e-11	4.74121087806305e-08	8.81748024900653e-06	0.000400182654747846	0.00443231449692396	2.73828734165956e-22	7.09050541700012e-18
0	0.0011883114976054	0.00475691916156278	0.0111444561252416	0.0168792139812736	0.0167914751567388	0.0180911443105269	0.0773988477564613	0.217276726397039	0.403372931172169	0.495877959175239	0.403746426150468	0.0822605203996222	0.285330489847515	0.65442528330689	0.993966950671843	1	0.66641595511592	0.0255750713088352	0.0729530511829605	0.137125943051749	0.17051397299998	0.140361491317724	0.0764426653667649	0.000279721182744941	0.00102446838830541	0.00172609440457509	0.00176103896780071	0.00109392664900157	0.000330539316710989	0.00178604818450449	0.00610585376435313	0.013272564307614	0.0194885361539711	0.0195426841233965	0.0133842487595312	0.0316338398260619	0.0927033866416733	0.185965054096968	0.256193969234812	0.242540940937388	0.157776583163282	0.1123716263531	0.309593888773597	0.585738275457514	0.761663798273886	0.680836892326056	0.418327303237532	0.0907850824836694	0.236234446523552
0.756348111453216	0.826686952517374	0.817906501727114	0.73246039303413	0.593324683653269	0.434014449947764	0.679372379976663	0.853963155233961	0.971193828663948	1	0.932350790466039	0.786864792557381	0.331094996356657	0.481626223618522	0.631351517175709	0.74791441474851	0.801646991370935	0.777754770099378	0.0807301610518528	0.142313665432653	0.219647693780787	0.302533181315311	0.374754710749763	0.41889095037993	0	0.0129069801791648	0.0324536218912917	0.0584301360722071	0.0882123238633006	0.116670604083315	0.405561200383459	0.367181240780718	0.272005630592494	0.163165051800295	0.0765089382869689	0.0240037408246764	0.332263168949436	0.358984219671543	0.317820214866741	0.229777748130815	0.133835134944001	0.0599059141559537	0.179850030221281	0.233630688712471	0.24720810068307	0.213532238524608	0.149639584079199	0.0831006804492641	0.0594461420734124	0.0974176427037743
0	0.00125377398086597	0.00763164780196985	0.0195762542274067	0.0222846487811404	0.0112858618242716	0.00326498933643776	0.0379078569510479	0.191572684209308	0.432164606575643	0.435901936509868	0.196587459845181	0.0110855572768954	0.111770856817632	0.500061446351679	1	0.894299027322574	0.35764414833267	0.00380680421930643	0.0345798582094922	0.137387978205568	0.243655337768344	0.193180788825174	0.0684418588886774	3.71561555276122e-05	0.00102594220908393	0.00387485452191156	0.00615215382214663	0.00429350312237363	0.00127670268786304	0.0136149352010379	0.0167041490541494	0.0180363300323479	0.0171424077254391	0.0143397097850742	0.0105516262174534	0.104071922596367	0.136257004858614	0.157130915896527	0.159610483928264	0.142810460760334	0.112549374293229	0.190676410991959	0.266700756596561	0.328588640325339	0.356612696989593	0.340927167321217	0.287107491100058	0.0841678703522051	0.125812770569434
0.0247850313291149	0.0601018791489487	0.121781919481451	0.206193354233629	0.291718432786881	0.344866120511815	0.2297286343507	0.43442534973067	0.686455852678173	0.906374235702345	1	0.921913048407682	0.132221472794952	0.194986888295126	0.240273695475415	0.247402738871884	0.212863030278585	0.153035928920539	0.00472537005004196	0.00543431506646372	0.00522213682099113	0.00419320148975498	0.00281342012186019	0.00157727258860966	1.02848193227144e-05	9.20282205553773e-06	6.8457082920309e-06	4.21094805960175e-06	2.1067272042103e-06	8.07053353549017e-07	0.151084620656745	0.170479101490749	0.157430578068556	0.118980025258864	0.0735912042885825	0.0372515385887617	0.463017431986103	0.630702336545483	0.703102535199567	0.64147542568873	0.478970218918837	0.292687442707521	0.0706281428024927	0.116139926445944	0.156297551796401	0.172143180797097	0.155165271567929	0.114463295288447	0.000536044922175063	0.00106429531892745
0.141504941726049	0.130280752654149	0.0883418733993636	0.0441048186657178	0.016189017491592	0.00433768340094723	0.406670480902806	0.592224550585737	0.635303921117778	0.50203253747368	0.29222847179818	0.125281782706295	0.204704675078578	0.471547744709576	0.800085884308918	1	0.920713853127228	0.624464499699229	0.0179950251647138	0.0657362350061382	0.176513054369765	0.348988889955559	0.508228644549354	0.545198544465268	0.000207948207819742	0.00153776827352296	0.00675770041003379	0.0212788266288629	0.0491001844024327	0.0833539174839005	0.00925587279753692	0.00613614191215652	0.00303944886212354	0.00110251356839625	0.000262186700995915	0	0.0897130916592379	0.0901195765406646	0.0681495370189193	0.0387852320850409	0.0165936159647877	0.00531055885458282	0.18986473527607	0.287911611058367	0.32871885547813	0.28258823845165	0.182907688428391	0.0891218425767456	0.0882309760428093	0.202011297945139
0.0511295080681632	0.143128230263107	0.290131171420947	0.438408812911257	0.497200256338036	0.423753792488306	0.186367710854125	0.425600635309753	0.725577267627521	0.929374093418871	0.895759136936842	0.649535970866507	0.328695820231937	0.634267033593401	0.918219535054528	1	0.819626532618694	0.505034926263075	0.29209975165821	0.479431922888408	0.590457940881053	0.546721154846213	0.380345953306688	0.197922277095275	0.130090363685519	0.182442876035797	0.191104667959823	0.149689022330004	0.0870279052548606	0.0363453406237143	0	0.025927348902044	0.112759026356797	0.263385771798866	0.359910321826435	0.290849184951804	0.00912084263236915	0.0713709897038543	0.243851315423719	0.479093458610447	0.556539200938773	0.38336215398485	0.0186171339345179	0.104546531789673	0.299700909160132	0.500687580373025	0.495403165945673	0.290250770195725	0.0180173076407554	0.0860864656709474
0.591635617746799	0.691009786220129	0.649616216680153	0.491528732057916	0.299239488370897	0.146418335599551	0.588422579542994	0.8550226405549	1	0.941458094974294	0.713452124946609	0.435105613280833	0.253610251774918	0.458818249045415	0.667727843226988	0.782090338819785	0.737344627492847	0.559526449259454	0.0468886095834093	0.106359382438711	0.193069412526275	0.281589722788639	0.330367776442741	0.311884680140572	0.00308192237753601	0.0100474040222867	0.0236081405158259	0.0434204249302217	0.0637025715463978	0.0749518156786466	0.479515746486226	0.441010840908606	0.343046858784334	0.225619148295995	0.12534828469995	0.0586664141423422	0.419556297626233	0.345982696059892	0.241256418089465	0.142153782855438	0.0706325471572594	0.0294011171628044	0.28096687324013	0.20767806662668	0.129712069447952	0.0683293208696483	0.0301812979424131	0.0109483685182133	0.143858770172434	0.0951945827927927
0	5.48950843341981e-09	2.07344913787834e-06	9.06034655412603e-05	0.000458162787331928	0.000268113526446882	9.38036664725049e-09	1.49495507596342e-05	0.00275665601211636	0.0588248569361461	0.14526570639437	0.041513489322611	1.13559920872172e-06	0.000883656378045695	0.0795728709120783	0.82922150176552	1	0.139557558394836	2.98433171953529e-06	0.00113405013882639	0.049870197848934	0.253789612857393	0.149461904832531	0.0101861742223835	1.70277896178776e-07	3.15990980318748e-05	0.000678595174808457	0.00168643941710732	0.000485014405022213	1.61421881600833e-05	0.000476436697530099	0.00195249601176477	0.00418796019132941	0.00470156424108627	0.00276254680410288	0.000849580146366275	0.00993041241511227	0.0535940032261982	0.151388383354004	0.223818687671572	0.17319190102834	0.0701433096826723	0.00856938138850496	0.0609063184218807	0.226570136279674	0.441133889982962	0.449537185167527	0.239766365821785	0.000306162337245478	0.00286568603583624
0.0034255383166328	0.0659553579490364	0.406481858879309	0.801883854050381	0.50636227153294	0.102350646154092	0.000847464566957964	0.0274285735137937	0.284134055894978	0.942153941138642	1	0.339748617201151	9.08764425666442e-05	0.00494788661939926	0.0861536915649553	0.480176567842364	0.856657766845216	0.489207746391108	4.14918581539369e-06	0.000387099598125159	0.0113315856034526	0.106156981462435	0.31833426286446	0.30556078166622	0	1.30570071719068e-05	0.000646435041024603	0.0101803303672657	0.0513130250187143	0.082788565318959	0.000691396012803391	0.00211731438707386	0.00460281910705982	0.00710334023186709	0.00778225978563708	0.00605276474208318	0.0103487238933581	0.0306274821614288	0.064348856335931	0.0959791073893314	0.101629360820681	0.076395595697407	0.0509282310857362	0.145673649395844	0.295807952853102	0.42642767534052	0.436402937761773	0.317056525708409	0.082411331451012	0.227828980679223
0	2.972263289622e-11	9.30662235439835e-08	1.29655652297054e-05	8.03695491944136e-05	2.21662550952432e-05	5.9834689092948e-12	2.10823455399078e-07	0.000330487378615872	0.0230510941953131	0.0715367044565419	0.00987795469261038	1.33139034582472e-09	2.34843249371425e-05	0.0184311034660777	0.643613744805974	1	0.0691314086886438	4.65222833852745e-09	4.10838284764696e-05	0.0161428967746091	0.282223223993319	0.219535493267609	0.00759831785478144	2.55299249285978e-10	1.12874907552472e-06	0.000222047187191687	0.00194354169087834	0.000756908117554384	1.31157515546906e-05	0.00216474279572641	0.00577645279780934	0.00794416171261108	0.00563075777044234	0.0020569206344375	0.000387257775473087	0.0139407003848356	0.0526271269702682	0.102392147381293	0.102672836951011	0.0530611177828898	0.0141328304358365	0.0190681237720018	0.101836431547157	0.280304651498053	0.397639352556391	0.290723630049808	0.109547691178116	0.00553957452855911	0.0418544618685557
0.0482454031428815	0.0765746035873686	0.0823544418976128	0.0600423539386993	0.0296033830588753	0.00974326558365248	0.269842323504897	0.534874420996694	0.719722382697478	0.657597814785385	0.407952814868416	0.171739312927028	0.209308408232704	0.519343732836423	0.874557533933979	1	0.776462688486911	0.409341054931763	0.0223577779236617	0.0700711454013259	0.147994964973148	0.211892452101247	0.20588933115956	0.135760338200401	0	0.000988330806525948	0.00316656404288374	0.00594038963933703	0.00729725997734235	0.00596650886727305	0.0993474755036477	0.0687924845285703	0.038639166426796	0.0175279880390938	0.00631814435568385	0.00167567799826222	0.178579636720985	0.16889825050097	0.129813173449896	0.0810413558560704	0.0410316855924316	0.0167589691743837	0.139809187818932	0.180471982218338	0.189321720173083	0.161411475669597	0.111818463827193	0.0628907073362823	0.0475704508883741	0.0839682583515509
1.12762651760449e-05	7.95540275226661e-05	0.000368815515863183	0.00123743083860063	0.00304051417005571	0.00548227101333346	0.00129117698471406	0.00661673332021111	0.0248739344780954	0.068648539138609	0.139109870664935	0.206983185539961	0.0163013354140314	0.0688806866183941	0.21369606705084	0.486792974432329	0.814226319669823	1	0.0263109500695587	0.0917644405249625	0.234990534145587	0.441852266429469	0.610038457833564	0.618431165146461	0.00543430213344813	0.0156471722159722	0.0330760008364475	0.0513364946258558	0.0585042222226205	0.0489551200398509	0	1.07691902548335e-05	4.96452198811172e-05	0.000123905528164058	0.000181942858817338	0.000158908502545558	0.000378272264578767	0.00251984356076028	0.0100097998938175	0.0237864857131971	0.0338254710920328	0.0287864690065243	0.00703181782209201	0.045397853597184	0.175373801829415	0.405442016297845	0.560965172531625	0.464501754652434	0.0117247577828637	0.073643714794441
0.40203265060045	0.543735191198702	0.654231091938991	0.700977726971624	0.669006671447998	0.568627245037099	0.554115448874008	0.757640585603331	0.92219875322677	1	0.966257093945955	0.831879947532521	0.464974504595653	0.644042380315288	0.793816551808075	0.871454622164354	0.852366435975902	0.742735222894706	0.236329293017058	0.33285118712957	0.416198193787863	0.462915433830707	0.458305821402727	0.403864129805815	0.069660678372343	0.101538347399841	0.129907028996353	0.146922490699651	0.147272467627044	0.130843443015357	0.534120008391708	0.546201872513549	0.536355083073857	0.505734889130438	0.457844401152449	0.397875329287591	0.441682310074701	0.457887306047516	0.455767542814568	0.43557232925819	0.399638720963437	0.351946610450047	0.200363424674497	0.210765046402454	0.212697576571557	0.205933832591806	0.19126312352903	0.170339727689449	0.0461382535333702	0.0495845430715391
0.695144517098632	0.749307208180791	0.711210148444121	0.594341350926094	0.437069900198568	0.28247167478185	0.690922072556801	0.885830605217552	1	0.994205672613322	0.870512642539196	0.671097528774813	0.330153475853082	0.504543124777728	0.677921670011473	0.801728177934787	0.834877887101606	0.765603182385846	0.0736231558379459	0.136521433655149	0.220020814166496	0.310618411831723	0.385306347250064	0.420458532471658	0.00456124428231526	0.0146321619549786	0.031463014453543	0.0553077891849318	0.0832957687895487	0.109161441159219	0.269880847743024	0.339100627298416	0.386395904362197	0.39948092813654	0.374771280078023	0.318970540178226	0.282383324466761	0.38697937624749	0.480818190531098	0.542057707918951	0.554649393338069	0.515137490407604	0.140796522201443	0.211482308059911	0.287225121622075	0.353481247929782	0.394570134574257	0.399637428994457	0.031294702280443	0.0533400310712706
0.668410163836565	0.77694151428306	0.724816900951312	0.542581506815668	0.325492948385392	0.155803194198962	0.417068462996403	0.674792299695743	0.875466640544313	0.911620176550266	0.761975132767834	0.510953733139471	0.144885312576434	0.328645156351942	0.59409466926282	0.860440922739548	1	0.932973582577876	0.0261299361566601	0.0882341130545313	0.225454874048615	0.45600364965715	0.737598804043403	0.956860311951276	0	0.0109242784620536	0.0460454884547405	0.134276938004573	0.304880799816442	0.551325882758377	0.72236549660425	0.536154565820418	0.298136629104494	0.123310279251772	0.0366773211939984	0.00619391776117797	0.653801575150612	0.746283907723867	0.639429593693425	0.41094530859488	0.197383987063441	0.0697823377840635	0.290758852249166	0.511441015710053	0.67397658355591	0.666529009186742	0.494646311445845	0.274942962661526	0.0617395036992911	0.171390430861605
0.125984218664556	0.209245906295339	0.30134781472208	0.37683710494859	0.409396885799169	0.386461937512271	0.206913449828828	0.375973889686422	0.592826538790892	0.812006073834501	0.966558878619167	1	0.116438629359132	0.232581752715043	0.402348580350395	0.604193703974934	0.788245670364299	0.89371510369007	0.0215622315157302	0.0487211604627068	0.093485386153179	0.154627517753107	0.221573545931307	0.275575300211673	0	0.00217038087112209	0.00617655637202805	0.0123776790352369	0.0202624959643489	0.028140900561773	0.451372444045282	0.399343999661788	0.32674675955281	0.247183091561958	0.17280229137405	0.111518882481199	0.640584405010631	0.627227659275589	0.568090380872638	0.475909530422877	0.368707334008593	0.264094237853044	0.307602449079016	0.333345686126763	0.334093271462554	0.309677441039444	0.265448516670891	0.210368847807182	0.0489804471888764	0.0590091798358345
0.756348111453216	0.826686952517374	0.817906501727114	0.73246039303413	0.593324683653269	0.434014449947764	0.679372379976663	0.853963155233961	0.971193828663948	1	0.932350790466039	0.786864792557381	0.331094996356657	0.481626223618522	0.631351517175709	0.74791441474851	0.801646991370935	0.777754770099378	0.0807301610518528	0.142313665432653	0.219647693780787	0.302533181315311	0.374754710749763	0.41889095037993	0	0.0129069801791648	0.0324536218912917	0.0584301360722071	0.0882123238633006	0.116670604083315	0.405561200383459	0.367181240780718	0.272005630592494	0.163165051800295	0.0765089382869689	0.0240037408246764	0.332263168949436	0.358984219671543	0.317820214866741	0.229777748130815	0.133835134944001	0.0599059141559537	0.179850030221281	0.233630688712471	0.24720810068307	0.213532238524608	0.149639584079199	0.0831006804492641	0.0594461420734124	0.0974176427037743
0.000446152950067864	0.00201579392858582	0.0059388276444813	0.012569151852527	0.0194282602415311	0.0220134182363109	0.0103105493249395	0.0410356552194065	0.119320948681606	0.254586890119192	0.398912459137385	0.459116819629892	0.0208065171225602	0.0838656736977156	0.247645498541621	0.536890714092786	0.85492676928282	1	0.00430531341971338	0.0178748811869185	0.0537973072043002	0.118627326883633	0.1920289377613	0.228295688328096	0	0.000306159886260106	0.00113219552730003	0.0026552873343186	0.00442974573476493	0.00537212937350645	0.0185739090975813	0.0249877824129573	0.0292515767367779	0.0298046984361254	0.0264329727043123	0.0204009149825605	0.0889156060821793	0.142624314622944	0.199180632450941	0.242207110887907	0.256466908644953	0.236474763785046	0.0692167397066706	0.132535606980456	0.220913809306457	0.320610549157413	0.405166410570729	0.445865338354349	0.00871884415822302	0.0200353247633573
0.158969608959462	0.267008111016386	0.358637727300064	0.388075195253088	0.338783449526638	0.237988160257476	0.387418318737705	0.658431916279918	0.902235193101165	1	0.897159043493791	0.651015197408944	0.354428033575696	0.618373516085585	0.86918930557714	0.987970206133171	0.908969283721206	0.676509720970025	0.120361114832734	0.220185624839988	0.320043533766801	0.374031343300302	0.35257109891784	0.267763846277399	0.00855516169613775	0.0232186623414862	0.0386158910707171	0.0479069725938821	0.0460636406679979	0.0341286820957516	0.325739879801381	0.350257369136536	0.361431351774465	0.357957460008587	0.340244038010329	0.310333187576307	0.39104518410321	0.446917024979527	0.490191462335716	0.516119491658815	0.52171492511466	0.506320165341199	0.225071562379984	0.274316434184631	0.320437172340048	0.359015299929907	0.385966583167762	0.398249780963952	0.0578465181796337	0.0770168776143261
0.000152710661283559	0.0045858611294338	0.0558856930050383	0.276652005378067	0.556330485327113	0.454462948689206	0.000128654398762815	0.00467003429358097	0.068778996500405	0.411476395376871	1	0.98723766503301	3.87971359120508e-05	0.00170690608324729	0.0303827267561573	0.219671172334974	0.645185084312962	0.769772015630358	4.06496236972166e-06	0.000223802676178304	0.0048173005950494	0.0420937153456575	0.149412035449516	0.215436644469608	0	1.03823431179635e-05	0.000274008618937427	0.00289505671681611	0.0124193596285432	0.0216417099073117	0.0256372074766451	0.0755560659790234	0.161050398206587	0.248284215487406	0.276841682438881	0.223258985004828	0.0388224710067819	0.120606029569621	0.270987422442029	0.440376573941616	0.517600150314353	0.44000713504808	0.0232340689260302	0.0760851376602368	0.180205474346578	0.308695955510514	0.382462594420075	0.342722104527997	0.00549528844077924	0.0189696790843368
0.119596866322852	0.162392409144303	0.190207512334933	0.192334601790085	0.167909933139365	0.12647178272644	0.437125502081809	0.611879044080247	0.740041955954525	0.773555946737195	0.698865100745725	0.545643721265247	0.511599826295292	0.740212452917519	0.925427478256323	1	0.93402662902105	0.754039188573409	0.19246848606761	0.288443781693866	0.373123848950146	0.416938428514672	0.402554416588368	0.335799022336594	0.0219808990546168	0.034927799539723	0.047243397458759	0.0548220386339346	0.0547210056212253	0.0469813350854564	0.137808697213792	0.172583811235705	0.187737031396064	0.177457039168479	0.145720571996682	0.103838720579076	0.127639538990184	0.197390813633091	0.26492629611605	0.308982531534058	0.31329508109786	0.276184708293653	0.0593202638099406	0.114076810082883	0.189362097250992	0.272610794769016	0.340963701462949	0.370748409610356	0.0128982087540234	0.0325310287523075
5.68388001094934e-05	0.0016942168842452	0.0201747460527047	0.118691800504819	0.347419600003911	0.50618957268608	0.000142167633871274	0.00364445976048976	0.0423489961931048	0.244109810872298	0.700280511248996	1	0.000142356194270547	0.00357594502966048	0.0407287789327331	0.230101937807493	0.646964080296963	0.905483277479258	5.70980823155589e-05	0.00159999372170544	0.0179457187940538	0.0994076920404173	0.273952921690296	0.375795900277624	0	0.000317772983374876	0.00361385606570567	0.0196738355801745	0.0531601555334143	0.0714759373198323	0.144418949605734	0.154648081476091	0.142862022116269	0.113851627410034	0.0782718420152853	0.0464193219536862	0.308218400751247	0.387167725128266	0.419561015584095	0.392235723576546	0.316340407096971	0.220097724809986	0.350722659868862	0.516802941535156	0.656963516317532	0.72046707220953	0.681622727516551	0.556327820784161	0.212787873817311	0.367818815173955
0.109581862490141	0.230734398677767	0.397196029965732	0.560470788157484	0.64880639939327	0.616300125097833	0.111220160907803	0.257300494333759	0.486447069023378	0.753831532813609	0.958415870343928	1	0.0532329417465797	0.136429422698991	0.284047065871975	0.483906954517061	0.675957477555382	0.774723521610487	0.011267051828773	0.0337028729461483	0.0784447113386536	0.147686961467911	0.227127182996824	0.286171130916562	0	0.00287004534651068	0.00927340859093092	0.0204918538273679	0.0354561026674746	0.0495359385496168	0.103491349471298	0.143422610513928	0.18149477455224	0.209868878291694	0.221823312368073	0.214331479067927	0.192996105048388	0.280886856335156	0.373541063962722	0.454117766716535	0.504795093008147	0.513118482043605	0.157346403545226	0.24104705827785	0.337287045581822	0.431362814278644	0.504391422823653	0.539308731718054	0.055718756740608	0.090350872573068
0.668410163836565	0.77694151428306	0.724816900951312	0.542581506815668	0.325492948385392	0.155803194198962	0.417068462996403	0.674792299695743	0.875466640544313	0.911620176550266	0.761975132767834	0.510953733139471	0.144885312576434	0.328645156351942	0.59409466926282	0.860440922739548	1	0.932973582577876	0.0261299361566601	0.0882341130545313	0.225454874048615	0.45600364965715	0.737598804043403	0.956860311951276	0	0.0109242784620536	0.0460454884547405	0.134276938004573	0.304880799816442	0.551325882758377	0.72236549660425	0.536154565820418	0.298136629104494	0.123310279251772	0.0366773211939984	0.00619391776117797	0.653801575150612	0.746283907723867	0.639429593693425	0.41094530859488	0.197383987063441	0.0697823377840635	0.290758852249166	0.511441015710053	0.67397658355591	0.666529009186742	0.494646311445845	0.274942962661526	0.0617395036992911	0.171390430861605
0.186402774193165	0.227966180108817	0.238900611747276	0.214532430260002	0.165081096517607	0.108850378467222	0.534068756793578	0.768190659167363	0.946825480678161	1	0.905022191261123	0.701855308507855	0.294790899315609	0.498701262599324	0.722929022642464	0.898007370876618	0.955857787381216	0.871838061637156	0.0313465435043407	0.0623704589499004	0.106338822267938	0.155357341591629	0.194491201642556	0.208639639672692	0.00064080515110864	0.00150142850884481	0.00301211307529444	0.0051766419294784	0.0076226746043417	0.00961777659306869	0.0254944184662893	0.0275151295326961	0.0281771709922064	0.0273793209074715	0.0252433688314967	0.0220836569259545	0.123162477080661	0.143814575568327	0.159341061385756	0.167514687637567	0.167100786121593	0.158162859350297	0.0406146001223522	0.0513107277929233	0.0615082850594028	0.0699614658004032	0.0755064817072793	0.0773231839970391	0.000912940821768521	0.00124837177189258
0.0908951170715554	0.12432059538115	0.143431351139266	0.140176527972377	0.115977181079355	0.080742386563541	0.471177668529632	0.632142328840322	0.722781343889259	0.70484762638189	0.586168860264554	0.41522930563387	0.656878943795058	0.877627017538472	1	0.972276502449721	0.806553440641986	0.570375243701951	0.255305760618366	0.341519359003953	0.388549701154246	0.376487909614988	0.310595203501121	0.21766346546517	0.022295058030032	0.0318838973016034	0.0370288494885489	0.0355486084237966	0.0280885893086865	0.0176746285962105	0.0617295261678204	0.0626154787771448	0.060253732414915	0.0549678420766765	0.0474544020882816	0.0386324222236299	0.187124842155228	0.204045677924352	0.211862993386014	0.2095068575451	0.197302450698079	0.176896412305236	0.181425582552259	0.212878114078149	0.237747568814076	0.252870859798665	0.256210838810383	0.247306687397726	0.0558368158841404	0.0717501238194188
0.014200789473782	0.0382288278646443	0.0737854799864667	0.102127875139588	0.101375118231611	0.0721658601333701	0.0466404345525562	0.138634305834644	0.295505811628834	0.451730871974181	0.495243453371514	0.389389179399307	0.0632935189764163	0.207780649806846	0.489155506722664	0.825867065966182	1	0.868395481204104	0.0354980609707603	0.128718007102796	0.334687963756837	0.624103098523224	0.834637294633368	0.800509632590602	0.00822326759118059	0.0329545784514814	0.0946515880800047	0.194944646866655	0.287944398218787	0.305020631377918	0.0149344630241452	0.00670294370676035	0.00214079850908616	0.000481871784113144	7.07210405394522e-05	0	0.118153137118244	0.0851729407466407	0.043783351624804	0.0160466503588674	0.00418880738859405	0.000773507361377591	0.275181081041308	0.318384686846943	0.262702159143368	0.154578682468488	0.0648623585346941	0.0194047821984572	0.188755638732805	0.350512415760958
0	0.000807282845727467	0.00269788843617213	0.00626042838110732	0.0115521751734627	0.0174816407328801	0.0289710306126516	0.0755997604872863	0.163485142319044	0.294064138713959	0.440429442334912	0.549454255036558	0.132512909719024	0.286282284211208	0.514812631701648	0.771058548986681	0.962043846339419	1	0.0351841068060848	0.0635509309351245	0.0953688667040787	0.119097379322825	0.123833592499344	0.107213050550458	0.000179425097696362	0.000459634869650236	0.000668726713536802	0.000710641355571427	0.000564454313764432	0.000300819913081428	0.111981487965332	0.111465431063918	0.098612216502807	0.0775249827336839	0.0541341309833675	0.0335378671725484	0.371255801644754	0.406043301953084	0.394825392358822	0.341324181232663	0.262320360445343	0.179198119538657	0.483183986289568	0.580618580139277	0.620316777746479	0.589233295366272	0.497630336407561	0.373638062464262	0.247151783536772	0.326367970244627
0.0521195854911068	0.0901270377118723	0.109929072483477	0.0946633772777895	0.0575134083758621	0.0245555829349932	0.382849123873085	0.72172914973849	0.961472340237488	0.905292987015399	0.602446754996209	0.283267074282797	0.323934310514219	0.667457951745346	0.971783255712296	1	0.727313005669253	0.37381068484564	0.0314448627931884	0.0712191362723171	0.113514197507924	0.127700605404346	0.101442381904538	0.0568472035548303	0	0.000527664337775142	0.00118442851431918	0.0015384608131113	0.00128913297595888	0.000652190191030444	0.0275527897155509	0.0483278750197041	0.0646438086621582	0.0660694632402829	0.0516021178324216	0.0307510238185117	0.0559654541074706	0.112769038502254	0.173558899333502	0.204296317952015	0.183975839599451	0.126726762700462	0.0431036677374231	0.100160495488206	0.177584354042339	0.240752140961166	0.249709223404704	0.198161616327489	0.0124648000183947	0.0337953525732194
2.36981834354738e-24	7.81670013484907e-19	3.36851369069485e-14	1.90195164155571e-10	1.40704153162893e-07	1.3638313064624e-05	4.26997794543149e-17	2.55268336105815e-12	1.9994684497445e-08	2.05200519640183e-05	0.00275923473958854	0.0486121841986458	4.4275835246551e-12	4.81106057694201e-08	6.8495364351766e-05	0.0127769686041686	0.312277552994046	1	2.64958757913308e-09	5.23305246129597e-06	0.00135418559710548	0.0459142595288353	0.203968579594	0.118720372569335	9.15082355352091e-09	3.28503300706416e-06	0.000154513199770313	0.00095222093961563	0.000768875745628482	8.13431314564305e-05	0.089172707933736	0.00251601999997898	1.30023920594585e-06	1.23072057043922e-11	2.13364761598658e-18	0	0.289611867484184	0.0222345562322441	3.12656608232477e-05	8.05255672406081e-10	3.79863012043823e-16	3.27529053846851e-24	0.311630357560335	0.0651001288371317	0.000249086948604678	1.74560963784604e-08	2.24063091585874e-14	5.26762639894933e-22	0.111096957865493	0.0631501279981654
0.0855190857298802	0.223170651925	0.405046618169505	0.511577453733849	0.449679920486788	0.275079073256741	0.167178027994721	0.43613010416276	0.791616106186764	1	0.879217647701077	0.538011655483081	0.0726539079635285	0.189718069767461	0.344501680393885	0.435306294406468	0.382802862429801	0.234263278580955	0.00690459106447151	0.01825543972404	0.0332689664249726	0.0420836481862421	0.0369994090978942	0.0225940859034682	0	0.000245181682760282	0.000569592813482443	0.000760209234910895	0.000650531544486083	0.000339317591234671	0.150052365328741	0.160045314091828	0.141128613433773	0.102878187587012	0.0619779011511582	0.0308286194729598	0.59892049765106	0.759486524285939	0.796354646041407	0.690448130551493	0.494977402967532	0.29338680113287	0.316521047674183	0.477260461749407	0.595004478183832	0.613360464935425	0.522810361751487	0.368462370199937	0.0220336489121252	0.0396140832582648
0.00438351889771786	0.0181353885186158	0.051303559653898	0.0992972876013518	0.131504426369813	0.119169434365383	0.0284113623135844	0.114354537114845	0.314917031303069	0.593415027043692	0.76515130826523	0.675093269343351	0.0413244282628309	0.161934568547857	0.434179192478528	0.796564490526814	1	0.859027422680947	0.0134971621716403	0.051504967011825	0.134458279317966	0.240179038656338	0.293566066279596	0.245528714482634	0.000985636353873863	0.00367513701170174	0.00934868854607791	0.0162624057063821	0.0193538208869218	0.0157589909977001	0.00126315384349988	0.00456814977760687	0.0103214722947351	0.0145972099857501	0.0129256723879263	0.00716563912698305	0.00796194239894292	0.0361571852028685	0.102784584950508	0.182965859484579	0.20395929653738	0.142380541031975	0.00588323552082847	0.0336400586429837	0.120383449974291	0.269760493148483	0.378548612895159	0.332660711268717	0.000506852495439353	0.00367807389766508
1.11852207207411e-20	1.41101983957591e-14	9.62636963559674e-10	3.58745445149926e-06	0.000730305732057114	0.00812114892771747	5.65252787428636e-15	1.16200537592681e-09	1.30487227909458e-05	0.0080042809596145	0.268207609707493	0.490924061608941	2.87110975918431e-11	9.71506406644372e-07	0.00179570914423326	0.181309588081621	1	0.301282343299444	1.48053741645716e-09	8.24604534274907e-06	0.00250880265945007	0.0416947847343599	0.0378522258149254	0.00187713522905318	7.75088864416689e-10	7.10572320639024e-07	3.55843900935066e-05	9.73431103024972e-05	1.45460595963768e-05	1.1873532852478e-07	1.14489186899542e-17	3.61300102093765e-11	2.08828368386262e-06	0.00221071612334027	0.04286457622702	0.0152225063104631	1.23789957283007e-18	8.29362960808069e-12	1.01762178949202e-06	0.00228691609838953	0.0941317511732588	0.0709649852821455	8.62309253079629e-20	1.22792056364902e-12	3.19839711298243e-07	0.00152586660949064	0.133328448869448	0.213378744843994	3.77135743827867e-21	1.17258677967953e-13
0.222835278375235	0.419041717648678	0.567960980329602	0.555144773803886	0.391297054239619	0.198756990002922	0.187954883504948	0.455312184650204	0.794590363058013	1	0.907765505043939	0.594331964968048	0.0672018050575227	0.210558913221619	0.473576120661076	0.767519840640889	0.897076469743143	0.75626807536395	0.00973497898678198	0.0410454989789329	0.119915163804309	0.250782955735275	0.377622837243594	0.409928466260997	0	0.00283307714381048	0.012394562441036	0.0344179226881896	0.0672929188499919	0.0942945825159335	0.131488122413756	0.253600681509689	0.397510927841815	0.506849870661501	0.525851532857653	0.443930512331544	0.148104937519251	0.305255633490577	0.511346643209962	0.696825064694259	0.77270325333514	0.697286890731211	0.0737607730754614	0.16291467806834	0.291948875098846	0.425366430193443	0.504201033149718	0.486302923669501	0.0158723719441836	0.0381995912080282
0.0482454031428815	0.0765746035873686	0.0823544418976128	0.0600423539386993	0.0296033830588753	0.00974326558365248	0.269842323504897	0.534874420996694	0.719722382697478	0.657597814785385	0.407952814868416	0.171739312927028	0.209308408232704	0.519343732836423	0.874557533933979	1	0.776462688486911	0.409341054931763	0.0223577779236617	0.0700711454013259	0.147994964973148	0.211892452101247	0.20588933115956	0.135760338200401	0	0.000988330806525948	0.00316656404288374	0.00594038963933703	0.00729725997734235	0.00596650886727305	0.0993474755036477	0.0687924845285703	0.038639166426796	0.0175279880390938	0.00631814435568385	0.00167567799826222	0.178579636720985	0.16889825050097	0.129813173449896	0.0810413558560704	0.0410316855924316	0.0167589691743837	0.139809187818932	0.180471982218338	0.189321720173083	0.161411475669597	0.111818463827193	0.0628907073362823	0.0475704508883741	0.0839682583515509
0.175386702990783	0.216716992554606	0.200601667138613	0.139081154148034	0.0721645854420378	0.0279246788564421	0.205685287897604	0.391873048712238	0.559268470599989	0.59807415109618	0.479254351098118	0.287733667022122	0.0758256550193613	0.223117647971115	0.491043077735877	0.809513558591591	1	0.925726361391898	0.00854891763196835	0.039809578326784	0.135706565926984	0.345220960696163	0.657517447146982	0.938293164491486	0	0.00194686479577243	0.0115474117531565	0.0461592611330668	0.136070805286499	0.299620694356245	0.394462559980866	0.305033214887794	0.199341771646376	0.110045087078953	0.0512506218435292	0.0200491156816627	0.428189572094526	0.426093776751247	0.358396455837998	0.254785639425073	0.153048242539932	0.0776255816992663	0.299099553633004	0.383013745750018	0.414560526093923	0.3792732166322	0.293284629819436	0.191659624026146	0.134362721381969	0.221519460199835
1.5574895024369e-17	4.49647662301842e-11	2.19689047542884e-06	0.00196592312875508	0.0322215724457063	0.00967272858032989	4.12528967205478e-14	3.66447484296663e-08	0.000596180303364307	0.177650148637303	0.969562029496357	0.0969187257041842	3.11800732186819e-12	9.22254836120623e-07	0.00499627858237226	0.495751940297981	0.900957431559588	0.0299892906676401	7.27757028355038e-12	7.16786706481058e-07	0.00129305045723383	0.0427231311613749	0.0258542979331701	0.000286565890781259	5.24559074078081e-13	1.72039728174177e-08	1.03343722965979e-05	0.000113700279069757	2.29118960716987e-05	8.45634325118356e-08	7.82006850951228e-16	1.21892598657177e-09	3.47420318167307e-05	0.018136570287495	0.173411216687272	0.0303683558504379	9.24029164184748e-15	1.20247570756213e-08	0.000286568731962714	0.125084461954724	1	0.146426171584528	7.22042219021906e-15	7.85678161048655e-09	0.000156556745705802	0.057137464069898	0.381937419541963	0.0467611873716289	3.72487335614822e-16	3.40002761919059e-10
0.00280134056455001	0.0305763067122894	0.144265424441082	0.353426432157191	0.455838808544003	0.309957175452257	0.00810234740675116	0.0746520044428526	0.33749289148188	0.800034705108721	1	0.65943563918937	0.00854194405523639	0.0759652008237577	0.332855159690783	0.764896442462822	0.926819491880478	0.592440902220972	0.00335948762248169	0.0322425141307855	0.13838119662778	0.308816870505348	0.362816734732881	0.2246367936372	0	0.0052316907026496	0.0237697502134169	0.052162579733825	0.0594945767495232	0.0354463168398908	0.112547354218044	0.156581403974141	0.194311351577173	0.215170053856593	0.212644278129088	0.18754568809367	0.245796971344919	0.376916888465415	0.515766879757588	0.629960876760645	0.686869104870168	0.668576334595662	0.209236918483922	0.354090589953812	0.534599403045475	0.720374609518404	0.866520953370025	0.930511905582417	0.06924376595511	0.129740676380778
0.119596866322852	0.162392409144303	0.190207512334933	0.192334601790085	0.167909933139365	0.12647178272644	0.437125502081809	0.611879044080247	0.740041955954525	0.773555946737195	0.698865100745725	0.545643721265247	0.511599826295292	0.740212452917519	0.925427478256323	1	0.93402662902105	0.754039188573409	0.19246848606761	0.288443781693866	0.373123848950146	0.416938428514672	0.402554416588368	0.335799022336594	0.0219808990546168	0.034927799539723	0.047243397458759	0.0548220386339346	0.0547210056212253	0.0469813350854564	0.137808697213792	0.172583811235705	0.187737031396064	0.177457039168479	0.145720571996682	0.103838720579076	0.127639538990184	0.197390813633091	0.26492629611605	0.308982531534058	0.31329508109786	0.276184708293653	0.0593202638099406	0.114076810082883	0.189362097250992	0.272610794769016	0.340963701462949	0.370748409610356	0.0128982087540234	0.0325310287523075
0.276737222571557	0.486462099721136	0.616840855997604	0.56553023283378	0.374604159077096	0.178293294167405	0.28287523620182	0.59710786842151	0.908542101972227	1	0.796599268488668	0.458639895539276	0.140354537518227	0.359083265530839	0.657191054268977	0.868480818332953	0.830399140435159	0.574322736914192	0.0315642866246115	0.103911624631791	0.23202553107913	0.369680261096143	0.424636403457947	0.352284158728198	0	0.0115098893062949	0.0372587116513513	0.0746517479036043	0.10433081469515	0.10400387436441	0.285676058419863	0.287245592830176	0.256897506410443	0.20421757713397	0.144022888968691	0.089698310731704	0.263815034221605	0.316169393879038	0.337026561079935	0.319647823127204	0.269667328460915	0.202157511948758	0.130940805988083	0.187894368388919	0.239065995025294	0.270291765050845	0.271778060923827	0.243039452007558	0.0328653653736043	0.0585458627189347
0.00307269250614767	0.0393662920349941	0.194391932059506	0.369991250553462	0.271434331745123	0.0767534659076908	0.0041258556533548	0.0667403841674094	0.416116046577397	1	0.926287331884773	0.330713269743156	0.000810792847638273	0.0165614086908698	0.130375837274786	0.395598985301253	0.462672061403544	0.208569838653624	2.322816872187e-05	0.000601431546424172	0.00597888136204336	0.0229063245475199	0.0338256744075726	0.019252902640069	0	3.0996572565067e-06	4.00349545733805e-05	0.000194037762643375	0.000361868672604348	0.00026003266550668	0.011932697402052	0.0269724494804454	0.0508393610696205	0.0799058411818844	0.104726352673187	0.114454407894145	0.0699269554285158	0.142147808721715	0.240954320175454	0.340587245173934	0.401440509375288	0.394560109081562	0.150668478986575	0.2754439538423	0.419897408351565	0.533767710760796	0.565796909831113	0.500112851733626	0.119364234448997	0.196245876644144
1.11770197213865e-05	0.000432676915065907	0.0054125025995435	0.0218878612609961	0.0286143082526815	0.0120931109350728	9.93676431979982e-05	0.00489574536213392	0.0779735595908461	0.401467602565054	0.668234067435734	0.35956855121039	5.65858183166827e-05	0.00354973090261663	0.0719817391938995	0.471871434054629	1	0.6850957820522	2.06030992787362e-06	0.000164924878650494	0.00425816949520795	0.0355404489116214	0.0958953307438785	0.0836463427872658	0	4.86223161886125e-07	1.61369202722299e-05	0.000171528430032934	0.00058927429942301	0.000654433553946382	0.00133740140954342	0.00847722653796995	0.0352141293052665	0.0958632737529137	0.17102508532373	0.199958400286536	0.00273425517557939	0.0179597242830761	0.0773093484039876	0.218090412839961	0.403193395321528	0.488497703878723	0.00237590546120812	0.0161718297713907	0.0721374523209249	0.210879636338029	0.40399943655808	0.507223255658058	0.000877468713616513	0.00618916733178735
0.115611137793122	0.280610872308285	0.483885237035779	0.592833234886569	0.516034562007942	0.319138113170943	0.0872550902993115	0.266450262961541	0.578040529288154	0.890943980741947	0.975662296362845	0.759113297156381	0.0356912362012382	0.137147662027232	0.37432679608062	0.725852755634883	1	0.978834681420612	0.00790282289925593	0.0382585257764294	0.131401128515035	0.320569167730832	0.555623639584243	0.684215690254891	0.000934523717815664	0.00577242949044993	0.0249931112534162	0.0767393394562151	0.167348496581775	0.259267540093731	0.0476683968251829	0.141788076097188	0.203266114289321	0.140463796262968	0.046781901758562	0.00749790221641845	0.018272096494952	0.0998754393309735	0.262988902407273	0.333796634338732	0.204227053973381	0.0602249076878844	0.00355185031494957	0.0357904383456135	0.17313767166892	0.403624215405051	0.453572972716462	0.245701800910424	0.000336626655366547	0.00651395732851537
0.181413469636521	0.239494369604797	0.283978578016289	0.302440778044423	0.289307443200724	0.248566937621975	0.208979557673663	0.324102827216265	0.451467328922744	0.564851556051886	0.634756015926077	0.640683907734902	0.0710138917187883	0.129382507300637	0.211725080478256	0.311195669064227	0.410827281697452	0.487135187973541	0.0071184928549551	0.015236090321181	0.0292902796193823	0.0505752444909198	0.0784362745880618	0.10925980462995	0.000210493177303206	0.000529269350715511	0.00119530836943036	0.00242464225434908	0.00441753371048088	0.00722897244494636	1.04825938807326e-07	4.83465014482263e-05	0.00464023085752358	0.0926820652490676	0.385241800449077	0.333236597533952	1.76371584952942e-08	1.4010921770894e-05	0.00231614894227831	0.0796797239421928	0.570441015187119	0.849875390736791	1.3683907185456e-09	1.8733132423816e-06	0.000533378570336531	0.0316040050600019	0.389699876470236	1	4.82271940968172e-11	1.15556289227842e-07
0.00227341835329677	0.00202699895912611	0.000567423980090437	4.98702840415579e-05	1.37611900630094e-06	1.19220254522846e-08	0.0476779298088172	0.241641520458952	0.384508305928891	0.192096692628735	0.0301310347011651	0.0014838438455536	0.00135131776054877	0.0389306504962379	0.352132274708116	1	0.891608425665267	0.249590656783987	5.17606383615131e-08	8.47644654712855e-06	0.000435820852026236	0.00703529283465281	0.0356563060526031	0.0567375416614536	0	2.4915595395011e-12	7.28971667146842e-10	6.6890802672636e-08	1.92708379674508e-06	1.74306977407696e-05	0.00576115023142322	0.0104864023003382	0.016129059551562	0.0209631620547637	0.0230234156293169	0.0213672155649146	0.0736047914710226	0.113723056535891	0.148475971827271	0.163805713289738	0.152709877802601	0.12030133030541	0.33040480109211	0.433325162829598	0.480227121885013	0.449722561064721	0.355883523746281	0.237977722912163	0.521110697518819	0.580126454748958
0.000751068634736797	0.00888292719274894	0.0271576104351526	0.0507861719263628	0.0625467500632519	0.051307033418515	0.012702904287153	0.0597696535666583	0.173349255554562	0.334197618395809	0.433325594679299	0.378676951371716	0.0249084175249159	0.117741022728042	0.357956050655121	0.728797580098358	1	0.925807600403953	0.0148161359014365	0.077218332716988	0.250152690282276	0.540071254850034	0.78500064867811	0.769639145005142	0.00159542189677377	0.0158928400790367	0.0582821535817325	0.13521108030446	0.208933583895134	0.216994398698089	0	0.00153011399181873	0.00328475754102437	0.00470405078289058	0.00520416831929064	0.00455740180960077	0.0342553824312272	0.064782194674155	0.102172377539317	0.135601717558118	0.151909681904547	0.143772749177246	0.15252484244137	0.294265797619219	0.478990955242814	0.659238730505614	0.767738942144679	0.756737817539291	0.151958831067355	0.305203981473413
0.190726870585807	0.211284546209607	0.202798237982452	0.16865414024117	0.121518751176265	0.0758474870462565	0.59347545883941	0.815028301684737	0.969847867825867	1	0.893434056437126	0.691653407194687	0.279128153573714	0.475265975060461	0.701142291056334	0.896255409970329	0.992707191700088	0.952744940624184	0.0197607890899669	0.0418218804228398	0.0765692257619505	0.121395523287342	0.166727026908706	0.198391782239811	0.000108334594846554	0.000453845386969396	0.00116249662873152	0.00238536116231045	0.00413445575059906	0.00614837383314318	0.0270023698605244	0.0331711645183256	0.036828597499229	0.0369590275071096	0.0335249530511519	0.0274844091701832	0.0963761088352756	0.13765486556611	0.177741794684593	0.207487854018575	0.218984635770823	0.208956642582183	0.0583109544103968	0.0969119933527641	0.145577271609229	0.197686887833961	0.242697561615676	0.269384056351532	0.00591137507981483	0.0115175106851802
0.0812223390951568	0.101859001538125	0.114773323274748	0.116198420154112	0.105700544359333	0.0863916719381157	0.404302653477357	0.595323561675979	0.787621276195154	0.936267055698242	1	0.959661824810721	0.0967139702297836	0.167209001679109	0.259745176814278	0.362537589913871	0.454649212440915	0.512292208183595	0.00111120180515873	0.00225635284360906	0.00411595576222206	0.00674565664886983	0.00993306282608942	0.0131417739126067	0	8.49785962662562e-07	2.52106858149088e-06	5.41872526652718e-06	9.81613100515938e-06	1.55884399312088e-05	0.0819093406303408	0.108989933217829	0.130691853670373	0.141227728034865	0.137531063652072	0.12069547514594	0.193924532141745	0.285649166473201	0.379177480113736	0.453588017909967	0.488978896184123	0.47503780882365	0.149352590802129	0.243534693152389	0.35786411569553	0.473898000860547	0.565537082632869	0.608200561991216	0.0374171593849964	0.0675412353824582
2.77568958920898e-06	0.000427069145617513	0.0169671263948399	0.174060887424356	0.461080643978959	0.315380899949757	8.54028046719133e-06	0.00120400946491466	0.0438298988048313	0.411996791865268	1	0.626742239486776	1.07959553691339e-05	0.00139459889303768	0.0465179268201952	0.400658338325345	0.89106794191884	0.511717479898216	5.60709272219217e-06	0.000663676502398013	0.0202842028336975	0.160081906196876	0.326219072699799	0.171656103499809	1.19647080371031e-06	0.000129763119507137	0.00363398598884724	0.0262783455396854	0.0490676872864193	0.0236578872687799	0.000281580969363108	0.00434619063136299	0.0114346419583068	0.00512796080857286	0.000391990147876991	5.10756537010102e-06	2.34337070797707e-05	0.00221249110684028	0.0356065911686884	0.0976759378854425	0.0456723238609485	0.00364021434489863	1.24152221457257e-07	7.17018068490875e-05	0.00705852617091854	0.118442151125839	0.338771503099707	0.16516414874775	4.1873038600045e-11	1.47929390185177e-07
5.68388001094934e-05	0.0016942168842452	0.0201747460527047	0.118691800504819	0.347419600003911	0.50618957268608	0.000142167633871274	0.00364445976048976	0.0423489961931048	0.244109810872298	0.700280511248996	1	0.000142356194270547	0.00357594502966048	0.0407287789327331	0.230101937807493	0.646964080296963	0.905483277479258	5.70980823155589e-05	0.00159999372170544	0.0179457187940538	0.0994076920404173	0.273952921690296	0.375795900277624	0	0.000317772983374876	0.00361385606570567	0.0196738355801745	0.0531601555334143	0.0714759373198323	0.144418949605734	0.154648081476091	0.142862022116269	0.113851627410034	0.0782718420152853	0.0464193219536862	0.308218400751247	0.387167725128266	0.419561015584095	0.392235723576546	0.316340407096971	0.220097724809986	0.350722659868862	0.516802941535156	0.656963516317532	0.72046707220953	0.681622727516551	0.556327820784161	0.212787873817311	0.367818815173955
0	0.0231157547669315	0.0865008332931405	0.189575803000077	0.26988117873552	0.253756278890911	0.0341844868487551	0.153015424641147	0.413006452439384	0.730794541575508	0.85892801812117	0.671869498282284	0.0893766708307425	0.307509350587995	0.681366164423315	1	0.976976779732211	0.635240873403607	0.0758519538469458	0.217977047348389	0.402783669934323	0.492002180557246	0.399015033884616	0.213864790843946	0.0193556812802459	0.0519063983850936	0.0820353317820193	0.08326924211133	0.0543781624634581	0.0211924737392188	0.0550958332522701	0.068561966105006	0.0771083876540846	0.0786110157524753	0.0726807287572625	0.0608264784535017	0.363321917060826	0.461061285225365	0.533595172242825	0.563501286990275	0.543105851331653	0.477671669426726	0.468881024756393	0.616589990537164	0.739672965429686	0.809887719336854	0.809550457933452	0.73874861712015	0.124046927632569	0.170804801690756
[truncated: 1,567 more rows]
[truncated: 10 more columns]
