# Supplementary material for: Diversity of spatiotemporal coding reveals specialized visual processing streams in the mouse cortex
Source: Nat Commun. 2022 Jun 6;13:3249. doi: 10.1038/s41467-022-29656-z (PMC9170684; doi:10.1038/s41467-022-29656-z)
Supplement: Supplementary file 7 — Source Data [file 41467_2022_29656_MOESM7_ESM.zip › source data/Figure2C_PM.txt]

Peak SF	Peak TF
0.151564055786274	3.70797445889827
0.0504064695623119	4.31802101396874
0.0616706850265061	1.54169282206233
0.124781640206432	2.22512395303495
0.10995500702986	2.43006428400162
0.0340002324144568	15.5054005995694
0.133744328387546	1.08118858879766
0.0952191375652767	2.37960952240248
0.0200000000000223	0.500000000000022
0.0200025147946659	0.505778516242511
0.0290095251198006	0.500000000000035
0.242989546086241	1.84963716302511
0.025204689602783	0.500000000000022
0.0200000000000224	0.500000000000024
0.0347060957146785	0.500000013266086
0.0200000000000223	1.27194630300269
0.139731711999919	5.98014351544965
0.108192225051119	0.831532669758462
0.020000000000023	0.500000177992106
0.0200000000000226	0.529576580866829
0.0488687678805277	0.500000008747218
0.319999999999978	2.76701557841879
0.0200000000000222	0.500000000000027
0.0200000000000222	0.574939786882212
0.319999999999964	1.56461225886274
0.112134146672274	2.69398593150395
0.0399446071397074	0.500000000000024
0.0400002639082297	0.500000000354081
0.0447680862047366	0.724667924995641
0.063792071510858	0.500000000000023
0.235550260445211	1.00871238534995
0.175163604298252	1.018077488157
0.0200000000000243	0.506336871165761
0.319999999999978	1.18167050272926
0.0922950568913098	0.500000000000022
0.155541556646052	0.500000000000022
0.319999999999808	0.833239511971279
0.0200000000000261	1.16323811852957
0.319999999999978	1.98161391823547
0.0200164234020411	2.15033504339806
0.235622697306651	5.20384802479257
0.0200505362235003	0.500000000000031
0.0492274340998772	0.500000000000022
0.0430637304741323	0.835968905779782
0.144546203943526	2.05518134479329
0.319999999999978	0.500000004829575
0.319999999999977	1.12333306646163
0.063291391008733	0.873174759220463
0.0889712462084122	0.500000000000022
0.0344293025982143	0.500000000000024
0.12812651707197	1.11322235791898
0.0200000000000227	0.703631978601192
0.319999999999978	0.500000000000022
0.317653165618514	0.753679334915705
0.189033111284575	0.500000000000022
0.0228844265309922	0.500000001960313
0.319999999999977	1.43614998764206
0.181424663150381	1.82731283185766
0.0858830863745111	0.500000000000022
0.0257978706631504	0.598870129091446
0.205045083684235	0.547431320695938
0.16450634134739	16
0.0764204026357577	0.503217105868705
0.171042850108932	2.28658491944075
0.0786036465331144	0.500000028629305
0.0200072110443548	0.725992373096665
0.156792700310524	2.13699135572291
0.104492727442198	3.6041005373925
0.27629680348472	0.500000000000024
0.11938817094325	15.9997849779912
0.020000000000023	16
0.0200000000000223	0.500000000001049
0.0200000000673384	16
0.14715079007401	0.500000000292704
0.020000000000033	0.76649017803441
0.14241181559132	2.08525282514241
0.101887240959525	3.23188688180704
0.304291452970198	2.46754370824975
0.0200000000000222	0.888844198946134
0.123257668120277	0.500000000000022
0.0337088407937937	14.2900714895755
0.0556811014435126	0.879029567880592
0.319999999999977	0.500000000000022
0.056348109491123	0.500000000005273
0.0605085285115465	0.500000000000022
0.319999999999978	0.500000000000024
0.253597069410024	0.716756483301552
0.0238485293266048	0.709692174789508
0.117299232754107	0.500000000000022
0.0287400658277514	0.701398430498518
0.272550254219731	15.9999296324377
0.195724412235006	1.98136312633182
0.0200000000000223	1.30729873380882
0.159214551542083	16
0.153597195488313	1.24891502702675
0.0996207690693961	0.828691756774078
0.249570169859288	0.500000000000022
0.167990637319682	0.505928033172602
0.0367352634842094	0.500000000000022
0.0232995584522974	16
0.319999999999978	1.90446625996416
0.294368680589913	15.9999999999994
0.0200000000000248	0.827480108282131
0.0200220263753905	0.50029977553972
0.0200000000000239	0.788544438703386
0.0271594281489831	0.500000000000026
0.319999999999978	0.500000000000022
0.0770508641028895	1.52404272540184
0.319999999999978	0.500000000000022
0.0933542508973324	15.9999999884446
0.319999999999978	0.500000000000023
0.268959005015045	0.500000000000022
0.0875518190005222	3.18947670005964
0.155241142007153	0.500000000000024
0.186374044907647	1.35015672206063
0.0742641127128092	16
0.11688841259084	1.10250726123131
0.0558616454666025	0.711067171231867
0.0200000000000222	1.60519336808341
0.0353314716768193	7.67890752192158
0.0200000000000222	1.55690532544697
0.0200000000106433	0.798047845282263
0.0818175218073359	1.22094457732015
0.0200000000000259	0.500000000407615
0.131626191531306	0.814138765580111
0.0261802498261932	0.500000000000022
0.0802562064032878	1.56454521913888
0.319999999999977	1.13724933154795
0.319661218181971	0.815531115851578
0.0265058574639903	0.500000000000023
0.100808943886879	0.500000000000023
0.0918443803334501	4.38044411112174
0.0495192090316831	0.500000000956385
0.0200000000000223	0.719825933894041
0.0266825839615338	0.826946102637134
0.0200000000000227	0.804469679215003
0.0200000000000233	0.500000000000023
0.2745984181431	1.70227463414615
0.020007700277293	0.743629744429732
0.0623701672575091	0.500000000000023
0.0503701225947686	0.800390249894996
0.159371528208328	14.9099279650172
0.0200000013253602	0.894616250597356
0.0681351211626602	0.658230110849586
0.0200000000000398	0.880505404905901
0.0642598627402235	0.792030633360778
0.0380294745113881	0.500973165990958
0.189477113456732	0.739157926145771
0.200744215457987	0.939416083125821
0.258238846346069	2.13141902344464
0.155066914077312	11.7100689647871
0.055808221520537	0.500000000000027
0.0200000000000352	0.773271876798464
0.319999999520963	0.964131865923064
0.191402273534631	1.88476586992379
0.124420587674992	0.500000000000023
0.209620171856953	0.679472329793623
0.0270085344744488	0.817899344498404
0.035671976359896	0.500000000000024
0.0200000000000225	1.33605579837937
0.0200152556837123	1.47150019407773
0.0200000000000223	0.500000000000022
0.18530932990092	0.500000000000022
0.173296157485536	1.25085581159603
0.101006453226875	0.675812636173684
0.0978400395442701	0.500000000000022
0.319999999999978	0.838100650404615
0.0200000000000222	0.761394783737092
0.319999999999978	0.500000000000023
0.0200000000043172	0.500000000000025
0.0544010389524866	0.500000000258804
0.171454789823208	1.93078760960017
0.14134922410892	0.500000000000022
0.119023257479907	0.500000000000524
0.0435498505336427	0.500000000001015
0.294603037085575	1.27081551860109
0.238484185288529	0.977764669634515
0.256552196491432	0.769258064285924
0.0844701196808363	0.500815158417893
0.139885354996625	1.99618301369475
0.146422099265517	0.500000072478867
0.147939742074587	0.500000000000022
0.141188011601241	0.834289063735182
0.319999999999977	0.983854416474045
0.0725182121948545	0.500000000000022
0.244721538024357	2.94783742576984
0.319999999999978	0.987104845263947
0.0777494049054921	6.88397912278403
0.130222767531412	0.623208186370222
0.0435700313783636	0.500000000000023
0.16173463100995	1.16418365137578
0.182324643892305	0.924628853779092
0.076046495009646	5.66294147611727
0.319999999999978	1.80974726970275
0.0213350649045369	0.500000000000023
0.157322443697679	0.558838726386602
0.124603205735117	1.35389740020318
0.112794058955434	0.500000000000022
0.0901094358434163	0.500000000000022
0.0200000093643849	0.877210319945094
0.0436673887274947	0.636936909644213
0.0243124932215322	0.500000000000022
0.0431024979443788	0.587999757743595
0.267694381646974	1.52570764938501
0.0614474824084683	0.511688281605343
0.142766247180857	0.500000000000022
0.0200000000000223	0.636076750294393
0.0248026200283803	0.500000000000022
0.319999999999977	16
0.0200000077772234	0.756542536926699
0.138327902554869	1.43885510520865
0.0446784358563913	15.9999997534007
0.319999999999962	0.997946822048568
0.286594724871697	0.500000000000023
0.256355571180022	0.74392076164966
0.319999999999978	1.06512894109018
0.165844946392914	16
0.0716841176279413	1.06863613751867
0.0315770160092287	0.66528700581409
0.031105213430462	0.500000041747005
0.0828544680121009	0.625211414347684
0.041103747706485	0.500000441463165
0.0619541191217803	0.658357967802756
0.319999999999978	0.500000000000024
0.0287052177025717	0.812074019731834
0.0961827639882185	3.24109189804874
0.0294158765424223	0.500000000001141
0.0234188393133495	0.586939401691483
0.0533978778646745	0.661115815687382
0.0348170249602407	15.9999243177889
0.0515576665607469	1.32349796650832
0.0643604914643836	0.500000000001245
0.262878196010219	0.500000000031238
0.0200151439996659	0.508781421129629
0.0200000000000227	0.721512259366356
0.105770349668651	3.84056813842552
0.185338279609626	0.500000000000023
0.0200733958284637	2.02973184206017
0.319999992518668	1.69856394967123
0.155640881945682	1.89126867998973
0.319999999999977	0.500000000000023
0.0248689404413682	0.500000001310113
0.215393083737382	1.01030519099505
0.116134753282197	1.46332092431541
0.201213217260053	0.647834438095201
0.319999999988667	1.92976967315519
0.0200000000000222	0.500000000000022
0.0909160139479266	1.56931891177161
0.156819541961254	1.85445563048052
0.224519737432325	0.622047660058365
0.319999999999976	1.16229987152232
0.16037990515307	1.69271795258428
0.0200157513553994	0.500000000000038
0.319999999999976	2.62566172753359
0.0200000000000225	1.71571243494787
0.181970371461914	1.95823668961586
0.319999999999978	2.74208621515182
0.0200000000000271	0.828026935661042
0.0254472944160017	0.799378431965137
0.0727885460451929	16
0.0268079608302997	0.566509695803276
0.0573664842220556	0.500000000000106
0.100333841086694	3.36457434926878
0.287089738090707	1.69561341342741
0.0200000000000244	0.796563643764989
0.0200000000000327	1.18234878891035
0.0316640318785798	0.85355366924068
0.112739554307856	2.27339354809272
0.119643389078227	5.24365875980929
0.234143205654662	1.68966820911352
0.319999965053033	0.500000000000022
0.0978317531987701	2.66506030970273
0.095174633212902	0.500000000000024
0.319999999999978	3.12576686034423
0.319999999999978	0.500000000000022
0.164276622895804	16
0.0738889173926312	0.500000000000022
0.051885178008444	0.500000000000022
0.110359244302257	4.6553996808271
0.115978339526372	3.54480988527619
0.0289826483804574	0.909019129238196
0.0250114810146043	0.686424636692299
0.0876009032686777	2.40336831707405
0.0770784183768458	0.500000000000022
0.0590145826100287	5.53367583435411
0.236907946974719	0.505172211562783
0.0932267176054109	8.57716123527268
0.190425514638308	16
0.0343675923001283	0.925544749263435
0.0273854329108922	0.500000000009079
0.319974151071825	0.821963854417903
0.278878014948219	0.500000000000022
0.0805668924476886	2.55620634237198
0.122857744231615	5.20731619255887
0.319999999999977	0.590258384451808
0.319999999999978	0.500000000000022
0.319985904494484	0.595971830874394
0.0300514412900711	0.500025789389249
0.116966106733128	3.31956895774479
0.0281936579259683	0.500000000000064
0.0200000000000355	0.711149253314275
0.155502595274643	1.05935971688191
0.0418201768289352	16
0.231142696315389	0.803346212052074
0.13636141624901	2.19082128820659
0.146833312379659	0.500000000004722
0.0239106064492076	0.682564671937247
0.287949279898505	1.0674897337761
0.21774866085513	0.643171034684132
0.0200000000000225	0.754491574320398
0.0200000162918484	0.500000000000035
0.176963605860166	0.954286249791478
0.0200001354454442	1.26300646574736
0.175006735135461	0.500350171149316
0.227123439034863	1.23129615333583
0.0200119581365232	0.574746218037473
0.0200000000000222	0.500000000000022
0.0225418905529825	0.500000000000023
0.0200000000000225	0.818142786481307
0.0567822757363192	0.500000000000022
0.319999999999913	0.500000000000022
0.230425976177279	1.04529699706601
0.0304242702381625	0.650438133722701
0.319999999999975	0.687082870090596
0.0200000000000302	0.854245718309098
0.231039613717528	1.15281510210013
0.0263922410396682	0.500000000000033
0.168671086689304	0.687313065297042
0.144799279784541	0.500000000000022
0.304790785507541	1.6471055854661
0.130301290450327	0.673469375002574
0.0200000000000222	0.500000000000022
0.0899420085539611	0.500000000000024
0.319999999999977	2.10615053389394
0.225983981049793	0.761659005265279
0.0842763541337706	15.9999999998769
0.151587202434926	0.822391305081704
0.0938620490124083	0.500000000000023
0.20458681331675	1.7485176041767
0.066491874698089	0.500000003550796
0.0840225480216417	0.976901234214475
0.112138317173294	16
0.0391103024688529	0.500000000000022
0.319999999999963	0.500000000000038
0.0200000013269872	0.500000000000022
0.020000000000023	0.792101451346388
0.319999999999288	0.733676109954576
0.164444598275875	1.74647364590335
0.133601096584431	1.98150278947925
0.0200000000000222	0.500000000000022
0.159410284158103	15.9999909682516
0.077050200050158	0.500000000000022
0.0304169020506169	0.500000000000307
0.169335716659601	0.531303915762776
0.191633875757252	12.0697109450012
0.020000284225061	0.500000000000027
0.0200000000000367	0.5805315578324
0.0360389132319751	0.923020731444751
0.112296163684951	2.19785163249271
0.0437423951197195	0.500000000000023
0.0228245212780605	0.500000000087306
0.236604602640524	1.69305233768041
0.162261208360314	1.42873158996711
0.319999999999845	1.02698471667313
0.244923406512498	1.53418455964518
0.319999999999972	0.500000000000022
0.244864615236928	1.00576765314927
0.274398903144888	1.03586913858905
0.02134971553528	0.500000000000023
0.280241335823876	1.60957830030285
0.242192676163467	0.500000000000023
0.12746465303019	16
0.281406028343164	2.62866905198439
0.319999999999962	2.3831315639971
0.0445344471718938	0.980985419155597
0.0200000000000262	0.609588196198364
0.319999999999663	0.500000000000022
0.198447795870406	2.66785714415979
0.0942451740863108	0.641809148219712
0.121410681908821	0.500000000000022
0.14092866806829	1.75966681235787
0.250066962478617	1.52870569547219
0.120714209473081	1.08429798418577
0.0258877320692165	0.500000000000023
0.177478549534938	5.08661589371137
0.315196913402441	1.95825808066765
0.0200000000000224	0.869064967227382
0.0776919009167846	0.500000000000023
0.137356442230638	0.500000000000031
0.020000000000024	0.806042572979506
0.0435118709432661	0.620266627518227
0.026738904897467	0.500000054031933
0.0200560609666831	0.685448305382735
0.130154835820659	2.84816989013768
0.0200000000720367	0.500000000000029
0.169491291216174	0.625477404002882
0.0282777718258559	0.500000000000039
0.223402715499804	0.747211194408444
0.0755372395733888	0.500000000361712
0.244478281604158	1.51133610670756
0.319999980455206	1.16225549158846
0.095930270887479	0.500000000000022
0.196309121718351	0.813061235945882
0.0804951296116707	8.54285391783109
0.149904129574375	0.500000000000022
0.0528740153738682	0.500000007117393
0.0200000000000228	4.44057996107803
0.0200000000000222	0.685170188436728
0.30566888267176	0.500000000000022
0.241472433184258	0.918407410241984
0.0988906846655288	0.500001129304997
0.0200000000000222	0.692513713210624
0.319995614233619	0.500000000000024
0.12351906933297	0.978809402001378
0.125205747640316	0.711351960977111
0.0631848525413646	16
0.0200000000000222	0.500000000000023
0.0850732443539345	0.500000000000024
0.167828479266115	1.61967761683193
0.0200000000000261	0.500000000000026
0.287265425752195	0.500000000000022
0.0624253013428361	0.746485761772598
0.0200000000000222	0.500000000000022
0.020322028957799	0.500000000000023
0.182059213990918	12.673439355425
0.16861027392962	0.500000000000022
0.208162699078244	0.500000000000024
0.0200000000000223	4.39555974688333
0.0200000000000222	0.500000000000024
0.304671296815777	1.22336191835468
0.0200000000000233	0.500000000000022
0.112094734480072	2.24087803158257
0.0200000000000223	0.500000000000022
0.0200000000000228	0.634771155523255
0.0200000000000242	0.500000000000026
0.113571746223122	16
0.216743747295509	1.5603960046908
0.0948864670061979	1.63110933456939
0.0838399728854868	2.18592715028686
0.214608473802837	3.36324940142481
0.143290931162808	4.82253900091805
0.206154545826375	4.16528186816387
0.0969952424191949	3.86374843225959
0.252319124302518	0.500000000000023
0.319999999999978	2.65448052800326
0.0373080965416585	1.19520942648531
0.167541218786275	2.39035998418739
0.109413004376875	2.5725141808995
0.0902473428975951	2.67100314739415
0.125829536047881	2.33319074760489
0.0611891456065821	0.500000000000023
0.238376216378558	0.500000000001022
0.0269475624503172	2.48641666042501
0.212821733128444	2.34946264999055
0.0926370007330855	3.21761096048072
0.101405882278168	1.97794956468421
0.319999999999962	4.1499390625058
0.136311912426442	4.18631460265906
0.0413266729652255	8.64329262125643
0.168594010083918	16
0.164671212356182	3.18080990580769
0.0879258436448553	2.35205357755127
0.319999999999968	12.0516969699052
0.165267734409927	3.89282606796526
0.0753074399649003	0.91627699561842
0.0241792360859484	2.25889320357772
0.0284305471149797	2.09470510673306
0.319999999996722	0.512057992031557
0.319999852472753	4.34710094263474
0.283262065471106	0.502666413635191
0.188524957669912	0.726668934501345
0.0353027711954716	0.500000000000023
0.156881399222811	2.93764679867252
0.0833375834700687	2.09649414468505
0.133588094024389	2.78199754476166
0.101227309425203	3.37246828453175
0.185638044639991	0.572109018232469
0.135361786569336	1.31469960768299
0.0966872925548886	1.29806515677805
0.0573795011135218	0.500000000159729
0.079965547096344	15.9999982319218
0.0276001415683048	4.3374558324982
0.0378396685595873	5.93299070917557
0.0200000000000222	16
0.0996159943515438	3.61952169453116
0.0200000000000225	0.500000000000022
0.165004256671554	3.46253676757741
0.0514663283840517	5.88114380927209
0.16178323347339	4.99913599975212
0.264979894277624	2.12757449830474
0.0928643140747931	1.2719663970757
0.144669724986994	2.691672355421
0.109799609421126	0.500000000000023
0.0672060445726422	0.500000068348938
0.0505414082158338	3.00717226977567
0.122659401223408	3.32571954009811
0.173584477042072	2.34737620487472
0.0990826225570417	0.658455109344598
0.11007792078648	1.17021754632425
0.198118717178855	0.500000000005977
0.0346286667820557	6.6021948143965
0.074698848414534	0.500000000047283
0.020000000000039	16
0.0200000000000222	16
0.221440062997061	15.8800851378866
0.047638537279166	0.61933017606163
0.163029072739547	5.37327732687299
0.0269399935583117	3.80093690055052
0.0547010486211568	5.34515960917801
0.112602556456378	1.54682982265254
0.202359686039598	0.500000000000022
0.250370132921994	1.9893764180775
0.139990080343066	3.66502485695235
0.201465971490177	0.500000000000022
0.108534941073778	3.73235381351098
0.140670429734701	4.2577907463958
0.0562783714159744	0.79902879496172
0.162014580638549	4.70482833326905
0.108532041095228	1.65111588775124
0.319999999999977	5.11406360865744
0.21326971416699	3.99914384126687
0.141863660089902	1.49062329218234
0.162978299563247	3.44857322433818
0.319999999999967	2.76623133112718
0.0200000000813039	1.7214653671123
0.170128515268606	3.21550754856869
0.0385400885990089	1.8003440826598
0.0835231827036773	0.500636236004591
0.0587386331964442	0.500000000000027
0.184313426058986	1.53496748812072
0.0734170942769242	0.500000000000022
0.0388669879306853	4.66372085416522
0.274948905760494	16
0.319999999999977	0.576191475351064
0.278158653691338	0.500000000043122
0.319999999999977	0.500000000000023
0.160200764766229	0.500058147691792
0.132184147696347	2.37634431087035
0.0936819642252411	1.55128279505757
0.0784199613939684	3.38653464304806
0.319999999999975	3.45802023828512
0.0259815884854386	0.858028999785815
0.020000000000023	10.8926952737027
0.0604228958846787	0.689243426557951
0.0256870495384319	1.47915089007658
0.146132387396735	2.01799415860616
0.0200000000000233	1.29770301032155
0.160530466921599	1.57243061201963
0.165124100293463	16
0.184068154941394	1.74837897858909
0.157536702857828	0.500000000011584
0.0373343590019005	0.500038196034927
0.183749883942432	14.4074608265681
0.187787393378389	2.24171661833468
0.142158326315236	4.14257160363429
0.154215629182925	4.15012100975247
0.0803372135754609	16
0.170122231594745	4.3123256069987
0.319999999999978	0.936694439512114
0.319999999999978	2.50647692131863
0.0503705344760599	6.14628332459332
0.134252713433675	3.01028643195136
0.130009040757989	2.8130695637741
0.0200000000000226	2.6005628973313
0.162364825199728	0.500000000000045
0.0805617950940743	7.80021279242418
0.0200000000000222	0.83712225845094
0.0319786043278465	0.500000000000022
0.0798039465947902	0.50000007109425
0.06857449534514	2.7512462087788
0.182574465578711	3.05182996165137
0.205489636190613	2.37808390781869
0.108986988885848	2.33776621985609
0.0250288001200332	1.6077972389651
0.111708900863112	0.751679051654418
0.0981661552208048	0.500000000000874
0.091319345106984	0.759760570756159
0.035688090989037	6.61482626792041
0.0646430145931535	3.88468523154776
0.0722610072261116	0.784546466583326
0.194921818091302	0.615600365727613
0.17132139038638	3.50689137232316
0.0200000000000222	3.68239356798211
0.0200000000000222	1.86420989661556
0.0349280394356634	2.48905197647104
0.0627233147805201	0.500000000016996
0.0200000000000272	1.50194057960661
0.146345771010625	1.79733011136383
0.217088384219957	1.25537730650627
0.183118182311886	1.20001318883181
0.0295287662367025	15.9999999999972
0.116506543836756	2.6542774266965
0.132060157291473	4.11110347427934
0.0658244754828458	0.500000000000023
0.1174972691305	2.51357735245742
0.182868938997088	1.03518425477383
0.0449946596924218	7.89133103139132
0.107161976471326	4.30036907114948
0.198773390324722	3.56803918898366
0.0835953020956309	0.903871599218326
0.148408946927438	0.500000000682002
0.249854179583519	4.37330735418475
0.319999999999976	1.6348388411881
0.214175480389472	2.5860199526307
0.0824964029473507	15.9999999999966
0.128637757190239	2.36247389245739
0.152162115058123	6.74282983631077
0.276959140474691	1.68970369766683
0.120430386944673	2.15940938003098
0.0829826928883987	2.45581288878279
0.146051593574852	6.38037967151146
0.176836117760221	0.500000000000361
0.0616551875988018	0.65381507098157
0.0200000000000233	13.6837650677607
0.319999999999978	16
0.0891764434679583	0.699338968329635
0.113581500037056	0.764908614569514
0.162149289529067	4.0927648123852
0.148467754822001	2.79982655154239
0.148467754822001	2.79982655154239
0.0267576618989858	0.500000000000022
0.085352262342949	2.22465899548559
0.0200000000000224	0.500000000000022
0.132967740116552	0.500000000000023
0.14408596510749	0.500000000000022
0.105954977313992	0.992877131320952
0.319999999999976	7.15192765261617
0.29226627343859	16
0.143710121154408	2.511591201381
0.319999999999974	3.03678843959265
0.0246711073045245	0.500000000000023
0.120308596593746	16
0.0200000000000222	0.500000000000023
0.319999999999973	2.19853767399168
0.16104364680562	3.61796099681865
0.121329760193219	2.3354453819543
0.319999999999976	8.9161869834247
0.0616107421661743	1.12786103286062
0.095809918353504	0.677560074941987
0.0596640202863078	0.500000000000023
0.0257003196341994	0.500000000000022
0.0436896095979082	0.500000000000022
0.0230009851868657	1.39807749501961
0.0244336774823673	0.500000000000022
0.137341169538588	2.94175279185026
0.0200000000000222	0.500000000000188
0.319999999999978	0.500000000000023
0.158371145223004	8.96229760968604
0.164139594632811	1.10271293208811
0.146478300321785	1.65103262050301
0.319999999999977	0.500000000000023
0.0200007606275357	3.88124354893957
0.319999999999977	7.19131322532044
0.319999957598741	1.07971604902294
0.0200000000002052	2.82955961877231
0.0232823191854293	0.500000000000038
0.0342794430440609	1.21794950029092
0.0267964127837866	1.1064824152119
0.0249794261019912	0.500000000000022
0.160623002106158	15.9999999999999
0.102445386832424	15.9999999997362
0.020000000000074	1.17994539961471
0.0291273007144362	0.710825444041708
0.17136013094262	1.90960815668362
0.316179615826652	8.57580658726442
0.167561390418509	5.27604614978815
0.0872078506215357	0.500000002164095
0.178103389543533	16
0.0200000000000222	0.500000000000231
0.256042593578725	0.500000000000022
0.154847135130355	2.1460362600744
0.0672240134672711	0.500000000000591
0.0552864901517433	0.500000043310916
0.0200000000001531	2.43211814769558
0.133824855398061	2.99170139356039
0.0247920111240106	0.639540198165828
0.0942701108370109	2.09647444092393
0.319999999999978	16
0.0240734488706759	0.500000000000022
0.174924391333303	3.87770626339437
0.148559765365128	3.57089427437902
0.0200000000000222	0.500000000000022
0.142694495852806	15.9999999999538
0.0200000000000222	1.45640383791064
0.0200000000482922	0.50000000040788
0.0256849602691582	0.500000000000024
0.0318574461809337	0.500000000000041
0.319999999999451	4.58571774103861
0.319999999999978	4.79986802449209
0.319999999999978	4.10088977586011
0.319999999999978	1.58306737179951
0.17323819353842	3.19077772190263
0.0200000000000225	1.31022869953665
0.0200000000000222	1.24937088667735
0.0222056306902931	0.981638953004741
0.178210753376839	13.6928409328322
0.179520052866827	2.96735916123684
0.106282118655229	2.91759940050598
0.0200000000000225	0.936057262671325
0.145088566004388	5.2737054107462
0.135034277296514	5.10549360389456
0.138619128127692	5.69227948089011
0.103407224841515	4.91459449221646
0.0538404901054283	0.500000000000022
0.0605155390284776	1.44747618556996
0.145886915680714	1.56950911947762
0.0254947615832741	1.18468903038117
0.0707504645684681	1.26514138789095
0.295238030187465	0.500000000000188
0.0988843993454693	4.15330686780183
0.13080513793411	0.828457106704143
0.107175785921555	0.783440320120972
0.0491100624331912	5.73602487143106
0.122886280189084	9.36646650573834
0.142117530042614	1.4153321461564
0.150025076830223	2.64695467423241
0.062820238665378	0.500000000002964
0.151648597593377	2.14052787942263
0.0790019443479843	0.500000000000022
0.122664606054979	3.28396456287849
0.14712668852497	1.80550015333924
0.294004975501202	0.500000000000022
0.160800676652053	2.36766172102207
0.177961133157739	0.741947115042714
0.306771356075775	0.500000000000022
0.160194144869025	10.2980532399022
0.154778443130439	0.500000000000022
0.153228307853501	2.88672141714926
0.0200080027154286	10.2476288408812
0.0433509797672013	0.500000000000033
0.0460056738417951	0.500000000000022
0.247357059421066	0.500000000000022
0.0866462462510966	0.806739782071515
0.0400136942745047	0.500000002136184
0.0200001389702827	2.4993822818033
0.0200000001495489	1.09288286420231
0.02000000000003	1.60318128829052
0.12633102790691	2.16061091252423
0.0442547960834475	9.79690711763312
0.319999999999959	2.95796232884786
0.09461103160308	0.500000000051239
0.197758048775835	0.61370442213785
0.0200000050590486	0.500324546043199
0.0214483008871006	0.904644336040208
0.202941647208641	0.684783407229305
0.226905684021768	0.729512880732271
0.146515864683263	15.1311868198284
0.165683366399203	5.26322876412509
0.130941693599918	1.50983029802725
0.150602754701777	16
0.0375916756430176	16
0.31999998537102	6.33369061941226
0.177642116779175	16
0.0617097704429087	1.0782585394497
0.319995964116801	15.9999999968666
0.319999995260208	0.500000000001588
0.314919804617354	6.16846796841113
0.0250870682137675	1.30349256668205
0.0995886156355459	5.51689952983811
0.131381726953994	0.919665787252092
0.159758589839244	3.66568956513775
0.159839205423957	1.42120887285444
0.319999999999978	0.500000000000022
0.188143225421103	0.518715356320164
0.0300886592598705	0.69210655000584
0.0200000000000312	2.75770391300463
0.0226066536395957	0.500000000000022
0.0438477128698625	1.5952163649213
0.0200000000000222	3.07203492145694
0.154991076031357	2.72099707903563
0.0949023104217986	16
0.0200000000000227	0.916747601148189
0.178998313416443	1.5557461268388
0.151944799835809	16
0.319999999999978	0.50061071707616
0.319999999999971	16
0.0270981008958861	0.500000000000022
0.112781831685028	2.16470952451496
0.0654766656060991	0.500000000000026
0.0230620458033396	0.500000000000022
0.0200000000000224	2.36797543223559
0.131218544162178	1.2162475788544
0.319999999999978	16
0.154512552576383	1.82412112909491
0.287104887387082	16
0.152310877845218	1.78299610401539
0.0620177212999256	0.500000000000624
0.319999999999977	5.49592804211598
0.0847503999598108	0.708531704353131
0.210709283983241	0.653253639291623
0.0895619260519879	0.500000000000022
0.166662330015741	2.37493727601797
0.319999999999978	2.97028249582237
0.0373808356499264	0.610046055185043
0.319999999999978	1.22379565008024
0.0860134014919198	0.625156479108107
0.319999999999975	16
0.0256412962255681	1.625915886002
0.109395199853795	6.23468931109794
0.132859634690569	6.92836586392313
0.245770029124641	0.500000000000023
0.0200000000000222	1.07303292498277
0.149302856173234	2.21324841461558
0.0344561487285986	0.500000000000023
0.222265660580666	0.501183042259347
0.250963477352451	3.8743014406165
0.151133582400655	3.12487799397118
0.0913816283958287	0.620251174006652
0.0978021114619659	7.96889775673481
0.319999999999975	0.500000000000022
0.159631422207826	2.94445115066322
0.127394895722177	4.74062005339542
0.0590500806604316	4.88484406965746
0.123521564094814	2.38682393789027
0.029626370665174	0.500000000000022
0.026628927468578	0.500000000000026
0.233789627221518	16
0.129764526122454	2.64824048977705
0.0238326237353246	1.55347349322104
0.0696081180500641	5.7026444110999
0.154203400731019	1.80380380791185
0.307770077243732	0.500000000000022
0.144613645086627	4.70161970906702
0.0256933475398736	1.21420182058422
0.129751679258572	1.51567692886595
0.13360907180021	2.77033808209713
0.0200000000000225	0.500000000000023
0.319999999999961	16
0.220467220430016	15.9999999921157
0.0515383953784248	0.509130789113641
0.319999999999978	3.4658145231157
0.319999999999977	0.500000000000022
0.0890188086310624	6.1526088686985
0.0200000000000226	4.17112621492493
0.0256337935146508	0.500000000000022
0.092150343211571	7.05119269644179
0.319999999999977	11.8009115357884
0.0238312372975253	0.768562086197925
0.319999999999978	1.73095679392523
0.0395553381403377	0.591316081447422
0.214746293036347	0.708507570479339
0.0370518203917352	2.71876625582774
0.0899834455970872	2.12751693577809
0.0213385007601844	1.77414110899581
0.10016222761251	2.20054176208478
0.0899887337271705	3.87658833457275
0.252740441931862	8.82926649216648
0.0200000000000228	1.45611036087155
0.080447334986516	1.22311283218318
0.22487185380187	1.12610616858559
0.224362027790388	3.96894089480109
0.319999999999963	0.500000000000042
0.172294647931682	2.38041037751748
0.175138440304359	0.731360217955829
0.0200000000000229	2.54980268258574
0.0241396093526211	16
0.105814910885087	2.43599031479677
0.207908428761304	4.78128552839294
0.0678966500170762	0.500000181698311
0.0200000000000255	1.13156009866876
0.0311432199555268	0.745162895881936
0.319999999999978	3.07163564502892
0.0888240046046711	0.500000000000023
0.113525537163601	0.945347184867482
0.0506847325747523	16
0.253965513771403	0.500000000000022
0.020000000000023	3.25344394092654
0.319999942380005	0.500000000000022
0.09015180032009	0.500000000000022
0.10531072577834	8.90103960029077
0.0200000000000226	2.62217531678341
0.0200000000000222	0.500000000000022
0.050677468649362	0.786262445054191
0.0200000000000224	2.16292190960179
0.0947818435591188	1.74261085274926
0.0984805783020375	1.59740386525009
0.270597895951668	10.9183076663379
0.171689946991843	3.25208858513108
0.0228642803794647	0.838482752794041
0.0990622250837719	1.46176851700591
0.319899395699651	5.40097260973337
0.0890180284828786	0.915839163066741
0.0998097379946318	2.43893508402504
0.248513543255794	8.28333958523976
0.275045927415087	0.500000000000023
0.0200000000000222	1.88617048967749
0.192709797365575	11.2157315642376
0.0758506241861068	1.28881822596792
0.173602474259731	3.19168944151554
0.237490970164163	16
0.241599724146193	1.21341002834961
0.143637709846862	0.500000000000022
0.12167281961268	15.9999999899139
0.11522524698686	1.06643234471873
0.0365331002079495	2.64728854834891
0.130384752747696	0.973368099652801
0.0317756192205813	1.29788491698077
0.0785959950743566	3.69537957148548
0.154421938679392	2.77544961918568
0.0859620447467302	1.64740539113568
0.0803765606879046	0.798706772714404
0.0200000000000222	1.61127678738937
0.302582141536298	16
0.131100336177426	1.03275815359596
0.10247175759133	15.999999999996
0.317853059491095	4.86204315093237
0.275350055077471	0.500000000000022
0.319999999999957	0.500000000000044
0.258972576275475	15.9999999999982
0.0200000000000443	1.1518066033695
0.319999999999974	0.633266446913581
0.0689677755633855	10.1230419774816
0.0895285944288596	0.50012815950707
0.223805908258852	10.1186323740398
0.319999999999965	0.500000000000037
0.0200000000000222	1.14939173659317
0.0249321477079264	0.500000000000022
0.0809221534675248	0.87082262529726
0.283910056665007	16
0.0900913856532216	1.74737375508049
0.0200000000000227	2.2435035425059
0.0240812074693281	2.42351909971312
0.0200000000000233	1.25537391323953
0.0887094453035402	0.500000000000022
0.0879028206563287	0.90463216756518
0.198106762256729	11.7112797147278
0.238272827306501	9.58484655469876
0.259474053051456	16
0.216325658198608	0.500000282355715
0.256430496596851	10.2962729965063
0.104844198755153	4.62814937392619
0.0648224319031314	10.6918604423881
0.0887309749385557	2.35293414667949
0.217161601235513	3.36434192719865
0.082177080237525	4.76798091198725
0.0908590220785596	0.500000000000022
0.0529996771394008	5.05520486374963
0.173588505121096	0.500000000000022
0.144423327014093	2.03838638340515
0.0910584893229818	0.500000025004065
0.119271577799203	1.15957895105281
0.0307554417357176	1.79877742984637
0.0669856793364569	0.629035488231089
0.155427814762842	1.89363929688891
0.204960131426775	10.5990454148665
0.319999999999927	0.685534551734489
0.0291906043710723	2.09698223647588
0.0242126625119552	1.06151761546784
0.116334236261389	2.68407977443133
0.0777738981691267	2.60397902002502
0.234418230278716	0.500000000000023
0.319999999999967	16
0.0424051216441336	3.73882311986264
0.0292687877647836	0.500000000000022
0.247686740239914	3.57150578569109
0.0229207046777814	1.12191923293731
0.0696061138501299	9.61811002850941
0.0808859713845549	0.551036563180758
0.0200000000000222	1.57023174474765
0.020000000003581	1.22178930840302
0.0725454580654172	0.500000000000023
0.0219245102579332	3.06411852859531
0.0653530225709495	5.97929807441398
0.0932029503026276	1.33199977084297
0.0883709743584711	0.500000000000023
0.0712951860681183	5.63336359792784
0.0855025158486754	3.09963915653267
0.0788614798095103	2.4238554384468
0.319858360850015	14.3501690507398
0.319999999999978	16
0.195872357637453	11.8636023919484
0.0392899897577021	4.69774101710538
0.263045359820051	10.4297300489416
0.0888268426648146	2.57077076677493
0.307538382066424	16
0.319999999999978	15.0224315390082
0.319999999999977	0.839383665083091
0.208448703739724	0.500000000000022
0.0724554291530165	0.711570829234094
0.0200161273884958	0.647531009203952
0.319999999999978	0.55729561497643
0.303421709362391	0.500000000000094
0.135534871262393	13.9321835171394
0.0200000000000222	3.97664906514566
0.0604314832102572	0.500000000000023
0.313116251635605	0.672507841703203
0.319131961117459	0.500000000000034
0.26658244447998	1.66479916957697
0.0200010007802723	3.69490563397786
0.319999999999966	1.20031684003559
0.108191505597636	1.77882222965524
0.088935229407344	0.500000000000022
0.275092021403044	0.833121707634043
0.199075763267661	2.05762418584553
0.319995162083028	1.01244513088846
0.112814029487976	0.887958821700059
0.127911411893914	1.04925079272482
0.04348715089289	16
0.2676021137279	0.500000000000022
0.190917879308393	1.34646577528367
0.0866925202267348	11.5346042181176
0.185805376185049	1.63150072830249
0.0311254378284596	16
0.0626626640952404	0.695668908324414
0.230735038629283	1.05052270512053
0.271736662852096	16
0.0200000000000224	3.91444691319953
0.0200184440132098	3.97791042064133
0.319999999999976	0.987653017768769
0.319999999999978	0.97677135922733
0.290419506195923	0.500000000000022
0.0876609264678933	6.67255459131
0.319999999999977	0.500000000000023
0.319999999999967	0.500000000000038
0.307004464916237	0.779734856170084
0.0317624511877506	0.500000000032285
0.111220413818636	0.500000006766803
0.0534097937833091	1.24609325781021
0.154388581486379	1.21730177686916
0.134751846931165	1.04100192709684
0.290789300971301	1.53442206386425
0.228899198799267	0.732946783901553
0.276818709283343	1.88099520193358
0.185114467927703	1.61691899541735
0.319999999999978	0.752275858366996
0.230595494167532	1.50484370386979
0.075725190605447	1.3923870244631
0.0255878225691352	0.539188992134101
0.319999999999976	0.500000000000022
0.160052300093331	1.3906874725421
0.202983941786821	1.5277865303225
0.0606614112000237	0.550173287945612
0.191685579913988	0.920013704405933
0.180539301514778	1.27286810257667
0.3152849172176	0.505516725351169
0.319965246112727	1.11457063464774
0.159075000557507	0.927530472408081
0.240424188851201	0.695941003551684
0.254437195108147	1.11502616892784
0.134984263051827	0.50000082743233
0.135007034242719	1.33420491567743
0.231782242152026	1.05533621550361
0.139861718678467	0.500000000000022
0.0944424277028875	1.90259395385746
0.0371450058689359	2.22627075763641
0.021486943439238	0.500000000000023
0.196935403300461	3.20630801264071
0.319999999999978	1.83680588672556
0.0493244787476544	0.50000000005176
0.195625308387897	1.69940080735158
0.0405817369836996	7.81463195800297
0.212991476160956	12.2140255967542
0.166193060999633	1.04311275861688
0.213221002399997	1.1216167346672
0.125825093152335	2.350232247832
0.163351835672779	10.4659470826674
0.0953886397083801	0.837494028353899
0.0551513135277287	0.500000000000023
0.11362920534168	1.57697448846911
0.225218382521356	3.29256061419265
0.109798733930841	1.69638240526956
0.319999999999978	0.500000000000022
0.141189979058792	4.98474828296798
0.0805775963856467	0.590379764866587
0.319999999999978	0.779758036412826
0.200795020675115	1.39475967887901
0.0200000000000224	4.12087867817915
0.106150097940457	1.95315242154832
0.319999992423466	1.23120291884448
0.196947513751713	1.5805874691478
0.3199999999999	1.13660433809487
0.319999999999978	0.500000000000022
0.0584936999523362	0.52452218661847
0.220139282061515	6.57146552752351
0.0726178203204585	0.701605542233138
0.0200000000000226	15.9999999991176
0.199925600058925	1.7882087703457
0.0200000000000225	3.89863475713816
0.261731866874316	0.500000001010064
0.0866351685006451	0.780306951788626
0.0613400604073346	0.666642090954494
0.319999999999977	0.815409153086772
0.045367679277461	0.50000004401989
0.0864618702896996	6.17213819184111
0.319999999920872	0.500000000109592
0.264019409920598	1.29656405339119
0.0219499270785933	0.500000000000022
0.0816442334598884	0.603508848393201
0.107192399150139	0.500000000000022
0.123638280812951	1.75085349709655
0.128542338243536	1.5948768514831
0.175639018117549	2.04619358742217
0.139669581440195	0.992276773254369
0.291566821558156	1.7049146581812
0.135349065730574	1.20901984227411
0.135298312306027	7.52128689901838
0.182498337927806	2.33596900517989
0.16447729736212	1.26672878404896
0.214287934453223	1.20978697057222
0.180899726185309	2.93830163422968
0.0800677343579893	2.55265571597423
0.142621187779347	2.21825042036991
0.191430914561636	1.41030336205051
0.176355872239621	3.14139142311231
0.0200000000000224	4.13113600456904
0.211561682763297	3.88142991716716
0.310296225834327	0.500000000003234
0.258073613902004	0.743836343641629
0.251402060123313	1.02140566182218
0.225620304908345	0.991089707619064
0.203089353368278	0.860933111655533
0.284300472227886	0.584513501754414
0.0200000000000222	0.500000000000022
0.0372784335394423	0.500000000000023
0.162621363996431	0.852199820656171
0.0804181376898697	0.500000000000023
0.101319335423337	0.800965087338375
0.0200000000000225	3.3846156818709
0.294183758512656	0.500000000000022
0.0798445668453112	0.500000000000022
0.0957489122454475	1.29063236399681
0.319999999998111	2.12481215740994
0.19141214965237	0.500000000000022
0.19428059383831	1.01965849853699
0.0294246047455491	0.607859100998323
0.179789395527863	1.38656617774894
0.210964989357231	1.312354888162
0.319999999598659	1.50503423553417
0.319999999999976	0.840971923287337
0.264465317409264	1.42724040543186
0.206220592058449	1.54930710720516
0.319999999999978	0.977876209534623
0.201483315288327	1.27297171297356
0.145722505862176	0.963204502172524
0.170098142327538	1.01275224635558
0.245271219074847	1.48384371611767
0.143789977024047	1.30187095430379
0.183578332136466	0.878182441757912
0.319999999999975	0.755129306420429
0.199466713931091	5.22025453953461
0.175860402439444	1.68287915889574
0.270180733258796	0.500000000000022
0.122346845774334	1.09820245071095
0.229122802098109	2.42729714585765
0.117372101756512	2.4536907836038
0.205801032339084	1.82404043711896
0.253325694637563	1.31625932935397
0.319999999999978	8.08898131136516
0.225663797361664	2.95384795118815
0.118973260491561	2.11261400220188
0.0960550987901119	0.669303151679318
0.150502584107897	0.838666327412374
0.137942885600021	5.37784998011348
0.196336594923667	3.48488625538358
0.254077135513574	1.20782424536318
0.078115331210895	1.61318036284655
0.150173583950915	0.50000000000206
0.0616828704493015	1.22046250086576
0.319931249831254	0.500000382947606
0.0200000000044437	0.517767461092691
0.23126458670743	1.34919700893413
0.13411801403114	7.14739511835091
0.240167437840808	0.828900628395135
0.319999999999977	0.913274275087979
0.0996654206745347	4.43065900042327
0.213460303211539	1.3870118940205
0.319999999999976	0.500000000000022
0.188325957470682	1.0413521780201
0.104638452425554	15.8312910046165
0.291348476010461	0.500000000000023
0.116359772191541	2.22119200726022
0.319999999999978	0.500000000000022
0.277537062890705	0.70388128968502
0.027977296718244	1.06799125740792
0.319999999999883	6.35179900899286
0.118507133484921	6.76207089879247
0.218949800109173	9.71841513410491
0.319999999999978	0.635940390923194
0.14885893180841	2.6337471102107
0.129302306579849	6.2132301779818
0.188577303228364	7.29996867514183
0.14521826254688	0.500000002926559
0.0200000000000222	0.500171676281558
0.240450234032233	4.88044511665636
0.0957302767088384	0.500000000000022
0.226983646923233	1.90053711297836
0.0838422085428988	0.740374864235938
0.0248217784677734	1.18621758718512
0.318990262047131	7.88402969684077
0.221283992955705	1.11679565059355
0.233497031539402	1.58941862770743
0.0857145775811265	0.572431831993606
0.0409043556428598	0.500000005601817
0.0200000000000223	4.06928495698023
0.303941532857565	5.14207332621564
0.0200000000000226	4.09294913261667
0.318123662604134	0.500000000000024
0.209955411117104	1.11569541801051
0.0940882481425099	1.17580935571236
0.201882157487127	0.500692793083545
0.212937968988742	1.48400657450631
0.0200000000000224	0.500000000000024
0.043254070638935	0.500000000000022
0.244534859160401	0.814662661534114
0.127027250501458	4.97818365262384
0.254919143699439	1.20288314322273
0.210451816581648	1.04162457649068
0.275534966617261	0.500000000000022
0.030075063655329	1.83382475904543
0.212089023984154	1.25015845715428
0.0931327704683059	0.500000000000022
0.151969499730788	0.633501113609261
0.303569909536928	0.500000000000031
0.0861948660894322	1.82294476590088
0.319999999999968	0.97884322365355
0.214851220662851	6.9809917159411
0.319999999999978	10.5534595502016
0.171788779667203	4.47989288759106
0.0780286460558898	0.659082122281216
0.208825909373482	3.74123400606953
0.263279690767311	0.908957354259205
0.180269960160786	4.04292999854825
0.0200000000000222	3.71774113947296
0.0718322384932432	0.500000000000022
0.121427186063893	0.631084808688373
0.184929793364024	0.500000000173761
0.319999999999978	0.500000000000469
0.147207860263704	0.500000000000022
0.319999999999978	0.500000000000022
0.0276045479081211	0.762647151181365
0.0539248637517844	1.85260983732708
0.186393670469635	2.77963633976715
0.108576514146453	1.09179541854802
0.29581099867388	4.9873061718211
0.124624359212979	0.938503315618819
0.319999999999978	10.2751678856316
0.146953797097999	0.500000000000023
0.135593987265937	4.30781118621944
0.0761883071075769	0.500000000000024
0.116564534989778	0.92517797735006
0.0579306931080951	0.696476160716267
0.190750960347362	0.538136617114707
0.306951708110388	1.02604848708234
0.0904353008734542	0.713287009730206
0.0200000000000222	4.00527586055848
0.241491123577847	0.500000000000022
0.0842565178901989	0.500000000000022
0.117114989471026	2.47747141344281
0.319999999999392	2.36538707056774
0.0843421330801176	0.811918245833795
0.0200000000000222	0.500000000000042
0.104379955159995	0.880382875755372
0.135006108297701	5.37854655596777
0.138076837911503	1.22562046776245
0.0200000000000222	0.500000000000043
0.02130634529353	0.500000000000024
0.128639333046512	2.07275897146695
0.319999999999977	2.3487765239301
0.319555842119435	0.500000000000029
0.0814264059396112	0.729170438248211
0.144622422943035	0.500000000002848
0.319999999999978	0.500000000000023
0.236110675359415	1.07338326224887
0.319999952552814	0.940353414103395
0.0738560339462113	0.66096980562451
0.26684420399035	0.500000002166252
0.0200000000000222	0.510763829983858
0.319928979516321	0.565679006170144
0.319978008028467	15.8082063111138
0.319999999999978	0.642515319858014
0.0782817066002485	1.57851844577689
0.152555180186591	0.903437285538426
0.305697183912704	6.48687805373531
0.319999999999978	16
0.115875068477059	0.988976358096665
0.219050380170702	10.0868887839835
0.314902662777697	0.500000000000033
0.175221657273132	1.54737783723533
0.318511440760667	0.847310764402707
0.0801676974609296	0.539419676360686
0.0200000000000223	0.500000000000022
0.207896025467824	1.48595157528633
0.129243274983773	5.8891223448704
0.246894851287345	6.40075659728526
0.135589315771946	1.81373195564823
0.134175700990445	16
0.0965283729667674	0.500000000000022
0.16502370826755	1.30622740247691
0.0557822891375809	0.777736092508425
0.30892011795333	0.500000000000023
0.215700165902506	1.10155244704471
0.0200000000000222	3.95500726221325
0.0200000000000222	0.96660768131997
0.0847827036004224	0.724843668343376
0.315882602868206	0.500000000000023
0.319999999999958	1.05815394799096
0.316960788830113	14.7436022670753
0.319999999999977	0.500000000000023
0.262151451908816	7.01530095300257
0.214967369831199	3.75175322951279
0.0853980285680764	0.79073179096685
0.24999820376837	0.990535048658833
0.0635855149094383	0.500000000000022
0.0406944431375447	0.756270163423958
0.0678759352175411	0.500000000000023
0.0244779198352388	1.1886271500397
0.161635461084022	0.500000000000022
0.0407984301826287	0.500000000000025
0.304812780869507	0.500000000000022
0.0740178305808396	0.625949955891154
0.133414436913665	6.31338029133881
0.0537134947137138	1.86640752399975
0.319999999973289	1.10065587176654
0.0202243588813543	3.79862573636387
0.272006463943364	3.8053907451551
0.193535717642979	2.52240143439422
0.0200233559333808	0.500005713364044
0.0886716727491187	1.2207425399982
0.0371251006280693	15.998919548094
0.319999996067352	1.01265366765368
0.118921123704282	3.95092359447468
0.319999999999978	2.11153925237854
0.319999999999978	14.4898752604353
0.0349342581224593	2.11112308071441
0.0250053621082755	0.783139641890552
0.319999999999976	0.500000000000022
0.319888749408391	0.849482685278274
0.0347130558099782	4.09791017757594
0.319999999999974	1.78229365099691
0.319996158656424	1.09754371952559
0.184366858415991	2.47834278130482
0.0762868893509586	0.500000127191485
0.0302705013814148	0.500133587362938
0.0765254440868114	0.974900394642623
0.0681845741503701	0.500000000000022
0.148935414509143	3.94083816471853
0.128849692464154	1.55663935331168
0.0200000000000381	0.500638257730698
0.296583638294982	11.1188933056187
0.319999999999978	0.500000000765752
0.319485216845111	1.12732445560925
0.154441476267477	4.31398673805632
0.319999998616264	1.20808533924868
0.319999990161923	1.39268150317885
0.319998357415524	1.0346761455583
0.0678748455288411	3.05229670500602
0.268403147049412	0.50000000000003
0.319999999999978	9.59473647323774
0.0200000000000228	6.13144906440877
0.128796541947683	1.17618094627139
0.319999999999978	0.666777270322683
0.198127596438595	1.45657487208173
0.319999999999978	0.500000000000022
0.0951789159969266	2.37911329828638
0.10385136760672	1.80509026599083
0.029849577436085	15.9999999991285
0.276501269500191	0.693109127013336
0.07393280271341	0.500000000358605
0.0208885370915781	6.43444587932855
0.0703737654300778	2.47128485202445
0.130833301991915	4.12344346902835
0.319999899992584	1.12665077446654
0.0200000000000224	1.27431677215727
0.0664755662472648	0.500000000000022
0.139637786924415	3.21426096595359
0.319860216964476	1.23359449088288
0.264058644127437	4.03602934196016
0.319999999999977	0.500000000000023
0.0421003349178716	0.99896279743386
0.10417934369107	0.985125405699643
0.0586847931649631	4.02971222131174
0.31848372953272	0.500763787441418
0.110898784429677	0.882112802980941
0.103637479550359	1.83860841678408
0.319929496270716	11.4910712038974
0.0200000000000223	1.46759916678407
0.0262916641732851	2.88958961291914
0.129174362665046	2.22094472340456
0.319999999999977	0.500000000000023
0.0710921966300411	0.695267863165198
0.0628465543535963	0.97948853194923
0.319999999999977	0.710403104539073
0.319999999999978	1.09581171370202
0.0893528657101651	2.09088875804737
0.161916360280089	3.3768751954202
0.319999999999977	1.92809678404514
0.319999999999977	1.49189465404187
0.0366554369734745	2.32504157144999
0.0647986362362718	0.500000000000022
0.0200000000000229	3.24303124858394
0.0200000000000253	0.500000000000025
0.280564975266034	0.500000000000022
0.13801985205806	4.10828866308259
0.301563652432106	10.4450305733131
0.319999999999977	0.500000000000022
0.242476912292184	0.500000000000022
0.280957505699159	15.3406593615865
0.0367523864467748	16
0.319999999999976	0.939635680284607
0.0667222556247928	0.500000000000022
0.319999999999978	0.500000000000022
0.319999902922828	0.970275537086498
0.223365018582609	3.0447595149871
0.177412318251266	0.56826381279327
0.319999999999507	11.997605201546
0.318977044597962	2.96538617211746
0.145208090746523	0.922460027277655
0.022209158213931	0.500000000000023
0.302866591063245	0.500000000000022
0.317790584310045	10.6237286538948
0.0308498787616435	0.718532497856295
0.0876671536101206	1.34622245704831
0.131456313463288	1.58096988819644
0.319999493762564	0.74876497980691
0.0336846613418037	1.72062407600831
0.319999999999978	0.500000000000022
0.0635650383661025	0.500021015677204
0.0760387501536412	0.500000002846181
0.319999999999978	1.51629732759071
0.197689095832896	3.54396595463431
0.0590851109233132	0.625700824746701
0.0289537202437829	10.0379321831769
0.0815464078287312	0.505055495872128
0.0206871828913042	1.26608802822268
0.319999999999978	0.500000000000022
0.0322220434967178	1.80262279911333
0.319741973766208	1.75784880441572
0.302187091509277	8.90762161655914
0.0200000000000304	2.4442491723474
0.0251505829634835	11.8426336669645
0.24744858360818	0.636695995066391
0.319999999999972	1.42294314147509
0.319999999999978	0.843575241645307
0.0438423443759512	1.73938635847725
0.13242658480846	6.05068003776816
0.0760713465056025	3.12653901693462
0.319999999999973	0.602219897406538
0.319999999995267	0.657033820837089
0.319999999999978	0.500000000000022
0.0857542732633848	2.17011528385208
0.319999999999978	4.03831960780016
0.0200000000000224	2.93210896365198
0.0200000000000228	0.798964021070709
0.0793205540729376	0.500000000014327
0.319999999999977	0.500000000000023
0.0247879630892401	6.95309731773266
0.0225152959175956	0.657381882699738
0.0281225708713047	0.811429702768121
0.0892937136186074	0.840458600143397
0.319999999999978	1.10743551946852
0.0980523712024965	1.64250318193997
0.319999999999977	0.691811788402626
0.319999999999976	1.65134828326987
0.0200000000000222	0.500000000000024
0.0807265791569987	2.58498817526123
0.118067394178152	1.99838966138763
0.30258489432073	0.500000000029699
0.319999999999976	0.500000000000022
0.319999999999978	0.556092548063563
0.0315155029817386	1.48714100624091
0.0302832109676449	1.397587170425
0.319999991419698	0.500000000000022
0.0609499780110695	3.22814960467804
0.145175967473904	2.2107196214643
0.28412150598781	0.769894424081054
0.0611473925728508	0.500000000000085
0.307769185289598	1.40344680454011
0.316798832381819	16
0.0710940057957021	0.500000000000023
0.0200000000000222	1.82271732517634
0.0562070073194301	0.500000000002727
0.0200000000000233	2.1626844574948
0.0200000000000223	2.28153981718091
0.0200000000000222	1.15699809147828
0.031325188037322	1.50111205733037
0.319999999999976	1.77021653614083
0.319999999999978	0.500000000000022
0.31944373266949	1.08955159368828
0.0324803536002259	0.740804196833403
0.093574937998184	1.50750746150434
0.112313929003606	2.8902774387958
0.0940990177905762	1.03788953381263
0.196387763579762	5.83512448033252
0.257302269213367	0.500000000000023
0.0200000000000228	0.500000000000023
0.319999999999977	0.67061120713461
0.319999999999978	1.29809741467793
0.0649357089959769	0.5000000000001
0.319999999999977	0.500000000000022
0.319999999999968	1.59713181971733
0.29127871352763	3.76871216366915
0.278403831725385	0.500000000000022
0.198031018190923	1.11011637422848
0.175720642706135	0.500000000000287
0.0200000000000256	2.01224331631092
0.1274712464402	3.79976148338754
0.0774684718185896	0.507478805424304
0.319999999999973	1.3649414037454
0.319999999999977	16
0.125627549392778	2.12041542763425
0.0736464892361463	0.500107859468802
0.319999999999978	5.87907490685449
0.0689742388180672	0.519814491806434
0.0672042019667455	0.500022584352956
0.0477893450396694	0.604846912329597
0.319999999999977	1.05214512508792
0.0200000000000234	0.500000000000022
0.0232912662289057	1.01228716379048
0.269112681997745	0.500000000000023
0.319999999999977	2.22699409236278
0.132115905671319	0.787195003402925
0.319999999999968	3.17543469557727
0.0836494633261448	0.500000000000023
0.0897782838976501	0.787476438959506
0.319999999999978	0.59394462684975
0.16041231315013	2.32708394223818
0.278736557795921	1.24020280755825
0.319906236045649	0.60653145346392
0.237619854924549	16
0.319999999999978	0.679610608318965
0.319967047010976	0.791083179859508
0.319999999997333	0.87738902099887
0.0410855710378387	1.55843983866768
0.24034223988525	0.942190686025467
0.319999999999978	1.56669299615446
0.0236175017115689	0.500000004601773
0.319999999999978	0.748928413281417
0.0200000000000241	3.64473110193944
0.05719879405726	0.923964107200296
0.315527405785039	0.593195150502303
0.276585987277282	15.9999999988735
0.0314093825347242	16
0.020018646902288	1.12330300286023
0.319999999999978	2.53439459085639
0.0285026077336931	16
0.319999999842017	8.82127886495384
0.319999999999978	3.44639492405556
0.25143484905584	0.500000000000022
0.319999999999978	0.500000000000023
0.319999999999978	0.534440239561252
0.147226142669364	3.40253469670751
0.319999999999978	0.554127803685031
0.132371053519814	3.2111286424159
0.105067128244789	2.27895835375496
0.319999999999978	1.68521732438519
0.0480751691200542	0.935761687060986
0.249113528511418	3.73265288565745
0.0734030294124946	3.05481640185987
0.0200000000000222	4.71708247046123
0.146176610276004	1.79523042903228
0.155395755585942	2.53796431636135
0.218981375018472	0.997522311831498
0.319999999999962	2.78528850912876
0.163575127655332	2.33078027049218
0.319999999999978	0.500000000000022
0.0200000000000222	1.82249320422232
0.245237563991848	0.500000000000022
0.193458217426447	0.500000000000022
0.319995412510948	3.29229586657453
0.319999999999977	0.500000000000022
0.252499074099452	0.500000000000022
0.117261620912151	5.17375198165265
0.0637778567982168	1.2346151198716
0.0200000000000224	1.92632435772404
0.188286939961885	0.848873911145387
0.319999999999978	0.691589608830596
0.0200000000000232	0.515803504464541
0.188307344240075	8.75001866046626
0.0929501702384425	1.86374953207224
0.319999999999978	0.500000000000022
0.139008438098751	1.14785322734921
0.275625064180917	0.997296506645766
0.0200000000000291	3.36629746698125
0.319999999942176	0.518431801512437
0.319999999999976	2.7034022646479
0.167579014404535	4.33368633334321
0.319999999999978	0.624426317869953
0.242753169954307	0.856580792336288
0.167318676914797	9.80081077301322
0.243113183639826	2.55186428920071
0.319999999999977	6.20482908885818
0.0522647488360163	0.542688840103249
0.0847233565849824	1.98306313156536
0.319999999999978	7.65829564666159
0.113387642566596	3.57756371296556
0.319999999999978	1.11562186766586
0.276415224158937	0.596748490106664
0.0200000000000312	11.8615578735331
0.0200000000000252	1.87663852027989
0.089203778017512	1.52817043186697
0.319999999999977	3.10746027392941
0.0699048130658346	16
0.0238644658318865	3.81122262046647
0.101373677658297	0.641345231420582
0.194053402102425	0.849432489026479
0.0371471837024575	0.500000000000022
0.319999999999976	0.500000000000023
0.0942472554217316	1.2033644699599
0.128976702152629	1.97545354637269
0.117088310341202	3.70467368404781
0.0918032780746979	0.594900993959363
0.191929034126528	2.69945625471611
0.040270434642648	0.500000000000022
0.319999999999977	1.05328279862475
0.0217336464851972	1.21557548421446
0.14950502219363	2.89814813851518
0.157736974890514	0.910470194768047
0.301929742291338	0.500000000000022
0.028959036147584	1.91008552874888
0.142792592259554	0.746564382383541
0.0756817151922524	7.7971140183484
0.0328724003401844	0.649264711241396
0.132378921410704	0.595902670334128
0.144678104454759	0.695161682299563
0.0200000000000222	2.014155259794
0.319999999999977	0.500000000000022
0.0314478343394253	10.769410854764
0.0200000000000337	0.503168974816197
0.0698371500069341	3.46329758304224
0.265941292756494	4.45808742914468
0.167744177616163	0.500000000000022
0.319999999939782	1.76405736793066
0.0971462297435939	2.55198690245244
0.0979125400875756	1.22261488030518
0.181050933572552	2.40837300499586
0.114789757944482	3.23044158275633
0.14287923318333	5.78802336369324
0.319999999999978	1.62386056547358
0.110021277391185	2.55245058320628
0.138559130006849	5.21556803751519
0.0980947729643892	3.10209182466749
0.0370363588785928	0.755712699503397
0.0744243682860362	1.99198986426084
0.0350143117461931	0.500001334938924
0.191589174558078	2.19585034328331
0.158980150786857	3.17236812154847
0.154444662379632	1.97393013681644
0.0899442198370116	0.500000000000023
0.0535930486451291	0.500000000000022
0.0268487379480873	0.500000000000022
0.0337511716919703	0.500000000000025
0.195823120147559	9.19603812461433
0.040842027569188	0.736071310158102
0.123724640176754	3.46827498340218
0.0394079429598904	3.87743905293497
0.0466144310362	2.64679118591556
0.200575665631747	0.765698672545737
0.237278747129441	0.500000000001619
0.101755722381075	1.95013052671191
0.139000457448236	6.35559266884834
0.140871417311909	2.39544478813741
0.0374604631655331	0.693779749983016
0.0745491878195044	2.1599198914207
0.102147127784056	4.39824283353328
0.110859624722538	2.6343080265746
0.160405920260343	0.85001564054695
0.150501860894538	4.25281531744221
0.153650174059892	1.99163622687554
0.17549945360939	2.88135951793322
0.190621002603376	3.21218873409417
0.10608538091071	1.69032212836032
0.143254686195848	1.92366359906192
0.139713624357218	1.64284363056202
0.0277185764854036	0.500000000000063
0.106641654476098	1.57844289973051
0.0946500208531563	3.71327307615494
0.103094246843633	1.61380659085056
0.135461859077698	5.5892898483431
0.0344863875373815	6.87451881481126
0.125532809032363	4.58754638375069
0.161273692323363	2.31445676393848
0.143442105863672	1.98154664692604
0.0839562803441648	3.35771420420739
0.0200000000000222	7.81054080902579
0.18759735992885	1.14951572916992
0.0261933403928688	0.915920303311973
0.0375856179379459	0.500000000000022
0.0200000000000442	3.32748431726776
0.0751420082916501	0.731253793578807
0.0200000000000224	1.33012657616087
0.319999999999978	6.50654886008617
0.0764848259550462	0.705636949768948
0.319999999999977	0.500000000000023
0.0200000000000224	1.41466953209964
0.284156933814806	1.11459284148935
0.120772494401613	1.04735716812157
0.0753424204056677	0.501171081060383
0.0317252581819697	1.54610826336817
0.133071654997961	0.984724148098326
0.1454109684987	2.66994393998971
0.177963931211623	1.06916733964297
0.0200000000000241	0.500000000000026
0.0889420830836043	2.08779489533322
0.237958366636629	0.662639066185519
0.0200000000000222	7.5794484482106
0.0200000001168552	0.857561728998691
0.319999999999978	1.01037210895649
0.0830220181283776	2.79195100348397
0.107155357719186	1.73879669985161
0.319999999999977	1.42802191893171
0.283140251323136	0.866762697969848
0.0354924306872862	0.778543355404307
0.0591735211699631	4.79018456552404
0.196937636103104	0.500000000000839
0.092820787326448	1.44215805466297
0.10501299714192	0.852233454829613
0.212028823428117	1.35393249215952
0.0369754721476978	1.54955801802769
0.224533266809605	1.64803975200105
0.184745458273933	0.848211086744765
0.176983411503955	1.52742638034904
0.0537443100956762	5.24544016603784
0.319999999999978	1.14378857414742
0.0284367171059435	1.30938625885063
0.151371375972633	1.35796172660899
0.0509704264968847	5.17864626354901
0.0376516302888334	0.675173857435488
0.137726455924394	1.50943348786002
0.020000000229497	0.786035028165188
0.181663480920256	1.27763882605163
0.0580953951765272	1.33863842622084
0.0776917652731105	1.31708237370843
0.0433595034531903	1.14424559466601
0.0980708899941433	3.04971947833903
0.155462989552764	1.79657369454506
0.0289754308230516	6.47091148312263
0.312134926151093	1.1400284129324
0.14743953974226	1.52705579194714
0.034959031444776	0.76590970109181
0.319999999991839	0.501225428648238
0.0412091443401054	3.00536477835719
0.0870547708094533	16
0.0493049979404238	5.25222774563492
0.251621028421696	1.04347210372345
0.0270573321242869	2.83325535558137
0.0246890856873119	0.649123570401044
0.0745130924772597	1.72236742801016
0.0273554620071996	2.79950569567242
0.223602402103627	0.500000000000022
0.085336042454459	4.99410122290058
0.285756883730361	0.805931489844429
0.126958223957904	2.0107251126335
0.141507681440363	1.90108311398722
0.0817478908681091	2.04238580601922
0.0788371910437066	4.89102315773795
0.160941170577637	1.42473725692089
0.0307015644381286	0.500000000013083
0.303961088447786	3.37648220067082
0.1072856653345	2.51499398316732
0.319999999999977	1.09441398413625
0.0406525786586494	0.705360334791939
0.198413140427348	1.66631893887597
0.088405092995718	9.45488584446447
0.0333948869951094	0.500000000000022
0.319999999999978	1.50379943411821
0.0662352501817692	2.45643727522849
0.169148898508092	0.693275483388285
0.319999999999978	0.500000000000022
0.0677089223887501	6.12582549166173
0.0213014247618189	0.928878127521357
0.0200000000000223	0.651514925833697
0.211433102225363	1.8490787043264
0.242617991413475	0.506044446849369
0.0200003139362174	0.578223402176668
0.0246486862478599	0.500000000000022
0.0895140091536332	4.82391744321118
0.197675997495885	1.13157851513854
0.169795639025874	0.500000000000023
0.0500102218473674	1.70683139704396
0.0543001830546885	0.500000000000022
0.0773773087867146	0.500000000004278
0.156168942199608	1.93226098408156
0.232060928954149	0.929791521913916
0.0772491129273087	0.500000000000022
0.0261678598231948	8.58688996996075
0.0200000000000223	1.48045809134954
0.302714814351689	0.920567630139553
0.319999999999978	0.878559543318242
0.0712893475378373	0.977938391518923
0.135766686348808	1.09737286887777
0.297565085477354	0.500000000000025
0.0200000000000223	1.76195187829112
0.138042174277725	4.15150207519594
0.169267529291148	1.62749780659004
0.0200000000000224	1.65340706021564
0.0200000000000222	1.30598810422434
0.319999962932943	9.29706063602423
0.0200000000000224	1.40936399782112
0.187350307720203	0.668707833579175
0.0418873466320356	5.42406228924632
0.0247906934537309	0.500000000000023
0.319999037297051	0.831851404413103
0.0210243893833121	16
0.0200000015588665	0.500000000000023
0.174203082638699	1.45380381696105
0.035667609123438	1.79446749395883
0.17557493306859	1.59722022154976
0.0747094996332976	0.97042066010527
0.319999999999977	0.500000000000022
0.145823025420713	0.500000000000022
0.117778524871459	0.699011926493401
0.0200000000000222	0.650461008111394
0.13404688286373	2.52671852352941
0.319999999999965	0.500000000000041
0.0200000000000222	8.3019823517379
0.0777848623572405	0.937773302604679
0.29787466905759	1.13688810066849
0.0768223581262654	3.70345649890447
0.218517098276892	15.9999999998493
0.230732718196098	1.65332070912425
0.319999999999976	0.500000000000024
0.319999999999971	1.3908046663544
0.319999999988048	0.761661283055836
0.151101070850604	4.2676038877129
0.319999999999978	7.78308252774663
0.0403767418304622	0.805146085061094
0.319999999999978	1.97677684225619
0.169864332173372	0.741571459725641
0.0529071187149028	0.500000000000023
0.236890505084453	0.63239468322208
0.0378137905992071	0.500000000000022
0.0562786958223441	0.500000000000023
0.319999999999978	0.762924351268052
0.319999999998564	0.500000000000023
0.020000000000023	0.853542356763483
0.0865608910694359	15.9999820441953
0.0682910263401905	5.24387097975955
0.267972055813562	0.835078938192123
0.0632837312409518	0.881765329375617
0.042655982713718	0.50000000000013
0.0968528017303648	16
0.0200866176218215	0.569592830406924
0.156438949862222	4.34571552102865
0.138138288953592	15.9999974071922
0.319999999760165	0.884911492668306
0.125409425056512	1.13215950166482
0.242442096196694	0.817346158838146
0.11959129601486	1.03273048439064
0.037180617447308	2.8668960526153
0.264230939541209	0.97986218870006
0.234133429758624	0.738840670707067
0.134571913488304	6.08604189923623
0.217435092347817	0.500000000000023
0.158902652909738	1.4550513845093
0.0420682240104273	4.30827135539976
0.110901175441389	0.50000000000003
0.0200000000000225	1.14396481670009
0.319999999945385	0.978857684371477
0.319999999999971	1.91579137576681
0.104030350576148	1.03787516868128
0.0995157193499095	1.13901244329214
0.0587947520737356	4.69784314926818
0.182617030890643	1.16136240517003
0.0773010642754102	1.1309096797014
0.165218555477107	1.81913724441658
0.109588655784571	0.801021232069109
0.319994869046151	1.05782701212739
0.228367615063625	0.500000000000024
0.224861777759115	0.993169980391899
0.117654433715353	1.8565951214232
0.109798408387085	1.42745801069845
0.143761542361867	1.20334635906839
0.0200000000000223	8.00965550919668
0.129048805671133	2.02076838409023
0.319991540616079	0.956582294663199
0.192610622472845	1.20258961178279
0.319999999999973	1.38396810009865
0.110174476716865	0.582664247504849
0.259115937546048	1.07041277248828
0.124995915959736	2.41900866531536
0.155051210196386	1.12894921393169
0.319999999999978	7.37222415959943
0.0770013905243821	1.38360257569366
0.282663587021239	1.1653454630072
0.0433133965804014	1.07496931606662
0.044197181095115	0.578142071048782
0.0308301569678103	6.59361402103494
0.0679730980160205	3.97314494843514
0.0477478778455265	2.82558492073081
0.0772356792659301	3.12061536752446
0.242410847059747	0.599559134502309
0.317328372364785	1.42780509776055
0.126237010058481	0.879300085094305
0.107311130498569	5.92008474851696
0.183445272773829	1.74359082685609
0.0202325544697774	0.512103842303745
0.0376649661000813	0.62586403427297
0.207895850253019	1.64175617063046
0.255766654257956	1.6199014318465
0.319999117055463	0.829297655832574
0.319999999999978	5.01043798082907
0.0638542114347753	0.500000000000022
0.0200000000000243	0.500000000000037
0.0293985847403347	3.21141427026988
0.107814477410105	2.31458804987388
0.123001492459127	3.2847561452266
0.0238303018329813	0.856958833910482
0.164221739301135	1.25950613211311
0.0696113716633757	0.680196789576317
0.0911675051169079	9.28652392629479
0.021542839069151	6.9235232745783
0.319999745698038	1.0209082111321
0.0761942421883515	0.500000000000023
0.0200134538476487	1.25228555066427
0.0676491956653092	0.964164957490513
0.0230603632119382	0.500000000000118
0.220291208932717	0.500000000000022
0.198818285350892	1.62837750061044
0.0200000000000222	0.500000000000029
0.14866016941206	16
0.319999999999978	5.93703275750334
0.319999999999978	1.11772247071539
0.0404664354130802	0.887745047197673
0.0840474884244868	0.500000000000023
0.319999999999978	1.01084436188628
0.154915576686941	1.61061190947696
0.224467180168859	0.945655686446833
0.319999999999972	0.930600533434556
0.269787174937829	1.33278709164096
0.0215649429154552	1.17894255286207
0.024135800746211	1.6859358972218
0.172116659282169	1.69091460383746
0.168630306861366	1.6627117933977
0.160944773392529	1.30300125826169
0.0497587013410456	1.02893221509264
0.319999999999977	1.60971208756786
0.319999999999978	7.19202848977013
0.122111114915567	2.63253713307997
0.260554147013949	0.767723615203297
0.17316308175752	1.67073615804321
0.319999999999976	1.1755165830377
0.191785421880736	1.46919966067298
0.194193057304731	1.57121334907972
0.319999999999978	0.789521596855265
0.202322994025969	1.65017292436165
0.195598093542006	16
0.0382012538041705	0.500000000000022
0.319999999999978	0.943336282124747
0.0207185125160732	0.500000000000022
0.0200000000000222	0.695140635722631
0.268734644387857	0.834369796987811
0.0982231199050141	1.08149827047494
0.143792975394476	1.56645281865673
0.170619535143946	1.993955420422
0.165021535664263	1.15323459045877
0.174286198162871	2.11240703847769
0.188882672789201	0.500017103627648
0.319999999999976	1.19880593772354
0.179033349999489	3.37882321353913
0.0892369636292751	0.936310932210757
0.221297510012478	0.50000463119315
0.319999999999977	1.20527424594952
0.126665056884778	0.500000000000024
0.319999999999977	3.12795921132415
0.172626616160707	1.91894976027284
0.104651556258331	0.599636567718591
0.168630329173438	1.79430468674245
0.24235108473296	1.08366320946938
0.231146544160442	1.71628189998211
0.16900303165163	1.17166423019603
0.166932335646997	1.11223293379193
0.0876516209623753	1.1429744297994
0.21478662702368	1.3848392613005
0.256799426103931	1.16149605974696
0.0200000000000222	0.946426307322397
0.275687026619351	1.01599805736197
0.319999999999977	1.18737901685523
0.202613552639008	0.75689701411879
0.319999999999978	1.22901353898155
0.0664751121710015	3.18728298516858
0.154426642353482	1.65708864021815
0.186424086354489	1.54310514090628
0.0865258047559726	2.29899845939909
0.319996202421159	2.01035713272325
0.258012353307838	0.500000000000022
0.0839502180848792	0.500717855917263
0.164503564919267	1.55219981923778
0.232370761527947	7.30265511992936
0.272369644623318	0.65935084025266
0.319999999999977	0.500000000000023
0.0841244779453545	0.500000000044104
0.21884614193449	0.500000000000025
0.0871022894324719	1.25802907192968
0.287832764124416	0.877155600843347
0.0208816862022699	0.838834804350131
0.181638472692091	0.77370820282287
0.302972708832659	8.35798977270532
0.116598754239392	0.612690732602678
0.319998260118687	0.860452257003524
0.123206316960756	0.844486282216017
0.0200000000000223	7.98412187550433
0.319999999999963	0.500000000000037
0.128225745127748	1.74964749290164
0.238130650056998	0.902183201534514
0.2585287017553	1.05947825343161
0.292608337850938	0.500000000116878
0.319999999999978	0.500000000000022
0.117781901514481	0.750161778721812
0.313302749568579	0.943761628086965
[truncated: 97 more rows]
