# Supplementary material for: Diversity of spatiotemporal coding reveals specialized visual processing streams in the mouse cortex
Source: Nat Commun. 2022 Jun 6;13:3249. doi: 10.1038/s41467-022-29656-z (PMC9170684; doi:10.1038/s41467-022-29656-z)
Supplement: Supplementary file 7 — Source Data [file 41467_2022_29656_MOESM7_ESM.zip › source data/Figure5B_PM.txt]

ANISO_ISO_preference_index
-0.925558034966493
-0.720970587654543
-0.842864251194546
0.257757362768424
-0.795148771432001
-0.251234790841767
-0.424173614313506
-0.707337838344736
-0.414055770491656
0.528148770973342
0.0682795942534688
-0.181521131153463
0.0552237881589166
0.156441223765803
-0.294323827289793
0.0447990934030459
-0.878452747882584
-0.031063140045999
0.200455903549779
0.147247971251353
-0.172908402573102
-0.781575611311642
0.06481424401735
0.10986628969999
0.0137340431724558
-0.0664121309985833
-0.316916751362351
0.103329923099752
0.0685328123735252
-0.542584392132934
0.473562125270347
-0.723139381302464
-0.00734624954404523
0.00436654364453891
-0.245928826463171
-0.946133614769225
-0.580872708918296
0.0511752105753706
0.0224341051752928
0.773761217353187
-0.20763208132639
0.286491719664952
0.523569757737882
-0.283514082385043
-0.284429755479179
-0.534110360658828
0.179367736545077
-0.483601760684612
-0.312454134296512
0.0320027548464801
-0.259215273935119
0.072852018330448
-0.24436380612283
-0.453498280663424
-0.229622926464113
0.19317676868275
-0.258727522519934
0.253355074507364
-0.231012228407784
0.137362815361122
-0.658309451681901
-0.665747800102221
0.0798506169247298
0.367556655158808
-0.290484613253945
0.634420139755831
0.257832749991355
-0.604909179894437
-0.268387703552615
-0.355086915177698
-0.419699071090856
0.21114512747698
0.0509975327368072
-0.39991540067158
0.285972319230146
-0.263182299466675
-0.502761515696079
0.209031140598051
-0.0104028599505294
-0.508232117206185
-0.214531272716985
-0.152065919091088
-0.528414585220465
-0.409274716148555
-0.0151995059512248
-0.660497772107039
-0.268217672129113
-0.0806068515947605
-0.195087580111309
0.345052262025964
0.131236560276318
0.0728684357367432
-0.0666861222807862
-0.160907018215779
0.433602040647276
0.204258633588668
-0.20091157294088
-0.0507872620330042
0.705185242056878
0.586465606092468
0.705522766875063
0.595220193249889
0.181702237313011
0.0874024418266881
0.17499020571592
0.3241821569404
-0.159431388804879
0.591670072263332
-0.484378070382059
0.155848792208372
-0.536944286013776
-0.052709320841788
-0.0620735642027872
-0.199241044341094
0.457816818432378
-0.321422867087302
0.36938233277003
-0.00565358190018945
-0.339155141868899
-0.313819873071513
0.775548059177799
0.611973818904668
-0.190755850081399
0.0576351617228151
0.611313996660055
0.240692544914091
-0.00421038581401288
-0.0551525911857897
-0.294227802240878
0.0808411892543495
0.0874842060126033
-0.0748216088775346
-0.193433287429584
0.690504158377091
0.450081813357117
0.0923333378679328
0.324521530491432
0.15772021213525
0.792479715337076
-0.21398067165881
0.850411627580032
0.900889712806099
0.654210183525025
0.0861795629946806
0.416825579324195
-0.24243087468929
-0.160885025452355
-0.125258501730657
-0.126181014732772
0.268050123214286
0.0791229587297678
-0.139270772270823
0.254843948214293
-0.144301622126591
0.41607051667921
-0.222382029216324
-0.471793667760252
0.166577791030454
-0.197146332708965
0.0191030081053615
0.239931968987
-0.0282150317997486
-0.308038697331437
0.276627832300612
-0.323567354459018
-0.390589406027348
-0.337293287075445
0.184795752345743
-0.621957803415728
0.123002014218036
-0.13236437193416
0.297243753976788
-0.411064415422372
0.347738530003923
0.0291448989909144
-0.390579504218236
0.181195852238363
-0.203623539771829
-0.290852386352862
0.439004492927739
-0.964023385930296
-0.880000804020792
-0.688958736652598
-0.146966051181255
-0.67920522549937
-0.0189311830809541
-0.614527996907959
-0.851781771549591
-0.757108688205285
-0.374569167116643
-0.116409763615633
-0.702433787028052
-0.0930149879257932
-0.0790443644183075
-0.139351968923853
-0.949725634433028
-0.470017294316084
-0.111594271409499
0.244326415811783
0.234806111591244
0.178171730977768
0.0538075663775597
-0.736845200200179
-0.00475666787910967
-0.679324177569734
-0.287116381545478
0.370729089964541
0.193908134223762
0.00741481090599577
0.0363493670227714
0.183646188591436
-0.237551294468467
-0.916083234427437
-0.727400086445291
-0.283433367951786
0.0396366083540344
-0.770174084652172
-0.330185692606659
0.428505392673252
0.0957180242789249
-0.0354428692873122
-0.254297964430306
-0.292645858893656
-0.24734476867522
-0.0148994766706999
-0.523235065208648
-0.139715910851796
-0.0644772263100867
-0.54997393006763
-0.162024386603866
-0.291845563500174
-0.246914682127417
-0.248113150615513
-0.097726928100526
0.059909776064891
-0.31757204858797
-0.496511295331044
0.7630041076423
0.053330196281365
0.126795806697647
-0.239414839120381
0.603298494277233
-0.188240550506982
-0.362132733570357
-0.185860832864621
0.522476443781225
0.295533428683567
-0.258337084738398
-0.00210821547052789
-0.0868705622236661
-0.0763308382198058
0.313525343284558
0.643049632686931
0.186966365577137
0.54856673729004
0.515483009093798
-0.161162179887578
-0.114627863068127
0.547528958093267
0.967995673735365
0.445764620094245
-0.0258820127191509
-0.253539960446747
0.134054590152054
0.155786101333925
0.243835629892346
0.327673500537979
-0.424735089236829
-0.297926840761818
-0.0543788105440933
-0.56639474217974
-0.348006702676226
0.890771394020809
0.368925843087896
-0.263459109111387
0.651558092500276
0.623531746705413
-0.138785243328516
0.422098460868983
0.409421904190027
0.840528520341597
0.690497401780998
0.289153531104433
-0.295612570117448
-0.181302346353885
-0.102970944602331
-0.241242380053806
0.783014506189542
0.454534804706255
0.174594704081781
-0.0404886563742296
-0.295878176383326
-0.802634647404638
-0.893587978319203
-0.312927903590512
-0.832209907473705
-0.413603795866295
0.121612077253814
-0.123309244646125
0.251144819684575
0.33863418511452
-0.21676678211008
-0.844663811206738
-0.496421681656726
-0.20404803072765
-0.0383978465717632
0.530833760673775
-0.724053534090403
-0.802674662416586
-0.226530809526808
-0.336435665673294
0.183824598548926
-0.199666432801293
0.130013109761582
-0.35893318195326
-0.014884018834361
0.303190990081655
0.0314127254998784
0.367737503458748
-0.0789966268465842
-0.643786568024178
-0.355916103436706
0.387502416599273
-0.0393153402565655
0.218831232937471
0.0554892418732814
0.310955273558788
-0.22375873675402
-0.206661049218338
-0.378934164158789
-0.945750921508341
0.327110958863832
-0.118824525096419
0.0778705763737125
-0.378894635798226
-0.0156578440839782
-0.301164022655113
0.858930719054225
0.0743257198644893
-0.793328820872992
-0.318886292328292
-0.158923086030729
-0.057542690178415
-0.17365277876709
0.0497443301225364
-0.11953263319741
-0.0423905781525785
-0.829511573138289
-0.47513665199318
0.247883029687732
-0.384258133426469
-0.0139034701563551
-0.100835417661973
-0.118740226871182
-0.698302808688388
-0.343710014498002
0.309080775421039
-0.616031525545854
-0.535603522385479
0.262545676294948
-0.0565134893801487
0.3397848053646
0.0635677690849266
-0.0359219102075476
0.601363211014085
0.110272446683466
0.180507235670713
0.140736930907285
0.523951320302335
0.306860198199874
0.943084380879117
-0.121436499837751
0.0679763184940784
0.584736355423137
0.322702034825249
0.266208763856224
-0.500257245315686
0.322177822343427
-0.0246825281348021
-0.0655279166776477
-0.0143760951011273
0.0634299889315778
-0.310782240237589
0.106192954416482
-0.553081831687631
-0.243832791158055
0.111415023855689
-0.230641729489323
-0.750714813205409
0.656409570522709
0.372495365454939
0.300260688785201
0.0402522735391882
-0.223562139353991
0.0481258588252413
-0.438484083624863
-0.113516511126743
-0.836774834326813
-0.338215234921104
0.0839273522999504
-0.344563874103272
0.137690957547904
-0.219104154344306
-0.141872592021085
-0.129283483146546
0.0621776465197382
-0.0910902931790916
0.271968179636454
-0.168982053169863
0.0540336455296798
-0.429335078903061
0.165952596303949
-0.292989353189191
-0.361733228136009
-0.361154497434041
-0.393848574780592
0.118283474110188
0.0189156036507129
-0.948248152213624
0.385366575617656
-0.417159210091649
-0.390262808452309
0.188504989705109
0.0162329494494794
-0.852934833078145
-0.201701086359515
-0.201430885237266
-0.217024827501043
0.714332335169083
0.180981845094083
0.510859564788802
-0.469029132743367
0.474644161075156
0.342011726339437
0.266901936765346
0.261050390019107
-0.100223191001878
-0.832529038509754
-0.265662702950392
-0.647443391765043
-0.507376806395197
-0.65934564731008
-0.27705905104646
0.657217914289159
-0.471238421586403
-0.234452060206013
-0.873920994338133
-0.26106220581228
-0.662628147361436
-0.0248092988863518
-0.0855554920077812
0.191366751670159
-0.238149330582488
0.43601486134128
-0.549700989977515
-0.746090154901686
-0.402267475457386
0.0913266522488712
-0.139818883316153
-0.321850422595604
-0.646845283211158
0.384498330348045
-0.217726711947318
-0.683655646320283
0.458245215315945
-0.166916186866865
-0.203884430901936
-0.665163847581271
-0.482675475715193
0.228102821579545
0.0190732802008809
-0.764209904183304
0.057901259990856
-0.666404798463225
-0.757553753549301
-0.562356518791383
-0.253960715360732
0.567223302686265
-0.273842910509237
-0.886028207968253
-0.246630392281253
-0.329396067489978
-0.287952376146469
-0.0797306720961553
-0.255215132755889
-0.87381318265504
-0.955553821644045
-0.0366808671506363
0.626297901245902
0.0527474700873712
0.534665997335795
0.398610864979029
0.707216531669121
0.459829728849136
-0.205887485176079
0.24033235841864
0.184820925133951
0.342050065030939
0.0879941935512959
0.517236222871969
0.742542954398123
0.895736039169776
0.882171088633118
0.19617788143065
-0.50339024886099
0.597978497275047
0.447109342407926
-0.15458949260841
-0.508895242363222
0.657977159876387
0.569133701473865
-0.114760976073744
-0.723551913275196
0.390748246162052
-0.0254751403595623
0.48847036985905
-0.414058539099822
-0.0977752127354313
-0.0720420402358925
-0.311240965854836
-0.686372558416282
0.796172281687421
0.117242898165784
-0.597765807184331
-0.14113718061372
-0.88034549283392
-0.192937298412465
-0.871977619282573
-0.134267776429754
0.278272911397334
0.0628313336779622
-0.44791543012258
-0.256393088930351
0.607321456195964
0.024433359270155
-0.321587801745923
0.236981301886763
0.0564582013827013
-0.231845103335227
-0.957460312661325
-0.384222514838971
-0.242801450617267
0.193750558973144
0.246340989464711
-0.268224392542216
0.176655809858045
-0.216175140561184
-0.475210146112523
-0.138221672344665
0.286694685628746
-0.924421344089191
0.272740544121935
0.270686422634817
0.727386683770789
-0.452840102157914
-0.268673685679103
-0.033539689007179
-0.508834070657103
-0.0735432390451377
-0.41590494424998
-0.132459747833518
0.190175090759125
-0.633443309956755
-0.627997311148663
0.839337248163946
-0.325333903432765
0.562968384006277
-0.16548340285825
0.466958834839407
0.861268272520967
0.19328360730964
0.245664323053798
0.291301525950203
-0.537283843861313
-0.889698944358811
-0.166613566434539
-0.906326542121692
-0.068493859693178
-0.404506152759025
0.0075757814810649
0.443343436886875
0.0560039050223206
-0.15015967565539
-0.0461500225164534
-0.56103908723284
-0.284165455347018
-0.23109572779475
0.641445174481573
0.0951350269841516
0.383931657956208
0.808361856123619
0.170858558015277
0.117394660982524
0.520269709322883
0.0975619806035385
0.647273669148152
0.870997333234338
0.150304190976177
0.157053403902112
0.487820801629115
0.589416259081538
-0.0156493017605903
0.354699451583853
-0.0299954288283905
-0.137054647495347
0.243575928195439
0.771358737691663
-0.0560678978201687
0.11106320141755
0.589002795645162
0.10575037108606
0.18475498563598
0.892332329911196
0.704643601309208
-0.02012617327748
-0.719495020250589
0.0305822366929717
0.687389286619393
0.209113368581898
0.209113368581898
-0.0634690360220207
-0.264050473987368
-0.0538455735712103
0.520435051083645
0.238132974265402
0.86486667654618
-0.0103511287609919
0.245609187708416
0.0846204246075453
-0.229864584307135
0.369862865265905
-0.0308365986734377
0.471694837188612
-0.569328862959541
-0.905021574981583
-0.795914816224477
-0.136902573485517
-0.286360459411453
-0.314981371841192
0.151450353576842
0.189997924347064
-0.944849316838104
-0.167164454337144
-0.358569779502102
-0.214258734692131
-0.212775313112082
-0.245780704435189
-0.139261330296683
0.0496484295053227
-0.30620798658459
-0.0457546851079563
-0.206035514469008
-0.151252766413484
-0.902718137174707
-0.643277343249247
-0.0254278522672606
-0.437815982551076
-0.283447437223709
-0.685147115465938
-0.88055743137806
-0.246141958758623
-0.429066661485726
0.375308522769816
0.213095433307211
-0.884725229425555
0.53644728663997
-0.932076083366408
0.142547739666285
-0.0827056225156853
0.0992701248813444
0.0598321265910624
-0.589434800039968
-0.259391396834847
-0.795872132623879
0.0558217147414431
-0.393134593410779
0.150543738950935
0.60840351652436
-0.325378230510206
-0.42076118218893
0.547969448165949
0.0222144557637451
-0.149767279256056
0.293022865298681
-0.734458156390928
-0.348631757184065
-0.298427842160783
-0.154144492204482
-0.0988403230130092
-0.308059919962987
-0.715596593960972
-0.43101596293614
-0.199402824067727
-0.141952428958235
-0.495815469215571
-0.769017875207531
0.302632757876415
-0.0886008040497964
-0.606298693124888
-0.528060113593426
0.121066892433982
-0.103032668078325
-0.0323003299404002
0.405083098979543
0.0313317199017125
0.589872674452752
-0.212201321931844
-0.171199913003863
0.310909969380666
0.857686635088048
0.893119781877736
0.784466983884422
0.954649630899432
0.566929437487112
0.497374167276524
0.875117059319065
0.746284640310966
-0.0427003932383515
-0.0309496431609372
0.369316126930341
-0.313989543825114
0.0315047119324477
0.648184388854025
0.651010322845651
0.613822912947901
0.814036652208874
0.115159653898664
-0.112503987760928
0.911529753070102
0.407296053537329
0.883393702060864
0.124201736696234
0.716787778665418
0.881090070394964
-0.410358768572099
-0.213554287838045
-0.169978537298922
-0.852830697725533
0.637219716988885
-0.615975601684564
0.329789877615477
0.197533561422358
-0.892252525533981
-0.161506898296647
0.4681776052974
0.0939003674446824
0.650477022665526
0.131649646222982
-0.408062282353918
-0.863938801872806
0.0615628304489989
-0.263803287466979
-0.375714363485319
-0.434755863918466
0.448255045539921
-0.922432386627445
-0.177871375203874
-0.174758499619074
0.0223060155874718
-0.130828008386191
-0.0534077646374112
0.24095249777385
-0.0458421810569356
0.025086958590966
0.681145345862998
-0.727304966387119
-0.218162572582258
-0.537108316244154
0.361637222725571
-0.784161724864941
-0.102616425919443
-0.846548470821923
0.181327049066199
-0.599713465448233
0.0209451811563368
0.646592695161936
0.44704637711183
-0.854245390318619
-0.771825089194932
0.256567300655346
-0.754334794149417
0.823150151170104
-0.859694399258398
0.413459260959008
0.0187911464326676
0.244583852079304
0.493049031311555
-0.181876099767236
-0.968229269816709
0.313721763138086
-0.0439829895974363
0.000940778930466559
-0.703712943355047
0.183387644243159
-0.351239446324718
0.0517003868378827
-0.0533512843997886
-0.352012334418405
-0.0104758711815027
-0.13149300273731
0.44425135703002
0.737531041451547
0.0292232779915909
-0.00461628890410089
0.182756700507643
-0.353208155460754
0.708372983229377
0.729393925100198
-0.113379397017248
0.373789902570983
0.553638514172289
0.362450211838162
-0.890358408611681
-0.716576239567119
0.424783697656048
0.404463352698482
-0.0928408628502447
0.561779722230165
-0.263514866818165
0.509218778865271
0.704777124007955
0.56480887809755
0.890051924004259
-0.273018429720247
0.227335157559582
0.162967207861756
-0.183077824124204
0.179491163629985
-0.104677548025221
0.80443329777313
-0.398967673726975
0.0420650602321142
-0.502103344306583
0.0379208143838135
-0.0383797180050227
-0.0617924026544162
0.435061393856314
0.145868812235326
0.0713858321872319
-0.114642808491759
0.2671437878998
0.144392859079106
0.00753547764679557
-0.154392315097165
-0.251530065163045
-0.438290182218562
-0.226860598578475
0.0106269535819718
0.468662947614882
0.856898863991498
0.750708405927803
0.92062175650588
0.397313515637785
0.486499222137135
0.0589790859955585
0.610554457620518
-0.879932540854576
0.0614094775258947
0.287820640032675
0.749689416951356
-0.14152845003098
-0.066483849429881
0.084499756201037
-0.629350974327062
-0.381598507785644
-0.0702401634075031
-0.158520965585794
0.241049923571387
0.439028573621427
-0.266450726504898
0.115247999956389
-0.432928540898439
-0.135478997889019
0.331314113515917
-0.440832612825731
-0.659019885462726
-0.106253445596961
0.00103986613167835
-0.223703667381957
-0.81817675792743
-0.335454733990643
-0.625425273583858
-0.571155904926062
-0.0447982936887476
-0.0264928477993025
-0.0106323495111787
-0.0159565816763176
0.46873684171785
-0.205529523969744
-0.14614163490919
0.801182990367737
0.816858141416532
-0.159311333299526
0.85007648031163
0.30754659785691
0.655524098187385
0.287613937593706
0.143559519185063
0.423611725261916
-0.0165975546746831
-0.000275872605593888
-0.173048262501161
-0.33526839372867
-0.762788571308954
-0.281054402782344
-0.0305419456256163
0.116220515967636
-0.716940914561746
0.0262577158965376
-0.0608330221857693
0.535891801255552
-0.0706391080907144
-0.342360269750246
-0.0999565305301352
-0.377930231303712
-0.233078426324328
-0.221562353960369
-0.344495364902746
-0.0223107681843776
-0.531836944117229
-0.248924045528944
-0.158022170559523
0.230601552037119
-0.161866131944649
-0.482990980586357
-0.132782790789301
-0.108168875234028
0.281487701783029
0.289387244219815
0.0571342465887434
-0.00890536365699707
-0.135320454389743
0.859247469797746
0.166063825478396
-0.174317144161233
0.207573364848134
-0.0886190174538254
0.495594875818985
0.524682222906553
0.382764499857956
0.820259275964412
0.373009027931961
0.0354359236242028
0.302624206772152
-0.444375691806946
0.681841738260788
0.119486194924156
0.296761021177609
0.890868396588875
-0.258943620626177
0.525380313378482
0.395942981621992
0.76637520793211
-0.382397984946748
0.122438611284603
0.0642440115538105
-0.0822823610001442
-0.784361759282327
-0.242040498539734
-0.131780818699727
0.470301596691252
-0.0408392088290451
-0.403718186326674
-0.717021343743303
0.034174911483736
-0.156542568753418
-0.27158641454432
-0.265458502346547
0.565491927154451
0.765531163407606
-0.0266128883008947
0.460834751854315
0.0575945934328343
0.68117202176764
0.696454473690949
0.14323609583742
-0.447198995543711
0.539408843729932
-0.837264421460657
-0.675871089970783
0.432564673229049
0.106023489536587
0.0701426512814984
0.246296687150117
0.295225939130039
0.289989282293765
-0.53487482297242
-0.40581952551607
0.10252585707739
-0.849693015458288
-0.371619261847663
-0.414692257763246
0.445683018796295
0.354867238297738
-0.90399417906879
-0.50723956253349
-0.562094606741126
-0.328759705061343
-0.115060096325847
0.36646410474816
0.345100347523728
-0.582208910986138
-0.775301602270391
-0.195811577975288
0.173324467501126
0.160606010376621
0.587684962914901
0.114955522392388
-0.782738750629892
-0.192741404050104
-0.27348865226475
-0.616063102010782
-0.468765725366339
-0.705280420382169
-0.112695485239624
-0.455372739002014
-0.887495151542823
-0.548154342023779
0.414006314077651
0.154040460746275
0.0388877940891494
0.744100241347595
0.221351485950144
0.554740525894204
0.910186207448631
0.677997849525545
0.82104330263979
0.791347578450991
0.250307477540598
0.696809271858281
0.435498931677433
-0.56212912658023
0.091733503294229
0.452841274326092
0.0148673301241021
0.428615901526997
0.755316749347258
0.649223198493003
0.943102175883037
0.806333913344866
0.838457402071893
0.434688724979517
0.618530129138426
0.728944248101866
0.769202397634675
0.784241327251327
0.175664360173369
0.328531707615991
-0.260744897442841
0.396228869560773
0.435092400603336
0.871632280321094
0.969806578265143
0.0989542314846468
0.765407105404457
-0.672151504069169
0.42352154129029
-0.642703359885759
-0.519319192714202
-0.448964951151299
-0.307729517210468
-0.895296087911588
-0.842568292283191
-0.850333505759915
0.226111028811004
0.315586100936722
0.0860178049882027
-0.469387504797976
-0.251323339868133
0.426220234252517
0.435251922323607
-0.870759602600945
-0.0658625895687266
-0.581129567837518
-0.435530609508773
-0.631219593143677
-0.851189860195748
0.447061609576568
0.152254299928946
-0.57834705015971
-0.938936698768437
-0.0604186579185318
-0.369447806669872
-0.62504687217392
-0.831331869847803
-0.540269430382035
0.385407140749984
-0.958736706673785
-0.895265979285145
0.715620450625902
0.918062635845124
0.660008693598722
0.639854894650924
0.713517640291217
0.962588395725302
-0.810684610287907
0.515934695207407
0.76953237275158
0.460910131427026
0.143964793971787
0.956761929133222
0.213613879256583
0.446639157126244
0.406989972189345
0.86151893476228
0.449826919957364
0.210086801390584
0.694829396245205
0.740430481259917
0.875719589050896
0.682517485904893
0.171103521863457
0.90047248609844
0.199499358815874
0.848777797516491
0.247032370576879
-0.932590889429319
-0.258434228427402
-0.127165063997536
0.0595570005510632
0.214776563918063
0.161917036993123
0.100350479174102
0.820831847087461
0.411175207250652
0.677844621593029
0.408405238862865
0.802043240530162
0.468508284011594
-0.637037070213749
0.614602652557925
0.253237757663151
0.415181989309312
0.650048770472671
0.354132253737611
0.47367750180736
0.911958258056906
0.253531452413216
-0.132682507312992
-0.16940816156161
0.118434965401327
0.854354981105105
0.940748216505284
-0.335092673741243
-0.372295551206536
-0.000627647353902923
0.161957824306631
-0.917069697817925
-0.275054674703416
-0.350300865735176
-0.134925866267024
-0.429937506059756
-0.971100109910692
-0.528500174803815
0.783906465507303
-0.13426189222031
0.745482834137724
-0.137051455292263
0.296865230797515
-0.257473449985998
-0.620592102271903
-0.948748577858347
-0.0734365802181839
0.00944095738269068
-0.506522179628349
0.080762488815823
-0.419063662762831
0.862847988862396
0.720441510802973
-0.594722565178188
-0.595350212285094
-0.889996974935286
0.0267885355411564
0.369964606671704
-0.709599596431745
0.0662649524784318
-0.125157935552423
-0.106541848229522
-0.142686475056737
-0.716217962958821
0.14795981613158
-0.373519804135369
-0.52549039365108
-0.681988378910946
-0.157768977995061
0.0356871135322205
-0.713369014979298
-0.317851088703235
0.768383091156794
-0.205371176302193
-0.137001174585965
-0.966011995864504
-0.331669606461048
0.767722664876619
0.0244231918168713
0.818791871379318
-0.795817777052584
0.757953044312286
0.948535217287707
0.0687413778111559
0.308155466826541
0.564596254104851
0.481303439671925
0.45903338024266
0.621144755064699
0.617813524767205
0.295810725320024
0.323492599785995
0.796569002684448
0.344006542735911
0.247541307643506
-0.176958132978143
0.28198598258577
0.452931715514231
0.749299423929079
-0.116824762568154
0.494094469967267
0.940334530631859
-0.0926354001269613
0.150225919354985
0.857598719619391
0.67698894981979
0.108478606740352
0.911325432643315
-0.0259298942031511
-0.446365373582416
0.282102490183059
0.719616371704891
-0.571015686335045
0.757882009717656
-0.287637271464007
0.154424441093929
-0.188536724834121
-0.281210033455821
0.885008214475477
-0.657590540396272
-0.908448398007514
-0.474725942433631
-0.564027905291899
-0.60440999829193
-0.986353314937912
0.841728113542243
0.222016120949158
-0.357296636871789
0.368536277674229
0.829585108222609
-0.434966751451538
-0.278964276776684
-0.249168500020644
-0.513044893219934
-0.932701665539569
-0.641771433264722
-0.901126338743176
-0.18744756890084
-0.903302006161774
-0.39569956368935
-0.63395729153663
0.0577665082346842
-0.965907984451277
-0.415946314168289
-0.945592947267841
0.501510536796121
0.562848823457789
-0.168006542352346
-0.0988107266747859
-0.535173687960621
0.268260012943854
-0.671146827921703
0.545546704899293
0.250166829091597
0.854969646275257
-0.307375484870877
-0.823797539763624
-0.730323430581788
-0.544061459702354
-0.0574992110570373
-0.369913079894436
0.0955784247900669
-0.235164652993579
0.750962641297408
-0.622982663001695
0.061443400552356
-0.875485064792734
-0.492791479612988
-0.198857618932911
-0.294381544767988
-0.333407324563002
-0.175808214355754
-0.956136370266042
-0.00842413532150815
-0.501881560387608
0.819757437338535
0.0654034861319178
-0.688626103428533
-0.153643245055261
0.752229688540488
0.820664864064255
0.594875718651309
0.318700489979714
-0.568564429729544
-0.149942004387509
0.80877409797369
0.854369064859656
0.825551184879506
0.513463984764844
-0.21657851853542
0.606487806603389
-0.418454527833489
-0.769566066650774
-0.671589351471806
-0.119139470912921
-0.143808638297136
0.714863044809426
-0.10387993118048
0.00594545997620955
0.254051299144937
-0.0868659690488982
-0.411010241967704
-0.29646625102851
-0.0503523409080991
0.200709812639931
0.762170666842037
0.47163717409464
0.0800403272534138
-0.212998087924257
-0.0482328570014746
-0.750938101833122
-0.188651481344784
-0.319935085202405
0.0961024657955734
0.363535667420365
-0.31021246538658
-0.0240197189901393
0.522276992124333
-0.274807492415335
-0.106129820761586
-0.265764288627011
0.0340694855117956
0.0751578186712385
0.0329251570064436
-0.545289045884096
-0.155195163803045
0.151342228942119
0.0670808488190843
-0.746088274371819
0.461935202458096
0.245532057539821
0.22661219571667
-0.0333323650134667
0.207556235580973
-0.579230259329939
-0.052578374410511
0.175975389250854
-0.00574451112220115
-0.617891046026613
-0.318280135225269
0.163304971189589
-0.729322416579338
-0.126018244724529
-0.74747253443642
-0.319141615645699
-0.563510162356273
0.0657832005186288
-0.31492976733003
-0.261727895614451
-0.512257518804116
0.122579880103071
0.486028179140996
0.265299395537486
0.16669224453357
0.0960398278171986
0.806966387485906
0.782499821678448
0.274165518640507
0.591647704672732
0.356241638874304
0.433988159725482
0.327844865761526
-0.559415757739593
-0.36534262687236
-0.0464399124800709
0.629685966331501
-0.57251001066983
-0.784652590665447
-0.196044075851257
-0.110947644540226
-0.18533293050298
-0.794658500901731
-0.777746883347609
-0.182687140153704
0.115205125769385
0.373685707838157
0.0817146902327807
0.0696580350502456
0.542988427715404
0.365117952954897
0.0637497879050412
-0.311724014721454
-0.522608018712829
-0.88202197463915
-0.661980101368941
-0.734951737138598
0.280033503229596
0.656033905007715
0.302140890143023
0.553968757601456
0.429752198173281
0.318547785562824
0.174498726357194
0.508220179446386
0.0489248648801889
0.234805914853838
0.239972196154575
-0.115397089524489
-0.202671650899781
0.219178152141575
-0.4732751446597
-0.326561906274148
-0.0189145199929332
0.315367344791402
0.153822531113328
-0.141992931576853
-0.26003855942011
0.0416190945130259
0.0772097669259867
-0.0968288267494379
-0.145677868388235
0.389871922316457
-0.0272319572334035
0.136942123269438
0.431771183780527
-0.135065369458395
0.0957100069322373
-0.309411884442279
0.143280178095196
-0.405076466497703
0.0257968585185262
0.338936629354512
-0.140366583906516
-0.133709653783976
-0.597889645444567
-0.214543242726401
0.250720019301557
-0.70084324335228
0.309887452681301
-0.118483671797626
0.106277504688113
0.158136450911946
-0.130370297520935
-0.0260599134742086
-0.844485689037268
0.567759280201806
-0.313128101549927
-0.138891818988142
0.239400119251747
0.116708325747086
0.211399921301786
0.345619086981316
0.720551703919404
0.0377692393279485
0.0138913317730447
0.228727373903355
-0.377871541370937
-0.701181540852815
0.230038164361907
-0.695130007324918
-0.0231689909640876
0.051424845880032
-0.190021500003574
0.213857838029568
-0.226157096271196
-0.218238671440744
0.162627054701517
0.172092818611741
-0.342615982778322
-0.203781405299138
-0.546874175543238
-0.107919856910331
0.568319989943203
-0.300526568493605
0.231619354170993
-0.443929907699695
-0.0544187230636723
0.262296088916311
0.0327631082812858
0.16026745052896
-0.637365481421886
-0.187668806657185
-0.346568734430246
0.514784840372837
0.246795935691809
0.445268931903555
0.51937139468537
0.00568039812999778
0.0228226956501852
0.0583825606465931
-0.90876917486806
-0.373290674066487
0.247071563895725
-0.505420846767789
-0.877004288114355
-0.374640393900575
-0.621070031076524
-0.339898512785691
-0.544825926309505
-0.0591811865266313
-0.141174785110875
-0.315547767507124
0.00763173251509923
0.172771397256501
-0.501619055728968
-0.818426694495912
-0.334980405828253
-0.708283499200571
-0.311855986908154
0.620379577409876
0.105087810813022
0.716014870928152
0.363124439800963
0.675445635712636
0.203215421871036
0.207943829233788
0.228517419179098
0.141303827482165
-0.110563500731389
-0.46708357731883
0.218475133999208
0.0333661949899411
0.721403031860944
0.572770245779661
0.581857739298488
-0.621315402971988
0.0951234666102998
0.381119802474246
-0.640084184401675
0.69324046998832
0.352634183354989
0.507765857874308
0.364083637243935
0.593993563616612
-0.477605708664739
-0.847334103931658
0.0131830118273204
0.712894336251824
-0.399814414408627
-0.0217083795879734
0.378975797697784
-0.630255396189165
0.199484844749564
0.626605585654875
-0.0966978729397536
0.216989659954823
-0.235453910013231
-0.0386229684242819
0.135000510455852
0.0679946930447553
0.0189446137461478
0.678562370602929
0.60161632033933
0.150919584775641
0.459786766603554
0.43290957893118
0.00849259842517595
-0.50162298028199
-0.431765886722665
-0.642714003758261
-0.361549863107444
-0.292904739141923
0.0333723687042798
0.358423362131366
-0.307118764995172
0.487704972345947
0.289896281290779
0.0646717101531818
0.239082143274624
-0.0484465528886479
0.305373302845632
0.116324733313241
0.54324993709459
0.699545399501974
0.398578750678325
-0.198111573409947
0.25124742306708
0.748411523067177
-0.442634537279524
0.0778540944616465
0.0668154643355583
0.11562250175733
0.0896868635014978
0.543695917799591
-0.0941207895627406
-0.1040541978986
0.0378110221482758
0.796257256554128
0.853263789435292
-0.82283496987237
0.0176040708422292
0.381241627189358
0.198045897605652
-0.133726452817686
-0.113162288640918
0.784875489181823
-0.327865258756283
0.24822741920126
-0.111141783051633
0.279651691876483
-0.374168354810172
-0.690127491418953
-0.487964581131513
0.241826327344343
-0.860825032841105
-0.182626857376237
-0.676329171912492
-0.921471606007756
0.0561190075974199
0.655959740489978
-0.314016308112284
0.719857996601163
-0.0886368687645675
0.368078822920068
-0.089991031849256
0.0202776596495991
0.150157247889932
0.419306976385945
0.0950006521991291
0.518696177445213
0.267174658122583
0.51194576283581
0.529113368480922
-0.034214215553031
0.195866938596068
-0.5960194407338
0.579616158659048
0.667591506384374
0.575522707784447
-0.696826001517094
-0.795980555065098
0.0474656903684157
-0.191780217148213
0.303622773934123
-0.0654930895512769
-0.256787415901927
-0.0372646931958856
0.562861404204589
-0.597034895537046
0.557026784184434
-0.418909232838654
0.0408660812425494
-0.845857588847936
0.409802390060842
0.0585853079854484
-0.409432576466981
0.48877779723392
0.206628875057356
0.632230184322913
-0.114197864007859
0.484269432037083
-0.631099755964337
-0.817254632421888
-0.779863954785597
-0.931175513258998
-0.912275127159166
-0.905103646254423
0.146111778689929
-0.518654902637239
-0.118593088948618
-0.77106855582321
0.374925178440636
-0.0426333709337018
0.750805757602181
0.672829683334978
-0.876237279573069
-0.236054984597393
-0.932809187446583
-0.662585417534351
0.14240404706085
-0.955451602572166
-0.680699164303284
-0.796998124565513
-0.158042635959092
-0.444733866866011
-0.825159029383915
-0.493052109380448
-0.681422614822068
0.83981045037671
0.286782367510322
0.0290582536322368
0.121375655179706
-0.803722741481519
-0.174516225155041
0.641245708284113
-0.00357986466993794
-0.368939784154159
0.0924385128576171
-0.677757999953129
-0.229339087471976
0.164511639090481
-0.42898937116587
-0.254763101223223
0.00395136349758404
-0.282163060403596
-0.352710676680301
0.134475829832762
-0.367736446034746
0.869238209427296
-0.889603418766208
0.547284076758595
-0.752995743048418
-0.810538046911554
0.248146314201293
0.448623474565988
-0.463562735944103
-0.121247958767993
0.141743312330133
0.144360572252172
-0.181516416043839
0.673335460382887
0.543483446896629
0.337537306874877
0.890181577318069
0.686659472991144
0.376972698683425
0.820605656940952
-0.0121407517788211
-0.804538001763542
0.138545889409823
0.693876409467604
0.62494786418815
-0.251958260350418
-0.0152956451896805
-0.657019113884378
-0.186797897002097
0.612121430813071
0.762023562332636
0.071289954820665
-0.174476734177995
-0.61302005364113
0.00273641169248998
-0.0843675159172246
-0.675727028521888
0.240022562983849
0.748597387421574
-0.0156064371806577
-0.143136598801377
0.507053929827038
0.376215730717751
-0.10510387564833
0.377607851208744
0.550954085466615
0.258189328038978
-0.303047742811213
0.314695896318969
-0.0459893375943991
-0.219780609786681
0.791930559016877
0.811393255646857
-0.580894626621788
0.463004098765913
0.908602305613187
0.523535339768442
-0.190062802509793
0.589879764162007
0.942497732453697
0.690277320948858
-0.182406807720241
0.0256575970021654
0.00502284851164404
-0.0626443767038412
-0.303006966239078
-0.302952235872932
0.17059036379662
0.0282213118041653
0.283141967796235
0.174567286882415
-0.466470881091849
0.502090947119595
0.302231295130397
-0.0112605150366176
-0.510433466361315
-0.291135861947835
-0.400029416734743
-0.626778271532933
-0.289570723472082
0.213603957502712
0.209419364772529
0.34644315689215
-0.926284750243806
0.695878765714985
0.666405778533161
-0.0313629393186786
-0.131275604114696
0.295121558273841
-0.0518654811005682
0.475227350350806
0.426284341411153
0.518147777323329
0.388064155572195
-0.362416600780728
0.00560220138660274
0.0918023728475495
0.1786403812243
-0.117885359049801
-0.0589426393592545
-0.836666466295035
-0.79669842917176
-0.579954016979706
-0.838717838729932
-0.763586786265918
-0.283966386506706
-0.676078307629473
-0.226209410077905
-0.682271893418436
-0.931692668143737
-0.821790342661474
-0.653540613099966
-0.598495578642241
-0.887055444458389
-0.796011673701979
-0.249587126173167
-0.858001497022607
-0.240801866488981
-0.380483634658676
-0.778274157396764
-0.768396480201893
-0.292211333271421
-0.539853956397374
0.111692826478085
0.317005498467173
0.348171497530369
0.221866524523438
-0.507769697002452
0.709608303251598
0.189438794138015
-0.0329349576355661
0.562146936302795
0.635574053734154
0.690014018196554
0.793351804377141
0.464351494132196
0.704209391948093
0.812418879009815
-0.217399889439461
0.695256777278411
0.182273539777777
-0.0720390197176629
-0.174163471012479
0.60021922929416
0.120886731341042
-0.637215153093603
0.334900374062858
-0.00479121123565757
0.283221473283309
-0.523768111445829
0.886518746125118
0.65826586650376
-0.732403038397812
0.845888419100676
-0.580528466970656
0.171776725718729
0.718362750032449
0.0108107025063532
-0.321690018927121
-0.285720839267779
0.58953509107354
0.0432497656713375
0.640428331578209
0.763799445085482
-0.450889832938625
0.878127018065975
-0.34075280032974
0.126643253928073
-0.375017997241458
0.433218817258688
0.972457171740522
0.868164397513509
0.713342565102533
0.481618633413093
-0.0893076884337109
-0.907957427833975
0.0441577762576687
0.510304839330249
0.400684412552203
0.159439289545736
-0.198811563421941
0.324782513554564
0.50767320526869
-0.417317186749426
0.00842405728804205
0.326011012299617
-0.477209708475903
-0.746515857870472
-0.799326574264434
-0.913888090904625
0.31078987889869
-0.0833016502818573
-0.27962192964293
-0.0339810242281073
0.501175534913723
0.440376514512551
0.734783004768871
0.815677164539062
0.876661887983147
-0.859982986290522
0.298048106138875
0.203662930731641
0.2023444282598
0.0223663909239272
-0.0504969812785969
0.118460011042924
-0.721813908462652
-0.0356248003090813
0.916353618833135
-0.212712830424892
0.679563580764699
0.284177979146474
0.185378968929538
0.108708344995079
0.844910276567405
0.241885924566036
0.0901531839226649
0.490847189991318
0.307389685210824
-0.0298252502599793
0.420012071271285
-0.0932567274954678
-0.627456540198055
-0.590188605496293
0.736567349472712
0.480737147247411
0.0773540944482927
0.502388750492677
0.426678598238801
0.0514158905299789
0.730084615512597
0.240149992982331
-0.90038135816995
0.188315834935446
0.431809871003754
0.281497343847882
0.254362052185878
0.525134035580613
-0.196056464431794
0.128315972839256
0.0634639467675161
0.625907394123699
0.476797845244588
-0.83241590073378
-0.969317690811076
-0.278611723793168
-0.728488067936497
-0.528987843155817
0.828929517534506
0.193901017845008
0.487520532440593
0.807254578082657
0.226639213192528
0.288486582584922
0.780335886374197
-0.0171191950860594
0.74131322358463
0.27728252426414
0.75039817096077
0.157562352491237
0.440335442436757
0.807275113205837
0.0636110822175179
0.834278576928571
0.680564531613909
0.22409995033118
0.401632451325407
-0.172825386700436
0.84793098722595
0.61336685179813
-0.604151457158894
-0.284698418363154
0.636046276647336
0.874013437792299
-0.209357739343362
0.188353943784378
-0.736030177870431
0.89752057303998
-0.46598042808138
0.676975652240369
0.931491883794089
0.256393180942403
0.101879995502111
-0.926805657715667
0.951082029550789
0.277602810801129
-0.11727295690508
-0.634731279258638
-0.85997326026657
0.24117049133377
0.944452166692227
0.800312150132681
-0.466775135383691
0.343533736895826
0.860338384604116
0.924241243875711
-0.547241038499169
0.791649076695059
0.526523110908661
0.932097014787183
0.751499399608317
0.29359243380675
-0.581269184467346
-0.198894208471954
-0.858359673586348
0.131767330587853
0.51273053456173
0.0307585048267897
0.787700611970001
0.413598483274934
0.224345422535462
0.314462562410308
0.926854623222935
0.533998227743882
0.701333211536889
0.117312711137748
-0.618132664288462
0.236449884973335
-0.580759256439989
-0.532712770457781
0.357567853691699
-0.057639099722435
0.0325700325847015
0.560560539906752
-0.658510474336052
-0.398738200693679
0.043766089137792
0.00863589294324272
-0.466656671176391
0.296518045506412
0.742342386634957
0.0530688668663584
-0.305400354044945
0.560335281385376
-0.440947897630012
0.256192903345663
0.216193438641609
0.191508838183998
0.327366734995928
-0.455903021865475
0.583466188080663
0.132425657689806
-0.196696055206818
0.303845957983068
0.833599939559934
0.913437266215498
0.125276044814578
-0.425615911288485
-0.347779633291791
0.816627378622083
0.771848072216139
0.0841875596289681
-0.419837908453779
0.03318086021432
0.157992210234737
-0.858461240861641
0.282636886160113
0.262621043276741
0.794302326860862
-0.434101234900767
0.00103623706061802
0.418344705728009
-0.20618081045457
0.213023632858481
-0.149249235503514
-0.206159976683576
-0.942644737557861
-0.354425496318137
-0.0845869755035119
0.815129959534352
0.874779888948471
0.414649465842227
0.82640820589228
0.792102009445276
-0.927298900417324
0.888232931220673
0.82843451968471
0.872290406720508
-0.289109190360524
-0.502354410409756
0.307146706214845
0.138777540095339
-0.585715363221464
0.13861961775949
0.213233815779607
0.20007854300029
0.771605042047549
0.0584880104693675
-0.0951816261781471
0.14286552313588
0.615171010165955
0.143925264287982
-0.237700362515179
