# Supplementary material for: Diversity of spatiotemporal coding reveals specialized visual processing streams in the mouse cortex
Source: Nat Commun. 2022 Jun 6;13:3249. doi: 10.1038/s41467-022-29656-z (PMC9170684; doi:10.1038/s41467-022-29656-z)
Supplement: Supplementary file 7 — Source Data [file 41467_2022_29656_MOESM7_ESM.zip › source data/FigureS12A_PORP.txt]

Inf	60	30	15
0.75671856106242	0.658757921469121	0.557647762316262	0.494075499520937
0.700472348245384	0.589670213244592	0.540191197080119	0.511616892136553
0.82857700291019	0.575307723028423	0.492627529775474	0.498687153877386
0.711143008272605	0.592046287397129	0.642764984979299	0.567568202729209
