# Supplementary material for: Diversity of spatiotemporal coding reveals specialized visual processing streams in the mouse cortex
Source: Nat Commun. 2022 Jun 6;13:3249. doi: 10.1038/s41467-022-29656-z (PMC9170684; doi:10.1038/s41467-022-29656-z)
Supplement: Supplementary file 7 — Source Data [file 41467_2022_29656_MOESM7_ESM.zip › source data/Figure2B_AL.txt]

Amp	Peak SF	SF bandwidth	Peak TF	TF bandwidth	speed ind
0.315360821385064	0.319999999999977	0.500018732692491	4.59980014598638	0.551036158089217	1.49999999999998
0.123311574720123	0.0407934199526767	1.33315371825224	3.75310062063731	2.57183143114636	1.49949686658824
0.638863979428351	0.149862727712637	0.526486282459222	16	2.09154727019361	0.983874273944935
0.239138226470899	0.11443366859059	0.562347918287963	2.9363758870748	0.752186605058247	0.586861024153087
0.308162388285989	0.0759238292023227	1.03318015488948	0.639220356996579	1.25927247941335	1.49999999996961
0.194669343935885	0.0200000000000222	1.67904226676752	1.23326799217991	1.78138010333998	0.641568069247092
0.523520678582	0.0726958681219312	0.94567882931659	7.50473994049098	1.14881828554302	-0.280045138320199
0.152403870469686	0.0891887710209917	1.44176555543327	5.218061069032	1.45569428878832	0.551702364754106
0.213331669567673	0.0200000000000232	1.13086459275527	2.99284106569759	1.39308613391442	0.19973732748636
0.243765424913627	0.0200000000000231	0.916312970480237	15.9999999995514	4.99999999999998	0.976073332851606
0.819275149425279	0.0494841858825077	0.577191353042432	0.745815007264136	0.500000034035957	-0.520762281004337
2.19997378836516	0.319999999999962	0.517727632629936	1.89661840197412	1.42863899902297	0.860503010744805
0.267184502191217	0.0274806549237769	0.913244438124446	0.547855523836624	2.50170606043286	-0.0118448419863813
0.16506567401878	0.030199893401662	1.23888770636495	3.69222595582433	2.01510539238435	0.461187658590588
1.03020978771959	0.0245561913592222	0.800348586405422	16	0.756975928167099	0.00909170997598871
0.32565452047847	0.0434451167106743	0.500000001394946	0.500000000000022	0.735020681987776	1.14192199792693
0.50721516636772	0.0200000000000222	0.500000028001767	9.40297253778989	3.2678350341651	1.49999999799026
0.221584617269219	0.0883368311234665	0.60982178191606	2.01095168793724	0.971838049023643	0.605703178432027
0.631828700263167	0.0928843495080454	0.605060662270752	5.39629876592429	0.847725829798872	-0.0639450181433748
0.585775010157889	0.0200000000000239	0.794199016486513	9.53135147641653	0.634028623486522	0.306504437525859
0.687587275454089	0.0200000000000225	0.785684066823073	0.500000000079156	2.82308856000076	0.189645266054432
0.244002477136265	0.0200000000000222	2.05524784694897	3.84176521478913	2.40924550735042	0.795914727574712
0.266064978152173	0.0787488885671137	0.702361849295128	13.6669330718948	0.64720623315174	0.538244911994867
0.152500440085866	0.0218380751786028	1.74400169515091	5.54236242530219	2.09566386365803	0.10321277083281
0.278306661525873	0.0200000000000224	1.05490312927076	6.08316975053207	2.68167155944539	0.704794495318205
0.248516363919063	0.0200193568397224	0.54614976998679	13.0491841234895	1.03758002411697	-1.12839360820015
0.461094969172023	0.0200000000000226	0.843194113811965	14.4992879829361	1.54156381962583	0.0642058792381498
1.94757995376429	0.0502623301473671	0.968691653804148	9.89707557225548	1.01249843502333	0.103236882047836
0.459442344374825	0.217409569567611	0.912208918123658	3.02942250839427	2.91470864136476	-0.138787076201421
0.207897605976754	0.0200000000000225	1.79499267485572	4.92218916726736	2.17414041447843	0.746156490782299
0.0984054405802581	0.0248677070603924	2.28015317210811	1.68664041332057	1.64937435024522	0.43134524489436
0.23219834137412	0.0214292141243496	1.59836148211159	15.9999905135782	2.84468755519543	-0.260509805105469
0.31803104960338	0.0200000000000248	0.650640914494847	4.06049882392686	1.52505947119967	0.601610886721427
0.502069514236721	0.0905332691101715	0.91148771920091	0.613583104256796	1.13289066332218	1.49999999999998
0.514816823010369	0.0200000000000226	0.832736596014739	3.64000550642753	4.99999999934577	1.49999999999957
0.132453813473758	0.0338689566820525	1.45446793267162	7.32963407953946	1.47492122709239	-0.241000595370009
0.367632013795839	0.0200000720524462	1.26240724289947	16	4.86513218067699	-0.874876803076658
0.207565996413242	0.083031342784326	0.615363250499176	1.6293589609067	2.28246320151659	1.49999999978334
0.196020206415875	0.0318773601460601	1.49302648594335	5.7442238030156	2.30774049839583	-0.000679202800507882
0.304509384145451	0.0200000000000227	1.22906356292271	16	2.08679207101143	0.895422253597321
1.71448906305118	0.120619264747592	0.648362482891199	2.09661595186447	0.712666795209854	1.49999999999998
0.40010043495812	0.0268299952216959	0.500085786915946	8.95807277085695	0.791383377170652	-0.131431075632177
0.332457198196598	0.0816312765437343	1.01074215863521	6.95947513754221	1.4432192236466	0.150305220236414
0.3634955127787	0.0356462530376521	1.96560040825294	5.7788857605025	1.40986272567492	0.0143940908356111
0.262855231590223	0.0339977336166516	1.47081679435685	4.59509153527065	2.81569859539327	1.21897647564696
2.17149142620721	0.074378478260588	0.729266158656678	10.3179995433357	2.77824617976116	1.48829597485026
2.36336811998744	0.0962170489618821	0.708466102661716	3.89191431826268	0.757824615055558	0.546088851077043
0.154149825365672	0.0218557294585752	2.21750829918187	5.30326154377746	1.87157531813545	0.135749305496677
0.201822318017239	0.0883354084696891	0.728277841313124	1.99194210270637	1.75516662735163	0.469648495051533
1.19978745276235	0.212828028427943	0.574499303489283	15.999999892685	0.539457179062656	0.360549884821195
0.152992337243742	0.0358554835368233	1.39887756790482	14.77994752905	2.64812104953862	0.0831609885969561
0.422170223339488	0.0694895769534467	0.976446343175373	4.72393140920279	2.25159700992874	0.902476658621518
0.291981737817343	0.0200000000000222	0.500000000000022	11.7010081071603	1.14464320399756	-0.000357582585173787
0.189467017711187	0.0200000000000224	1.73673871549162	3.07887724856378	1.86977805899781	0.468469853685885
0.143655140258774	0.0419843328819755	0.661428383337738	2.69586028278465	1.0455239876293	-0.262243360996538
0.331964025138948	0.0215726092777148	0.84683277367391	0.871633217551278	0.743329979753167	0.209337221601229
0.160520390860587	0.0200000000000225	1.54502274604496	5.24684742519767	3.03627551350285	-0.493731892905833
0.183833020533582	0.0448598320098456	1.22937742065905	5.77639531329016	1.56863610764386	-0.0343717003269683
0.855080162812911	0.319999999995947	0.716226146011674	0.699664648699009	0.956977101913439	1.45128873800471
0.404984522576419	0.0202108435360288	0.500000000000022	0.500000000000022	0.859336467711158	1.16420248112212
0.697068558162718	0.304336417432215	2.46599904747568	0.500000000000022	2.5662703818419	1.35217557409182
0.374136375899364	0.0200000000000233	0.50254174372592	5.79104962414315	0.823360836816499	0.768388507738976
0.365158290113119	0.0225250768728567	1.26522740294909	15.9999989035983	1.63932006240714	-0.621124093450012
0.256359007104882	0.0651429863633267	0.686126007212075	1.51370451143767	0.540557093240112	1.30600379177991
0.627000202384166	0.0200057471378446	0.606170868465002	13.1117652684631	1.75405177355192	0.814544206184813
0.360124048522908	0.202060090321183	0.500000000000023	0.500000000000024	0.638798431369059	0.485589155564883
0.597087605231534	0.0456249018390232	0.937391096513789	0.500000000000022	0.500000000300591	-0.660252580862363
0.117779170422835	0.115194846075183	1.49489601578282	6.01680375362447	2.44431377500058	1.49999982410266
0.23493565051968	0.0200000000000222	0.861315814295285	0.500010224866403	0.500000002551113	0.470439236781433
0.245102009621638	0.0212967419194168	0.500000000000022	16	1.03898284142617	-1.28784593082009
0.324493260725562	0.0576075664755284	0.810097413962758	8.18694761405822	2.39169709844873	0.207253520285761
0.0756127081006349	0.0408315583996006	1.52178427629984	1.75131389895005	2.42463275952459	0.491247508131797
1.19789317662011	0.0583000660290744	0.873768633656493	3.21068515409074	2.05793101381709	0.841405205686269
0.131213003334897	0.0200000000000231	1.18769367606372	2.96050368619692	2.14644271417022	0.0674802255709923
0.154582754057059	0.0200000000000225	1.57493536770626	3.02300201205332	2.92079551543914	0.895798365546326
0.0997140533980231	0.0692954720354254	1.10890688496971	3.81976736377424	1.55486289170747	0.44271747562348
0.233258713591859	0.0554462868841158	0.963219658631064	2.83863953139203	2.2154247573538	0.327098801809558
0.109461165130419	0.0727643195538319	1.00340177604886	0.500000000008229	2.53828603004447	0.771121195722962
0.100586082276236	0.0214029502426249	0.808565955419723	2.68896702045016	4.99999999992829	0.791312815614487
0.0997445983368676	0.046995514345276	0.745332231201596	1.31190220790838	1.11217775775958	1.03023874282911
0.111782929413747	0.0223889207998224	1.29664428210499	0.500000000000023	3.96765831661411	1.18760240197874
0.119850158702508	0.0745423220654076	0.73552720373727	2.32500116667982	2.49302550981807	1.47762588010921
0.179842002668254	0.0598763066776255	1.10220397383447	15.9999999995025	3.43346792458881	1.38800732059339
0.112225069747767	0.0374118037822786	2.05370769591893	8.88206910038042	2.95128307680839	1.49999999971237
0.0738637847104363	0.0708549801035491	2.09997302735636	0.500000000000022	2.04861165724918	1.4321999406121
0.167692567607414	0.0441618769662165	0.573666869691265	4.26755473348583	0.612624293405618	-0.652538039735786
0.103904061720146	0.0847472087903668	0.584118152390044	2.9073585251066	1.21348138689657	0.809731687753703
0.294168837584314	0.0621357269944986	0.666034452595076	0.955861488351195	1.26930769563443	-0.495741149429971
0.386662174491833	0.0200000000000222	0.500000000000022	1.32192973976285	1.92930882414366	1.34515612982029
0.123484313982406	0.0269017602704331	1.81230899467624	1.11394155121631	3.66458429691466	1.48119982966041
0.339416646570504	0.0200000000000233	0.727125909807977	16	1.29958698875559	-0.12329454813032
0.295031454213638	0.0339487771520231	1.20543331596681	6.10901662529099	2.21881692330051	0.0141885637520194
0.212325145533825	0.0728954220016546	0.757546015641424	1.50281492088984	1.42189623264827	0.852286022822916
0.23038542933917	0.0200000000000243	0.693675564577546	12.2634809319475	2.75178104589898	-0.941748764908383
0.265219959898019	0.0380555929746281	1.31494714940269	3.29321311611154	1.95215375146728	1.16365782200569
0.129191663753902	0.0200000000000241	1.5249812450936	5.9171926216316	2.41230229298	0.144292759018839
0.129837072389154	0.0469854216274164	1.53743257883101	6.81522187591501	2.42531152059167	0.529413415900879
0.34489196444389	0.217673848306064	0.613566661241924	15.9999999833531	0.987399982143027	-0.40000889664778
0.186055841859977	0.0200273877107019	0.624859219763795	16	2.30619698535462	0.199864587289421
0.203054894601787	0.0200000000000227	1.24797016838873	3.40826001400736	2.36812036063287	1.39561543482356
0.251873429731134	0.0321266590088432	0.662215522245186	15.9999999999997	3.90581195722888	-0.955297419403993
0.590105490244536	0.0200000000000225	0.747135290306482	10.3370565599268	0.774472133869194	0.1778019881092
0.379488071534723	0.319999999999978	0.554957583904245	16	0.500000000123751	-1.45810312688371
0.200235129999219	0.0223024322248978	0.98139164347555	2.79615352455075	3.14404590732229	-0.743986894294559
0.0898763928711856	0.0378919320688183	1.0763487463042	15.6506043933515	4.67318116027708	1.22802176875747
0.263008600584841	0.319999999999978	1.72649617215148	0.500000000000022	3.0573210470298	1.49999988704959
0.253716088245029	0.0200000000000222	0.816605082307265	0.500001298450484	3.94751352724043	0.620950826488704
0.117160999423334	0.0487727053309325	0.846199724840006	15.9999937839076	2.4779004502274	-0.994280058239313
0.164880260282851	0.0985159182504314	0.859299397610057	3.03324635602705	2.0281690649942	0.907483891736114
0.167949437657055	0.0200000000000236	0.993223182799106	1.77301066656922	4.99999999999998	1.49999999997669
0.221584207078758	0.048591940244678	0.892130354067427	16	2.214658717795	0.978503766442801
0.068455787445393	0.122718231596336	1.7844898879162	0.500000000000022	2.15063655272735	-1.49999999999822
0.962941727523279	0.0877983604367672	0.788201308521892	1.89186379072616	1.87248355430408	0.67983795572638
0.250542061710698	0.020000000000023	3.99999999999998	16	3.00666640312488	1.45729807123049
0.289026552540771	0.0667787314218791	1.32844786189524	1.47848004488752	2.4411910619284	1.49999999999473
0.0447397934213947	0.0200000000000235	1.16446709462316	6.43160589833977	3.90257145694593	-1.49999717870581
0.392051477916244	0.112690176410599	0.580453057567411	5.38138157782168	0.739242459496404	0.403924394994498
0.307419278895416	0.028061229421543	0.501021808164188	11.0882606834817	0.555658513521062	0.295425539644588
0.104043977519789	0.319999999999732	3.99999999999998	0.500000062977636	3.71523197451024	1.49997179968328
0.26147611645275	0.020024241671812	0.59800261862362	5.71965300637849	1.14823619368533	-1.31901518790093
0.302072590389832	0.0270969923627281	1.48632949861039	2.47151006862176	2.3323677226512	1.42859837119045
0.796630509686179	0.0200262342961142	0.598298369916775	10.2983935018069	0.671943883664698	-0.280986485437864
0.190501877814533	0.0200000000000229	1.56678260685733	16	1.68486248425809	0.852034640184989
0.0712193869985882	0.0347760691360289	1.03904092677633	0.50227745694057	4.58083748984425	0.872946581880461
0.437039684247524	0.144983371196345	0.942781834023043	1.86158052846263	1.93714089478572	0.373675341722184
0.277063073091651	0.0883486852283326	0.626743338213243	0.983289396733684	1.08137125104365	1.00434270545849
0.936081495688423	0.181270631748314	1.48216079992907	0.500000000000024	3.6630723674449	1.33230943477707
0.192611608660992	0.0200000000000244	0.837994968289307	0.902250277623132	2.16573226931412	-1.42829892031752
0.199777477412378	0.0950561813547113	0.803151955331312	2.42359550662531	1.69619254828032	0.941601017775477
5.36250253060765	0.215014668131637	0.500032287597196	15.9999999999971	0.733307497906748	-1.1334673649764
1.11952091619974	0.0427198566217055	0.500000000000865	0.500000000000022	0.500000000000022	-0.257649873456507
0.237166006672359	0.114702697419994	0.614099702603153	6.00753017641588	1.04646046935875	0.0655186949036852
1.53973674766586	0.0251318772596335	0.524865610911251	0.912710675017989	1.5882110118457	-0.780548057666342
0.29088128751198	0.0524228345074834	1.07027568999788	0.835311897386207	1.89146316738801	1.48037151885748
1.18037824478496	0.0313752911575962	1.43947050039805	2.36955146870466	3.0441313318512	1.49999999992501
0.40143338555889	0.0200000000000222	0.500000000000022	0.500000000000023	3.15296826673974	0.805320972857626
0.177352262795753	0.0200000000000223	1.07893657322814	8.28006371465277	3.93008444614038	1.49999804681385
0.453174859667819	0.0310942407542248	1.36825211654042	2.13993057612714	3.09791501527461	1.4999999999959
0.330552378165707	0.069080889861944	0.868671471252428	6.92064003743488	1.23920966780749	0.0927538561908701
0.426076288285955	0.0200000000000222	0.500000000626246	16	1.4408162092705	1.49999999955486
0.329144876189623	0.0312116734940211	1.00221689400566	0.500000285929818	2.1546426715553	1.49999999999944
0.096716514223724	0.0200176301855466	2.05212659393663	0.973565041172886	2.82241684306963	1.21319618961022
1.82005764996671	0.118801471825773	0.526775466909216	8.70755019675898	0.500000000017114	-0.437052150770043
0.11255670279081	0.0241509455565442	1.27401871904493	2.59359456447111	2.69870843976883	-0.0138582493452695
0.393857732324674	0.140716402133126	1.45996026320229	0.59508789727898	2.85383785727891	1.49999999994976
0.27556972010935	0.0200000000000295	3.99999999999998	0.500000000000022	0.500000016362172	0.128710608528112
0.465057587160295	0.0750935824970222	1.20772345147451	3.60748806147248	1.19542437321241	0.308626066183362
0.143633047557262	0.0347935759870752	1.54931297794599	5.02849133666526	2.09013714527931	0.372492919920769
0.509976684551635	0.0848291981857281	0.662816466953485	5.46361726883803	0.71787242671074	0.549752299715431
0.157657965572728	0.049878836949679	1.48791230698273	4.41423811578629	1.4704993984475	0.179859094961792
1.05242310009549	0.0487338012706097	0.842492625751481	0.500000000000047	1.99046752340945	-0.907758350033874
0.965589088324688	0.319999999999974	0.500228753019502	16	0.500001184456559	-0.717051824926088
0.245576758562981	0.0200000000000224	1.67029562643413	2.34660524226822	1.82910419930255	0.599222026112028
0.196665175134998	0.0865910772499544	0.939040284861115	2.90239126615413	0.783972715585072	0.4222162629088
0.536218984110986	0.152537870215478	0.588671828758618	2.89596322211612	4.28923076614562	1.49999992004573
0.636462544303907	0.16433739023858	0.569895925272974	4.18937206546275	0.651421186138378	0.307598432835957
0.590206603633378	0.0356855393449964	1.74807031196153	0.581469738739255	1.90639870260965	1.1859651297931
0.408409559072249	0.288642290811083	3.99999999999936	0.500000000000022	3.11424005721106	0.784066086035771
1.19828379306191	0.0731993205907216	0.582500071642443	2.16877987632114	1.3360144932768	0.0999300816550047
0.324358326449127	0.0200000000000225	1.23988104275569	4.32652539578825	2.93037966902369	1.02568631894143
0.336168105861606	0.212260953982055	0.614161571389117	15.9999894350798	0.809955540872874	-0.650007575091826
0.641211646540934	0.0200000000000224	0.789248223538536	4.218612316729	2.88926666478396	-1.28885847326659
0.10953675818267	0.0200000000000618	3.99997885704129	16	3.99372200905814	0.749932023591357
0.410591069170039	0.0200000000000227	0.727585127841231	3.67363789830108	2.5757892902349	0.186511430383862
0.674048172052162	0.0888186274227296	0.97992632762996	1.97897659926032	2.33889983482317	1.10303473025029
0.0814043230787765	0.0522285552321823	1.47726997138473	2.30890867410864	2.00307782287408	0.688651334021893
0.0888691475902431	0.0622373297477207	0.898359302140494	1.6854591846551	2.34685854777693	-0.11561984961387
0.144000012654604	0.0492055394649452	1.64400815400995	4.7559867825666	2.31655263434233	0.400814405986975
0.516739164180339	0.0417199753284392	0.500000000000022	0.792267119663871	1.39365247393553	0.493675743918974
0.0970046514417673	0.0997663339295361	1.01539130897936	2.96642110171851	1.77391636784762	0.790721208580297
0.452354262644088	0.0915581859063054	0.500000000639132	0.884177030634685	1.06509256760563	0.658949687691373
0.9140509197446	0.095468697417712	0.758015304488728	6.3561929392238	0.914217921129431	-0.108519864017146
0.521907506391683	0.061126098085676	0.693482478017468	0.500000000000022	1.1529808389178	0.924948572367497
0.128451451453866	0.0526384696908651	1.53644313201856	2.30936275752136	2.58870755547097	1.15701763088655
0.215594035666803	0.0341130825572904	1.63885393072448	5.85267056749434	1.84786070905805	0.044386353937454
0.267551295752923	0.172713007975353	0.757445285990409	2.63226640233224	1.72022534131955	0.833129182632312
0.278199069592656	0.059563795795857	1.22254351598954	4.55638891761787	1.46635676499737	0.144110138222955
0.443901861521766	0.0200000000000257	0.527686870263244	7.62082743592664	0.752605243620345	-0.33809388765203
0.50423644114122	0.0843313253783628	0.564492995902494	0.500000000000042	1.57909757418382	1.13619887944219
0.387580213315525	0.0224871271667795	1.02300206270896	8.68551542043638	2.68508937048033	0.821288614242699
0.139105793918483	0.319999999999967	1.86286372756717	15.9164985075183	0.500000013767392	0.0531691140329116
0.865180056839775	0.0266329157106924	0.730570022633689	7.82622408340789	2.17350458086821	0.930227266828441
0.162803121673305	0.142326211621513	3.99999999997871	0.500000000022163	2.44909684046488	0.920096815681978
2.84350346552407	0.0812818872256415	0.758622133250248	1.68333582262276	0.940484233115477	0.77399082895579
0.803909089518488	0.0899513782806662	0.51349785868814	1.66150076447771	1.25722483284449	0.226126364469119
1.09545058114023	0.0200000000000222	1.10405027825965	16	1.73266295869086	1.4999999897043
0.39715505516469	0.060964180280523	0.917612463304657	3.21303735775325	1.73475354341834	1.47970968059399
0.102513182945354	0.0722396092770441	1.33343625877421	5.36048558839424	2.34413548085125	0.630500771962951
2.38768899392903	0.030142461894266	0.586640746291667	1.03194184219892	3.44579344455528	-1.49999959450175
0.560417182964142	0.0251776822885093	0.645298323594201	0.668174836611996	1.58714494418142	-0.00775649619137688
0.296627209139037	0.0494028831843606	1.32253488891657	6.62201423016016	1.82506492461388	0.0377959000570685
0.214230512792047	0.0317438617395457	0.92501137478922	15.9999997436056	1.04152876301271	0.676475442001971
0.784822939033476	0.0514952377458221	0.537638392417261	4.88617924880992	1.11880784783695	0.992440388133207
0.0962838664365326	0.104823897637963	1.13809675160043	9.33557235693335	1.79722302640937	0.304482610937284
0.168078784530683	0.0563887715577289	1.09359217099338	4.75181602818093	1.12174689097762	-0.113720312042145
0.245272975776335	0.0508066789867345	1.25688725417262	6.58813334518896	1.79006319615631	0.0969768961958343
0.144529868488425	0.101643921001253	1.89257378044341	2.28586847496322	1.28182201880269	0.943039995387247
0.212843365344952	0.0512930427994852	1.29587007579457	6.25212124000353	1.73409584285547	-0.00532954892526923
0.83559564781871	0.0200099446562189	0.626715620495885	1.08625119526374	0.500102643957577	1.27931390189262
0.342030073980201	0.0324829798988153	0.695869184442067	0.984150990680617	0.739712309354841	-0.256239105037014
0.449698824560563	0.0507906378889898	0.746801983232091	1.56887413512061	2.89352626005193	0.938997139252553
0.0756263557447623	0.0374808300183705	1.28037989863282	1.57391133416208	2.1205615621938	0.86321223350184
0.189982021479462	0.0573734122696514	1.00455389572842	0.695336380209995	1.99795731821733	1.31657108433333
0.159084606697137	0.0457953935087704	1.33834182777802	0.500000000000022	2.2706118611082	0.916798980268793
0.117030550647675	0.0250247097389083	1.90940817597875	1.32963741118156	2.17192232759928	0.649041515945222
0.0986379299211233	0.0344462911103673	0.836918659507541	0.500000000000026	3.45129889114838	0.369125871555681
0.0605520451724443	0.0345293623432679	1.58177129656418	2.43926848531421	1.90759893991856	0.162641565110138
0.144190853842343	0.0574091255467954	1.19801166219777	2.46377170807671	2.45799014250301	1.49987564247841
0.149204102305176	0.0568562598330855	0.795789727913988	1.8065433390198	2.63106120492088	0.83795989863374
0.0950377309888441	0.162678462689944	0.500835433327993	0.500000000000153	1.10237900954896	1.49999999972301
0.0598416447743775	0.0563729577671531	1.21808138405241	0.500066355399456	2.78621953030187	0.853747901036858
0.0678099749552321	0.180815575836347	1.25089267455347	0.500000000107658	2.80510344590618	-0.198174239134988
0.309115530135394	0.091622373305565	0.74920496690532	2.34888722115229	1.25475417318025	0.87285786950562
0.318222542579744	0.170247710691279	0.742757127292497	4.09010385491826	1.11834106837361	0.225231500654581
0.0946763997321191	0.0385172676152749	1.37725565902261	7.85390280406863	4.99999994334074	1.04226152273432
0.092793240040872	0.115918771587322	1.07232682228395	4.57317023623843	1.48021877980532	1.00108275678008
0.132292866721347	0.183531553408804	1.16473206544718	0.500000000000022	2.57945264498482	1.16307434669401
0.0579296385941685	0.0359365240577341	1.42637401249444	2.85471850555943	3.50222677556188	1.49999993327591
0.0938625276525751	0.0230867985101926	1.04142985252588	1.38096683731186	1.87520648768093	1.49999593911493
0.235221993539466	0.087997938901525	0.800687390812165	2.5877647557668	1.86144969813157	0.690000479410036
0.13088465739434	0.0558684081002398	0.804688712024594	7.73227419621158	1.93124525925146	-0.675161672090064
0.179358839340159	0.0930210011643037	0.745867146292414	0.545445712545928	1.18177073268893	1.49506082157482
0.20377282950609	0.0995030651818527	0.500464215366626	3.03993736178454	1.03185142312755	1.36407968621832
0.0991372865226885	0.0200000000000223	1.60753633794419	3.01339317454302	4.20646658539149	1.49999498439121
0.241453463989001	0.0931709542031262	0.534264157851891	0.500000000000022	1.85832847587313	0.662338237878642
0.319512194824071	0.0200000000000222	0.916710697970474	0.500000000000022	3.71044039200968	-1.49999933361104
0.789853720765815	0.0200000000000222	0.825671142974223	1.17477827840908	2.02421184133028	-1.49999912900392
0.0750238574069235	0.319999999999977	1.35629948011739	0.500000000000024	2.4178375252541	1.49996801986272
0.0971183718056473	0.0332648333372535	1.31558681678884	1.0501468868501	3.9323535766043	1.00627732222442
0.296136228679974	0.0989214428651077	0.795663985653863	3.03139284093738	1.66637874170555	0.269128423422172
0.475718885336347	0.0810456224328992	0.625446381736556	0.500000000000031	2.17533775926708	0.574954874899914
0.137641377125605	0.0200638095881422	1.7881859438458	0.500000000000042	2.74036524959191	0.0174205042923067
0.317805102270451	0.319999999999978	1.94729280317356	14.6490274717269	1.52588995839574	1.49999999550043
0.0924381485638099	0.174416949553097	0.923451261732519	2.7935326284695	2.31770480902923	1.49999978134309
0.20441978829459	0.0577205963152246	1.08279262385386	3.6193962215568	3.30172219509351	1.46709511983489
0.132303102987214	0.0477801848424001	1.32035695199855	15.9620818846767	4.99999999999427	1.08036638834034
1.04127522219126	0.033212543064976	0.517704045418619	0.500000092294242	0.873485785947038	1.39212139401788
0.247703987746128	0.0258343158159052	1.28897946739861	2.85560136124909	4.99999997921223	0.788814839757163
0.0769545438833299	0.0575369966525722	1.21260193450628	3.64779873306004	2.21233463800222	1.04000976802137
0.933168623904974	0.0403124767668862	1.00304160420414	3.55573863836712	1.79671918982566	0.244936115764063
0.101767010135974	0.0607998875474673	0.974294495262575	0.564319795393864	4.97293371944	0.337186853904685
0.138442051591703	0.100879932630352	0.939589003518197	4.42650247225539	1.22823636673965	0.167889625901443
0.133655453614143	0.0483573959626839	1.28351212407931	5.5580928030682	2.54534592860755	0.518095583510491
0.0803788994769351	0.0486968529303173	1.19711624241763	5.52944751830492	3.13699222284252	0.641113786305399
0.134694953106006	0.0960440604225946	1.51495806377886	4.58529157257324	1.65888147691761	0.542305956780105
0.0992299434640456	0.032047796577218	1.54255914585871	6.32834365400825	4.9999999999983	1.49999982528228
0.190713624253586	0.158753309656857	0.692192492055071	5.56766529195892	0.999256524129559	0.40571669536825
0.0875337068173974	0.0343851302390875	1.35881069990277	4.19460651189616	4.99999990685061	1.07982614572663
0.138504585192246	0.0956171788442214	0.962241612386362	3.5162645925143	1.20682807084739	0.675403061168697
0.210184386390902	0.0200000000000226	1.16211632034522	1.27445643979655	4.99993682122675	1.49999999999998
0.170622468039763	0.0200317196644995	0.729524266290754	0.500000013383412	3.99415795863027	1.27090801953856
0.167412417123767	0.0200000000000224	0.65227645785137	0.542333883138627	1.97568476578343	1.41707208997997
0.129126953327432	0.0640641890678871	1.68826295169333	10.6316414058823	2.29646733499416	0.38816717488918
0.292426649442299	0.101522452132662	0.917255484521809	2.35865204588832	1.48818930318338	0.987715701906151
0.260099654812566	0.0709541653796376	0.639561751092839	2.250244966115	1.00861179244726	0.0180560274870178
0.225146289953939	0.0200303305696347	0.789628363188862	16	2.73821009945484	0.0129007023979721
0.97690442448683	0.0811009810078627	0.64322593353558	0.561315548867992	1.2912080984869	-1.49999999999014
0.547405356771477	0.0200000000000222	0.837960481152038	0.818532111690295	2.52957464473791	0.187848666505186
0.351156663207499	0.0943024212648671	0.857109350257346	0.680272408901935	1.51230039265202	1.48813246604506
0.140890324540286	0.0392598691001794	1.48442178425326	1.25196985340103	2.8674511920892	1.4999997813572
0.23456331448303	0.038254867977324	0.50000000045571	0.500000000000037	1.08980382617723	-1.49999999999998
0.337329854598119	0.0467871120135406	1.32073421787408	6.96398216933214	1.71666081182135	-0.0577879321037894
1.51670847773185	0.0780062867760561	0.500000000000022	0.500000000000022	0.556010867990065	1.49054026323603
0.104913088935472	0.0865359586600372	0.5522017028233	2.30585126761967	2.89808092220507	-1.49999997030999
0.125700646126179	0.0566658754107159	1.33238972162586	6.00043609195606	2.19975822340217	0.610669455063432
0.972466422124577	0.0491964317586581	0.500000000000022	0.500000000000022	1.31605282676691	1.49999999999998
0.314862927032997	0.102025132307513	0.91333580696142	0.583750308933508	2.03205031640898	0.468980000269492
0.195802115971941	0.0200277443241004	0.559666577807525	2.16005058357775	0.63137235751935	1.06163716585822
0.197578443069112	0.0691740584189602	0.769223277515192	3.92730843665826	1.34497054075095	0.0894783574557275
0.219575304023126	0.23436093822326	1.50365930167136	1.01738767274336	4.56274145253228	1.49999999999733
0.919498161707124	0.0262613627460052	0.60851712060454	0.500000000000022	2.72722901972796	-0.638144074490536
0.282304325125978	0.0811764349683758	0.771539905824244	6.81033527387391	1.41999645301497	-0.172245458963571
0.412859664216246	0.206494242287338	0.961714698725781	12.5033341571817	1.50110038124311	0.0509089139415093
0.24224351631995	0.027386198444467	1.43367684692245	2.15428631748389	2.41787815072452	0.820435149489059
1.84354846266614	0.0785462539320268	0.582456519375077	9.95722770597781	0.642157330913598	-0.275841980732464
0.137226379097557	0.0301978493335232	1.41328698435822	1.43456378295463	3.11140696832315	1.49999999970448
0.174292969225256	0.0757410386222778	1.42821518994642	1.88076287592039	1.00936690487994	0.778739690920165
0.201372894949446	0.0291289833669475	0.80805747143684	6.42874060858694	2.42600933997066	0.330587430823344
0.314336613384414	0.0545647522968905	1.13294104507904	4.94383498288578	2.15339453950369	-0.173024315175869
0.253797855944205	0.0772334666660916	0.81097874989337	2.76274355405173	2.11487214764375	0.68488589621107
0.16931913196131	0.0740490846161798	1.04428235264175	4.18073642749539	1.66741359327365	0.0956174184500322
0.199867962612932	0.0333121297158394	0.544768368060888	0.500000000000022	3.12816143195911	-1.49921720723767
0.112129719500413	0.0560232349595127	0.828547694150452	2.07255693649924	1.49502221035562	1.2153353508381
0.305584825940745	0.0501675373732506	1.32823943927569	0.579829013184305	2.28318043820382	1.49999999467415
0.140451236785192	0.0432342395513049	1.16012344295271	3.11880852549221	2.10209431161553	0.677116946030485
0.734548692301054	0.0923809278816419	0.611461182934921	5.9290845859977	0.748771067639945	-0.332731450605049
4.44628764649168	0.119334388474081	0.640057564031426	4.9496501195725	1.58551342557204	-0.459081789529544
0.217403481663354	0.0663927177787629	1.16576153148883	3.54160920000619	1.94393115950649	0.680587796816892
1.02723539280062	0.0592312147657192	1.29146788862114	4.75883594293209	1.30639690630324	-0.290088447164894
3.19600337225751	0.220324143156394	0.587899703485186	15.9999999997739	0.892958013946325	-0.558866551319047
3.11047107653051	0.0805780816541268	0.693946315728235	3.88482225915167	1.36249977320954	-0.345198033642698
0.277045351078441	0.0583731729587326	1.12710346315429	2.62615595428614	2.40810955336313	1.49999999999997
1.13881359439834	0.0210286637320529	0.793525034989262	16	0.675729286883487	-0.226532453701172
1.9403859817315	0.0360643671398377	0.713482614347539	15.999999999999	2.5270552351997	0.23942801365475
0.256191561862733	0.0829851243946592	1.10257011331233	3.18095673558306	2.1702499560792	0.934464499591409
0.683155608123681	0.0856685688199184	0.836233494113749	4.89550954203682	2.40760321163041	0.414150992417189
0.12688025839894	0.0293469977785797	1.64306690243904	2.41888050105073	2.37174968567919	0.526293740998481
0.165849078340856	0.0200000000000226	1.67625341449451	0.500000000002038	4.99999999999998	-1.49938982522868
0.193616813704762	0.264494631447978	0.500005208717113	16	2.99011754296716	1.49999999999998
0.98976187044572	0.0584705646387424	0.551025488956741	7.62378067698568	0.629210023361615	-0.0393041713951213
0.226214980200238	0.0607118296270227	0.927903695406984	6.94964468260515	1.9267863042481	-0.13735716527417
0.172214427192409	0.0361364329513827	1.71255655699331	3.33203237311674	1.90627977904274	0.405160701981798
0.136574856558657	0.0251730308569381	2.1112270324335	3.19498461845866	2.17006574636978	0.0493764777756606
0.201453539023908	0.0649952332043739	1.13076856111297	5.38378472911549	1.49555215065611	-0.189748454890966
0.395304910066391	0.0843587020681194	0.500000000011304	0.500000000000023	0.500002327787655	-1.49999999999998
0.68315893252318	0.0546148102849142	1.71726005580981	10.7176991226768	2.88573180653274	1.48271607492711
0.125134170666292	0.0200000000000222	1.41342871544573	0.92591249598772	0.591316439128107	1.05080105916326
0.214656130864243	0.0333740870252426	0.500000006523072	0.899717007278268	1.76690671505005	-0.374082634696853
0.195426922444536	0.057728724812382	1.06169351097653	4.09195698944714	1.92735667843133	-0.0577108531698749
0.162961390110366	0.0555000049319089	1.11190554951613	8.52074645862702	1.65511885480529	-0.0525791695801012
0.36368986418734	0.0611077110341187	3.99999999060967	4.22622569109102	1.93167842132179	0.655277035729481
0.204841675201961	0.0698471062136595	0.896379085754235	3.00692671497211	2.19882044649036	0.368311772166455
0.214627497131115	0.0388316189508011	0.563126554453114	0.500000008242102	1.05539978063581	-1.49999999999998
0.22114458102352	0.0677244249097559	0.933640507052752	0.500000000000022	2.33299102672403	-1.02243202547159
0.711127134000685	0.0239658748277828	0.826706850965543	1.41388788467279	4.99999999999998	-1.44159575269745
0.73345218198917	0.0658165649628202	0.782158769492993	4.42491722947086	1.48129217060241	-0.302219630932519
0.795003484384199	0.028637999465579	0.664455386750116	0.500000000000022	2.50041430011125	-0.00187217101260514
0.248376766375383	0.0200042773905544	0.562437116681341	8.48402771556577	0.844613543587571	-0.245391547721963
0.200252683666204	0.319999999999978	3.58878785381485	13.9782849409128	1.66446891011793	1.19702126240395
0.190348294170878	0.0677042494086356	1.21382849347797	6.52553045972107	1.61062634871726	-0.0355177116413415
0.374790216659606	0.032984496950838	0.918021629571435	0.500000009263381	4.50968413060964	1.49999999990231
2.11076223201218	0.0200000000000222	0.500000000027807	0.500000000000022	2.22024933388596	-1.49999999749257
0.425754829471468	0.0400250725302861	1.19195131566285	6.07065806008932	1.94621954144714	0.407840982893041
0.552419257315446	0.0619361492460074	1.74130717376789	10.8353515676007	2.25481531006771	0.0898653914929484
0.191648110639924	0.0426319497330202	0.598172843172411	3.78147209395338	1.26292061037571	1.18907314128453
0.364316008120195	0.0693689048826153	1.04859542310908	1.71819110229299	2.38371684276865	1.35617160397908
0.170719382858449	0.0200000000000227	1.34565793581319	1.4566217358141	1.87102621631796	0.48265220471387
0.214651211163928	0.319999999999978	1.38184591362342	1.34014189984988	0.791335855069189	0.656849386384841
0.956494820664683	0.0341979185900328	0.500000000000028	0.979825020616375	1.59635270589922	-0.179298842290827
0.337683613138024	0.0736453152573975	0.650291849928306	0.500000976216348	2.22223708203338	-0.390123514775606
0.332453136201167	0.144101980753065	0.707394869086664	3.32955084597455	1.31742665461917	0.624062267019547
0.654594138226414	0.0306330947206764	0.650778652476937	0.500000000008522	3.1689155453462	0.394257572764401
0.196899465384899	0.0757057432915817	0.618334541470455	0.500000000000024	0.692908026190393	-0.595545376413794
0.100724698477108	0.0494859544722151	1.3986376881621	0.500000805508563	2.9853849917601	1.17905902208915
0.101157365801142	0.0472548980987986	1.75924352874509	0.868294561657307	1.87538921042359	1.46089265245367
0.273236999676313	0.31999999999997	0.703633140549805	16	0.507378766586973	-0.669040538263939
0.12536352710027	0.113202595243062	0.78476509286091	3.38916995528024	1.62774548679085	0.760499655507259
0.0835314333398965	0.309576073368397	3.0463814817192	16	1.12807811784445	1.34370189391877
0.0510037304898753	0.105810492076953	1.47729009699787	1.7277971139313	1.69403214605103	0.511892056375545
0.493323082950101	0.319999999999977	1.04599042627449	14.9367687416	4.99999999999998	1.49999999999998
0.214323907300074	0.0303979987707429	1.17875420826577	1.58566482870531	4.99999993088387	-0.101191709491464
0.213197116650165	0.031140713613153	0.755059815240847	0.7520931386818	1.29298400519036	0.711341994810109
0.129588529907997	0.0200000000000228	2.01742006318355	4.30099111920552	2.29052876859732	0.42800981331073
0.602465193704845	0.0778729701580448	0.863388918611904	1.46620276392727	3.27233887260344	1.49999999999998
0.0810837466927088	0.0283356229971324	1.52677510779904	1.0581766127932	3.29271008390048	1.49999999991419
0.693305261534191	0.262157874557154	1.31985012286211	0.542137257973631	2.77332417221302	1.49999999935006
0.0561934707128284	0.0207086168678367	1.79541537656221	0.53309459119525	3.57092093230162	1.46479220744649
0.421059836933061	0.0283608035776298	0.65095652491863	0.500000000108035	3.6451245985147	0.051189891476027
0.214330341611205	0.0206846638376361	0.500000000000022	0.500000000000022	2.25712874081903	1.49999999366998
0.238811560612334	0.0719060286632765	0.776436940620212	2.42393047714754	1.13342453885558	0.627736818453874
0.127373979318063	0.0288969575768138	0.517269547563057	1.40717224807904	2.40188601699479	0.481354049898381
0.501685968418759	0.120636489464642	0.874854366024172	2.63199495671472	2.21355762588732	0.877098676637452
0.116793373987613	0.0784579173325438	0.898471096916899	2.21773784910546	1.69525185069588	1.20612678882352
0.0966956621674502	0.0826707040592748	1.03726874179603	1.86275864022968	1.66139450647572	0.405547129197736
0.168086234231122	0.0879405472708898	0.6807853425355	1.04477095577617	2.56934707355676	1.13430381610805
0.468009255311504	0.0644920978727633	0.543331518251445	6.76086060216932	0.534612766852552	1.13578445206344
0.16829952157505	0.0381675572412123	1.09790726664344	0.500000000000022	4.83649525937616	-0.964952746456085
0.717986592775412	0.319999999999978	0.810856342115614	16	0.500000000798082	-1.12576672154542
0.20639131213627	0.0291961512209144	0.626900168463045	0.702933770311602	1.82113431212018	-0.75409784488779
0.500350280048193	0.0360978568759747	1.11133079557092	3.23604638824054	3.98559683667713	-0.813940803570457
0.470757562577726	0.232583528519071	0.648818479239217	0.500000000000022	1.93897440782622	1.42376397706418
0.264662955903011	0.0618941017950699	0.820225444655838	1.89828912187697	3.05175441946818	-1.49999999999992
0.100151435297209	0.0407212837776666	1.32173625409949	0.736929782374273	3.62257243313938	1.49999958911535
0.12169767083588	0.0331388558520423	0.632382852142829	0.500229002970743	2.60796201972883	-1.47252344575035
0.269200011127973	0.0311861008921733	0.500000287671643	12.5523908545808	0.514572367048753	0.593683957482276
0.109067775444767	0.0200000000000229	1.49503660847407	2.18918050014629	2.16665244364283	0.481201187047617
0.168124980665068	0.099121725062908	0.628566901235813	0.547290689152605	0.96364459627189	-1.49937895478936
0.78883747492485	0.319999999999958	0.55790080579057	16	0.500001463206745	-0.935791805139538
0.161603749525611	0.0392576979537473	0.962716359494286	9.19457153027572	2.67449235696824	-0.19893023546513
0.141388213125877	0.114846382485518	0.926643597299264	5.44763508069734	1.83012947371725	1.09649547939712
0.142038264540562	0.0703428060245111	0.793799540902313	0.500000000000023	3.82023639686477	-0.970691643916007
0.0807930946937776	0.0593352954596807	1.06657016294459	0.500105393635954	4.58176530373554	-0.992773622904049
0.0855029304127819	0.183070242685341	1.24304219160664	2.2862230345228	1.18982079289842	0.314824660725193
0.140186793941426	0.0680697138641949	0.88872015133471	0.942091141933993	1.11958129514689	0.262680589134857
0.101199586180032	0.104358016798064	1.10411045547317	2.68017424598216	1.60783686169153	1.32700911044453
0.073717215352289	0.0351543529835678	0.934649350005034	1.86254102685073	4.42140003546913	-1.49440891385117
0.0797258404829359	0.0248646890587466	1.4500274495714	2.2925274379032	2.78438419690886	1.49951391516215
0.14577496666324	0.0389320501193936	0.528543189244051	0.566251609651542	0.577886493514182	-0.650236522406057
0.211438051349937	0.0909138924001025	0.882280411464486	6.04525372743337	1.08551264485492	-0.471621928593509
1.47831668707158	0.319999999999978	0.943012966568925	0.500000000000022	0.85903090235877	-1.49999999999998
0.505229682205258	0.0271350153986429	0.792566017509763	0.500000000000023	0.778372505422854	-0.0176030404858408
0.359069897687614	0.319999999999978	0.956668864227879	16	0.704299322925194	-0.131615616092668
0.184920808602992	0.029441607765198	0.938825849668668	3.53402600527114	3.94112645155185	0.592645192243984
0.0950938945951799	0.0474743539522281	1.48060108145445	8.05815131381854	1.73357055884988	0.0434988592112419
0.103008655983317	0.0733879403323482	0.853206353839086	0.691389518491924	2.69550585540189	1.49980562176877
0.248633084320506	0.128818931965796	0.692532949614171	0.990511867299802	1.64708017453085	1.49999628962866
0.139658581487071	0.0316818520797181	0.57567443420995	3.62102129710522	3.38350479727449	-0.906438593181357
0.183599531517626	0.100711614020943	0.570295863007228	3.76385630299753	0.940214625026025	0.289748716003361
0.81291063346719	0.126339935531528	0.894313014113395	2.31236219660048	1.33865202720863	1.02384613473007
0.0669757983869275	0.0200000000000224	1.39123049589429	0.500000000000023	4.11339046786325	-1.49998824286902
0.204207954174605	0.0743312658719914	0.954776376314176	1.72392967988792	2.09990487829448	0.969268817959329
0.296100968807512	0.0616533938844143	2.61067451459891	1.36140902744122	1.01975279191701	0.900571011843049
0.145957031839634	0.0777568587836817	1.19808952879353	3.08125522525954	2.4229731522183	1.49997197335697
0.220250921103633	0.319999999999977	1.13714389452305	16	1.07277185241284	-0.0108817316379572
0.295645658884631	0.12416788114901	0.671973260155072	6.10723383190866	1.03259985241099	0.0088889355093079
0.13093018977679	0.128031550447579	1.2078028152408	3.82017066804749	1.8320027394818	1.35106483475059
0.119658040032322	0.026996487610173	1.29589454002612	0.500000000000022	2.7454301317952	1.49999205885685
1.23920861750903	0.0821353785648936	0.813966047079658	2.42113615958721	1.90642348612316	0.72086933226918
2.61349605329852	0.0771261982718425	0.728285841866268	2.91399470613186	1.87200794471241	0.574324749438479
0.151055714456153	0.0984432286300329	1.26477222796141	5.11621235062287	1.07543515070905	0.392126317745663
0.389948820090233	0.0536646732033694	0.976836563809393	15.9999999998622	2.66548750303644	0.775063651293717
0.446659719202667	0.0837967189052643	0.670738244146913	5.33389448595388	1.03650287589455	0.0402953907714641
0.216364829483068	0.0332701807283771	1.26032804452598	2.45100491146526	4.96693536534886	1.49999999856388
1.71829567744498	0.0670199712920912	0.911075718380286	7.04732349696582	1.56265335038329	-0.13622195467446
0.130372040174273	0.0282925410493257	1.4793389033038	2.9846708585737	1.71807110907264	0.288293233308186
2.11407888007568	0.235437631952054	0.792001639881529	0.500000000051976	1.92900804069191	1.07076141165216
0.483112686518366	0.0559933313263017	1.06777119854777	5.87039506133092	2.08912957783421	0.396191016028083
0.49330924443459	0.306966633590825	0.5799374418483	0.500000000000022	0.626318953293992	-1.49999982743669
1.18183592849265	0.0630937724359546	1.00226551488569	4.10404476543962	2.42186808674963	0.476211234152557
0.326413395926394	0.0697714593015993	0.644562052287839	7.44110710372623	2.64026194451622	1.40238816814503
0.158033669340267	0.0554315855189775	1.01134216800081	3.56058840901063	2.46649431203462	-0.398619362669063
0.86235829953867	0.146104377400742	0.759249085850066	5.54441699756923	0.914027824010515	0.490874121027285
0.085102949837837	0.310281501862654	3.24750504302823	15.9999999983814	1.33732361464423	1.49999999999998
0.105598257483719	0.280089428773089	2.43891037157912	16	1.50845748135049	1.27467224001352
0.127860206610527	0.219539836070548	0.609436876250316	2.26595132222469	3.77457459750864	1.42281895105728
0.224614627450805	0.034691243262809	1.6188384795022	4.4800992517428	2.43271850809576	0.207039571873816
0.173215665515655	0.0441245870805642	0.601519177742739	7.14097301805306	0.500000000012034	-0.729610731486074
1.32889074365632	0.101160656290764	0.515033509888263	0.500000000000022	1.13331706952554	-0.883744446654565
0.337953491665217	0.0365259240063654	0.790589403725534	16	3.0346023263784	-0.160398259105646
0.160998765109073	0.0759190971345821	0.954869327609334	3.86139789092782	1.65668327037956	0.355839910743452
1.386037895494	0.0422918673222483	1.17235014588666	0.500000000000081	0.856559165573111	-0.796695689931817
0.293610935352197	0.113932380164763	1.00783649702028	2.56928337056815	0.622661340314613	0.732722307335654
0.349373223440618	0.0622628045711562	0.773660425473409	7.15103236071567	0.660239717538652	-0.331218198828688
0.141675953539803	0.110534380836082	1.67145098155158	2.24639308974781	1.48782725561357	1.35715808884581
0.24120436362195	0.0928151321685737	1.12913974761216	5.65330239218081	1.9755765058631	0.570780167420339
0.207942556010078	0.0547765186089935	1.19856631658088	5.65587257713153	1.4729488747485	-0.308978314070906
0.589032566199595	0.0361945990160514	0.500000000000347	1.01786337515294	0.687989899032932	-0.00236413906121705
0.604483316628993	0.038940436566719	0.509918472229144	1.11524948730173	0.500000000003217	1.30809675464918
0.249546195690425	0.0716357173952319	0.533261695500005	1.21203919908796	0.657807216869853	0.733195177099766
0.306039804830426	0.0854631827294139	0.894183550851478	4.18599678424898	1.98075947674466	0.308814354211478
0.449858039384022	0.288592391352309	1.2900222405905	1.30276089795989	2.46893952256358	0.840517283583551
0.166223911220419	0.0200000000000229	1.70733847416344	2.01074446359804	2.2605413827112	0.927481501233632
0.492324356610443	0.0400446653335316	3.99999968749849	0.500000000000022	1.34223511668221	-0.0347306102471749
2.25216833265986	0.0697033146384613	0.921068038914385	0.500000000001887	1.40174669045689	0.367274014525668
3.5917953338261	0.029047709926067	0.544112407275313	0.500000000000022	1.96539105198041	-0.129928415876032
1.23328373398859	0.0200000000000222	0.500000000000078	1.42762528975781	1.531653441118	-0.268724090847195
0.448871484203495	0.0656592315437362	1.1262390604714	7.0439804102785	2.06763004667072	-0.0816083946087033
3.635927762615	0.0518543409212575	1.4004974992215	7.86736040406183	1.97836902895029	0.126223829927842
0.762604753753199	0.0697501816895593	1.11655206937196	5.05822657780863	0.913816134589074	-0.159873923819354
0.169102302378002	0.0620776848741151	1.14458323503139	1.19345448853768	2.69383630152593	1.49999999978404
0.281469932560487	0.0679446953003791	0.863787238743927	5.16480838669569	1.31126036785701	-0.121183163154091
0.199235872138511	0.0786878816689602	0.759744402984762	1.35844052336578	1.99995501862431	1.07718722646054
0.215083251473316	0.0344692617647752	0.639471400550958	0.62629486439922	2.19748705202681	0.223429219957759
0.152331944650279	0.0432289664505515	0.733241403077916	0.500000000003219	2.33762525919968	1.30059581991357
0.124445449397886	0.0942487579822559	0.928101028043741	0.837091525860538	2.0387415153753	0.736761003018954
0.106177697677932	0.0339577128813252	1.64260367961273	0.500000000000025	2.0740657461814	1.2345143671038
0.252993546661535	0.073888522701437	0.907514493779559	3.42503541025036	1.85754760659564	0.93609805059051
0.186963507708919	0.268018562131535	0.500000130785637	16	1.33354961817432	1.49999999999998
0.168284688922285	0.0817824613928659	0.995000295184793	2.30923830871737	1.51957407584265	1.10532501546221
0.331593036398484	0.187544325927132	0.512759557436492	8.66747827649832	0.588068286634604	0.260026972749758
0.0645735627291655	0.0218518491897239	1.65547554994725	7.18122554943563	2.83797188786986	0.795090609961214
0.243944555446491	0.0200010120382172	0.586557909749923	0.886395685866635	0.735042596929627	-1.19049570704447
0.0834881530730569	0.0931504806646258	1.03589224416178	2.23655723246485	1.78039307327313	0.578689054881042
0.165016270106224	0.0657505065952104	1.2231174958037	2.8540962579092	2.20120968904124	1.12202993501887
0.3921778480372	0.301151705481724	0.5109533495093	15.999994072746	0.500483754662244	0.526730645913658
0.177545085043675	0.0404594384208008	0.762654583329398	7.81420122956576	2.93002978505671	0.392888527564541
0.0927352551453042	0.23868234474025	0.645729394810466	0.823858747103133	4.99999999998457	0.146719347300145
0.113154175848917	0.319999999999963	1.49269484032702	15.9994764435471	1.03848858386038	1.45240287872695
0.211273366456628	0.223426088707738	0.747911294991783	2.91036839715536	0.739461036141651	-0.640672136962763
0.611313943957296	0.0876413749276301	0.58419674232538	1.84047616208183	1.66068206672279	1.33156718038339
0.159652237693092	0.119376288950778	0.861426025683954	3.50348400353801	1.92232689193036	0.797152704830533
0.155214499144736	0.0787079897832431	0.618833886007128	1.56725278058531	2.0418330005367	0.852564477327377
0.107290183450005	0.319999999999978	2.8371020656529	15.3902937496413	1.20879545967121	1.49999999999998
0.144745475638191	0.141265919198541	1.41689118437844	0.721794158332164	1.58266543157648	0.489882128424958
0.100432938729383	0.047631901592992	1.7960444300104	0.758333103790823	1.66465800754906	1.49999999999233
0.0694294035879993	0.165082524405786	1.23776704592583	4.03968249898591	1.66163308490613	1.49999999670766
0.138711658083598	0.0570025669241012	1.18579701472935	4.20947147652668	2.48370919167681	0.305845096462047
0.547465399357507	0.221326064301325	0.704399558707354	15.9999999930401	0.890877331962374	-0.556623041955793
0.181185193103517	0.319999999999977	2.13236808824569	0.500000000000022	4.90601359982356	1.49999997799494
0.127051836978938	0.0208353798581735	1.25924769490834	1.16342895943202	4.99999999202826	0.416064313108195
0.0657471086312628	0.0440673285349725	0.603585798179078	15.999861025736	4.43865893442834	-1.49994929903954
0.249799995094525	0.0200000000000236	0.727633615297963	1.76466899422018	1.88054393207583	1.49999999997543
0.122137399599238	0.0325893540562538	1.08002910758556	2.35584364367798	2.70465879342432	0.41176477226059
0.134803533965234	0.0200000000000247	0.554052918746995	2.02253887275587	1.44339009047972	1.47013803880108
0.161427322369172	0.0613069517870165	0.806865318255999	0.500000000000023	3.75428103590218	-0.576316609772806
0.199345418874791	0.179638915387146	0.735949761171365	0.500000000000022	1.35537499939355	0.542979832796001
0.510931402425769	0.031137787250392	1.2320163849243	2.08083437783479	4.68182890535874	1.49999999999998
0.18716568883508	0.0783586434724538	0.596487936876684	0.672684683487925	2.3137996317853	1.49999556670288
0.153748954566038	0.117850793114251	1.72681006238061	1.93850031125479	1.61895546075958	1.49999999991561
1.2041475808532	0.273863094405323	0.500000000227485	16	0.500006283411299	0.229884459495515
0.981022399356462	0.0962001531695666	0.669573336117199	1.57333638928264	2.07209508054145	1.02347694505897
0.300544442699055	0.0248310212658519	0.69586616928979	1.57807016648709	2.45061614492077	-0.7545218730253
0.196909391001332	0.0832038161803827	0.7118660263262	1.07213230887266	1.53388782915628	1.49999999995048
0.0915934486845172	0.15149361356376	0.71861788256947	13.2387292151555	0.500000000000023	1.49999999999997
0.178465933509029	0.0798901123195815	1.24463744090804	4.11499327412664	1.29533455077699	0.751427105337488
1.29648615764446	0.283196571822647	0.601795723495077	0.507898916578232	2.94462123425522	0.609812159065642
0.289290827191524	0.088359948287195	0.675795271696006	2.87967434723862	1.51328035298238	0.244062261697597
0.706562866489463	0.249339215718412	0.603348475225262	0.754030219296721	1.77725131485162	-0.206666241409146
0.191560286644097	0.0314094597083776	0.846956054631314	1.09788718434662	1.08869503729538	-1.49999999999984
0.155798629695019	0.0333922842370086	1.55811597821343	5.6420495112899	2.90134583075717	1.49999981127661
1.1362958468429	0.128321487766802	1.2890374570298	16	2.22643727426529	1.49999999997767
0.819589153688727	0.110293402455783	0.606511851210924	3.62437056658055	1.65375719178431	0.420293258606398
0.202104020150924	0.0898856043450159	0.874785933538503	8.05085379763399	0.782185212386976	-1.03346236491437
0.37235495979982	0.0412647041527952	1.11235715590999	2.14833124897984	2.80108298087074	0.711489908711596
0.254449110205397	0.122222634247375	0.583804375118166	3.47110727732819	1.29121156491779	1.22560567724139
0.160679958058102	0.0499250969517332	0.848700370969028	3.95755827954663	1.18654622039311	0.524024536348986
0.240715004401705	0.0483570466965731	1.1652206544081	3.46128415297375	2.70618569973787	0.573446038267977
0.349308086881974	0.0200000000000222	0.530264713595917	6.50065135448318	1.80048554579789	0.732310616165899
0.373434073579976	0.0395999809898974	1.07330228526907	12.5414455956492	1.93314187542128	-0.842362731807046
1.44644538326474	0.100056527894837	0.621782061004939	4.70433625795843	1.61135874414274	0.0714237913181291
0.431828279488293	0.139690371376447	0.612820279478908	3.56319813443555	1.2978269248186	1.28850170358644
0.514476651593407	0.168230212317745	1.07260816288618	2.9543724395787	1.7667371871841	1.05317024528809
0.261013770378783	0.0200000000000222	0.598563218020016	0.50000000000003	3.89961514413945	-0.733869979588609
0.399241531542906	0.0483576465270886	0.721164876312613	16	2.71927977722248	0.0816045892078433
0.204122980120715	0.0907608333917267	0.801078845706876	1.95540924011146	2.09466062469191	0.289108398745109
0.576876722106756	0.130173032209435	0.687075033635034	4.81267623833832	1.89468164581626	1.49999969988367
0.550308503217102	0.0603645225224184	0.790293680419685	6.46376796279717	2.28549701987736	0.553739175182201
0.483367810698626	0.26363112813023	0.994407619871481	0.500000000000022	2.21587275208648	0.164712085957146
0.370177959651478	0.0855184966242989	1.2049589414386	1.24169205850283	1.01861363084146	0.774244538098113
0.335736417922937	0.0932388299018801	0.6821614727596	4.46839334664826	0.910762265646488	0.138343217415864
1.23931402817097	0.0840673371953243	0.532300143541865	2.4538133700838	1.36946514055838	0.895420088413121
0.416160731724451	0.0337469977743051	1.25379499319008	2.40235322396035	2.40036157180391	0.395638888860527
0.3469160987909	0.0214399939118119	0.500000000022828	0.500000000000034	2.53273096763719	0.857346041601836
0.202964738706229	0.0269316999492069	1.08914232772514	0.706634678140662	4.99999999999998	-0.0677361037379659
0.182447810465369	0.0200000000000222	2.52630257567774	1.87173777617689	1.91209865280698	0.66523513789094
0.372392123318875	0.0560847393563565	0.786524914986735	7.27822180459086	0.853278217265511	-0.216972016254253
0.382115278833208	0.0998661036490778	0.7489735646359	3.60525238422606	0.949982640006401	0.139480304440818
0.332635811472427	0.269802419991089	1.1779732993911	16	1.38642981838642	0.927199262441696
0.450171322651899	0.091989600124381	0.668039634325794	4.28654979019745	1.17864014534367	0.224310504876301
0.361216830510173	0.319999999999965	0.527697174740538	16	0.516030063392226	-1.47598964504331
1.06076380556156	0.047521738089752	1.05484541030982	6.48620458927274	1.39379032137556	-0.128964563585776
0.302440641181575	0.0432697703649583	0.553023614697496	1.90295253945278	0.952498692207315	0.865726117473894
0.228056056929888	0.0651567856170209	0.615463826019333	1.26720366056355	1.64519579464747	0.724742790551897
0.664858310035029	0.0736820441464971	0.703283709083382	5.25035307580511	0.98023042355951	-0.632146308312819
0.402833696368505	0.0321368290851418	1.41263364859249	15.9997683023351	2.53190802896205	0.588672586019208
0.299236484766188	0.0200000000000232	0.58848504079427	4.56168011331983	1.4982605807052	-1.49999145354024
0.811783640353374	0.0338608403765027	0.630454668261322	1.09622217832134	1.52459130720602	-1.49999998356343
0.380447389853739	0.0501318429130795	1.00344216093631	8.36355610189019	2.42341945334026	-1.49999999671192
0.276562263131997	0.112864259566237	0.730684486526077	2.46647659403505	1.95261667945221	0.893431196332632
0.56074835816301	0.0544007869282746	1.00111139741947	5.72358179852135	2.35280731878719	0.102194824487305
0.289455870001168	0.0228471910301638	1.20913063284018	16	2.92529211346936	-0.97245181940795
0.184562457657099	0.020000000000024	0.715192764247575	7.34342740469169	1.79259687508147	0.288027740897194
0.189287242785748	0.319999999999954	1.10070097881541	3.85908399817206	1.70404302939962	0.195820850761257
0.241671001166105	0.0487701489452165	0.885005964985764	5.18621955092198	2.00536753993536	1.1943058816888
0.141728969919736	0.0238339645688638	0.748155088452977	0.500000000000023	1.97703667972144	-0.885409910940914
0.409239076422566	0.264603046467616	1.03724047362842	2.78556338244961	1.8629544720409	0.15859674211974
0.159487377585015	0.0913360366780629	1.07409761968153	0.500000000000022	2.14975585450079	1.43150193854081
0.170008661343737	0.126327876582085	0.901115464392165	2.35042135572131	1.27992275080718	0.480351907572201
0.239215589750205	0.102082125301361	0.717744594560958	4.63322968047146	2.10740784496661	-0.22965295593094
0.583418472903837	0.0361735658710489	0.746741753054722	0.500000000000051	4.01019940433618	1.49999999704841
0.231984859903574	0.0973394462753258	0.678113987547993	4.66568927565108	1.52138588584318	-0.173513921893277
0.198951750928508	0.154680428345026	1.04201141051817	2.22460584564466	2.02763204828502	0.189323103008658
0.157789574950688	0.0736932511770516	0.598559802601931	2.06617417107747	1.56912198694356	-1.47041269149002
0.398666906503126	0.0812447254538831	1.0117710326703	2.54803716405025	2.66904609408695	0.739941331525601
0.255951329165518	0.0553009439198263	0.856441649097456	6.47537572546791	1.35296317112479	-0.00534704950487316
0.207009226582828	0.0378878577897379	1.12643146335364	6.28132890435083	2.4208192644944	0.787157589336602
0.289963508147096	0.0347989538929387	0.61346764830194	0.500000000000022	2.049420792945	-1.49999999925107
0.156658047536145	0.0535224686049588	1.18733984450339	6.93272084176125	2.85829165680132	-0.0696865301881933
0.198071576787677	0.0444240864413615	0.777891196275016	7.73075549099816	1.29246587737752	-0.670783850216931
0.549149848245235	0.037726345722761	0.699442101165621	0.500000000000023	1.35848677385643	-0.510153100346107
0.218048769454488	0.106029223396828	0.850774631644752	1.36754667431384	1.52719371135561	1.16448187257397
0.258357238991948	0.0474273436890569	0.874883683326993	7.16394375249354	2.47463816238916	1.49999999103171
0.199441127673957	0.0912614409612797	1.03720622083662	1.16521920538294	4.99999974085915	0.265732711080752
0.399935486442131	0.301561896924335	0.500000000000022	16	0.500000240742932	0.398376744574155
0.137833562147529	0.0216258577597833	0.500010817993308	0.500031794799894	0.700509656802109	1.49999999999823
0.127333018310385	0.0288137313188817	1.34680162584767	1.99279392311271	1.75560350489582	0.255765914905074
0.982160236629223	0.0633138350785258	1.06209499338495	5.32501184648384	1.55420896264408	0.0683227756480907
0.464822362684	0.0878110425791566	1.03122718662357	11.3348120973193	2.02971769564786	1.29561663535
0.269218165742352	0.0224331961964818	0.748118436720115	2.3726417515966	0.500001465844111	0.222277925650508
0.343941500856453	0.0377707451230463	0.679104149480015	0.500000000168558	1.49444450083002	1.28841062965581
0.539223628452606	0.319999999999978	0.772122560832107	0.573291263460354	3.27886422810618	1.25217503809268
0.605543174485404	0.0334467887484184	0.597772983238048	0.50000000000068	2.93321005058078	-1.49999999961065
0.286621466990387	0.0200000000000231	0.749561851725766	4.2923315272883	4.19114487184373	1.49998117574344
1.49488789767098	0.0370086682383331	0.635842991247947	0.500000000040928	1.28505026906628	-0.472728676578905
0.781285426578469	0.240924125805146	0.601421030555546	0.746492199175526	2.0033787667951	0.314570724139325
0.462603879398239	0.0856888791251371	0.500000000000026	4.0967634370231	0.773021690592581	0.42022677081013
0.484217499908471	0.12231709652673	1.24146121122843	14.2186634129783	2.14665422171817	1.49999991041834
0.65678925537298	0.0343677495631912	1.54024149992173	1.76898738775551	3.23388099534614	1.49999999958825
0.606437182034229	0.10680774122194	0.618323238707568	3.80706869812961	1.57196658331157	0.0594508567147448
1.68972895956433	0.0200000000000222	0.500000000000022	5.98237631564934	1.5981467439844	0.725806826560679
0.53869826264839	0.14446874952302	0.500000000468115	2.92007435473116	1.32826024042002	0.547832501538853
0.328474947455274	0.0200000000000222	3.99998461913568	0.500000000000022	2.09525327899244	-0.811272544398397
4.71977813322919	0.0997890869015596	0.634869896828728	4.6287545096378	1.69100109715727	0.0804262708527818
0.248876035873913	0.0200000000000236	0.500000000012965	3.16074612693262	1.04050751725476	-1.49999994397552
0.882348873266743	0.114540348175226	0.602641967282885	2.57355050394826	0.940041635207747	0.188810320761509
0.289492524742566	0.263228147355827	3.99988653882868	6.89722270669356	0.691431968805807	0.812886109090331
1.06476199715691	0.023992384811566	0.635443583053155	0.98912214991648	2.5472210567902	-1.25297302843486
1.41458771347184	0.0512247916302927	0.653236159422278	8.95195469309756	1.99085272457365	0.717085755387819
0.506728643464405	0.0220226014427771	0.545824398067487	15.9999999999908	1.77622881649365	-1.49999999999997
0.989585627708086	0.133741716592536	0.50000000173228	1.77428261534596	0.60403068207324	0.631054821812256
0.479783043946663	0.156360290255997	0.54088384326916	16	0.588956567035207	0.713580817724825
0.618666124001178	0.0951907490273583	0.590264432693773	4.73933618007527	0.945171899770776	0.174173015965801
0.255993714855503	0.091639616855486	0.67659779952541	5.0478834798626	1.65012321315696	0.162955805672825
0.962661507638849	0.0778726187421193	1.04475968858894	3.26668431452475	3.00512949468524	0.649455450794752
0.63398437036522	0.0200000000000222	0.500000000000023	0.500000000000023	2.76257391221922	1.46760263988118
0.907045021213015	0.0345910801562082	1.08891703516087	5.04084026262542	2.50634037325361	0.831627209694108
0.525010989814144	0.0347533614582213	0.500000000000022	2.70095788737663	1.42997711719946	-1.49999999999749
0.968351244838711	0.115670688963593	0.613418114067295	3.41473380874559	1.2483759560603	1.25575900186226
0.237092179589506	0.0263705596666305	0.705931392021618	0.668283086286053	1.99387928562278	-1.49999994572212
0.101328443611896	0.049954281182277	0.928697473173484	15.9957148036771	3.31060013907394	0.931146410092578
0.543526216491757	0.0288962801304913	1.31376313100971	3.50592236667453	2.77775579352169	0.516830898938489
0.184889931194296	0.0538643019907925	1.3744488592403	15.9999996124463	3.25627789173128	0.180056479525758
2.06744609990566	0.0743833700293443	0.829743878288348	4.82110055499577	1.21873741382285	-0.0248325514007391
0.42732977742732	0.0200320879692015	0.588374609558912	16	1.43409335140496	0.817165758548972
0.597813736764103	0.110952797131232	0.694190080287941	1.48835540933423	2.55811196870471	1.49999998355477
0.498848905275641	0.319999999991764	0.649626056375868	0.569610646387764	2.8607422506606	0.754897980159911
0.677908101588328	0.135420491072779	0.717877237369231	3.11572926762972	0.929759954390243	0.615431782180401
0.142840437787379	0.0200000000000299	1.73913305523582	3.09749166263551	1.50227986673037	0.705780262064249
0.846585972019765	0.0200000000000339	0.518409879503846	4.74881649697624	1.42703326103646	0.630876244117742
0.135233272296686	0.0310743224705565	0.850012397022036	0.794801786452757	2.66290726595554	0.679682417968542
2.09967549360214	0.241682571348544	0.874895743712187	2.57421906977153	2.09734909726388	0.251653193825962
0.272614492883246	0.0958524686578799	0.643106180981549	4.53305426137523	1.86237886836872	0.0589370944903181
0.216202412610545	0.098608938575454	0.742853608130594	2.37642768145583	1.33638523655814	1.02009105345443
0.223571093505396	0.0315414797034778	0.642742074626826	0.733602960828272	1.2913380469162	0.875574235642532
0.369316954309894	0.0555672482500173	1.23806550725195	16	3.346470204507	-0.0638913101326712
0.36967100571684	0.0638291858558878	1.06951239133289	15.9999762181981	3.69283352865225	0.0898103581918357
0.437711171943335	0.0221122123818333	0.509061189255045	0.500000001564766	0.500437250398547	0.800214684626906
0.122752314966537	0.0689638874111776	0.987395429697782	2.25584859934909	1.06360883175651	0.787981823138813
0.217654698484914	0.0200000000000222	0.500000003224003	3.41981340444733	1.77912367235173	-1.49999999999269
0.309547665352993	0.0411293744353753	0.736626406024977	1.51269279166704	3.23024856477762	0.234250149671024
0.20292119272965	0.0788437452308676	2.09930862098447	0.500000000000022	1.73726138174598	0.587950247398962
0.34548929774979	0.0200000000000254	0.632891325739193	4.91820267020587	1.09163506984644	-0.100763518792316
0.412719632964148	0.065481865601867	1.32528577905119	8.65133619260885	0.740188056759359	-0.0199956306003181
0.365518518972186	0.0200000000000227	0.576345795246503	12.8885239187668	1.96850687045863	-1.07371948531802
0.38382556834029	0.0204712112972005	1.4858414598267	0.500000000000022	4.99999999999996	0.777594864777204
1.07744986196577	0.319999999999957	0.500000000061664	16	0.500000066416613	-0.582010157738306
0.271739634921832	0.0244265852091755	1.10393623058431	16	3.84764658473369	-0.805749497885442
1.62423496523772	0.0257302017974633	0.553545130294657	1.12291997498759	3.29440298681966	-1.49999999998577
2.4062015913526	0.0299944512955333	0.624906503102565	1.54671424651327	2.11088134522705	-1.17119778450443
0.380413891741114	0.0200000000000228	0.626921185603902	2.44757445858529	3.40689948132695	-0.253418476229952
1.78979535412859	0.31999999999997	0.631901059357659	0.733257115393532	2.56801655078441	0.695398520061344
0.6999273902677	0.0909804406679296	0.502483674345977	4.34218741175411	1.66547245394689	-0.328893439526333
0.507531335070785	0.0605527679219938	1.36764870636831	3.16839129502785	1.31358819403192	0.431496580665886
1.82830904184028	0.146215851491672	0.500000000016565	2.88800794592422	1.32156934691513	0.583816929889284
1.87380838391801	0.101327529021898	0.623062305962403	5.02259367838827	1.68200523331335	-0.0105301255256751
0.465478860545381	0.13462620586821	0.673004592775175	3.11668455653568	1.26586521672026	0.737947715270769
1.87542303899381	0.150927250184878	0.653805212349045	3.06797200665902	1.28460426999442	0.665028460079407
3.10799353077773	0.0232551854899191	0.500020659256955	1.19886647940166	2.88370924640379	-1.49957226148085
0.157792849624121	0.0200000000000222	0.806410173902676	6.49482772559616	3.74766375816676	-1.49999273003544
1.37343523186051	0.0494943225349775	0.710212263000322	10.8386478458388	1.66343821925837	0.124703116227338
0.405401559990969	0.319999999999969	0.511306370816621	10.3885628688002	0.500000000000022	-0.555588742437317
0.375282792335094	0.12576015124183	0.679766976883489	3.92548203422554	1.59653491953685	1.49999806614778
0.673662248863311	0.0905299597587814	0.68587323891495	5.03055545504936	1.5708445950935	0.152155730294307
0.639021826255555	0.0744269037835065	0.530584711918808	7.31028219340237	1.04088397613128	-0.605769413154367
0.413536427370576	0.0273502116161133	0.707651935097363	0.500000000000116	3.02903583106849	-1.2927001834458
1.18044159506409	0.0271422170451874	0.609943244036388	0.500000000274359	2.58858119525598	-0.544517680483425
0.201071617165376	0.0788075553408605	1.55433684831046	1.6097523926778	2.46841884776901	1.49999999993568
0.347876778238104	0.0366241772452856	1.14224420437448	6.95330717760854	2.73613676914309	1.389573719748
2.98003193965276	0.0350201925030739	0.500000000000023	2.53093100934545	1.50260781460193	-1.49999999665442
0.194332305453312	0.032352415332642	0.730781757588752	1.7663259518788	3.56605565346034	-0.0104153967338875
0.197740488425318	0.319999999999977	0.870517298841635	6.73314413441605	1.12631533912554	0.889710966305797
0.319498651961865	0.0200000000000231	0.7725928372859	0.500000000000027	3.29321842418501	0.284461943371401
1.64113437828246	0.0592994698555263	1.19407774540583	15.9999999999774	3.29359728135106	-0.211212755697316
0.29561720938791	0.0643667966985253	1.1916778854518	5.44055851054282	1.28179470637265	-0.0579126003485813
0.337568470240914	0.0200000000000222	0.500000000032968	3.18485389655921	1.20281416939993	0.609951670933147
0.195346563902022	0.319999999999977	1.30649660760535	0.959542027925261	1.82590226791927	0.194716385988346
0.195091989271859	0.134097156709597	1.11188396709192	2.35523990567159	2.21861403960111	0.873647103720545
1.03525351303909	0.258850176406809	0.885753407984633	2.98448798758954	2.11964825285995	0.302892906292932
0.382599821572945	0.0548130830789704	1.46107274272988	2.71531826302663	2.06398294796358	0.953803115426176
0.362711308540763	0.0762987174587624	0.514945421517148	0.500000000035983	2.45650390259448	-0.86568498723463
0.319784170890663	0.0200000000000228	1.11049342712202	16	2.26932275973369	-0.306291562191559
1.01227635166914	0.103394858993205	0.597009485055537	2.90803653861518	1.24004085455706	0.967302276160206
0.246201985734778	0.0200000000000233	0.734104890376895	1.0293779353533	1.8978045805347	-0.0723551116391562
0.182527646964539	0.0560528530102324	1.16195462479858	0.500000000000023	1.32319130842766	0.131842523229813
0.543636751578857	0.0810513972405577	0.521121372991048	0.832897597597691	1.13973648109107	1.11662157512211
0.0654170475625068	0.020000000000023	1.41861793539076	3.68214624947995	3.70096785441851	0.874556985377534
0.201579146628404	0.0404663362246593	1.17483364320098	16	1.774286691431	0.141867822808124
0.541476171047515	0.0323139884705071	0.559210835579564	0.709604214624315	0.662976925121883	0.379452048035931
0.202556700334959	0.0616185826432312	0.90924868917639	3.11579113039967	1.27788574557365	-0.392657208994916
0.771461715327172	0.319935578202291	0.50791802828547	15.9999999979484	0.503947033073358	0.314277486713376
0.277403496002188	0.0200000000000399	0.522245785690414	2.30614851199749	0.619299151381449	-0.0108065890969494
0.235940085367455	0.0200000000000222	0.507970261160046	1.87462034295373	2.39291277707989	0.367373305948418
0.451338712677428	0.0303120382070015	0.925894595082765	0.500000000000022	3.19376763436755	0.801396047843504
0.48397344345162	0.0200000000000223	0.500000000680615	5.84851452702237	1.64526261479395	1.49999589543936
1.16459392056273	0.0376807647376831	0.643484262134611	0.50000015059586	1.35902725172525	-0.53010372245799
0.668398876590257	0.0210025193333356	0.866259084479082	0.816545562802871	3.32295917979016	-1.49999999928352
0.2184394329382	0.0224154682713062	1.61470974739931	3.00748112922375	2.52738321210684	0.245981515053267
0.448748342316644	0.0777075511265342	1.04109951577408	2.91889046170338	2.8112806172521	0.590549658641413
0.21932216189281	0.319999999999978	3.99998127727547	0.500000000000022	3.80308232146957	1.25657284935063
2.4852659465674	0.319999999999978	0.557658696291241	16	0.655334199488996	-0.399531336870597
0.562002059324871	0.0312800122270696	0.584751403430428	1.36665661594511	2.0051526999339	-1.45672600350676
0.562629892459653	0.319999999999978	0.6514077371957	0.657139672768329	2.86411912042913	1.49998083799401
0.450453516096274	0.0363552629907535	0.527053510053155	0.500000000000022	4.5741544067793	-1.49999999564251
0.36589969994944	0.319968087279903	0.544137495625965	14.1654760895692	0.63566520482722	0.00673227523344431
2.33137462546265	0.0563389056289701	0.614354523205971	1.08487875403206	0.978094153380438	0.144431420717931
0.665740077247961	0.0884661575025507	0.529948406801577	4.73522380013386	1.68332706658932	-0.553945649979338
0.548292496683698	0.0373979501846594	0.57185555095295	0.500000000000022	0.500000000022913	-0.38179528044009
0.351898542104416	0.0488092008374507	1.66125163786998	2.71689593663062	1.58117274818911	0.620290932343577
0.359989340905832	0.132943858304485	0.613267437270462	2.75427328519761	1.42629070348789	1.21479817913399
0.38878631520362	0.31881938796323	0.500000021834546	16	0.814850142793207	1.49999999999998
0.466642358903508	0.149168103345289	0.642193859674712	2.95619013074058	1.26420384552744	0.795420843615608
0.717137636620293	0.0200000091697692	0.653632263545102	0.58824611827378	2.82121684193576	-0.756246315081451
0.211246964202327	0.0836302711546815	0.9234308389937	2.87768058633628	1.99904647850214	1.49999994950367
0.696052120427683	0.0746319009296179	0.500000000000022	7.60101295012515	0.946830953584661	-0.74217629497156
0.489275587048279	0.031037438228499	0.693376684655121	0.948947329339674	1.11245076930604	-0.431476825146001
4.22696632803718	0.028055077325329	0.604765817204718	0.610209533244756	2.56729383985921	-1.49999999999713
0.584919667719701	0.0639761916007147	0.835474894928346	3.63543717142288	2.03960215677622	0.432302545088815
0.496472231230106	0.142281796250526	0.500000000000367	3.8298147236877	0.587170245317053	0.252963692192668
2.58310577518138	0.034730932244649	0.500000000000027	3.60381007642721	1.87336219560882	-1.49999999647603
1.6380277660366	0.22265406404911	0.599204870150025	15.999999999796	0.739761479778647	-0.649390998528635
0.799635027148009	0.221759989912099	1.06902039498369	16	0.840648179510243	-0.341027178786362
0.21043532585433	0.319999999999974	0.500169636726616	16	1.3195173192621	-0.696927893024795
2.13050960845714	0.0580804978558235	1.24619658309261	15.999999889965	3.29256494054318	-0.182739435592321
0.460771827492411	0.0200000000000223	2.22720571579943	6.82344863242995	4.99999999999998	1.49999999999998
0.27678056990309	0.0283246706897417	1.17922983286827	4.85384216565391	2.71548252570949	0.247784929187499
0.280511208321599	0.124461486259593	0.705580411295496	3.14982426638514	1.03757500399069	0.768905012458189
0.437007280961913	0.145021300087969	0.722320825842502	0.500000000000023	0.650953053482756	-0.312144918491959
0.379363651453385	0.0376260243969683	0.706860517928453	2.01606906433781	1.28053467352666	1.45158857372988
0.189309469798457	0.0822576281582594	1.05638889361306	3.51918174342214	1.64472626763688	1.05859966673377
0.140774975087549	0.319999999999977	1.48600055353672	12.7855526643671	4.99999999999998	-1.49897660194429
0.250582131591859	0.0386126543106128	3.99999999999998	5.73843790887553	3.34228640984464	1.27028560429666
0.173022367538276	0.141184006199695	1.33611443474676	1.53225288196818	2.55905430754994	1.49999999990584
0.799666975551604	0.0792372881274932	0.535441597681909	0.874968629335886	1.02777013828889	0.575582764863862
0.647735702121052	0.0340568313618003	0.500000000000022	0.500000000009397	0.774629740676832	-0.0978453080052113
0.438300317524121	0.0311840318840982	1.72821918748343	1.4685891614042	3.34370050254516	1.49999955390247
0.585281039696452	0.131776743414592	1.1596294131934	1.888290472442	2.98515002304558	1.30226438835515
0.823512222434577	0.0332439182150758	0.707298585175843	0.580316423651608	3.53618093263338	-1.49999999990924
0.331263724553334	0.0504833625116608	0.713412754524924	9.93930213557951	2.04094091121461	1.32313489360038
0.678773004125157	0.0200000000000238	0.828080429399086	4.59710769874065	0.867272270776852	-0.889414097076728
0.252280184365945	0.0665682246006869	1.45294022051958	8.67203725618917	0.775133827184869	-0.0311717223840815
0.161746048202236	0.0422489259601962	1.43533782356654	4.65355817867684	2.02670771593199	-0.386169405474286
0.40564934682112	0.033707960359451	0.93548722040668	12.2016438340094	0.930137776180858	-0.239676586538207
0.288630716093165	0.0554799728113495	0.945032740534259	6.92096287224119	1.46172682657757	-0.359578411630426
0.167059296779985	0.223371093193902	0.929406008161483	5.15198458969672	1.51559757938843	-0.237746701589909
0.339301988400528	0.0217410335332144	1.44309220497612	8.96528237250622	2.14183030611535	0.0315989218110464
0.574074870844309	0.0357733539873188	1.00854980237619	7.45467464873133	1.26586966317414	-0.161443350632902
0.297057148411418	0.0443054572464822	0.955458524633596	0.500000000000026	0.595782291979153	0.222812664580042
1.39630478176439	0.0522853040837859	0.655528811713515	1.08559540297213	1.44281238007101	0.567929720325853
0.840680591062829	0.0215207027302215	1.15832647874938	16	1.74623579085324	0.1595792600977
0.361194196490793	0.033068795617808	1.32543112378108	16	1.19774167047896	0.230221335692621
0.508521190605534	0.020008245164057	1.41493151837638	1.70001592515021	3.31197096685686	1.31898080762304
0.724238663426645	0.133337154073185	0.536425342052619	2.91038736887838	0.851666804741667	1.02235103704617
0.421015277094115	0.0200000000000224	0.819901983736032	7.26826537822471	1.19001689764757	0.386366347738485
0.157372884292697	0.0477498756562723	1.31958519772248	2.88536183491742	2.69646309204426	0.979258875827883
0.175789937193073	0.0339184373571868	0.674841274305293	1.73391775361087	1.46914772267283	0.361751426730678
0.892834844650471	0.0200244237804537	0.512622578707563	16	0.69338412063302	-0.0118072851402003
0.254448334821928	0.0419727247470658	1.42701374432492	15.9999999997126	3.05108644236019	0.859552741303028
1.04620235587882	0.319999998909489	0.688792450797711	0.637716092539582	1.04129063326463	0.0748014420682961
0.143301958804748	0.319999999999977	0.874724985497918	3.23225750364486	2.44640932723184	0.556821215001947
1.10649694821646	0.0258110687542209	1.12278005307054	7.08688192484714	1.91398477420992	0.380968212169623
0.611166794509428	0.0804692897875324	0.500000000000039	3.66566322233811	0.870185621768546	0.297709101707006
0.359006213073328	0.0374523259187299	1.2630583201366	0.849871752521861	3.67564790898693	1.49999999913991
0.161058823292659	0.0425991083171079	1.46868299418164	2.62682158678177	2.96423452876589	1.16989655019436
0.654690607251997	0.164959035504614	0.507700251186951	1.4439111683051	0.983104640855411	0.102151098878769
0.658968649367897	0.0884066260010574	0.500000000000022	4.09732333314839	0.794744560045427	0.720021087783177
0.177579418033698	0.0296263207569196	1.28458072679116	0.500000000000022	3.77334528630144	0.228742481519265
0.813821744054813	0.319999999999978	0.786438155961232	0.500000000000022	2.16659612628295	1.49999991902616
0.259806565792423	0.0200000000000225	1.6456546599996	9.67458381130755	3.36835402360811	1.49999999998604
0.54148560220851	0.167873969595897	0.724511227329763	5.1628125437301	1.59971011141043	0.634380427111491
0.430364585438828	0.025544419876693	1.32919519874929	5.19630999276446	2.54901991591135	0.219505119356803
0.348658396874022	0.0200000000000222	0.915194556981032	0.500000000000024	3.18756097753913	-1.09485406849182
0.231990193679442	0.0336997150976345	1.16074542546121	0.500000000000022	3.68986400468514	0.411083232588358
0.557792140128327	0.0710180999519426	0.642868791900602	4.86348598144736	1.28916900739383	1.10624646726253
0.312612246563326	0.0598437614906709	1.07813053203292	16	2.40109347308719	1.49999997615228
0.425848403666113	0.0359403785245937	1.37874176706636	7.67122452363384	2.96782448866027	0.328631314354788
0.244425766676165	0.0541055879438773	1.14080657578437	6.35749446820146	1.69470082530285	0.580663035349145
0.756057347826009	0.0200000000000224	0.500000000000042	15.9999999999931	2.10465707998153	1.49999999815074
0.601699233126096	0.0200000000000222	0.667711882861084	1.54655618598694	2.63704483544519	1.49999741334046
0.239879693832399	0.119163750283935	0.80989957795983	4.51016666373375	3.92927792185094	0.274294870181411
0.307591730674715	0.102515855842445	0.551204359747604	3.53560385153319	1.57039894352043	0.566963334500342
0.199289128625479	0.0485665579006185	0.941868303908469	9.06715876647299	2.26839643872897	0.260583581875166
0.134536510324458	0.154979957106371	0.672033298300824	0.500000000000022	3.03000065364402	-0.753912303373887
0.371082403312108	0.0626913284786054	0.720102403137424	15.9999999995151	2.82700545400706	0.34967461856047
0.230866743097696	0.0452623701408433	1.35314874876439	7.04549390211343	2.89627236537152	0.72059702029193
0.075263745595697	0.0295975176921139	1.88376343871155	1.19594629014081	3.26689707526799	1.21099409863023
0.18921507071131	0.0803737493759416	0.723863806192791	4.16145457672985	2.13198252926567	0.221938950764048
0.826295789598979	0.145356127170758	1.09310054615141	0.61848555459663	0.893909138686116	0.165643294484435
0.247045415248583	0.114923505391459	0.705204753980807	2.16228658496264	0.932532460204904	0.28734652565862
0.542780144224691	0.0898963098582708	0.663217065893057	2.85013096364063	0.970424270868718	-0.295696542318893
0.120749736288306	0.104936988408797	2.537908629389	16	1.32909874130514	0.766673583679913
0.0801489927157769	0.319999999999791	2.64867462233172	2.44582079470224	1.11283034456577	-1.41544526101896
0.36868016836089	0.0931355345473762	0.723219885116946	1.59535941837265	1.44016386606836	0.673295158775206
0.159469044213103	0.122345032925551	0.863989395825547	3.48015292395168	2.32201314396916	-0.561242149659852
0.236100001846794	0.0301689284096051	0.572629321657715	0.500000000000035	3.56495167915134	0.0664654859217971
0.230584292488939	0.0200000000000222	1.95530209455845	2.70908260970188	1.73509480915457	0.234666954333928
0.486271251737458	0.134329090879204	0.812709615064493	1.84467777803962	2.18765866655379	0.529461243794744
0.103976835360521	0.189401593808069	0.899306687892228	0.5278285519047	3.09991539831342	-0.535979885719003
0.336127075690561	0.020000005563609	0.719945316775027	0.855057873092775	0.754102627716308	-0.0261514650260388
0.318713323227775	0.0200000000000232	0.814277694972056	1.35137875450112	1.50155897033966	-0.492363389908369
0.0644401183185092	0.319999999999977	2.12106227791826	0.500000000000023	3.80640827818117	1.49976517298603
0.348218742603382	0.020031012313919	0.557373682112511	12.1178390732641	2.36812624761794	-1.4940336768026
0.172661311810092	0.0427966726460285	1.42954103428577	7.03459669301129	2.36970760841547	0.567133322678849
0.118548965980273	0.0404745209702523	1.79966474113978	5.09953409029061	1.87482136270171	0.931099892074788
0.337648794085455	0.116350188710195	0.715513321239695	11.0452955496928	0.989031737700646	0.0544520636118947
0.284099374817166	0.119942035792114	0.648637005376197	1.64992117442213	1.30230715224768	0.501359860217275
0.302724761237276	0.0846260663913344	0.682728947943776	2.51983132224151	1.67720802150776	0.357911025951028
0.296837771832897	0.0215987321439822	1.63064703209618	6.54661118765731	2.5212917011782	0.696413917833367
0.297345730548191	0.319999999999977	0.500000000320916	0.500000000000023	3.42903864971303	1.44878245156342
0.214714241573681	0.048841270854885	1.02612826941839	2.68325063239594	2.37694581648604	0.541214801271871
0.478725328555518	0.0200000000000223	1.84341143380189	2.20679487972054	2.3438964910844	0.534801596237145
0.123778681088248	0.0402270987230668	1.19582286475428	15.9999999999331	4.45297136966702	1.26826022344725
0.387975146658382	0.0200000000000222	0.676285350804562	16	1.78472890675811	-0.0870981646807547
0.295504755343954	0.100506156578763	0.633048924784116	5.39037055832648	1.00561334587184	0.270726976328609
0.260083325272161	0.0481068006048842	0.926300421318002	0.826483745159835	1.83938414455881	0.546115173575342
0.187917826705819	0.0200000000000236	0.708315403570354	1.39657568024355	3.81123068456926	-1.45534354261278
0.11848450290049	0.0385303623746048	1.61552111763873	3.96279417074511	3.67053516331975	1.49999997581509
0.403378845339153	0.0200000000000225	0.500000000000174	1.10532360149142	1.05308588109411	-1.49999997890888
0.211140196096059	0.0447312501027087	1.57082834152574	4.88049329312131	2.70426298019672	1.49999998155714
0.147826185000232	0.319999999999978	3.99989048502967	0.500000000000022	3.55360975984943	0.976500268409219
0.186758317869724	0.106367068381752	0.666378577665554	1.85133918097647	4.99999999341422	-1.13374842435633
0.158805073376215	0.0200000000000229	2.08916766037982	1.85569688461918	2.75700366545126	0.46466976003763
0.128193451161871	0.127388934141791	1.13834330669949	15.9999999981966	1.9641688018966	1.04046859801862
0.128193451161871	0.127388934141791	1.13834330669949	15.9999999981966	1.9641688018966	1.04046859801862
0.279044267595224	0.089363780175745	0.793426882585279	4.43269536504932	2.779661435768	0.63551255409459
0.279044267595224	0.089363780175745	0.793426882585279	4.43269536504932	2.779661435768	0.63551255409459
0.162974920913595	0.0302859113385103	0.942400284258629	0.500000000000022	2.01980940375761	0.114986687979308
0.177988471766382	0.0753949426070366	0.639288974633075	15.9996811979706	3.50081327585696	-0.157596719452505
0.168546323159771	0.0868910802639227	0.839436015863608	7.22735957367372	2.40768496699818	0.679273152989944
0.190277474477964	0.0392102268270968	0.71343179639515	0.653882277372986	0.907396451679406	-0.075421149339458
0.139038913033912	0.0317045931832149	1.67093015965392	5.43799188212017	2.01484146286661	0.352507882215999
0.139038913033912	0.0317045931832149	1.67093015965392	5.43799188212017	2.01484146286661	0.352507882215999
0.167971715547308	0.0897122210812982	0.748521161776581	4.36343435783541	1.802739504064	-0.654579213678088
0.115899072768065	0.0214404665290714	1.79312569586591	0.871819862006749	2.33404331336988	1.0642335289955
0.115899072768065	0.0214404665290714	1.79312569586591	0.871819862006749	2.33404331336988	1.0642335289955
0.214970021543572	0.0704058480927301	1.60107523871952	0.500000000000022	2.34542675106828	1.47255839462902
0.109797405658789	0.0200000000000261	0.737360892483499	1.68670811373164	1.79289343693287	1.49999999999989
0.129751262711655	0.0276600941456905	1.27889270386838	7.59352356268763	3.88675361560246	1.49999998671155
0.181443819424095	0.0639127481113738	1.06433135527877	5.7957111899498	0.979712037814951	-0.404974279506331
0.249957657841381	0.241438960560518	0.87335364821644	7.6680870268474	0.96717280332235	-1.40047915059099
1.36483041718607	0.0813954421907188	0.500000000000022	8.43544675557235	2.00254962514007	-1.49814375848415
0.424233009899402	0.112246744043531	0.693582699354626	5.48832326348253	1.06733396784865	-0.243338271328706
0.675787656784758	0.0503615862548057	1.26353245239389	11.1419210017789	3.15523088023753	1.46116932403107
0.491076891991209	0.0200000000000222	1.11635804995372	15.9999999995467	1.84675879930782	-0.0214401281252607
0.294897227817637	0.0295436191639792	1.88477804959568	1.75431267620932	2.56427052212222	1.20831978134994
0.515601548174278	0.117392423254323	0.699536396141356	3.93641113715397	1.0161290294249	-0.666129649241464
0.979231636233047	0.0203985783613393	1.39995652947929	1.82517635127688	4.03016532662252	0.202525291540669
0.300521696202908	0.0226404385905721	1.32434213578873	6.08144718410065	2.31421780216473	0.265752840938043
0.6533518098924	0.0328585296348432	0.500000000000022	0.588378362941038	1.23464790520357	-0.72226313822184
0.333750320780373	0.0410046010382694	1.48895500897285	2.25066587110682	3.54464191229688	1.39987116569492
0.162795336524447	0.183053610602231	1.00791410813523	4.70019465894967	4.99999999999998	1.41355878208405
0.172566023190154	0.0405959485912682	1.2353596112679	1.23960269861771	3.91985728585266	1.39607127353366
0.300305800601308	0.09142814516377	0.538942526773694	4.05303774928853	0.992105129662378	0.596873789602248
0.202287109082617	0.0200280019968775	1.49929152631817	0.535969927590568	3.13718308605258	0.853204384045956
2.10240715582502	0.14061677594386	0.62209149036509	1.28848882485323	1.1927973472445	0.920095188822769
2.04416133638225	0.0981727373038449	0.596176173704578	1.49496308497293	1.44370540087521	0.839088359533675
0.641346294764371	0.0200000000000271	1.90948273736459	3.46551852223314	2.21066473197867	-0.19365844836545
0.266145136884668	0.0200000000000222	2.3075856051484	2.96222925707841	1.77969383391275	-0.0048276376563773
1.29002779632987	0.0293917001785999	0.600503153071821	0.500000000002688	3.41878469688081	0.102334452633816
0.157577802706186	0.0200000000000222	2.65232445592727	1.61029042873033	1.47401369138321	0.33294465569832
0.447581286958208	0.0700101254488493	0.649146651782025	4.39043714275404	1.27532336813069	1.35347558048321
0.218002761751104	0.0200000000000225	1.5267420965285	0.500000000000022	4.99999685182526	-0.3662057229124
0.301676803315927	0.023804376466793	1.01981356807021	2.93923230536036	1.89349413090267	1.22622850490629
0.487082926139419	0.0200000000000316	0.500369966910533	1.33104345807517	3.10720329165466	0.23325195812798
0.288676686254491	0.0572094767513405	0.861273078643244	11.6750597326094	2.27618916797642	1.40105668828071
0.184730952365959	0.0481417014511341	1.36475775344105	5.12170055171911	2.7612138607475	1.26506227946153
0.56736280711854	0.0200000000000222	0.648542970121354	1.55432347624151	2.84351679537683	1.49999997955259
1.10934691355688	0.052752255818302	0.803289278601099	0.7972510743238	1.39368034701349	0.839141770246923
0.944664870630047	0.319999999999978	0.568677794940268	4.33383048143992	1.35989848614786	-0.241673259677394
0.382109389056521	0.0200000000000223	1.36338556908582	4.37302947968841	2.43760358906625	0.453787590418469
0.372079149039687	0.128751866466721	0.740321407481975	0.610676378731311	4.99999998039707	1.43673049315169
0.397828103869056	0.266853619517056	0.896295640710784	4.53200547032483	1.79659230671013	0.773444991311781
0.240657518993198	0.0815851343861726	0.500000000000022	3.61020231072669	0.912818153790354	-0.597840580925956
0.151252599696403	0.0660819509380047	1.47182195562218	2.57277937304191	1.79284349777866	0.150889283720734
0.255619455417681	0.113782290303831	0.720890639610206	6.76886399050947	2.04289670026749	-0.775225872195474
0.152671558471176	0.0580653936627247	1.01514673698121	1.06145842087346	1.76589348436738	1.06364200681172
0.104874230602457	0.0720017177383756	0.692454203974421	3.96055900697462	2.14904454951353	1.49999934235001
0.634351627242883	0.0873528023313064	0.800390816764988	3.73695354671575	2.51738605099863	0.251328801655198
0.330373741845901	0.160501484762477	1.12539781418434	0.677609337078	0.687845932729354	0.0606394067155906
0.119900822301872	0.126869193455347	0.994721593038864	6.8340954929012	1.87178806244442	-0.159987423275257
0.156453341900497	0.197108714437208	0.882281696580251	3.31997220136103	4.99999399522249	1.36816931594767
0.411304219466421	0.0674657451658238	0.743034239566255	0.683428294163726	2.91553342011889	1.4999999995279
0.473608396559251	0.100144123723549	0.631980691063344	0.500000000000022	1.78044439432928	0.928190505813164
0.0573190661324385	0.319999999999968	2.93869657965611	0.500000000000036	4.2477432959259	1.49998435084247
0.150425757528377	0.0957745795388962	0.650082889467656	3.75795402067652	2.99105864597994	1.49992391432676
0.263355905534839	0.117942260860832	0.771703813836439	10.1094326279585	1.01246889192995	-0.657814328224181
0.196921053964103	0.0487520257621748	1.00653044347918	15.9999942970939	3.02256480401703	1.05448641105509
0.175479192275279	0.0249361467746311	1.37093380066635	6.3408569924389	3.22352778267664	1.49999973784169
0.166663000767541	0.185182199894365	0.829652743222408	0.598757069899385	2.53133310107513	0.798421710790235
0.435618974431267	0.239119001369475	1.29685025505604	5.22635931704568	3.16370526295342	1.49999999998935
0.148092143729651	0.133501782982058	0.736936623384245	5.81337792696226	1.92373856415631	-1.21627569259631
0.308354568747356	0.0891479541232588	0.83104706010552	6.10923445008553	2.66234540613738	0.0413422863835455
0.310649434237634	0.0200000000000231	1.08293238579623	1.72011299695088	2.00230523304505	-0.0361622145012998
0.125659540432737	0.0758962241111255	1.07031056224882	2.60336750314724	4.42539921974136	1.49999999999311
0.189788870848032	0.0200001002372101	1.47528895413027	1.77789997706252	2.97343368062141	1.23245318998839
0.435969723895191	0.04611997203219	1.14992644623768	5.23619622831943	1.44085229783107	0.042890829026776
0.61563336001938	0.0200186905565809	0.559029412609564	1.62405290249035	3.00307136047688	1.48850333792832
0.188285188707441	0.0505669769069048	1.47678205598762	6.34815030061808	2.37554182646738	0.603705077612927
0.194633010862969	0.132973419038851	0.500000000000022	2.24469937323573	0.599437287052747	-1.12671597030248
0.537653727650793	0.147623692052296	0.500000000007374	0.696227996621916	0.694914965560198	-0.0413898810435354
0.253810978843764	0.0658277798604111	1.06382734282491	6.75631784803055	0.855583388664749	-0.437195782814743
0.257418688415404	0.0602323472796159	0.985965744661016	1.28199306909568	1.42441543474645	0.836988701794871
0.520476805298275	0.0349983572595106	1.36348693722379	2.85168152084964	3.22799418533892	1.49999999953871
0.184696277221881	0.113303488948387	0.763488662836088	2.18508784933832	1.29464353446787	0.417786598604645
0.184696277221881	0.113303488948387	0.763488662836088	2.18508784933832	1.29464353446787	0.417786598604645
0.22940039914127	0.0200000000000223	0.644874904553636	0.770545632385359	4.99976295948431	-1.09353375935297
0.341760118253346	0.14147992874213	0.572005195888173	16	0.500006892238045	0.60603192630446
0.357432166631004	0.0337907044956298	0.919526269056648	0.608494333200829	0.903130368871691	0.346906858529551
0.300805713464177	0.0200000000000226	0.757960410554748	13.3195702686128	1.84071465915218	0.0776217832814361
0.170298654026851	0.057846677057636	0.814338026998204	0.500000000907697	2.0605173107176	0.459675698002756
0.474085850481748	0.0503378762326799	0.650336218356394	0.500000000000023	0.827562303722562	0.195795194129153
0.220804737629333	0.0288442801909759	1.17693432736088	0.500000010929234	4.39536238761809	-0.69004901138982
0.253279114846428	0.0200000000000232	0.833903235768147	0.500000000000022	3.26275421275911	1.11771225247079
0.0894529367325631	0.0763585380474587	1.12066226018907	3.27224628228583	1.710062297973	0.179243469011716
0.15917464623026	0.0200000000000223	1.17505603224244	0.719078821405554	4.99999999999998	-1.49999628516124
0.45694349100785	0.319999999992762	0.661420510084462	0.571126505125953	1.18120310157098	0.26979629972109
0.34132587487023	0.137153030497716	0.788027167485502	2.05741889153104	1.96722075997092	0.343475253755679
0.234155408211088	0.148835556413233	0.695482968268793	0.500000000000022	2.3315777929279	0.260107567507929
0.234155408211088	0.148835556413233	0.695482968268793	0.500000000000022	2.3315777929279	0.260107567507929
0.158775725934036	0.125185852596593	0.680988494788802	1.22119300418697	2.52582343509271	1.49999997956263
0.158726186721397	0.107061199277564	0.762266559324008	16	1.42720955594624	-0.12527056566627
0.237112653012979	0.0790256886051341	0.654128746968418	7.01354997253877	1.16938380709286	-0.344558641124355
0.255351418362266	0.100336950399285	0.738867348261345	1.75957438689415	1.18730148967071	0.740437626895231
0.0830409457384834	0.0200000000000235	1.8152696097595	2.12141780440382	2.72932851333766	1.05508338579098
0.227850356090686	0.168496397402508	0.545830505222615	16	0.559273626920316	0.360649295922514
0.215704036483652	0.0754752575694568	0.641001291385776	15.9999999999306	2.52726837581595	0.0421649355607426
0.176489611549387	0.0799604052727667	0.772444950030651	3.03123885286683	1.08777633464978	-0.0956944455924944
0.598909271924805	0.0586207413746278	1.20024650201825	0.500000011160164	1.80925284075518	0.484581487369937
0.498053048671826	0.0854318522110225	0.500000000000022	9.97430982908331	2.3957828827236	1.12610441465525
0.236579708146492	0.246733289447979	1.07320556803811	0.527068887146896	4.99999991209388	-0.0025443521992456
0.418836191278629	0.0380736291472172	0.574245639214364	0.500000000001044	1.92437850676618	-0.126803313851452
0.548430382238754	0.0738738664334841	1.39143743306336	2.25393846948441	1.72217220293786	0.242995819425743
0.806230339844877	0.0702124991421354	0.952001281320213	6.07333320561808	0.696372182555843	-0.416644663541504
0.13910322799812	0.0200000000000228	1.95952827173047	0.500000000000022	1.78125825182484	-0.169419887498176
0.85924500103328	0.0601332125885805	0.579488295593282	10.1261261910134	0.839892575021962	0.248144324898051
1.14009436225686	0.319999999999978	0.701038835038619	4.44559775417403	1.22699296790282	-1.49999979136937
0.39357153829681	0.0685349490589806	1.2057185193509	1.85684880627063	1.58637194648601	0.716638604547249
2.03369202838386	0.107069217894846	0.62921971316954	1.85853886379499	0.959830347328175	0.361823557084972
0.234948979045564	0.0531225012300405	1.26577988296261	3.61188201804848	2.56007805424986	0.962214421928135
0.508715633452929	0.0200000000000223	1.77177246824182	1.18657279473869	4.21563152422606	1.3984207867062
0.183580459023949	0.0306957036522485	1.50412057925064	0.500000000000023	3.44211183690323	1.13448229193617
0.871550698815626	0.142076251006823	0.610718294001791	1.30630747657035	1.21520806612645	0.911980978839051
1.08671171252815	0.0621983166817269	0.513518930855742	0.733531285524668	0.678242703674106	-0.0235714393447095
2.25512868823159	0.0253491508905065	0.881214084872565	8.25478032551588	1.67856747742615	0.872387570042803
1.03166579170249	0.0981136391047573	0.656687063901851	0.655762707361078	1.43394006825202	0.0734732817130216
0.58703970261204	0.0987347095812811	0.564643787343287	1.53196252611059	1.45608907402383	0.808547308420077
0.360652562753031	0.104718987839692	0.857866844971776	2.77132776659984	1.3515322966036	0.224189870203486
0.537037438405484	0.0504495518885805	0.648993464541893	0.500000000000023	0.81197418612238	0.160504611824471
0.375998415047999	0.0267906506411957	0.752847616647648	0.6572192991845	3.40368681859515	0.868659911298784
0.43671421049371	0.0200000000000222	1.03541924054486	0.500000000000022	2.91330869239467	-1.499999617142
0.843113232257332	0.0200000000000222	0.500000000000022	1.34246837913983	2.96243206606555	-1.49999909384788
0.184379369318849	0.0280133949092884	1.58890690893381	1.69825139875428	2.08439359939986	1.49999999875783
0.683845201171332	0.052832535394523	0.786498277526755	0.843531805498358	1.35139049112301	0.711614105522891
0.23874905310171	0.112111923166249	0.784665737810424	6.82301966596188	2.6565143624257	-1.25223357255656
0.256561299027683	0.144828655630679	0.918084191706484	8.36668490415042	2.99275462713903	0.537103109941826
0.266620066009579	0.0371308601693554	0.565042406042488	0.563050188686115	2.33499327880853	0.551041734939656
0.242191743969905	0.084503147816756	0.805806882066416	3.70122473149253	2.00696464968128	0.312229842251391
0.189432022297144	0.0276177609969651	1.63109947013175	0.500000000000022	3.72910739146425	1.49999999690352
0.210964944966688	0.125635744701792	0.607908350428224	3.96291094840364	0.922166958482493	-0.783346027282217
0.257185782194155	0.0371794545816231	1.18567403719447	0.500000000000022	2.21256593375076	-0.415928633238078
0.177675163906077	0.230127906231546	0.942551671630056	9.95333946053997	0.500000000131297	0.521872505609847
0.382083128224461	0.0701993347883685	0.703827491518837	0.546960084660763	3.1733763341668	1.49999999994281
0.202223420958087	0.0784262052948097	1.03274266821952	3.56515207259467	3.26393608437861	1.49999999999521
0.638588706634911	0.319971558992147	0.77092710638465	0.971396802899709	0.654930244010991	1.49967854040207
0.0885294719683179	0.0200000000000226	2.07908800902574	2.48133266274489	1.81228029747183	0.303065572747155
0.109308486792205	0.189444877853737	0.877136219555185	0.500000000000022	4.06431079344887	-1.49999572243968
0.245486035355069	0.186894714785547	0.883145200563394	0.500000000000022	2.33429739713382	-0.141745017965417
0.254354779297825	0.319999999999978	1.49403514875545	9.25759843472217	0.646832593991557	-0.191025484178434
0.0860800296822123	0.0582452118847554	1.27326108759552	1.32311601797205	2.52980564253768	1.14766707152456
0.342335604140279	0.0286565776061221	0.553673627448199	0.775427863469823	1.10333091835413	0.799735014836089
0.121194627892584	0.0928566368518691	0.939968598644318	0.500000000000023	1.97229694229167	0.404660206227864
0.173103845259978	0.0750334193900071	2.51407994014713	0.500000000000022	2.83304922723736	1.09072044495649
0.225114437247215	0.119011587644115	0.702899206784614	3.22152117138593	1.97044374202222	-0.256493702423895
0.331979417318349	0.118755507622235	0.572458589848698	2.84345428807075	1.2619784367209	0.0078186246740131
0.109230999150762	0.0410353133945551	1.07180852984081	0.500000000000022	4.14133305430209	0.191525716402564
0.14336819002729	0.0298533193400987	1.33873339791994	0.59449027901736	4.1456074580122	1.49999999984826
0.343508832905828	0.0200000000000222	0.500000076272551	0.848751064184561	0.720719219867791	-0.375285990926831
0.343508832905828	0.0200000000000222	0.500000076272551	0.848751064184561	0.720719219867791	-0.375285990926831
0.157141908609944	0.252037871713616	0.904605781281021	16	0.599293571995341	0.339596754579511
0.460767485567328	0.0268973919273525	1.55108593341653	7.59323363494544	2.81538865025889	0.325261406983117
0.184566025587418	0.0200000000000222	0.972816101373333	2.12644390498603	4.99999263958291	0.394544953888656
0.211178269846735	0.0200000000000223	0.678302910339664	0.500000000000022	2.86066623477169	-1.49971967254546
0.211178269846735	0.0200000000000223	0.678302910339664	0.500000000000022	2.86066623477169	-1.49971967254546
0.203449727869619	0.0756006008250156	0.839984925006077	0.854756291580836	2.20330507597026	1.49999999916349
0.111425953625308	0.0944239414633749	0.631107086840569	4.21071238553537	3.14573789308187	0.841380284519133
0.24103531624244	0.0464672104395272	1.12387005180708	5.01923054467218	1.49066002532598	0.0181772421321128
0.390631716408934	0.089319912963533	0.595833442027874	4.40030672393931	1.05591825522414	0.259873920254558
0.0529587167515977	0.0580630361429107	2.18057903629037	4.17885264705831	2.03833293871512	1.49999999999905
0.145720788049065	0.187588006936986	1.46636675871313	2.22993501460906	4.99999999980931	0.294813540735428
0.276306649185367	0.319999999999978	0.500000000220033	0.771838829448653	0.911491300854043	-1.49999949114831
0.199563473271117	0.0200000000000229	1.41219603935474	2.78121821003768	2.09726038400941	0.742398725281255
0.103950843481872	0.0265773566665789	1.31174986488733	8.9393914291914	4.99999977470907	1.49999999999993
0.318928206600666	0.319999999999977	0.865161940065917	4.56326175847459	1.51528539529938	0.0447476465382347
0.39227898710001	0.0685140825162298	1.17632005729245	0.500000000000022	2.10553828680809	0.319285293838403
0.900997495234129	0.113676541222941	0.887707419690479	12.3216263514399	1.16352755673935	-0.987043856323962
1.57598440952934	0.124374371555769	0.703008120857286	2.9062107137642	1.93438685122522	-0.0150002622625737
0.48624283230039	0.202928505777916	0.500000000000023	16	0.500000231777968	-0.173009378299318
0.799303101487321	0.0347611781859017	0.500000000000789	6.49427191823632	0.500000005767603	1.49999999645161
1.25241738971843	0.0236541075065644	0.636955799110701	0.729595278102883	1.44229570990665	0.287969695672125
0.569273681427492	0.047024007539896	0.898984692601833	0.947421843734676	2.90127287507327	0.388616269011875
0.297444791221941	0.0217363306304141	0.863000266993552	5.48115487541857	2.16658677113217	1.06943887796607
0.396226901281176	0.319999999999978	0.721069890847326	12.2570407817266	0.68496600443782	-0.101709608796556
0.391904013805677	0.0893399292478483	1.00200055347865	2.22257716959251	2.26426089225835	1.389722499317
1.09232673801858	0.0277125412663586	0.616381174262118	2.3612192210696	4.8343248447104	0.317042694862099
0.355561983304351	0.105611966234943	0.709886439844712	0.789763332140077	2.16318969917652	0.821317936866811
0.438939097094033	0.0390178807872807	1.02236377710144	0.500000013856469	1.95275362698494	-0.224298272976083
0.839687709107938	0.123386090395849	0.510228675878276	15.9999999999998	0.588641434377389	0.0117289851496275
0.458331792927357	0.0499277840873608	0.511033872345634	0.500000000000022	1.16881907311346	-0.597035301407806
0.238243683497974	0.082193311588925	0.732355687243223	9.14086313508374	0.500000000123754	-0.397427325559048
0.985333709868501	0.0257716686051902	0.845063730634962	9.19305467566529	1.73225360641993	0.872465655096849
0.243090369390964	0.0567913985246765	0.690856458236695	0.545679147248072	1.52843787488179	0.625106032722029
0.347216171554776	0.0451742827011893	0.7195597067466	9.69064405039063	0.500000053805693	0.336928629547095
0.460563557939053	0.318966169037656	0.598206880122603	15.9998212403422	4.78892518273026	-1.48269063250766
0.30174729597401	0.0871335056547111	0.975566040252155	3.02065637362753	1.49157383388706	0.481064739125857
0.268387663406026	0.319999999999977	0.500000368251514	0.500000000000022	2.66090116862615	1.49999955575293
0.396834692044979	0.110505881908896	0.61765351006062	2.13289621563252	1.6663010178262	0.207400611561735
0.564075831098645	0.037254718254188	0.500000000000023	0.500000000000022	1.57374682402407	1.16041993148594
0.729945614136769	0.247473403041966	0.95997561863522	3.56490874025975	4.99999999980658	1.49999999999998
0.452225349395542	0.319954000386493	0.517756276667156	1.05251767751963	1.52320761857267	1.4312197864005
0.322156542833771	0.0783723413266197	1.12014433046152	2.86644574829119	1.93741487418609	0.410318714639231
1.1066763606011	0.0282943922676424	0.611424662009007	0.808770255871296	1.00359579266551	0.647333933954857
0.449158264916124	0.0698324064478026	0.591922007960516	9.39490957615345	0.716007196366395	-0.704955874628864
0.435757031814014	0.0763048889093867	0.950395700599216	5.22460418167327	3.01159161447639	1.49999999999619
0.374988440729517	0.110406587408991	1.01466588403628	2.83204732491005	2.58660796294037	1.49999999999996
0.213915805428619	0.319999999999978	1.34045812875918	15.1847025472968	1.7479452729777	1.49999823769846
0.360839436481934	0.113936308847843	1.12097965983598	15.9996672823152	3.66176267418379	1.13914210161767
0.231324181787003	0.0755266396916027	0.617119840224416	0.500000000991753	2.09465660582579	1.4085804256596
0.387521140644025	0.0358437291375869	0.527754540430694	7.9066382356432	0.501146138903316	0.340153809335018
0.328347969497343	0.060935297773301	0.592946062002632	0.751370499792593	0.740148139893465	-0.0813407553770346
0.229470002039982	0.185974566100537	0.892727459322369	0.500000000000022	2.52306124379389	-0.418833222630107
0.122227845879196	0.106259581357921	1.23564355323012	5.22582949591888	3.21177789258798	1.49999999962455
0.0844928934379087	0.0668351683016663	1.61208879112446	1.42447773930347	2.17530152394091	0.263695108570587
0.266936374468875	0.0200000000000222	0.8678154764991	0.500000000000022	1.0437289171125	-0.483659298963627
0.089215003278895	0.0352623031565155	1.00714752069581	4.22925723093462	4.99999999999267	0.392672326241677
0.144378991884137	0.0249788110672131	1.54997123476649	0.501181650438318	3.55405607883369	1.19437304237504
0.0704939437015856	0.319999999999978	3.66388789380963	0.500000000000022	3.17837759205121	0.771517129480552
0.443309876154479	0.101269785282515	0.704749785590745	1.65843711866207	1.29797869921596	0.821200943063572
0.284438718349362	0.0874179043282203	0.610855969462089	4.34842532744794	1.06191737622651	0.108323086638813
0.400936487610522	0.109808221743769	0.739574203319177	16	0.553534335286169	-0.492026309197994
0.40650285415173	0.165859144307562	0.500000039716522	16	0.500000019766429	-0.612463282615235
0.135579523771242	0.027852690534445	0.770188273817517	0.500000000000023	2.33540633129087	-1.49995964291724
0.224556583943936	0.0200000000000223	0.500000250568314	1.25442223960906	3.10566650168309	-1.49930414351186
0.556540435355206	0.0242242632872126	1.85834568574963	1.47190585952206	1.65593078660431	-0.243244887677727
0.162126754398639	0.0726650800399938	1.15501641231266	3.21826484456384	2.70787880670959	1.49999999423961
0.286068387001134	0.0200000000000223	1.98822862642455	0.500000000000022	3.4123042702164	-1.49999999968664
0.342084742289613	0.0200000000000222	1.68958188108787	1.51564634368136	2.11478910754327	1.14533798516045
0.320593640915643	0.0200000000000229	0.844908715850369	1.45611593185499	2.78394247261665	-0.45617747748296
0.138694977189599	0.099320397785644	1.17028493144068	11.6704565152378	2.94126899498409	1.49997269448219
0.241426854007203	0.0965992202924407	0.837641252534252	4.54364841138716	1.742650820823	0.926244860986914
1.57660005544266	0.101814291117618	0.59841446577575	6.23220125292792	1.44937398868264	-0.126272650361903
0.396573202635705	0.0397443968424314	1.65354710546247	3.15758237063435	1.72465512516378	-0.248309464684098
0.218416521793377	0.085274236153111	0.6851414601392	2.12845629177572	1.59360919783527	0.595829955938432
0.263727067848205	0.0217177879903665	1.69025134377588	5.24222803410123	2.39273808257724	0.335861991893908
0.108179621886543	0.0616807404047838	1.35233930661427	2.24233023604875	1.52728381232642	0.924639522818306
0.639432042779269	0.086712106195146	0.636888199450837	0.613200888654937	0.500000000000022	1.49999999999998
0.214132880437435	0.0200000000000225	1.33438560976441	1.75853813077817	1.95014144063675	0.123104471372516
0.453227196470489	0.0200000000000235	0.716341754818023	2.81020750242973	1.1764357825488	0.150930976623671
0.775866935438668	0.0313664046736975	1.13396902854393	2.76573526355625	2.5556175230754	-0.0664381560113771
0.220425546498013	0.0320784219126896	0.748910782475365	1.51400605118238	2.02493257567186	-0.602475701686796
0.181443820497623	0.0516128204126369	1.86782399701534	7.86528027506368	2.0665489394221	0.935861187980659
0.640310619522651	0.0200000000000223	1.11839546846989	3.58954043822657	1.59023910548601	1.01238307111406
0.166225348998169	0.0200000000000229	1.07721107026575	2.73398298355916	1.29611924748527	0.765025006439472
0.252330932727974	0.0244144507260122	2.44356788847778	15.9999850038985	1.49754840707863	-0.525431025255197
0.223539461346802	0.0200000000000222	1.94463558447921	2.244683502209	1.75345567196765	0.124765869910731
0.186567654149901	0.0200000000000256	0.613732644046922	3.89592535458677	2.16463042077435	1.49999860360831
0.18336081364554	0.0656062962233843	1.04046138566861	0.805118483750099	1.71873880645494	1.04519729732426
0.323440797837865	0.0225318415601664	0.596358653343394	2.87757160727359	2.0071152334047	0.916293737083135
0.254144674331186	0.0281370877844893	0.787326596787996	2.07481161411145	2.75821011867866	-0.0933344525431037
0.216696912669655	0.0200000000000224	1.48114924794923	2.22164347044154	1.89964586537544	0.598945590960086
0.32637219021881	0.0200000000000236	0.932284532251194	2.74863410010705	1.45639805020707	0.58880502562376
0.242045831227476	0.027696822802641	0.80680692899255	4.05724622434392	1.91152279418137	0.830000861033708
0.355375903264112	0.0305071409702523	1.54131705537756	4.80851992827666	2.38582371564473	0.665235151321713
0.363455277423304	0.042982173807823	0.946583728728506	4.65271340310844	2.19169532686567	0.174970341335592
0.400263176394446	0.175273511569336	0.718765579786386	11.1692866785224	1.2892811615392	-1.03361705385844
0.504869373071286	0.119064757894295	0.623841600407088	6.43369720616019	0.577690746161647	0.342096576955348
0.199161279290114	0.0629045583673333	1.39827428198395	16	1.27238618209243	1.07111945664086
0.454437080012938	0.0773295419818555	0.594411711088062	3.00072353192999	1.25842891700589	-0.0852586642287068
0.268076401237245	0.052188020278687	1.40369182092186	4.90143644196338	1.40570206147988	0.0675968532303807
0.388781826251768	0.107675544313032	0.532901301734076	1.59678738267255	1.69309762524842	0.285575802901508
0.252157372648598	0.0200436914853139	1.10472747579083	16	0.972174985913806	-0.867432500797551
0.382376453819175	0.0810145104243883	0.716308295122516	0.500000000000022	0.957807136578361	1.31018400406529
0.409654165453668	0.0200000000000259	0.530658276448699	1.79166211263781	1.77236704947631	-0.305131568077399
0.156676251547306	0.125130487919957	0.951689733195207	8.51604871737946	2.88608741989245	1.39649525240648
0.375519444465061	0.0396348263336776	1.7030202173603	6.23587561983766	2.35190291316141	0.258950003786962
0.313123841407386	0.0200000000000224	1.63291049649552	2.70654403831621	1.86569033823637	0.663250061319319
0.876682121253	0.0200000000000222	1.32677458492297	16	2.59117026130905	1.49417164854381
0.179645311836574	0.053054140295398	1.31291355855	4.94938508964564	1.59941465128676	0.227736070489069
0.562265822593745	0.072163964473822	0.827455474194805	8.05623955515298	1.15327383513309	0.169925966231461
0.277794368706776	0.0538481483677971	1.19201525945483	5.98819757336009	1.78355753833035	0.0799975659246571
0.22720823173667	0.0335905042663321	1.04533995505056	4.32985567533722	2.65221432653339	0.678156939574689
0.168194991959193	0.0945834916431294	0.670069987630857	5.30884201653857	2.24693115815907	0.320335827206946
0.737045052920886	0.0558737277730551	1.33008735137476	7.78960015643717	2.37846591185035	0.0666743181456516
0.67600175263292	0.319999999999978	3.99982215319862	0.500000000000022	0.949055059256837	1.36702835614917
0.236474677108035	0.0262808749234367	1.43246856019855	2.87644348226384	1.88251288063208	0.425781405948336
0.79916228015632	0.0985330592673385	0.612601530710667	12.6398559577186	2.87783818173877	-0.483150125499152
0.839542750265412	0.0200769972145883	1.81753017148997	2.45593006348005	2.35908083887333	0.936696829293102
0.318386306868005	0.0930237441558214	0.790032640762423	3.91889383047205	1.58401076939844	0.307622261505261
0.32608936475581	0.0269699507216228	0.71473329838149	2.87069923019579	3.05643535182121	1.24324897979773
0.206178242047329	0.0296533364776762	1.12632875557694	11.1246830120184	1.78819227493192	0.283735815363809
0.1230172880299	0.0200000000000222	1.28531444902206	1.79584580106168	2.51906662480153	0.80088297754581
0.285342251511204	0.020000000000027	0.537757124510925	2.0147713103396	1.83976883535523	-0.687863368736186
0.457145767793808	0.215432997369671	0.756772393137377	0.500000000000106	2.6456988319185	1.21788678277629
0.725151198338665	0.0230375999897911	1.18648993611478	5.22325388694325	1.68818041619657	0.686860824670253
0.349362302373912	0.0381505423139359	1.1551174534299	10.1054076727976	1.1694002489015	0.0658307686536291
0.213191671507705	0.0361183262465717	0.997427872958986	6.73817330151698	1.78945082949752	0.925744192763866
0.388138508758921	0.028071864155148	2.26708204441761	6.66339624431807	2.15031376263246	0.94011606092519
0.20344296833463	0.0342755515721832	1.11551365037313	5.4048351425679	1.84284790252164	0.108865039017362
0.200989595180182	0.020000000000024	0.87263195252108	3.65072703400608	1.95604522508072	0.446076209090629
0.796683779231595	0.0469969248217836	0.851876851886806	6.39075256647303	1.57187906639087	1.00288335977671
1.19078329912649	0.0550545043490143	0.708199115760111	8.75918662003087	1.47798032296793	1.49999999983768
0.32322248118086	0.06048628316287	1.26561412407937	1.21878545968651	2.47722733493721	1.26318757860645
0.403936990951244	0.0317106121174067	1.29272263255779	10.6305666559932	1.52003201427282	0.446117907447948
0.561166420672636	0.0304935967923159	0.975479365788579	8.8141009273485	1.38113260607038	0.240185906781412
0.338718763996216	0.244523207580928	1.06904583052383	0.500000000000022	2.74221551079899	-0.689346739963339
0.145493319281593	0.319999999999978	1.38850739726949	4.75407266404584	2.36289475348156	1.24182366476692
0.0793215149830964	0.0464280304048374	1.13813743775678	3.83845267831535	1.75695027914197	0.468514231154008
0.0871543594235066	0.0755050851182616	1.05805486598413	1.59372693785574	3.79586394503582	1.49999899719614
0.120677344303164	0.0396957311434486	1.76706323004414	7.7926971272208	3.77950248856419	1.40938801934078
0.279643680271122	0.0556438683189257	0.935305127348928	7.62369655714412	2.16678611341111	0.740850735770813
0.140973211243903	0.038294673163583	0.950271076011172	4.10205879857263	2.04212676788771	0.32414135216964
0.0841773686981375	0.0748623868542891	1.29373997215927	6.85213170475213	2.52986666657491	1.49999822830386
0.160301287769941	0.0558512277276235	0.920227686027184	3.54389124773102	2.31984101783662	0.0488162065483173
0.316545945794464	0.126706068665366	0.500000000000022	2.89543821084919	0.500000004308404	-1.2476534928263
0.123135735708621	0.289058189637019	0.93954721554717	2.48102880247532	2.73850366463401	0.221724670984877
0.249448224165775	0.0377939429330676	0.758484054841048	0.750489765154002	2.79407496853548	-1.49999999859712
0.0654176995541121	0.0674480402043228	1.23426713872737	1.98922894070547	2.50661252017221	0.815537502985816
0.213849357183681	0.0200000000000227	1.31757395536196	5.05559628049719	2.78955743996096	1.15207914013262
0.160278403035128	0.0381015929247879	0.603740370853413	4.06006341094774	1.508356566496	-0.22207494704039
0.196233115767917	0.0279499670508153	1.35368948056532	7.27777021710228	1.65063427525034	-0.372343783161715
0.163325949882703	0.0938155109109758	0.656876422816539	10.6441655888042	1.70927000875112	-0.449602733653362
0.234476381492698	0.0282476462190399	1.16178276755431	0.684218862606673	4.99999797189314	1.49999999999996
0.0856970705540475	0.112045720222782	0.822344694756104	1.01146129875622	1.27025906365735	1.49866306547615
0.316782567089777	0.14688098045655	1.0689529873206	16	1.58829633360209	1.49806791752067
0.250675255670734	0.0472109498601539	0.682079047154641	1.61543037776845	1.94939167875661	0.29001536314887
0.100404896611355	0.0889509347750069	1.13608929276824	5.89005230296472	1.64417019497363	0.193154847439304
0.193388126505335	0.10061310689921	1.09943259509682	6.73704594484917	1.30435128590897	0.521852867197742
0.141189201130148	0.0353443945324016	1.68578709883845	7.25657900989902	2.34060229403408	0.0778243732522149
0.197917773059692	0.0200000000000222	3.37182929770569	16	3.01785612303394	1.4980094340231
0.253983973266419	0.0200000000000223	0.500000000000022	1.15875572939259	1.99835398124846	1.49999659557784
0.180370847455336	0.0449095385913439	1.31755703742003	4.85637799916623	2.55386173625613	0.871117926756601
0.979909383397452	0.117383134506936	0.684957498290232	3.60216591859999	1.37070207839226	-0.167235199186877
0.328747951389252	0.0222427900884437	1.01397680170973	3.40109024147255	2.31924119400931	0.484512829263029
0.316546398942448	0.0200000000000222	0.703445573760416	14.9328781202433	1.23082160518356	-0.450686342736754
0.777311393815317	0.313128344174152	0.921842967146485	0.796704732830735	0.657709967321666	0.370285852288032
0.20522192312765	0.0280727890429312	1.19611354408642	6.40875457076148	1.79799576431298	-0.0798490157808284
0.314251937999763	0.124883280034477	0.64489889912648	8.49743285151735	0.6870400916147	-0.33757883271011
0.237113532615507	0.0613187121802764	1.12928534191049	0.922235407504677	2.50811354970135	1.49999999768037
0.137209784525468	0.10615020640841	0.938219336531947	7.38496978125404	1.85944861629326	0.309044308514027
0.113438820589333	0.0554371086799079	1.35419570239212	7.9227001343223	1.30829116243133	-0.373455447223231
0.186928238516269	0.319999999999977	0.647565487594973	4.64300364314667	0.766458205767371	-0.0149064432212013
0.158276296745326	0.0377455132150821	0.862122941583791	4.33762011017525	2.73948297369276	0.353169504529148
0.240129248214974	0.0482074658267036	0.797636014179734	0.500000000014278	1.49214332480961	0.522290478159893
0.375259430091933	0.0735436014011223	0.515769968076592	3.78797473353712	1.96161813373266	0.604240677926364
0.13118364387993	0.0200000000000222	3.99995162507878	15.9999998657385	2.4194766074749	1.14936682933585
0.193243805295369	0.0200000000000281	0.650269405770237	2.71402530992583	1.79794009280194	-1.29197582096585
0.138423212714456	0.0784595989350872	1.31694888746739	4.87166791782278	1.41627177390156	0.354979307602289
0.148175764334087	0.0319536292244882	1.85027718818357	1.34908653616128	1.73458391083321	-0.0453855106756362
0.249512161673053	0.101736180193106	1.26986052168707	1.50269406125357	2.36731208878293	1.49999999012052
0.29870457675987	0.0952963907765803	1.3151132960679	0.500000000000022	1.63917603902947	0.450315820688207
0.194665849635075	0.0200280308018234	1.73885394527548	1.20314123131183	3.50725816383885	1.27324175755323
0.1250088657221	0.299742158900192	3.99999999999997	0.500000000000023	2.31019839736518	0.307219560563948
0.557180235382036	0.0692859372641546	1.00607175294125	3.89677358252428	1.38349040663196	0.0316082342351524
0.159725549247458	0.0240634469038593	1.51299417011424	2.40102926355414	2.61022648462004	0.575856673774824
2.71410086497324	0.102262479022397	0.500000000000972	1.71060138038003	1.11244630788094	0.713681952421038
3.64875682295596	0.100714688561611	0.652792306467687	6.71236727847175	1.72626610567309	-0.279814286079765
0.149988432080363	0.0393300481630383	0.610735492492084	0.500000000000027	0.532802488872027	-0.00358641627492979
0.39882472520435	0.0899127878870247	0.624224055845939	2.3152486896653	1.28940944502821	1.19226138539803
0.260515492598442	0.063829236952892	1.15552249800105	1.49258057447955	2.44634624986608	1.49999758097696
0.189173260098667	0.0589656688331614	1.01174997650495	6.74096911514586	1.50482372397056	0.835314501267517
0.280579730739592	0.0200000000000222	0.500000000134092	1.89874180223842	1.58743384778852	-1.49999881788722
0.352928333915197	0.0200000000000223	1.26605438943898	3.21791777552713	1.60408591200613	0.973383553515955
0.369902240417349	0.0382789831908657	0.659819529507078	3.45444962176161	1.28620203928503	-0.0799378071435861
0.767242165578418	0.0625804711657455	0.776322790519921	1.1610348850993	0.909184129571876	-0.799613547290239
0.274769101758308	0.0200000000000222	1.94221065028656	1.7461371195398	1.82488733640985	0.425589407771563
0.335809016473173	0.0200000000000227	0.844570834364457	2.07555007044	2.01058797974796	1.02655033667352
0.251487274414969	0.0645271488938334	0.783517893232734	9.5337779219723	3.42984764702756	0.714062563674401
0.651156797112925	0.0735937934946091	0.998911131094654	5.52414893106269	1.25217983061722	-0.107168523857796
0.207436531073531	0.0780166062455415	1.12893001791047	0.500000000000022	2.03798320956147	0.905014835727141
1.56965656383347	0.0200000238606103	0.599077382317085	1.05601757243474	1.79168325183246	-0.32022569295552
1.41894315402861	0.0200000000000223	1.62241991824316	1.88344246105298	1.90729338821251	0.575840618993271
0.153406098504287	0.0200000000000229	1.22122472989129	2.45664552827295	2.04072864118699	1.23617320259263
0.100223696866149	0.0393009354886753	1.10703198535491	4.31431176147444	3.14961086926179	0.530738433389971
0.264421898250307	0.0253154558474446	0.878265072842129	16	2.44999084914466	0.815210362738039
0.154684392489788	0.0200000000000222	1.12576624227567	0.68389654549058	2.77263910723935	1.49999930525369
0.472269490617933	0.0781133850180138	0.638493916930193	3.12657419560622	1.45853154614448	-0.0818273022050186
0.32668105187653	0.0298901076343495	0.934040459108609	8.3393689233795	1.82826019520295	0.0223459315010594
0.868229416541109	0.0744822227907739	0.679307848897841	16	0.618706178108582	0.539788572274307
0.557989669305605	0.055869140504017	0.913516054920396	16	1.56196758655379	0.71419654018771
0.316133673865222	0.122702291262688	0.717415898788191	15.999999999999	1.29145059237876	0.103595459747492
0.309021061034133	0.102482943190494	0.567109414809397	1.9563370231609	1.95756395813727	0.357217708912067
0.463408966976944	0.0480923755721595	1.34054538868274	0.500000000000022	1.2706802486948	-0.36025124817749
0.374941588127377	0.0245902006841323	0.789103264106745	16	1.30153648072728	-0.762102671199489
0.36919982676121	0.0230392902496544	1.0792917933832	16	0.90419111432646	-0.383554899474076
0.404252072799413	0.0200000000000429	0.524138403660242	2.07393780993582	2.12611155297279	0.826400563187322
0.0882097570175364	0.0318925511431098	1.16093753580206	0.500000000000023	2.03200712132343	1.12937628273758
0.790435574048104	0.289106506199937	0.796264059183622	2.06212642215971	2.28292112362366	-0.0782787922326606
0.0319536147024014	0.0430805223804659	1.78744951366646	1.20314416456339	1.25724296936006	-0.240370783155093
0.426700881441054	0.319999999999976	0.516764105524579	6.10201229617575	0.966326596121342	-0.729242966076655
0.426931797177778	0.0391835085671608	0.709478117084225	0.682015288935256	2.17361440642439	-1.49999999973387
0.250896213420179	0.0200000000000241	3.72894204550379	16	3.13851188372055	1.49999999999998
0.256886625335242	0.0200000000000226	1.14655832787908	5.23683487287464	1.57809050853284	0.495499972909419
1.04649017196385	0.0200000000000223	1.17588084798211	9.19285294566758	2.49855112463449	0.535325943497226
0.374221313077595	0.319999999999977	0.824117940119766	16	4.37380580754848	-1.49999996835864
0.242699026565292	0.319999999999978	1.45986553298854	12.1673295030925	1.52899366175166	1.37699182950602
0.494250458655325	0.0200000000000222	1.76666045731665	5.67699647816251	1.53121992525861	0.469209104600094
0.431710104618543	0.0317344270279565	1.36845240909198	4.67562190131719	1.62604975641033	0.465674389573254
0.192449203492612	0.123294296406738	0.615886641901903	1.14565064800443	0.844139721320314	1.49999999999998
0.709703729312143	0.0583996722532009	1.38393748227477	13.9313538124913	2.8179957641237	0.354761678863259
0.33672721807438	0.319999999999977	3.9618053890292	0.500000000000023	0.773590727798628	1.11719609333916
0.324551414491827	0.0373210898488939	0.544436740630062	0.719374016616533	0.863538097527625	-0.20398087368679
0.384429626453304	0.0282655484681359	1.39687741039805	3.11195711537735	1.8207735253578	0.235069712674528
0.191461210558925	0.319999999999976	0.698149025596559	0.500000000000022	3.5763541110956	1.49999909390534
0.278197167270982	0.0748296180505789	0.909520464491322	16	1.46240478446119	1.21682791742608
0.39456162989645	0.089948417780519	0.500000000830968	2.12954260943986	1.04919791324685	0.400534234113488
0.237640372628044	0.0394105695985316	1.5617399086341	4.30648318114975	2.45712458625097	0.301753975976688
0.616803636825201	0.104220826561118	0.76198429973114	0.500000000001929	1.54398274013781	0.578553729471915
0.250797220657232	0.063880062238489	1.40862069464052	4.86915847197933	1.81153129745515	0.489826577002689
1.31888938106812	0.212383253525506	0.707411424772393	0.500000000240171	2.49544164538634	1.10328090859053
0.393606752742405	0.0245585591571844	1.27474069882328	4.73165266511892	2.15333829581257	0.628453983324298
0.22738988843919	0.0261214149892801	1.03057745995738	12.8916091477403	1.74544443331264	-0.958862399169371
0.490593161827387	0.0200000000000225	0.914762272143418	9.20098509826594	0.906142124483314	-0.0486854244906529
0.310733931093589	0.0439080757323903	0.885698597387299	5.27095281577229	1.19729947076961	0.113897475453851
0.225294304141725	0.0236782240491838	0.798648359643001	4.15227418022091	2.90366775844821	0.298269519568332
0.418460855971888	0.0473963016351493	0.8744993114592	6.96279282619249	1.58121616146787	1.09499160626904
1.25453849150473	0.0540071275673474	0.695674004937423	8.21604235006826	1.37206690518724	1.49999999999034
0.642628176143255	0.0887273112252906	0.623577274266728	5.20124900980289	0.532107165381897	0.542254285418599
0.295948792258061	0.319999999999977	0.663092437105347	3.89993356111011	0.800070636514667	1.49999998781204
0.535119445006362	0.0621460472559672	1.25391258085426	1.40381111533186	2.16830520201245	0.865383842435936
0.145475660703103	0.0200000000000222	1.11351188785692	0.519843803338939	4.99999999999311	1.49470592105003
0.666522334879241	0.0295666703517742	0.500066172790286	0.500000000000039	0.50006123686498	-0.480594742698596
0.382001987525982	0.0200000000000236	0.654771535956202	16	1.38182595300116	-0.324482243575771
0.172148002119607	0.0388130105681733	1.35664344484395	8.64259311739553	1.5767344302855	-0.10134968111763
0.228004349665267	0.21289969723605	1.09341030836799	0.850196954387636	2.47548394664526	-0.432258160868963
0.532401854425942	0.236306066785271	0.732552692137121	3.79466868059782	1.98111136056133	-0.218978077759568
0.230864745342655	0.21998264895729	0.928536602920733	0.500000000000022	4.18260636363936	1.15735363449912
0.251617542159305	0.319999999999978	1.16015072682388	3.88610736266747	1.76034628058166	1.29989573602473
0.111329959019695	0.0235302774704396	2.06168616218366	2.8963373038147	2.1213647976361	0.54321954046429
0.42074948537734	0.128069185020633	0.781055571927005	3.23571946995192	2.31617817535073	0.796783886965139
0.470024490057253	0.125940096616734	0.500000000000023	7.94839380544072	0.786273564728658	-0.810618312942567
0.115821991495767	0.0200000000000223	1.14194243044304	2.09149738368994	0.766680006295412	-0.827777890720977
0.173462678287083	0.0909041689843768	0.979769669129371	0.782247814020318	2.22443273596406	1.33333662456037
0.0999719518668485	0.107117237922937	1.50586400823556	15.9998832490827	3.14226260348288	0.845503170118586
0.189942017436521	0.0200000000000235	1.00283209093176	1.71642478297699	1.86442180054134	0.28442809985014
0.182131364810887	0.0399073507089612	0.593596662116396	4.30996533434028	1.6680038128622	1.00694374278195
0.221958769968911	0.0536019035447193	0.958323686636101	0.505516739896379	3.64487544244354	1.49999999710506
0.248738071553555	0.144417000629746	0.500008184039002	0.804664141554784	0.637193015933216	0.705342405702419
0.313676867300506	0.0853294582297984	0.937509447306035	0.500000000000023	1.42218465131795	0.0122922586089506
0.0760352767519095	0.056011178605955	0.929503161440663	3.61270191560901	2.28913267797088	0.315535661435293
0.550722092502842	0.0382848416801871	0.837467492739928	2.9724512622542	2.62124990744571	-0.57285633054059
0.169390640238911	0.0492815130951484	1.28368398100058	4.699131807147	1.83237998414643	-0.199699867108395
0.237045468930083	0.119312223935208	0.740481196693339	15.9999999994722	1.88773244893833	0.0132324201499774
0.242041138657077	0.0529725805873785	1.33813963628488	16	2.44816931386159	0.834906201603357
0.229751472328871	0.173081863577801	0.887552379269418	9.43152469251494	1.3906112816158	0.341561259319923
0.649570960072201	0.130977021325243	0.920372123562839	16	0.817324210803386	0.157290689101421
0.21010464498509	0.127044278608178	0.936736795570874	15.9999999999999	1.83008699083339	0.968025694955439
0.151049505859962	0.147425332696056	1.88245726750886	15.576361779008	1.87381186748093	1.49999999999808
0.0899398049643551	0.0200323515562449	2.08995279036066	7.73391069565362	4.89502943494591	1.31650178730124
0.137687430047902	0.101158614565706	1.09172232921808	4.22133757731223	1.40392981353411	0.317027041177838
0.181650028881614	0.045153218558432	1.25254382417114	6.31744941530185	1.45684668350399	-0.467541464264289
0.307787469731175	0.0418752691234371	0.592620767819742	7.11456506654928	0.94567351255823	-0.0115324934038931
0.330411456806605	0.0562783969810765	0.78614271052001	6.82019689229786	0.983447973063187	-0.0969551998259146
0.328897590714217	0.0398738790098801	0.759624548559992	2.98539635023627	1.88721890480368	-0.00972478025847111
0.159934674082455	0.0296749169096962	1.15127554448412	4.36948851590732	3.2586354682825	0.771432985178987
0.153490191327963	0.0200000000000244	0.615489067338813	1.55763063338895	2.0106517006767	-1.49956464433434
0.220461372494101	0.0252584497818936	0.867390658338494	1.3937023965909	3.65060174297325	-1.49999993156741
0.101384226800373	0.0398815679579301	1.03078727869388	0.500000000000023	3.53304463660505	-0.188329962007515
0.252852124873601	0.0200200403616425	0.519336823925704	1.31882346328146	1.70239575755094	1.46724234702385
0.824808979681083	0.0969341803607128	0.653408684230912	8.89505428659731	0.789803082240932	-0.167309600297001
0.587529396672067	0.020631482036037	0.812704521746915	1.3620843341081	2.04661265740753	-0.231545291295453
0.481850400889348	0.319999999999978	0.524204143927024	16	0.500000008894354	-1.47602434451222
0.437858553812581	0.0248836310707953	0.690512292336816	1.21191906778561	2.53191819545175	-0.111227590589793
0.449676894985574	0.221977984982694	0.519117882136006	0.500000000046645	1.66823538697937	0.13799242513347
0.634484815252906	0.0200000000000223	1.31477809586158	3.89845592399534	2.10485159487653	1.33548503855372
0.280260090587852	0.0200000000000226	2.46660604845775	4.98327281641323	4.0342856821819	1.08539061980768
0.134339481340799	0.0576507162063827	0.845039758631892	4.47735843121071	2.84786383074813	-0.184898379435493
0.20349984800948	0.122078327228919	0.608333213300496	7.7138346335849	0.864751482968733	-0.152652921132447
0.224099927900151	0.0242993268593021	1.26974603139201	0.500000000002008	3.73217422567732	1.49999999939199
0.247045809502615	0.166803529269909	0.805400677568858	0.62564836549262	0.500292554063686	0.444083829546562
0.364973030385714	0.0959273292861914	0.55138442150069	0.500000000000023	0.988079911997296	-0.367121030570581
0.29948859352893	0.148160250324554	0.500000000412181	1.19752952279541	1.07833947307703	0.626337971497703
0.631422727635374	0.319999999999967	0.697234684654855	4.56041825056716	0.810871726167109	-0.63457246745274
0.415462337655949	0.115878524578417	0.703651414705065	3.51290981199954	1.59162856074666	0.0961732516427635
0.124836296321711	0.0945959666495258	1.01444613079838	7.74957489029815	2.043187501222	-1.49999999176209
0.310940890915173	0.0311100530753329	1.08546661304212	2.69559954395565	2.48014859386047	-0.0920789801396537
0.355777158978413	0.03102788487333	1.20299961875959	6.94533721948595	1.49787476900998	0.338994453978589
0.222211100735867	0.080524917934435	1.2093284175679	0.500000000000023	0.918037592042439	0.0860609215239063
1.16418446008758	0.115236097144107	0.738790830532683	4.66764509671189	1.33189007100501	-0.135033963340094
0.214466334865492	0.0200000000000226	0.940118325511076	1.14327527347896	2.87328069404047	-0.614421238136388
1.30432455038551	0.0323562540611871	1.11396060237819	1.86688644066734	2.74591775253825	0.704407253955862
1.69674582412523	0.241804508668279	0.645811478834663	3.48522318239953	1.72716015766673	-0.0976181349917464
0.946600909408377	0.219464169256521	0.904809275699827	0.500000000000022	4.61211843597509	1.4264922237745
0.299900821775044	0.247957572208056	0.919135867214645	2.02057638155756	3.01403945897343	0.970044036661828
0.694525785495448	0.0705521692218405	1.29458247767986	0.500000000000023	0.940660046763603	-0.318291653609105
0.243172401188532	0.031922369381879	1.87346444014558	0.500000000000022	1.3739696934039	0.0357755512679659
0.993827944223606	0.101049710664977	0.500000000000028	1.52927086866404	1.29063278141744	0.761708040156694
0.395394492571583	0.100011301906784	0.611296452966244	7.62892552882159	1.63681794760274	-0.47339138328485
0.815458421444136	0.0807694484425991	1.28838158671155	4.06679170594274	1.34013474369238	-0.150450704980215
0.636881611833456	0.117008403092584	0.671929753032818	3.14946704756274	1.97387876746293	0.258275557980332
0.192575520694694	0.0587316448936644	1.48266889784125	0.500000000000023	0.80446743952964	0.0825359437045477
0.213156507294143	0.0906884495828765	1.00057760502452	2.42284527771539	1.05259221458821	1.20100926780015
0.616503327206916	0.144392367097806	0.500000000000022	1.68452070457454	1.16469869493942	-1.09322061292086
0.492106031913523	0.0200000000000302	0.526821661726182	11.7740240462673	2.24134765026347	1.49999720802223
0.744723405793684	0.124962216146639	0.500000000000022	8.02220509553973	0.847983541269157	-0.804906125907039
0.589045609499171	0.0760988156582765	0.624926886411086	0.500000000000022	0.500000000000022	-0.457827570631235
0.439427069194634	0.0239719654027969	0.679996980562779	1.16658794602083	2.09324346827962	-0.165105823259648
0.492948030583678	0.100604895142572	0.927638847445037	2.03277491161999	2.58089621444182	1.49999989200671
0.180206561538088	0.0583918619592619	1.02492400446135	7.23543407959633	1.95407457768461	1.49999999644329
0.470718057738372	0.0508930251620671	0.836285455130688	9.44999669062687	4.81037612783938	0.855534923459181
0.359251346239926	0.0990328937117046	2.0332401383301	0.578762390801682	0.86914241062942	0.250167376731671
1.07198832685444	0.0874256180598685	0.629943464214854	9.15600616240483	2.48230383065688	-0.764496979103334
0.194075504776578	0.0419318203967842	1.15854682565646	0.500000000000022	2.51669409868746	0.94857548501209
0.946925067366376	0.0200000000000225	0.814162895174445	2.72319201562212	1.86931774676712	0.200881957504312
0.131742707996697	0.061460156574509	1.11727492253313	6.26411244260294	2.23425715220613	1.09969307975222
0.316111770429127	0.0205921008988104	1.74008187718378	1.77867284101777	1.72306430452099	0.257302268698475
0.353310775463413	0.0200000000000244	2.15289668859273	1.93980039936771	3.24350692637926	-1.49999999474168
0.118885333670788	0.0200000000000231	1.56339189641975	2.16473214482833	1.81960911951456	0.461122429055021
2.95929536796662	0.112241725381189	0.605578895184404	0.500000000000218	2.14027639180716	0.687792524151798
0.131627328251348	0.0620438895215206	3.99999999999998	0.500000064074258	2.22157879345845	1.49999999999997
0.250668954182988	0.0931445133562598	1.19130575451339	9.06086481104238	1.8658044296162	1.21139027180171
1.01653516132361	0.0200000000000225	0.700215866142556	2.03593359588026	1.84251982856835	-0.14453894340589
0.23755139283633	0.0819912895777448	1.45291417214336	2.90179688311689	1.61677963710389	0.605383120800345
0.903361030865043	0.0317198813921886	0.924605383470091	7.07511684268125	1.43356305643092	0.0398129426580373
1.39296023508319	0.133307703578103	0.729078642492018	16	1.63884495491994	0.375470534944352
1.23215580899379	0.0250466174301791	0.746807814275201	1.10384915527936	2.91951435011719	0.00927474997404275
0.193615032073271	0.0394915044108836	1.06026208342427	0.500000000000023	1.47815401591347	0.106453117111298
0.34116595949729	0.161426122550899	0.50000003275003	2.26470716185459	0.500001963152511	0.382179758820284
0.27974596536647	0.0200000000000232	0.914383731602671	2.76464553406273	1.26759775873972	0.40193310259873
0.297350356137658	0.217541898340887	0.887370934001097	16	0.880696476609214	-0.00451422887761425
0.131749032786364	0.061033120688467	1.74574970356516	9.72579880598294	0.926350356230179	-0.215448577517421
0.465398898717309	0.197394865871743	0.520469690583308	16	0.500000000001458	-0.454829505457574
0.264665088881251	0.0297184749228562	1.55320824344782	0.500000000000022	2.98464411707906	-1.49999950839184
0.629460404721576	0.206525631462976	1.09285076943515	0.500000000000022	1.52362115587635	0.574390062211918
0.176021175495131	0.319999999999978	3.99999999999998	0.500000000000023	1.64698863901602	0.332541563311347
0.443054296256684	0.0200000000000222	1.77790537802357	1.50563970300994	1.90798196301684	0.404651663167038
0.46691908210595	0.0768204789290819	0.738612167945203	14.4391580332955	1.81869014614488	0.426562481445161
0.459245117929864	0.0358352420594383	0.764741794103975	2.8420787507511	2.98094305206256	-0.185121737114377
0.245760022705414	0.0200000000053572	1.51394488405361	5.18463789812986	1.40042189574675	0.52293552526674
0.213265364150496	0.0915065780705578	1.26533812276824	16	1.25610507285365	0.41708857871145
0.0991516976952518	0.0324450855474903	1.52422199812515	2.48462206196864	1.69846795125167	0.131301027746906
0.130336559571729	0.105470632158927	2.0367925241331	9.77287788471122	1.98208269565754	1.49999999999473
0.245139164177542	0.113236777664033	0.741559387527813	0.788695121230458	0.684772256190085	1.49999999863688
0.24447059392375	0.0200000000000222	2.21481086965893	3.22455800250547	1.72727190222501	0.374822771208661
0.40401179765143	0.101954199176061	0.734837096355517	15.9999999999996	1.6116513044374	-0.0445905758142849
0.131647651107181	0.0234108242011376	0.738659695230302	1.0978224981253	2.64787296609264	-0.417504372411668
0.16700627588795	0.0618415707841066	1.67948392971316	15.9999995791248	2.62458863067	0.965722201825053
0.297904982435779	0.0611132667822502	2.16293712462697	9.12042959543851	2.17547026561204	1.24198885374743
0.351124883758133	0.255011817184849	0.636939720617443	12.5517939828999	1.67424661349951	-1.49999999999998
0.209554973242895	0.0293711506316796	1.44268484884969	2.03953266284857	2.81583559400406	1.49999994686482
0.190247421567034	0.121041273870711	0.917903543052378	16	1.14437287932398	0.332981148949434
0.516133465961172	0.319999999999968	0.779967472663865	2.05209946978064	0.597882596902387	1.41658514186147
0.215110885721293	0.0200000000000225	3.99999999999998	16	1.71952322783416	0.803804213862091
0.309357870470636	0.102234196291893	0.729030288885733	9.46174420851224	1.26989559788736	-0.153849019443933
2.24655569713936	0.0258978038877002	0.551133405506731	1.08736954300175	2.86237564901599	-0.0450144042097319
0.758134925599571	0.110830351068301	0.612476801370411	16	0.628328911893063	-0.262723818548125
0.170416820889209	0.0209051473605874	0.500000000000023	0.500000000000022	3.88916728996494	1.49999994375315
0.510658762546217	0.10332187268173	0.758073974391108	0.50000001143597	1.4116900073872	0.410534375851674
0.167023949213714	0.0399229048789683	1.28422404295378	0.731677914422739	2.57043670080996	1.49999977558374
0.35836795647054	0.0265965034948396	1.74950189549369	3.23427659726054	1.82412248253493	0.419048020185744
0.648060301045424	0.211125610049759	0.622003306458787	0.500000000791971	2.0945817065219	0.671041992153303
0.388390472616376	0.0895295281067645	0.848104549747062	15.2047204085291	1.08724038285161	-1.0732470515481
0.1191987888971	0.03186058297572	1.10534870633792	16	2.75570796171803	-0.354730594688078
0.261677500911224	0.0919592484043766	1.13319720285348	4.80588943594072	1.3089793352378	0.121840309129279
0.347862012011095	0.0383556425755364	0.824740922053326	0.789266387868434	1.31846478160888	0.433000298705109
0.163253174590204	0.0200000000000228	0.602511217556073	1.75818914105455	2.51638435851315	1.49995921230061
0.280419207244285	0.0200000000000222	1.55320706684906	10.0595169709579	2.13799111841998	0.453310145590211
0.405663708133819	0.021336064252409	0.791911535409039	1.86444517739353	2.34175244726003	-0.103458732944619
0.25394156808577	0.0537404763773101	0.875855273848642	3.30045798290032	2.67280700459798	-0.00281900263068827
0.345511650298516	0.0456517231412004	0.684063269716631	5.57029153955037	1.36150590505557	0.454699835212014
0.32958002495806	0.0509979834037306	0.560206400914107	0.784795796146464	1.30858248145147	0.666997991480255
0.128469747990902	0.0200000000000235	0.979411901499766	5.66974247706794	3.19348185274738	0.659520876466022
0.16781577712727	0.0200000000000222	1.12732384404594	4.6129052680536	3.22215884443882	1.49999998585865
0.275177594851104	0.0577205747913694	1.26770796541686	1.1397268926268	2.32587118484359	1.10573294866754
0.357266939605635	0.0476193195072242	1.04611837714983	11.8764160618046	2.46123110657551	1.34265793020345
0.301102072978084	0.0294939499232097	0.534810268613354	0.500000000000022	0.53171806746231	-0.503138302441471
0.322295784541141	0.209519558833141	0.579592969545839	0.818440970779511	1.54410786527052	-0.579651963222226
0.11628569191663	0.153163555066128	0.548414265742174	2.95893019353335	0.733972782926209	-0.804595449410798
0.724958611695678	0.0587855398426532	1.01417821682872	6.7560149436014	1.62919722160812	-0.0485858453352053
0.365938112164946	0.127372706529811	1.69411293238716	16	2.71087252319459	0.699880788792405
0.142596648339367	0.273323877116645	0.733265345265145	2.90416593167557	4.99999999999425	-0.473130452685519
0.278712085497475	0.0382535977155438	1.10047394690609	9.0754957364539	1.17188513549902	0.418526047050126
0.325903025261979	0.116519265247896	1.00003920812825	1.36457431788863	2.08979130703316	1.49999999999632
0.0800738300855378	0.226115903377777	1.08758440030216	3.73108552176658	1.79247371791794	-0.141077201733495
0.146157506977967	0.131251298053326	0.862491710072959	4.84255645438729	1.66830081595994	-0.122888082986627
0.274816736573457	0.0337164749157721	0.896685660689029	7.68946178840997	3.02712543468693	1.49999955211295
0.0556907373995481	0.0495851397540955	0.861977643496495	0.500003179210663	3.64285818071664	-1.2995299393685
0.136826309526991	0.0653415268363877	1.03161532162199	7.8109798393199	2.7454580081622	0.903759507421635
0.338143828547716	0.0579904921920928	0.52462079928496	0.500000000000022	1.17069098416427	-1.47401869929897
0.102543671770162	0.0756530808543772	0.98729107831798	7.24405797741605	2.69808296969173	1.30987418337581
0.240819838636482	0.0507446669438546	0.979408047545584	0.725405993567623	3.12373400062796	1.49999999277341
0.101295154510243	0.0754374894031801	1.21200601404797	0.500000000000022	2.25344691030373	0.930857674680176
0.832447536620416	0.31999999999996	0.504421948148207	16	0.500002491007701	-0.691770380060323
0.205643867315979	0.0593275867411815	0.644472678083095	0.500000000000022	2.82930107794165	-0.94739315087041
0.248286150248523	0.0512456285766931	0.700803056987571	0.500000000000024	0.659326641274163	0.286008639774752
0.224012840978551	0.103988753429836	1.40447230278969	0.500000000011946	2.14065842901884	1.17939964961235
0.26373509812008	0.137783066566924	1.10495922336113	7.82018248817672	2.53831106469089	0.458091083414898
0.195955109096116	0.0549658683613463	1.47579954861519	5.76799043522384	1.21581105815914	-0.32328341219817
0.135172357601155	0.0534117914556107	0.966605163176129	0.500519623364883	2.66107165216201	-0.50681002023586
0.088610749989951	0.0914197885646854	2.04322713781971	15.9999999999981	2.08155460192369	0.438088413326758
0.520200136577708	0.0836107897786524	0.622163994633054	4.50075781372839	0.798818790104394	-0.464946228622986
0.228887076615797	0.0793963372389046	0.597771600807099	0.500000730036146	4.54728212890677	0.573792218635999
0.380512524001115	0.128831286247582	0.543736218922527	8.7012363249437	0.585881208759292	-0.391608683751836
0.168727646000562	0.0228825617097924	1.03533290833929	1.74738968239184	1.30818266202241	-1.15663781372584
0.115598284215294	0.0295947977312673	1.88544958099008	4.66100827401703	3.62974811618312	1.49999999999585
0.0701874668833214	0.0200000000000224	1.30319892897572	0.90436986569914	2.19602521402219	1.11130633854743
0.104458463746975	0.020000000000024	0.918737383705621	3.08934483610302	4.9999999999999	1.49999096791023
0.188647327400766	0.0744636794957872	0.789393453162358	3.91561698600944	0.538384681756237	1.42129366488774
0.370891198974536	0.319999999999978	0.810090857511907	15.999568552818	4.99999999973533	-1.4999997911043
0.340138649419208	0.0360711863077219	1.45499187827221	4.15470457574142	3.39818722603102	1.49999999991753
0.496841016229438	0.0200000000000224	0.855434268124836	1.45520165851658	1.1113930145322	-0.356941179519236
0.48075911653514	0.0205242219267097	0.500001331288586	15.9999999923679	0.531851327060271	-1.49999999968903
0.787281676946017	0.0953841655671525	1.06712215415695	0.525349804866737	2.97630277373404	1.49999999997802
0.379432537850171	0.0800371662176235	1.27285548720563	5.92766382070432	1.52572497696316	0.0245377414654206
0.538614426938213	0.0944356314096726	0.660776896578934	4.37853096171232	0.528512378922495	0.42274022030681
0.340339208091277	0.319999999999971	1.11650849204034	0.50000000000003	2.02107050120621	1.49999999923458
1.12388566274205	0.0417070717257101	0.639079614573322	14.7102977210533	1.97866071566003	1.35413047570937
0.349941168925017	0.0463576191960699	0.616579500008104	5.88752148520692	1.77370904045583	-0.722433226732406
0.271076855257622	0.0706748074422232	0.500054100325391	16	1.19708791935766	1.49999999999998
0.307007291460474	0.0200000000000249	0.926610279649079	2.7391383835945	1.71764827476608	0.0893915659970698
0.439384200147534	0.0200000001196427	0.767583762207399	11.7855119159711	0.701381164322286	0.852917863788408
0.684855129430351	0.0297742877688205	0.86991253801541	3.59618468810879	2.88634736679222	0.254822428155384
0.532600566933498	0.117475698265613	0.982940562291131	4.87116909977	1.51179456782637	0.0471997292980104
0.164074335300382	0.115341822507915	0.765403876604911	0.500000000000022	2.62677018192583	-0.909168448621454
0.308064943324567	0.0442110852294184	1.30150982033331	5.91817766102098	1.34142076887903	-0.277224620523323
0.603479312545897	0.068809619581433	0.56086486949052	0.500000000000025	0.544304611732181	-0.464647321965886
0.209825933435367	0.266809191788882	1.7339105980331	16	0.503521653546132	0.155858841578351
0.407910887559376	0.0200000000000382	0.507400458662212	1.64717486809202	1.33540744387944	-1.01817610823712
0.278697840983259	0.102513916488626	0.607404624607422	7.5379868746427	1.86614164411855	-0.12575017475856
0.443730601962824	0.087493011407917	0.542291825664394	2.20598404478073	0.658852694839419	1.34822916493056
0.469700934702169	0.0843296017277853	0.703434788682668	15.9999999999965	1.57424846923951	0.849363752799252
0.105080548140863	0.119290445585502	2.64749906050752	0.603028553462951	2.05981667939988	0.0683833994551164
0.276699103972502	0.142810556649108	0.500000000000022	16	1.38565628349222	1.02458534146815
3.31138427125969	0.221856481636365	0.896280087237052	0.501501829364091	4.99999922996945	1.49999999999998
0.66104270275833	0.114693511815311	0.534688792681901	6.00077093548491	1.0906696417189	0.330895059027937
0.241534780073461	0.215773913464756	0.986074069730782	0.500000004665099	3.97343517176764	1.07087323548466
0.650451392825866	0.122678627038366	0.762356778891724	1.8164721485605	1.30781398309019	0.414329963305523
0.394049689623141	0.111251956125127	0.804012678102003	5.58937797631513	1.73323088303313	-0.413542359867173
0.298981370404665	0.0776501231247317	1.29154765635234	3.79207077177685	1.51705652705219	-0.0146819047444691
0.381956100844482	0.15115030402182	0.511648321036675	6.13375950582664	0.864986796816118	0.873705617690421
8.90332095618616	0.114699404313514	0.672443733714403	3.35292941516945	1.93798856085984	0.511015971105067
0.387469454349604	0.110033541086625	0.915969985214272	4.67387718855916	2.72534770743222	0.28542266528996
0.293883833489857	0.228934589492206	0.664242092207022	3.66349915808727	1.86581495357057	0.639923729664209
0.0625057502854492	0.319999999999978	2.74788551604006	2.35073790662522	1.42842750299228	0.609810514651255
1.04560528469372	0.111084555492965	0.689279236436191	4.0147112790364	1.27826706720255	0.251397926331084
0.29874862925326	0.0771465515674984	1.41192287744976	3.62789266058483	1.29901928300853	0.190876507576639
0.12426888529636	0.319999999999978	3.99748090177274	16	3.33105493314074	-1.35041979710592
0.555802954551238	0.0646951004167289	0.596561341943491	5.84415398225823	1.08193734997076	-0.418601246354028
0.314791225860559	0.0757197043483854	0.991228400887462	2.17609143971406	2.02139513974048	0.178546212116066
0.58691450427726	0.108077604755838	0.68739211715466	2.94885337629325	1.65439099821696	-0.448144108212541
0.454782819146358	0.114013713791075	0.631781056884812	0.500000000000023	0.826026842451976	0.382799278144511
0.0778420346137476	0.0620021259380042	0.734280117312299	0.500000000000022	3.7165836593714	-1.49982018061702
1.25148200507873	0.0248996545261524	0.656205570457045	1.41532143911021	1.10270585175921	0.00216316851398371
0.382242017273881	0.319999999999977	0.500000000000022	0.500000000000024	2.98091643181216	0.218071863077943
0.970365130176999	0.0284650512492338	0.947707766185879	3.41556163026842	2.88648880663837	0.798205368578907
1.40821299555035	0.0264132482922542	0.596344146928784	0.850894381541032	2.31641464733903	0.202373625157037
0.183190326771772	0.0241696343086524	2.37677034267999	1.686421350955	1.52719891288961	0.390556655811281
0.235416146390505	0.0313782986812763	1.40914270921507	7.23983209871221	3.96015669723882	1.49999994185135
0.237168584340295	0.134941090883578	0.806267374219023	16	1.33623048946924	0.284807988321046
0.632353784207012	0.0234879457361915	0.74914340308416	2.06787123523165	1.56252940993421	0.0725658423959852
0.77281476764644	0.159363821173037	0.500000000000022	3.37505230054883	0.574996204979863	1.49999996939343
0.321989450862649	0.230226969193061	1.95015646325127	2.63754407728502	3.91131416881565	1.49999999990995
0.412520664336898	0.0992953413392434	0.708587063965482	8.18189570332187	1.96360826204234	-0.0155862405550185
3.7915809396066	0.230446576560733	0.571697547843724	15.999999979387	0.771543952931926	0.156348294076274
0.704452268287875	0.185502835286371	0.53303593523225	16	0.500000000974243	-0.169095703468888
0.110681756612866	0.319999999999977	3.99999999999998	0.500000000000023	1.97171393355506	0.275905828253467
0.145712050132385	0.0200000000000284	0.958489118476654	1.24440115225999	2.49952807545437	0.195684588094867
0.500590808864843	0.31999968313174	0.509256845824089	16	0.568665339505355	-0.0228155981145194
0.196607950628697	0.107977471613338	1.0403869469237	0.500000000000023	1.40074277973048	0.51643616869988
0.603294527798203	0.0303501199163128	1.57906064808827	2.40435112138056	2.25249739496352	0.312625182228741
2.54173393136413	0.098615773818559	1.24926155141569	13.5259128407883	1.05283308450694	0.0817607020851085
0.367728400348915	0.287639044737271	0.830698931715387	0.526646081424549	0.648449391280194	-1.49999887128841
0.256269824876264	0.0971642845421535	1.63693524571132	1.33418917483349	2.64561705712034	1.49999999965779
0.27907176241871	0.0200000001096917	0.760035875863636	1.29439872404395	1.99149893065262	0.673349183073307
0.247243716761847	0.284636351043994	0.792878480318142	10.2615155293205	1.9808957979633	-1.49999999999998
0.175468305221853	0.0947588054256639	2.20065964707786	0.500000000000022	2.14858455983959	0.709754120012204
0.120137912110377	0.299515929081531	0.500000000000022	0.500000000000024	3.1926002376978	-1.45547276773593
0.324740742833694	0.0985788371167255	0.632668326628567	9.23506385845672	1.61523502116209	0.0244370987101478
0.154016701503519	0.319999999999978	0.597192054555263	16	0.500000009265227	-1.34615604091257
0.698102869792565	0.104862354426347	0.636952884334305	11.2203943628675	1.11170715404306	-0.360674642078497
0.256987172159132	0.0489628743536095	3.99999724689342	6.42263067255004	2.34591227329498	1.49999999999998
1.76335037659296	0.0259540483019251	0.562900972923348	1.22908993219175	2.59478609429428	-0.118819878874097
0.582444753350305	0.0200063580769909	0.603886266783192	0.74959169461698	2.12864691174635	-0.0731738912282102
0.227438610868611	0.319999999976442	0.902534535339755	15.9998745804907	4.59942081827356	-1.49999999898328
0.403773941627402	0.0571141431703896	1.70832512607302	10.0532676192603	1.86132359958134	-0.158795746395812
0.328611977345772	0.0926290933001691	0.949311264684778	3.87243689581765	1.28681039618956	0.240103501499844
0.884927333168486	0.0893479167120551	0.687558015559991	13.7751429779764	1.07569834954419	0.0158439725789655
0.226774879051144	0.319999999999978	0.500000012609129	16	0.500000000000022	0.366650377336134
1.81750736247947	0.0254188969306918	0.513120517613271	1.51750149441851	2.41721361975916	-1.13302812650358
0.405766499273908	0.0674323792930441	0.846029881735691	15.9999998506885	1.43277858221266	0.13994752166047
0.201482868905609	0.319999999999966	0.545880628849992	16	0.503685586652945	-1.35617684557238
1.21340087997464	0.192731901871456	0.577801006702658	13.6620343425056	0.575773243681888	-0.105879095949634
1.64314432004065	0.0538856138842758	0.887330237798143	3.20995517493031	3.06761671309126	0.255795288182901
0.841463102256552	0.319999999999978	0.790610453121368	9.96541480835683	4.99999994929014	-0.672072621037203
0.57818379311893	0.0202313546083104	0.858424669575655	8.90113985515085	1.00238649730838	-0.530231826670664
0.339233945687435	0.0593266802337659	1.19829445787929	5.63079071980563	1.6893141261037	0.479436555144347
0.181047052550869	0.0293672677640863	1.08536052488831	4.21764716667986	1.81722763325224	0.822023127501427
1.72275495292758	0.0956872051922258	0.826337249037901	4.78250342922465	2.12081659306726	1.27159100398238
0.341197108284497	0.0205893053116749	0.500000000000022	0.500000000000022	2.69484437417136	1.49999978357812
0.490901953755368	0.319928659613772	0.848818058906992	9.754507866042	4.61055637410186	1.46117423720427
0.121270105147101	0.114878914592976	0.90989442257975	1.69373596865781	1.8134005545331	0.682574304645835
0.217066212933141	0.23971890484925	0.804289949646722	2.83775061821974	2.01659714449938	0.430493946318999
0.0687087084715757	0.0739364997371406	1.11728212647446	5.12079657691249	2.50607749610628	1.49999725547108
0.31136208132914	0.107617190990108	0.852267632039628	6.72392812317686	1.4661203919075	0.815336642623431
0.778142028934977	0.0551799889959625	0.668814884431789	2.66931857652359	2.1767853909161	0.310294329320871
0.271661240826559	0.0574270504874108	0.76832058095755	0.50706446374206	1.04001432024621	-0.0695845435812577
0.178747526324049	0.0992004800827834	0.849676303846028	1.98435330318525	1.77045259710919	-0.265540072001309
0.0825123976117432	0.0342925047535227	0.987758298639126	0.500000000000022	3.05792715302707	1.31711871118644
0.423433822066763	0.107282850601236	0.784962984623727	0.500000000000022	1.89360674347072	0.420790282335382
0.287549477280097	0.100284609124587	1.78887824055034	3.99052455847807	1.18227667720552	0.0137338830021844
0.629212854965716	0.0344049186479105	0.738508914487551	0.500000000000022	2.17069234413953	-0.37241313575712
0.430712684925784	0.0706188551972435	0.805336413684705	9.58340910918009	0.784742758553249	0.369144624379822
0.133361141061645	0.10761382023656	1.10324796467881	5.202466426616	1.69956453492518	0.644531048510894
0.155615419189356	0.0733660788945003	0.64239875834147	4.42517640333311	2.00805816161589	0.544642770435214
0.261750801811481	0.242001241822565	2.82893079435035	16	1.79374290289693	1.49999999985441
0.122214305350134	0.0266999956952642	1.73920386573877	15.9999972305114	3.3851080536919	-1.18750403522995
0.286507028751519	0.0972620484413053	0.562240605970301	2.89876093601174	1.2555661460543	0.488994260129213
0.297434213941741	0.0368008747663408	1.02109429533804	3.87482574918955	2.46314495233444	-1.4999987129092
0.173036057402288	0.138589045244557	0.70052657784723	1.2893201926132	1.14826232631345	1.08103442607863
0.496931867709737	0.0985151593967303	0.737547291520975	3.71259058666476	1.33933993443539	0.487292131271627
0.153811521027197	0.0904321893575992	0.940384527702021	2.89666780526051	1.94002261237346	1.13629244260965
0.39685310317762	0.0756209542087846	0.585551336115535	0.500000000000025	0.597908362819351	-0.73357357786129
0.15586393238272	0.0730091798366202	2.33530218581577	0.748668241653191	2.31887613099573	1.49999999999179
0.245388361537993	0.0851450920807003	1.05310389109667	4.71994831205286	1.02395651044163	0.0733280619675749
0.109140308070311	0.122364171789596	1.64960325083872	15.1983157242536	2.79649135089108	1.49999955062973
0.12227815933632	0.0506765672652678	0.961290540463183	3.826666177781	2.64083846567794	0.891862644416248
0.216189392234451	0.0968530686050078	0.551032448467974	16	4.18681262758897	-1.49999999999998
0.177318822728025	0.081931257390912	0.726305694598909	2.8240900265931	1.51535116317442	0.641997442215829
0.441858674139254	0.0213585306776704	0.500000000000022	16	1.92291960181791	-1.40882027880828
0.129745523389105	0.0235418254821868	0.955499769494236	0.500000000000022	2.8137381834637	0.210754691891916
0.224505450862845	0.0200000000000229	0.773123474561057	0.907681739519827	0.966794399473429	1.49999999999998
0.106993286245943	0.0200000000000237	0.831320320651942	3.27136810871943	4.96379042342607	1.49999999970378
0.22486492916014	0.0646381749195093	1.4874993141635	16	1.82511608050175	1.13440233821462
0.393340617766259	0.0200000000000222	2.0593175436092	2.82069331869187	2.00544490317785	1.12735874537647
0.288417481704736	0.0530398796050256	0.723767246231772	2.86007539470197	3.38824524928355	1.49999996756727
0.518999383921476	0.0567900363718317	0.989327174980091	6.58064065758869	1.48021779099649	0.0418576883316034
1.61917627471017	0.208498082616921	0.933000212533676	15.9999994451692	0.659744323169321	-0.253148290109502
1.7382881928894	0.0397477732210989	1.22867659916074	9.82437501746853	0.962541769736668	0.279228923785836
0.121024717193944	0.240559574785431	1.67915886681581	9.87651400812819	4.56582457330407	1.49999999999998
0.316873901677688	0.111111129182591	0.679612048755835	0.500000000000024	0.717788215216424	0.389431531101211
0.214295656547548	0.0592910408794775	0.945639049825351	0.500000000000022	3.76768999095503	1.49999999999998
0.181752446406304	0.0699153166251903	0.720751973738466	0.500000000000022	2.84977757849199	0.580362149918161
0.106883589522835	0.0311285552230586	1.2770159584777	0.500000000000022	4.99999999999998	1.49999985999749
0.281142146939484	0.0339092974015843	1.58538103510889	3.15847521555163	2.21342693827628	0.914753806119921
0.222516465965131	0.0513560879302652	1.43537922557059	11.9720148338293	1.96439127059078	0.521698786706256
0.162220201252747	0.049052925965318	0.580126236009306	6.45561478199016	2.1899169660866	-0.6975615428768
0.198148034153959	0.12294203360492	0.996928829933513	5.36329511861738	2.55855062496928	0.420089570020388
0.434660768471064	0.0332771627942677	1.12318499748033	5.41350984224135	1.30820437947327	0.57076313560453
0.317136945124578	0.0612868846958971	1.00214756422935	6.43559721433139	1.24654876601709	0.125721873235514
0.165353518672857	0.0742580798913918	0.932032376689457	0.500000000000022	2.47116908331303	1.49969385544419
0.747691048554297	0.0460630472300875	0.504688487468217	0.500000000000023	0.687933232232123	-0.183497756514177
0.30445004022099	0.152950882962583	0.500000000000022	4.54045992381963	0.608642169019005	1.49999732738117
0.460841984716811	0.0294154897499997	0.575896879494355	0.500000000000022	0.563847160460454	0.428167154036622
0.161478239339552	0.079394527492639	2.55819758284262	14.2507434218572	2.23980656829301	1.24645746736862
0.189571750341993	0.020000000000023	0.936339452856727	4.91760722668841	2.35436976216048	-0.890092110287754
0.223638986334733	0.0700460317861216	1.92044561121996	0.500000000000022	1.05172055489466	0.142983488344567
0.18928434045821	0.116254265307407	1.12338152682766	16	2.40725050042446	1.49999999942728
0.242064404597313	0.0200000000000305	0.582242380468312	1.96953820549347	1.90569729017362	-0.458891405383034
0.183942060856269	0.0235049825517234	1.64479316628767	2.99274587613581	2.29482779714817	0.80028599737714
0.28654469715106	0.0344073752085336	0.853980814070056	2.90731688757387	1.89970354461942	0.0995360794692412
0.447887696833052	0.0369527526389605	0.605884921493624	11.0039247079924	1.39485559689838	0.530395526189861
0.0922568037205289	0.0596566096783547	1.13901615011987	2.35106868413044	1.06289362907057	0.51406791231773
0.543938583490535	0.0387546199599366	0.512923602641882	16	1.12450637728007	1.49999999999996
0.271787868948588	0.100668157963183	0.650508876762142	2.32170878665995	1.14405498155833	0.823530656146584
0.227447678045331	0.0327252914448706	0.500000000000023	2.74454266790436	0.595525021096874	-1.29068842106816
0.0918929721333942	0.178047652339416	0.647165202686247	8.70780606225249	2.42764853440972	-0.935239946790018
0.245691677704919	0.0426113957652482	1.15930692606763	13.1783367389606	2.7846306387412	1.00865613391559
0.0868377433665281	0.0200000000000257	2.44106346283685	8.74591527187797	4.25153423894725	1.49999999999998
0.298301420130697	0.0200000000000227	0.706796192888317	16	1.91034014733133	-0.186729583806336
0.200987853810818	0.0200000000000234	1.53899289941822	3.13988470323735	2.17144774989557	1.49997883496592
0.161685922339093	0.0395767259360466	1.50454160251418	3.5659396654927	2.13749309424876	0.728336523499634
0.181606482504964	0.0367260885036934	1.03081543879763	12.076668576129	2.28411001852269	1.37656074091122
0.236557692085375	0.0200000000000255	0.772069942981465	3.39267087128733	1.57635419359656	0.0182984987189285
0.186880069632588	0.044615814729844	1.0105391764652	9.87218976087365	2.17773170102832	0.535887216758737
0.576631197322943	0.0361746127217741	0.816071400367307	7.94176092895886	1.43321794945058	0.479817887166281
0.0844041268911982	0.0426730946362448	1.14917684582336	3.10708594997852	1.73173146113419	0.794638586209968
0.380178791699517	0.0296138591551493	0.968082564580487	7.9066521308585	1.69355372727229	0.0932285242071698
0.41215188782716	0.055536489785067	1.46925118244565	16	2.58267464165466	0.86040739915096
0.939790154742813	0.211137542460838	1.01154301656514	3.78086042233953	0.752922877640387	0.710077552186306
0.123857266775185	0.0200000000000242	1.85896721797654	6.08996249152823	1.85320173276245	-0.0209207130537283
0.34377544321138	0.0200000000000222	0.717565940395253	10.2527956487038	0.877982309466282	-0.0765619473015966
0.515802804510347	0.0571902227717637	0.705900497568592	10.6475268226454	0.720457777855618	-0.504068748455139
0.15895294038705	0.0426313195321101	1.04213558902417	16	2.34041151883714	1.33072224664071
0.22386503057509	0.130657122593198	1.44756244274711	16	2.23732061226867	1.23873394835016
0.557328623282942	0.0954247936641609	0.594809603292971	5.63398460561587	1.58389654180497	1.10026825681641
0.350229751229197	0.0628224964339953	1.03070044740058	2.40229235422032	0.786207761495007	0.627764675982561
0.39332505366419	0.0391546608912263	0.785459650327335	1.89213378878994	0.755198389553353	1.08545446591919
0.163140321824479	0.0702377491041563	0.995338217143304	15.9999999368947	2.53314528475015	1.49999998906244
0.274248905214101	0.0798195690408714	0.635602936043562	6.52449154503897	0.564243947050878	-0.16662852054655
0.286788871369779	0.0200006524440559	0.52516849358272	9.56142861174146	1.12892559110196	1.49718405802205
0.18966487750314	0.0230696530992704	1.41241709934187	2.61640380751153	1.92265940650215	-0.135261938044968
0.176694972580665	0.0276598108211191	1.06430557280475	2.60250094703415	2.56540387302949	0.396728708724121
0.215062542296717	0.0486268919502356	0.695469422360333	4.72784408234103	1.30026082027739	0.439867271349778
0.293428650913727	0.0200000000000222	0.640288180752838	0.500000000000036	0.770261948298723	1.49999999999998
0.204698363078103	0.0552381642637623	1.37758061557277	1.73246982933958	1.8032289963474	0.283245280938887
0.135468479974162	0.20857285213911	1.07920843786328	3.45464153713958	1.48865771301854	-0.0853401220785364
0.157882976505096	0.0729102514791859	0.799387376697076	8.42452048279515	2.08731546433347	1.4999969369885
0.116596962911735	0.113180335972773	1.15871117036954	1.99938816362493	1.7229606688956	0.478427903601894
0.407711714036142	0.220995986776943	0.54481879189305	1.47611425800018	0.500000000512122	0.834904491453359
0.157772273002866	0.084356165654964	1.08172882966181	1.4722260345074	3.19893496050923	1.49999997830237
0.557344768617201	0.0616023275834289	0.680884807839895	4.26298575611274	1.07079837890057	-0.120762194098296
0.16785287465967	0.0639892079667826	0.829979258184333	3.49645091955891	1.52988976753203	0.0343874921835882
0.277730267036243	0.0615555567645543	0.870970642245308	5.57471890475995	0.896094954553887	0.0789131115458997
0.507076261868066	0.0447329184479647	0.928338278538261	4.85206699618981	0.977763160856461	-0.486002018389899
0.417732125696861	0.0272022554859763	1.4931228024826	3.56798720012412	1.64363546329543	-0.233003830598694
0.327198333189025	0.0449493988703204	1.0266097717003	1.36233891300951	2.00233774264303	0.593062323953099
0.714174453316872	0.0200000000000222	0.500000000198933	11.308452262743	2.14491388902221	1.49999999967552
0.42749742719034	0.0200000000000222	0.500000000005614	0.853417509798764	0.608684693380873	-0.369228242891803
0.767797171192323	0.148545918807398	0.500000000000023	0.745787550577034	0.799709970267536	1.49999999832704
0.664364376354682	0.0448654833578196	0.876794442339761	2.31578306419571	1.92024598350345	0.185204119767751
0.920346001189602	0.0529110857527916	0.540573795487305	5.34846698759	0.765915291517535	-0.319676637837461
0.585482756322973	0.0787516875474351	0.85372397858584	1.24011090452915	1.68586686407048	1.49999999999912
0.752267867554886	0.161060965348595	0.500000000000185	2.91067881340343	0.533990902727767	-0.00067973986307151
0.350389524972705	0.157681741469376	0.50000000003103	4.43116964980136	0.766704360038404	0.0151977113396294
0.308733828395914	0.112981564207984	0.56292305774879	2.20472491129701	1.05816318090934	0.829562063077163
0.178993679245946	0.0449749082184341	1.10346910268892	2.37615119460152	1.41238692606346	-0.0983545963433808
0.260586501378108	0.0200000000000222	0.50000000020505	1.46359310043569	1.27233709901948	0.245372701187225
0.0769683008447766	0.021013179918925	1.51660565062838	15.9705593090299	4.99999999999998	1.4999516081538
0.179205193998677	0.028684034266363	0.751051743587906	0.73102584897919	1.20244289695699	-0.159364508693417
0.362372036846404	0.0285504624834148	0.53273365427802	5.05658422626937	0.577813452379787	-1.14334173398281
0.264314666112943	0.114584870875642	1.12931240406687	1.61849319648364	1.99777045669364	0.717762745329604
0.199432640557472	0.176072932201819	1.14815164694621	1.52088102498327	2.15470059893483	1.13174418377167
0.13523562451049	0.0720436157570355	0.852355663547157	1.5024361707155	2.06259663510745	-0.550286964292071
0.255707237825317	0.204498477273127	0.762830340077576	1.46025612307715	0.500000365161993	0.647567988558567
0.185823634023998	0.0324433921735782	1.48652175065685	2.55282746741935	1.93727322745654	0.256750879090394
0.245294805463664	0.0375945282288438	1.00314840551907	3.65344243908612	1.54006681686558	0.58168423925486
0.459767787617141	0.0508647500734097	0.580433351220291	7.28307891589177	0.775291970885744	-0.242941723540449
0.850644893167461	0.08110871802401	0.643216819088362	0.887841827789193	0.957302735530883	1.05119060619423
0.303286458281172	0.0298208404687257	0.717139339781139	0.500000000002339	0.947685237900679	-0.438660906841662
0.447448932668928	0.0444818315356666	0.863125134205278	5.81900002817612	1.29752892398701	-0.0710103651029935
0.608066954342647	0.0445629326480986	0.605932350523956	4.50846628220454	1.06251166240598	0.454728553831932
0.261231428093679	0.0449810008572045	1.57625828831305	0.500000000000023	1.55512160989454	0.69569527237813
0.182148129249091	0.192880594828117	0.981975711707898	0.500000000000022	3.65041968036222	0.277924922362108
0.668554921251487	0.0564066725789175	0.648168248780174	3.31722261483436	1.16975400614256	0.331185903190125
0.248464029438748	0.27456249911169	0.888053626797514	3.25395230470029	1.10708805592794	0.953199573674107
0.242961217054543	0.131156549593716	0.690857979781067	4.19453115466107	1.37140638660381	0.563169421433836
0.587592142567809	0.166896954561065	0.762051043559016	0.500000000000022	2.52765529996228	1.49999707561825
0.235086061169077	0.0286436868917258	1.77445753951878	0.500000000000022	2.68091847150199	0.636493342585835
0.281583010513729	0.126966006870113	0.60888261848941	4.70686207309142	0.500000000049979	-0.395128346453011
0.238483600680482	0.233706760839704	1.34299495816398	2.62102732391797	4.99999557733186	1.49999999999998
0.346817532538547	0.157450330510138	0.638115627831513	1.03183840642696	0.500000504663942	0.437499799992034
0.341083140474506	0.175753214769602	0.904482896981556	15.7811856952617	4.99999999997188	1.49999999994353
0.2647374367189	0.157176855359855	0.500000000001351	3.7488729762992	0.538387015586246	0.717246521776579
0.436555432283417	0.0837057938597601	0.789543584653852	2.35851351533085	1.49381147235698	-0.701738619081167
0.106610518953682	0.319976268777559	1.54111113625256	4.89461709155903	1.67829275933501	0.664254493898172
1.0874957949472	0.0200000000000222	0.500000000413654	0.986186851411558	1.22128820914752	-1.49999999177549
0.541867996208815	0.0200000000000241	0.639093638572417	2.68208129918481	2.8605073114841	1.49999999997808
0.71059872969199	0.125402263593542	0.500000000000022	1.78504575896104	0.939791900975665	1.15610708418381
0.305380440159284	0.146330809149571	0.542820518916602	2.69697916433973	1.30961313795614	0.580579736469982
0.293992485551831	0.0200000000000222	0.716208114012485	1.18579328453577	0.848365225209645	1.49999999584461
0.217317444022892	0.0305024487363967	0.713729002225608	0.836911499918281	0.882402025092568	-0.445103652815204
0.247125631410825	0.0200000000000226	0.500000092622294	0.87815696254127	1.05539665520774	-1.49996486011094
0.389291138500553	0.0200000000000222	0.736204212646839	1.75137347757253	3.39087323160638	1.0254916979969
0.353560551377258	0.302780389722415	0.500001410170694	0.500000000000023	0.629947413639591	-0.479825688120407
0.828391226251999	0.101272431375929	0.500000000000022	2.62723412737774	0.863839513763625	-0.4161577554202
0.342551687173085	0.151016193198091	0.500000000000022	2.03792007941309	1.08630746998326	0.899535840692779
0.257826126618	0.122580260878621	1.43817459557229	0.500000000000022	2.37081459266008	0.803832601757248
0.716493447460634	0.129814623287766	0.500000000000023	3.56311687350371	0.630102078993707	0.730801834449093
0.593275681020873	0.0755200485661578	0.819579737755941	1.85627239675746	2.04929575490651	0.226243222714186
0.368762524106345	0.083461106245988	0.621920134237747	4.29903740163775	1.10790049883705	-0.020491748361274
0.786912593909959	0.0662813660614093	0.500000000000022	5.06932222609698	0.812467396946908	0.607106522037252
0.327165083834608	0.174037497400013	0.693090702699477	3.29948102516303	1.19419848903692	-0.670564878048196
0.26876737087861	0.13079221930919	0.753275101193313	4.59411634905787	1.03384454648171	0.2746038169164
0.56610229558198	0.072832130560095	0.500000000010125	1.62316702587724	0.829110406757575	0.597119935247705
0.163947529546072	0.0340790997895341	0.63606687592087	0.500000001620235	2.06327604550509	-0.897670907204929
1.41290674471753	0.115114757917581	0.523715886974057	2.05575151061635	1.16761089749713	0.870168523458581
0.858704160773592	0.138709728588842	0.500000000005294	3.57866051314538	1.1430969528529	0.547643027417097
0.401236921404258	0.0482946884307065	0.767836147705021	0.500000000000022	4.31903298274017	1.424212576368
1.63601853224552	0.0200000000000235	0.664520627850989	3.19300068363919	3.67216145826454	1.49999998634313
1.39238108358984	0.0446086696384915	0.880482014149744	6.11556375986739	1.22070158242972	-0.0513213735314885
0.302258283905401	0.170292968893741	0.951231862380721	2.98531876648789	1.77848935804005	0.627688391273592
0.320377226870703	0.0433769469909194	0.725701649899434	5.28717906387104	0.823309315715913	0.246450371107104
0.3094016169029	0.0573240846038298	0.93585600612619	5.3553828460267	1.30247680152196	-0.289108956138702
0.578437023404016	0.137035142486303	0.500000000000986	2.28012640027335	0.63963822062626	-0.0220521888158895
0.264600872066108	0.119600403884953	0.83096634249541	1.83573717944282	1.38819954633079	-0.00294795426845818
0.416752038	0.0200000000000224	0.500000029749044	0.500000000000027	2.38264086503795	-1.49991689531429
0.452192592804967	0.0819011319610136	0.756095827893836	1.13582588714578	1.19443204128994	-0.215013182120804
0.273588152801588	0.0200000000000222	0.649478412061315	0.910929320717976	1.62900747350976	1.4702965743291
0.197922735667707	0.319743392080273	3.02958800637002	5.95849476398554	1.87480450088291	1.32554937102238
0.329118263702389	0.0200000000000226	0.594339434465185	0.923674762904111	1.0153553575793	0.800858933086627
1.7420285097745	0.192651353498258	1.15695997732025	1.63630263802082	2.87006836368806	1.17318877606026
0.37499336487219	0.0986753187741915	0.873816802991992	1.98852932673304	1.25169829944646	0.886646870229985
0.92324540858479	0.0200000000000226	0.71936459366402	2.28354419875314	3.65107470397594	1.49999999999317
0.246895469234624	0.0994829320442955	0.675761208634597	3.5266596680857	1.01365775874521	-0.21740915635008
0.314421145249241	0.161520275788324	0.500000000508219	0.938724938769869	0.523386579106325	-0.667658336940349
0.562901382658714	0.116704413252761	0.588838456101306	2.79800106597449	1.13689560206328	0.385653709018998
0.427423330786381	0.0425078352642032	0.548166934911733	0.500000000000022	0.500000059238435	0.163079673191993
0.23147966086638	0.0200000000000222	1.37717406757493	0.725851297398872	1.73387587665145	1.49999999968498
0.26429090443728	0.0979685924793437	0.593309136449142	2.73324535170501	0.955266541174653	-0.395294626004323
0.237411534272849	0.0200000000000229	0.882780353060598	1.4784441823954	3.18508445166306	0.21755309772471
0.379376003467208	0.0200000000000224	0.791599102873881	4.11255202727332	2.57870165315606	1.49998692078591
0.38576490424389	0.0208284323082958	0.748165734740911	0.500000000000024	0.681618661180459	0.176727822414809
0.242921323623047	0.0721791643880463	0.622826300238853	2.60464950679739	1.51701411898938	0.0255112167754058
0.409489574868667	0.177693701925634	1.24890580841424	1.20500276742785	2.81752733530988	1.49999999395893
0.210966142095607	0.0726292167448436	0.909060252305098	1.68047866646207	2.01919874159671	0.732785812758678
0.471462931368804	0.0200000000000252	0.730185595633543	2.07125299893805	3.42989430027224	1.49999999986743
0.309101601355121	0.114624015808374	0.626278391823537	4.6433277041762	0.821574887331006	-0.366224150449708
0.599144417653186	0.11770410581562	0.589377444814659	2.19201393708632	1.23545401131545	0.778171911395907
0.372519440953178	0.143000613495691	0.535780239187485	3.70334001331342	1.32695065148565	-0.0803868886124987
0.165655268861253	0.0389466189809948	1.01948670187746	0.500000000000022	3.08014476596608	1.05447405078086
0.493983045137137	0.0208375041661806	0.716205532754923	1.97169899788164	4.36295949746536	0.703626000740548
0.552612001074853	0.0446944669199965	0.899847035715664	5.81331532894217	1.31243425265827	-0.0585576875199462
0.408424021051942	0.19525736877426	0.704720127830532	9.1456324122808	1.03464550106815	-0.737542507931056
0.316091846900758	0.0615687785656698	0.819095609971195	3.37335005853259	2.58559562353468	0.411930761285514
0.248042084902104	0.0898067231796059	1.12817468073477	0.500000000000022	2.09118048190453	0.226066941823179
0.504196064885587	0.0316698908506439	0.689048476029091	0.500000000000023	0.500009090572853	-0.383827107311153
0.363990856251148	0.0200000000000222	1.41914862450323	0.50000000000003	4.95735452515419	0.929497022308488
0.182073464680504	0.0334669735046967	1.24281284459575	0.524485412763889	2.25168586542073	1.29858852756899
0.219930902261398	0.0200000000000224	0.582230857990675	16	4.22282813255435	-1.49999169995676
0.270839612418289	0.0200000000000288	0.538295172777933	2.11335393734666	1.60074109348003	0.229471506868891
0.134582556331685	0.0352764227517156	1.13420301108909	1.9355739592222	4.15140245969305	1.49999999439766
0.155814631410991	0.0311789962782643	1.04862650131246	1.15174427388477	1.92060841536912	1.46109774187768
0.522700874123539	0.0200000000000232	0.729705164813248	1.40027062515003	2.09285783879874	-1.49999849197184
0.260924796613689	0.13331621898947	0.500010370968899	7.31392307499979	0.671681049236205	0.367253385895921
0.278772785214773	0.0354221115835937	0.960345543551571	2.63214554103125	2.06661095602997	1.12629362736905
0.376927251639849	0.0346390733825463	0.659343235331959	3.09030807707367	1.57751989500306	1.33137999507132
0.21160364247348	0.0790647256686733	0.723189148719076	4.3181396410054	1.55091535059835	0.363482384466968
0.139867510755927	0.0355129651470752	1.47395433442024	1.16662115307144	3.17830747581211	0.535796519984667
0.671588865831682	0.0488449687367007	0.624959000165275	6.6839478413504	1.8388990049758	1.47337027991445
0.181185161580152	0.0336688553784883	1.32999071965149	6.44560585461963	2.38506955688396	0.602888474346736
0.204576069233637	0.121295356418471	1.31139544031812	1.41374283161718	1.03676986011598	0.288420974288798
0.162051195250714	0.0225104972361704	1.67541717214786	0.500016787726719	4.85456185835021	1.11815251878016
0.251799633389105	0.0795963608582589	0.869175817960075	0.799081746696401	1.87860779850602	0.699621548215909
0.280152577517112	0.0685565950460314	1.20244340015704	3.85110352014466	2.14577303175116	0.913586805493685
0.148403379725588	0.0200000000000225	1.24857556530287	2.39180937163476	2.17468523521338	0.120386496144258
0.468741637359157	0.0300152170983045	0.57442813006246	0.500000000000054	0.875583147204948	-0.446087654539693
0.398521005960487	0.0380872036737867	0.500000000062095	0.627173411847448	0.773371128656609	-0.904963301755487
0.529321840398449	0.0200000000000222	0.536841264101937	1.59588896052515	0.828496861143727	-1.06958230325446
0.1151863410972	0.0908396922398169	0.57491836933571	1.69532999244426	0.618309101559897	-0.19271005255288
0.184233070961561	0.0200000000000231	0.637723240250228	1.97652958898074	1.70720139623793	1.4112731429253
0.141757518953501	0.0200000000000239	0.737626775328504	8.09126890102647	4.99999266855978	1.49999089559597
0.178658384727903	0.0746662349952491	0.565159483378452	1.80126078723254	0.507187072029026	0.462579569445639
0.556546169442769	0.027164992147706	1.43775419544275	2.8379259827328	2.82173905781166	1.33637896807268
0.159814451173834	0.135310116403573	1.08212328658554	2.03207161117818	1.90772865878935	1.49999990872335
0.610830122862017	0.0200000000000222	0.500000000005424	2.16385058263528	1.70411404295047	0.00353551620313076
0.161901462160172	0.0622312585997183	1.04884433739289	1.34220377882001	1.52385228479119	0.900737707194184
0.429836716152106	0.0753905540299398	0.843803467683624	9.65351187660211	1.49349317859892	0.538074159648647
0.158851454399578	0.0200000000000224	1.61011109642559	15.9361287320632	4.82363173255352	1.49999999999996
0.717063599308588	0.0308161128091832	0.810192426131988	15.9999999995682	1.92076015904637	0.809685216201503
0.250383022963468	0.0852964861559741	0.796883900958021	1.87088418693297	2.12590688114571	0.662286820328348
0.12681944308056	0.0740031596634803	1.15256307007096	1.37736350574321	2.74279667004593	1.29090985332929
0.248353957648202	0.126987338635488	0.502924010040539	8.32156169377787	0.656734285354229	-0.217729095678915
0.136015046641719	0.0200000000000222	1.86816587664254	1.76588571188571	3.26290953884102	1.4999959796814
0.188852971062329	0.0200115152822752	0.569018431464339	12.1898168361693	3.17432160662424	-0.158069050494882
0.703524330083279	0.0222229887630458	0.500000000000022	16	1.44351698311311	-1.49999928880533
0.629439171261623	0.0200000000000223	1.03127605774601	0.500000000000025	3.91278777286327	-1.49999999814353
1.0953689808799	0.0687446924808501	0.870848429742642	13.9924932364467	1.38231161423821	0.494098767298866
0.196675266984813	0.319999999999975	1.0569926950344	16	1.26477690981611	0.93082143085641
0.301629730529835	0.0200000000000222	0.613227027844762	0.577625049243015	2.94543690503392	1.49999776839879
0.446088446845134	0.0927017240704295	0.721513653004334	8.17068080326957	1.0415569484175	-0.0715957491953034
0.287391431609953	0.0457698984244506	1.04004687581213	6.65131379083498	2.06554851360552	-0.138181681012888
0.674982007657482	0.020000000000039	0.685867746230871	1.07781031202886	2.12702183457527	-1.49999753490016
0.191823681924232	0.0486932529062311	1.15224681910084	7.42297944497115	2.90908044744673	-0.0439319907774472
0.296149429185162	0.0774092746152723	0.786111977481584	0.500000000000022	1.69854687804616	1.24779821149615
0.384795515454265	0.0200000000000222	1.37120506173047	1.47899443971853	4.99999984337599	-0.34907377425156
0.487691084686303	0.0546847480736552	1.23745893968252	0.50000000000408	2.23198736787622	1.49999999797243
0.496792459544796	0.0799387798275227	0.587400938183679	5.76808966317823	1.06037487297998	0.558727975392358
1.05183037702211	0.0200000167339319	0.586554309174368	11.3229296598017	1.33208224563289	-0.946693230749943
0.953721610782857	0.061298564978455	0.929303878302201	15.2063120126499	2.61230584732496	0.241324787292752
0.455259216390575	0.319999999999978	0.708520906516579	3.06656120135599	1.14670021940539	1.49999997606422
0.891449032562162	0.0624164541215102	0.799317031431174	4.31504468971357	1.381486639713	0.889827373963596
0.266681488576894	0.0561498861448686	0.802062900395204	7.54095598447316	0.706857606723068	-0.0754799685419662
0.886137513538143	0.0200000000000222	0.500000000000022	1.88246836765228	1.45770698325792	0.0199517119311001
0.370627991687688	0.0837819709241224	1.15511591220593	16	1.97399367254128	1.20316448952156
0.126602724848772	0.0656168874102046	0.780151247615425	1.98980232490503	0.614449941589059	-0.0474224526476756
0.842783976110156	0.0890370752229463	0.546324136991826	0.500000000000035	1.32163548957533	0.229592770067076
0.220363574641931	0.03215602761139	0.912279898086069	10.486478440557	2.34362779838565	1.49999999296277
2.21806753551218	0.138292712561712	0.500000000000251	11.6466878876463	0.705502260791534	-0.254125348352415
0.233675720081065	0.0248453195845533	0.566792014316284	9.71685876765518	0.500000000071261	-1.49999999999998
0.266736193268817	0.0655198713587514	0.500000000000023	0.500048278233139	0.678885041231394	1.08175029630063
0.140481093789087	0.0255964083515399	1.14350213412847	0.594357200733751	4.0523697233522	1.49999520213789
0.240660609200453	0.0710782855419786	0.853032620454018	6.00876822197333	1.63735909458819	0.655337597157409
0.599009059095319	0.0200000000000225	0.823396376429467	1.95107975623005	0.564837573999212	0.637378909766947
1.70692236292842	0.0218811340816013	0.805543891281259	4.6578248502686	2.49668583577516	1.49999999952944
0.579823644165107	0.1292078444092	0.709914832103914	1.52290326512942	0.984694889639348	0.731905570565036
0.403274444072801	0.123115675268055	0.574092778805558	9.13482921265536	0.625912648052745	-0.960882885135793
0.138923874058288	0.0200000000000222	2.17599554124499	0.647234863126085	2.02321514638491	1.38809403861253
0.309018012314838	0.186596629999904	1.34161316622028	1.53190248939192	1.47333227785186	0.174663233456948
0.814058503790786	0.0919368153537107	0.578326531372221	1.39210789018422	1.33813219371083	1.49999999438907
0.37757146916141	0.0445330520647001	0.723455809381328	3.25644427935666	1.40195215852022	1.04068219819104
0.134095562397137	0.021238439984192	1.40204854330038	4.47314233252992	4.999995137562	-0.467358819784333
0.412092224181019	0.0496117314960254	0.653133024463175	9.26687073484847	1.15253619586803	0.17349255138581
0.254945819866629	0.0200000000000222	1.38442177530031	3.07840928590256	2.5871508679474	0.232026606537561
0.635624236252946	0.0200000000000222	2.64310329929424	2.00315990191822	2.94722987026828	1.49999986066979
0.731761653698438	0.0861646106325603	0.539225969461688	3.30487337762722	0.795347569852851	0.694325912095968
0.220060450244996	0.121386859166889	0.964340398515805	2.100142429377	1.90078247935655	0.50313846644039
0.346817451444278	0.319999999997187	1.49655299861644	0.824871548386028	2.50600413513042	0.0868397781529285
0.392863444533663	0.10238578327376	0.966056635065828	2.42241126040475	2.27372667046541	0.565573408972386
1.03054373729301	0.0519240261520535	1.00293427547764	12.7457038681145	1.42158657686652	1.03693120535785
0.318487038140144	0.0743938347065364	0.500000000000134	0.500000000000023	1.63495250533128	-1.49999999999998
0.330070811972724	0.0220069432508975	0.500000000000022	16	2.7446795424181	-1.49999999717581
0.182661750704725	0.0200000000000225	0.553792038144153	2.97539259809534	1.49275612466776	1.49995708789844
0.32158750782199	0.0251590158204164	1.76664802046231	2.3829667087854	4.27676269321717	1.49999999999998
0.110216640513374	0.310892787971784	1.70920559714016	5.80050744903423	1.38168628735448	1.12579909533144
0.33273814689739	0.0345963831704186	0.50000000001508	0.500000000000023	1.6920476128257	0.701951180420889
0.130345240160313	0.020000000000024	0.700450618479561	3.59901897653918	1.01124140351464	1.42431685803458
0.364815180971751	0.0200000000000223	0.959890470387394	15.9999991526096	3.45559693316657	0.898910925821696
0.854825936206642	0.0963021920622938	0.731940759073357	5.4515242857256	1.66433130632461	0.951353851248809
0.365197486514449	0.0536379725576295	1.50853290932567	6.42332404666368	3.92093533896925	1.49999992605765
0.192930334229671	0.0202011176685356	0.925468742539343	0.500000000608108	1.74099337033046	1.48309979681073
0.136759682185986	0.0848435878405291	0.891260955288547	0.500000000000022	1.92795799266903	1.49960341858397
0.449557234317532	0.0200000000000222	0.88359697242999	1.12896118117926	2.20262701655893	1.49999981002648
1.00876563182816	0.150577117628093	1.4585038854348	4.79891736833389	2.41729816573779	1.30812677401093
0.319402543265797	0.0561590024391713	1.31574850143233	5.57912200975788	1.89204301375097	0.530486696245191
1.65801524752551	0.0285599566142854	0.60875594822114	0.666184668235335	1.73577231542836	0.100656024934588
0.561056728882986	0.0534747505901161	1.42157232318956	15.9985355353756	3.20670402968174	0.918381845584552
0.41819294236738	0.0200000000000222	2.96100544037736	16	3.19971479136554	1.47851526105485
0.78884110538376	0.0631648561193628	0.729345412153022	3.62213646259354	2.07095785019182	1.49999997478015
0.952204570766861	0.0455398482115762	0.694228389648731	9.55458091762936	2.72393553759333	1.46001557719179
1.30000941168441	0.0303444320879331	1.15850813046056	3.54386554362048	4.32492272354692	1.49999999999996
0.882801842064822	0.319999999999978	0.77460032427285	15.9999999999823	0.50000000082147	-0.172806800740707
0.374129858617317	0.0313852352562969	2.02316335622776	7.21259248806291	3.61785949154643	0.882971159623987
0.244641847983514	0.156566972029737	1.12294102092013	4.93555411624927	2.10875190020842	1.39135399357145
0.371682113889639	0.0847675330873393	0.500000000730381	1.346240046298	0.582675257444395	0.834626797795912
1.50782539587471	0.046334762126254	1.06100381637028	7.28048051403522	2.36732845162203	0.358984304785713
0.564859352349561	0.0384531266658385	2.41696576577747	6.21970243724333	2.96467376849483	1.49999999998071
1.08233020211067	0.118314176705755	0.604618479117786	5.31900962649763	0.820950189189145	-0.182078242580744
0.28567196729733	0.0738528335613514	1.70827238051064	2.68253519604013	1.7631418999069	1.18248178236232
0.552803930600708	0.0375934254376137	0.567931925180503	0.500000000000023	4.11300771299274	-1.49999205300181
0.220099447950146	0.0380801699480408	0.572136195172259	0.5000001171952	4.2538822909013	1.49999999999998
0.367149523116616	0.234606955986582	1.25505990622269	4.99034043532729	1.39533245562937	1.1089066749075
0.285045513425133	0.094306801802756	0.943937963491047	2.67209854731202	1.00732071751074	-0.000120809130825636
0.402040331701186	0.115083691263201	0.87139121847233	1.82988017470473	0.964224759455434	0.0776389701190416
0.543657160254457	0.0787096832530865	1.38000013014124	0.500000000000022	0.79906889417775	0.700724740580853
0.339823982827838	0.0315638404159209	1.37133306208825	2.39425322343078	2.23587598522204	0.944775283613855
0.145290503481975	0.0769908005462157	0.879946161310319	1.37919631846324	1.87940358389146	-0.245246712403714
0.55862673236581	0.0629479383979564	0.654431370397121	4.51928177436556	1.29266467596284	0.121042217899424
0.418935429031312	0.0758039757011813	0.715748117168295	3.62513312155138	1.12758113624007	-0.182410027483751
0.218707703779541	0.03951877754611	0.690252968188743	1.8084785063775	2.32744262397347	-0.41058697675661
0.25709424216079	0.0770588959609022	0.500000351466524	0.500000000000035	2.34575834629582	-1.49999998252938
0.234098252534818	0.0634908930897447	1.11290826609348	3.62440440826001	1.79457141543804	0.58446988626637
0.256299779961243	0.076155887150378	0.895285489308388	4.24761750561014	1.3681792458857	0.0851962634947875
0.290702617372041	0.160740303922584	0.550258769660441	1.3080279544069	0.86751432032082	-0.262342481656924
0.157079551271921	0.072929340600984	0.664502300796707	1.39673482102631	2.09958474220276	-1.49999845027383
0.398498477572274	0.0903001320712285	0.939278912106433	1.83247259881968	2.08091695280742	0.113489985007797
0.164660221414884	0.157886845916544	0.582635936960313	1.64094197326218	0.65645607881931	1.49999998051657
0.441819069617262	0.0647180331102105	0.738706242539183	2.34968042120825	2.41771478607737	-1.45174850905901
1.09868796232979	0.105215017920969	0.805737342683744	2.63611591420867	1.9125880246476	0.454449089439766
0.413599926437723	0.0494392109586807	1.37885005500117	1.03685247290924	1.05322666049847	1.49999999999998
0.293396372517008	0.0890435259496499	0.541064488996555	1.77411733810045	1.26947210578958	0.0771307160031971
0.155548047413318	0.0863378094413791	0.680236966632573	5.66248490891385	1.32771559653638	0.120111611762127
0.282587375377312	0.0941243990539698	0.713471211920427	1.54685056633366	1.50070441295281	0.511648933810733
0.593869067553593	0.0846759323538176	0.777616866506345	1.97252672264983	1.81145121295542	1.2056949083695
0.498879372697435	0.103904932088559	0.517770619718461	1.64544099318181	0.651962591829963	-0.0765201331000916
0.283913262367437	0.0690334968051348	0.697102650529187	2.56073783573838	1.0585908189845	0.813939320930419
0.411374317898627	0.0294144929173738	0.58803961859523	1.26946190456058	1.06152218887393	0.0213251350232698
0.168375764340674	0.0852968307930485	0.863656719492897	2.17955305319022	1.43030039094378	0.347501184889957
0.442176587699357	0.127967498363019	0.500000000000022	6.33224117460952	0.735183257909063	-0.939405909640557
0.248391715146977	0.0519643264674678	1.0364765940387	6.4182773803914	4.72257098233911	0.122528905914226
0.167994974626355	0.0851752182129295	0.887563681278703	6.00390055595277	2.02785237329393	0.546424577840665
0.625852356484696	0.0629882249486049	0.844285111889961	7.19157004318491	1.26349915233295	0.465701075600106
0.217616512788594	0.0349041397531575	1.72571678327011	1.07547185450041	2.48378937097552	1.37414384614993
0.331383302363434	0.0919417449011508	0.622090540790348	1.41713127844233	1.01504867718521	0.398416420933027
0.313720879290328	0.0994656605075751	0.598487088831373	1.77718186208475	1.35597154825132	0.589499731003839
0.205404442016212	0.100201207072303	0.785269411325176	4.16496117498171	1.46612208782018	1.33868555113046
0.917844277657502	0.101277543003768	0.778128290497212	2.04271948437376	1.77923196894256	0.881231846721932
0.360172597336779	0.0436151166998749	1.94094263975526	4.02121929124746	3.42834482016782	1.46187314228986
0.26205997047158	0.0427228157100252	0.713836086721444	0.625161244417762	2.12034747239045	-0.0682365199556235
0.67492144521312	0.0997494566352198	0.950542378227717	2.13989326811954	2.25107542228679	0.690538929285019
0.374167413516633	0.020008582450842	0.525768358280879	6.51771693744494	0.647605247855659	1.34728385028564
0.184254401064387	0.0524005939465688	1.09418620956447	0.500000000048043	3.10307364062613	0.902023046078326
0.409172502758456	0.0977686081141466	0.741486924215936	1.76720798348054	0.513336890725004	0.183139491060109
0.130954475953766	0.042646516803297	1.40293777347044	1.09003402660673	2.20606542625189	1.05455511316092
0.776967254263427	0.184309419416318	1.27367986513989	1.67280764349785	2.42041740602747	0.891366557728428
0.476731258542424	0.0392864880471075	1.30589972947552	3.71597875826383	2.6873275420039	0.956215271022867
0.468364577971233	0.0560821750026779	1.130733692149	2.40915625520288	3.15440973830856	-0.024534232249041
1.49858116686929	0.033981204452853	0.648391441395648	0.649241092837824	2.10588760456357	0.341812827564598
0.301563115989554	0.0878496036401843	0.964651275227845	3.6226505324508	1.60250568669393	0.0850954646683353
0.176426629443686	0.04305561893456	1.3605889514879	0.931181210034191	2.38089035095289	0.301998377583001
0.28930720250135	0.0352048528850737	0.816524154048962	4.44500869865693	2.68080872262604	1.4970543914815
0.191185374443066	0.0286596854929226	0.916664440054178	0.688019684576834	2.103277211728	1.49999999993212
0.293922425699214	0.0718126125769263	0.706033488573333	7.02254093071276	1.50247512317903	-0.102922026862403
0.346248518188692	0.0517706880737132	1.69625356750166	6.38310677245635	2.66616892935087	1.35508911562474
0.897557266021002	0.11439932860043	0.529226023051345	6.88696682911405	0.677308561973261	-0.317251831251955
0.260444020867254	0.112806212588471	1.00761773954876	1.33043931299268	1.3111740150702	0.538742463540695
0.989308385627134	0.10967774122435	0.500588994344783	1.34812994208822	1.11136381874493	1.49999488389555
0.124096916962905	0.0251245984901143	0.69864427193028	0.755092684912861	2.26503553074432	0.896461356745373
0.0512931085367282	0.020000000000028	1.1835383223737	2.70225826226464	2.45357375143499	1.49936256603296
0.10089702242608	0.0200064376153656	0.812053175333441	2.56435971584055	4.99999999999996	1.08167431368842
0.376474756344993	0.0362303814626319	1.47894515310191	2.22856869649383	2.44173059711913	1.17368345373072
0.565608290479282	0.0721052713893819	1.16471173655427	0.500000000000022	3.0928266664943	1.49999989945799
0.129070346052226	0.0637010787470817	1.27997252122762	1.27748354380415	3.79359678053383	-0.634521768824242
0.233965882675297	0.115035579785831	0.528738921679577	1.2394910861932	0.57306398624581	-0.421705802412776
0.517202331638635	0.0200000000000235	1.3707373855038	13.2278718012503	4.99999999999998	1.49999988859876
0.138089497166693	0.0238285513747021	1.87915077609002	0.500000000000022	3.41546968839517	0.906547303526591
0.427374717182565	0.0301311548841227	0.611863708237199	0.500000000000022	2.02451386686494	-1.47381748723482
0.0778732527398059	0.0444122463445371	1.09853615405433	15.9999999733194	3.97020668654035	1.49927405212104
1.22634297869092	0.0949927867356996	0.500000000000022	1.90854556409242	0.791668408606673	0.196733066222808
0.283899346343452	0.0200000000000222	0.500000000000022	0.881674230005004	0.713455766380303	1.49999999460558
0.287100588670303	0.0368348722510547	1.32576766623483	0.500000000000022	2.20290197829407	0.0997987770618126
0.242348101571154	0.0200000000000303	0.679081658221503	1.9992952410423	1.86433236809692	0.913567712360108
0.365471933610945	0.059672729085298	1.09872735049534	0.500000000000022	2.46669379802306	1.37340945417206
0.204476672833576	0.0302069537115567	0.517855867703526	15.9999999926579	4.99999917327218	1.49999999999933
0.236462461587477	0.319999999999978	1.30439917961188	16	3.751187891422	-1.49999999999998
0.213775251165374	0.0733395219543237	0.855872617978838	10.7314175530513	1.98285182665023	1.49999999999997
0.297098070949814	0.0234373418563133	1.79697977824583	0.991239407950629	3.38252992964663	1.15257653003697
0.130922921975761	0.0916500866700445	0.704595565389882	3.97480540541594	1.89352119441932	0.64734523498732
0.335108575680975	0.0200000000000222	1.9964043366016	1.92336769959045	1.6674765463515	0.0927561315947898
0.155747981025812	0.0981451246950139	0.913998980539691	2.22286424892211	1.2193885362557	1.49999998127964
0.185444845301093	0.164821274059753	1.34556433827611	1.62318704900407	1.44896371672108	0.958475020841094
0.21196679545084	0.0644941381459289	1.32438695212335	3.24117129446354	2.9152030091084	1.49999999999836
0.127759476633687	0.0277824398775764	1.98284454835781	5.34637631061872	2.68343480167348	0.752143440322678
0.154745139514317	0.0519788437531115	1.20158955407156	5.33694864995519	2.57350319291982	0.0815928965329207
0.46515564896733	0.0571610628189882	1.05686800238277	15.999999994844	2.38829893458034	1.49999998949874
0.140561829124657	0.024717555720142	2.13454752930182	2.74308320787563	3.48784972110998	1.43977863662179
0.155844916391682	0.0200000000000223	1.84601769673513	1.68824864393952	3.1579417416329	1.49999998289045
0.109381166727976	0.0278350590089726	1.85486161360296	1.87463509720452	2.69626026611482	1.49994467298581
0.428617775997063	0.13167769378494	0.500001589954497	5.37062489371018	0.677266675107221	-0.0191300694955356
0.139869957360978	0.0546403635149884	1.23270856658419	4.76541824388476	3.13942017373358	1.31258461737994
0.403763681210322	0.0200000000000227	2.15731010553288	16	2.64810411465427	0.245619568351598
1.30769455946095	0.128843262101578	0.93890364150687	0.615255939698915	1.2875289071154	0.48859125256347
0.329021920084516	0.0972483762689251	1.13549399051866	12.2502723886799	2.29831906291245	0.450370638118343
0.384169940729796	0.0200000000000228	1.85233074683331	1.62841248214552	1.70888812785147	-1.49999999999998
0.132105569280297	0.0200000000000222	2.83244934379392	3.56650925411236	3.01468807200455	1.37474803589184
0.419541468280407	0.0541680460811718	1.20801487753416	0.500000000000022	1.3901753739447	0.423765218191698
0.37893613230907	0.0948618858619634	0.578655317263096	1.69953222624248	0.60630619859097	-0.0918343402831935
0.519510128126279	0.0200000000000222	2.12635272794457	1.58033708110345	2.78534704185988	1.49999999987599
0.47467763632247	0.0229749229069848	3.01495577037498	0.500571289632886	0.932110207934742	-1.44008850048821
0.721948845481693	0.0316939319910685	1.7887665961179	15.9999849218728	3.57671849645242	1.49999999878479
0.448592640100351	0.115218816181759	0.76035450931976	16	0.561596784731545	0.490305664842556
0.562079370778565	0.0200000000000226	0.814195394780297	4.52874187568571	1.29871444783112	0.882265665943086
0.0906308770644326	0.0200000000000225	2.04388962901262	3.95080283133294	1.32318013548439	-0.0606732596039615
0.21379434131631	0.0839478287856083	0.540343677441167	6.44087528952971	1.18457433563048	-0.435581836449055
0.140872268870192	0.0389085256481454	1.5894153171672	0.500000000000034	3.57350219070896	1.05067466726775
0.520295839356014	0.0274305933505835	1.17636790152851	2.80975577291438	3.42612554737079	1.30861540349254
0.32752681244259	0.034781256794948	0.735464482346481	2.84969939161468	2.22013308830137	1.33835607855657
0.37748029873147	0.0531050187731139	1.20804528531526	16	1.89775553568088	1.38335152655451
0.192985669402381	0.0378226181186851	1.50527658917409	4.71795197728865	3.19122098174283	1.49999999901902
0.434498758428144	0.067819922705301	1.12708655031358	15.9999997756994	2.85263892807426	0.370995165420421
0.276690899113461	0.070480252006808	1.22177086126107	1.60532528771121	2.45632372772483	1.4999999857961
0.096967754173678	0.0291661408870981	1.58331907098673	2.63325010298122	3.34485317622292	0.346584751109239
0.293731273089318	0.110992334481225	0.948113660769551	0.500000000000023	1.67957297531088	-0.122494893070389
0.606477052750026	0.0299357126925391	1.50292933981493	12.9421532175917	3.72709512587051	1.49999999998004
0.837060579059923	0.0200000000000232	0.500000000000022	1.85140507756756	0.624339587573843	1.38066498160658
0.402203303293333	0.0235415764015915	0.50000000003323	0.500000000000022	2.75792828049734	1.49999999940629
0.362400018393885	0.0200000014332653	1.67086107198752	1.13793891896567	4.99999999999977	1.45551271126461
1.18972286456865	0.0200000000000222	0.500000000018692	2.22849428237321	2.00151980799638	1.4999999999459
0.286711424071336	0.0944587624471562	0.502617297503973	2.98433995852727	1.42963170169862	-0.562251968461326
0.255168635811265	0.0878905287654637	0.530749400852588	4.09668149994801	1.41941960252196	0.01676533099018
0.315230529819382	0.0267823616878759	1.25140865843822	0.500000000000022	3.32205519678268	0.981243805669952
0.165979382266816	0.0200000000000222	1.92799106223448	0.675580709102581	2.82654020664602	0.862566285481384
0.11591679493408	0.0346726098432103	1.28019575217612	2.59231597484648	2.40125179503382	0.853248286657253
0.825519531996525	0.0786254750355006	0.500000000000022	2.17420745999894	1.26800186837866	1.49999999826638
0.853598562645057	0.0326638472390158	0.681677776252461	0.500000000442099	1.33910009295389	-0.264233292609937
0.188438037969197	0.0443217491223193	1.22552212255637	3.35683220704403	2.57985815782872	0.654980174486789
0.132507281083556	0.0957609097472522	0.958975575262165	1.53281193455549	2.08043414742728	0.930554607703687
0.0592013950851319	0.053870663838462	0.983964807645211	4.13232844459043	2.12055839734137	0.129002691811551
0.326644420292392	0.319999999999975	1.64169862196106	16	0.500029375582532	-0.660285232498179
0.109560951798218	0.0749327618495187	0.705747931721912	0.500000000000023	2.59714216768112	0.869831529559014
0.320902934169356	0.0451641921237419	0.539352473946701	8.95938146205902	1.20931739941439	0.468560493685077
0.159392691217268	0.0409493524468171	1.38544488084575	2.28973785214996	3.52731378488875	0.948201103014522
0.172209133237467	0.0200000000000242	0.978274004634874	16	3.27182265399187	-0.19207231665762
0.561261749684692	0.0200127411707787	0.56797930025226	0.505600512775983	1.82731667923472	1.49507118725031
0.199535788396354	0.0200000000000226	1.07344078331012	1.00536286710991	2.85164725345744	0.997554881320295
0.350024813320504	0.0537245842118814	1.03610725921524	1.31689845195269	2.7007146869921	1.49999999999986
0.243397279256375	0.0200121894138199	2.67446444517388	16	3.25204386672722	1.23113651342455
0.284752221640931	0.0293098146403385	1.93539154705937	1.59303332905903	2.78970669852249	1.27234946150389
0.421117262326349	0.228699638486124	0.859149494578446	3.00311876769485	0.782209816634054	0.452392139781863
1.86106329998119	0.103434242997408	0.613911650612239	2.07875299964388	1.08856280817423	0.7736353369384
0.261319829689974	0.0642150694441201	1.13369009532152	3.85341689785671	1.42787189852529	0.640199563861002
0.681309849402772	0.319999999999976	0.776215846430618	1.50899929426151	1.7663656684437	0.316585069368651
1.18589586671656	0.319999999999977	0.715977434844486	2.30796959753385	1.48850980319139	0.514111646832907
0.299864462737953	0.138337544542345	0.500000000000022	5.37963243650482	0.55869489981551	-0.337578971163906
0.37501942166922	0.0200000000000222	0.500000000004284	1.91536933025427	1.46589383029543	-1.4999990754933
0.146063051173111	0.0792470640532985	1.01531134153874	1.34679192091652	1.41646847243404	-1.04656361745061
0.291040285927712	0.0535804784192423	0.753865740645367	1.52821093780176	0.724385901368056	0.586092523150895
0.715751606233972	0.084670685698399	1.01732175606266	1.67897800623456	2.80173353021532	1.49999997594212
0.773399946734413	0.0200000000000222	0.500000000000022	3.18051970032868	1.45749792986198	0.266986523910409
0.143979764046545	0.0749385663948105	0.562689657974676	4.41277103852634	1.45802107511682	-0.390394782750889
0.256642758309051	0.0834197389634894	0.568782514629622	0.500000000000022	1.58347542109868	0.180713651813981
0.446979661281017	0.0502945831734832	0.855682348001146	5.42401668696884	1.13758185543509	0.27803700544005
0.174638433293801	0.128392748957285	0.725821929605736	1.26624951107696	1.11876298621607	0.220289158987897
0.592188225783377	0.0818754473796571	0.508501937350151	1.7926783126532	1.14563816271782	1.18551505812551
1.63559937439549	0.141885706898952	0.500000000084663	11.7554638016719	0.727954888365569	-0.0662934361114225
0.350909537393253	0.0973770611536579	0.592818480344143	2.14034572650642	1.53024459904346	0.736297925709024
0.540362626295326	0.0200000000000318	0.827636935554991	1.97731443853909	0.57604497963512	0.583799163800567
0.427383621374977	0.107077304381388	0.635530391637102	4.92694347770559	1.40555675734689	1.28953116457308
0.966293129502396	0.144422823982649	1.09531671489924	1.8443597118928	2.39883313020221	1.49999999991016
0.194858679765574	0.178179548201192	1.15400907694108	1.84005369932912	1.99084401219409	0.665071905476072
0.257739110018666	0.0889046389158368	0.624778639736637	1.73994079760852	1.77012422215957	1.49999995738143
0.166888393309452	0.0400133111664025	0.70531861218695	3.31074543493542	1.88765189527028	0.434385546237287
0.270114472937298	0.132807595049242	0.500000004828051	8.0954332642271	0.719770135485068	0.0400285751670186
0.12464117376001	0.259412247602514	0.830509830904812	1.77759796935429	1.47706262500604	0.229211400684814
0.714199513096828	0.0361542533507775	0.64485971422567	0.500000000001449	2.58292994941574	0.00108901235327503
1.48727252445202	0.122792014387173	0.575812298922949	1.2640734560162	1.17896526558409	0.753407820945166
0.346856602667113	0.0362311852045019	0.761305605025803	0.772586177528915	3.16271999563839	0.138097017226749
1.88703244255608	0.178158356323215	0.500000000017007	16	1.36730972586771	0.224196636191659
0.879954914577245	0.036854842196211	0.789516650270349	6.2409925784139	2.85997866932984	1.4074413609479
0.826789386332748	0.0262129061091807	0.622490739934013	1.53363458990212	1.82268299369488	-0.247898417198182
0.284667257155944	0.0358800619580408	1.33252713271427	0.500000146878143	3.9675600731478	1.49999986709373
0.862623573580997	0.0200027924481547	0.569421867897563	2.516381276977	2.8681282394638	0.714553796344104
0.157677051179544	0.0354774900160657	1.14163416596744	1.85535447510929	4.01602453412109	0.731675768825265
1.58838275910648	0.0367121479536429	1.14416714816074	8.56227036790451	4.1879983100196	0.732501639368726
0.405288511439225	0.0860748985309583	0.831182292326365	13.8540494866748	0.500000042802128	-0.670275534274362
0.587519477118215	0.0474897741053073	0.539948099288515	4.73025759255152	1.93331035221626	1.49999999923125
1.05643318615752	0.0363185660023504	1.17923279208628	12.9634932807791	3.81000063609548	1.25380068759169
0.320223795535907	0.144686055213673	1.11079966091698	5.78727651103658	4.39814709263821	1.49999999999666
0.435403395212824	0.0214219585526472	0.951496368948795	2.22229424116121	2.85681827065914	1.49999999999997
0.386695335121899	0.0341289112003872	0.679600056348152	2.9128584435047	4.99999999630949	1.49999999999998
0.290537454784667	0.0959857951178353	0.832246352813355	5.50223798331515	1.63749566388949	0.981537392995159
0.837950000273811	0.0293648801942772	0.627142122737514	4.99677621702349	4.99999999999998	-1.48820091826102
0.105897735242846	0.0882527076661656	0.757139800388548	0.738518160834238	2.43495293248574	0.684132347319416
0.336820313616912	0.146862111535184	1.4543007258854	4.85182090606932	2.11302557836865	1.47070771715874
0.723244878590254	0.0285226224311505	0.615082586038019	0.67669063861774	1.70641713215892	0.0137153273546449
2.63360893904773	0.0259521784285061	0.500000659048007	0.605103761496061	2.71599883976101	-1.49999999958517
0.472144752296354	0.0200000000000224	0.53972281022221	0.500000000000022	3.45822477621404	-1.49991080752875
0.276065342183958	0.0558898657803232	1.08461567572608	7.05142794154159	2.91485930295379	0.823326273943104
0.299967228759866	0.136954399367197	0.611240006719638	8.26774325624147	0.722780491117995	-0.231869273144742
0.924910630732542	0.0829600772636645	0.789641083008843	2.25893220280905	2.55839158087153	1.4999999999474
0.106606144902981	0.0511817945381869	3.99999999999998	8.21149770297226	2.4836020143317	1.49999999999998
1.11630382057095	0.0431310981985343	0.672591785966798	15.9999993095209	3.42535678158666	1.06525755346848
1.39763762342139	0.0305732179128159	1.14421961360084	3.57691358200706	4.42335127371239	1.49999999999997
0.975052366115672	0.0890587749779111	0.807750294015428	4.26744973036455	1.93998910327187	1.11074329876447
0.694490734672319	0.1243136642777	1.34561941438499	2.28674375531257	2.45641004840959	1.01826831886461
0.702518816448056	0.0914170173499367	0.704932359776324	8.0298363725981	0.978544034840942	-0.0823746622984776
0.37915302830033	0.208369166242354	1.31703363390393	8.47513835973103	2.49202331306971	1.49999999099639
0.466187341559214	0.0353987316635159	0.571305993073741	3.15241891886764	1.5107998923206	1.11198356337806
2.32496815128236	0.0468072642222331	1.07307038940376	7.40510310445885	2.37744972187482	0.401546929748417
0.872777987026207	0.118023364804147	0.64426140332709	5.19817654966432	0.878493450849579	-0.0704268063872294
0.19686263531555	0.0441956740578397	0.874039359415647	0.500000000000022	3.93414686367426	0.176721524970371
2.98824773549994	0.0238037375865415	0.557543735810841	0.898447607913632	2.37087337125053	-1.49999999997429
0.261277083663094	0.0627528411851553	1.0243558154997	0.624852696017811	2.35208668055238	1.4999999966493
1.2780437129535	0.0680309850619855	0.669235668422181	0.752879201948118	1.49170425412958	1.49999999968067
0.400257136206577	0.0200000000000225	0.928810672040364	0.500000000000022	3.35903934708229	-1.49999999999057
0.255747883772909	0.1346229099797	0.947084147363833	0.572461740097157	3.34798809928698	-1.26820119640538
0.34712559772696	0.204536435536893	1.33376088003302	4.45993550275965	1.11940259069746	0.803600904301533
0.652241208323613	0.031013763993967	0.87160193725023	7.95593358838476	2.83463389030823	1.4999999990346
0.128055817362736	0.0326525851211795	1.76834361635731	1.75727359168242	3.49728029322602	1.49999999999833
0.219058051530384	0.0612175561865814	1.02812992133398	1.5084122287817	1.96711174269715	0.63772007608191
0.969560530806525	0.116000453825546	0.536501444680038	2.25755071315837	0.961459194296495	0.408903766365634
0.204146996956948	0.0214555779734353	3.18205048359711	5.82389840789667	4.87687835968747	1.49999999999998
0.192066903424937	0.124498842607801	1.20938066766807	1.15727935935085	2.1330120048877	1.29831578673675
[truncated: 694 more rows]
