# Supplementary material for: Diversity of spatiotemporal coding reveals specialized visual processing streams in the mouse cortex
Source: Nat Commun. 2022 Jun 6;13:3249. doi: 10.1038/s41467-022-29656-z (PMC9170684; doi:10.1038/s41467-022-29656-z)
Supplement: Supplementary file 7 — Source Data [file 41467_2022_29656_MOESM7_ESM.zip › source data/FigureS7D_AM.txt]

peak_speed	speed_idx
5.3497270051265	-0.277435540065405
3.69023406660586	-0.27972703590731
2.81946473052431	-1.4999980982734
5.9734827444587	0.939356118996845
2.44114985862535	0.427942085613082
1.72056933827972	1.1642931017678
0.452202238607506	0.0751860859279561
12.3335806576559	-1.26386119204746
20.1311608396415	0.0734394873305183
9.41346555162749	0.551696029344986
26.7083027367891	-1.01404731357852
3.09604964705791	0.794950719696989
5.33113937888726	1.21449708499927
13.5491665111353	-0.798341063805016
12.505949737634	0.596996125704876
49.9999999999443	1.0348738823761
48.872300065767	1.49999373771419
0.62485983300389	0.347373509528738
4.48815062554825	-0.277033719988788
1.08085650767141	0.826242907344713
12.698922387934	1.49999984903286
2.28627543029287	1.0022218943645
13.0874433517174	0.704165729195086
2.23294710726422	0.510197555137323
5.64167125844458	1.49999999725212
2.20476622701943	0.155118220692971
4.11262639236956	-0.171251700818103
1.09663359501993	-0.524910966816257
3.9091633249054	-0.179240550494109
3.23711788903108	0.766161230077191
0.74709538844654	1.49999979102107
4.14155083527478	0.354920624750948
4.94892866419251	0.438608395237718
35.1448783544114	1.49999999695419
0.450354955320169	0.0143104615379261
2.58969885852411	1.14809483810981
45.3476265698813	-0.393256913010154
2.54678727406469	-0.190331311565691
1.13007992221978	0.376674789986876
22.6720834374901	1.4999999999179
49.9999959513935	0.737125427609747
28.1759928552869	1.3678417941625
28.9726930531579	1.49999995580692
3.14537839058755	1.49999999999998
49.9999999999444	-0.300294872539933
10.7804651039862	-0.81686888045558
1.19836173312551	1.34833954686874
0.50464096236639	0.592015317555157
5.93509797060415	1.14620239366285
3.43241331399248	0.0991273022927408
14.5177464155009	-0.932312868387417
6.53607745922167	0.847852743209315
1.69028235534776	-0.205962415128472
4.52690022487562	-0.79246216663821
6.30209138548842	0.976338923583006
0.783779689791375	0.593013362491294
4.21969332549632	0.710397367562173
2.39834772902615	-0.946943975032105
4.59981215936159	0.307255120418794
34.5494202571565	1.49999999568856
14.2291055378556	-0.862647569958268
34.1381394324558	0.040790308102786
4.55638476086823	1.26729174174056
1.75836118070705	1.49999999936156
0.248917468042608	0.488308231963348
6.05692369986336	-0.181843671406326
2.07197392384569	0.588068623468888
1.30468522232622	0.0804660811909449
4.82884503669632	0.991790615745051
35.2033268024851	0.906444452632167
8.79700199896683	1.49999938070854
1.51029367497367	0.70749192256291
44.9951892265467	0.604832923277362
6.6400619549579	-0.248355855689742
25.5328223685849	-0.450499797019628
49.9999993038402	-0.67382705271884
1.4959584194844	1.10658815664729
5.59561772832145	-0.282412850384799
49.9999767273323	-0.0820583886669411
2.07074543821594	0.462319356852036
3.29062697057392	-0.466396544517779
4.93331609146653	-1.04542162600083
1.50317837098741	1.49999915306427
9.49543632977809	-0.612459978873578
3.99608869005688	0.895542695112695
1.74456558008585	0.687438469748181
4.29570287448318	0.117632115450386
4.28704564662104	0.585594695558402
7.69520217107595	0.586103317892062
25.7111356941664	0.392983590753386
3.55119083730576	0.438222124669242
0.267854030873119	0.44090599463451
12.6250758668617	-1.28643930913933
3.74795716231367	0.18856057402797
1.61821569799197	-0.521768660111271
1.97439649691486	-1.49999998249928
2.21092163613537	0.249597188533307
42.2227525081454	-0.49648183587954
1.34355977091528	0.854577874132546
9.00129070567666	-0.522771753762275
21.2030278193925	1.49999999999998
2.54995789129147	0.116727664474013
6.72595054266815	-0.040960800359817
1.08134032026247	-0.358569198954986
7.94127421279908	-0.683474567260085
3.36811935454481	1.06341757580193
16.4320283292438	-1.12112489240495
0.786632590511176	0.0369997455490057
4.22733005311815	0.826955733998494
6.72079193240071	-0.228142291158661
3.5953828085076	0.292393742255063
7.04129182465492	0.616723117624151
0.0976562500000123	1.49999843819508
5.9727194581941	1.49999999999998
1.6163920593113	0.788631448058018
1.37919404515553	-0.557346768540221
3.03479140449222	1.49998956290183
0.261919609666802	0.787537942046485
7.92981385152699	-0.0296762308992644
36.4381390966947	1.40381684973857
3.14914215944646	1.45954976765682
19.9766615979604	-0.32046606144771
2.98599638961081	1.29447620783558
3.41915020994819	0.751615468821789
3.0441640070997	0.544781140748097
5.38391911744993	1.43749428425572
1.37604962389654	0.785205741578469
0.525308188428873	0.802422547452615
2.48463825826381	-1.14357456678091
9.71556252414286	-0.0955404537577571
25.2358129949986	-0.636002486313638
2.43328148382576	1.25041300074093
18.5312313375988	1.49998968770736
14.0734688352027	1.4999999981793
1.9836135006721	0.593803037608239
15.4335803396792	-0.78910583908786
3.93405048544342	0.680082252260248
31.5808184075739	-0.444901299598307
1.73341424600993	0.88572081164265
2.48048683026227	0.571691243833917
9.95552660041149	1.49999976991524
2.46871391739897	0.573804960907977
2.98914533644268	1.49999998975054
2.0026249914572	0.704632337685358
10.9396215335168	0.756973254464061
23.1289624873609	1.49999999999998
2.38816093334946	1.49998396940152
3.67631589591526	-1.014349247125
2.89744577251905	1.4999999753333
2.75089209333992	0.604457920936045
3.64986449245963	0.666600881945255
2.96620882696635	0.798111225174553
7.16974714178194	1.49999098648368
14.0373240702323	1.06475567688372
1.26924994647112	0.83068120595224
1.55302654549913	1.49999988172049
2.82934609271168	0.51694544340867
5.2136998214545	1.49999999750929
3.20107924043993	1.1611743904626
11.2940900768453	0.00495949142655609
8.99505622054074	1.49999999835559
2.20088896507591	1.49999999711259
2.27880607508274	0.577433957407026
9.13484153521765	1.34991049439089
3.38627039583851	0.861403883160613
12.6060924426521	-0.4982320398932
5.04733678676561	1.49999997300242
28.356235345413	0.837496373906659
1.89398467254267	1.49997862952093
1.67136649114713	1.49999999035685
3.39667822622798	0.587185629427559
4.54804073823108	1.49999998598401
2.99574857057921	1.35754048946811
49.9999999999408	1.18098368186797
4.04949131111143	1.49999999812778
17.03176474486	1.49999999985561
2.81647955367266	0.709180494978639
8.62392929098633	0.188605456195513
41.4571652317614	0.0452761028823647
3.92587867933519	1.49991412880383
0.945874201009413	-1.49999999999998
6.04079341614312	0.0788506228377671
48.8312818318023	-0.207549621675898
49.999999999943	-0.0675424660214825
0.393390954867148	0.509387744029461
0.0976562500000112	-0.190577173149385
22.011971909144	1.05199802428075
10.7952633170223	1.49999929374436
0.134532383787266	0.458270467343152
0.0976562500000111	1.29053764423528
2.21522385171031	0.651767612548594
2.23575737328197	1.46609417766355
4.48422523161958	0.717235107010727
7.28873806344762	-0.440191203794242
2.22596338921182	0.971697177713812
0.29150692233798	1.49999999999974
18.7022769718252	0.926816733777924
5.64244823101585	0.909690980616479
10.7595982544998	1.06163171212381
0.451769519353715	0.187022317657059
3.15045606240576	0.995256925581652
2.05121067363449	0.487220232471187
13.3047821712314	1.49999999999998
1.14571395941233	-0.223630824296098
2.67557988083227	1.49999971376217
2.71084167909508	-0.415836920037697
2.13076210564223	0.625853664473968
0.275471593215742	0.36021370152386
1.76915890374594	0.865237139561476
0.795837634958643	-0.92239383589871
5.41575727575819	1.1896914079291
2.52058382716651	1.49999646632742
2.29045984137804	1.39729338376274
7.85974491247082	-0.429980993700371
4.30556600203238	0.0116312471534875
4.27978605897183	1.10431243169893
8.26939258629017	0.472063717817411
3.61690826447718	1.49791793712435
2.13715136440373	0.605226232720155
14.6644484022904	1.49999974660047
15.993782501727	-0.234712945586167
3.46139717493041	-0.380431578129339
13.9771746205723	1.49999999999877
0.189773482794131	-0.81862825051809
9.40630582307236	1.07854901569498
11.8406987665163	1.49999999999279
3.66700798774586	0.505580168441845
13.2166725807217	1.49999999914549
2.85465034418545	1.1885239641846
0.128567573549308	0.376203489132098
3.87719237503618	0.736332368690578
2.86320342911366	0.0390728050355857
1.90485759771916	0.778928230484008
11.9509102264736	1.49999999997827
9.17484631733102	0.581431731012861
2.63887308252823	1.49999999362405
6.16947113852494	1.18193424513417
1.50828378772754	-0.842557546849721
5.75647785673775	0.4441867681516
3.6566220146225	1.26237326398004
3.43799832365582	0.616031584444591
2.1459414060424	0.661786215025106
8.66682647913511	0.4292919767363
5.09428556115548	-1.20124536453874
2.53119148346689	1.49999978678561
6.13239151924022	1.23413911032263
7.30276181323617	-1.01172081822992
6.66541431833937	1.49999999996966
3.52252043971172	0.493081667674487
3.67352162004405	1.49999920499095
1.1711243829418	0.549772931874033
2.79478066565265	0.383943100162843
2.19235939354546	0.0232090903047911
4.61493456831535	1.49999996633864
2.32294084718275	1.49999997070681
4.32659561517098	0.891266661105127
4.08848392491653	0.867178850985618
1.78147417921404	0.569858860842229
1.76114595504303	1.49999999996293
3.3810457400744	-0.154163499795034
3.68238906699987	0.648325517051114
13.0290905121192	1.49999999787959
3.65880030236639	0.259587447432114
3.37921279515619	0.759964955134899
1.61346841078613	1.49998597165957
3.8836246843393	1.09162866526023
3.46980136577268	0.989394141412878
0.190143282244762	-0.643256581638504
5.17602400352972	1.49999999994448
4.32252476264765	1.3615431290195
11.8653409606769	1.10855139934139
4.3574740160013	1.37914422655021
5.99355199665815	1.4999999999913
5.74508054821522	-0.826722875933345
6.32620203243462	1.49999999931921
9.90569963285423	-0.341842374599671
18.5396717427543	0.260146275431497
24.6057967610474	0.665068610750147
2.59137049411272	-1.4287659272583
2.41639136402456	0.981060323210829
5.76745438729357	1.49999999923135
1.14554993218646	-1.41185254094669
1.94603211157912	0.665725264446688
6.71187064957649	-0.240661663611305
4.36093479931023	0.791128479671133
12.0474921731852	0.559271205440548
11.4247969213725	1.49999999982084
22.0655395705551	1.49999932333843
1.34141045960234	0.00046621234770636
10.06100548944	0.705726878247386
8.30254620649708	1.49999999999983
2.23969408829712	0.356167121677621
11.3051796207635	1.0853609279138
2.91497120723154	1.4351158585416
0.445592823225327	0.671524133567218
1.96707577276217	-0.790545856240885
1.32588752546672	-0.274753903615136
8.03038738210946	0.547068676347997
0.97212296131537	1.49999999999998
5.19004147440262	0.189355876029614
0.800041868159307	-0.643654735271882
1.16850375660848	1.49999999742187
7.49864400115926	-0.20271040173976
2.00621627876014	0.731608668357128
1.95384954171166	0.52977800381989
2.29305916070468	1.0616037749178
3.55768800261801	1.49999998874334
2.1394315930743	0.720849695269154
4.14331447092069	1.49999999999996
2.91961758623983	0.0675644562340643
7.08637910948692	1.49999999996368
18.4667476799714	1.13831654911605
1.94792633062139	1.49999998280008
9.41478627558127	-0.493784288917864
2.17030184480514	-0.148907956684721
6.44737501009166	-0.346841129870595
27.8726611419953	-0.814088990448651
3.85356249316395	1.4999997361431
12.7485600801017	1.2635102910723
7.62272570552302	1.49999999999998
6.08274062519114	1.49999999999498
20.6718525144815	0.982077978905794
4.60534839804841	-0.132921456631246
18.3273940106947	0.54027574962726
6.71762283444935	-0.0547255670807886
2.53968592745964	0.262328645890009
2.47908014294934	1.42889877814726
14.0330840554258	1.49999999746064
3.69435805675986	1.18097310870528
23.9494329122787	0.885228868789004
7.33630462970252	-1.00130487758713
4.61587492075696	1.49999999998995
3.74737908123242	1.4999999359241
3.33763029615887	1.49999999999998
1.28387820763866	0.275371905970044
3.05512496951154	1.4999999494507
4.04907787468228	0.792573288436395
0.415479613988816	-1.17410503459131
1.5245443480248	1.16503478636969
4.66565916615508	0.146803726937874
1.24955051063699	0.490633166721827
3.32659195596214	0.417633232014037
12.8291873215021	1.49999518161379
4.27640621686943	0.0383239544365458
5.1941438828377	-1.49999995171888
0.133539270818704	0.226477475962585
3.00465968423191	0.426140835918035
8.96370957641003	0.38576996583607
2.66695863972018	0.325947758236762
3.48861525455258	0.279771664498474
6.06665473082953	0.534628760318729
10.4487402180061	1.49999999720192
42.1099617153762	-0.267141462899039
7.3604899625607	1.33557161517698
6.81974829438299	1.49999637312603
0.114584162293706	-0.612790101860261
8.46738011323948	1.49999997682275
3.20382981820543	0.260531001775821
2.77119019192618	1.49999963517565
2.50645570062197	-0.690835246447777
0.944020952575654	-0.417070902030557
2.39739071624784	0.82974191603171
10.3817837782043	1.47420621613288
6.98341374072369	0.309398224562404
2.99195555064704	0.708615448872829
1.94898926602892	1.49999999998962
13.8674576612442	1.49999999999998
2.12608799722507	0.49946700819045
1.21543722575865	0.534754529961471
1.3770841194705	0.643857843843722
1.97540504825388	0.173182143681533
4.12583770916386	-0.476970850870664
8.90100954407714	1.49999999999651
8.80292925809777	1.4999995651396
2.78350952214727	1.49999999999998
2.05733481376788	-0.686444065896016
6.30097812838837	1.4079204447207
1.18942613130841	1.49999999341109
3.39379156727772	-1.00639211403087
3.69666204094715	0.0655652808196232
2.11926706057122	0.320286797664361
13.8723549855684	-0.103529011151829
5.24572233970358	0.93233099034981
11.2392975359955	1.49999959147884
5.68037933787778	1.10191778334145
4.04834590169656	0.588137289427005
3.00128119751521	1.1747488896901
3.12457831432645	0.127712181534171
2.75910199792035	1.36991222455824
26.1326573114958	1.49999992479484
7.84045660383298	-0.10623431732018
2.29999113058417	1.49999954843131
15.3062579674406	1.49999999990778
23.0217953211808	1.07239308022194
4.49644592655206	-1.4999633918819
4.70837635555186	1.29261875626177
3.02104487420414	1.43395177955328
1.10062940222514	1.41576858108387
3.52902569240503	1.49844039270785
2.47239892895254	1.4999999987271
1.22969498124838	1.49999987045169
1.89896161659796	1.01242852463081
3.87886454378044	1.48771524973189
13.3973867390327	1.49999997714628
2.70173905291479	1.24189689497819
4.80257565520629	-0.0582280422721763
9.55983367149158	0.936723703158954
5.55531788191898	1.41563796637081
7.44298591017633	0.987707403323746
4.95103415468672	-0.168209080709994
8.86326740066752	-0.431194021410329
2.95616123649587	1.49999846324636
3.20785108745112	1.49999999999932
0.931604400426873	1.49999999472251
3.23703313141849	1.23637092051964
3.39727923855925	0.539701085983041
19.3073528617791	1.49999999686882
4.32076421219037	0.0298009861231386
8.4807514526558	0.546017876048778
3.26378533300333	1.00983938492263
3.02445838980772	0.78023854592058
1.33040174358882	-1.23045656424606
1.05007041895348	-1.4999999826659
1.25490957162888	1.31801811982877
0.301353781536788	0.329895642058339
1.87046602251559	0.943967433647684
1.47798892134108	1.46911360751732
5.31785803609493	0.36301515163852
4.35133665059316	1.15189290563854
1.48579161024396	0.689943520608111
5.93799247976124	-0.440384747996881
0.326764949901595	0.168365807761695
6.1861954101185	-0.142866249169434
5.60405924097886	-0.197091272035806
0.186650016444838	1.49999999999998
4.00105705123811	0.24408392548083
2.1146195557543	0.166276454988067
13.220078515668	1.49999999999998
5.79312218422445	1.49999999999938
4.73038710407451	1.36146798566645
2.59656984281451	0.317318862436081
13.1801811151935	0.647114949135683
1.92248753823175	0.601799261145593
0.766341496757952	0.901393026942529
3.14364554180805	0.337388823037941
2.05855415961733	1.49999999186082
1.49601520062456	1.2254865630587
3.80683690529343	-0.762333856783191
7.74366378489516	-0.0751613911313407
7.94577256785518	-0.169008499929219
2.25707210261049	0.524471857538933
3.63622264058403	1.14273654282267
4.59955443078574	0.0494993294209836
9.86383065204264	-0.370794688913907
2.52061610619868	0.817824406459442
17.712564879909	0.22233829977721
0.743938901541061	1.32329939977978
19.9961122495958	-0.686604276080036
3.21907468047383	1.30933895605498
13.2943782355564	0.247330778419629
3.31966058886013	1.49999999956336
0.181639037267782	0.61624067904847
12.3314270928076	-0.656143570140427
5.16460837916466	-1.02772232982866
7.9524504708171	-0.699137095470983
3.17658729799226	-0.358349026774311
1.75349168718637	1.21313023405234
4.63639746006995	1.49999999999763
37.6879868946933	-0.50886496632022
1.93803648865004	1.13352541079725
2.06688838831671	1.4429459638068
1.83788026328538	-0.597826142528544
2.06549199265474	-0.406257371290413
0.166405062172258	1.41016140290176
0.157732978040074	1.32731910495713
1.91279254523726	-0.449234193727357
11.0663488709367	0.0467293143609252
3.36233705679628	1.49999999999998
0.717497589352986	1.49999999959217
1.63900331387959	1.49999928301843
1.63610276752091	1.28341422538739
8.31442306081307	-0.0189264192957079
0.506797452191127	0.162349351202597
9.72514663766645	-0.251576606044012
0.648257679866544	1.49995572814796
3.8802123883386	-1.49999999999994
10.5525755248064	-0.173230493464851
13.8395447518149	-0.222104068107988
0.703553653967573	0.830927838089834
6.81735802733216	-0.382637254602142
17.2098202857917	0.619784838736735
20.3147727854381	0.614326938270545
0.182583990706261	0.577234526249157
33.6182251332474	1.49999999999757
1.78268928344728	1.1748720896596
16.9848984894192	0.757830281597779
2.55388959958146	0.823534088732622
2.95232805374178	0.922176716732234
10.7789972357118	-0.349455150739559
18.3463530022405	0.688847820179761
10.6387902858141	1.49999999999716
11.2632060867342	-0.31326642039422
1.97650381600049	-1.01563156896348
2.50655747353942	1.49999999999968
2.52851147671551	0.226828141022575
4.29077359719553	1.49999999999998
1.74887330067235	1.49999999999998
7.08362952335687	-0.353873483584564
3.52945206092448	1.17667524715127
1.13139079915599	0.748948874519295
1.55472645108511	0.339198248336258
5.17793190559714	1.12460018265394
0.486563406101296	0.392585101722577
11.0594724600965	0.0370271023980904
3.97429397158625	-0.219976988374774
0.505134049375839	1.49966866140986
2.07972501094173	-1.01915321598965
5.38839619267898	0.331823563318995
2.57856641653009	0.201114862614059
1.90092766728242	-0.872404600687074
0.92791137043258	1.49999999417486
0.482970356344855	0.251857960214958
3.14167891177415	-0.745454789471118
3.47035278385917	0.735473717848083
4.48669332575041	-1.2435896598848
0.836931242812989	0.787924863633777
0.26544375644058	0.688475950117339
1.64584547780327	0.1989010943937
0.75108103659044	0.362606805918746
0.561963110441011	1.38597926576019
9.13079973022121	-0.428106028092669
3.95442766608067	0.306786268899653
0.337654927983425	1.11620751461976
23.9754081870491	0.340025515778405
3.37574374028903	-0.476243389862525
19.1117804717912	0.671339443064902
12.0002240740519	0.290057951493671
11.797089882271	-0.352842908011482
4.02909788942842	1.24266246345832
2.4131607995483	0.177239357949126
2.2440973131113	0.284069575274353
0.14679472055363	-0.120493797059171
4.99836142641919	1.49999999995004
1.28008707369915	0.901033977024963
8.91975550172077	1.39445822795953
22.9396605083446	0.0391944523895304
8.98079780064886	-0.228033224901512
3.29635386952011	-0.766976062136253
9.61895548292798	-0.386176991848187
0.16644349443601	0.286117859166813
1.86122684762409	0.19070229218537
8.15236297061989	1.4999995013342
0.937827919885506	0.516302763486147
0.617480059774557	-1.44575481019193
10.1388359705692	1.09974833929666
3.8470429806638	0.666856387745103
4.73161562427195	1.01577649978494
18.6144546085849	0.156765395465881
6.03115703849237	-0.468914841078559
9.81693056768524	-0.0219804571073988
0.587021476234154	1.26847646157204
0.692394549536013	0.530608873105445
6.6369083696948	-0.589943886176144
13.0061088432061	-0.151047159724957
1.56249999158171	-0.412161315359488
15.4608738808616	0.275598939686961
4.01495368223266	-0.296155912520306
0.560441203955879	0.327202903127802
3.94668108851107	-1.18740310696169
12.2991460981454	0.229539775445567
6.59193950237296	0.562946596988399
5.24527362978341	-1.39871955358749
4.15416283656463	-0.212474774298878
2.23726492565479	0.944810825951073
17.2008104047377	1.23505857800104
16.7246655730982	0.54489967649458
16.170273456803	0.456588540099958
0.589550295421129	-1.00016423417413
2.24616486846836	-0.369092219828395
3.05160281979039	-0.0406495895075785
1.56249999999833	-1.15855667834306
7.95537155620457	1.3634155181437
4.29674180933376	-1.49999999995336
1.72747538474312	0.346202463429043
2.42738328053979	0.61967637491782
0.681502728310738	0.8125601966346
2.12234210879965	-0.322499688921916
0.270586769493341	-1.17576898774296
2.08895130124874	0.180104619637751
3.49700415094425	0.637746983248701
0.111671346921891	1.49995925334262
0.960697375920139	-0.733101170380786
5.21959325424189	0.191974320315746
27.9398608566799	0.476871136039005
5.43142002889053	1.49999999083276
2.54905765461904	-0.196073192905806
3.44749540931308	1.49999978767801
2.69789337230554	0.167017230986022
10.1838047676102	-0.0961426021490389
15.9012062299896	0.251428090896501
2.67411774470896	-1.30053188101804
9.96339648487623	-0.126626234846018
13.701517343521	0.652428112715691
3.59150475452128	1.49999998969177
9.46468282731341	0.952747853826774
1.13490386680483	-0.205549733541547
22.7228731858385	0.0484361916194075
2.54227446127151	1.49999999586512
22.3375790304355	0.438673658328613
29.3658062693059	0.229135535510655
46.9119750608285	-0.377161093424189
11.3307869664165	1.34950673334387
0.694203001788254	0.483405780420542
2.05567443121125	1.4999996579043
8.37034731056639	0.623981780635466
1.736877978951	0.400161740650202
3.7286944044974	-0.424038587339031
24.8484297114513	-0.428664905629324
6.7414502030116	-1.4999999999482
0.102644852769799	1.49999949960747
1.97748144862902	1.09161477125504
2.96247320328208	-0.14345889931369
4.31545279652173	-1.49999999999996
17.3464320481522	1.17734606868477
17.9654461557207	0.834774615831052
3.59759364447999	1.49999931846354
8.70865006204464	1.01483966704907
13.6069082425788	-0.3979512636825
20.0992703561047	1.32457223615685
12.7507101084003	0.419099691555521
1.43399701478037	1.49999999994842
2.64842559768397	0.14000539372171
5.94820895253445	-0.387265504052814
14.1775214263745	0.655077881993278
21.1349311823386	0.516260999130379
0.819062209463483	-1.49999999996505
49.9933977917668	-0.602367815572852
2.34957988626396	0.557907493135146
0.689964654568954	-0.46191837222411
8.52809790170171	0.350169182604358
4.48509313951227	-1.45549141246769
8.60791706483043	-1.49999999999763
0.355583017628016	0.873100334863006
0.659084642183661	0.289555341261643
2.50637705426774	0.670687838638516
3.50463317630431	-1.49999999855878
10.1662166654368	0.904352910484413
22.8701683979239	-0.519876391791706
37.3854774000447	1.21168152777104
0.870258487503798	-1.49999547568822
4.76459745773331	-0.299386127305093
27.4433311241226	-0.30863285090816
8.22045710482587	-0.396969304377244
16.1488724023127	0.856802395272452
25.3722870504747	0.407110479848721
11.8054938438257	0.396037896122021
2.18553053804544	0.127571674902818
13.7817258636277	-0.0822057085311616
29.9142408174093	1.05455446004056
22.2249435613142	0.551423944102547
4.92108923648029	-0.654821368964459
3.21896104277302	0.959618814859931
1.46993311204928	0.778472311498849
16.7889859209707	1.49999999999961
13.1425682377435	0.0915188059101885
2.04344986672219	1.0764412904718
6.00813257797299	-0.737497941875972
1.67560741272289	-0.464557305572001
1.54499477770996	-0.052125916098932
5.9225680356833	-0.337724193515521
49.9999999999438	1.04936847558153
5.83400547533106	0.859374630165767
1.54307658328657	1.49999999999998
4.59639028139468	1.49999984190337
0.406068302109007	0.0434965797753467
1.54150803332516	0.547481758015086
7.54619145428829	-0.372061256903585
8.12332814127101	-0.633294735234367
12.9491846515929	1.49999999984877
1.93449277863623	1.49999994436885
4.60083524120074	-0.421376473918971
1.37428968833945	1.45214149313468
11.2262256267857	-0.611497796116669
2.37066694939527	-0.893660790564048
13.4314482026834	-0.485547860204865
11.8027976920047	0.229488602935499
8.13497226639611	0.00504594060660673
4.08580612167526	1.49999939576266
0.945943420471098	1.49999488089028
49.9999999999439	1.18684353990281
1.50926309416285	-0.909874312092776
19.065538423393	0.299412228237895
3.41803606025448	0.708765024349979
3.82032421460229	0.0103692966409485
2.32079959083831	0.886306203352156
2.20061570346685	0.748169452765394
6.16388574383555	0.00609171220733536
8.76450986048075	0.275663927906169
4.03514793327592	-0.149835937870995
0.810379911735911	-0.259887091731409
15.6207920678902	-0.600942916431326
5.09368298506612	1.49999999999998
2.12380090169986	-0.327333512007964
4.72092293195229	-0.417846619501232
4.90937069765642	-0.272564812813877
1.32584927103551	1.18222089176265
2.66092510276127	0.391463616816366
2.6904904473673	1.17514854157099
0.939993462298697	0.127296208200115
0.70639869072716	1.49999992678132
10.0009241885541	-0.122251152641882
2.31089270513531	-0.257478985616625
2.11325364615682	0.350607265883353
6.85719114739999	0.466108614248481
2.98612447112633	0.792711266078545
2.06747217647339	0.351326564472615
1.56249999999833	-1.21621852533245
2.90474530294108	0.21354452971453
4.99470724651414	-0.198021861145102
0.648764540870391	-1.10513122605346
15.4532691832828	-0.112108998930054
4.67087267783485	-0.280390213037168
2.09089261245255	1.18251651203271
0.767368603141596	0.16106609025677
0.85012506977872	0.225577229651984
0.0976562500000116	-0.00113001528435445
1.20365201340488	-0.0589624152609746
3.2815046382921	0.34568334760107
28.1175523649259	1.30541320912025
0.568385834712004	-1.23786406344053
26.6247780881552	-0.383707756771507
2.04382145101503	0.335149575828902
2.86151931275771	0.0227766217733235
1.66599573129189	0.662961343542539
2.12723558362718	0.779156307034847
0.648569267452843	0.448486969965964
4.33581230705628	1.49999998108667
0.996438200868291	0.661566451914738
26.2632560552644	1.03671943343887
0.0976562500000171	1.24504844945898
0.682475566835669	-0.817106231724395
4.08427606899006	0.622995433357636
9.68253214328079	-0.107410549319373
10.4235534181972	0.310861229872882
22.7258325202667	0.251312050358612
2.80200480059338	0.282889505354782
40.9926891824969	1.04829201405226
2.99619976035557	0.71707098908324
1.39570308336146	0.320536506556038
4.44849656969339	1.16167362375439
1.56249999999836	-1.0105261607456
5.06140782393847	-0.494205354575402
2.30357291987272	0.394923458044746
1.69810890524718	1.23231939149687
7.6380733902528	0.221688648980141
8.82714638442406	0.343828849624322
1.95765540183849	-0.545329957209927
1.23194892751506	1.49999999999282
0.622373723302341	0.503435745382181
11.7362703887351	0.243372750185762
1.89969933905295	1.4999998846738
0.777917449107024	0.694632926041996
4.69372151766638	0.527922143793527
3.30270133355706	0.115279455978017
5.37135126496664	1.43330323010877
1.81221508844015	-0.391641208124932
2.72253731225062	0.348980910929719
4.94955598446163	-0.22864490705608
33.57392547308	1.01895704645691
2.9211530592768	0.924301307792869
2.03106156467385	0.680297542232148
1.27492800487004	1.49999999999998
3.23162324145165	1.18903904584468
6.0195445452226	0.689796312966169
8.48083381474139	0.319698278772205
1.48152076589478	0.557692092602473
0.843818277698085	1.49999991698226
6.89618627378513	-0.369271417352788
6.88574918622378	0.160875860051628
1.45271498977664	1.45344254239959
0.191951628349951	1.49999999999998
1.51029440186752	0.984488976505452
1.55172021705283	0.533545405551044
1.4470636954688	0.698203374493973
0.123867392145981	0.172296794506076
23.2611715736174	1.49999999360077
5.96096289321751	-0.2510052146659
2.48084256740618	-1.14982742154994
7.63325603590276	-0.648138974282097
3.34021424458434	1.03881336465956
0.494672214282917	1.49999999999998
0.458451591357935	0.435489222733295
1.32009734616558	1.12282273513518
1.59692669397159	1.04984953374761
2.04609509671425	1.49999999999897
4.00190026813101	-1.49999999999998
0.251397690681723	-0.0911277979980965
4.45524001018616	-0.871416590394391
1.96178962808555	1.04995706671834
1.58268210055997	0.336704937155223
3.98554478480236	0.302823474815184
25.3925825906923	1.49999999999503
8.00253429093103	0.749986142389249
2.87311898617527	0.983299794412242
1.79567742843308	1.17732339695418
2.09371378538526	0.772812151569743
8.63983572666734	-0.679295370286479
3.83307908214607	1.43537581019697
0.519291268545754	-0.335699112635373
1.64396046346564	0.81331252396592
1.13161407345617	1.35656818955964
6.20107256119208	0.820564105709737
29.9624114545342	1.49999990115599
11.8843896566222	-1.4999999999807
10.696900744334	1.49999998141725
4.86964328616068	-0.595885271994468
3.27174543576064	0.844294669488829
10.1045566577839	1.49999998897661
3.95510549566274	-0.1927168445927
3.64593006224491	0.0668893258815235
1.31867820056253	0.200855171711225
8.41209358443263	1.00913768045923
41.0030822444437	1.34563904078926
3.0391105279569	0.928138807515028
2.50278274426086	1.49999998186911
2.52186731906122	1.35400765815541
3.39726406936464	0.498192527853063
4.84780954385034	0.357480734565756
1.38901436098594	0.81295357302667
6.17559915203781	-0.696418314648707
2.64346151355897	1.49999946951821
0.276349222299347	1.11096229537413
2.75156904660953	0.55464235341312
6.32360723977909	1.49999999999998
3.60056729728935	0.545766460015458
3.63106916778624	0.482315085246795
1.87986832847726	0.979215740006883
6.59815587145913	-1.07499957220492
3.04920882992991	0.438349175835011
1.5624723664862	0.858994891580221
6.11022807715842	1.09982864308615
2.04121855265002	0.6927843512365
1.73506377276663	0.489328999422867
3.66635315776379	0.753260913443833
49.975774513526	0.603638956919581
31.9778426822662	1.49999982717515
1.26609807407889	0.91133632772343
3.36260487579725	0.859476558809566
2.03733948544701	1.30730419388768
4.44035385458295	0.952320043002535
1.61288550302039	1.42466532699886
8.08288095983959	0.184640683090396
5.47435469329769	-0.341694526983141
2.81378515204551	0.580779812990113
0.967933269044508	-1.49999999999718
1.81948049182731	-1.23772635624602
1.40258413803615	1.28766960455207
13.6529337844692	1.37577008412287
7.96908943728188	0.124148892788211
7.61010262478491	0.677230305554774
2.01700342628848	0.446614635403712
7.51130519331846	1.4999999999953
10.4773798280734	-0.314412830453325
0.591763678960384	0.41157027136486
2.14808445321444	0.676548341339265
3.95149938721682	-0.0164217042811677
2.2396287354281	1.49999999999741
2.27804456392365	0.2842603943243
5.01199721790136	0.242870339330867
28.6779760898352	1.49999999991349
2.58532955218071	0.744293497559305
7.08129392405672	0.73392278491234
1.92656799019431	1.4999987776586
1.55484140546906	1.31763370599682
5.60074134326784	-0.560645400223877
1.55307899530798	1.49999968617123
2.07429140672247	1.49999999999998
8.59827552944878	0.672322375859968
3.97893909591964	1.1548737794955
0.907150949005517	1.49999999625038
6.11179745247883	-0.138292607235992
0.767150923590619	1.49999993299364
1.38425697418128	1.49999646103645
6.70358585371741	-0.0822126746156491
38.1396838762526	-0.987210685946228
1.2792318225221	1.49999999840901
1.79444664070374	1.49999999999848
3.98057041805683	1.49999999999998
0.289454588054429	1.49999994591547
49.9999999999441	1.06522897681076
1.07477976885815	0.705476862465844
3.85518461566478	1.40742373730856
1.49985513373474	1.06100372069588
1.41873774085665	1.49999999495804
1.30224930539978	1.18393605052159
7.06661397145357	1.4776838877662
13.7494585589668	0.645505231404216
1.07250039611204	0.174919768802867
5.48863362409346	-0.19532472447381
2.92293727399838	0.773931741932693
9.77689213520383	1.49999997654317
5.47188699293436	-0.273126477978846
7.88644342127062	0.970240647867754
2.6503210827331	0.55826919752478
2.18659267666482	0.654003816173837
1.56705738422358	1.49999999999998
2.46171990698654	1.34036063707032
4.24103996846153	0.317236867669827
16.6971051565424	0.953486420361558
2.75907717443347	0.689741095102165
3.23291922181316	0.413951476019122
2.91297561716815	0.306475689521669
16.273096137597	0.682038858424042
1.45937540160292	1.48143354491146
8.66011381381987	0.245911748907577
0.894376515252005	1.4999999871794
0.731751858481679	1.49999983084207
1.39804176270837	1.49999999103119
0.547261316828292	1.49999999988448
1.55395809070618	1.4999999997476
30.4008412631672	1.49999992493816
5.01785595480417	0.0945180615544017
