# Supplementary material for: Diversity of spatiotemporal coding reveals specialized visual processing streams in the mouse cortex
Source: Nat Commun. 2022 Jun 6;13:3249. doi: 10.1038/s41467-022-29656-z (PMC9170684; doi:10.1038/s41467-022-29656-z)
Supplement: Supplementary file 7 — Source Data [file 41467_2022_29656_MOESM7_ESM.zip › source data/Figure S5C right_PORP.txt]

hcSF
0.2063960617065
0.0982476546044416
NaN
NaN
NaN
0.163543635811721
NaN
NaN
NaN
0.154531790307212
0.0412511594184171
0.0899726287766044
0.0324504320568642
NaN
NaN
0.178883950048985
0.185937795829965
0.241760711972572
0.271168468027848
0.0478229509058175
0.0638736010316069
0.0421271353888793
0.233094014298235
0.0569444157386883
NaN
0.279649480488789
0.243904778849754
0.0565760495070253
0.127056508334859
0.287748767874532
0.1756298032621
NaN
0.11633931062006
0.117550215068779
0.095311019368377
0.105045186927683
NaN
NaN
0.233534678071597
0.0977652867375126
0.179876589022831
NaN
NaN
NaN
NaN
NaN
0.207935686056006
0.156552911981612
0.185175266992642
0.171592830387697
0.151735035199777
NaN
0.0741360109707023
0.189390397086785
0.0455406547508062
NaN
NaN
0.0601354089903131
NaN
NaN
0.13284833059878
0.158002263632141
0.203893682830415
0.0314067024424723
0.267983078793559
0.221861581872279
0.128122237083209
NaN
0.236973379080543
0.208584147768615
NaN
0.168266854502824
0.137702744884844
0.0298391835623179
0.293509752764407
0.134991878280621
0.164340378207271
NaN
0.153855422882004
0.0832781311608634
NaN
0.143884285336218
0.175282483021468
NaN
NaN
0.167945979082685
0.0927474696383415
0.161153323023686
0.0815002849569094
0.286159836038659
NaN
NaN
0.160181910617358
0.173111370097487
0.0916885709500613
0.191327658671217
NaN
0.185197877093696
0.0458363420654848
0.203826532166301
0.0460493159913307
0.1327579559692
0.163842785869708
0.314003361672567
0.055808216757356
NaN
0.203677667735616
0.0778305726054345
0.0473892615234024
0.116025443497377
0.0298613766413204
0.206112168921918
0.0287067054448584
NaN
0.0806212394822028
0.0707106139462789
0.0469792080022951
NaN
NaN
NaN
0.277015227295093
0.0402436501073295
0.16749220775798
NaN
NaN
NaN
0.159410650659937
0.0753006074393534
NaN
0.227804084037235
0.263920475467168
0.242977660109478
0.0282842712474947
0.0299612830653534
0.0361960099405068
0.12322216794156
NaN
0.205133926670135
NaN
NaN
NaN
0.232394506844877
0.221415533475046
NaN
0.144560106429667
0.210580648424622
0.127626096809239
0.156332230612048
NaN
0.238136077787953
0.0670365455243285
0.2955379125522
NaN
0.211307418603631
0.109963280451465
0.268560230594882
0.319976502569121
0.141534414655243
0.18959467898662
0.278874945037935
0.028284271249301
NaN
0.0552429405417275
0.190507079562863
0.0759023055981837
NaN
0.0410017327126529
NaN
0.0848582238373453
0.0287021490987491
0.0291259758743068
0.142123834888612
NaN
0.134577658608683
0.0725202726705704
NaN
NaN
NaN
NaN
0.0498737671878893
NaN
0.0789170366385749
0.124117490458829
NaN
NaN
NaN
0.0754555369544827
NaN
0.121798444303726
0.136459779611787
NaN
NaN
NaN
NaN
0.161768551095801
0.225547474268547
NaN
0.292662582493274
NaN
0.213539213085748
0.107345328904789
0.0349402052171042
0.09934221330523
0.184298898239576
0.201543800826269
NaN
0.317390381623804
NaN
NaN
0.234203654127573
NaN
NaN
NaN
0.216284320644095
NaN
NaN
0.123546312655202
NaN
0.219815805620981
0.0303116682549474
NaN
NaN
0.159527418199675
0.260544063460011
NaN
NaN
NaN
0.207729260708741
NaN
NaN
0.0593052541727617
0.0316616504631647
0.0676888522679641
0.168611968735867
NaN
NaN
NaN
0.0775528869310394
0.0335892868598349
NaN
0.0432687864507264
NaN
0.13325858178848
0.0761203202811416
NaN
0.0718501582115977
NaN
0.081813176611905
NaN
NaN
NaN
NaN
NaN
NaN
0.0582038113295764
NaN
0.188213235374265
NaN
0.138388161902408
NaN
0.296957930174057
0.264046620498678
NaN
NaN
0.264588064412567
NaN
0.2150274799085
NaN
0.0996734165206311
0.118758574054233
0.066664043531005
NaN
0.255469130746945
0.0847412642621206
0.212871843024936
NaN
NaN
0.224824396897739
0.229537449548524
NaN
0.14443249608081
0.272927515975135
0.096094919930118
0.115852144780668
NaN
0.0319217620971026
0.0292040212041734
NaN
NaN
NaN
NaN
0.0422635412763029
NaN
NaN
NaN
NaN
0.212076821468161
0.249791394183834
0.0282842712474954
NaN
NaN
NaN
NaN
0.0579012642899112
0.0325275255262691
NaN
0.0282842776362442
0.0771469045266181
0.204772569759583
0.0514644506130419
NaN
0.307536465227796
NaN
NaN
NaN
NaN
0.318339113356288
NaN
NaN
NaN
0.210917033171967
NaN
NaN
NaN
0.140863415806241
NaN
0.0783047724622548
NaN
NaN
NaN
NaN
0.212297840388032
NaN
NaN
0.315807758262123
NaN
NaN
0.0290715942584555
NaN
NaN
0.138250038873445
0.0473835965848229
0.040813026631258
0.0715986227046419
0.0656384362356486
0.189199553686488
0.176989236460955
0.101003292297777
0.195443322704066
0.220094002035056
0.314630069796774
0.0291258546369061
0.0371325771268964
0.295209865587961
NaN
NaN
NaN
0.197484754845366
0.0976373366705624
NaN
0.136265026371391
0.0820214270108059
0.0551471981421131
0.208230973099696
0.0860954187268088
NaN
NaN
NaN
0.15078184037682
NaN
NaN
NaN
0.274276076656892
NaN
NaN
NaN
0.0295679780723603
0.219522566671454
0.111736736725065
0.214416999015136
0.0741217595871818
NaN
NaN
NaN
NaN
NaN
0.0609125298731789
0.190797140204244
0.0519381197720597
NaN
NaN
0.0573794749121913
0.124608135743302
NaN
0.276724265373018
NaN
NaN
NaN
0.242999411427336
0.0713367814422406
0.0300484177455899
0.257384056587719
NaN
NaN
NaN
NaN
0.194644557858325
NaN
NaN
NaN
0.0757044001632885
NaN
0.310742021144092
0.0669386482071206
0.196173232956202
NaN
0.296365961519356
NaN
0.212533697472996
0.178484790251
0.273551560169545
0.141846935778189
0.123882795518447
0.0529914423761308
0.195965963515549
NaN
0.253026407016307
NaN
0.115150985395984
NaN
0.0544117885063931
0.197956225785128
0.0668238373875937
NaN
NaN
0.0334670641758493
0.126589883750918
NaN
0.248298703903549
0.252108244018921
0.181802054664809
0.284711841747729
0.271847212279973
0.10660633824072
NaN
0.0768667532949965
NaN
NaN
0.0972677844965036
0.128190431027714
0.15268071238268
0.117841459933442
NaN
0.314016970023284
0.106125455100791
NaN
NaN
0.270695439248962
NaN
0.13778808566342
NaN
NaN
NaN
NaN
NaN
0.0455129766556627
NaN
NaN
NaN
0.104661770517067
0.15892945391436
NaN
0.262372368996489
0.0360389473186687
NaN
NaN
NaN
NaN
NaN
NaN
0.103485570025977
NaN
NaN
NaN
NaN
0.0466381251969599
0.305248710152071
NaN
0.21771936570542
0.193476354544108
0.246718977848367
NaN
0.0589671503543646
NaN
NaN
NaN
NaN
0.111018121438741
0.260165420318618
0.16091937691494
0.156516991138291
0.0303657766463391
NaN
NaN
NaN
NaN
0.25307259274162
0.260300938984389
NaN
NaN
0.218045262982794
NaN
NaN
0.220318422556209
NaN
NaN
NaN
0.0982600659977965
NaN
0.27781605510232
NaN
NaN
0.30394907639408
NaN
0.232655452667722
0.214401609397068
0.104566839456289
0.0923782709686968
NaN
0.13246509686031
NaN
0.257928603521771
0.178724736307102
NaN
0.105309781383492
NaN
NaN
0.205231388533516
NaN
0.0667622108631157
0.314594135199701
0.255334467207856
0.203378687273401
NaN
NaN
0.113973513926668
NaN
0.319999999687641
NaN
0.235557210914394
0.0567551427913014
NaN
NaN
NaN
NaN
NaN
0.312325865119407
NaN
0.289926042187842
NaN
0.319999908957878
0.125429097723488
0.0316717464648609
0.100276889874581
0.29556458084004
0.0383848647956643
0.172298569983405
0.0405974849010891
0.162645424732959
0.164016668036774
NaN
0.195311554348436
0.20794225280881
0.177314562861984
0.0282842758812746
NaN
NaN
0.10224488398481
0.0637303880609377
0.161346029870561
NaN
NaN
NaN
NaN
NaN
NaN
0.187092841805148
NaN
NaN
NaN
NaN
0.319999999861043
NaN
0.254467648474769
0.0538637046122686
0.0805268560260505
NaN
0.104483256247047
0.209016886093203
NaN
NaN
0.188772628526619
NaN
0.192117990237014
0.0690807655726636
0.246974324156332
NaN
0.100216159914209
0.128521333914475
0.270617921002968
0.309724146097282
NaN
0.0306612371152127
NaN
NaN
0.225400140360499
NaN
NaN
NaN
0.127883234231552
NaN
0.240069440496793
NaN
NaN
NaN
0.272776094727597
NaN
NaN
0.292712363749138
NaN
0.0287907762087991
NaN
0.211413768703717
0.30369524181945
0.268955227624972
NaN
0.0458533644227608
0.212556203017997
0.103902836733989
0.219441515281799
0.192275231957811
0.0505190082531611
0.162318355037142
0.216514463039057
0.261145929355701
0.0928607614902865
0.297557127153063
0.192817515219284
NaN
NaN
NaN
0.100608543388034
0.20262815991209
0.0889684920461766
0.144768188420128
0.190514534301923
0.197739562515926
0.204033228825689
0.122741596465566
0.286999211106329
0.117024175198952
0.043046159679283
NaN
0.061009145411372
0.193225283052263
NaN
0.283885993807352
NaN
NaN
0.260675509151919
0.0587757137657827
0.153735707799469
0.0542501692367968
0.198949287117711
NaN
0.109345173265667
0.167114302756458
0.149771869937968
NaN
0.0780322387603838
0.257504011510727
NaN
NaN
NaN
0.223010650849725
0.116779099554824
0.319998960621168
0.133655716896811
0.143794859009538
0.132295592214902
0.0282842712484005
0.133822192519889
0.181574107077923
0.101089635989869
0.152351964206966
NaN
0.120312156031653
NaN
0.0655989866202644
0.147309581750927
0.132005530863522
0.11286987029036
0.171947915401689
0.0692528384063725
0.223426522946587
0.149786800903166
0.184297188748499
0.0354551486564026
0.119779646635125
0.198768010665538
0.142473024953054
0.12147547633167
0.127794989083937
0.0538814848397396
0.0740624001767155
NaN
0.313893766933028
0.0475934386365396
0.0365130982651217
0.0641702759657816
0.0990216157685179
NaN
NaN
0.0742348528090507
NaN
0.122486245015112
0.175475931806079
0.0580455732498215
0.203791968187314
0.244916436284503
0.19356239837927
0.162339794330467
0.171087641638185
0.149201386114718
NaN
0.144697054730038
NaN
0.218268538813131
NaN
0.04229949669513
0.184028662953926
NaN
NaN
0.0593035997016797
0.0465104911308416
0.162107863503516
0.181849961406318
0.132634513533817
0.073387462854177
0.101223333743606
0.0979921402786749
0.287225811733702
0.0591411080191344
NaN
0.120922234432049
0.029265253247313
0.127233731832263
0.170540832619046
0.152912618169007
0.13970106090735
0.176793555140037
0.03068222967635
0.120149729220139
0.0997308898240691
0.028284271247494
NaN
NaN
NaN
0.0964065244521781
0.04188797319538
NaN
NaN
NaN
0.165081144960065
0.0870150613115532
0.219511953058593
0.140216290384471
0.065776750158054
0.201803837862614
0.0310828152879787
0.244145370232233
0.182278363998448
0.241221851630698
0.0282842712476267
0.211958461422167
NaN
0.10036512766409
0.103661271063142
NaN
NaN
NaN
NaN
0.189241681102651
NaN
NaN
NaN
0.159528871209057
NaN
0.0989372852449109
0.315124558204431
NaN
0.100061303020824
NaN
0.124279273092862
0.173646736332749
0.0320948550272384
NaN
0.269879410374943
NaN
0.0449822745217861
0.0931332111581659
0.19223450863493
0.242537573921877
0.159319270177652
0.215691222287142
0.183595867019132
NaN
0.255693427611749
0.0451536495244184
NaN
NaN
0.0947014433693599
NaN
NaN
NaN
NaN
NaN
0.0471525002166694
0.0282842712474943
NaN
NaN
0.109310013561693
0.128573749007083
0.0998631006960206
0.175509356126033
0.0309028059454746
NaN
0.0282842712475084
0.0297424778354918
NaN
0.0366018425421409
0.036594312251053
0.0496651399022733
0.107355113860672
0.0282842712474939
0.28927276696129
0.0664621175554142
0.10409301937662
NaN
NaN
0.0377748100736565
0.222092121409827
0.0468297280260762
0.0286403181835956
NaN
0.0293754840249479
0.215230666074775
NaN
NaN
NaN
0.302293243395257
0.0342567025610432
0.0684756846592639
0.216700534327978
0.312751661362732
0.238658613548515
NaN
0.140947181333919
0.166323196626596
0.128869023711445
0.25332103826648
0.07388812801054
NaN
NaN
0.0468581420677903
0.185585634547648
0.137141794282658
0.029417042786632
0.214109825985134
NaN
NaN
NaN
0.0406914561720771
NaN
NaN
NaN
NaN
NaN
0.147256122071759
0.0293865453337514
NaN
0.0490758072073199
NaN
NaN
0.14842126117685
0.0367150538804066
0.216420402846581
0.0776403482103481
0.0343062452583286
0.0611184540219542
0.0340310140485073
0.0355178090752227
NaN
0.0465877818603165
NaN
0.0384388757258377
0.0282842712526035
NaN
NaN
0.0706391693179671
NaN
0.0282944262281425
0.0612520270205436
0.0499231757182441
0.221907717712951
0.14271804678989
0.0302370666961066
0.0324321311415456
0.0395478213417949
0.196111704475089
0.0923652398228171
NaN
0.114391902130453
0.07262335008376
0.0282842712485031
0.138684424483459
NaN
NaN
0.0347066977728029
NaN
NaN
0.0354606098961699
NaN
NaN
0.211008831290311
0.135737496519
0.169762446898165
NaN
0.135054052468268
NaN
0.0549988897712067
0.0650638033191837
0.0318910124591052
0.249113519562194
0.0982958717546445
NaN
0.0377817591882431
0.249392703459705
0.0474893106894398
0.125857855778948
0.129629963927001
0.176305089230695
0.135688380840059
NaN
0.140672508463802
NaN
0.10717686862663
NaN
0.0514290710120328
0.13730554111011
0.0341209691905852
0.028284271247494
0.0339531416978664
0.070967898994827
NaN
0.0384889669679369
NaN
0.146931462898505
NaN
0.21560200827071
NaN
0.0531717740259278
NaN
0.0417042868540221
0.312646298459266
NaN
0.0430201300626672
0.264119081186416
0.22362811564352
NaN
NaN
0.23060526015506
NaN
0.0475653885308743
0.0291496219139154
NaN
NaN
0.0282842712474943
0.223452806531131
NaN
0.0358546994527383
0.103103619391967
NaN
NaN
0.0306576440766799
NaN
NaN
0.0445758827610533
NaN
NaN
0.25075679004334
NaN
0.186768881401519
0.0991566488785428
0.0443303776833811
0.029001666650433
0.257167624676594
0.257082754328544
NaN
0.13356290719392
0.121153403595583
NaN
0.135535442261534
0.143197363493795
0.271164429840433
0.116458789917663
NaN
NaN
0.0366078794315605
0.319998633226933
0.0634062952118606
0.0607527271037697
0.0285786880541915
0.0288781154196925
0.0795910280394689
0.152450967723806
0.12785817433826
NaN
0.109800463221652
NaN
NaN
NaN
0.100818284981306
0.117419480336042
0.20114815091813
NaN
0.0501832665539518
0.254878766372846
NaN
NaN
NaN
0.044952506854996
0.0988296350079176
NaN
0.0547255193218562
0.0325380165260831
NaN
NaN
NaN
0.0411626555098505
NaN
NaN
NaN
NaN
NaN
0.0365488497646655
NaN
NaN
0.0675769431648446
NaN
NaN
0.0326846549531297
NaN
NaN
0.112278887493881
0.287339818608845
NaN
0.170527899240247
0.120700834540934
0.169595364676039
0.0724334314658087
0.314111954068636
0.125574436926962
0.0283137477117777
NaN
0.0282842712474937
NaN
0.208603889337823
0.148657306226371
NaN
0.170344673879623
0.165926637824307
NaN
NaN
0.0293786239825528
NaN
0.122148506164029
NaN
NaN
0.154300930324287
0.0282842712943947
NaN
NaN
0.142856150612864
0.145463286161005
NaN
0.0347927755526956
0.195606972888014
NaN
0.132790013021859
0.033879906497493
0.102010714954112
0.0988688374036843
0.101215229411437
0.143216564685708
0.0954472586731237
0.0282842712510283
NaN
0.118689444592272
0.0338894907487535
0.224054528618567
0.0282842712484663
0.0368339169717934
NaN
0.126519426144522
NaN
0.115896497764677
NaN
0.18924300163989
0.183918440107957
NaN
0.137707745226252
0.0688091427498859
NaN
0.0296152152306188
NaN
0.0297679087655241
NaN
0.146952521930718
NaN
NaN
0.284281494903131
0.273436377236423
0.042981321236295
0.0283712622958216
0.0341426094726624
0.17348278360494
0.104822227057724
NaN
0.098456308973826
NaN
NaN
NaN
NaN
NaN
0.200700891756741
0.158308878952997
0.0565965540616816
NaN
0.0283576552556094
NaN
0.135722072701993
NaN
NaN
0.140563700002021
0.0286682149249564
0.0312217882039943
0.197825327972809
0.208618433117017
0.294340675951422
0.105429580479826
0.0441067799597249
0.0628738434082783
0.0619996447671269
0.136174188278118
0.223680395925414
0.108533321503739
0.0890475107398557
NaN
0.276256075310739
0.200809712141498
0.0642778210322891
0.0306131972158595
0.0345462963835621
0.0297911763026542
0.289948294824066
0.0462705337565032
0.0357802727238329
0.0483567784746338
0.0508813070722625
0.028284271284261
0.137503348841367
0.300917527406907
0.0334746825803888
0.0373490440390466
0.0324928295432127
0.0517068735425976
0.0434720070481388
NaN
0.0392964138264284
0.0979577179919854
0.0609451094642803
0.18098600016045
0.0341423018997729
NaN
0.232303932859945
0.0631410108898061
NaN
0.305463148487356
0.15652637537784
0.23113460907065
0.0637436026239863
0.0835276197876444
0.135556409148079
0.170867824239192
0.0371165698633153
NaN
NaN
0.197365359313853
0.269935121999742
0.101329683025745
0.24031322323699
0.0778495465606825
0.169676859526633
0.22496848269069
0.112384689282033
0.0629747281871674
0.228321314209627
0.180031584165171
NaN
0.209868670938664
NaN
NaN
0.0687533429884782
0.0902127705972547
0.0678864809734046
NaN
0.140811560220394
0.167208026152831
0.0869368439639338
0.180628070375798
0.264807548019484
0.217000713360905
0.0817864822816112
0.113087226366227
0.194123043274076
0.173911362102116
0.0919499685271689
NaN
0.111933972319224
0.196058407501156
0.156317387716308
0.251534956142859
0.212752880942979
0.229028481459427
0.211315539915008
0.220522709564037
0.0967262149063056
0.0456928178385414
0.0320942887785865
0.0939097402152004
NaN
0.0538918024802932
NaN
0.0553898149989533
0.287197320829185
0.0612408448636904
0.0287878107765594
0.162215826864171
0.153483443242878
0.0301826447798331
0.0756478033397207
0.0282842713297683
0.0282842712749067
0.0399432339414143
NaN
0.0302090304588329
0.0401338718117125
NaN
NaN
0.229152263201914
0.0330440975548755
0.138436435220089
0.0284608041701293
0.0295503195236714
0.121317916408685
0.0417845393779515
0.049100720057256
0.120274707041312
0.0913357528214109
NaN
0.0544845866655249
0.226848824800286
0.0373111237319929
0.0693752691823438
0.103147675715085
0.0335307170221267
0.0633894761746866
0.0833202332060527
NaN
NaN
0.0673961740942852
0.0564123828671248
0.0728810930165207
NaN
0.0467137813576737
0.0751053246705611
0.147817293571096
NaN
NaN
0.0782072715663555
0.212514621891388
0.240161886017147
0.307166419022699
0.232733414481272
0.253436972085939
0.0290267419951722
NaN
0.0754806408799435
0.199835667522972
0.205592250546189
0.0282842712476577
0.0381434785276994
0.228301159000064
NaN
NaN
0.155732749699517
NaN
0.0537024080117171
0.166968515853609
0.0937358292810753
NaN
0.0308062053921081
0.0445863775564217
0.229107654604848
0.233067948140337
0.201211228280367
NaN
0.0840772539539707
0.0685402736167312
0.0855703710982793
0.216733524917154
0.0317294458505449
0.0472777466385491
NaN
0.177911254675582
0.0936163034715799
0.134534617345618
0.167426770878581
NaN
0.0471984315352908
0.166388274715621
0.190165357505813
0.164354836701668
NaN
0.201958013938613
0.179234068774586
0.190624823543484
0.0872729305833179
NaN
0.140272895114644
0.283240325334545
0.285798752890697
0.201577841098646
0.306702971011354
NaN
NaN
NaN
0.0808419626889008
NaN
NaN
NaN
0.198595887023589
0.121884972425498
0.11158242344246
0.149231846951029
0.242956474073243
NaN
0.18880949114659
0.115812512498607
NaN
0.0316774580231276
0.0463673676914948
0.0984298456593278
0.236533717240185
0.0910621740919916
0.231871981253493
0.181412164232809
0.0614712576987457
NaN
0.214086950996429
0.22586116705328
0.0953894848296765
0.215433195049368
0.276388362259119
NaN
0.224256305473589
NaN
0.250685073917483
0.103981109036583
0.0735074576624958
NaN
0.304610024476607
0.071499297313969
0.049876604269489
NaN
NaN
0.0296027583051806
0.0495537637423507
0.0572689736552355
0.0737859837013902
0.0293718047237287
NaN
0.175064945585157
NaN
0.0622110662910759
0.257951587314879
0.0474619367256472
0.138382506769595
0.0309255414160934
0.146929448118702
NaN
0.319999769248802
NaN
0.0754227164436916
0.0782868882393257
0.154686976099595
0.26641663044662
0.0322421273051786
NaN
0.132853902771831
0.111182002222055
0.192902472715571
NaN
0.123032063780481
NaN
0.271597575151451
0.133914486671117
0.165988286692084
0.23079231774845
0.177484570411685
NaN
0.066742247472074
NaN
0.240325335511031
NaN
0.0445058763363186
0.160733287954744
NaN
0.223200248395195
NaN
0.238398424572483
0.028444831104961
0.174997281986536
0.156216738392951
0.0445586336219807
0.0699779733536127
NaN
0.0548243763894091
0.204727138662259
0.0658215337074787
NaN
0.260444364278573
0.0432099073051759
0.128736093617637
0.0885434879650677
0.0573272660118974
0.149783774969296
0.115493541377528
0.106796425171962
0.0966482017362766
0.279340577119641
0.0829456929204792
0.230877389711929
0.150135371887146
0.107777293715962
NaN
NaN
0.0795255173727872
0.180258984213849
NaN
0.20486536690172
0.175008563151142
0.161806850326168
0.139856219027421
0.0853044080442686
0.168381805434607
0.116408403674801
0.138826103938366
0.0696745029316871
0.159626812298726
0.21662481143134
NaN
0.222743766161006
0.0355298072139051
0.234792691156532
0.186108656602291
0.0282842712481719
NaN
0.0300753663891443
0.116260788570361
NaN
0.0322785730667744
0.0569491811520877
0.0536088681539908
0.198617561183031
0.075804853454042
0.112453106872242
0.209057973465828
NaN
0.271045494344389
0.0282842712474938
NaN
0.048389030753432
NaN
0.119525445427179
0.278358490828342
0.0549838829507096
0.0795461636942132
0.0728772031615207
0.0361675045835764
NaN
0.176490308173798
NaN
0.182696017414911
0.131658275797561
0.264132821559244
NaN
NaN
0.272918646723505
0.222274199604283
0.103582768794072
NaN
0.0531130127613245
NaN
NaN
0.245392660741622
NaN
0.116816813980921
0.0553689812233303
0.219536140843214
0.151690938017092
NaN
NaN
0.162406569359589
0.0851071509150444
NaN
0.166523999749465
0.317755754465422
0.17022402665348
0.261138382057003
0.0813774181509855
0.265254564876955
NaN
0.0765973639174798
0.0431877830414223
NaN
0.137743741666336
NaN
0.155897761553991
0.169921358168636
0.155029257271246
NaN
0.187130261069017
NaN
0.274988899518754
0.0920132862679869
NaN
NaN
0.141874990424839
0.195003432467754
0.229577217394924
NaN
0.260997642609361
0.172718160483172
0.121940648692916
0.231068868980968
NaN
0.208616695347643
0.0419055336191758
0.0895634207630253
0.185103541956979
NaN
0.190955265186686
NaN
NaN
NaN
0.180917494527959
0.21235562322819
NaN
NaN
0.312715419929955
0.200068717161329
NaN
0.31999878169846
NaN
0.229744034441362
0.220804036035577
0.167181909059685
0.0841594618683475
NaN
0.277657257641991
0.244260347210508
NaN
0.244240236297573
0.199632123098802
NaN
0.200446122593919
NaN
0.233386947491058
0.316657768301082
0.0417023850207448
NaN
0.164767727031095
0.130333034133496
NaN
NaN
0.167644277916979
0.205838897320113
0.16446992317486
0.133409331024913
NaN
0.0394292363393475
0.140625476637055
NaN
0.091535719631142
0.0512891307344258
NaN
0.190449561943808
0.137727046684319
0.181907223869787
NaN
0.138243324757021
0.122609957532071
0.117023411931839
0.174513936582032
0.190667282221775
0.0520661018086563
0.185263537412509
0.283604114978041
0.237336668688989
0.227474064900641
0.120959276424101
0.130668743075639
NaN
NaN
NaN
NaN
0.237532177680815
NaN
0.167976557227714
NaN
NaN
0.193523424544792
NaN
0.124713845157087
0.308290315587341
0.285004244377872
0.17860161385391
0.303558247380404
0.177955173488831
NaN
0.21475251461469
0.0705310666251552
0.0470411992946499
NaN
NaN
NaN
0.144879126531113
NaN
0.143871759713578
0.136019214959995
0.0434357530205028
0.238614495176426
0.104002339015249
0.14926409896195
0.184792704529077
0.15218406549734
0.101011058807099
0.190953769630655
0.149989290815767
0.194070305958317
0.222861401107116
0.254081319830912
0.236786348265942
NaN
NaN
NaN
NaN
NaN
NaN
0.2139322807564
0.0920813321592899
0.10807052238008
0.138943612078659
NaN
0.0710617930528437
0.0327346537084728
0.205132986663622
0.108745418172106
0.144710461018821
0.0871743661778351
0.201336780089916
0.127821530952228
0.0583696303727925
NaN
0.182026537996178
NaN
NaN
0.0969569041833959
0.307908541635528
0.0895941388711805
NaN
0.151505622241063
0.12138076127602
NaN
0.202356546220388
0.178737926255108
0.217158860490032
0.0467473637828368
0.067185724796726
NaN
NaN
0.264757644152709
0.255064725997089
NaN
0.232844105730293
0.271721187927573
NaN
0.0486805541654256
NaN
NaN
NaN
0.209747192390856
NaN
NaN
NaN
NaN
NaN
0.124769439590632
0.162853459470262
0.302958519164198
NaN
NaN
0.168125148576713
0.088686983971478
0.211214989478936
0.140937731363205
0.210039248990344
0.319679217629293
NaN
0.152974808264515
0.0720647263011634
0.222577589207444
0.109971009844282
NaN
NaN
NaN
NaN
NaN
0.172627062142713
0.0314307922259178
NaN
0.0739725229926148
0.0991089059775534
0.196698756065262
0.0948422046536988
NaN
0.140429959428063
0.217946019238149
0.114510772455031
0.238875832347605
0.209131024164841
0.224186218334079
0.16322286779266
NaN
NaN
NaN
0.191770924414119
0.294562094855129
NaN
0.192163380408644
0.0975412796144247
0.0923707767855386
0.197188461735966
0.171278452147385
NaN
0.0745989387764832
0.194127956070449
0.138610280910973
0.216642435076548
0.0428512742636533
0.182721523585678
NaN
0.207329511700993
NaN
NaN
0.110611811847507
0.201618215943391
0.187929707081583
NaN
0.229111770465674
NaN
0.232310783768286
NaN
NaN
NaN
0.0722886421022835
NaN
NaN
0.250009974604573
NaN
NaN
NaN
NaN
0.0738461260570368
0.0477605890102001
0.0533819036120563
NaN
0.308162990276086
NaN
0.108109355606726
0.098400006407175
0.16931160922145
NaN
0.056681630500981
0.135385560580219
0.168857468349325
NaN
NaN
0.176852662223227
NaN
0.196208209525364
NaN
NaN
0.230186923095602
0.274709321700943
0.14778025885637
NaN
NaN
NaN
0.0713908085611665
NaN
0.216796767536671
0.138468940965894
NaN
0.228416150735341
0.312829752861448
NaN
0.298881018627843
0.0699034797429152
NaN
0.221805165012376
0.0899411784150267
0.261522172848174
NaN
NaN
0.271083479694706
NaN
NaN
NaN
NaN
0.22985212551943
NaN
NaN
0.273315693985431
0.215443618465391
0.0745977478554176
NaN
0.183339510779049
0.254128633940056
0.173725350119942
0.199461732268082
0.19797917942446
0.131631000945727
0.257154823206211
NaN
NaN
0.151552936368389
0.152855081146891
0.280222854998108
NaN
NaN
NaN
NaN
NaN
NaN
0.114812027493702
NaN
0.215249453321182
0.127184229144301
NaN
0.232195363812794
0.0852603829986238
0.124226550738425
0.0944675513428136
0.273943608298137
0.0900117386274608
NaN
0.0738997849871391
NaN
0.0894054308980606
0.10785035870781
0.0781926690572947
0.274628007335032
0.0778541851631254
0.108394526984324
0.148922839138883
0.0311926244351569
0.277607811333185
0.0481531519735268
0.043974959623476
0.0282842712515591
NaN
0.0331579896098053
NaN
0.171670186754008
0.201227371114254
NaN
NaN
NaN
NaN
NaN
0.17315177958149
0.228875191843855
NaN
NaN
NaN
NaN
0.117130107560441
NaN
0.0372635826397983
0.0283684240009605
0.0764777097778186
0.111253044336473
0.106613503128166
0.181580822944541
NaN
NaN
NaN
NaN
0.275533921225795
0.159780537101567
NaN
NaN
NaN
NaN
NaN
0.0872436190713129
0.0948598473432124
0.205101278932276
0.240991406621311
NaN
0.286992795203805
NaN
0.249954218310684
0.303474597849401
NaN
0.242869993142234
NaN
0.0902689985509441
NaN
NaN
NaN
NaN
0.121757666791126
0.141877292025919
NaN
NaN
NaN
0.301570126090235
0.151209733080946
0.117785692388918
NaN
0.144324218492598
0.217299711283263
NaN
0.144997566729757
NaN
NaN
0.28402078743868
0.218444563877416
NaN
0.10096929381873
0.0674163833012825
0.0915850644833591
NaN
0.0975971072474597
0.0908528602055922
0.111154561833179
0.104724591119499
0.127820756983028
0.0948664603074693
0.150681109317118
NaN
0.112858927322395
0.0864781940365433
0.0592090192059409
0.187429688118254
0.0542942296056756
NaN
0.135921309101633
0.24323572459789
0.0282842713149734
NaN
NaN
NaN
NaN
NaN
NaN
0.0677020603075781
0.179989588552105
NaN
0.0695007020427166
0.0418611315719969
0.0282842720922984
0.240468489952837
NaN
NaN
0.276433727881302
0.252402961495128
0.27728721451657
NaN
NaN
0.0324697013222537
0.111575901183987
0.170322905822254
0.282438211690314
NaN
0.108993654183386
0.190136838598251
0.0516925878501727
0.0449736707832432
NaN
0.201105069901437
0.126026261669416
NaN
0.155736038032125
NaN
0.0327153864540926
0.0353160148393232
NaN
0.236815417358619
0.292476469628103
0.129997114245773
NaN
0.116250319939197
0.0391908645312825
0.258493132067073
NaN
NaN
0.123250396103982
0.0291380294770181
NaN
NaN
NaN
NaN
NaN
NaN
NaN
NaN
NaN
NaN
NaN
NaN
NaN
0.179374847885797
NaN
NaN
0.118570287164265
NaN
NaN
0.191056026948587
0.208756436189689
NaN
0.029352540020482
0.0564783805188464
0.127674684908623
NaN
NaN
0.19981224953223
0.0397403591392216
NaN
0.261047614582125
0.31451150939215
0.068763629575456
0.26423837789365
0.256102256779233
0.128149079074025
0.149224128975878
0.266635367147174
0.235118966165608
0.0364783740040061
0.251642572055036
0.170437559571899
NaN
0.12373949837029
NaN
0.220309346530819
0.0282842712529339
NaN
0.0798631442142425
0.127896112204295
NaN
0.177396993064199
0.170377911894143
0.148024813043884
0.204911989893718
0.142380291378806
0.187498372620918
0.21115592300505
0.208650743535827
0.160441344104426
NaN
0.0318610633329572
NaN
0.212805190052674
NaN
NaN
NaN
0.231083003943655
0.0880943026062912
0.226217420319364
0.0544995676001721
NaN
0.189006846335945
0.247956351819203
0.0648810175442622
0.0370362442040941
0.0515896837707032
NaN
NaN
0.0441138412182066
NaN
0.0528789817340167
0.122158772608711
0.0438387625933814
NaN
0.232084894290964
NaN
0.0435118393365017
0.04806701652357
NaN
0.0282842713094392
NaN
0.0360583695097888
0.137594959624777
0.150204905646994
0.0498662244142619
0.0408974688902291
NaN
0.0327494739945243
0.045409777517785
0.149926007793782
0.0660356466455299
0.0887303234934298
0.0460336279019565
0.210759219337112
0.058318100522288
0.0315648855420576
0.16732049545264
0.197107178252238
0.0572751276251266
0.0647010278127073
0.166300499480661
0.0304468548386462
0.0375732160992771
0.0368035744787476
NaN
0.271679043479485
0.14116129682917
0.239820270406724
0.228012123701329
0.247969384119436
NaN
0.299374907718047
0.222370323003157
0.202160333508619
NaN
NaN
0.0926086965665227
NaN
NaN
NaN
NaN
0.178479374850014
NaN
0.0282842713713337
NaN
0.229859852941193
NaN
0.141115434444625
0.298891974049837
NaN
0.0282842712654159
0.0768755988237717
0.0301230438424466
0.0562391188741692
0.0296706696318217
NaN
NaN
NaN
0.120453211666506
0.0282842712474956
NaN
0.0423558457351038
0.110664236907143
NaN
0.120923517848528
0.308722216562723
NaN
NaN
NaN
NaN
NaN
NaN
NaN
0.308075191079564
0.119386371400688
NaN
NaN
NaN
NaN
0.262718069214736
NaN
0.284830506541181
NaN
NaN
NaN
NaN
NaN
0.247823686375724
0.170880304463583
NaN
NaN
NaN
NaN
NaN
NaN
NaN
0.256966867077755
0.239683981597802
NaN
NaN
NaN
NaN
0.270327125622681
0.0312057872741688
0.100830751061784
0.246867983924131
NaN
0.0472578807369217
NaN
0.17821741399986
0.199331783425612
0.138013078856917
0.193821801960423
0.0735328935237581
NaN
0.0696348557070768
NaN
0.0941495382887375
0.208457344892685
NaN
0.145320070849392
0.0509042107197846
0.208662889654644
0.166949161569564
NaN
0.164040175453393
0.261640189551331
0.0655991626166238
NaN
0.291640222681894
NaN
NaN
NaN
NaN
NaN
NaN
NaN
0.117282826004103
0.241700905351861
0.0301849103406968
0.149905938391476
0.0409757781029779
0.0602538658837427
0.0885974274155392
0.118063654338208
0.300786935595612
NaN
0.0465572080726692
0.0507253794307428
0.0726068025732327
0.178139197922237
0.045742098784801
NaN
0.029426288606916
NaN
NaN
NaN
0.0384147977959331
0.0478023151600748
NaN
NaN
0.0318617062874755
0.031038101384849
0.028284271261126
0.226552291791509
0.173891946720201
0.0563441729417544
0.0590672147827803
0.248218862471684
0.03803284779525
0.209302280890376
0.0306961419021631
0.0288082068792011
NaN
NaN
0.098566867539635
0.0499929624510853
NaN
NaN
0.0444487063941794
0.168237781078413
0.136495373127935
NaN
NaN
NaN
NaN
NaN
0.315564356084307
0.112837358624448
0.212172459582429
NaN
NaN
0.0378781764828642
NaN
NaN
0.262296358526583
NaN
0.3027902695295
NaN
NaN
NaN
NaN
NaN
0.0349494188779952
NaN
0.18758682882917
NaN
NaN
NaN
0.189958140314087
NaN
0.0553901943399376
0.108090587833537
0.0435452979747143
NaN
NaN
0.0467791146779734
0.15128099996867
NaN
NaN
0.301391448114883
NaN
0.109955476566555
0.274260966884231
NaN
0.173844989768945
NaN
0.168738606432388
0.0589502957281955
0.286864879901625
0.174199960178864
0.244764075667569
0.130257764019495
0.303986092758344
NaN
NaN
0.196156384576278
NaN
0.0643568492621411
0.291553425113657
0.18057764849071
0.224775092618782
0.196953851800152
0.174088357097835
0.307367749423535
0.158446764291086
0.0282842717425155
0.0664024305567492
0.121548415543146
0.240816588910734
0.189652485589141
NaN
0.127991296709686
NaN
NaN
NaN
0.0472896124728013
0.195925306405527
0.275280261401448
0.0431663185195675
0.0439527556167183
NaN
NaN
0.0986700888387166
0.058277865343777
0.0586893958045954
NaN
0.257254592817563
NaN
0.0469711653009769
0.0282842712524307
NaN
0.0378965117338642
0.0664843193230694
0.0842799095778969
0.0812647957243795
0.0282842712474937
NaN
NaN
NaN
0.191610635186769
NaN
0.142086679087011
NaN
0.0656850369482978
0.0331275785876836
0.0298484116348817
NaN
NaN
