# Supplementary material for: Diversity of spatiotemporal coding reveals specialized visual processing streams in the mouse cortex
Source: Nat Commun. 2022 Jun 6;13:3249. doi: 10.1038/s41467-022-29656-z (PMC9170684; doi:10.1038/s41467-022-29656-z)
Supplement: Supplementary file 7 — Source Data [file 41467_2022_29656_MOESM7_ESM.zip › source data/Figure3F_RL.txt]

q
0.592022031365251
0.943895297115034
1.4999999999274
0.941529425649169
1.49999999999998
-0.332616770980792
-0.265456759258501
0.456329246277479
0.472369848160206
-0.812423253620506
0.356504806340091
0.473771165033097
-0.147940399009813
1.49999999201756
-1.48037865283591
-0.380870133233586
-0.0629045636646298
-0.293022288475161
0.00453736453495613
0.459073641506873
0.0802684359035548
1.33652038033149
-0.356086893274349
0.875951495515222
0.918004266697768
0.809811846764745
0.855915250086154
-0.486992493100892
0.623649702340402
0.403917103403615
1.37977804927444
-0.758063712912139
-1.00852087288893
0.0630592100173723
0.369261841420364
1.04056024123082
0.67597474994844
0.699987522773554
1.03271681362285
1.26136909571397
0.470492686476994
-0.350650434192001
0.323769338605819
-0.436269538624909
-0.317772164930916
-0.497897832273927
1.30482691312323
-0.473054818495026
-0.803751497785033
1.12974348515536
0.0928179003463542
0.0506861848396529
0.805410050109166
-1.4724634657387
-0.845458983628298
0.590082653696539
-0.278570783816682
0.323923983395025
0.937686730888647
0.851794636960239
0.38211269957075
0.784291969880512
0.884806767877036
0.596774548782863
-0.519026278522116
0.942383951764254
-0.0512035806795297
0.260254878243575
0.289750883014765
0.458050908630923
-0.746741203511077
-0.188407380811858
1.49999487096455
-0.247687957031679
-1.44167243875894
0.503356137711733
0.326402982714386
0.902634211534314
0.402401904959575
0.548461851992698
0.344619052705333
0.144417679573911
1.49999999946397
1.49999999557108
0.23780093663036
0.146283435784673
-0.605723355850613
1.10387639681742
0.471639028468926
0.964630098023514
0.0889945926967478
1.25612350245068
0.0470547831015237
-0.769832854164795
1.26515497409738
1.49999970381217
0.908305525502868
-0.0311694773949977
0.952215002593414
-0.57625471940612
0.886931496309871
1.49999999818154
-0.0798217382123233
-0.204473970821767
-0.0321403946048695
1.49474750176741
0.964835545033355
0.985262208698965
0.681129650231581
1.49999028050753
0.922350558405872
1.31386360262646
1.33939899919388
-0.505608940255181
0.317923406575376
0.496566161161265
0.807347182179703
0.605230169071
-0.517291234037918
-0.342455117291214
-0.715983984189773
-0.185432824508969
-0.0803176445574932
0.686452024457867
0.424028834518603
-0.40831123428005
0.263011862028683
0.602001511696968
-0.324066152147924
1.39267149298926
0.113206853516684
-1.49999999999998
1.06164274498755
-0.071262759731743
0.863359944370674
0.256878314262145
0.625185767898746
1.499999995052
0.636606324133575
1.49999999889439
0.907189416983938
-0.357806737435204
1.49999999999998
0.114054640569688
1.22619221331775
0.887721348406106
1.07666847650462
0.972081036156059
-0.0833272320730155
0.326708761874271
0.957993704525716
0.48250597292626
-0.260643512483706
-1.49999999999998
1.12585178547503
0.267820593107593
-0.208973543120833
0.799655995912186
-0.134650366757043
0.0345896612245358
-1.01023236405503
-0.0245016813941232
0.795127175190587
-0.0821044401057374
0.687105079559755
0.647441497850282
0.597252637651524
-0.373404490210115
0.658016705865423
0.368195709767524
-0.215888231790216
-0.184057712987405
0.314781436630098
0.243284468649978
0.42581622840388
0.639906293901456
0.239016969163002
-0.771942379579256
-0.213966713353236
-1.49999488795274
0.528278285940895
1.49999999999998
-0.712837438012881
1.49999999993681
0.768415901675791
-0.296319638199716
-0.0479853470922606
-0.323428823443054
-0.191419400745175
0.829070588525602
1.40865873601961
0.658185447762141
-0.250682172733706
-0.370365883400972
0.538942327893628
-0.546829779998897
1.49999987605763
-0.490640235546255
0.538977327277466
-0.851233289053145
0.481204162052892
-0.326840235803024
-0.0261421033444851
-0.144155790184187
-0.282728516636457
-0.35170370151102
0.310731134957579
0.874053785231142
-0.741745748987508
0.680874310598253
0.146666564137632
0.333072092204677
0.275791918011894
-0.326479349092772
0.623688911183685
-0.0894330360677084
0.081412393193521
0.637034777894448
1.09573659703
-0.534939294553549
-0.023529315308915
0.0411769344725126
0.338440010182635
-0.0500837343960321
0.00411298823150721
-0.140240337724301
-0.579509878669249
1.47387857829599
1.49999999994554
-0.0793291478420074
-0.123341830061388
0.981236666547523
-1.49999999237167
0.407753908913096
1.32668651169989
-0.281801802028805
-0.372419676423951
1.03754592732876
-0.633444067891452
0.9286423573406
0.746354068642396
-0.22921950911405
-0.0364006424632735
1.49999999990654
0.321201073530148
-0.445590533838331
0.886854430954713
-1.49999999869458
1.21990328012085
0.965761024190997
-0.40038465917983
0.318481722342856
0.0545722554202134
0.981801485288478
0.700642126150993
0.883391310434106
-0.543447330430042
1.32195402342778
0.59090107218973
1.4471947477319
0.296321984817826
1.49999999941387
-0.700969175101219
-1.34237280599058
0.289172299392435
0.684143534325333
1.16865491050915
-0.969885379208663
-0.8106395464172
-0.00125879997566292
-0.242050035024532
0.26283641173438
0.494939237123381
-0.0720505074832835
-1.08029675892813
-1.49999999999998
1.49999999794212
-0.337057340595885
1.08080373021458
0.476518747350194
0.762812095885408
0.649868302166342
0.134053023162976
0.618068235648845
-0.361533705588772
0.636684362579025
0.186313920484434
0.816211723471006
0.380136901023067
0.405617434544862
0.41808489992908
0.000692388389337488
-0.0394670527299849
-0.263064948835524
0.575810921873432
0.738776250248268
0.56937699979887
0.0551091728914522
1.33481382126394
-0.600080099386444
0.587180713428381
1.49999999980415
0.529956253758272
0.139473788426851
0.627027481910538
1.29150706352435
0.351894073692157
0.644050218230747
-0.0597345200921138
0.314416348336759
-0.0853430163305699
1.49999812055898
1.49998278010237
0.198078255127548
-0.0679088234095498
1.49999999997804
0.459398613589363
0.130145093756343
0.205084837078889
1.4999999560949
1.43469926452291
1.48398250457326
0.324820273376861
1.13665712692335
1.28095223694998
0.435222965538115
-0.0799710585723455
0.337081118955719
1.49999994344213
-0.0114968486275104
1.31009746750392
0.87833253045786
-0.294093265518976
-0.329849826238218
0.392588240519895
0.206946252019224
1.11922498932783
0.495980147724689
0.0747070823147549
0.803802889512723
0.751417193689851
0.90831195492817
0.987639715254224
1.49999997880431
1.18986861063967
1.24927417456347
0.60733178105988
0.31410701970574
0.445713489320708
0.586948063585436
0.130210755460088
0.390163930085109
-0.0304486560394878
0.0625729516414179
0.755847229509338
0.425384596606603
0.558175701037356
0.358039702041125
0.0637344361644183
0.242923462731803
0.577071685778196
1.4205456724395
0.394831486776484
-0.283936586927766
1.49999999996764
-0.724292834388204
-0.521930486559531
-0.972588164090424
0.19489651805496
-0.130372899034132
-0.612530250601799
-0.478779402804082
-0.344174353380814
1.49999999997117
1.07702801912176
0.155172190311563
0.904509719002707
0.769556605032363
-0.0802905625435673
1.49999773385158
1.49999928880107
1.30670690033474
0.720295223488242
1.31937565369097
1.49999999998898
1.02845778120512
0.184758647342716
-0.325221410384904
-0.623673031591136
1.1380901253296
1.43820976287006
1.49999999904283
1.49999993436011
1.4999999939683
1.38690434407379
1.49999999999998
-0.0842313410697743
-0.205479504923048
0.144830634426337
-0.268853150705308
1.06527032557397
0.897236447039396
0.986240861375285
0.768938945316593
0.606286899724134
0.285361808934137
-1.29338266502644
1.07983872940225
0.170308054778514
1.33455709432986
0.138093039275229
0.118392469987707
1.49999999649505
1.49999943660072
-0.379618884385618
0.567953861661586
-0.297983073968323
0.776856105823978
0.981733767809294
0.0631103534030186
0.0997955789579856
0.524635607127524
0.788544563003928
1.49999999998247
0.778607776465558
0.911636828892976
0.645933609950124
0.0925788155341787
0.467495819216525
1.49804377017631
-0.111259707914045
0.261845441658991
0.256223518148418
0.337346896064969
1.49999999999219
0.607440075845612
0.829466728626422
0.469124345863381
-0.311198467557696
0.0308277686068763
1.49999999901342
0.515772933448681
0.333431177908679
1.15258364037739
-0.200913419820905
0.138886658422019
0.146745883163641
-0.054231692622441
-0.0280637490995789
0.536348846402509
-0.60615166359096
0.17960906275973
0.0173208463133471
-0.182068960663417
0.435972160893171
0.495699157447622
1.49999999998217
0.733865980314573
-0.739419428426034
1.49999999962108
-0.307275767907275
0.00416563130429922
-0.154459531620451
0.986699786723252
1.49999992064625
1.49999999519135
0.00269650057006214
0.352915083041171
-0.607285277067892
0.399941642155046
1.49999901112427
0.329798840485793
0.759117529965318
1.49999999811627
1.49999995992299
1.49999999999998
1.49999999999998
0.676419427154976
1.49999966416104
-0.176023152056022
0.568075283137421
0.429888365523851
-0.299699821986075
-1.44474944948396
0.573445366519689
-0.282547940633435
1.39650041071595
1.19822656433651
1.49999984465452
-0.603749937124596
0.307528342386583
0.547384172958469
-0.951666194826879
-0.214484082733347
-0.311899678899734
0.153854908066886
1.09838698484034
-0.108898150090359
1.09930944956053
-0.139289702176805
0.965342896636554
1.49999999956829
0.0100851262761751
-0.0959133620709845
0.097852656253403
0.910317136883325
-0.00662246236268329
1.06522361842607
1.31095901296665
1.49999999999997
-0.520970539621776
-0.480218347129331
1.49999999999988
1.49999999999998
1.49999999999877
0.212891658344887
-0.423567504404847
0.210192438804051
0.606050463438688
0.690262838293448
0.504283111469438
0.446394837483533
-1.26716798237354
0.458944100435102
-0.508995452689978
0.660660887261877
-1.10448237629896
1.49999999999776
1.26564753846821
1.49999999999998
1.49999999932684
-0.193042458403192
1.49999999999799
0.913197577918051
0.678964342798528
1.49999460280614
0.715428408810026
1.49999996202054
-0.771412009764526
1.49999999947594
-1.49999978474329
0.591690328433023
0.614196791380873
1.49999999946809
1.24428011463194
0.187201076924579
1.49999994347416
0.269882634454926
1.49999413733082
0.386245935509991
0.997191240256278
0.578900210748116
0.943863188134656
0.232562415268122
0.0379347890761518
1.49999999938367
1.23308942772921
1.49992502526435
1.49999680835403
0.894856693665431
0.511991825254638
0.118874791402685
0.203767837302917
0.895269604220043
-0.108434207698541
0.543544951828573
0.29434200600194
0.242887578915811
0.438596942245776
-0.209935686708268
1.49999999983124
0.408743157316819
-0.0358141578596831
0.20879733083349
0.956703818142753
0.230840389499112
0.0635202198426133
0.391781608446653
0.132253672837204
0.472867339370068
0.019288381761338
-0.874165131611533
0.808524608622213
0.89222286327016
0.747160147928503
0.561105419998557
0.433880190177084
1.03205196565997
-0.22493533570104
-0.00953126594801874
0.346321323545716
