# Supplementary material for: Diversity of spatiotemporal coding reveals specialized visual processing streams in the mouse cortex
Source: Nat Commun. 2022 Jun 6;13:3249. doi: 10.1038/s41467-022-29656-z (PMC9170684; doi:10.1038/s41467-022-29656-z)
Supplement: Supplementary file 7 — Source Data [file 41467_2022_29656_MOESM7_ESM.zip › source data/FigureS6A_bottom_RL.txt]

Han 2022	Marshel 2011	Andermann 2011
0.500000000000022	0.5	NaN
0.500000000000022	0.5	NaN
0.500000000000022	0.5	NaN
0.500000000000022	0.5	NaN
0.500000000000022	0.5	NaN
0.500000000000022	0.5	NaN
0.500000000000022	0.5	NaN
0.500000000000022	0.5	NaN
0.500000000000022	0.5	NaN
0.500000000000022	0.5	NaN
0.500000000000022	0.5	NaN
0.500000000000022	0.5	NaN
0.500000000000022	0.5	NaN
0.500000000000022	0.5	NaN
0.500000000000022	0.5	NaN
0.500000000000022	0.5	NaN
0.500000000000022	0.5	NaN
0.500000000000022	0.5	NaN
0.500000000000022	0.5	NaN
0.500000000000022	0.586837229655034	NaN
0.500000000000022	0.636047830097025	NaN
0.500000000000022	0.659560323901344	NaN
0.500000000000022	0.683941993479463	NaN
0.500000000000022	0.709337115933451	NaN
0.500000000000022	0.73577152122701	NaN
0.500000000000022	0.744094875595177	NaN
0.500000000000022	0.751019824233582	NaN
0.500000000000022	0.758009220182697	NaN
0.500000000000022	0.765063663223988	NaN
0.500000000000022	0.772183758720813	NaN
0.500000000000022	0.77937011767037	NaN
0.500000000000022	0.784288726616266	NaN
0.500000000000022	0.789099989688381	NaN
0.500000000000022	0.805609870130838	NaN
0.500000000000022	0.824711237969444	NaN
0.500000000000023	0.844265507723522	NaN
0.500000000000023	0.869960117655869	NaN
0.500000000000023	0.898215306278642	NaN
0.500000000000023	0.927388187181676	NaN
0.500000000000023	0.974169046273308	NaN
0.500000000000023	1.02635493197033	NaN
0.500000000000024	1.06366337317203	NaN
0.500000000000024	1.08943806938182	NaN
0.500000000000024	1.11583733815984	NaN
0.500000000000025	1.1428763141517	NaN
0.500000000000025	1.17057049874582	NaN
0.500000000000026	1.19893576896035	NaN
0.500000000000028	1.23960337448979	NaN
0.500000000000028	1.28271432918606	NaN
0.500000000000029	1.36325638148149	NaN
0.500000000000029	1.41607923766579	NaN
0.500000000000034	1.45083361088352	NaN
0.500000000000037	1.48644094940546	NaN
0.500000000000038	1.52292218728231	NaN
0.500000000000039	1.5537187260153	NaN
0.500000000000067	1.57017069518737	NaN
0.500000000000124	1.58679687046581	NaN
0.500000000000352	1.60359909647888	NaN
0.500000000000411	1.62057923738721	NaN
0.500000000002045	1.65493830434115	NaN
0.500000000002228	1.71116111334732	NaN
0.500000000015438	1.76929396591478	NaN
0.500000000029841	1.82073331942043	NaN
0.500000000053967	1.86616030544822	NaN
0.500000000064596	1.91272068703568	NaN
0.500000000258415	1.95385544412499	NaN
0.500000000422299	1.99409488265928	NaN
0.500000000692529	2.03516304801594	NaN
0.500000001630229	2.06808518579314	NaN
0.500000004460421	2.10027211207836	NaN
0.500000007801324	2.13289388652723	NaN
0.500000012476503	2.16556482974786	NaN
0.500000017711641	2.19873621536634	NaN
0.500000024142646	2.23392705951333	NaN
0.500000035860876	2.29649498191765	NaN
0.500000130816703	2.36081530930642	NaN
0.500000141499155	2.42644313684413	NaN
0.500000229036408	2.49079633873231	NaN
0.500000462518443	2.55685629176186	NaN
0.500000573912629	2.6513565995369	NaN
0.500004658508554	2.79003467468614	NaN
0.500065154493651	2.93102505080822	NaN
0.500068625067812	3.01512971419332	NaN
0.500399323290682	3.09876230258214	NaN
0.500812338811702	3.18471466176149	NaN
0.510825983301649	3.30541110364241	NaN
0.513855887567895	3.51438095783367	NaN
0.519034093341429	3.68587769125195	NaN
0.519105736558311	3.85320359533641	NaN
0.523189298667527	4.04357300969518	NaN
0.535520328260784	4.2002178216591	NaN
0.543680828232156	4.32572143037432	NaN
0.557966180979937	4.5931829587592	NaN
0.566594758332498	4.89284869659718	NaN
0.567103277574264	5.53784537866332	NaN
0.567539429272192	8	NaN
0.579262563513733	NaN	NaN
0.581267723278072	NaN	NaN
0.584288269031287	NaN	NaN
0.585806033485082	NaN	NaN
0.600492793406186	NaN	NaN
0.604432745285838	NaN	NaN
0.616654037264979	NaN	NaN
0.624086441749385	NaN	NaN
0.653060449155017	NaN	NaN
0.660773835924995	NaN	NaN
0.663166250346377	NaN	NaN
0.668962255494919	NaN	NaN
0.690821063475731	NaN	NaN
0.693374734587602	NaN	NaN
0.695963836210211	NaN	NaN
0.697318953065344	NaN	NaN
0.703731344231446	NaN	NaN
0.707503662945035	NaN	NaN
0.723168939661117	NaN	NaN
0.723648754827565	NaN	NaN
0.737618808994218	NaN	NaN
0.744769555968946	NaN	NaN
0.745227557338778	NaN	NaN
0.750367637315027	NaN	NaN
0.754864944136578	NaN	NaN
0.756077322011334	NaN	NaN
0.772504454347555	NaN	NaN
0.775437825140238	NaN	NaN
0.779450664806547	NaN	NaN
0.783121492801021	NaN	NaN
0.786033944548869	NaN	NaN
0.786056236227178	NaN	NaN
0.786171564434623	NaN	NaN
0.789540427022032	NaN	NaN
0.796092190931334	NaN	NaN
0.799219110684106	NaN	NaN
0.799335350538077	NaN	NaN
0.815860085374025	NaN	NaN
0.818955277038012	NaN	NaN
0.822753134868615	NaN	NaN
0.838657968738429	NaN	NaN
0.841218988786966	NaN	NaN
0.845064126890506	NaN	NaN
0.846669678620298	NaN	NaN
0.847730904354051	NaN	NaN
0.850910126921735	NaN	NaN
0.858890593993363	NaN	NaN
0.862814961941233	NaN	NaN
0.865107810369683	NaN	NaN
0.866757291646786	NaN	NaN
0.868050729210092	NaN	NaN
0.873595021708717	NaN	NaN
0.878259553019613	NaN	NaN
0.878630603703083	NaN	NaN
0.884275307013023	NaN	NaN
0.891100105325571	NaN	NaN
0.892743948196162	NaN	NaN
0.901358959549274	NaN	NaN
0.902350633944711	NaN	NaN
0.904796295991884	NaN	NaN
0.905240914391919	NaN	NaN
0.906846887647805	NaN	NaN
0.907791754035052	NaN	NaN
0.907881961449211	NaN	NaN
0.908818577334892	NaN	NaN
0.914485399367262	NaN	NaN
0.91539564393267	NaN	NaN
0.924484870048228	NaN	NaN
0.930991778533379	NaN	NaN
0.937503844559114	NaN	NaN
0.939783294696081	NaN	NaN
0.941687660817016	NaN	NaN
0.949444673907526	NaN	NaN
0.954659044468784	NaN	NaN
0.956400068324742	NaN	NaN
0.960132694440635	NaN	NaN
0.964139216936173	NaN	NaN
0.969504582481885	NaN	NaN
0.978949523331286	NaN	NaN
0.981428983912921	NaN	NaN
0.982326671445166	NaN	NaN
0.982628827643809	NaN	NaN
0.985247625875466	NaN	NaN
0.989118213351738	NaN	NaN
0.990846900008099	NaN	NaN
1.00002273850153	NaN	NaN
1.00389540518357	NaN	NaN
1.0039457461825	NaN	NaN
1.00602961261764	NaN	NaN
1.00604400338376	NaN	NaN
1.00647735555522	NaN	NaN
1.01699463532839	NaN	NaN
1.02369726038284	NaN	NaN
1.02654576569508	NaN	NaN
1.03329490113502	NaN	NaN
1.03530190633837	NaN	NaN
1.0415079291688	NaN	NaN
1.05358151870347	NaN	NaN
1.07404065515831	NaN	NaN
1.07689810821745	NaN	NaN
1.07784127265186	NaN	NaN
1.08406650058633	NaN	NaN
1.08932403872787	NaN	NaN
1.0971758993378	NaN	NaN
1.10235457094533	NaN	NaN
1.10312371642511	NaN	NaN
1.10747500965688	NaN	NaN
1.1095163112006	NaN	NaN
1.11521507949383	NaN	NaN
1.11641512328033	NaN	NaN
1.11935731006418	NaN	NaN
1.12399221431053	NaN	NaN
1.12960024713779	NaN	NaN
1.15055287480135	NaN	NaN
1.15123376161337	NaN	NaN
1.15335293483363	NaN	NaN
1.15978371395791	NaN	NaN
1.16309821961937	NaN	NaN
1.16944755620108	NaN	NaN
1.17458111766334	NaN	NaN
1.19208912569746	NaN	NaN
1.19338061082573	NaN	NaN
1.19526371635979	NaN	NaN
1.19814004336416	NaN	NaN
1.20081375060881	NaN	NaN
1.21502677499217	NaN	NaN
1.22144308817688	NaN	NaN
1.23059027918025	NaN	NaN
1.23603703774073	NaN	NaN
1.24021480798711	NaN	NaN
1.24374852395967	NaN	NaN
1.2762286512431	NaN	NaN
1.28051016919259	NaN	NaN
1.30903788793914	NaN	NaN
1.31275361690826	NaN	NaN
1.31395223266042	NaN	NaN
1.31424729836541	NaN	NaN
1.32112811770216	NaN	NaN
1.3393564610163	NaN	NaN
1.34262387644187	NaN	NaN
1.36723618710381	NaN	NaN
1.37459103763993	NaN	NaN
1.37717553350216	NaN	NaN
1.37949187968406	NaN	NaN
1.38303999552193	NaN	NaN
1.38514980319843	NaN	NaN
1.39418669463997	NaN	NaN
1.39652894555117	NaN	NaN
1.40093207172439	NaN	NaN
1.40550315040937	NaN	NaN
1.41233798456615	NaN	NaN
1.41443496343355	NaN	NaN
1.41756489860071	NaN	NaN
1.42042601441413	NaN	NaN
1.42219458776962	NaN	NaN
1.42891784266814	NaN	NaN
1.43202007332985	NaN	NaN
1.43566344922018	NaN	NaN
1.44899318888261	NaN	NaN
1.45170118086443	NaN	NaN
1.45311052630266	NaN	NaN
1.46464364047926	NaN	NaN
1.46708997496369	NaN	NaN
1.46736239427982	NaN	NaN
1.47716759396142	NaN	NaN
1.48267804100922	NaN	NaN
1.48486039797264	NaN	NaN
1.49411584638426	NaN	NaN
1.51125885429172	NaN	NaN
1.51214697070755	NaN	NaN
1.5164187595116	NaN	NaN
1.51906199609182	NaN	NaN
1.53883422920706	NaN	NaN
1.54784260996047	NaN	NaN
1.55482915657478	NaN	NaN
1.56045105616748	NaN	NaN
1.5738810682262	NaN	NaN
1.57566600036573	NaN	NaN
1.58480518386924	NaN	NaN
1.58639855038279	NaN	NaN
1.58761373248367	NaN	NaN
1.59435267053141	NaN	NaN
1.60145538254265	NaN	NaN
1.61297299386198	NaN	NaN
1.61339932896536	NaN	NaN
1.61508932987593	NaN	NaN
1.61640267320133	NaN	NaN
1.61959032153964	NaN	NaN
1.62031684812434	NaN	NaN
1.62230210342286	NaN	NaN
1.62406517521554	NaN	NaN
1.62574827347762	NaN	NaN
1.62602019315349	NaN	NaN
1.62762642902905	NaN	NaN
1.62861495366508	NaN	NaN
1.6342844879312	NaN	NaN
1.64327334069626	NaN	NaN
1.64678830851113	NaN	NaN
1.64741187690172	NaN	NaN
1.64828258822793	NaN	NaN
1.66024331081498	NaN	NaN
1.6610488375391	NaN	NaN
1.66751609927261	NaN	NaN
1.66802315538516	NaN	NaN
1.6768426248065	NaN	NaN
1.680725942343	NaN	NaN
1.70683401361938	NaN	NaN
1.70904512179939	NaN	NaN
1.7120821185366	NaN	NaN
1.71821300792819	NaN	NaN
1.72276054518011	NaN	NaN
1.7285610640141	NaN	NaN
1.73636230104635	NaN	NaN
1.73755102452326	NaN	NaN
1.74992026002521	NaN	NaN
1.75784887517491	NaN	NaN
1.76302220082931	NaN	NaN
1.76458534189843	NaN	NaN
1.76526970175538	NaN	NaN
1.76788487333452	NaN	NaN
1.77000266387835	NaN	NaN
1.77121573761792	NaN	NaN
1.78882326795172	NaN	NaN
1.79686646445642	NaN	NaN
1.80466167610047	NaN	NaN
1.80862072324344	NaN	NaN
1.81116976740662	NaN	NaN
1.81156245090304	NaN	NaN
1.81966200931222	NaN	NaN
1.83896232463948	NaN	NaN
1.85178922249865	NaN	NaN
1.85261446522482	NaN	NaN
1.85613862495514	NaN	NaN
1.87027382032366	NaN	NaN
1.87477935494896	NaN	NaN
1.87661013705201	NaN	NaN
1.88025659510385	NaN	NaN
1.8898994208446	NaN	NaN
1.89283956974078	NaN	NaN
1.90157730862352	NaN	NaN
1.93552955879186	NaN	NaN
1.94867054941628	NaN	NaN
1.95184481960853	NaN	NaN
1.95933869871203	NaN	NaN
1.96222797470431	NaN	NaN
1.96396074060917	NaN	NaN
1.96539635769117	NaN	NaN
1.97830638149962	NaN	NaN
1.9818415664632	NaN	NaN
1.98400638824967	NaN	NaN
1.99124340761888	NaN	NaN
1.99689061423949	NaN	NaN
1.99751807420656	NaN	NaN
2.00123177714715	NaN	NaN
2.00179593957062	NaN	NaN
2.00280826901655	NaN	NaN
2.01017554788018	NaN	NaN
2.01276263156551	NaN	NaN
2.01601847907818	NaN	NaN
2.01691349546055	NaN	NaN
2.02318550794203	NaN	NaN
2.03457139299422	NaN	NaN
2.04166903230869	NaN	NaN
2.04610238308752	NaN	NaN
2.04906938828556	NaN	NaN
2.05177823535936	NaN	NaN
2.05221836983169	NaN	NaN
2.05278308054506	NaN	NaN
2.05743995621664	NaN	NaN
2.06059272189447	NaN	NaN
2.06242281840891	NaN	NaN
2.06702409314552	NaN	NaN
2.07181410463297	NaN	NaN
2.07753477625782	NaN	NaN
2.08594428507306	NaN	NaN
2.08626922855607	NaN	NaN
2.08851830127983	NaN	NaN
2.10122660193904	NaN	NaN
2.10751508605582	NaN	NaN
2.10819047855506	NaN	NaN
2.11373238536541	NaN	NaN
2.11538615486793	NaN	NaN
2.11631515646317	NaN	NaN
2.11819878785817	NaN	NaN
2.11961760686652	NaN	NaN
2.12812804612999	NaN	NaN
2.1356517051915	NaN	NaN
2.14528883140876	NaN	NaN
2.15075449705603	NaN	NaN
2.16200245147882	NaN	NaN
2.16813913891548	NaN	NaN
2.16961999045241	NaN	NaN
2.17240289062319	NaN	NaN
2.18775123562211	NaN	NaN
2.19593072688916	NaN	NaN
2.19862579446749	NaN	NaN
2.20370714314159	NaN	NaN
2.21251193416023	NaN	NaN
2.21500479424313	NaN	NaN
2.22984985713586	NaN	NaN
2.23045205664972	NaN	NaN
2.23765276217556	NaN	NaN
2.25595456964376	NaN	NaN
2.26115391284627	NaN	NaN
2.26765555639135	NaN	NaN
2.27025916713797	NaN	NaN
2.27555710103796	NaN	NaN
2.29088149379144	NaN	NaN
2.29229627999429	NaN	NaN
2.29394737319519	NaN	NaN
2.29573604785366	NaN	NaN
2.29606556531769	NaN	NaN
2.31004664241845	NaN	NaN
2.31762763581638	NaN	NaN
2.31842738436966	NaN	NaN
2.31983416446013	NaN	NaN
2.32155689709905	NaN	NaN
2.32215673905337	NaN	NaN
2.32222690706198	NaN	NaN
2.32985304805525	NaN	NaN
2.34439630205329	NaN	NaN
2.35244506749801	NaN	NaN
2.3565897948965	NaN	NaN
2.35704044834264	NaN	NaN
2.36122177331308	NaN	NaN
2.36473963466723	NaN	NaN
2.38193872362642	NaN	NaN
2.41061821147694	NaN	NaN
2.41344081317926	NaN	NaN
2.41805348172422	NaN	NaN
2.42567811230601	NaN	NaN
2.42604476814782	NaN	NaN
2.43168635415763	NaN	NaN
2.43297219645694	NaN	NaN
2.4467976897791	NaN	NaN
2.4549607124973	NaN	NaN
2.45590326858195	NaN	NaN
2.45863347748243	NaN	NaN
2.46707837165506	NaN	NaN
2.46938710890378	NaN	NaN
2.4735528682397	NaN	NaN
2.47486548121576	NaN	NaN
2.48355601241701	NaN	NaN
2.49062022980021	NaN	NaN
2.49405640802517	NaN	NaN
2.51851164800229	NaN	NaN
2.52980054772959	NaN	NaN
2.53194938650887	NaN	NaN
2.53890508973891	NaN	NaN
2.54050807229229	NaN	NaN
2.54346310909041	NaN	NaN
2.55071885872527	NaN	NaN
2.55571871607905	NaN	NaN
2.56155708472478	NaN	NaN
2.56506000361178	NaN	NaN
2.57528283294618	NaN	NaN
2.57743403154634	NaN	NaN
2.58162003341982	NaN	NaN
2.60366328215466	NaN	NaN
2.60551706436547	NaN	NaN
2.61720879589193	NaN	NaN
2.63057685809948	NaN	NaN
2.63722277871072	NaN	NaN
2.6432234091087	NaN	NaN
2.66557667860449	NaN	NaN
2.66614571401777	NaN	NaN
2.66855482310444	NaN	NaN
2.67319457828346	NaN	NaN
2.67616827788399	NaN	NaN
2.67650815240169	NaN	NaN
2.67934995079597	NaN	NaN
2.68690027542837	NaN	NaN
2.69194863618631	NaN	NaN
2.69207129081388	NaN	NaN
2.69881181018965	NaN	NaN
2.699191307013	NaN	NaN
2.70047640421974	NaN	NaN
2.70124381411476	NaN	NaN
2.70183166833318	NaN	NaN
2.7038318622046	NaN	NaN
2.70992835531697	NaN	NaN
2.72048880628233	NaN	NaN
2.72831866323648	NaN	NaN
2.73470680128865	NaN	NaN
2.73622433407071	NaN	NaN
2.73656531756084	NaN	NaN
2.73838290964073	NaN	NaN
2.74233820647019	NaN	NaN
2.75305369425092	NaN	NaN
2.75426157654246	NaN	NaN
2.77295955416389	NaN	NaN
2.77695353879102	NaN	NaN
2.78198968098747	NaN	NaN
2.78984680212463	NaN	NaN
2.79752190174873	NaN	NaN
2.80368353822185	NaN	NaN
2.81524765966973	NaN	NaN
2.8187205820543	NaN	NaN
2.83674829306485	NaN	NaN
2.84504997108658	NaN	NaN
2.85190005004778	NaN	NaN
2.85200577407797	NaN	NaN
2.85256281775952	NaN	NaN
2.86964825538088	NaN	NaN
2.88633843769219	NaN	NaN
2.89184794697092	NaN	NaN
2.89239559758125	NaN	NaN
2.89260662030814	NaN	NaN
2.90274669951749	NaN	NaN
2.9089221837693	NaN	NaN
2.90931361127763	NaN	NaN
2.91502702206129	NaN	NaN
2.92547764803931	NaN	NaN
2.9326559604395	NaN	NaN
2.93618490873059	NaN	NaN
2.94677592463047	NaN	NaN
2.94966509673149	NaN	NaN
2.9701691952261	NaN	NaN
2.97985657576828	NaN	NaN
2.9809111799928	NaN	NaN
2.98511715393575	NaN	NaN
2.98775226700279	NaN	NaN
3.00113762489771	NaN	NaN
3.01818990773031	NaN	NaN
3.02449675179346	NaN	NaN
3.02613161692787	NaN	NaN
3.03421202544586	NaN	NaN
3.04255715565505	NaN	NaN
3.05397915032485	NaN	NaN
3.05819383463348	NaN	NaN
3.05831095529762	NaN	NaN
3.06090998019693	NaN	NaN
3.0652440792735	NaN	NaN
3.07185566916055	NaN	NaN
3.07197011852476	NaN	NaN
3.07787465792405	NaN	NaN
3.07960589328525	NaN	NaN
3.096766861027	NaN	NaN
3.10363528835157	NaN	NaN
3.10509541022457	NaN	NaN
3.11378445729118	NaN	NaN
3.12505421921096	NaN	NaN
3.14833662856849	NaN	NaN
3.16578893189249	NaN	NaN
3.1672710525608	NaN	NaN
3.17629280955492	NaN	NaN
3.17716437092337	NaN	NaN
3.18049026014828	NaN	NaN
3.19078050783618	NaN	NaN
3.1959636854525	NaN	NaN
3.19832465148111	NaN	NaN
3.2010052351489	NaN	NaN
3.20824556539566	NaN	NaN
3.22431273225925	NaN	NaN
3.22599015614604	NaN	NaN
3.23452409333404	NaN	NaN
3.2348087527141	NaN	NaN
3.23498396149282	NaN	NaN
3.24730933984554	NaN	NaN
3.25116257902599	NaN	NaN
3.25377050528896	NaN	NaN
3.25552234980916	NaN	NaN
3.2632300166958	NaN	NaN
3.26381219639638	NaN	NaN
3.26542024525676	NaN	NaN
3.28087065442937	NaN	NaN
3.29159313047124	NaN	NaN
3.32661299822433	NaN	NaN
3.32829549758973	NaN	NaN
3.33332198709907	NaN	NaN
3.33533203608001	NaN	NaN
3.34118175001251	NaN	NaN
3.34144946128638	NaN	NaN
3.34910263254297	NaN	NaN
3.35729152855749	NaN	NaN
3.36405425297417	NaN	NaN
3.36447211331701	NaN	NaN
3.38532993097748	NaN	NaN
3.39089078312676	NaN	NaN
3.41879059586023	NaN	NaN
3.4195471137223	NaN	NaN
3.42635592911068	NaN	NaN
3.43440515832765	NaN	NaN
3.4436890069713	NaN	NaN
3.44483119855062	NaN	NaN
3.44668695157798	NaN	NaN
3.4476485656709	NaN	NaN
3.44938894798468	NaN	NaN
3.44988472716093	NaN	NaN
3.46786930803567	NaN	NaN
3.46956626949736	NaN	NaN
3.47022493494294	NaN	NaN
3.47028986556567	NaN	NaN
3.48416020469412	NaN	NaN
3.48797597138252	NaN	NaN
3.48995281259508	NaN	NaN
3.49432020608443	NaN	NaN
3.50091590994645	NaN	NaN
3.5080263205231	NaN	NaN
3.5140683298292	NaN	NaN
3.51488892103807	NaN	NaN
3.52495080777781	NaN	NaN
3.52688843983179	NaN	NaN
3.52859750943715	NaN	NaN
3.54618160795485	NaN	NaN
3.55233617353835	NaN	NaN
3.55495268810735	NaN	NaN
3.5592310997098	NaN	NaN
3.58302644692435	NaN	NaN
3.59081420356271	NaN	NaN
3.59843664808598	NaN	NaN
3.60207099237507	NaN	NaN
3.60809850404886	NaN	NaN
3.60819764292084	NaN	NaN
3.6160219157647	NaN	NaN
3.62899111060345	NaN	NaN
3.63043511188373	NaN	NaN
3.63096537367241	NaN	NaN
3.6426990487786	NaN	NaN
3.64327315121475	NaN	NaN
3.65194627025645	NaN	NaN
3.65963305902426	NaN	NaN
3.66454365849363	NaN	NaN
3.67892299651108	NaN	NaN
3.67984286041126	NaN	NaN
3.68220144660429	NaN	NaN
3.70146894076105	NaN	NaN
3.70164599874383	NaN	NaN
3.70705920448074	NaN	NaN
3.72820123321489	NaN	NaN
3.74416026392745	NaN	NaN
3.74813722334211	NaN	NaN
3.75578932477137	NaN	NaN
3.78103208949242	NaN	NaN
3.8120539195488	NaN	NaN
3.81271809588431	NaN	NaN
3.82382730696955	NaN	NaN
3.82541498806045	NaN	NaN
3.83422413948574	NaN	NaN
3.84352525046726	NaN	NaN
3.84379763680056	NaN	NaN
3.84808655292447	NaN	NaN
3.85146558964963	NaN	NaN
3.85366971271364	NaN	NaN
3.85727349277512	NaN	NaN
3.86172684453457	NaN	NaN
3.87047846965561	NaN	NaN
3.87635937894508	NaN	NaN
3.87670172016848	NaN	NaN
3.88185897962174	NaN	NaN
3.88219883696895	NaN	NaN
3.88895813714675	NaN	NaN
3.89774414920118	NaN	NaN
3.90214288441039	NaN	NaN
3.90796999170053	NaN	NaN
3.91309319724995	NaN	NaN
3.91888459960889	NaN	NaN
3.9214910793835	NaN	NaN
3.92150254975421	NaN	NaN
3.92389752713675	NaN	NaN
3.93419804379699	NaN	NaN
3.93834817542475	NaN	NaN
3.9386700145783	NaN	NaN
3.93960718373483	NaN	NaN
3.94123838574607	NaN	NaN
3.94291804662603	NaN	NaN
3.95584829960394	NaN	NaN
3.96676333027238	NaN	NaN
3.9672908643557	NaN	NaN
3.97136359357034	NaN	NaN
3.98825311381934	NaN	NaN
3.99529110203969	NaN	NaN
4.01009806442578	NaN	NaN
4.01716826774973	NaN	NaN
4.02771270593352	NaN	NaN
4.03569250068992	NaN	NaN
4.03802319704941	NaN	NaN
4.04173357347588	NaN	NaN
4.04337747269556	NaN	NaN
4.04442124759899	NaN	NaN
4.074408659432	NaN	NaN
4.09369022731568	NaN	NaN
4.09468960250312	NaN	NaN
4.09629054671059	NaN	NaN
4.10036260219871	NaN	NaN
4.101663238798	NaN	NaN
4.12184797040451	NaN	NaN
4.12899419808531	NaN	NaN
4.13300875960681	NaN	NaN
4.13434621055302	NaN	NaN
4.1347968974426	NaN	NaN
4.14286929066098	NaN	NaN
4.14408303774697	NaN	NaN
4.15178181200745	NaN	NaN
4.16214825357503	NaN	NaN
4.16864122371106	NaN	NaN
4.17967135695799	NaN	NaN
4.19107470567919	NaN	NaN
4.20674501031386	NaN	NaN
4.22663282153163	NaN	NaN
4.23771555719472	NaN	NaN
4.24525403792183	NaN	NaN
4.2548563731302	NaN	NaN
4.25892460091547	NaN	NaN
4.25939364670525	NaN	NaN
4.27957277601198	NaN	NaN
4.28477314223031	NaN	NaN
4.29955531278526	NaN	NaN
4.31106385535594	NaN	NaN
4.31649930999608	NaN	NaN
4.32352974392761	NaN	NaN
4.32360298918384	NaN	NaN
4.32562269389806	NaN	NaN
4.32974094238576	NaN	NaN
4.33738460701986	NaN	NaN
4.35385817405501	NaN	NaN
4.36245111807768	NaN	NaN
4.36945536560885	NaN	NaN
4.37009130480063	NaN	NaN
4.37485048474263	NaN	NaN
4.37899392783718	NaN	NaN
4.38095776048521	NaN	NaN
4.38950075829139	NaN	NaN
4.39958105093746	NaN	NaN
4.40229793301161	NaN	NaN
4.40326118251376	NaN	NaN
4.41299817468237	NaN	NaN
4.42345684950467	NaN	NaN
4.43237258664383	NaN	NaN
4.43604478046856	NaN	NaN
4.43733848665191	NaN	NaN
4.43844035805081	NaN	NaN
4.4423581694028	NaN	NaN
4.44725325816094	NaN	NaN
4.44886745827758	NaN	NaN
4.45044437452171	NaN	NaN
4.45059941461512	NaN	NaN
4.45213959164926	NaN	NaN
4.45468463641768	NaN	NaN
4.45474276563423	NaN	NaN
4.46506217132709	NaN	NaN
4.47736556904931	NaN	NaN
4.48328638933331	NaN	NaN
4.4890640525295	NaN	NaN
4.50849817868089	NaN	NaN
4.50917405593541	NaN	NaN
4.51129394118016	NaN	NaN
4.51249166437883	NaN	NaN
4.52832358363195	NaN	NaN
4.5319711241738	NaN	NaN
4.54757063076886	NaN	NaN
4.55029686466848	NaN	NaN
4.56383351352262	NaN	NaN
4.56601468942792	NaN	NaN
4.57341625422026	NaN	NaN
4.57568370604889	NaN	NaN
4.57605584829657	NaN	NaN
4.58129092458962	NaN	NaN
4.58815801331512	NaN	NaN
4.58828030565791	NaN	NaN
4.59204015803802	NaN	NaN
4.59723167879211	NaN	NaN
4.60260106729154	NaN	NaN
4.60361305717073	NaN	NaN
4.61639679707275	NaN	NaN
4.61865713893656	NaN	NaN
4.61914209658159	NaN	NaN
4.62430767107708	NaN	NaN
4.64647572220994	NaN	NaN
4.646661020663	NaN	NaN
4.65727869635784	NaN	NaN
4.65992138656951	NaN	NaN
4.66249350187909	NaN	NaN
4.66679579197253	NaN	NaN
4.66688226771748	NaN	NaN
4.66866158919538	NaN	NaN
4.66881995786219	NaN	NaN
4.67130485943866	NaN	NaN
4.70118259248452	NaN	NaN
4.70186014281962	NaN	NaN
4.70406021719329	NaN	NaN
4.70697691171691	NaN	NaN
4.71229299151284	NaN	NaN
4.72891265099206	NaN	NaN
4.73147076854277	NaN	NaN
4.74097218101111	NaN	NaN
4.75373399494014	NaN	NaN
4.75831076289439	NaN	NaN
4.76571500058806	NaN	NaN
4.76655290099922	NaN	NaN
4.78040554782055	NaN	NaN
4.79041893832026	NaN	NaN
4.79372128076492	NaN	NaN
4.80026541172488	NaN	NaN
4.80591990799552	NaN	NaN
4.81645113867332	NaN	NaN
4.82763874355172	NaN	NaN
4.83223572782024	NaN	NaN
4.84973565558667	NaN	NaN
4.8538421656539	NaN	NaN
4.86622347122755	NaN	NaN
4.86797671789776	NaN	NaN
4.87300136089115	NaN	NaN
4.87616438462092	NaN	NaN
4.88162279185873	NaN	NaN
4.8844460498003	NaN	NaN
4.88558760713845	NaN	NaN
4.88613517820188	NaN	NaN
4.91080509312376	NaN	NaN
4.91099123235949	NaN	NaN
4.91159128654073	NaN	NaN
4.91676321782777	NaN	NaN
4.9181304119359	NaN	NaN
4.92333100458962	NaN	NaN
4.93288788368771	NaN	NaN
4.94118239422353	NaN	NaN
4.94319192415323	NaN	NaN
4.95214714216646	NaN	NaN
4.9646465510329	NaN	NaN
4.96520300494592	NaN	NaN
4.96670504101778	NaN	NaN
4.97003618577167	NaN	NaN
4.97808999846216	NaN	NaN
4.97997738438833	NaN	NaN
4.98465243789717	NaN	NaN
4.98850141574466	NaN	NaN
4.98970014731897	NaN	NaN
4.99603338252352	NaN	NaN
5.01914952874937	NaN	NaN
5.03787135084788	NaN	NaN
5.04673066427992	NaN	NaN
5.05177316547531	NaN	NaN
5.06026755203289	NaN	NaN
5.0638311626135	NaN	NaN
5.07363976879036	NaN	NaN
5.08921814904192	NaN	NaN
5.09138562524683	NaN	NaN
5.09693300124314	NaN	NaN
5.10045096466873	NaN	NaN
5.10131006597008	NaN	NaN
5.10678076012815	NaN	NaN
5.11086612111748	NaN	NaN
5.11377422461659	NaN	NaN
5.1154914691129	NaN	NaN
5.14815588186025	NaN	NaN
5.18025938072026	NaN	NaN
5.18350262298761	NaN	NaN
5.19245315844523	NaN	NaN
5.23906940851815	NaN	NaN
5.25548657497331	NaN	NaN
5.26747677366063	NaN	NaN
5.27842768589944	NaN	NaN
5.27968687352511	NaN	NaN
5.28236642458397	NaN	NaN
5.2848228661999	NaN	NaN
5.28825336462593	NaN	NaN
5.29353795011583	NaN	NaN
5.29582405232152	NaN	NaN
5.30036985519008	NaN	NaN
5.30676564364279	NaN	NaN
5.31448925978628	NaN	NaN
5.31737410324864	NaN	NaN
5.32032912695811	NaN	NaN
5.33321422793301	NaN	NaN
5.34235953105112	NaN	NaN
5.35089936100923	NaN	NaN
5.35850589497073	NaN	NaN
5.35985014948961	NaN	NaN
5.36095111377953	NaN	NaN
5.37068564645142	NaN	NaN
5.37687243166695	NaN	NaN
5.38193855641044	NaN	NaN
5.38837542964416	NaN	NaN
5.39043101565046	NaN	NaN
5.40700392558548	NaN	NaN
5.41324147129059	NaN	NaN
5.41466184838945	NaN	NaN
5.42037703609896	NaN	NaN
5.42497189060436	NaN	NaN
5.42970193091005	NaN	NaN
5.43520361090346	NaN	NaN
5.43641452306312	NaN	NaN
5.44264743175717	NaN	NaN
5.46133092011484	NaN	NaN
5.46959565103639	NaN	NaN
5.46998228194907	NaN	NaN
5.47009413257054	NaN	NaN
5.47260404190309	NaN	NaN
5.47459807771939	NaN	NaN
5.47875683225141	NaN	NaN
5.4918942237057	NaN	NaN
5.50401241662514	NaN	NaN
5.50411145219528	NaN	NaN
5.50433394265935	NaN	NaN
5.50931049869637	NaN	NaN
5.52850133080177	NaN	NaN
5.53051608350486	NaN	NaN
5.54970310617349	NaN	NaN
5.55118025730682	NaN	NaN
5.5526894831963	NaN	NaN
5.5716718963329	NaN	NaN
5.58155058946177	NaN	NaN
5.58374619759825	NaN	NaN
5.58450568608434	NaN	NaN
5.6070613561868	NaN	NaN
5.60755387590434	NaN	NaN
5.61061044384941	NaN	NaN
5.63243510498502	NaN	NaN
5.64022863820068	NaN	NaN
5.64687285758264	NaN	NaN
5.66066957896362	NaN	NaN
5.66598206387045	NaN	NaN
5.67539480751322	NaN	NaN
5.68293624892064	NaN	NaN
5.70051401531815	NaN	NaN
5.70354085787388	NaN	NaN
5.70740136891912	NaN	NaN
5.70824808024291	NaN	NaN
5.717052321652	NaN	NaN
5.73102931985416	NaN	NaN
5.7316873667305	NaN	NaN
5.74769714030432	NaN	NaN
5.75546703680739	NaN	NaN
5.76390938596388	NaN	NaN
5.77159689635461	NaN	NaN
5.77556435556693	NaN	NaN
5.78605475394174	NaN	NaN
5.7928852053632	NaN	NaN
5.79307855108539	NaN	NaN
5.79754512864105	NaN	NaN
5.80654174306763	NaN	NaN
5.80800094834779	NaN	NaN
5.81609299854991	NaN	NaN
5.82386536957281	NaN	NaN
5.82489444827548	NaN	NaN
5.8373218896802	NaN	NaN
5.84082026905386	NaN	NaN
5.859020021942	NaN	NaN
5.86911421073643	NaN	NaN
5.87632609735728	NaN	NaN
5.88416358654422	NaN	NaN
5.89439650501664	NaN	NaN
5.89715814898138	NaN	NaN
5.89842119443519	NaN	NaN
5.90095093778853	NaN	NaN
5.93263110304777	NaN	NaN
5.93546381185566	NaN	NaN
5.94263342489969	NaN	NaN
5.95666691793614	NaN	NaN
5.961491395142	NaN	NaN
5.963970769809	NaN	NaN
5.96803340733948	NaN	NaN
5.97520943668597	NaN	NaN
5.98174332740219	NaN	NaN
5.99077723836071	NaN	NaN
5.9912390740028	NaN	NaN
5.99149120451005	NaN	NaN
6.01364471975735	NaN	NaN
6.02544488042224	NaN	NaN
6.04190704034147	NaN	NaN
6.04860431346807	NaN	NaN
6.05235046670714	NaN	NaN
6.06044985623249	NaN	NaN
6.07338807850874	NaN	NaN
6.0979880166513	NaN	NaN
6.10615811142863	NaN	NaN
6.11088925592258	NaN	NaN
6.12517803846975	NaN	NaN
6.12849192699909	NaN	NaN
6.12873850059476	NaN	NaN
6.1343931047398	NaN	NaN
6.16680779345464	NaN	NaN
6.17158618597061	NaN	NaN
6.17803571322847	NaN	NaN
6.18718664666964	NaN	NaN
6.211353087961	NaN	NaN
6.21339177256633	NaN	NaN
6.22101936596122	NaN	NaN
6.22359909356126	NaN	NaN
6.23027781248927	NaN	NaN
6.23391231649041	NaN	NaN
6.24243883124527	NaN	NaN
6.24798219916816	NaN	NaN
6.25638382838743	NaN	NaN
6.27428389784929	NaN	NaN
6.27913491340788	NaN	NaN
6.28776483065862	NaN	NaN
6.28937316647922	NaN	NaN
6.29133452533587	NaN	NaN
6.32514452796689	NaN	NaN
6.35014066297878	NaN	NaN
6.36018905403315	NaN	NaN
6.36675307310046	NaN	NaN
6.38426309274896	NaN	NaN
6.39272981180555	NaN	NaN
6.4049237582664	NaN	NaN
6.40502951694626	NaN	NaN
6.4129504643541	NaN	NaN
6.4208535915005	NaN	NaN
6.42794141298346	NaN	NaN
6.44199706060308	NaN	NaN
6.44431049739046	NaN	NaN
6.44664097732316	NaN	NaN
6.44799010478463	NaN	NaN
6.4483912951361	NaN	NaN
6.45900783087164	NaN	NaN
6.49187427281835	NaN	NaN
6.49487000824053	NaN	NaN
6.51038281554368	NaN	NaN
6.51327173484235	NaN	NaN
6.5183833823214	NaN	NaN
6.52242916081709	NaN	NaN
6.52406625014261	NaN	NaN
6.52730813967445	NaN	NaN
6.53523293908623	NaN	NaN
6.5376141029253	NaN	NaN
6.54260342511875	NaN	NaN
6.54979759837956	NaN	NaN
6.55443432851054	NaN	NaN
6.55952097315536	NaN	NaN
6.57482105574607	NaN	NaN
6.58323862711655	NaN	NaN
6.58476809769917	NaN	NaN
6.58749477905998	NaN	NaN
6.59520649574606	NaN	NaN
6.59898057175398	NaN	NaN
6.60233985884317	NaN	NaN
6.63071884569435	NaN	NaN
6.63579639726968	NaN	NaN
6.67376810901296	NaN	NaN
6.6766185745803	NaN	NaN
6.71803377893146	NaN	NaN
6.73694581626849	NaN	NaN
6.7432567119851	NaN	NaN
6.74474520284948	NaN	NaN
6.74520210345006	NaN	NaN
6.75276800985554	NaN	NaN
6.76451737779746	NaN	NaN
6.77094644760947	NaN	NaN
6.77200071835971	NaN	NaN
6.78053160296385	NaN	NaN
6.78419910082362	NaN	NaN
6.81016845818733	NaN	NaN
6.82688654566616	NaN	NaN
6.82983491028178	NaN	NaN
6.83018566040505	NaN	NaN
6.86765962472465	NaN	NaN
6.86909278286399	NaN	NaN
6.88375202052463	NaN	NaN
6.88944827930613	NaN	NaN
6.90295412955893	NaN	NaN
6.90841516036129	NaN	NaN
6.91815968100949	NaN	NaN
6.91941643532274	NaN	NaN
6.93990044061078	NaN	NaN
6.95212441101993	NaN	NaN
6.95427535120738	NaN	NaN
6.96068422786564	NaN	NaN
6.99580824125078	NaN	NaN
7.01914217282659	NaN	NaN
7.0195769333025	NaN	NaN
7.0417325889958	NaN	NaN
7.04214529683087	NaN	NaN
7.05074018283741	NaN	NaN
7.05681164848386	NaN	NaN
7.05813319859377	NaN	NaN
7.06040652098551	NaN	NaN
7.06732108871423	NaN	NaN
7.07360495980475	NaN	NaN
7.07767706803971	NaN	NaN
7.08189747806604	NaN	NaN
7.08526199381788	NaN	NaN
7.10541089875078	NaN	NaN
7.1101625257779	NaN	NaN
7.11783176968223	NaN	NaN
7.12455588183355	NaN	NaN
7.12733454149554	NaN	NaN
7.1496464642337	NaN	NaN
7.15965086896648	NaN	NaN
7.16130681633338	NaN	NaN
7.1622268633829	NaN	NaN
7.1641286219454	NaN	NaN
7.16733855271024	NaN	NaN
7.17080789186511	NaN	NaN
7.17560794968937	NaN	NaN
7.18119600429228	NaN	NaN
7.18662571196542	NaN	NaN
7.18990091660526	NaN	NaN
7.19277993993554	NaN	NaN
7.22366012421476	NaN	NaN
7.25236544519213	NaN	NaN
7.25695092083444	NaN	NaN
7.25819845568088	NaN	NaN
7.27319285314118	NaN	NaN
7.28320352677433	NaN	NaN
7.29533858932886	NaN	NaN
7.30436418188817	NaN	NaN
7.31637770704804	NaN	NaN
7.32417751579396	NaN	NaN
7.33266705612957	NaN	NaN
7.33635349012962	NaN	NaN
7.34345745494528	NaN	NaN
7.35571798041243	NaN	NaN
7.37173264355692	NaN	NaN
7.37374906517805	NaN	NaN
7.37800996828002	NaN	NaN
7.414085048087	NaN	NaN
7.42083447099227	NaN	NaN
7.42274946379731	NaN	NaN
7.4267639221752	NaN	NaN
7.42724524661605	NaN	NaN
7.42815816074243	NaN	NaN
7.43843417861871	NaN	NaN
7.45871134881397	NaN	NaN
7.46918441420152	NaN	NaN
7.50332368450445	NaN	NaN
7.50888366130236	NaN	NaN
7.51577153363159	NaN	NaN
7.51877541643576	NaN	NaN
7.51988731441591	NaN	NaN
7.5261456705208	NaN	NaN
7.53199592396121	NaN	NaN
7.55812508914608	NaN	NaN
7.56134221348165	NaN	NaN
7.58072651044909	NaN	NaN
7.59144644485001	NaN	NaN
7.60004212234133	NaN	NaN
7.60482066947188	NaN	NaN
7.6069452508144	NaN	NaN
7.61452247635884	NaN	NaN
7.63380461115189	NaN	NaN
7.64194594058283	NaN	NaN
7.64717038399943	NaN	NaN
7.67879230902205	NaN	NaN
7.67924074766037	NaN	NaN
7.68968619044342	NaN	NaN
7.69376005359987	NaN	NaN
7.69886427790613	NaN	NaN
7.71744346229433	NaN	NaN
7.71795520528085	NaN	NaN
7.72607207396958	NaN	NaN
7.74187282659086	NaN	NaN
7.74859793715911	NaN	NaN
7.76633112359377	NaN	NaN
7.76751214315369	NaN	NaN
7.7988869188141	NaN	NaN
7.81474539852803	NaN	NaN
7.81839204243158	NaN	NaN
7.82661677774956	NaN	NaN
7.82790553622345	NaN	NaN
7.83538173275113	NaN	NaN
7.83584200246464	NaN	NaN
7.84491709407	NaN	NaN
7.86889128991451	NaN	NaN
7.87760164245667	NaN	NaN
7.87826758004871	NaN	NaN
7.89117758368209	NaN	NaN
7.90092019141055	NaN	NaN
7.90363746207321	NaN	NaN
7.90397585962747	NaN	NaN
7.90676926216105	NaN	NaN
7.91975569171053	NaN	NaN
7.92894531129733	NaN	NaN
7.93070227909947	NaN	NaN
7.94347760054851	NaN	NaN
7.94528453746648	NaN	NaN
7.95662254114788	NaN	NaN
7.97545605027915	NaN	NaN
7.98118737236109	NaN	NaN
7.9949895868923	NaN	NaN
7.99749795587462	NaN	NaN
7.99964623789333	NaN	NaN
8.00281069550358	NaN	NaN
8.01352654326618	NaN	NaN
8.01894313609391	NaN	NaN
8.02968986353854	NaN	NaN
8.05944615237785	NaN	NaN
8.06371401893315	NaN	NaN
8.08146406909124	NaN	NaN
8.09165389966615	NaN	NaN
8.10424653106019	NaN	NaN
8.10645391688281	NaN	NaN
8.11625020528308	NaN	NaN
8.13940380408101	NaN	NaN
8.15176782163963	NaN	NaN
8.16546556800658	NaN	NaN
8.17647036045796	NaN	NaN
8.22884842807569	NaN	NaN
8.28458149070717	NaN	NaN
8.28583578301814	NaN	NaN
8.29501278241211	NaN	NaN
8.29651054311218	NaN	NaN
8.29834836755952	NaN	NaN
8.30542332804933	NaN	NaN
8.31887861261211	NaN	NaN
8.3285904743783	NaN	NaN
8.33093833039927	NaN	NaN
8.33484677879047	NaN	NaN
8.34653871445282	NaN	NaN
8.34807920905581	NaN	NaN
8.36861015179091	NaN	NaN
8.38221125399599	NaN	NaN
8.3881895729888	NaN	NaN
8.40068844568496	NaN	NaN
8.40830905246828	NaN	NaN
8.40943064083491	NaN	NaN
8.43280966359559	NaN	NaN
8.44276642779457	NaN	NaN
8.44277536722019	NaN	NaN
8.45731702150916	NaN	NaN
8.46667846397747	NaN	NaN
8.47612979973895	NaN	NaN
8.47914119469855	NaN	NaN
8.48754736262422	NaN	NaN
8.49892699506643	NaN	NaN
8.4993504173539	NaN	NaN
8.5298120973899	NaN	NaN
8.5383766533628	NaN	NaN
8.59332820147807	NaN	NaN
8.63298860396585	NaN	NaN
8.63308114471042	NaN	NaN
8.63463014391035	NaN	NaN
8.64206610498529	NaN	NaN
8.64303071345716	NaN	NaN
8.64318253048291	NaN	NaN
8.64460506580861	NaN	NaN
8.65301278101907	NaN	NaN
8.67934588594474	NaN	NaN
8.68117178975483	NaN	NaN
8.68743290476108	NaN	NaN
8.69494329517439	NaN	NaN
8.70515678898207	NaN	NaN
8.71936486896507	NaN	NaN
8.72778381400612	NaN	NaN
8.74002437640817	NaN	NaN
8.76701933295409	NaN	NaN
8.77457289195117	NaN	NaN
8.78471018752832	NaN	NaN
8.81524520839029	NaN	NaN
8.86469486874674	NaN	NaN
8.86496239480558	NaN	NaN
8.87317849793388	NaN	NaN
8.87936683851868	NaN	NaN
8.88032328750147	NaN	NaN
8.90976466685687	NaN	NaN
8.91351280385456	NaN	NaN
8.9210151461528	NaN	NaN
8.94109950987454	NaN	NaN
8.9929197322098	NaN	NaN
9.06338574411442	NaN	NaN
9.06379484752383	NaN	NaN
9.08816660904109	NaN	NaN
9.10267245173964	NaN	NaN
9.10340404519502	NaN	NaN
9.10832481663642	NaN	NaN
9.12633190324543	NaN	NaN
9.16810112302174	NaN	NaN
9.17082202039985	NaN	NaN
9.19575679283981	NaN	NaN
9.21413575894202	NaN	NaN
9.25010539175588	NaN	NaN
9.27962249472922	NaN	NaN
9.28570633837686	NaN	NaN
9.2867361092087	NaN	NaN
9.28802762114391	NaN	NaN
9.29208541639141	NaN	NaN
9.30096697411001	NaN	NaN
9.30151016532294	NaN	NaN
9.30723515712845	NaN	NaN
9.31199274598864	NaN	NaN
9.33085223697653	NaN	NaN
9.34088022317839	NaN	NaN
9.34760101897385	NaN	NaN
9.35635580420868	NaN	NaN
9.36345161632256	NaN	NaN
9.37929081638459	NaN	NaN
9.3823744963837	NaN	NaN
9.40214089401616	NaN	NaN
9.41374057618017	NaN	NaN
9.46624724701957	NaN	NaN
9.48406600895453	NaN	NaN
9.49949052683372	NaN	NaN
9.51526938568943	NaN	NaN
9.51574105173218	NaN	NaN
9.5208052629475	NaN	NaN
9.54589102276135	NaN	NaN
9.55838728461467	NaN	NaN
9.5844986962566	NaN	NaN
9.59893092287898	NaN	NaN
9.60468391089096	NaN	NaN
9.61046805719064	NaN	NaN
9.64989447454245	NaN	NaN
9.66237065201953	NaN	NaN
9.68508190510048	NaN	NaN
9.69380428679631	NaN	NaN
9.70022549617447	NaN	NaN
9.71304658890049	NaN	NaN
9.77054909784191	NaN	NaN
9.77693949308017	NaN	NaN
9.81534806399759	NaN	NaN
9.8683292786522	NaN	NaN
9.88311256732773	NaN	NaN
9.88678805650957	NaN	NaN
9.91228216181863	NaN	NaN
9.94769178433152	NaN	NaN
9.95479929362692	NaN	NaN
9.96534405180259	NaN	NaN
9.98312170701085	NaN	NaN
9.99554048440442	NaN	NaN
10.0033483230726	NaN	NaN
10.0670293074156	NaN	NaN
10.0675297163046	NaN	NaN
10.0767911089499	NaN	NaN
10.0827860142283	NaN	NaN
10.0834338476876	NaN	NaN
10.1333341690624	NaN	NaN
10.1997877911337	NaN	NaN
10.2549944383075	NaN	NaN
10.3112266467307	NaN	NaN
10.3148388749782	NaN	NaN
10.3272822866225	NaN	NaN
10.3542903469564	NaN	NaN
10.3711089842307	NaN	NaN
10.3756741464173	NaN	NaN
10.4339299618513	NaN	NaN
10.4951193500895	NaN	NaN
10.4992176674322	NaN	NaN
10.5178578329131	NaN	NaN
10.5477329865748	NaN	NaN
10.5581606546104	NaN	NaN
10.5693126943934	NaN	NaN
10.5728494591173	NaN	NaN
10.6282392946332	NaN	NaN
10.702788392554	NaN	NaN
10.7392392230869	NaN	NaN
10.7699724267449	NaN	NaN
10.8251481770555	NaN	NaN
10.8370137891347	NaN	NaN
10.8783337997564	NaN	NaN
10.8941759516093	NaN	NaN
10.9203628750134	NaN	NaN
10.9729628047217	NaN	NaN
11.0048718706322	NaN	NaN
11.0394170942544	NaN	NaN
11.0733985083984	NaN	NaN
11.0826239672668	NaN	NaN
11.102256876596	NaN	NaN
11.1089775945387	NaN	NaN
11.1195093372965	NaN	NaN
11.2144159682873	NaN	NaN
11.2155267794611	NaN	NaN
11.2340008075103	NaN	NaN
11.2353259087627	NaN	NaN
11.2740828132278	NaN	NaN
11.2787711799916	NaN	NaN
11.2872438117438	NaN	NaN
11.3214188916094	NaN	NaN
11.3322170603283	NaN	NaN
11.3362043004064	NaN	NaN
11.3644322825331	NaN	NaN
11.5337107734377	NaN	NaN
11.5997589195851	NaN	NaN
11.610791652854	NaN	NaN
11.7454420520316	NaN	NaN
11.8838382691872	NaN	NaN
11.8989479350559	NaN	NaN
12.0396031676734	NaN	NaN
12.0428065130859	NaN	NaN
12.0812832222104	NaN	NaN
12.0870791335876	NaN	NaN
12.1499668756756	NaN	NaN
12.1734951210634	NaN	NaN
12.1808340145952	NaN	NaN
12.1844869490477	NaN	NaN
12.2024831153288	NaN	NaN
12.325556013391	NaN	NaN
12.4068937171712	NaN	NaN
12.4324841421565	NaN	NaN
12.433570615524	NaN	NaN
12.4744472747089	NaN	NaN
12.4782464301621	NaN	NaN
12.5430859048609	NaN	NaN
12.5975423594451	NaN	NaN
12.6037290912152	NaN	NaN
12.652305284067	NaN	NaN
12.6931247801561	NaN	NaN
12.7289835363678	NaN	NaN
12.7613289416374	NaN	NaN
12.7617681321142	NaN	NaN
12.8406040516741	NaN	NaN
12.8686734942595	NaN	NaN
12.875538442208	NaN	NaN
12.8834159388648	NaN	NaN
12.9150313689327	NaN	NaN
12.9464513863934	NaN	NaN
13.0338729897847	NaN	NaN
13.0639139659476	NaN	NaN
13.0704800367388	NaN	NaN
13.0821297643464	NaN	NaN
13.0956693660868	NaN	NaN
13.1998603146413	NaN	NaN
13.287950405196	NaN	NaN
13.5437072263239	NaN	NaN
13.5689083319044	NaN	NaN
13.5800772081797	NaN	NaN
13.6055705021885	NaN	NaN
13.6201802208941	NaN	NaN
13.6307002603968	NaN	NaN
13.6760141084041	NaN	NaN
13.7599066225513	NaN	NaN
13.787259909578	NaN	NaN
13.7975690932736	NaN	NaN
13.8073068482622	NaN	NaN
13.8846063318109	NaN	NaN
13.9504076688554	NaN	NaN
13.9689331084666	NaN	NaN
13.9843465173778	NaN	NaN
14.3080761778877	NaN	NaN
14.3098368080883	NaN	NaN
14.3902282594063	NaN	NaN
14.436029092494	NaN	NaN
14.4554967681668	NaN	NaN
14.5177768779518	NaN	NaN
14.5623864720266	NaN	NaN
14.6354769204806	NaN	NaN
14.7354147385313	NaN	NaN
15.0151652953889	NaN	NaN
15.0265753390541	NaN	NaN
15.0374776236154	NaN	NaN
15.1005607982443	NaN	NaN
15.1096102063086	NaN	NaN
15.3402118117156	NaN	NaN
15.3980826989275	NaN	NaN
15.4336237173955	NaN	NaN
15.6489208091464	NaN	NaN
15.7028111823255	NaN	NaN
15.7587859419725	NaN	NaN
15.8266183257713	NaN	NaN
15.8482573980891	NaN	NaN
15.8661589654825	NaN	NaN
15.9285022665961	NaN	NaN
15.9960669494386	NaN	NaN
15.9977668385028	NaN	NaN
15.9985875156161	NaN	NaN
15.9992445039089	NaN	NaN
15.9993412879222	NaN	NaN
15.9996283696237	NaN	NaN
15.9996570890777	NaN	NaN
15.9997143516571	NaN	NaN
15.9997959056407	NaN	NaN
15.9999003934847	NaN	NaN
15.9999145331805	NaN	NaN
15.9999605035193	NaN	NaN
15.9999646244352	NaN	NaN
15.9999650005803	NaN	NaN
15.9999750217836	NaN	NaN
15.9999778899622	NaN	NaN
15.9999804829031	NaN	NaN
15.9999925781143	NaN	NaN
15.9999947098536	NaN	NaN
15.9999949090701	NaN	NaN
15.9999974775056	NaN	NaN
15.9999979021993	NaN	NaN
15.9999984670527	NaN	NaN
15.9999989073531	NaN	NaN
15.9999989209661	NaN	NaN
15.9999991592094	NaN	NaN
15.9999994531603	NaN	NaN
15.9999994857175	NaN	NaN
15.9999995651756	NaN	NaN
15.9999995888594	NaN	NaN
15.9999996246678	NaN	NaN
15.999999640105	NaN	NaN
15.9999996834839	NaN	NaN
15.9999997143398	NaN	NaN
15.9999997240175	NaN	NaN
15.9999997347297	NaN	NaN
15.9999998004029	NaN	NaN
15.9999998072852	NaN	NaN
15.9999998154507	NaN	NaN
15.9999998976615	NaN	NaN
15.9999999049524	NaN	NaN
15.9999999175819	NaN	NaN
15.9999999178205	NaN	NaN
15.999999925334	NaN	NaN
15.9999999326339	NaN	NaN
15.9999999408416	NaN	NaN
15.999999964473	NaN	NaN
15.9999999677775	NaN	NaN
15.9999999798249	NaN	NaN
15.9999999811799	NaN	NaN
15.9999999937182	NaN	NaN
15.9999999976002	NaN	NaN
15.99999999851	NaN	NaN
15.9999999989123	NaN	NaN
15.9999999991737	NaN	NaN
15.9999999993944	NaN	NaN
15.9999999995809	NaN	NaN
15.9999999997821	NaN	NaN
15.9999999998341	NaN	NaN
15.9999999998345	NaN	NaN
15.9999999998463	NaN	NaN
15.999999999861	NaN	NaN
15.9999999999109	NaN	NaN
15.9999999999391	NaN	NaN
15.9999999999829	NaN	NaN
15.9999999999902	NaN	NaN
15.9999999999927	NaN	NaN
15.999999999996	NaN	NaN
15.9999999999991	NaN	NaN
15.9999999999993	NaN	NaN
15.9999999999993	NaN	NaN
15.9999999999994	NaN	NaN
15.9999999999996	NaN	NaN
15.9999999999997	NaN	NaN
15.9999999999998	NaN	NaN
15.9999999999999	NaN	NaN
15.9999999999999	NaN	NaN
15.9999999999999	NaN	NaN
15.9999999999999	NaN	NaN
16	NaN	NaN
16	NaN	NaN
16	NaN	NaN
16	NaN	NaN
16	NaN	NaN
16	NaN	NaN
16	NaN	NaN
16	NaN	NaN
16	NaN	NaN
16	NaN	NaN
16	NaN	NaN
16	NaN	NaN
16	NaN	NaN
16	NaN	NaN
16	NaN	NaN
16	NaN	NaN
16	NaN	NaN
16	NaN	NaN
16	NaN	NaN
16	NaN	NaN
16	NaN	NaN
16	NaN	NaN
16	NaN	NaN
16	NaN	NaN
16	NaN	NaN
16	NaN	NaN
16	NaN	NaN
16	NaN	NaN
16	NaN	NaN
16	NaN	NaN
16	NaN	NaN
16	NaN	NaN
16	NaN	NaN
16	NaN	NaN
16	NaN	NaN
16	NaN	NaN
16	NaN	NaN
16	NaN	NaN
16	NaN	NaN
16	NaN	NaN
16	NaN	NaN
16	NaN	NaN
16	NaN	NaN
16	NaN	NaN
16	NaN	NaN
16	NaN	NaN
16	NaN	NaN
16	NaN	NaN
16	NaN	NaN
16	NaN	NaN
16	NaN	NaN
16	NaN	NaN
16	NaN	NaN
16	NaN	NaN
16	NaN	NaN
16	NaN	NaN
16	NaN	NaN
16	NaN	NaN
16	NaN	NaN
16	NaN	NaN
16	NaN	NaN
16	NaN	NaN
16	NaN	NaN
16	NaN	NaN
16	NaN	NaN
16	NaN	NaN
16	NaN	NaN
16	NaN	NaN
16	NaN	NaN
16	NaN	NaN
16	NaN	NaN
16	NaN	NaN
16	NaN	NaN
16	NaN	NaN
16	NaN	NaN
16	NaN	NaN
16	NaN	NaN
16	NaN	NaN
16	NaN	NaN
16	NaN	NaN
16	NaN	NaN
16	NaN	NaN
16	NaN	NaN
16	NaN	NaN
16	NaN	NaN
16	NaN	NaN
16	NaN	NaN
16	NaN	NaN
16	NaN	NaN
16	NaN	NaN
16	NaN	NaN
16	NaN	NaN
16	NaN	NaN
16	NaN	NaN
16	NaN	NaN
16	NaN	NaN
16	NaN	NaN
16	NaN	NaN
16	NaN	NaN
16	NaN	NaN
16	NaN	NaN
16	NaN	NaN
16	NaN	NaN
16	NaN	NaN
16	NaN	NaN
16	NaN	NaN
16	NaN	NaN
16	NaN	NaN
16	NaN	NaN
16	NaN	NaN
16	NaN	NaN
16	NaN	NaN
16	NaN	NaN
16	NaN	NaN
16	NaN	NaN
16	NaN	NaN
16	NaN	NaN
16	NaN	NaN
16	NaN	NaN
16	NaN	NaN
16	NaN	NaN
16	NaN	NaN
16	NaN	NaN
16	NaN	NaN
16	NaN	NaN
16	NaN	NaN
16	NaN	NaN
16	NaN	NaN
16	NaN	NaN
16	NaN	NaN
16	NaN	NaN
16	NaN	NaN
16	NaN	NaN
16	NaN	NaN
16	NaN	NaN
16	NaN	NaN
16	NaN	NaN
16	NaN	NaN
16	NaN	NaN
16	NaN	NaN
