# Supplementary material for: Diversity of spatiotemporal coding reveals specialized visual processing streams in the mouse cortex
Source: Nat Commun. 2022 Jun 6;13:3249. doi: 10.1038/s41467-022-29656-z (PMC9170684; doi:10.1038/s41467-022-29656-z)
Supplement: Supplementary file 7 — Source Data [file 41467_2022_29656_MOESM7_ESM.zip › source data/FigureS6A_top_LM.txt]

Han 2022	Marshel 2011	Andermann 2011
0.0200000000000222	0.02	NaN
0.0200000000000222	0.02	NaN
0.0200000000000222	0.02	NaN
0.0200000000000222	0.02	NaN
0.0200000000000222	0.02	NaN
0.0200000000000222	0.02	NaN
0.0200000000000222	0.02	NaN
0.0200000000000222	0.02	NaN
0.0200000000000222	0.02	NaN
0.0200000000000222	0.02	NaN
0.0200000000000222	0.02	NaN
0.0200000000000222	0.02	NaN
0.0200000000000222	0.02	NaN
0.0200000000000222	0.02	NaN
0.0200000000000222	0.02	NaN
0.0200000000000222	0.02	NaN
0.0200000000000222	0.02	NaN
0.0200000000000222	0.02	NaN
0.0200000000000222	0.02	NaN
0.0200000000000222	0.02	NaN
0.0200000000000222	0.02	NaN
0.0200000000000222	0.02	NaN
0.0200000000000222	0.02	NaN
0.0200000000000222	0.02	NaN
0.0200000000000222	0.02	NaN
0.0200000000000222	0.02	NaN
0.0200000000000222	0.02	NaN
0.0200000000000222	0.02	NaN
0.0200000000000222	0.02	NaN
0.0200000000000222	0.02	NaN
0.0200000000000222	0.02	NaN
0.0200000000000222	0.02	NaN
0.0200000000000222	0.02	NaN
0.0200000000000222	0.02	NaN
0.0200000000000222	0.02	NaN
0.0200000000000222	0.02	NaN
0.0200000000000222	0.02	NaN
0.0200000000000222	0.02	NaN
0.0200000000000222	0.02	NaN
0.0200000000000222	0.02	NaN
0.0200000000000222	0.02	NaN
0.0200000000000222	0.02	NaN
0.0200000000000222	0.02	NaN
0.0200000000000222	0.02	NaN
0.0200000000000222	0.02	NaN
0.0200000000000222	0.02	NaN
0.0200000000000222	0.02	NaN
0.0200000000000222	0.02	NaN
0.0200000000000222	0.02	NaN
0.0200000000000222	0.02	NaN
0.0200000000000222	0.02	NaN
0.0200000000000222	0.02	NaN
0.0200000000000222	0.02	NaN
0.0200000000000222	0.02	NaN
0.0200000000000222	0.02	NaN
0.0200000000000222	0.02	NaN
0.0200000000000222	0.02	NaN
0.0200000000000222	0.02	NaN
0.0200000000000222	0.02	NaN
0.0200000000000222	0.02	NaN
0.0200000000000222	0.02	NaN
0.0200000000000222	0.02	NaN
0.0200000000000222	0.02	NaN
0.0200000000000222	0.02	NaN
0.0200000000000222	0.02	NaN
0.0200000000000222	0.02	NaN
0.0200000000000222	0.02	NaN
0.0200000000000222	0.02	NaN
0.0200000000000222	0.02	NaN
0.0200000000000222	0.02	NaN
0.0200000000000222	0.02	NaN
0.0200000000000222	0.02	NaN
0.0200000000000222	0.02	NaN
0.0200000000000222	0.02	NaN
0.0200000000000222	0.02	NaN
0.0200000000000222	0.02	NaN
0.0200000000000222	0.02	NaN
0.0200000000000222	0.02	NaN
0.0200000000000222	0.02	NaN
0.0200000000000222	0.02	NaN
0.0200000000000222	0.02	NaN
0.0200000000000222	0.02	NaN
0.0200000000000222	0.02	NaN
0.0200000000000222	0.02	NaN
0.0200000000000222	0.02	NaN
0.0200000000000222	0.02	NaN
0.0200000000000222	0.02	NaN
0.0200000000000222	0.02	NaN
0.0200000000000222	0.02	NaN
0.0200000000000222	0.02	NaN
0.0200000000000222	0.02	NaN
0.0200000000000222	0.02	NaN
0.0200000000000222	0.02	NaN
0.0200000000000222	0.02	NaN
0.0200000000000222	0.02	NaN
0.0200000000000222	0.02	NaN
0.0200000000000222	0.02	NaN
0.0200000000000222	0.02	NaN
0.0200000000000222	0.02	NaN
0.0200000000000222	0.02	NaN
0.0200000000000222	0.02	NaN
0.0200000000000222	0.02	NaN
0.0200000000000222	0.02	NaN
0.0200000000000222	0.02	NaN
0.0200000000000222	0.02	NaN
0.0200000000000222	0.02	NaN
0.0200000000000222	0.02	NaN
0.0200000000000222	0.02	NaN
0.0200000000000222	0.02	NaN
0.0200000000000222	0.02	NaN
0.0200000000000222	0.02	NaN
0.0200000000000222	0.02	NaN
0.0200000000000222	0.02	NaN
0.0200000000000222	0.02	NaN
0.0200000000000222	0.02	NaN
0.0200000000000222	0.02	NaN
0.0200000000000222	0.02	NaN
0.0200000000000222	0.02	NaN
0.0200000000000222	0.02	NaN
0.0200000000000222	0.02	NaN
0.0200000000000222	0.02	NaN
0.0200000000000222	0.02	NaN
0.0200000000000222	0.02	NaN
0.0200000000000222	0.02	NaN
0.0200000000000222	0.02	NaN
0.0200000000000222	0.02	NaN
0.0200000000000222	0.02	NaN
0.0200000000000222	0.02	NaN
0.0200000000000222	0.0200838498732874	NaN
0.0200000000000222	0.0202199603806092	NaN
0.0200000000000222	0.0203557926310408	NaN
0.0200000000000222	0.0204925373659636	NaN
0.0200000000000222	0.0206302007152025	NaN
0.0200000000000222	0.0207687888497614	NaN
0.0200000000000222	0.020908307982099	NaN
0.0200000000000222	0.0210487643664077	NaN
0.0200000000000222	0.0211901642988941	NaN
0.0200000000000222	0.0213075880182969	NaN
0.0200000000000222	0.0214175397854542	NaN
0.0200000000000222	0.0215280589275341	NaN
0.0200000000000222	0.0216391483723139	NaN
0.0200000000000222	0.021750811062679	NaN
0.0200000000000222	0.0218630499567009	NaN
0.0200000000000222	0.021975868027715	NaN
0.0200000000000222	0.0220892682644001	NaN
0.0200000000000222	0.0222258718497268	NaN
0.0200000000000222	0.0223790289288851	NaN
0.0200000000000222	0.0225332414038026	NaN
0.0200000000000222	0.022688516547145	NaN
0.0200000000000222	0.0228448616816931	NaN
0.0200000000000222	0.0230022841806889	NaN
0.0200000000000222	0.0231607914681826	NaN
0.0200000000000222	0.0233203910193833	NaN
0.0200000000000222	0.0234810903610112	NaN
0.0200000000000222	0.0236377894077117	NaN
0.0200000000000222	0.0237880806082935	NaN
0.0200000000000222	0.0239393273739064	NaN
0.0200000000000222	0.0240915357801193	NaN
0.0200000000000222	0.02424471194113	NaN
0.0200000000000222	0.024398862010011	NaN
0.0200000000000222	0.0245539921789563	NaN
0.0200000000000222	0.0246493213155433	NaN
0.0200000000000222	0.0247273839356437	NaN
0.0200000000000222	0.0248056937744233	NaN
0.0200000000000222	0.0248842516148056	NaN
0.0200000000000222	0.024963058242194	NaN
0.0200000000000222	0.0250421144444788	NaN
0.0200000000000222	0.0251396645752764	NaN
0.0200000000000222	0.0253477621330153	NaN
0.0200000000000222	0.0255575822512684	NaN
0.0200000000000222	0.0257691391888033	NaN
0.0200000000000222	0.0259824473224168	NaN
0.0200000000000222	0.0261975211479122	NaN
0.0200000000000222	0.0264143752810837	NaN
0.0200000000000222	0.0266330244587103	NaN
0.0200000000000222	0.0268534835395569	NaN
0.0200000000000222	0.0270757675053843	NaN
0.0200000000000222	0.0272998914619672	NaN
0.0200000000000222	0.0277868722250335	NaN
0.0200000000000222	0.0286406722162745	NaN
0.0200000000000222	0.0295207066976423	NaN
0.0200000000000222	0.0301673831840528	NaN
0.0200000000000222	0.03037526471624	NaN
0.0200000000000222	0.030584578746936	NaN
0.0200000000000222	0.0307953351473975	NaN
0.0200000000000222	0.0310075438569035	NaN
0.0200000000000222	0.0312212148832239	NaN
0.0200000000000222	0.0314328266363424	NaN
0.0200000000000222	0.0316349120585184	NaN
0.0200000000000222	0.0318382967121739	NaN
0.0200000000000222	0.0320429889502244	NaN
0.0200000000000222	0.0322489971792871	NaN
0.0200000000000222	0.0327493614583649	NaN
0.0200000000000222	0.0334166688615641	NaN
0.0200000000000222	0.0340975734511063	NaN
0.0200000000000223	0.0347923522859235	NaN
0.0200000000000223	0.0354873308590742	NaN
0.0200000000000223	0.0359786057472986	NaN
0.0200000000000223	0.0364766816828252	NaN
0.0200000000000223	0.0369816528171068	NaN
0.0200000000000223	0.0374936146049974	NaN
0.0200000000000223	0.0380126638227971	NaN
0.0200000000000223	0.0385388985865448	NaN
0.0200000000000223	0.0387824832444039	NaN
0.0200000000000223	0.0390086545289781	NaN
0.0200000000000223	0.0392361447969099	NaN
0.0200000000000223	0.0394649617402328	NaN
0.0200000000000223	0.0396951130958387	NaN
0.0200000000000223	0.0399266066457392	NaN
0.0200000000000223	0.0401594502173293	NaN
0.0200000000000223	0.0403936516836513	NaN
0.0200000000000223	0.0405901426237755	NaN
0.0200000000000223	0.040679048572849	NaN
0.0200000000000223	0.0407681492556009	NaN
0.0200000000000223	0.040857445098563	NaN
0.0200000000000223	0.0409469365292011	NaN
0.0200000000000223	0.0410366239759175	NaN
0.0200000000000223	0.0411265078680528	NaN
0.0200000000000223	0.0412165886358879	NaN
0.0200000000000223	0.0414602978134116	NaN
0.0200000000000223	0.041803491999327	NaN
0.0200000000000223	0.0421513028742934	NaN
0.0200000000000223	0.0425294732074393	NaN
0.0200000000000223	0.0429110363847233	NaN
0.0200000000000223	0.0432960228458451	NaN
0.0200000000000223	0.0436844633036012	NaN
0.0200000000000223	0.0440763887463352	NaN
0.0200000000000223	0.0444718304404099	NaN
0.0200000000000223	0.0448998163285396	NaN
0.0200000000000223	0.0453338309723983	NaN
0.0200000000000223	0.0457720409276522	NaN
0.0200000000000223	0.0462144867473977	NaN
0.0200000000000223	0.0466612093767292	NaN
0.0200000000000223	0.0471122501565283	NaN
0.0200000000000223	0.0475783404499707	NaN
0.0200000000000223	0.0480514711559353	NaN
0.0200000000000223	0.0485293067898737	NaN
0.0200000000000223	0.0490118941387454	NaN
0.0200000000000223	0.0494992804547712	NaN
0.0200000000000223	0.0503466101289809	NaN
0.0200000000000223	0.051353631814036	NaN
0.0200000000000223	0.0524231846216208	NaN
0.0200000000000223	0.0537373311254072	NaN
0.0200000000000223	0.0550844207066865	NaN
0.0200000000000223	0.0562515794307888	NaN
0.0200000000000223	0.0573056850246845	NaN
0.0200000000000223	0.0583795436391056	NaN
0.0200000000000223	0.0594735254284485	NaN
0.0200000000000223	0.0614569727896953	NaN
0.0200000000000223	0.0643116339615416	NaN
0.0200000000000223	0.0665769368444567	NaN
0.0200000000000223	0.0681520290763627	NaN
0.0200000000000224	0.069764385196585	NaN
0.0200000000000224	0.0711416110917411	NaN
0.0200000000000224	0.0721761223859341	NaN
0.0200000000000224	0.0749454409283262	NaN
0.0200000000000224	0.078950443692471	NaN
0.0200000000000224	0.0800434075604586	NaN
0.0200000000000224	0.081151502059268	NaN
0.0200000000000224	0.0822749366523552	NaN
0.0200000000000224	0.083413923702919	NaN
0.0200000000000224	0.0845944715942329	NaN
0.0200000000000224	0.0857993012254346	NaN
0.0200000000000224	0.0870212905411033	NaN
0.0200000000000224	0.088154504349937	NaN
0.0200000000000224	0.0888842172307105	NaN
0.0200000000000224	0.0896199704255019	NaN
0.0200000000000224	0.0903618139339678	NaN
0.0200000000000224	0.0912527045270025	NaN
0.0200000000000224	0.0922362783723961	NaN
0.0200000000000224	0.0932304537392936	NaN
0.0200000000000224	0.094235344896958	NaN
0.0200000000000224	0.0952510673463113	NaN
0.0200000000000224	0.0961512647183364	NaN
0.0200000000000224	0.0969471720504124	NaN
0.0200000000000224	0.0977496676315675	NaN
0.0200000000000224	0.0985588059970779	NaN
0.0200000000000224	0.0993746421336438	NaN
0.0200000000000224	0.100197231483126	NaN
0.0200000000000224	0.101026629946316	NaN
0.0200000000000224	0.101862893886731	NaN
0.0200000000000224	0.10247733055448	NaN
0.0200000000000224	0.103063403198767	NaN
0.0200000000000224	0.103652827619905	NaN
0.0200000000000224	0.104245622986864	NaN
0.0200000000000224	0.10484180857824	NaN
0.0200000000000224	0.105441403782885	NaN
0.0200000000000224	0.106074675793452	NaN
0.0200000000000224	0.106805629684801	NaN
0.0200000000000224	0.107541620533249	NaN
0.0200000000000225	0.110466841701128	NaN
0.0200000000000225	0.124003416444937	NaN
0.0200000000000225	0.13129950275664	NaN
0.0200000000000225	0.134776286804299	NaN
0.0200000000000225	0.13834513538427	NaN
0.0200000000000225	0.142309549418892	NaN
0.0200000000000225	0.146601529569284	NaN
0.0200000000000225	0.151017863424242	NaN
0.0200000000000225	0.155444067586636	NaN
0.0200000000000225	0.16	NaN
0.0200000000000225	NaN	NaN
0.0200000000000225	NaN	NaN
0.0200000000000225	NaN	NaN
0.0200000000000225	NaN	NaN
0.0200000000000225	NaN	NaN
0.0200000000000225	NaN	NaN
0.0200000000000225	NaN	NaN
0.0200000000000225	NaN	NaN
0.0200000000000225	NaN	NaN
0.0200000000000225	NaN	NaN
0.0200000000000225	NaN	NaN
0.0200000000000225	NaN	NaN
0.0200000000000225	NaN	NaN
0.0200000000000225	NaN	NaN
0.0200000000000225	NaN	NaN
0.0200000000000225	NaN	NaN
0.0200000000000225	NaN	NaN
0.0200000000000225	NaN	NaN
0.0200000000000225	NaN	NaN
0.0200000000000225	NaN	NaN
0.0200000000000226	NaN	NaN
0.0200000000000226	NaN	NaN
0.0200000000000226	NaN	NaN
0.0200000000000226	NaN	NaN
0.0200000000000226	NaN	NaN
0.0200000000000226	NaN	NaN
0.0200000000000226	NaN	NaN
0.0200000000000226	NaN	NaN
0.0200000000000226	NaN	NaN
0.0200000000000226	NaN	NaN
0.0200000000000226	NaN	NaN
0.0200000000000226	NaN	NaN
0.0200000000000226	NaN	NaN
0.0200000000000226	NaN	NaN
0.0200000000000226	NaN	NaN
0.0200000000000226	NaN	NaN
0.0200000000000226	NaN	NaN
0.0200000000000226	NaN	NaN
0.0200000000000226	NaN	NaN
0.0200000000000226	NaN	NaN
0.0200000000000226	NaN	NaN
0.0200000000000226	NaN	NaN
0.0200000000000227	NaN	NaN
0.0200000000000227	NaN	NaN
0.0200000000000227	NaN	NaN
0.0200000000000227	NaN	NaN
0.0200000000000227	NaN	NaN
0.0200000000000227	NaN	NaN
0.0200000000000227	NaN	NaN
0.0200000000000227	NaN	NaN
0.0200000000000227	NaN	NaN
0.0200000000000227	NaN	NaN
0.0200000000000227	NaN	NaN
0.0200000000000227	NaN	NaN
0.0200000000000227	NaN	NaN
0.0200000000000227	NaN	NaN
0.0200000000000227	NaN	NaN
0.0200000000000227	NaN	NaN
0.0200000000000227	NaN	NaN
0.0200000000000227	NaN	NaN
0.0200000000000227	NaN	NaN
0.0200000000000227	NaN	NaN
0.0200000000000228	NaN	NaN
0.0200000000000228	NaN	NaN
0.0200000000000228	NaN	NaN
0.0200000000000228	NaN	NaN
0.0200000000000228	NaN	NaN
0.0200000000000228	NaN	NaN
0.0200000000000228	NaN	NaN
0.0200000000000228	NaN	NaN
0.0200000000000228	NaN	NaN
0.0200000000000228	NaN	NaN
0.0200000000000228	NaN	NaN
0.0200000000000228	NaN	NaN
0.0200000000000228	NaN	NaN
0.0200000000000228	NaN	NaN
0.0200000000000228	NaN	NaN
0.0200000000000228	NaN	NaN
0.0200000000000229	NaN	NaN
0.0200000000000229	NaN	NaN
0.0200000000000229	NaN	NaN
0.0200000000000229	NaN	NaN
0.0200000000000229	NaN	NaN
0.0200000000000229	NaN	NaN
0.0200000000000229	NaN	NaN
0.0200000000000229	NaN	NaN
0.0200000000000229	NaN	NaN
0.0200000000000229	NaN	NaN
0.0200000000000229	NaN	NaN
0.0200000000000229	NaN	NaN
0.0200000000000229	NaN	NaN
0.0200000000000229	NaN	NaN
0.0200000000000229	NaN	NaN
0.0200000000000229	NaN	NaN
0.0200000000000229	NaN	NaN
0.0200000000000229	NaN	NaN
0.0200000000000229	NaN	NaN
0.0200000000000229	NaN	NaN
0.0200000000000229	NaN	NaN
0.0200000000000229	NaN	NaN
0.0200000000000229	NaN	NaN
0.020000000000023	NaN	NaN
0.020000000000023	NaN	NaN
0.020000000000023	NaN	NaN
0.020000000000023	NaN	NaN
0.020000000000023	NaN	NaN
0.020000000000023	NaN	NaN
0.020000000000023	NaN	NaN
0.020000000000023	NaN	NaN
0.020000000000023	NaN	NaN
0.020000000000023	NaN	NaN
0.020000000000023	NaN	NaN
0.020000000000023	NaN	NaN
0.020000000000023	NaN	NaN
0.020000000000023	NaN	NaN
0.0200000000000231	NaN	NaN
0.0200000000000231	NaN	NaN
0.0200000000000231	NaN	NaN
0.0200000000000231	NaN	NaN
0.0200000000000231	NaN	NaN
0.0200000000000231	NaN	NaN
0.0200000000000231	NaN	NaN
0.0200000000000231	NaN	NaN
0.0200000000000232	NaN	NaN
0.0200000000000232	NaN	NaN
0.0200000000000232	NaN	NaN
0.0200000000000232	NaN	NaN
0.0200000000000232	NaN	NaN
0.0200000000000232	NaN	NaN
0.0200000000000232	NaN	NaN
0.0200000000000232	NaN	NaN
0.0200000000000232	NaN	NaN
0.0200000000000232	NaN	NaN
0.0200000000000232	NaN	NaN
0.0200000000000233	NaN	NaN
0.0200000000000233	NaN	NaN
0.0200000000000233	NaN	NaN
0.0200000000000233	NaN	NaN
0.0200000000000233	NaN	NaN
0.0200000000000233	NaN	NaN
0.0200000000000233	NaN	NaN
0.0200000000000234	NaN	NaN
0.0200000000000234	NaN	NaN
0.0200000000000234	NaN	NaN
0.0200000000000234	NaN	NaN
0.0200000000000234	NaN	NaN
0.0200000000000234	NaN	NaN
0.0200000000000235	NaN	NaN
0.0200000000000236	NaN	NaN
0.0200000000000236	NaN	NaN
0.0200000000000236	NaN	NaN
0.0200000000000236	NaN	NaN
0.0200000000000237	NaN	NaN
0.0200000000000237	NaN	NaN
0.0200000000000237	NaN	NaN
0.0200000000000237	NaN	NaN
0.0200000000000237	NaN	NaN
0.0200000000000238	NaN	NaN
0.0200000000000238	NaN	NaN
0.0200000000000238	NaN	NaN
0.0200000000000238	NaN	NaN
0.0200000000000239	NaN	NaN
0.0200000000000239	NaN	NaN
0.0200000000000239	NaN	NaN
0.0200000000000239	NaN	NaN
0.0200000000000239	NaN	NaN
0.020000000000024	NaN	NaN
0.020000000000024	NaN	NaN
0.0200000000000241	NaN	NaN
0.0200000000000241	NaN	NaN
0.0200000000000241	NaN	NaN
0.0200000000000242	NaN	NaN
0.0200000000000242	NaN	NaN
0.0200000000000242	NaN	NaN
0.0200000000000242	NaN	NaN
0.0200000000000244	NaN	NaN
0.0200000000000245	NaN	NaN
0.0200000000000245	NaN	NaN
0.0200000000000245	NaN	NaN
0.0200000000000245	NaN	NaN
0.0200000000000246	NaN	NaN
0.0200000000000246	NaN	NaN
0.0200000000000246	NaN	NaN
0.0200000000000247	NaN	NaN
0.0200000000000248	NaN	NaN
0.0200000000000248	NaN	NaN
0.0200000000000248	NaN	NaN
0.0200000000000248	NaN	NaN
0.0200000000000249	NaN	NaN
0.0200000000000249	NaN	NaN
0.0200000000000249	NaN	NaN
0.0200000000000249	NaN	NaN
0.020000000000025	NaN	NaN
0.0200000000000251	NaN	NaN
0.0200000000000251	NaN	NaN
0.0200000000000251	NaN	NaN
0.0200000000000252	NaN	NaN
0.0200000000000252	NaN	NaN
0.0200000000000252	NaN	NaN
0.0200000000000253	NaN	NaN
0.0200000000000253	NaN	NaN
0.0200000000000254	NaN	NaN
0.0200000000000255	NaN	NaN
0.0200000000000255	NaN	NaN
0.0200000000000255	NaN	NaN
0.0200000000000256	NaN	NaN
0.0200000000000256	NaN	NaN
0.0200000000000257	NaN	NaN
0.0200000000000257	NaN	NaN
0.0200000000000258	NaN	NaN
0.0200000000000258	NaN	NaN
0.0200000000000259	NaN	NaN
0.020000000000026	NaN	NaN
0.0200000000000261	NaN	NaN
0.0200000000000261	NaN	NaN
0.0200000000000262	NaN	NaN
0.0200000000000262	NaN	NaN
0.0200000000000263	NaN	NaN
0.0200000000000263	NaN	NaN
0.0200000000000263	NaN	NaN
0.0200000000000263	NaN	NaN
0.0200000000000263	NaN	NaN
0.0200000000000265	NaN	NaN
0.0200000000000265	NaN	NaN
0.0200000000000265	NaN	NaN
0.0200000000000266	NaN	NaN
0.0200000000000268	NaN	NaN
0.020000000000027	NaN	NaN
0.020000000000027	NaN	NaN
0.020000000000027	NaN	NaN
0.020000000000027	NaN	NaN
0.020000000000027	NaN	NaN
0.0200000000000273	NaN	NaN
0.0200000000000276	NaN	NaN
0.0200000000000279	NaN	NaN
0.0200000000000279	NaN	NaN
0.0200000000000282	NaN	NaN
0.0200000000000282	NaN	NaN
0.0200000000000284	NaN	NaN
0.0200000000000285	NaN	NaN
0.0200000000000285	NaN	NaN
0.0200000000000286	NaN	NaN
0.0200000000000287	NaN	NaN
0.0200000000000289	NaN	NaN
0.0200000000000292	NaN	NaN
0.0200000000000294	NaN	NaN
0.0200000000000294	NaN	NaN
0.0200000000000297	NaN	NaN
0.0200000000000298	NaN	NaN
0.0200000000000298	NaN	NaN
0.02000000000003	NaN	NaN
0.0200000000000303	NaN	NaN
0.0200000000000304	NaN	NaN
0.0200000000000307	NaN	NaN
0.020000000000031	NaN	NaN
0.020000000000031	NaN	NaN
0.0200000000000311	NaN	NaN
0.0200000000000313	NaN	NaN
0.0200000000000317	NaN	NaN
0.020000000000032	NaN	NaN
0.0200000000000321	NaN	NaN
0.0200000000000322	NaN	NaN
0.0200000000000322	NaN	NaN
0.0200000000000324	NaN	NaN
0.0200000000000325	NaN	NaN
0.0200000000000327	NaN	NaN
0.0200000000000328	NaN	NaN
0.0200000000000328	NaN	NaN
0.0200000000000329	NaN	NaN
0.0200000000000331	NaN	NaN
0.0200000000000332	NaN	NaN
0.0200000000000332	NaN	NaN
0.0200000000000334	NaN	NaN
0.0200000000000335	NaN	NaN
0.0200000000000335	NaN	NaN
0.0200000000000336	NaN	NaN
0.0200000000000337	NaN	NaN
0.0200000000000339	NaN	NaN
0.0200000000000341	NaN	NaN
0.0200000000000342	NaN	NaN
0.0200000000000346	NaN	NaN
0.0200000000000348	NaN	NaN
0.0200000000000349	NaN	NaN
0.020000000000035	NaN	NaN
0.0200000000000353	NaN	NaN
0.0200000000000354	NaN	NaN
0.0200000000000357	NaN	NaN
0.0200000000000357	NaN	NaN
0.0200000000000358	NaN	NaN
0.0200000000000359	NaN	NaN
0.020000000000036	NaN	NaN
0.0200000000000362	NaN	NaN
0.0200000000000363	NaN	NaN
0.0200000000000365	NaN	NaN
0.0200000000000376	NaN	NaN
0.0200000000000378	NaN	NaN
0.0200000000000385	NaN	NaN
0.020000000000039	NaN	NaN
0.020000000000039	NaN	NaN
0.0200000000000391	NaN	NaN
0.0200000000000396	NaN	NaN
0.0200000000000396	NaN	NaN
0.0200000000000401	NaN	NaN
0.0200000000000411	NaN	NaN
0.0200000000000419	NaN	NaN
0.0200000000000419	NaN	NaN
0.020000000000042	NaN	NaN
0.0200000000000426	NaN	NaN
0.0200000000000431	NaN	NaN
0.020000000000044	NaN	NaN
0.020000000000049	NaN	NaN
0.020000000000055	NaN	NaN
0.0200000000001198	NaN	NaN
0.0200000000001369	NaN	NaN
0.0200000000001615	NaN	NaN
0.0200000000004529	NaN	NaN
0.0200000000005302	NaN	NaN
0.0200000000005955	NaN	NaN
0.0200000000009379	NaN	NaN
0.0200000000009961	NaN	NaN
0.0200000000012435	NaN	NaN
0.0200000000024482	NaN	NaN
0.0200000000024855	NaN	NaN
0.0200000000033236	NaN	NaN
0.0200000000034398	NaN	NaN
0.0200000000059201	NaN	NaN
0.0200000000073745	NaN	NaN
0.0200000000092122	NaN	NaN
0.0200000000101018	NaN	NaN
0.0200000000167261	NaN	NaN
0.0200000000294611	NaN	NaN
0.0200000000400364	NaN	NaN
0.0200000000420521	NaN	NaN
0.0200000000649331	NaN	NaN
0.0200000000761028	NaN	NaN
0.0200000000774611	NaN	NaN
0.0200000000859308	NaN	NaN
0.0200000000907252	NaN	NaN
0.0200000001024309	NaN	NaN
0.0200000001159879	NaN	NaN
0.0200000001159879	NaN	NaN
0.0200000001312485	NaN	NaN
0.0200000001681275	NaN	NaN
0.0200000001836243	NaN	NaN
0.0200000002000064	NaN	NaN
0.020000000219692	NaN	NaN
0.0200000002372246	NaN	NaN
0.0200000002513085	NaN	NaN
0.0200000002602253	NaN	NaN
0.0200000003004748	NaN	NaN
0.0200000003020722	NaN	NaN
0.0200000003495851	NaN	NaN
0.0200000005670241	NaN	NaN
0.0200000005979134	NaN	NaN
0.0200000007880795	NaN	NaN
0.0200000008150293	NaN	NaN
0.0200000009894802	NaN	NaN
0.0200000010428687	NaN	NaN
0.020000001099652	NaN	NaN
0.0200000012834654	NaN	NaN
0.020000001529153	NaN	NaN
0.0200000018517372	NaN	NaN
0.0200000032422455	NaN	NaN
0.0200000034524748	NaN	NaN
0.0200000042566076	NaN	NaN
0.0200000049428879	NaN	NaN
0.0200000054537608	NaN	NaN
0.0200000066281852	NaN	NaN
0.0200000086624097	NaN	NaN
0.0200000137098999	NaN	NaN
0.0200000265004302	NaN	NaN
0.020000064718685	NaN	NaN
0.0200000741423061	NaN	NaN
0.0200002204530651	NaN	NaN
0.0200002707403382	NaN	NaN
0.0200003098531949	NaN	NaN
0.0200003397293918	NaN	NaN
0.0200005223332811	NaN	NaN
0.0200006783508306	NaN	NaN
0.0200021852062371	NaN	NaN
0.0200024757582626	NaN	NaN
0.0200026278628883	NaN	NaN
0.0200026964417506	NaN	NaN
0.0200032563673941	NaN	NaN
0.0200034647951546	NaN	NaN
0.0200038695272352	NaN	NaN
0.0200039110815075	NaN	NaN
0.0200039189829304	NaN	NaN
0.0200039308268406	NaN	NaN
0.0200040035799283	NaN	NaN
0.0200044022393271	NaN	NaN
0.0200044610800119	NaN	NaN
0.0200049379161436	NaN	NaN
0.0200060183915214	NaN	NaN
0.0200064125294067	NaN	NaN
0.0200064410599108	NaN	NaN
0.0200065529710761	NaN	NaN
0.020006861917224	NaN	NaN
0.0200071703775602	NaN	NaN
0.0200076123751511	NaN	NaN
0.0200076324588841	NaN	NaN
0.0200078441275135	NaN	NaN
0.0200080423729192	NaN	NaN
0.0200090860092841	NaN	NaN
0.0200093441309952	NaN	NaN
0.0200093931250143	NaN	NaN
0.0200094193361416	NaN	NaN
0.0200101731199396	NaN	NaN
0.0200105768871322	NaN	NaN
0.0200112770797127	NaN	NaN
0.0200116000109753	NaN	NaN
0.0200116611204339	NaN	NaN
0.0200118009587788	NaN	NaN
0.0200118499901612	NaN	NaN
0.0200128913657575	NaN	NaN
0.0200129468718637	NaN	NaN
0.020012959190284	NaN	NaN
0.0200132947727088	NaN	NaN
0.0200136522298442	NaN	NaN
0.0200137624138573	NaN	NaN
0.0200137774309935	NaN	NaN
0.0200140786145492	NaN	NaN
0.0200144304022125	NaN	NaN
0.0200144526880676	NaN	NaN
0.0200157933914723	NaN	NaN
0.0200165865955913	NaN	NaN
0.0200169469886169	NaN	NaN
0.0200170289768233	NaN	NaN
0.0200172782741422	NaN	NaN
0.0200174440346444	NaN	NaN
0.0200176775706219	NaN	NaN
0.0200178054893492	NaN	NaN
0.0200178511744175	NaN	NaN
0.0200180076067352	NaN	NaN
0.0200183783100357	NaN	NaN
0.020018872666607	NaN	NaN
0.0200188726888253	NaN	NaN
0.0200197279410559	NaN	NaN
0.0200201421343024	NaN	NaN
0.0200204153706566	NaN	NaN
0.020021018648483	NaN	NaN
0.0200214863093756	NaN	NaN
0.020021680680791	NaN	NaN
0.0200231694466713	NaN	NaN
0.0200233161179676	NaN	NaN
0.0200233935937233	NaN	NaN
0.0200233969870335	NaN	NaN
0.0200239702836804	NaN	NaN
0.0200244904531599	NaN	NaN
0.0200249211519098	NaN	NaN
0.0200251524683786	NaN	NaN
0.0200258189133823	NaN	NaN
0.0200287275293419	NaN	NaN
0.0200305739995039	NaN	NaN
0.0200348287516106	NaN	NaN
0.0200348358275716	NaN	NaN
0.0200358034330617	NaN	NaN
0.0200369128699732	NaN	NaN
0.0200379564426014	NaN	NaN
0.0200389907099949	NaN	NaN
0.0200407497949525	NaN	NaN
0.0200408190030775	NaN	NaN
0.0200448490306101	NaN	NaN
0.0200449035489124	NaN	NaN
0.0200460888127622	NaN	NaN
0.0200462966021548	NaN	NaN
0.0200486732667916	NaN	NaN
0.0200513589831984	NaN	NaN
0.0200542155179829	NaN	NaN
0.0200583623781619	NaN	NaN
0.0200609391379842	NaN	NaN
0.0200753788400976	NaN	NaN
0.0200765128309474	NaN	NaN
0.0200769961563231	NaN	NaN
0.0200787088404246	NaN	NaN
0.0200889899396657	NaN	NaN
0.0200896544473776	NaN	NaN
0.0200921645083872	NaN	NaN
0.0201023924837385	NaN	NaN
0.020115892218588	NaN	NaN
0.020124482539493	NaN	NaN
0.0201289308601107	NaN	NaN
0.0201313485503227	NaN	NaN
0.0201357199152791	NaN	NaN
0.0201516946365814	NaN	NaN
0.0201805568410073	NaN	NaN
0.0202078936947277	NaN	NaN
0.0202111419587487	NaN	NaN
0.0202274589676389	NaN	NaN
0.0202464225336923	NaN	NaN
0.020246528087996	NaN	NaN
0.0202534593652652	NaN	NaN
0.0202908775413479	NaN	NaN
0.0203341580986578	NaN	NaN
0.0203411668478166	NaN	NaN
0.0203414475199046	NaN	NaN
0.0203888566702588	NaN	NaN
0.0203941499948843	NaN	NaN
0.0204070108073919	NaN	NaN
0.020416648711821	NaN	NaN
0.0204222849650194	NaN	NaN
0.0204251862556341	NaN	NaN
0.0204280964143944	NaN	NaN
0.0204282974259991	NaN	NaN
0.0204652452548687	NaN	NaN
0.0205022734884164	NaN	NaN
0.0205391242155772	NaN	NaN
0.0205451304680967	NaN	NaN
0.0205549448073019	NaN	NaN
0.0206352737766201	NaN	NaN
0.0207011831024323	NaN	NaN
0.0207438568962124	NaN	NaN
0.0207479115481624	NaN	NaN
0.0207605382477151	NaN	NaN
0.0207848251862765	NaN	NaN
0.0207880630989629	NaN	NaN
0.020795167986285	NaN	NaN
0.02079746055573	NaN	NaN
0.0208073382771392	NaN	NaN
0.0208264789276765	NaN	NaN
0.0208449032853681	NaN	NaN
0.0208534575832272	NaN	NaN
0.0208550356580915	NaN	NaN
0.0208772227108283	NaN	NaN
0.0208927637896101	NaN	NaN
0.0209121858833454	NaN	NaN
0.0209168711677559	NaN	NaN
0.0210007897112882	NaN	NaN
0.0210392116269296	NaN	NaN
0.0210417731429584	NaN	NaN
0.0210452281716173	NaN	NaN
0.021059386028573	NaN	NaN
0.0210998559694211	NaN	NaN
0.0211072128782956	NaN	NaN
0.0211190133983323	NaN	NaN
0.021127105413851	NaN	NaN
0.0211326865081151	NaN	NaN
0.0211586421525168	NaN	NaN
0.0211901024095732	NaN	NaN
0.0212542292437254	NaN	NaN
0.0212853810414759	NaN	NaN
0.0213047771389415	NaN	NaN
0.0213122234820206	NaN	NaN
0.0213644269937587	NaN	NaN
0.0214066720243338	NaN	NaN
0.0214199656091967	NaN	NaN
0.0214555779734353	NaN	NaN
0.021538917525435	NaN	NaN
0.0215566050317169	NaN	NaN
0.0215733607969684	NaN	NaN
0.0216046153169438	NaN	NaN
0.0216283785948124	NaN	NaN
0.0216694551302122	NaN	NaN
0.0217006938405059	NaN	NaN
0.021705561109249	NaN	NaN
0.0217092403700277	NaN	NaN
0.0217214622560194	NaN	NaN
0.0217755758900387	NaN	NaN
0.0218292863097531	NaN	NaN
0.0218376746191162	NaN	NaN
0.0218393473941212	NaN	NaN
0.0218703228960714	NaN	NaN
0.0218980375330118	NaN	NaN
0.0219012457351418	NaN	NaN
0.0219150939594021	NaN	NaN
0.0219176749650596	NaN	NaN
0.0219497029335232	NaN	NaN
0.0219542714315224	NaN	NaN
0.0219783962604397	NaN	NaN
0.0219893192926127	NaN	NaN
0.0220001911204583	NaN	NaN
0.022012785260358	NaN	NaN
0.0220175405562133	NaN	NaN
0.0220288946551546	NaN	NaN
0.022058597336471	NaN	NaN
0.0220628623089441	NaN	NaN
0.0220646967892931	NaN	NaN
0.022081150327825	NaN	NaN
0.0221045780810203	NaN	NaN
0.0221313999159211	NaN	NaN
0.0221321846344243	NaN	NaN
0.022151847358991	NaN	NaN
0.0221725893799211	NaN	NaN
0.0221954784683067	NaN	NaN
0.0221955100481262	NaN	NaN
0.0222118650528218	NaN	NaN
0.0222119399743714	NaN	NaN
0.0223048476149438	NaN	NaN
0.0223052022930172	NaN	NaN
0.0223392181120463	NaN	NaN
0.022342947804319	NaN	NaN
0.0223638047390818	NaN	NaN
0.0223717017962114	NaN	NaN
0.0223745519540328	NaN	NaN
0.0223921042591055	NaN	NaN
0.0224164137967335	NaN	NaN
0.0224307234299638	NaN	NaN
0.0224655666874079	NaN	NaN
0.0224674268921282	NaN	NaN
0.0224717594559662	NaN	NaN
0.0224925461037899	NaN	NaN
0.0224957991135525	NaN	NaN
0.0225372149982915	NaN	NaN
0.0225431785616994	NaN	NaN
0.0225705366476455	NaN	NaN
0.0225848872800706	NaN	NaN
0.0226243547334662	NaN	NaN
0.0226416444895831	NaN	NaN
0.0226446003478529	NaN	NaN
0.0226585554591594	NaN	NaN
0.0226608701465511	NaN	NaN
0.0226650463038095	NaN	NaN
0.0227205165269466	NaN	NaN
0.022730660052152	NaN	NaN
0.0227372146372389	NaN	NaN
0.0227417251075923	NaN	NaN
0.0227701299976131	NaN	NaN
0.0227817217578234	NaN	NaN
0.0227889177249789	NaN	NaN
0.0227967796726504	NaN	NaN
0.0228176740613691	NaN	NaN
0.0228488345535317	NaN	NaN
0.0228934796031421	NaN	NaN
0.0229387778230911	NaN	NaN
0.0229477752019663	NaN	NaN
0.0230122380790625	NaN	NaN
0.0230372369611445	NaN	NaN
0.0230951772220673	NaN	NaN
0.0231357414927726	NaN	NaN
0.0231381426155541	NaN	NaN
0.0231448521721156	NaN	NaN
0.0231521969297317	NaN	NaN
0.023207518943856	NaN	NaN
0.0232187720867243	NaN	NaN
0.023234504660731	NaN	NaN
0.0232367829069036	NaN	NaN
0.0232708409393926	NaN	NaN
0.0233024176207455	NaN	NaN
0.0233146926194652	NaN	NaN
0.0233397446126173	NaN	NaN
0.0233544252835529	NaN	NaN
0.0234010338295515	NaN	NaN
0.0234031822404382	NaN	NaN
0.0234088817480157	NaN	NaN
0.023458944029858	NaN	NaN
0.0234601042532026	NaN	NaN
0.0234886112191796	NaN	NaN
0.0234902800487481	NaN	NaN
0.0235114706084638	NaN	NaN
0.0235115821107144	NaN	NaN
0.0235170711642407	NaN	NaN
0.0235634482863118	NaN	NaN
0.0235813984407177	NaN	NaN
0.0235853957707703	NaN	NaN
0.0235856035694903	NaN	NaN
0.0235863597466809	NaN	NaN
0.0235987506505915	NaN	NaN
0.0236118480411931	NaN	NaN
0.0236603448857663	NaN	NaN
0.0236609601535319	NaN	NaN
0.0237140487599281	NaN	NaN
0.0237598100390695	NaN	NaN
0.0237931587148838	NaN	NaN
0.0237994294244788	NaN	NaN
0.0238079696209607	NaN	NaN
0.0238396557404618	NaN	NaN
0.0238405809327545	NaN	NaN
0.0238951357271453	NaN	NaN
0.0239025005031918	NaN	NaN
0.0239056857237556	NaN	NaN
0.0239193852929628	NaN	NaN
0.0239446874195118	NaN	NaN
0.0239991761699695	NaN	NaN
0.0240001105755717	NaN	NaN
0.024002060456568	NaN	NaN
0.0240092699993145	NaN	NaN
0.0240193551098126	NaN	NaN
0.0240464785531159	NaN	NaN
0.024064872983115	NaN	NaN
0.0240870883208649	NaN	NaN
0.0240899436483294	NaN	NaN
0.0242094235876553	NaN	NaN
0.0242234345918308	NaN	NaN
0.0242367559765439	NaN	NaN
0.0242463033851	NaN	NaN
0.0242773995000138	NaN	NaN
0.0242955244633682	NaN	NaN
0.0243091948668963	NaN	NaN
0.0243093166400819	NaN	NaN
0.0243184810866785	NaN	NaN
0.0243374254143542	NaN	NaN
0.0243653592823956	NaN	NaN
0.0243656549994041	NaN	NaN
0.024383146277189	NaN	NaN
0.0243915632888123	NaN	NaN
0.0244237474539192	NaN	NaN
0.0244394578049877	NaN	NaN
0.0244692450703478	NaN	NaN
0.0244886438144363	NaN	NaN
0.024489027032844	NaN	NaN
0.0244928151184404	NaN	NaN
0.0245080683194612	NaN	NaN
0.0245133793164413	NaN	NaN
0.0245246645367378	NaN	NaN
0.0245353620664874	NaN	NaN
0.0245481099622021	NaN	NaN
0.0245493384975254	NaN	NaN
0.0245493713035278	NaN	NaN
0.0245544696756265	NaN	NaN
0.024576494939669	NaN	NaN
0.0246007852560654	NaN	NaN
0.0246274283346895	NaN	NaN
0.0246317323690635	NaN	NaN
0.0246543202253226	NaN	NaN
0.0246610576596993	NaN	NaN
0.0246718174967259	NaN	NaN
0.024702422244063	NaN	NaN
0.0247039199534181	NaN	NaN
0.024751352691349	NaN	NaN
0.0247677671835733	NaN	NaN
0.024785234841293	NaN	NaN
0.0247909653009196	NaN	NaN
0.024812990398986	NaN	NaN
0.0249212977251126	NaN	NaN
0.0249403993873777	NaN	NaN
0.0249549398666719	NaN	NaN
0.0249701329903635	NaN	NaN
0.0249903442785007	NaN	NaN
0.0250585129415693	NaN	NaN
0.0250994702747745	NaN	NaN
0.0251010864826142	NaN	NaN
0.0251273835875366	NaN	NaN
0.025153980195392	NaN	NaN
0.0252292592358969	NaN	NaN
0.0252765148491407	NaN	NaN
0.0253271617781854	NaN	NaN
0.0253392267512532	NaN	NaN
0.0253451559501338	NaN	NaN
0.0253842478915007	NaN	NaN
0.025385560111043	NaN	NaN
0.0254085609076376	NaN	NaN
0.0254227912131479	NaN	NaN
0.0254264597866087	NaN	NaN
0.0254328464780039	NaN	NaN
0.0254368960804078	NaN	NaN
0.0254443341757908	NaN	NaN
0.0254453404957239	NaN	NaN
0.0254615626870502	NaN	NaN
0.0254819023334301	NaN	NaN
0.0255431289239829	NaN	NaN
0.0255599494051817	NaN	NaN
0.0255667348684676	NaN	NaN
0.0255844888491402	NaN	NaN
0.0255878482099269	NaN	NaN
0.0255909958862552	NaN	NaN
0.0256000569851202	NaN	NaN
0.0256153215642797	NaN	NaN
0.02564542908246	NaN	NaN
0.0256650924016703	NaN	NaN
0.0257202420976668	NaN	NaN
0.0257312410203216	NaN	NaN
0.0257436931087404	NaN	NaN
0.0257535133132071	NaN	NaN
0.0257544031238258	NaN	NaN
0.0257585000267784	NaN	NaN
0.0257896192600118	NaN	NaN
0.0257944694416257	NaN	NaN
0.0257998537079103	NaN	NaN
0.0258141676136741	NaN	NaN
0.0258284574885878	NaN	NaN
0.0258549894955658	NaN	NaN
0.0258718530720047	NaN	NaN
0.0258806573904128	NaN	NaN
0.025933184949753	NaN	NaN
0.0259458824006709	NaN	NaN
0.0259481638679261	NaN	NaN
0.0259702690741531	NaN	NaN
0.0259724051901157	NaN	NaN
0.025979962642479	NaN	NaN
0.026005116670651	NaN	NaN
0.0260129343403399	NaN	NaN
0.0260174298089469	NaN	NaN
0.0260176887326433	NaN	NaN
0.0260236936156461	NaN	NaN
0.0260303429853591	NaN	NaN
0.0260335371851303	NaN	NaN
0.0260443126399853	NaN	NaN
0.0260637399363505	NaN	NaN
0.0260671980036839	NaN	NaN
0.0261047514315987	NaN	NaN
0.0261216904075186	NaN	NaN
0.0261251109718904	NaN	NaN
0.0261392643708908	NaN	NaN
0.0261687449818873	NaN	NaN
0.0261836026695006	NaN	NaN
0.0262161418278652	NaN	NaN
0.026233040117839	NaN	NaN
0.0262531876729306	NaN	NaN
0.0262598012484609	NaN	NaN
0.0262732428535962	NaN	NaN
0.0262967038015799	NaN	NaN
0.026300909749447	NaN	NaN
0.0263095860893761	NaN	NaN
0.0263201251302885	NaN	NaN
0.0263352490060327	NaN	NaN
0.0263421596205895	NaN	NaN
0.0263458766680187	NaN	NaN
0.0263590357621925	NaN	NaN
0.0263625723430963	NaN	NaN
0.0263825928600432	NaN	NaN
0.0264008332243091	NaN	NaN
0.0264470597393232	NaN	NaN
0.0264488907842433	NaN	NaN
0.0264561199973784	NaN	NaN
0.0264608142684091	NaN	NaN
0.0264826468372365	NaN	NaN
0.0264873330360167	NaN	NaN
0.026495421864094	NaN	NaN
0.0265091187363462	NaN	NaN
0.0265145161582478	NaN	NaN
0.0265235488114416	NaN	NaN
0.0265241093287859	NaN	NaN
0.0265296082363558	NaN	NaN
0.0265390317616303	NaN	NaN
0.026540364165158	NaN	NaN
0.0265486466315285	NaN	NaN
0.0265569965256698	NaN	NaN
0.0265598591978718	NaN	NaN
0.0265639261130611	NaN	NaN
0.0265800283448125	NaN	NaN
0.0265893358423082	NaN	NaN
0.0265992557608654	NaN	NaN
0.0266077830306036	NaN	NaN
0.0266248133144183	NaN	NaN
0.0266272247794713	NaN	NaN
0.0266518537267907	NaN	NaN
0.0266766890761103	NaN	NaN
0.026680644510419	NaN	NaN
0.0266806562333024	NaN	NaN
0.0267403487123313	NaN	NaN
0.0267756858541842	NaN	NaN
0.0267853136513254	NaN	NaN
0.0267933841247787	NaN	NaN
0.0268006923387584	NaN	NaN
0.0268020847819733	NaN	NaN
0.0268030317090087	NaN	NaN
0.0268696998747711	NaN	NaN
0.0268724916272627	NaN	NaN
0.0268810566386156	NaN	NaN
0.0269014839820778	NaN	NaN
0.0269202167751725	NaN	NaN
0.0269349619386344	NaN	NaN
0.0269630022430493	NaN	NaN
0.0269659239390619	NaN	NaN
0.0269755217523431	NaN	NaN
0.0269946514474765	NaN	NaN
0.0270122970757589	NaN	NaN
0.0270124792493487	NaN	NaN
0.0270203779625323	NaN	NaN
0.0270392367219746	NaN	NaN
0.0270498793032365	NaN	NaN
0.0270659099632459	NaN	NaN
0.0270679671975393	NaN	NaN
0.0270738253244996	NaN	NaN
0.0270968094557362	NaN	NaN
0.0271020288166715	NaN	NaN
0.0271109247942588	NaN	NaN
0.0271162207073424	NaN	NaN
0.0271488574204981	NaN	NaN
0.0271535208423668	NaN	NaN
0.0271583780840217	NaN	NaN
0.0271698761697052	NaN	NaN
0.0271744976321519	NaN	NaN
0.0271916481097085	NaN	NaN
0.0271963064683828	NaN	NaN
0.0272013559973437	NaN	NaN
0.0272088087843843	NaN	NaN
0.0272227103579027	NaN	NaN
0.0272314762053475	NaN	NaN
0.0272625368474762	NaN	NaN
0.0272650985642706	NaN	NaN
0.0273029370982803	NaN	NaN
0.0273399591553277	NaN	NaN
0.0273477729568214	NaN	NaN
0.0273617596153163	NaN	NaN
0.0273628890176572	NaN	NaN
0.0273737409203424	NaN	NaN
0.0273815744336804	NaN	NaN
0.0273984434808548	NaN	NaN
0.0274247345979961	NaN	NaN
0.0274339307309536	NaN	NaN
0.027473413262038	NaN	NaN
0.0274832794078183	NaN	NaN
0.0274848998000261	NaN	NaN
0.0274908866383548	NaN	NaN
0.0275022593010679	NaN	NaN
0.027509281557703	NaN	NaN
0.0275248767625597	NaN	NaN
0.0275529205757296	NaN	NaN
0.0275614654534958	NaN	NaN
0.0275798512010204	NaN	NaN
0.0276138397131133	NaN	NaN
0.0276175091855562	NaN	NaN
0.0276179694948772	NaN	NaN
0.0276549345999763	NaN	NaN
0.0276672449075652	NaN	NaN
0.027695542045376	NaN	NaN
0.0277025653228612	NaN	NaN
0.0277075901967393	NaN	NaN
0.0277092855066281	NaN	NaN
0.0277097050674376	NaN	NaN
0.0277309297735138	NaN	NaN
0.0277513682385179	NaN	NaN
0.0277719043080847	NaN	NaN
0.0277811718364452	NaN	NaN
0.0278156865337827	NaN	NaN
0.0278157831098272	NaN	NaN
0.0278360026204316	NaN	NaN
0.0278651725059847	NaN	NaN
0.0278723730949316	NaN	NaN
0.0278857185022831	NaN	NaN
0.027915395095481	NaN	NaN
0.0279326154784691	NaN	NaN
0.0279650440536329	NaN	NaN
0.0279809395962777	NaN	NaN
0.0279855075526032	NaN	NaN
0.0279949368941859	NaN	NaN
0.0280080089349014	NaN	NaN
0.0280291843315523	NaN	NaN
0.028063394634526	NaN	NaN
0.0280788065464734	NaN	NaN
0.0281334575790361	NaN	NaN
0.0281411897480844	NaN	NaN
0.0281447994361705	NaN	NaN
0.0281697868650234	NaN	NaN
0.0281827179442259	NaN	NaN
0.0281944778916236	NaN	NaN
0.0282070922357002	NaN	NaN
0.028208091734765	NaN	NaN
0.0282275200905194	NaN	NaN
0.028244900924164	NaN	NaN
0.0282973843411114	NaN	NaN
0.0283077467237667	NaN	NaN
0.0283137182779308	NaN	NaN
0.0283284983010593	NaN	NaN
0.028333147643813	NaN	NaN
0.0283371884230227	NaN	NaN
0.0283390022837946	NaN	NaN
0.0283496134716544	NaN	NaN
0.0283823718249901	NaN	NaN
0.028385822304516	NaN	NaN
0.0283939304304952	NaN	NaN
0.0284136745436615	NaN	NaN
0.0284165153020946	NaN	NaN
0.0284219645835643	NaN	NaN
0.0284315397007357	NaN	NaN
0.0284349386220967	NaN	NaN
0.028445191547885	NaN	NaN
0.0284566091119148	NaN	NaN
0.0285434403905837	NaN	NaN
0.0285448275684017	NaN	NaN
0.028555113744828	NaN	NaN
0.0285960635831333	NaN	NaN
0.0286069790434898	NaN	NaN
0.0286195623771351	NaN	NaN
0.0286687072387535	NaN	NaN
0.0286715588778741	NaN	NaN
0.0286866230551401	NaN	NaN
0.0286943103784006	NaN	NaN
0.0287464396091962	NaN	NaN
0.0287593154467226	NaN	NaN
0.0287724442600415	NaN	NaN
0.0287963768528957	NaN	NaN
0.0288059104124638	NaN	NaN
0.0288190398080808	NaN	NaN
0.0288486350245658	NaN	NaN
0.0288683762144829	NaN	NaN
0.0288768237325193	NaN	NaN
0.0289241192233421	NaN	NaN
0.0289631057616473	NaN	NaN
0.0289935456607645	NaN	NaN
0.0289979902939335	NaN	NaN
0.0290319961101652	NaN	NaN
0.0290516517224536	NaN	NaN
0.0290869370270319	NaN	NaN
0.0290901553832157	NaN	NaN
0.0290974365980591	NaN	NaN
0.0291054673890319	NaN	NaN
0.0291331348778237	NaN	NaN
0.0291798135045685	NaN	NaN
0.0292844874550304	NaN	NaN
0.0293048250995992	NaN	NaN
0.0293083460770411	NaN	NaN
0.0293098146403385	NaN	NaN
0.0293511173896571	NaN	NaN
0.0293576364749737	NaN	NaN
0.0293577881727684	NaN	NaN
0.0293639177434261	NaN	NaN
0.0294375740070794	NaN	NaN
0.0294438186787036	NaN	NaN
0.0294488776468309	NaN	NaN
0.0294850491357344	NaN	NaN
0.029486393208296	NaN	NaN
0.0294997636673594	NaN	NaN
0.0295089986405585	NaN	NaN
0.029536021121383	NaN	NaN
0.0295534758912469	NaN	NaN
0.0295909116927701	NaN	NaN
0.0296776789981183	NaN	NaN
0.0296939589786446	NaN	NaN
0.0297106043889307	NaN	NaN
0.02972907532377	NaN	NaN
0.0297470042124321	NaN	NaN
0.0297500790880093	NaN	NaN
0.0297772201938217	NaN	NaN
0.0297853801725992	NaN	NaN
0.0298067365107946	NaN	NaN
0.0298127020497524	NaN	NaN
0.0298132431654456	NaN	NaN
0.0298138610344263	NaN	NaN
0.0298288916656413	NaN	NaN
0.0298478364028379	NaN	NaN
0.0298528752194469	NaN	NaN
0.0298568873866572	NaN	NaN
0.0298620468523105	NaN	NaN
0.0298704590465916	NaN	NaN
0.0298983204335051	NaN	NaN
0.0299354693808571	NaN	NaN
0.0299538891288407	NaN	NaN
0.0299540260293826	NaN	NaN
0.029959825860113	NaN	NaN
0.0299648526430709	NaN	NaN
0.0299676406676994	NaN	NaN
0.0300141348310246	NaN	NaN
0.0300270410124284	NaN	NaN
0.0300305088087229	NaN	NaN
0.0300490963469935	NaN	NaN
0.0300552334381106	NaN	NaN
0.0300561757745976	NaN	NaN
0.0300682296687034	NaN	NaN
0.0300833607950002	NaN	NaN
0.0300864203593916	NaN	NaN
0.030090410202542	NaN	NaN
0.0301179051982441	NaN	NaN
0.03012104491765	NaN	NaN
0.0301252199819648	NaN	NaN
0.030178589217384	NaN	NaN
0.030180902078483	NaN	NaN
0.0301956136193589	NaN	NaN
0.0302108043566898	NaN	NaN
0.0302170445219107	NaN	NaN
0.0302428039231234	NaN	NaN
0.0302615926316498	NaN	NaN
0.0302837350894881	NaN	NaN
0.030301519662766	NaN	NaN
0.0303202096817271	NaN	NaN
0.0303553754256467	NaN	NaN
0.0303794805660908	NaN	NaN
0.0303813375169454	NaN	NaN
0.030431495173133	NaN	NaN
0.0304434075728588	NaN	NaN
0.0304444283148626	NaN	NaN
0.0304551839407583	NaN	NaN
0.0304744940978434	NaN	NaN
0.0304844943766479	NaN	NaN
0.0305116394937742	NaN	NaN
0.0305485979060623	NaN	NaN
0.0305760814539672	NaN	NaN
0.0305958313631562	NaN	NaN
0.0306006502835076	NaN	NaN
0.0306011434523571	NaN	NaN
0.0306044169278634	NaN	NaN
0.0306193101445606	NaN	NaN
0.0306510060591115	NaN	NaN
0.0306646290962354	NaN	NaN
0.0306968504964991	NaN	NaN
0.030702416570522	NaN	NaN
0.0307208359683303	NaN	NaN
0.0307373082258779	NaN	NaN
0.0307734121836964	NaN	NaN
0.0307885468291881	NaN	NaN
0.0307914121536915	NaN	NaN
0.0308007517093074	NaN	NaN
0.0308080577551349	NaN	NaN
0.0308207550608789	NaN	NaN
0.0308293843632772	NaN	NaN
0.0308314006014971	NaN	NaN
0.0308488215193484	NaN	NaN
0.0308849432019245	NaN	NaN
0.0309054288843663	NaN	NaN
0.0309181267131399	NaN	NaN
0.0309544491033932	NaN	NaN
0.0309673343878397	NaN	NaN
0.0310021116966131	NaN	NaN
0.0310311029756309	NaN	NaN
0.0310323589893273	NaN	NaN
0.0310544867929062	NaN	NaN
0.0310620256306874	NaN	NaN
0.0310965840720576	NaN	NaN
0.031123168372886	NaN	NaN
0.0311319150780429	NaN	NaN
0.0311395568925086	NaN	NaN
0.0311559525596702	NaN	NaN
0.0311597953704102	NaN	NaN
0.031176932285869	NaN	NaN
0.0312428008901095	NaN	NaN
0.0312455138335027	NaN	NaN
0.0312485392970937	NaN	NaN
0.0312520836724113	NaN	NaN
0.0312539704048741	NaN	NaN
0.0312689509918449	NaN	NaN
0.0313240122666339	NaN	NaN
0.0313392683024381	NaN	NaN
0.0313465097843872	NaN	NaN
0.0313863627885728	NaN	NaN
0.0314167154475008	NaN	NaN
0.0314356244435869	NaN	NaN
0.0314389434603118	NaN	NaN
0.0314560158646253	NaN	NaN
0.0314565465030071	NaN	NaN
0.0314698352628702	NaN	NaN
0.0314793953324534	NaN	NaN
0.0315127547735665	NaN	NaN
0.031513191028013	NaN	NaN
0.0315168557345402	NaN	NaN
0.0315617440155355	NaN	NaN
0.0315637608731571	NaN	NaN
0.0315638404159209	NaN	NaN
0.031578145324048	NaN	NaN
0.0315934397884645	NaN	NaN
0.0316196225066388	NaN	NaN
0.0316209150226383	NaN	NaN
0.0316683959766744	NaN	NaN
0.0316702098003259	NaN	NaN
0.0316804080184066	NaN	NaN
0.0316815431523819	NaN	NaN
0.0316943469535674	NaN	NaN
0.0317143963992106	NaN	NaN
0.0317171498456592	NaN	NaN
0.031717593671227	NaN	NaN
0.0317377178451949	NaN	NaN
0.0317450938374765	NaN	NaN
0.0318103230644827	NaN	NaN
0.0318159085289325	NaN	NaN
0.031861578930541	NaN	NaN
0.03188524075451	NaN	NaN
0.0318908613542751	NaN	NaN
0.0318908909823103	NaN	NaN
0.0318934340120282	NaN	NaN
0.0319114644236469	NaN	NaN
0.0319158362898658	NaN	NaN
0.031917932777286	NaN	NaN
0.0319262299985734	NaN	NaN
0.0319385773039555	NaN	NaN
0.0319432406141005	NaN	NaN
0.031944193109241	NaN	NaN
0.0319516858245449	NaN	NaN
0.0320061216925925	NaN	NaN
0.0320858903267342	NaN	NaN
0.0321076153231608	NaN	NaN
0.0321282312093285	NaN	NaN
0.0321401315019723	NaN	NaN
0.0321420646109282	NaN	NaN
0.0321541852461928	NaN	NaN
0.0321559917503904	NaN	NaN
0.0321764846942396	NaN	NaN
0.0321772619680481	NaN	NaN
0.0321800218802964	NaN	NaN
0.0322190610479961	NaN	NaN
0.0322353243844304	NaN	NaN
0.0322356236072417	NaN	NaN
0.0322442421533912	NaN	NaN
0.0322691275007356	NaN	NaN
0.0323421683010023	NaN	NaN
0.0323508021247812	NaN	NaN
0.0323836715188365	NaN	NaN
0.0324128003773403	NaN	NaN
0.0324251212575768	NaN	NaN
0.0324386267067399	NaN	NaN
0.0324560537895471	NaN	NaN
0.0324791165726186	NaN	NaN
0.0324963958755394	NaN	NaN
0.0325101276124349	NaN	NaN
0.032519835643464	NaN	NaN
0.0325484556556373	NaN	NaN
0.0325504760989856	NaN	NaN
0.0325571379287017	NaN	NaN
0.0325981078399881	NaN	NaN
0.0325993672925688	NaN	NaN
0.0326047944790027	NaN	NaN
0.0326275599558217	NaN	NaN
0.0326610691288477	NaN	NaN
0.0326644177002507	NaN	NaN
0.0326737322109614	NaN	NaN
0.032705352614269	NaN	NaN
0.0327110839093518	NaN	NaN
0.0327457007802293	NaN	NaN
0.0328352409310848	NaN	NaN
0.0328430666698774	NaN	NaN
0.0328892119864035	NaN	NaN
0.0329012789661699	NaN	NaN
0.0329123417951697	NaN	NaN
0.0329236353441161	NaN	NaN
0.0329576010029762	NaN	NaN
0.0329733781428193	NaN	NaN
0.03297353088622	NaN	NaN
0.032984872271564	NaN	NaN
0.0330205216162385	NaN	NaN
0.0330261527326003	NaN	NaN
0.0330360606479893	NaN	NaN
0.0330574688755102	NaN	NaN
0.0330666899371128	NaN	NaN
0.0330848696458509	NaN	NaN
0.0331425220369271	NaN	NaN
0.0331425975254535	NaN	NaN
0.0331497373974536	NaN	NaN
0.0332246081112951	NaN	NaN
0.0332272857974066	NaN	NaN
0.0332313984347027	NaN	NaN
0.0332315443190712	NaN	NaN
0.0332616307676567	NaN	NaN
0.0332671006208293	NaN	NaN
0.033282137669478	NaN	NaN
0.0333152409951018	NaN	NaN
0.0333286288455823	NaN	NaN
0.033335330757625	NaN	NaN
0.0333555200497259	NaN	NaN
0.0333939788614524	NaN	NaN
0.0333992091764452	NaN	NaN
0.0334215045758749	NaN	NaN
0.0334300863406887	NaN	NaN
0.0334669735046967	NaN	NaN
0.0334676036955092	NaN	NaN
0.0334816332373604	NaN	NaN
0.0335775852943555	NaN	NaN
0.0336089353885554	NaN	NaN
0.0336258044752208	NaN	NaN
0.0336297278345631	NaN	NaN
0.0336862260061875	NaN	NaN
0.0336871370135767	NaN	NaN
0.0337113135946647	NaN	NaN
0.0337173376304975	NaN	NaN
0.0337516173700576	NaN	NaN
0.033761163954855	NaN	NaN
0.0337806929300956	NaN	NaN
0.0337887259728841	NaN	NaN
0.0337905898145782	NaN	NaN
0.03380160577046	NaN	NaN
0.0338151617775077	NaN	NaN
0.033840148925604	NaN	NaN
0.0338460786605257	NaN	NaN
0.0338549959609035	NaN	NaN
0.0339072422301154	NaN	NaN
0.0339114157078523	NaN	NaN
0.0339147538032481	NaN	NaN
0.0339149673564902	NaN	NaN
0.033916000310739	NaN	NaN
0.0339528417853084	NaN	NaN
0.0340301508160873	NaN	NaN
0.0340438678023202	NaN	NaN
0.0340574299411031	NaN	NaN
0.0340885990242289	NaN	NaN
0.0341159089468603	NaN	NaN
0.0341771610898464	NaN	NaN
0.0341918988613597	NaN	NaN
0.034225449509458	NaN	NaN
0.0342305245931611	NaN	NaN
0.034234967321556	NaN	NaN
0.0342374346513453	NaN	NaN
0.0342635873394488	NaN	NaN
0.0342877881620635	NaN	NaN
0.0342883378746449	NaN	NaN
0.0343087085490561	NaN	NaN
0.0343094018934045	NaN	NaN
0.0343288556894544	NaN	NaN
0.0343524785281147	NaN	NaN
0.034365098759479	NaN	NaN
0.0343900063860897	NaN	NaN
0.0343952923596084	NaN	NaN
0.0344019710218503	NaN	NaN
0.0344218790528552	NaN	NaN
0.0344272349410609	NaN	NaN
0.0344370563740944	NaN	NaN
0.0344772256893829	NaN	NaN
0.0344916529197412	NaN	NaN
0.0344957295811444	NaN	NaN
0.0345017907778469	NaN	NaN
0.0345056617549514	NaN	NaN
0.03451137485082	NaN	NaN
0.0345390163080293	NaN	NaN
0.0345459121821562	NaN	NaN
0.0345509672449381	NaN	NaN
0.0345683863887699	NaN	NaN
0.0345761938619021	NaN	NaN
0.0346070936319994	NaN	NaN
0.0346122022009111	NaN	NaN
0.0346158972082469	NaN	NaN
0.0346159608461825	NaN	NaN
0.0346163050512693	NaN	NaN
0.0346445586194907	NaN	NaN
0.0346477278054157	NaN	NaN
0.0346751660784318	NaN	NaN
0.0346765134413724	NaN	NaN
0.0347113147407896	NaN	NaN
0.0347160699351281	NaN	NaN
0.0347190267551699	NaN	NaN
0.0347282454543748	NaN	NaN
0.0347382744273872	NaN	NaN
0.0347410405649842	NaN	NaN
0.034848274216053	NaN	NaN
0.0348503035116953	NaN	NaN
0.0348858731230001	NaN	NaN
0.0349003631861434	NaN	NaN
0.034915650477836	NaN	NaN
0.0349358198710902	NaN	NaN
0.0349616894181007	NaN	NaN
0.0349630009169858	NaN	NaN
0.0349804770411683	NaN	NaN
0.0349808744283366	NaN	NaN
0.035008257061525	NaN	NaN
0.0350172663973221	NaN	NaN
0.0350187282665385	NaN	NaN
0.0350254192773184	NaN	NaN
0.0350600492472779	NaN	NaN
0.0350697699008429	NaN	NaN
0.0350982801125319	NaN	NaN
0.0351448729716767	NaN	NaN
0.0351744821102931	NaN	NaN
0.0351887102601159	NaN	NaN
0.0351907969451985	NaN	NaN
0.0352088911876623	NaN	NaN
0.0352111583038488	NaN	NaN
0.0352187950643927	NaN	NaN
0.0352359826583805	NaN	NaN
0.0352406660264144	NaN	NaN
0.0352677574894511	NaN	NaN
0.0353424900697949	NaN	NaN
0.0353566370195842	NaN	NaN
0.0353902331432007	NaN	NaN
0.0354255224855424	NaN	NaN
0.0354409686017348	NaN	NaN
0.0354787416203938	NaN	NaN
0.0354854550844661	NaN	NaN
0.03548981669412	NaN	NaN
0.0354944910185127	NaN	NaN
0.0355235907602078	NaN	NaN
0.0355427925129846	NaN	NaN
0.0355462999569091	NaN	NaN
0.0355533511801272	NaN	NaN
0.0355581634870068	NaN	NaN
0.0355983604213673	NaN	NaN
0.0356016702990455	NaN	NaN
0.0356571574703209	NaN	NaN
0.0356593904340994	NaN	NaN
0.0356781997102909	NaN	NaN
0.0357258873718651	NaN	NaN
0.0357269008160392	NaN	NaN
0.0357457897233155	NaN	NaN
0.0357488999270328	NaN	NaN
0.0357692476475184	NaN	NaN
0.0357877664701712	NaN	NaN
0.0357997988574823	NaN	NaN
0.0358319181383233	NaN	NaN
0.0358423158616201	NaN	NaN
0.0358443798405949	NaN	NaN
0.0358450240498661	NaN	NaN
0.0358557891549442	NaN	NaN
0.0358653489069535	NaN	NaN
0.0358694245574967	NaN	NaN
0.0358704204369994	NaN	NaN
0.0358882451353083	NaN	NaN
0.0359234893948905	NaN	NaN
0.0359240002529602	NaN	NaN
0.0359306846482007	NaN	NaN
0.035936686798226	NaN	NaN
0.0359513473143011	NaN	NaN
0.0359580452635322	NaN	NaN
0.0359754084809245	NaN	NaN
0.0359787023917608	NaN	NaN
0.0359991335450209	NaN	NaN
0.0360029418900349	NaN	NaN
0.036005480531802	NaN	NaN
0.0360341136021998	NaN	NaN
0.0360373188571769	NaN	NaN
0.0360485183752319	NaN	NaN
0.0360689743850986	NaN	NaN
0.0360702703263994	NaN	NaN
0.0361145590363026	NaN	NaN
0.0361162623352452	NaN	NaN
0.0361278409820092	NaN	NaN
0.0361537239183631	NaN	NaN
0.0361594744228417	NaN	NaN
0.0361761678070942	NaN	NaN
0.0361792678069557	NaN	NaN
0.0361800448600869	NaN	NaN
0.0362065180458909	NaN	NaN
0.0362159661279711	NaN	NaN
0.0362176125442286	NaN	NaN
0.0362643647937162	NaN	NaN
0.0362808783625708	NaN	NaN
0.0362936373695173	NaN	NaN
0.0363233637189611	NaN	NaN
0.0363621209294944	NaN	NaN
0.0363891021627979	NaN	NaN
0.0363995910024464	NaN	NaN
0.0364009330017542	NaN	NaN
0.036421431550526	NaN	NaN
0.0364393243978253	NaN	NaN
0.0364481573522524	NaN	NaN
0.0364699778191498	NaN	NaN
0.03647703520605	NaN	NaN
0.0364895004542571	NaN	NaN
0.0364955094633281	NaN	NaN
0.0365219021089091	NaN	NaN
0.0365242672703503	NaN	NaN
0.0365344703549758	NaN	NaN
0.0365481404981995	NaN	NaN
0.036552966234014	NaN	NaN
0.0366017788077906	NaN	NaN
0.0366514384412548	NaN	NaN
0.0366607488381863	NaN	NaN
0.0366690126671506	NaN	NaN
0.0367067583128633	NaN	NaN
0.0367113130928441	NaN	NaN
0.0367611824109908	NaN	NaN
0.0368018588582141	NaN	NaN
0.036806316226567	NaN	NaN
0.0368470089621955	NaN	NaN
0.0368647011068065	NaN	NaN
0.0368682171907015	NaN	NaN
0.0368682659482707	NaN	NaN
0.0368682659482707	NaN	NaN
0.0368787604780429	NaN	NaN
0.0369468781656125	NaN	NaN
0.0370039856845401	NaN	NaN
0.0370565817312879	NaN	NaN
0.0370654307952006	NaN	NaN
0.0370707432057517	NaN	NaN
0.0370842923313972	NaN	NaN
0.0370911468463099	NaN	NaN
0.0370972965645066	NaN	NaN
0.0371145064028646	NaN	NaN
0.0371158186510815	NaN	NaN
0.0371810348606891	NaN	NaN
0.0371825341996305	NaN	NaN
0.0372248596672912	NaN	NaN
0.0373003192301859	NaN	NaN
0.0373014983225606	NaN	NaN
0.0373125898253213	NaN	NaN
0.037314089588115	NaN	NaN
0.0373155606468451	NaN	NaN
0.0373198155860227	NaN	NaN
0.0373300199303242	NaN	NaN
0.0373356946821485	NaN	NaN
0.0373368779635279	NaN	NaN
0.0373443700351647	NaN	NaN
0.0373602208134644	NaN	NaN
0.0373658812219722	NaN	NaN
0.0374051607783998	NaN	NaN
0.0374132533011683	NaN	NaN
0.0374259917062823	NaN	NaN
0.0374314870124933	NaN	NaN
0.0374449961815686	NaN	NaN
0.0374452744617778	NaN	NaN
0.0374483872638343	NaN	NaN
0.03746414736799	NaN	NaN
0.0374748055459111	NaN	NaN
0.0374833768928647	NaN	NaN
0.037489419788543	NaN	NaN
0.0375248921191834	NaN	NaN
0.0375283021736626	NaN	NaN
0.0375362484246408	NaN	NaN
0.0375422852808006	NaN	NaN
0.0375535264726536	NaN	NaN
0.0375842916817668	NaN	NaN
0.0375869079109544	NaN	NaN
0.0375910520688493	NaN	NaN
0.037602314418076	NaN	NaN
0.0376254774775803	NaN	NaN
0.0376255621384681	NaN	NaN
0.0376273552550105	NaN	NaN
0.0376341112505993	NaN	NaN
0.0376548901923693	NaN	NaN
0.037701456690007	NaN	NaN
0.0377365900742075	NaN	NaN
0.0377972348716138	NaN	NaN
0.0378054711753755	NaN	NaN
0.0378625612677657	NaN	NaN
0.0379443911841452	NaN	NaN
0.0379445704894975	NaN	NaN
0.0379574877996876	NaN	NaN
0.038036100760621	NaN	NaN
0.0380733334709237	NaN	NaN
0.0380877213691407	NaN	NaN
0.0380998981868746	NaN	NaN
0.0381174222957034	NaN	NaN
0.0381239844889786	NaN	NaN
0.0381295187234255	NaN	NaN
0.0381642011386237	NaN	NaN
0.0381694257432725	NaN	NaN
0.0381770185005811	NaN	NaN
0.0382284139080324	NaN	NaN
0.0382497687551128	NaN	NaN
0.0382499960552611	NaN	NaN
0.0382507154139208	NaN	NaN
0.0382525786462497	NaN	NaN
0.0382577665820217	NaN	NaN
0.0382887227625153	NaN	NaN
0.0382980360443777	NaN	NaN
0.0383011820490789	NaN	NaN
0.0383033730618822	NaN	NaN
0.038323589646061	NaN	NaN
0.0383792316373702	NaN	NaN
0.0383862764581726	NaN	NaN
0.0383918372196807	NaN	NaN
0.0384072199077846	NaN	NaN
0.0384177181574156	NaN	NaN
0.038443579275004	NaN	NaN
0.0384502544123158	NaN	NaN
0.0384521813299801	NaN	NaN
0.0384571139784209	NaN	NaN
0.0384578981347111	NaN	NaN
0.0384672422551914	NaN	NaN
0.0384799268293096	NaN	NaN
0.0385147493431952	NaN	NaN
0.0385352164038928	NaN	NaN
0.0385364912157246	NaN	NaN
0.0385379608363519	NaN	NaN
0.0385501298545275	NaN	NaN
0.0385508454313993	NaN	NaN
0.0386040923759255	NaN	NaN
0.0386343779221143	NaN	NaN
0.0386713824234485	NaN	NaN
0.0386758836880228	NaN	NaN
0.038701487053456	NaN	NaN
0.0387025854031729	NaN	NaN
0.0387032000548711	NaN	NaN
0.0387056656851977	NaN	NaN
0.0387083086000026	NaN	NaN
0.0387386299344993	NaN	NaN
0.0387461936905625	NaN	NaN
0.0387498735325981	NaN	NaN
0.0387716219603075	NaN	NaN
0.0387744479060757	NaN	NaN
0.0388130778238131	NaN	NaN
0.0388288667889132	NaN	NaN
0.0388594692324721	NaN	NaN
0.0388701129046271	NaN	NaN
0.0388719784613957	NaN	NaN
0.0388976453210539	NaN	NaN
0.0388986886683427	NaN	NaN
0.0389066573892366	NaN	NaN
0.0389120156842848	NaN	NaN
0.0389200842785222	NaN	NaN
0.038922889420951	NaN	NaN
0.0389311959597708	NaN	NaN
0.0389599546405365	NaN	NaN
0.0389625396867451	NaN	NaN
0.0389716829003971	NaN	NaN
0.0389785532675798	NaN	NaN
0.0389800207128883	NaN	NaN
0.038992253016085	NaN	NaN
0.0389978468080087	NaN	NaN
0.0389992697749097	NaN	NaN
0.0390291141925672	NaN	NaN
0.0390400669528417	NaN	NaN
0.0390585646070338	NaN	NaN
0.0391195857726098	NaN	NaN
0.0391230783975486	NaN	NaN
0.0391271844342064	NaN	NaN
0.0391357762384957	NaN	NaN
0.039146165901213	NaN	NaN
0.0391509628679436	NaN	NaN
0.0391612397174275	NaN	NaN
0.0391664476334224	NaN	NaN
0.0391703918773395	NaN	NaN
0.0391749021938986	NaN	NaN
0.0391835795700653	NaN	NaN
0.0392164111607303	NaN	NaN
0.0392411736331183	NaN	NaN
0.039269177052854	NaN	NaN
0.0392727943756696	NaN	NaN
0.0392869627300837	NaN	NaN
0.0393184298767275	NaN	NaN
0.039346907474413	NaN	NaN
0.0394237922475502	NaN	NaN
0.0394364377892572	NaN	NaN
0.0394475521601278	NaN	NaN
0.0394634557044282	NaN	NaN
0.0394812282636377	NaN	NaN
0.0395170978107417	NaN	NaN
0.03951877754611	NaN	NaN
0.0395274768743775	NaN	NaN
0.0395696683725521	NaN	NaN
0.0395741025323729	NaN	NaN
0.0395751745906147	NaN	NaN
0.0396070789149205	NaN	NaN
0.0396115807016032	NaN	NaN
0.0396166667102526	NaN	NaN
0.0396171556066761	NaN	NaN
0.0396307031923782	NaN	NaN
0.0396543302337762	NaN	NaN
0.0396661383509905	NaN	NaN
0.0396661851589961	NaN	NaN
0.0396881413385654	NaN	NaN
0.0396916450533427	NaN	NaN
0.0397428831603218	NaN	NaN
0.0397444672061276	NaN	NaN
0.0397868911125301	NaN	NaN
0.0397919484035939	NaN	NaN
0.0397941030283871	NaN	NaN
0.0397987609206612	NaN	NaN
0.0398299132367811	NaN	NaN
0.0398681700247436	NaN	NaN
0.0398959407585597	NaN	NaN
0.0399182904432189	NaN	NaN
0.039922165942077	NaN	NaN
0.0399549700742142	NaN	NaN
0.0399801289479577	NaN	NaN
0.039986394538672	NaN	NaN
0.0399866406312844	NaN	NaN
0.0399932047520524	NaN	NaN
0.0400381605901246	NaN	NaN
0.0400426922669442	NaN	NaN
0.0400442415613546	NaN	NaN
0.0400693715377248	NaN	NaN
0.0400722225367848	NaN	NaN
0.0400954277957279	NaN	NaN
0.0401010452425308	NaN	NaN
0.0401049738703264	NaN	NaN
0.0401509348528311	NaN	NaN
0.0401842661498282	NaN	NaN
0.040194294560513	NaN	NaN
0.0401990831947562	NaN	NaN
0.0402090470297682	NaN	NaN
0.040213992751676	NaN	NaN
0.0402682436328671	NaN	NaN
0.0402803309515212	NaN	NaN
0.0402909891410118	NaN	NaN
0.0402949554247054	NaN	NaN
0.0403395427106092	NaN	NaN
0.0403701957124198	NaN	NaN
0.0403796635562673	NaN	NaN
0.0403836901022467	NaN	NaN
0.0404267753373515	NaN	NaN
0.040444520165852	NaN	NaN
0.0404479009408196	NaN	NaN
0.0404524400418697	NaN	NaN
0.0404994500507043	NaN	NaN
0.0405700730844146	NaN	NaN
0.0405756906399426	NaN	NaN
0.0406174059636592	NaN	NaN
0.0406384825299396	NaN	NaN
0.0406596978904674	NaN	NaN
0.0406828773356504	NaN	NaN
0.0407038120150304	NaN	NaN
0.0407099022333133	NaN	NaN
0.0407651595369643	NaN	NaN
0.0407810914328767	NaN	NaN
0.0408110037078567	NaN	NaN
0.0408110083601006	NaN	NaN
0.0408141890534003	NaN	NaN
0.0408164895997199	NaN	NaN
0.0408221623992025	NaN	NaN
0.0408542675156128	NaN	NaN
0.0408737969973115	NaN	NaN
0.040875894321212	NaN	NaN
0.0408818661740086	NaN	NaN
0.0409560785157424	NaN	NaN
0.040980700242281	NaN	NaN
0.0409916309345083	NaN	NaN
0.0409919731921881	NaN	NaN
0.0410040909414092	NaN	NaN
0.0410287130819914	NaN	NaN
0.0410536009386214	NaN	NaN
0.041088484139841	NaN	NaN
0.041089462281856	NaN	NaN
0.0411108957310076	NaN	NaN
0.0411216802349147	NaN	NaN
0.0411238628841835	NaN	NaN
0.0411388663661119	NaN	NaN
0.0411455706939453	NaN	NaN
0.041146801251786	NaN	NaN
0.0411714855919358	NaN	NaN
0.0412116897035706	NaN	NaN
0.041214569247843	NaN	NaN
0.0412931280729432	NaN	NaN
0.0413240654201997	NaN	NaN
0.0413261416517339	NaN	NaN
0.0413580700036923	NaN	NaN
0.0413647993403069	NaN	NaN
0.0413677748625067	NaN	NaN
0.0414075105463716	NaN	NaN
0.0414276919225237	NaN	NaN
0.0414331830810144	NaN	NaN
0.0414337898822988	NaN	NaN
0.0414562316449392	NaN	NaN
0.0414568118957649	NaN	NaN
0.0414722566592918	NaN	NaN
[truncated: 4,594 more rows]
