# Supplementary material for: Diversity of spatiotemporal coding reveals specialized visual processing streams in the mouse cortex
Source: Nat Commun. 2022 Jun 6;13:3249. doi: 10.1038/s41467-022-29656-z (PMC9170684; doi:10.1038/s41467-022-29656-z)
Supplement: Supplementary file 7 — Source Data [file 41467_2022_29656_MOESM7_ESM.zip › source data/FigureS7D_AL.txt]

peak_speed	speed_idx
0.898398466013029	1.49999999999998
5.75016238064738	1.49949686658824
6.6727732456432	0.983874273944935
1.6037543426032	0.586861024153087
0.52620202026196	1.49999999996961
3.85396247555794	0.641568069247092
6.45217202020292	-0.280045138320199
3.65661296911179	0.551702364754106
9.35262833029414	0.19973732748636
49.9999999985406	0.976073332851606
0.941986558386243	-0.520762281004337
0.973511727197387	0.205659975521668
1.24600270025453	-0.0118448419863813
7.64122307220863	0.461187658590588
29.3842891805608	1.49999999799026
3.63106028794501	-0.0639450181433748
29.7854733637661	0.306504437525859
2.79148520844565	0.376651436195377
12.0055162962027	0.795914727574712
10.8469253666412	0.538244911994867
15.8620963042014	0.10321277083281
19.0099054703915	0.704794495318205
40.739271208745	-1.12839360820015
45.3102749466239	0.0642058792381498
12.3067756996612	0.103236882047836
15.3818411476932	0.746156490782299
4.23903279769742	0.43134524489436
46.6652393921603	-0.260509805105469
0.423589520106495	1.49999999999998
11.1269107960295	1.05241375677306
13.5257231060197	-0.241000595370009
49.9998198695333	-0.874876803076658
2.13223880082939	0.905027123071632
11.2623500203121	-0.000679202800507882
49.9999999999433	0.895422253597321
20.867672303043	-0.131431075632177
6.50660198104301	-0.251783683373255
10.1323513483984	0.0143940908356111
8.44742253094636	1.21897647564696
6.15313711139234	0.439633764253669
2.52808257492685	0.546088851077043
15.1655357518183	0.135749305496677
9.9168231666816	-0.0224300758908373
25.7630529404782	0.0831609885969561
4.24877695359938	0.902476658621518
9.62149140175103	0.468469853685885
4.01319387752797	-0.262243360996538
2.52528914771713	0.209337221601229
7.10543243842635	0.745488812519598
8.04783903340074	-0.0343717003269683
38.0400518961201	-0.518046012057913
40.9624956085109	0.814544206184813
0.154656963432652	0.485589155564883
0.684932980464478	-0.660252580862363
46.9555391986167	-1.28784593082009
2.68069902238776	0.491247508131797
9.25157401935469	0.0674802255709923
9.44688128765602	0.895798365546326
4.42726696293957	0.493255780982097
17.1262043785774	0.0881990645633575
3.57678338923473	0.215379921360878
45.5547853853862	-1.49944566310066
6.53502041532445	0.556890348751985
2.71318323100033	0.512885550451485
38.3233779122892	-0.941748764908383
5.40855636894677	1.16365782200569
14.2824087343644	0.147084967318186
4.59402912541657	-0.40000889664778
10.6508125437609	1.39561543482356
30.5472682577451	-0.191690476984202
7.83589850300385	-0.743986894294559
12.3052725229709	0.773013209087566
20.5795445698327	0.978503766442801
3.96656465216858	-0.00658945082717988
4.78083373071456	0.325107044589922
2.98461107548874	0.403924394994498
5.70060976587693	1.42859837119045
32.1403207585474	-0.280986485437864
49.9999999999427	0.852034640184989
1.78528489507525	0.451014360423718
0.336514315030988	-0.0395310663651198
2.48469621439511	0.210636229294798
4.65084549202751	-1.1334673649764
3.2734246401475	0.0655186949036852
2.26980327013806	-0.780548057666342
0.995882692668694	1.48037151885748
4.72017824631998	1.49999999992501
1.56249999999834	0.805320972857626
25.8751991082611	1.49999804681385
4.30130010457882	1.4999999999959
6.2613553937145	0.0927538561908701
49.9999999999444	1.49999999955486
5.24614574671599	0.863923037130412
3.03971122002441	1.21319618961022
4.58093556362298	-0.437052150770043
6.71193845805844	-0.0138582493452695
0.606076041438751	1.49999999999998
2.91168116868371	0.177233958633183
9.03272226626906	0.372492919920769
4.02545452044397	0.549752299715431
5.53120118889257	0.179859094961792
0.641238712869483	-0.907758350033874
3.12501077855105	-0.176941225305705
7.33314138207997	0.599222026112028
2.09489776424659	0.4222162629088
1.59328168538698	0.307598432835957
1.01839174461851	1.1859651297931
1.85177596152788	0.0999300816550047
13.5203918618231	1.02568631894143
4.71117895652646	-0.650007575091826
13.1831634897633	-1.28885847326659
9.84993559537214	1.49999937725834
11.4801184321778	0.186511430383862
1.92579884603934	0.983801956598756
6.04096971891097	0.400814405986975
1.18688217308791	0.493675743918974
4.16117606552558	-0.108519864017146
0.51123825957614	0.924948572367497
10.7229216197063	0.044386353937454
0.952543482823497	0.833129182632312
4.78099663639846	0.144110138222955
23.8150857372401	-0.33809388765203
24.1402429821815	0.821288614242699
18.3659577691907	0.930227266828441
0.219566021222346	0.920096815681978
1.29436572531663	0.77399082895579
3.29398072664212	1.47970968059399
49.9979548288234	-1.49999999999998
3.35752501821739	-0.814667712487275
8.37756549229156	0.0377959000570685
5.26680212313654	-0.113720312042145
8.10441348039731	0.0969768961958343
1.40556147655343	0.943039995387247
7.61813993035605	-0.00532954892526923
3.39284794987595	1.27931390189262
1.89358972326865	-0.256239105037014
5.69599839613025	0.968052928813296
2.62452721396288	0.86321223350184
0.682383043482673	0.916798980268793
3.32081127277334	0.649041515945222
0.170270448975028	1.16307434669401
3.36801350336948	0.249683361963001
3.74512850543853	1.03952027301725
5.05448458989134	1.49999999354538
29.2493481803259	-0.38602805206257
3.96244910371179	1.04000976802137
2.74243248684253	0.167889625901443
7.09368946191901	0.0554646693865398
2.19194851118117	0.40571669536825
8.89625908274057	0.826914913396288
13.4158099200493	0.150672088001579
2.55791284902933	0.187848666505186
0.450858259905686	1.48813246604506
1.99308142464507	1.4999997813572
0.816889500665015	-1.49999999999998
9.3027516948961	-0.0577879321037894
6.61822045506303	0.610669455063432
2.83441280520847	-0.93990718565875
3.54839347150207	0.0894783574557275
2.54354589569503	-1.49999995135703
5.24346695913586	-0.172245458963571
3.78440762399783	0.0509089139415093
4.91645071205367	0.820435149489059
7.92306062313511	-0.275841980732464
2.96909344252971	1.49999999970448
1.55196815205079	0.778739690920165
13.7936941696565	0.330587430823344
5.66280746129164	-0.173024315175869
2.23570790723087	0.68488589621107
3.5286867902938	0.0956174184500322
0.938096731327943	-1.49921720723767
0.613213279635009	1.4612104617722
4.01130184684469	-0.332731450605049
2.59232176432087	-0.459081789529544
3.33395863892757	0.680587796816892
5.02146119423158	-0.290088447164894
4.53876722568726	-0.558866551319047
3.0132436291941	-0.345198033642698
2.81181814904802	1.49999999999997
23.2621785255714	-0.41128706981433
27.7282004179496	0.23942801365475
2.39572811903547	0.934464499591409
2.82515056896654	0.249489293300941
5.15146497969944	0.526293740998481
6.86222401207577	0.96746783428734
8.14916522964251	-0.0393041713951213
7.15433541257489	-0.13735716527417
5.76293801881262	0.405160701981798
7.93255845068929	0.0493764777756606
5.1770957496476	-0.189748454890966
12.2651015662747	1.48271607492711
1.68490940028892	-0.374082634696853
4.43015695689838	-0.0577108531698749
9.59543434847533	-0.0525791695801012
2.69063286760768	0.368311772166455
0.804756571049087	-1.49999999999998
0.461428798275402	-1.02243202547159
13.0927093438403	-0.616214113451876
4.20194106146616	-0.302219630932519
1.20453643736012	-0.588245508080313
26.5069175891969	-0.245391547721963
2.73013377752223	1.19702126240395
6.02392992012916	-0.0355177116413415
4.81932316656864	1.49999999827949
4.28300959142033	-1.4999999982418
9.47946136683417	0.407840982893041
8.62047453648525	0.139021246540214
1.54805592037283	1.35617160397908
4.5519429244139	0.48265220471387
0.261746464814449	0.656849386384841
13.4405972475019	0.42800981331073
0.740049697077594	-0.233614262226177
1.74693179570976	0.602393438389476
7.51425360326092	-0.22923836032986
5.35161801801783	-1.49424326747467
6.84118906294933	0.481201187047617
5.76250780898253	1.49951391516215
0.909038324328875	-0.650236522406057
5.98276603756697	-0.191678784959984
0.0976562500000112	-1.49999999999998
0.757749908634761	-0.830780880880935
4.46158336730204	1.49999999997156
7.50219305586083	0.592645192243984
10.6085584149381	0.0434988592112419
1.84590005528401	0.600043221694134
3.64243456481571	-0.749534196965225
1.44953276025929	0.969268817959329
1.38010349234945	0.900571011843049
4.00817191426183	1.15422577144875
5.63907383982187	1.49992720845485
3.07408092142784	0.0088889355093079
6.22277164089286	0.247464701038599
1.84233654995143	0.72086933226918
2.36138527781852	0.574324749438479
3.24819976309042	0.392126317745663
18.6342325462741	0.775063651293717
3.97829902802047	0.0402953907714641
5.8038897215481	0.964826238235968
6.57203681333628	-0.13622195467446
6.59332536924258	0.288293233308186
0.21914996550997	0.816576145059115
6.55256050394771	0.396191016028083
0.101802595397572	-1.49999982743669
4.06542179896356	0.476211234152557
4.21312215744215	-0.160936281694728
4.01462042767976	-0.398619362669063
2.37177056918432	0.490874121027285
7.00236193166193	1.46646274927946
0.645085466828597	1.42281895105728
8.07137989009773	0.207039571873816
10.114787313781	-0.729610731486074
27.3778152696624	-0.160398259105646
3.17887563593082	0.355839910743452
0.738912750337828	-0.796695689931817
1.40943435420454	0.732722307335654
7.17827482432068	-0.331218198828688
1.27018912167649	1.35715808884581
3.80682967589346	0.570780167420339
6.4533498120613	-0.308978314070906
1.75762303427775	-0.00236413906121705
1.78999259129854	1.30809675464918
5.95920113822978	-0.0658297169603234
0.80268753433608	-0.819202177951305
6.28357644873669	0.927481501233632
0.448328751110419	0.367274014525668
1.64926559026926	-0.451507081810406
4.46132903048821	-0.268724090847195
12.2514096932065	-0.0138630007205781
9.48252386430949	0.126223829927842
4.53244928479321	-0.159873923819354
1.20157357164438	1.49999999978404
4.75093048458603	-0.121183163154091
7.49039824598972	0.368385641729574
2.89713077639437	0.93609805059051
1.76477195521809	1.10532501546221
2.88847657535437	0.260026972749758
2.76984635881469	-1.19049570704447
3.12489226516389	0.780961484219594
4.06415123141266	0.521595569304138
4.51822067464929	-0.556623041955793
5.51459060693154	1.49999999997543
4.5180468282899	0.41176477226059
6.3204339773543	1.47013803880108
0.509730121774208	-0.576316609772806
17.7236159230328	0.284604685726569
3.39646559333776	0.77829708318376
3.97202291236729	-0.7545218730253
3.21926045871733	0.751427105337488
10.5601668922308	1.49999981127661
7.30392809783082	1.02994389536871
2.05382330554267	0.420293258606398
5.59798608485437	-1.03346236491437
3.25388745219309	0.711489908711596
1.77499205584068	1.22560567724139
20.3145354827374	0.732310616165899
2.93854906130092	0.0714237913181291
1.59423932521501	1.28850170358644
1.56303824971122	0.770301710250975
1.56249999999836	-0.733869979588609
20.6792528548681	0.0816045892078433
6.69243258778018	0.553739175182201
0.145341738845532	-1.1677413810303
0.907473315362006	0.774244538098113
2.99526049886524	0.138343217415864
1.82429158275716	0.895420088413121
4.44919804427296	0.395638888860527
1.63987670540982	-0.0677361037379659
5.84918055054628	0.66523513789094
8.11074220915271	-0.216972016254253
2.91238750386016	0.224310504876301
8.53057575596057	-0.128964563585776
2.74867494587206	0.865726117473894
1.21553308738626	0.724742790551897
4.45355542234125	-0.632146308312819
22.948210639634	0.288027740897194
2.83670480188959	-0.22965295593094
2.99575959065333	-0.173513921893277
7.31833770194741	-0.00534704950487316
10.3617116254131	0.787157589336602
5.25656422474589	0.0683227756480907
8.0676158177242	1.29561663535
13.4135360227605	1.49998117574344
2.98810904551593	0.42022677081013
7.78980563444591	0.767388985404248
3.21701924449351	1.49999999958825
2.22775794067841	0.0594508567147448
18.6949259863834	0.725806826560679
1.26328114400697	0.547832501538853
0.901489678977517	-1.49999992856287
2.89908612088765	0.0804262708527818
9.87733164665279	-1.49999994397552
1.40428162703592	0.188810320761509
1.63765320501848	0.812886109090331
2.32118606527158	-1.4999999696316
10.9223903214031	0.717085755387819
45.4078961832821	-1.49999999999997
0.829155377128688	0.631054821812256
6.39548569756922	0.713580817724825
3.11173632187275	0.174173015965801
3.44275465477926	0.162955805672825
5.01769368045685	1.30242949598454
9.10791206841064	0.831627209694108
4.85736806104279	-1.49999999999749
1.8450729822641	1.25575900186226
1.50254804654867	-1.49989279901577
7.58298808454389	0.516830898938489
4.05088912438849	-0.0248325514007391
49.9199085755543	0.817165758548972
14.8400515530256	0.630876244117742
2.95574955244161	0.0589370944903181
1.52653399675841	0.777594864777204
9.28334244888522	0.636849840350653
7.91984083511905	-0.546026947300266
5.86408901127304	0.652692052664933
7.64867018307029	-0.253418476229952
0.108464454251123	-1.39319609873932
2.98291271445001	-0.328893439526333
3.27027917525326	0.431496580665886
1.23447967357044	0.583816929889284
3.09799427588358	-0.0105301255256751
1.4469158031102	0.737947715270769
1.27046805783122	0.665028460079407
3.22204073560646	-1.49957226148085
13.6867312384405	0.124703116227338
3.47299078424795	0.152155730294307
6.13881021326187	-0.605769413154367
1.14258713748293	-1.2927001834458
1.151342941703	-0.544517680483425
11.8659784679934	1.389573719748
4.51691372256752	-1.49999999665442
3.41227604978976	-0.0104153967338875
16.1717396162651	0.23634419181935
5.2827688241431	-0.0579126003485813
3.09611103602152	0.953803115426176
1.46910929928263	1.49999999960907
1.03094354086632	0.801396047843504
18.2766078969246	1.49999589543936
2.4299036160951	-1.49999999928352
8.38561872995086	0.245981515053267
7.40589055513366	0.996602757407028
0.0976562500000111	1.25657284935063
3.18881001168185	-0.673415798996695
0.143956905193201	-0.746146599371817
2.76697049110274	0.00673227523344431
1.203518623055	0.144431420717931
3.34536387544393	-0.553945649979338
3.47897513431778	0.620290932343577
1.2948479344611	1.21479817913399
1.23861522019628	0.795420843615608
1.83826827678077	-0.756246315081451
2.15059731557441	1.49999994950367
6.36541885528058	-0.74217629497156
1.35940084518552	-1.49999999999713
3.55155281252146	0.432302545088815
1.6823193587535	0.252963692192668
6.48523132607254	-1.49999999647603
4.49127216364971	-0.649390998528635
8.3807704559335	1.19736826878304
21.4716949440272	-0.0595404576183023
21.3232769763198	1.49999999999998
2.67390227372851	1.05859966673377
9.28846710251008	1.27028560429666
2.94339176309551	1.49999955390247
1.2424261839533	-1.49999964382976
12.3051705070206	1.32313489360038
6.88413680483421	-0.386169405474286
22.6238173859657	-0.239676586538207
7.79669054608091	-0.359578411630426
13.0241398587024	-0.161443350632902
0.705330718655044	0.222812664580042
1.29768228137357	0.567929720325853
46.4668841225013	0.1595792600977
30.2399885244531	0.230221335692621
5.31036052640733	1.31898080762304
1.36420498711904	1.02235103704617
3.77666145102622	0.979258875827883
49.93901502305	-0.0118072851402003
48.5417506910299	1.42097590592926
0.124553924748598	0.0748014420682961
0.631300293680683	0.556821215001947
17.1604719091887	0.380968212169623
2.8470979674488	0.297709101707006
1.4182559622032	1.49999999913991
3.85398557997344	1.16989655019436
2.89664609888755	0.720021087783177
1.05480529480538	0.228742481519265
0.0976562500000111	1.49999991902616
1.58141219327275	0.888850832259297
13.4990279490455	-0.341327794966091
1.56249999999834	-1.09485406849182
1.49381197085327	0.69622368766833
4.28014652667634	1.10624646726253
8.04066238810183	0.886161235659831
10.4345776146788	0.219530608292036
7.3438515200084	0.580663035349145
49.9999999999223	1.49999999815074
4.83298808120383	1.49999741334046
6.95691615662791	-0.0950433871519022
5.67130984977646	-0.716127971490488
5.1335777350698	0.285946523103399
1.17593795194319	0.28734652565862
1.98154057166953	-0.295696542318893
1.0705899110674	0.673295158775206
2.04342115323242	0.176699154057684
1.03583394065972	0.0664654859217971
8.46588315530897	0.234666954333928
4.80064770758335	-0.537336377683066
0.859749234039287	0.501359860217275
1.86100411322227	0.357911025951028
18.9438526530633	0.696413917833367
0.0976562500000115	1.44878245156342
3.43363638147375	0.541214801271871
49.9999999999444	-0.0870981646807547
3.3520151537323	0.270726976328609
1.07376157680387	0.546115173575342
4.36429900075592	-1.45534354261278
6.42803805641886	1.49999997581509
3.4541362546568	-1.49999997890888
6.81918860125062	1.49999998155714
5.7990527644283	0.46466976003763
10.7200395434327	0.352507882215999
10.7200395434327	0.352507882215999
3.03988290645012	-0.654579213678088
0.443855174627577	1.47255839462902
5.66760091023845	-0.404974279506331
1.98499628256076	-1.40047915059099
6.47721061565028	-1.49814375848415
3.05594791983124	-0.243338271328706
2.50259431992421	-0.0269822670131112
49.9999999985278	-0.0214401281252607
3.71127659257014	1.20831978134994
2.09575447249372	-0.666129649241464
5.59222902371492	0.202525291540669
16.788122168471	0.265752840938043
1.11915073779869	-0.72226313822184
3.43050812304924	1.39987116569492
1.90844582654415	1.39607127353366
2.7706441914225	0.596873789602248
1.67256426675177	0.853204384045956
0.572695192396375	0.920095188822769
0.951742768683588	0.839088359533675
10.8297453819639	-0.19365844836545
9.25696642835974	-0.0048276376563773
1.06322532586669	0.102334452633816
5.03215758977668	0.33294465569832
3.91946621524926	1.35347558048321
1.56249999999831	-0.3662057229124
7.71715316052432	1.22622850490629
4.15951080647833	0.23325195812798
12.7547265719572	1.40105668828071
6.64925158092649	1.26506227946153
4.85726086324934	1.49999997955259
0.944569883738507	0.839141770246923
0.846451265906294	-0.241673259677394
13.6657171240111	0.453787590418469
2.4333226929994	0.150889283720734
1.142524783177	1.06364200681172
3.57414499496225	0.778822822267986
2.62489542019688	1.49999496662831
8.51394136031577	0.770461890119986
1.79220524995673	-0.244259425067944
6.05802360701072	1.08490228654729
5.37535311546531	-0.0361622145012998
7.09589034532692	0.042890829026776
5.07042686527159	1.48850333792832
7.84621541681392	0.603705077612927
0.294764676211015	-0.0413898810435354
6.41476693270439	-0.437195782814743
1.33025808286233	0.836988701794871
5.09252745011823	1.49999999953871
1.20532908431316	0.417786598604645
1.20532908431316	0.417786598604645
2.40795510120156	-1.09353375935297
7.06814039907144	0.60603192630446
1.12548395757687	0.346906858529551
41.6236570893679	0.0776217832814361
0.540221178575131	0.459675698002756
0.62080489561285	0.195795194129153
1.08340372774682	-0.69004901138982
1.56249999999826	1.11771225247079
2.24712131688985	-1.49999628516124
0.111548145534936	0.26979629972109
0.209963269215306	0.260107567507929
0.209963269215306	0.260107567507929
5.54689090371551	-0.344558641124355
1.09604087769512	0.740437626895231
2.36932801500822	-0.0956944455924944
0.533087776863837	0.484581487369937
7.29697821344059	1.12610441465525
5.04015956295268	1.49999999968777
0.820778073958555	-0.126803313851452
1.90691459840695	0.242995819425743
5.40620729911232	-0.416644663541504
10.5246811153829	0.248144324898051
0.868280811362175	-1.49999979136937
1.69334116367461	0.716638604547249
1.08489331734232	0.361823557084972
4.24947283921138	0.962214421928135
3.70803998355427	1.3984207867062
1.01805778274486	1.13448229193617
0.574650701345759	0.911980978839051
0.737089165610178	-0.0235714393447095
20.3527042216613	0.872387570042803
0.417731617989492	0.0734732817130216
0.969746690783443	0.808547308420077
1.65402654270917	0.224189870203486
0.619430675400608	0.160504611824471
1.5332291383722	0.868659911298784
1.56249999999833	-1.499999617142
4.19521368480732	-1.49999909384788
3.78892714595436	1.49999999875783
0.997883926068647	0.711614105522891
2.60734999605176	0.980477756017695
0.947746339093042	0.551041734939656
1.13151822855718	1.49999999690352
1.97142887052664	-0.783346027282217
2.45511694926207	1.4999999982438
7.75416457106902	0.303065572747155
1.8081246942818	-0.191025484178434
1.69181066480442	-0.256493702423895
1.49648548149651	0.0078186246740131
0.761539206476437	0.191525716402564
1.24460673921368	1.49999999984826
2.95012680179605	0.581023943467535
2.95012680179605	0.581023943467535
7.72465054606109	1.40209622125258
12.9587357742251	-0.0420596482651611
6.64513720307397	0.394544953888656
6.7510381207468	0.0181772421321128
3.07903535864942	0.259873920254558
0.124304333126222	1.49999999999998
0.1507497713767	-1.49999949114831
8.6913069063578	0.742398725281255
0.891262062202131	0.0447476465382347
0.456110610436895	0.319285293838403
6.77449928261523	-0.987043856323962
1.46041477306131	-0.0150002622625737
4.92784390328282	-0.173009378299318
11.6765891167173	1.49999999645161
1.25922626188717	0.388616269011875
15.7603500580877	1.06943887796607
1.55485989600644	1.389722499317
5.32524967300631	0.317042694862099
0.467373253414756	0.821317936866811
8.10464126703244	0.0117289851496275
0.625904004578331	-0.597035301407806
22.2944787173528	0.872465655096849
0.60053014345448	0.625106032722029
13.4073020518258	0.336928629547095
3.13509370143681	-1.48269063250766
2.16668687817811	0.481064739125857
0.0976562500000112	1.49999955575293
1.20632504961983	0.207400611561735
0.838819925755	1.16041993148594
5.02393196510909	-0.751082038641344
0.0976562500000117	1.49999999741292
13.7866483654878	0.340153809335018
0.770664261160188	-0.0813407553770346
1.33208101316694	0.263695108570587
1.25401697735367	1.19437304237504
1.02352660892109	0.821200943063572
3.1089350065529	0.108323086638813
9.10678621436412	-0.492026309197994
6.02921234264685	-0.612463282615235
3.92006949877395	-1.49930414351186
3.7976022275439	-0.243244887677727
2.76806345874159	1.49999999423961
1.56249999999833	-1.49999999968664
4.73639482399898	1.14533798516045
4.55036228704164	-0.45617747748296
7.34394493441903	1.49997269448219
2.93975484327921	0.926244860986914
3.82571615469994	-0.126272650361903
4.96545208490763	-0.248309464684098
2.27211344794716	0.924639522818306
0.44198044797439	1.49999999999998
5.49543165867562	0.123104471372516
8.78189844508258	0.150930976623671
5.51094254411687	-0.0664381560113771
2.94981400445597	-0.602475701686796
9.52437811499875	0.935861187980659
11.2173138694455	1.01238307111406
8.54369682361259	0.765025006439472
40.9593102857814	-0.525431025255197
7.01463594439533	0.124765869910731
12.1747667330681	1.49999860360831
0.766998110410712	1.04519729732426
7.98195855293734	0.916293737083135
4.6087117073093	-0.0933344525431037
6.94263584512202	0.598945590960086
8.5894815628244	0.58880502562376
9.15548656350991	0.830000861033708
9.85121797582876	0.665235151321713
3.98280613629115	-1.03361705385844
3.37720482950967	0.342096576955348
15.8970991284998	1.07111945664086
2.42527261818814	-0.0852586642287068
13.3191859676322	0.544051564411401
0.926851236775737	0.285575802901508
49.8910093848082	-0.867432500797551
0.385733368458325	1.31018400406529
5.59894410198591	-0.305131568077399
9.83332746203281	0.258950003786962
8.45795011972869	0.663250061319319
49.9999999999444	0.280490111996805
6.97737403797591	0.169925966231461
13.6765507172589	0.431423849160289
8.05632382184317	0.678156939574689
14.109861998769	0.318389344211841
0.0976562500000112	1.36702835614917
6.84062909493048	0.425781405948336
7.64534792364121	0.936696829293102
1.23791199387219	0.0649885923153727
6.65254096083278	1.24324897979773
23.4473678459281	0.283735815363809
5.61201812831151	0.80088297754581
6.29616034480274	-0.687863368736186
0.145056701533903	1.21788678277629
14.1704590790108	0.686860824670253
16.5551507591319	0.0658307686536291
11.6598933314299	0.925744192763866
14.8355756841858	0.94011606092519
9.85548535080737	0.108865039017362
11.4085219812553	0.446076209090629
8.49889725592062	1.00288335977671
9.94376700372076	1.49999999983768
3.06355391073593	0.330389073189167
20.9523049741089	0.446117907447948
18.0654749162978	0.240185906781412
15.7987383765358	1.15207914013262
6.75855585402055	0.871117926756601
6.39155302740672	-1.24535496569475
9.55672104294483	0.484512829263029
46.6652441257086	-0.450686342736754
0.159021202418606	0.370285852288032
14.2681640951329	-0.0798490157808284
5.90737245838815	0.94018559769962
0.940002014386443	1.49999999768037
3.6072245043654	0.112177752124642
23.6917441883647	0.226720658868544
2.63875843077823	-0.0453855106756362
0.923156134327841	1.49999999012052
0.906610138075017	1.49999999971899
3.75455418962824	1.27324175755323
5.10992843864874	0.555257943493753
6.23619423982299	0.575856673774824
1.04547227190079	0.713681952421038
4.16545948655588	-0.279814286079765
1.46149774552091	1.49999758097696
5.93356813198849	-1.49999881788722
10.0559930485111	0.973383553515955
5.64025173509887	-0.0799378071435861
12.0845374412708	1.4999999908617
5.45667849855583	0.425589407771563
6.48609397011763	1.02655033667352
8.51005416111927	0.541184450433315
0.400555747088618	0.905014835727141
3.30005097679706	-0.32022569295552
5.88575769078401	0.575840618993271
7.67701727584418	1.23617320259263
39.5015600756382	0.815210362738039
2.13717670465569	1.49999930525369
2.50163127843359	-0.0818273022050186
17.4375604158831	0.0223459315010594
13.4260225129031	0.539788572274307
27.4253873124924	0.0325550800606737
8.14980706317112	0.103595459747492
1.19308696785064	0.357217708912067
40.6666058909102	-0.762102671199489
6.48105565603556	0.826400563187322
1.19179927659692	-0.729242966076655
16.3651089777147	0.495499972909419
14.6678460468783	1.16316429315206
3.12500000000022	-1.49999996835864
17.7406139942381	0.469209104600094
9.20849677149952	0.465674389573254
0.58075002321327	1.49999999999998
12.9498277735826	0.557710749725904
0.0976562500000115	1.11719609333916
1.20470426294011	-0.20398087368679
6.88107361264699	0.235069712674528
13.3636924262272	1.21682791742608
1.47969710167395	0.400534234113488
6.82951811059052	0.301753975976688
0.299844100562711	0.578553729471915
7.86407848084392	0.607928287682594
0.147139661419952	1.10328090859053
12.0417606618188	0.628453983324298
28.7530784320486	-0.0486854244906529
7.50282369452026	0.113897475453851
10.9601605139281	0.298269519568332
9.18161410539896	1.09499160626904
9.5080532886872	1.49999999999034
0.761705773654373	1.49999998781204
2.84926614642055	0.344943927375725
49.9999999999411	-0.324482243575771
13.9170361157234	-0.10134968111763
3.94453098088253	-0.810618312942567
0.537824490587141	1.33333662456037
5.36382744679679	0.28442809985014
8.38137088543465	0.0132324201499774
6.60349611145255	1.49999999999808
9.70833891997729	0.712765082605045
5.73524107640419	-0.167309600297001
4.12623149093503	-0.231545291295453
3.12500000000021	-1.47602434451222
3.04396659479086	-0.111227590589793
0.140779726446078	0.13799242513347
12.1826747624719	1.33548503855372
12.3455908136837	1.19387446688836
0.325767434917004	-0.367121030570581
5.41545111122976	-0.0920789801396537
13.9901117330427	0.338994453978589
0.575075193280034	1.49999968782875
0.0976562500000111	-1.49999999999998
3.57273522961772	-0.614421238136388
3.60611590949499	0.704407253955862
4.37063599818612	1.49999999970584
0.945865442488883	0.761708040156694
4.76753963262831	-0.47339138328485
1.68228678684656	0.258275557980332
5.30684420606199	1.29701119255202
1.66975872400187	1.20100926780015
7.95640163063885	0.223750807610097
49.2109157376352	-1.49999999999998
4.01231535364955	-0.804906125907039
3.04154229330712	-0.165105823259648
1.26284542910366	1.49999989200671
7.74448039163859	1.49999999644329
6.71646474495872	-0.162429724267792
8.39076193900913	1.49999990850112
8.50997504880954	0.200881957504312
5.39852893640554	0.257302268698475
6.06187624801672	-1.49999999474168
6.76478795258071	0.461122429055021
0.27841696030495	0.687792524151798
6.07984335614214	1.21139027180171
6.36229248711866	-0.14453894340589
4.69874510858501	0.418378658042636
13.9406196763546	0.0398129426580373
7.50144195090808	0.375470534944352
4.87288861347674	0.429967119000605
0.876835764739888	0.382179758820284
8.63951729393603	0.40193310259873
4.59681563701812	-0.00451422887761425
9.9595501346992	-0.215448577517421
5.06598788972427	-0.454829505457574
7.49065141429209	1.49999998491871
3.12500000000022	-1.4999999563374
0.518660018971403	-1.49998023115935
4.70512407190084	0.404651663167038
11.7474843903808	0.426562481445161
5.32204917873127	0.318964744515528
16.201993427316	0.52293552526674
10.9281761058635	0.41708857871145
4.7862064855937	0.131301027746906
5.79123169446893	1.49999999999473
0.435313032512764	1.49999999863688
6.55670119081598	0.671484675674982
9.8083257784519	-0.0445905758142849
2.93086247384221	-0.417504372411668
16.1703520951363	0.965722201825053
9.32738306636335	1.24198885374743
3.07627753329799	-1.49999999999998
4.3399999212338	1.49999994686482
5.78435625730949	-0.153849019443933
2.62418376215624	-0.0450144042097319
9.02279917333956	-0.262723818548125
0.302452906665849	0.410534375851674
1.90324819905664	1.4999981311442
7.60033315537151	0.419048020185744
0.148016150395649	0.671041992153303
9.68251172272085	1.41160179317798
15.3077638493676	1.0587218614123
1.28609888739655	0.433000298705109
31.4359905342086	0.453310145590211
5.46154258857461	-0.103458732944619
7.62606966981496	0.454699835212014
0.961797584638728	0.666997991480255
17.7179452408165	0.659520876466022
14.4153289626515	1.49999998585865
8.91250941947984	1.49999990210251
0.244142174404142	-0.579651963222226
1.2074225948594	-0.804595449410798
8.12907296259843	-0.180942672417994
0.664085306576639	-0.473130452685519
14.8278467229734	0.418526047050126
17.2634920020693	0.189364507286829
10.9385507853403	0.438088413326758
3.06968119063842	-0.313692250650495
14.7900200981633	0.98570647693623
3.12491573297248	-1.4999997911043
4.14279427398324	0.961972185624805
0.344232846289932	1.49999999997802
11.0699240432811	-0.737075517434897
2.89782766337273	0.42274022030681
0.0976562500000147	1.49999999923458
22.0440699748066	1.35413047570937
7.14378919886703	0.885944591261795
0.884797115163999	0.842664973023611
1.57582874997854	1.34822916493056
11.8582322163428	0.849363752799252
0.31594554288441	0.0683833994551164
3.27000348608855	0.330895059027937
2.53628314937973	0.873705617690421
1.82701984986159	0.511015971105067
6.33011429028133	-0.823728447928927
2.70716551244859	-0.387425215024257
3.12500000000021	-1.35041979710592
5.64586222972598	-0.418601246354028
1.79617334949392	0.178546212116066
1.70528701514707	-0.448144108212541
3.55256294224806	0.00216316851398371
1.87007437054881	0.447149572002899
2.01341759475718	0.202373625157037
4.36089901438663	0.390556655811281
11.6109001601379	0.06014477179532
7.41064114312491	0.284807988321046
5.50248002330979	0.0725658423959852
1.32364276428376	1.49999996939343
1.28219077289508	1.49999999992326
5.149974556314	-0.0155862405550185
4.33940053975219	0.156348294076274
5.39075318421005	-0.169095703468888
0.106932859212311	1.39928607640966
3.88875360080696	0.195684588094867
3.12500309441966	-0.0228155981145194
4.95128011028108	0.312625182228741
8.57235632612534	0.0817607020851085
0.114432934927521	-1.49999887128841
2.01554330143623	1.26542729722471
4.04499599045223	0.673349183073307
2.2532073581965	-1.49999999999998
5.85512578597476	0.0244370987101478
6.68757297617019	-0.360674642078497
8.198342567378	1.49999999999998
2.95977413112414	-0.118819878874097
2.34172960082337	-0.0731738912282102
3.12497550423215	-1.49999999898328
6.46338675543645	0.373240524998147
2.61286489336889	0.240103501499844
9.63588707835383	0.0158439725789655
3.12500000000021	0.366650377336134
3.73123364321285	-1.13302812650358
14.8296708666067	0.13994752166047
3.12500000000032	-1.35617684557238
4.4303882134474	-0.105879095949634
9.78472185764693	1.11405767016309
1.94637007975733	-0.672072621037203
27.4979729097531	-0.530231826670664
6.22654676417489	0.427694328708914
8.97608010507043	0.822023127501427
3.12378717432564	1.27159100398238
1.51777826045843	1.49999978357812
1.90560215006565	1.46117423720427
3.90500350206301	0.815336642623431
1.25021654477459	-0.265540072001309
0.291286070652203	0.420790282335382
2.53908905864316	0.0674602888288425
5.59443814835891	-0.307730424760942
2.15431365614129	0.641997442215829
8.8146666209023	1.12735874537647
3.12500000000022	-0.020742919454963
10.1109777894582	-0.197221147047963
4.7962070095407	-0.253148290109502
15.4479959210859	0.279228923785836
4.82798998621754	1.06597078310119
7.484660119088	1.30919320449135
8.61257757225472	0.706389420927065
10.1674643127439	0.57076313560453
11.2182979355681	1.24645746736862
8.60183492928826	1.49999999942728
6.15480689215771	-0.458891405383034
7.95774329323099	0.80028599737714
18.6114766867033	0.530395526189861
25.8033752113624	1.49999999999996
1.44143691612313	0.823530656146584
5.2416314468273	-1.29068842106816
19.3292435366964	1.00865613391559
27.3309852245835	1.49999999999998
49.9999999999432	-0.186729583806336
9.81213969760525	1.49997883496592
5.63137106018924	0.728336523499634
20.5519241705295	1.37656074091122
10.6020964727594	0.0182984987189285
13.7212265927359	0.479817887166281
16.6869760401602	0.0932285242071698
25.257410188628	-0.599080071527182
4.02854870091388	1.05169926254633
32.0399864021638	-0.0765619473015966
11.6360873268691	-0.504068748455139
3.69006863237516	1.10026825681641
5.10878129843238	-0.16662852054655
29.8784897095416	1.49718405802205
7.08832669766683	-0.135261938044968
5.88060092824067	0.396728708724121
1.96022742205352	0.283245280938887
0.417460708090274	0.834904491453359
6.77921758256443	-0.486002018389899
8.19782021835361	-0.233003830598694
35.3389133210325	1.49999999967552
2.66692971811818	-0.369228242891803
0.313786620900038	1.49999999832704
3.22600874168462	0.185204119767751
1.49522526337712	0.479536937881526
1.12949419770321	-0.00067973986307151
1.75637395003259	0.0151977113396294
1.21962647554074	0.829562063077163
4.57372843885646	0.245372701187225
11.0694008661129	-1.14334173398281
0.446291869305351	0.647567988558567
4.91784939935004	0.256750879090394
6.07376028375566	0.58168423925486
8.94907439014812	-0.242941723540449
0.684144880953467	1.05119060619423
0.917289770321565	-0.548335448815903
1.562253745485	1.37109025426686
8.17609098378502	-0.0710103651029935
6.32317322701622	0.454728553831932
1.99881895321588	0.563169421433836
1.09099083920752	0.636493342585835
2.31698930146838	-0.395128346453011
0.165100119034698	-0.194779407532029
5.61198329855217	1.49999999994353
1.49070650689799	0.717246521776579
42.4825537042335	1.49999999510857
8.38150405994243	1.49999999997808
0.889659857310667	1.15610708418381
1.15191871589352	0.580579736469982
7.6924401457861	1.49999999999868
5.47304211740807	1.0254916979969
0.103210118821272	-0.479825688120407
1.71548319406453	0.730801834449093
1.78916222133521	-1.40237880609811
3.21934191490872	-0.020491748361274
4.78011631259256	0.607106522037252
2.19533144504064	0.2746038169164
1.39290088505129	0.597119935247705
0.916984318666239	-0.897670907204929
1.11614246285879	0.870168523458581
1.61247725265593	0.547643027417097
9.97812713636074	1.49999998634313
8.56835090777742	-0.0513213735314885
7.61807168128077	0.246450371107104
5.83893192869767	-0.289108956138702
1.03993689086964	-0.0220521888158895
0.959307577468901	-0.00294795426845818
1.56249999999833	-1.49991689531429
2.88648363407209	0.800858933086627
1.31684755621562	1.03424006730748
1.25951539315748	0.886646870229985
7.13607562109551	1.49999999999317
2.21561854607597	-0.21740915635008
0.363238041705709	-0.667658336940349
1.49844433256056	0.385653709018998
4.62013806998034	0.21755309772471
12.8517250852148	1.49998692078591
1.36155644502907	0.996809010917194
6.47266562167326	1.49999999986743
2.53182528516692	-0.366224150449708
1.16394300877238	0.778171911395907
1.61858571913793	-0.0803868886124987
5.91391302839461	0.703626000740548
8.12924357525627	-0.0585576875199462
2.92742870272101	-0.737542507931056
4.87598649582362	-0.200129155911367
1.56249999999836	0.929497022308488
0.987690779963677	-0.547338705054464
49.999999999944	-1.49999169995676
6.6042310541988	0.229471506868891
2.30873426698409	1.46109774187768
4.37584570358878	-1.49999849197184
3.42884155920738	0.367253385895921
4.64424871809866	1.12629362736905
5.57590708862393	1.33137999507132
3.41345303206143	0.363482384466968
2.05316063485536	0.535796519984667
8.55250296783417	1.47337027991445
11.9650745885207	0.602888474346736
1.38828782434468	1.11815251878016
0.627448398771149	0.699621548215909
3.5108798773835	0.913586805493685
7.47440428635022	0.120386496144258
1.04113856307135	-0.446087654539693
7.20260733828818	-0.0235190402611665
1.02917343515674	-0.904963301755487
4.98715300163554	-1.06958230325446
6.17665496555766	1.4112731429253
6.52937328147831	1.33637896807268
6.76203307072774	0.00353551620313076
6.05841514749119	0.781778484075736
8.00291893395591	0.538074159648647
31.2232985793921	1.24631465349385
32.450556180305	0.809685216201503
3.64099562878473	0.564301788989826
8.04536819907859	0.698189035076024
44.998447808374	-1.49999928880533
1.56249999999834	-1.49999999814353
12.7214304947474	0.494098767298866
7.30293588824076	1.4650909444793
4.47332978230924	-1.06271222915375
5.50871685855996	-0.0715957491953034
9.08254390412002	-0.138181681012888
3.36815722508363	-1.49999753490016
9.52773100215961	-0.0439319907774472
0.403698396029614	1.24779821149615
4.62185762411528	-0.34907377425156
0.571457327702491	1.49999999797243
49.9999999999441	0.0408829619848287
0.598937734639883	1.49999997606422
4.32082047759512	0.889827373963596
5.88271364890685	0.0199517119311001
11.9357421288842	1.20316448952156
0.350977386911611	0.229592770067076
5.26360340681774	-0.254125348352415
6.09712423821204	0.637378909766947
13.3043402620785	1.49999999952944
0.736653834802395	0.731905570565036
0.94637542970975	1.49999999438907
4.57026316462871	1.04068219819104
1.85068210214137	1.39810957706179
6.25987469348749	1.49999986066979
2.39720906977148	0.694325912095968
11.0737139842409	0.0452437680040934
15.3417704825968	1.03693120535785
45.4402044209033	-1.49999999717581
9.29810186903748	1.49995708789844
5.91976333105316	1.49999999999998
11.2469343016715	1.42431685803458
3.53803231849024	0.951353851248809
7.48458104909069	1.49999992605765
5.66767348199112	0.607114579661079
48.2572878091316	-0.468580470519378
6.20906908002073	0.530486696245191
1.45786432126029	0.100656024934588
18.6987028443625	0.918381845584552
3.5840108379935	1.49999997478015
13.1129402227572	1.46001557719179
7.29925001840321	1.49999999999996
14.363028564952	0.882971159623987
7.40138607458499	1.49999998802569
9.8204892233465	0.358984304785713
10.1092274161689	1.49999999998071
2.80979093894107	-0.182078242580744
0.831262371976738	-1.49999205300181
0.820637286213261	1.49999999999998
0.508595200801692	-0.262342481656924
4.63527873181388	0.241296591023204
1.74182505171184	0.344391868486515
2.88383258433672	-0.278132763538979
4.09907674397747	0.120111611762127
2.35536186428934	-0.104675615225184
1.45593814840417	1.2056949083695
0.223485475470727	-0.939003965254123
2.31838342457751	0.813939320930419
0.105566168948825	-0.152199955341197
3.09269993143405	-0.939405909640557
4.68924598546284	0.31843914296977
4.40555119928165	0.546424577840665
7.13582781648163	0.465701075600106
1.92575984916503	1.37414384614993
1.93692285793154	0.562362189254448
2.59787362889275	1.33868555113046
1.71705947874521	0.827166692961374
5.7623646276679	1.46187314228986
1.71963353396815	-0.136278836593892
0.596367286120217	0.902023046078326
7.15074727975184	-0.0108075159763618
1.59748396280874	1.05455511316092
1.68298073247063	0.321341831151709
5.9116679534451	0.956215271022867
2.68485068460683	-0.024534232249041
1.19411801187515	0.341812827564598
2.57730995811354	0.0850954646683353
1.35171266996749	0.301998377583001
7.89132806698495	1.4970543914815
6.11186242109469	-0.102922026862403
7.7059855320155	1.35508911562474
3.76256951929358	-0.317251831251955
0.768233558057697	1.49999488389555
3.84444043666844	1.17368345373072
0.433394111107988	1.49999989945799
1.25339669371639	-0.634521768824242
0.673428108340937	-0.421705802412776
41.3370993788585	1.49999988859876
1.31145194303244	0.906547303526591
1.0371325002371	-1.47381748723482
9.31470187380175	0.0263597750766361
1.25571742713121	0.196733066222808
0.848380843756193	0.0997987770618126
6.24779762824774	0.913567712360108
0.523689807371332	1.37340945417206
49.9999999999444	0.150781049299922
9.14532272903866	1.49999999999997
6.05681357829402	0.901530234582817
2.710584865379	0.64734523498732
6.01052406121346	0.0927561315947898
1.4155467832901	1.49999998127964
12.0273280851537	0.752143440322678
6.41721259146385	0.0815928965329207
0.477200018673879	1.49999999998512
17.4944262818284	1.49999998949874
6.93607015326845	1.43977863662179
5.27577701230511	1.49999998289045
4.20924897401922	1.49994467298581
2.54913376904294	-0.0191300694955356
5.45089053371868	1.31258461737994
49.9999999999432	0.245619568351598
0.298451743645437	0.48859125256347
5.08878900669896	-1.49999999999998
11.1453414190887	1.37474803589184
0.576908385308429	0.423765218191698
6.28099892489976	0.410703689744914
4.93855337844281	1.49999999987599
1.36173277833041	-1.44008850048821
31.5517512279276	1.49999999878479
1.49907428420042	-1.49999999995145
8.67913794933017	0.490305664842556
14.1523183615019	0.882265665943086
0.80316587378817	1.05067466726775
6.40196635788095	1.30861540349254
5.12075262334361	1.33835607855657
18.8306119290232	1.38335152655451
7.79618157725757	1.49999999901902
14.744929603157	0.370995165420421
2.62229244549159	0.725008932281762
5.64278051297245	0.346584751109239
0.281550975083668	-0.122494893070389
27.0207221858153	1.49999999998004
5.7856408673919	1.38066498160658
1.32743871807534	1.49999999940629
3.55605886692893	1.45551271126461
6.96404463240854	1.4999999999459
2.91319892306031	0.01676533099018
1.16681270920734	0.981243805669952
2.11118971594322	0.862566285481384
1.72829437518283	1.49999999826638
0.95671522705091	-0.264233292609937
4.73361311534072	0.654980174486789
6.01283375012971	1.49992227891516
3.49477115530055	0.948201103014522
4.21984111205145	0.899188487430594
6.91910757515343	1.4999994069469
1.53200167957448	1.49999999999986
3.75049903707761	0.640199563861002
0.106633306171314	-1.46223843939124
0.450775312018362	0.514111646832907
5.98552915703794	-1.4999990754933
2.83508261379187	1.06270293950838
9.93912406351608	0.266986523910409
0.374611577407101	0.180713651813981
6.74030922507544	0.27803700544005
1.3684492497645	1.18551505812551
5.17822762886008	-0.0662934361114225
1.37374866649101	0.736297925709024
6.17910762042483	0.583799163800567
2.87580985658549	1.28953116457308
1.22317914089364	1.49999995738143
5.17131883494829	0.434385546237287
3.80975635336663	0.0400285751670186
0.864351967025713	0.00108901235327503
0.643401701611513	0.753407820945166
1.3327368625401	0.138097017226749
5.61298398030681	0.224196636191659
10.5837391481484	1.4074413609479
3.6566781824817	-0.247898417198182
0.870957503262637	1.49999986709373
3.26854167647766	0.731675768825265
14.576698118284	0.732501639368726
10.0595888893874	-0.670275534274362
6.225363356728	1.49999999923125
22.3086542017177	1.25380068759169
4.06161333530059	1.49998892061339
6.33001698999778	1.49999915811177
1.6133999084813	1.49999933096283
3.58271631271092	0.981537392995159
10.6351025952706	-1.48820091826102
1.48279370228661	0.0137153273546449
1.4572566691343	-1.49999999958517
7.8854053448364	0.823326273943104
3.77303654283967	-0.231869273144742
1.70182173561454	1.4999999999474
23.1851262456155	1.06525755346848
7.3121874024824	1.49999999999997
2.99482682322923	1.11074329876447
5.48983972389172	-0.0823746622984776
5.56591078748437	1.11198356337806
9.88775891347315	0.401546929748417
2.7527264189862	-0.0704268063872294
0.36531037948602	1.49999999999998
2.35899825775053	-1.49999999997429
0.622335065051231	1.4999999966493
0.691669392687522	1.49999999968067
1.56249999999831	-1.49999999999057
15.0387903189967	0.621367156688382
3.36358052731673	1.49999999999833
2.31108677427425	0.266054943343305
0.0976562500000111	0.518771309091268
1.474970079114	-0.992637214561229
1.6192122889893	0.365000642780997
8.74431246587557	0.0659032446505968
4.00102398589236	0.714469690266796
1.75370655482523	0.66246958503182
2.88619863962803	0.0369954227189429
0.452157165440663	-0.414818300406186
1.73669863237389	1.42800064330586
1.50893758204284	0.687254375966987
1.54942565214941	-0.682312197163495
6.0411552202767	0.155913217923054
4.34436642959288	-0.120311190622927
3.98463647335063	-0.0307838195813751
1.56249999999824	-0.669969682792776
0.409760995407371	1.49999999996846
1.66433613105661	1.06791488657707
3.25911456243402	0.186582158566512
1.75843523862726	1.4060167908195
0.230226846474514	0.806068369833758
7.87420043843862	0.277465577942054
4.65284106174691	1.49998581177159
6.14071015737189	1.11640227249816
12.1220868102454	-0.88148883341901
1.06261223656285	-0.674562837662725
4.16733520547152	1.45890481697441
7.94722962436858	0.49348009356539
2.51129646007971	-0.0405177929602131
1.6141596580227	1.49999999834864
10.4265138088014	1.39084799990085
22.0326890140094	-1.49999999999997
1.8584179683393	0.269495458471378
5.15323742454575	1.17977695891336
37.1310771228919	1.49999893369275
4.43242206015421	0.0826673533827562
6.32111863149343	-0.777649611516924
19.9582675311618	0.645171658314691
16.0149060919935	1.0988240019958
1.83507062924867	1.41958604006951
3.33740030887597	1.49999999772888
0.998671219564964	1.49999999935607
0.584226178192248	1.49999999999684
6.72740032789711	1.37195123747216
4.40080146203672	0.460909513815083
7.34812838579192	1.49999999945673
1.61614107575613	-0.0550749527906033
13.1824116722654	1.49990518501826
2.06134588871985	1.49999938509917
3.68649634121919	1.25210767846721
0.334595651938555	-0.360317416983322
3.78556249531389	1.49999844462429
2.09986046887035	-1.13414189748164
1.68600495848741	-1.49999999999996
12.866010545111	1.4999996558609
2.48689353432457	-1.49999999999945
14.5519107612186	-1.49999999804598
2.27427617683055	0.450719403722953
6.1537400596386	1.4999955646961
3.56921094495128	-0.03411578172122
10.5949878026429	0.360040097223127
9.20279403733802	1.49999999998246
6.26900232550594	0.70646450619341
2.1184921461294	1.49999999999954
10.7302179138474	-1.49999999386781
1.55863764808382	0.327601774216102
3.84218886076216	1.49999999992067
4.82559917552361	0.971450620692065
2.05182781675753	-1.49999999699255
25.6741331709875	0.672634695632307
13.8724397966568	0.221441886303666
1.87324716700474	1.49999999999761
9.51127986532662	1.4999998789975
5.47273744234056	0.0150993774975348
9.847069181873	0.412241970497997
19.8928775701412	1.17330246016852
7.11979403555321	1.47800446281138
4.38296275639924	-1.49999981182933
5.99541537322541	0.853651281026134
3.24897910642863	0.397559414729885
6.89142458438355	1.04012545200632
4.38733592929972	-1.49988567954299
3.0343522200208	-1.49999999850415
6.05367839510159	0.373903469600378
0.559199643908507	1.4999999987957
42.5424711519824	0.495178610979471
1.68819536451794	0.703003472757139
1.65351407542826	-0.678273776920508
0.109597396679898	-0.94472503421601
5.89379879437205	0.972847820781455
4.50423612639043	1.18776382649621
2.19132577819991	0.637842726042864
0.926336258380012	0.533045832458442
1.0312679405634	-1.06000463942379
6.24408763184065	0.67161811112607
0.809304046613865	-0.472506985271229
1.6148943271243	1.49999999999974
10.7158108957278	0.463441613678011
10.9914542154076	0.703942648487863
10.0324788716792	1.4999999999955
0.935933830190348	-0.20632888536017
22.4117206031351	1.49999314394837
10.7812172973127	0.556486413469518
1.87299934863065	1.49999999999869
13.9582866677121	1.01574764005604
9.93829741689846	0.273210585661681
3.11056275556077	1.15861471159691
3.83817763494697	-1.49999999999996
3.17475443661467	-0.0532408956525716
2.10665817975533	-0.0317866593663302
3.16305115853358	0.185508440057447
5.17576742477394	0.512864771951831
2.54634205109412	-0.091583024028125
2.40962358842642	0.245426488417583
1.17411408392386	-1.49999999999998
4.87374208667737	1.49999999994922
1.86237817703506	1.49999999991144
3.77552258733865	0.232443430207034
0.779693201975055	0.668360316934857
3.37296673798667	-1.45359514573345
0.999767832721933	1.49999999999248
0.735043553058383	1.49999971809865
3.67773007242661	1.49998738238802
0.957773511059926	0.0631869117375497
0.981215332366534	-1.49999304480514
0.811935898738601	1.49999931892409
2.82073782902214	-0.123222236956359
1.30754206561484	0.275980533276966
3.95588754366504	-0.503425628399336
10.3424518897542	1.05082558623957
1.56249999999831	-1.49999999951261
1.30548795388099	1.49999997369618
5.30741618302822	1.49999999962785
7.76608713170435	0.489795694542152
0.748989572481513	1.04591173299485
0.905071171544256	-0.145334905961587
5.01706115553551	1.49999907265862
14.3474151932681	1.49999591615438
9.97084583731265	1.499999999005
8.47329296717047	1.34246016352976
1.56249999999832	-0.244026538871901
0.378323442835968	0.432017736790353
9.5536553047871	1.49999999998062
0.0976562500000118	1.45609368701859
16.1628805758886	1.49999998041825
3.10247262957705	0.333425902530651
1.9323914475978	1.49999999795817
1.30091703699466	1.49999999999751
10.5101709633875	1.49999995742756
4.83673662076601	1.49999999412448
13.0937647381219	1.28508166238131
0.678846909617934	1.49999999964792
3.29017365079809	1.30179532127148
2.12095813471846	-1.49999999995639
11.0098043054609	1.39732110471946
10.6485445749962	1.49999998325884
1.19476786322023	1.49999999999993
3.25956176329583	1.00460624389923
30.4858268426053	1.49999999990637
0.351234035967436	1.49998670933537
7.62530231044356	1.2550700951149
1.08008645040584	-1.49999877143214
4.68059666461029	1.49999999972347
1.25254546211822	1.26712227853119
1.37785178441147	1.48296429310053
4.86785106364247	1.06451306608656
9.48092751745666	1.28943045135375
20.5619087922647	1.49999999859235
1.51217910425909	1.49999990108879
2.69239835160843	0.4033656356678
0.469956829561354	0.440991914986595
2.22800051574737	0.487440853933449
2.29728589096523	0.693773373399289
0.970652654208058	-0.751201236547353
5.44448217973203	1.49999999997067
0.912598793655518	-1.05816289805299
1.56249999999824	-0.990847241611174
5.12292628775797	0.523679870768732
8.94989017935317	1.49999999534574
1.56249999999833	-1.49999999997955
0.897827243148954	-0.304316784649903
1.46428060850648	1.49999999999998
1.22756475001974	1.49999999999998
1.50563488310272	1.21150383330686
4.02234177752391	1.49999999992196
1.03196162168944	1.07503085978263
2.5209840551935	1.37538617011302
16.5895709607796	1.49992343586637
9.88440644019556	0.102362883280662
7.39583539059816	1.32620041309813
8.42135031566593	1.49998204809913
5.43528809797586	0.678648890172299
5.25529045222679	0.482684533840656
8.97353442340178	0.0671495177269689
9.4676763441786	0.581109294649125
10.2906067073399	0.149650399365972
14.8785852021942	-0.304278118953805
10.2733521831538	-0.164722410625277
18.2374520546257	0.0517112263589866
16.350126972142	0.0611724991890927
7.09205866987212	0.263437457822704
15.9192416091191	0.0838893282490806
5.00407889766965	1.49999990644438
3.52965998271936	-0.546502306853173
6.02569594421904	-0.00437914348904874
5.8013820709062	-0.00216125766710314
11.5687537140111	1.49999998489698
8.41634574819188	0.566105641419366
5.01609708619413	-0.311738236985222
2.61528949950209	0.131235685574577
7.40469056546119	0.213814456633503
1.80125572588231	-0.537979204313592
0.11749907160042	1.31290939477138
5.87414463759978	-0.425441635824716
5.57652256694498	-0.218081564429992
8.74429952822879	-0.0231517688939877
0.199136422450705	-0.657661260203694
0.65547520917888	1.11010353836745
0.782406075461885	-0.512914273052262
5.6374853074115	1.49999999999998
0.653624884507634	-0.442920779875828
1.5624999999983	-0.0942878283974925
12.3463731329263	-0.141165050274817
10.1288396125136	-0.138041495638159
13.4423800796737	0.177563702839367
14.1597285430476	0.763045786850873
4.35894572953001	0.421213044601504
5.30161599438507	1.49995762934732
8.67975308240297	0.781743103099818
4.48958058594256	-0.136019942290741
7.34406089794132	-0.189128675316547
29.6803511840649	-0.170671769494803
13.1509658343405	0.730937760085476
11.4492060644974	0.102223726935363
38.8052632162278	0.426071075917387
14.3389303496922	0.711365961586028
13.4340738162711	0.2497587453222
12.7204635808517	0.417326294443858
11.5951941943238	0.157584337801325
11.675842885329	0.232850349659696
17.1341185087771	-1.30711991695958
0.357386918347968	0.0513448904277882
10.1568623942201	-0.694339292932223
49.9999999999422	-1.49999999999901
14.5961816007846	-0.0743661108311955
32.6788230366338	-0.00293121469845606
25.3038359806028	0.0713946255969335
3.18385405768163	-0.72420459586559
0.188065068742964	-1.30993572028517
4.36748421678834	0.590200831668358
4.85797317087473	1.49999999996332
8.1861257679737	0.208906025534804
15.3359388950655	0.827939641607337
4.99824309534453	0.684526324565587
2.9471886267008	-1.09444279926906
17.6058041409709	0.701172924119518
10.156161561586	0.0832766933058555
44.9388859955386	-1.49999999999998
22.0407143299842	0.332921011112683
7.28184411342337	0.258228138409089
28.8594928435017	0.0914624206721545
21.3004354151748	1.29404565938471
18.760691815981	0.0923983063735164
9.29736416252802	0.615091677249724
20.202925161622	0.214071514105376
4.25510353819386	0.0275328647981065
12.9427630920955	0.310261758882344
6.17747054435363	-0.470052332254313
23.4433334724215	0.291356643985918
21.1952969219445	0.893622518483762
13.6636711913228	0.438102001761678
4.59599738957005	0.580993568722693
18.8817853145891	0.291625851646227
10.0017587293703	0.22874840805078
19.1468439533772	0.0406139059720521
16.6888361948649	0.150307990190574
7.58998676640702	0.000247315582790262
6.08397778135743	1.49999996490273
3.0022398281776	-0.767197518034244
1.17499528322395	1.49999804250448
0.886325544928614	0.5287487573938
8.9912308456424	0.521005300416034
7.85986497806677	0.223509421366925
0.940508256888738	1.49999997506098
2.55978000099809	-0.2756164596861
25.3316021620587	0.20961401812061
4.90764897233727	1.49999999999744
1.53408130141881	0.788338755770274
4.59571400409466	1.49999886779323
13.1206142792873	-1.07876619212436
2.77628710612944	0.0530765826501826
0.122843162164836	0.3219100758683
7.83773151046022	-0.116929047242426
4.99926121520685	1.32151290562522
0.529581231353305	1.49999553291354
10.4275459525965	0.0803796129303738
0.453592276366221	1.35449725569573
3.00841752766927	1.49999719005755
13.4018930633564	-0.00294741198546052
18.4765443051494	0.264402206012133
7.42453570083237	0.729414388311478
0.11258924508013	-1.49540254653585
2.63387455783983	-0.221553083245413
8.29618470687907	-0.310507928695094
27.2232122718314	-0.0419786281322792
8.93733608360762	-0.162912158772777
17.7670727008309	0.978621694067674
12.8301520007277	1.49999999596317
2.70830860673254	-0.41684672401893
7.93850861864872	0.45785410866725
2.62031167578426	-0.165437076261066
16.3652026920901	0.135159409110752
24.5632209522483	1.49999999999767
2.19874325303232	1.3110987946975
8.05752295729932	0.676951686895261
8.36990196434706	-0.0353518312609252
11.5064777880548	0.678300180830723
3.19653945845163	1.49999991451559
10.5795506242437	-0.0936804117849732
8.48041424377427	-0.153760864824982
8.67574721317979	-0.0559212882975871
1.08267118436985	0.741803911761945
0.320371311565768	0.628012215986357
10.7720992734689	0.104869509626977
1.41683732268066	1.18493179557653
14.8872358520893	1.49999989023245
11.5112434857789	1.45697434496918
19.2063931996307	-0.579648841282014
9.64618470129193	0.571455172451735
27.7208684377811	1.49999999844928
3.29895220841983	-0.72969566079125
35.634888443609	0.545055626879949
10.134181376461	0.0980286967712966
8.94635025153748	-0.0856884967811063
3.13855569787271	0.498648076101114
2.08981695908633	0.71823619537304
10.2278771446436	0.293442266311233
4.43810018181588	1.49999713225643
30.2218312572825	1.49133033763706
9.20073430999223	1.20662334709502
15.4121195562371	-0.276106359578709
49.9999999999441	0.504395353582421
14.9212037479749	0.803279117858804
1.25146037636323	1.49999999961205
3.11167407023627	1.49999999819889
0.205579422150105	-0.440639998170827
1.41207920497828	0.0383794606447027
0.847994814112332	0.433182237037934
14.1467703624946	0.307811215447784
0.493518503695856	1.49999999999998
2.62492286633246	1.49999545506022
16.9179680494755	0.330758796484517
10.8027257632478	0.628648226628808
1.00464895474383	-1.49999992707825
5.85925808017206	0.370887748283231
8.55849230743667	0.239952031296748
1.2590908417127	0.741538583129899
8.62720023498427	0.301192325543403
22.9018004745676	0.29778553617852
7.12782505675712	0.304866190732674
1.83534851242332	0.196034334011097
2.38964410317005	0.994113295572729
6.27170028916835	1.49999999679511
2.70168369002242	-0.0301718779729494
0.88808387459685	1.49999999900469
15.7682073596535	0.582412698726882
0.464513294508273	0.811119704804901
16.0764730362908	0.122928613099581
5.04064957581508	1.49999992836386
2.66199764548824	0.352517548112432
11.4253383418685	0.506351304003897
7.12758547444369	0.313488264356225
1.33002582240596	-0.2332481022253
5.1258478972915	-0.0930066414955561
1.85283412046938	1.49999999565798
5.90141228384765	0.765026710600454
4.74612902891204	0.94514330932999
10.9407943780077	0.225505875600573
6.689076583031	-0.434224965350581
1.13601139050906	1.49999935733236
0.0976562500000118	0.672398856661525
8.21443405515765	0.751853778525664
3.86394360130064	1.49999999999305
0.996295838499138	1.33795339351806
0.895191628373148	0.012854843569261
4.74160020031297	0.434037719942296
10.2772265377232	0.0836407867166879
16.2170532805229	0.419662976458723
6.37082266725115	-1.41183674801292
10.9872663217295	1.00404211199921
14.3353610100963	0.291296239799719
10.4641419711696	0.720143015237721
38.9328011818621	1.19353985230747
17.0804866666653	0.18138805518179
9.40665689984931	0.743713324518361
6.7927986337514	0.77185702202627
11.8566143219033	0.381816567015903
0.560420824194545	-1.49999999999961
28.5492829614193	-1.14163063292015
22.1562170015052	0.634193214419527
22.1477707455841	1.49999999999903
7.98237185598476	0.397185420063059
1.55884942226653	0.797735210560408
2.09424142604469	-0.116759408640237
1.00575019652101	-0.427633752353238
0.961435990205548	-0.367360807242271
10.2580251306019	-0.42997891844919
8.71489853925288	0.620588237538326
14.5476817097306	-0.484664871715575
7.77354150156404	-0.243757978911381
7.59635742560311	0.256605452608382
2.31289140198484	-0.39737148657255
49.1487633990901	1.49999989190812
1.11210441117158	-1.4999992439689
3.19342878882937	-0.689915335947009
11.9472758788345	0.736663382286843
30.6825192984836	1.49997521617161
3.12500000000021	-1.05651450946673
2.51967262517781	-0.0980570239570708
11.8187932081014	0.361680897661166
12.6605040656623	0.592702244093898
5.4057223171503	-0.153916163772593
4.59625103912451	0.659485033143863
8.38609869398638	-0.264082768941005
10.9702579663918	-0.129645597206089
4.00488520782682	0.139724577533737
0.722244511846572	1.49999999999074
21.8111355561758	1.49999999869471
1.23524781295071	-0.485468122024824
14.6703695252513	0.300838328027367
1.46771832711801	1.49999998923485
13.3769686431681	0.228734923506232
1.06837549948364	0.249049131779374
4.74281016084935	-0.22118079264883
4.3872856239185	0.0912640361978243
17.134566643813	1.49999999999998
23.8833142207071	-0.574924603505564
13.8002834553589	0.296661612285732
2.15612830335668	0.0111972294096467
5.62182044033099	0.639006764017645
22.861701556252	0.0898696171141093
0.751395612210181	0.840995650735707
0.3687121272855	1.41896271430674
5.07366329025396	0.302488938826311
1.85467847418894	0.117564327257776
8.78379428912161	0.230161257294171
11.6436279555976	0.296153907215422
0.46088068489472	0.788711374779905
19.7126164555987	1.49822266353186
9.54183683232688	-0.0596024544505265
0.857505542442632	0.403308130371112
4.82147829125487	0.139499705672201
3.16638973229684	0.68758879591821
3.57821173623452	-0.0995329005112649
3.12500000000022	0.959892509375359
0.188428254016692	1.41655236774498
1.6190576982026	0.101899815292719
1.54469131586681	0.11604561806521
0.452832107511379	1.49999994150719
2.11921416790458	1.39232479031365
3.12394198684183	0.714336523804302
1.46200227199534	0.140478789102213
12.0143027684375	1.07581566001572
0.470667926411924	1.49998876665561
2.69431585676882	-1.4999999999967
2.11389098702182	-0.270823058168013
3.35340626587378	0.0167309838938434
0.482823377749138	1.49999999935093
3.12500000000021	-1.49999947398755
7.75718469849889	0.0477944800864421
0.654701144765525	1.28159865109535
6.26764171435355	-0.437660624339385
7.79611858659558	-0.257451127243819
9.02133419727184	1.49999989097334
10.7906841900364	1.04650748006724
8.76173158349474	-1.03503728429586
1.75127499990437	-0.191875398647872
8.65553401599998	0.414306668564949
0.506633169220415	-1.49999999997283
8.30556092722645	-0.0135633867579
11.9612408801528	1.49999999999998
17.8787098552256	-0.133932005346895
15.9284551498847	-0.131686836469743
0.725887963154303	1.49999999999981
7.95186285663247	1.49999995338083
0.286288777273456	-1.28645936165681
9.1323390094086	0.325760031319291
0.0976562500000111	0.618808228836528
3.78594173884874	0.433397948539632
11.7729354293734	0.197749871510142
7.33494026454508	-0.0852937267340628
0.516831219917779	1.49999998475873
