# Supplementary material for: Diversity of spatiotemporal coding reveals specialized visual processing streams in the mouse cortex
Source: Nat Commun. 2022 Jun 6;13:3249. doi: 10.1038/s41467-022-29656-z (PMC9170684; doi:10.1038/s41467-022-29656-z)
Supplement: Supplementary file 7 — Source Data [file 41467_2022_29656_MOESM7_ESM.zip › source data/Figure2B_AM.txt]

Amp	Peak SF	SF bandwidth	Peak TF	TF bandwidth	speed ind
1.50418255294793	0.0200000000000222	0.500000000028952	1.71191264164238	0.500000133817405	-0.277435540065405
0.386591874653805	0.100058680615744	0.884707702872263	5.90783922988566	2.14475555593216	-0.27972703590731
0.183099549290855	0.0778919867774582	0.85647896858296	3.85831963359072	1.79058334731085	0.142896645323153
0.161208197132633	0.0931252284469155	0.88540569434169	4.20101275404955	3.11586737798693	-1.4999980982734
0.164118132391086	0.03423598164628	1.4578892537042	3.27212872965854	2.66101466651541	0.939356118996845
1.11130001567304	0.103906869979014	0.710727753095381	4.05843585535158	1.01683737217254	0.427942085613082
0.182601592554366	0.0685275116219648	0.650158927907864	1.88650136520576	0.755228128975225	1.1642931017678
0.508921190364366	0.151125534042146	0.688176385991851	1.09342887687381	1.22750334608255	0.0751860859279561
0.245654144798003	0.0489195934323147	1.12265946302861	9.65366002139501	1.4516251146006	-1.26386119204746
0.192787621869342	0.174164845569032	0.629529506956552	2.04786992455781	0.620595104446553	1.15996069918968
0.124530896774448	0.0401508196578216	1.20968651894931	12.9325217340007	1.64917675097151	0.0734394873305183
0.375184684984447	0.0200000000000227	1.58434418205942	3.01230897652421	2.11299445195261	0.551696029344986
0.111579711448488	0.0374415405519026	1.31268551174739	15.9999999998716	2.13428200744503	-1.01404731357852
0.534105491299469	0.113175576538145	0.579667354845672	2.38883225612248	0.546636619325335	-1.16890724291548
0.205395806889574	0.0816551840573816	0.500404609190447	4.04493606050088	0.500000000000024	0.794950719696989
0.64000499437721	0.119492501546189	0.704322962230821	2.84160757681011	2.02847858570352	0.334459883783995
0.107947822137334	0.020000000000029	0.545149000064185	4.33573328356957	0.500001027842994	-0.798341063805016
0.17646940421113	0.0242886233633687	1.51599306767891	4.92021880997478	4.99999570505436	0.920579573727208
0.334863903529801	0.0200000000000223	1.89941407106337	16	2.82570552380026	1.0348738823761
1.0240376405625	0.0642268704913142	0.68770273392126	3.32813442148593	0.560971481246602	-0.647532531530118
0.140963018812505	0.0200000000000222	1.61250363426355	15.6391360210628	3.44672663891373	1.49999373771419
0.196169471238846	0.0500112158750439	1.50117147106462	0.500000000000022	2.78432101266256	0.347373509528738
0.214797494730542	0.0772021793361983	0.774609757489138	5.54392015170315	1.35450097625473	-0.277033719988788
0.392234131250522	0.0548336912804562	1.29770114232145	0.806091803833566	1.96406332011113	0.813363025465749
0.105027089490314	0.0696879180607699	1.59771765833027	14.1593834052867	2.87813314377826	1.49999984903286
0.22184996292951	0.0838193927024683	0.655528681987679	3.06614748988357	0.669360482034822	1.0022218943645
0.125081693775797	0.0200000000000228	1.3671820449182	4.18798187255434	1.60000407591376	0.704165729195086
0.206371474365721	0.0763412935460196	0.821464054071858	2.72745712941429	1.59587439458502	0.510197555137323
0.291048078810759	0.0923706633027613	1.21909163624501	8.3379986604584	2.04442756762996	1.49999999725212
0.719851679559074	0.122546686558685	0.500897239699695	4.32298873212358	0.568086789145644	0.155118220692971
0.192765877072681	0.0355128993551526	1.13611583304087	0.500000210845901	4.79684267898882	1.49627193387411
1.08223648345361	0.0958736845819752	0.525245512176213	6.30868232872873	0.613758093435509	-0.171251700818103
0.571216103614394	0.101523655015436	0.77988018340657	1.78134801246624	1.98887540333504	-0.524910966816257
0.170190380880897	0.0808748735954699	1.03762161301938	5.05844943625234	1.19244168457966	-0.179240550494109
0.203434220303392	0.0753584317981176	0.877717907505951	3.90310604260824	1.79730917017496	0.766161230077191
0.154544027738103	0.0418286613510094	2.1239752452924	0.500000000003698	1.51195811562513	1.49999979102107
0.260364416945862	0.0281957391944196	1.01398194571944	1.86838539538941	2.10649587893893	0.354920624750948
0.949128643913799	0.0835054703247029	0.510677802842517	6.61220185130879	0.952790538687218	0.438608395237718
1.39146529358537	0.0220232777019701	0.500000000000022	16	2.53287724926663	-1.46409735476105
0.679616088778572	0.0284536480653662	0.855923005260862	15.9999999999444	2.98854065796043	1.49999999695419
0.318549327108495	0.319999999999978	0.500000202324138	2.30581737123911	0.552055689440959	0.0143104615379261
0.23227102998345	0.0491134857921127	1.31545388170531	2.03502620950359	2.07244970715369	1.14809483810981
0.2922931108039	0.0200000000000222	1.40911443285733	14.5112405023781	2.36458088765082	-0.393256913010154
0.694631052000214	0.105320903766753	1.23542722399422	4.29167899849853	1.21748706038313	-0.190331311565691
3.71856717111727	0.0276529114411238	0.971051016360658	0.500000000168568	2.65021978253429	0.376674789986876
0.239594944033266	0.0200000000000228	0.858787966900169	16	2.82908454743384	0.612703498928838
1.13399250334823	0.0642152953064516	0.801090198478254	4.30139170819134	0.500000000178848	-0.547082410077762
0.699757207876085	0.0200000000000222	0.668363106143973	15.9999987044637	2.86248784495563	0.737125427609747
0.160185862441738	0.0200000000000235	1.20000710377701	16	3.22740781715371	-0.644085051983158
0.386518396376453	0.0200000000000225	0.608820173773353	9.27126177702095	2.78440345126977	1.49999995580692
0.243925796492485	0.0200054427611108	0.580311503819795	1.00679499767894	0.500000000001612	1.49999999999998
0.18697421482674	0.0639026959339551	1.04692644055133	2.29545006121104	1.49420099041782	0.550437691244236
0.105758555047076	0.0362000406033245	0.880747101986819	1.34623848616437	2.55070727440889	1.38356806114973
0.102086893460555	0.0346903319713737	0.99855910707045	1.40224172322784	2.95495562525535	-0.77997960774549
0.397342210518068	0.0200000000000222	1.19635099648547	16	2.15300373737963	-0.300294872539933
0.135870546868136	0.0728048717378002	0.984314715149118	3.8822415009887	2.36009518528021	0.196893893045087
0.215838444028033	0.0620162049030873	0.799274680039932	10.6970165254302	1.20349761226563	-0.81686888045558
0.318219117239379	0.0599999844336213	1.03248812570093	1.15042696533405	2.54277675061167	1.34833954686874
0.153225669344467	0.116873555052893	0.846863796949955	1.54893760550213	1.24062573115014	0.0577724075283149
0.217610712866742	0.0619252148170108	0.684264941516213	0.500000000000029	0.607922392038124	0.592015317555157
0.324852499858153	0.0662168916056082	0.694230705329221	6.28805982381056	0.926620914991926	1.14620239366285
0.372688887107165	0.227820238788719	0.629621774181124	12.5115715330455	0.924754481610609	0.0991273022927408
0.39494023170522	0.0403071922991193	1.27380593874275	9.36271354431115	1.8712265872275	-0.932312868387417
0.155969651192764	0.029179993422171	2.9581775890455	3.05156315627021	1.58677478096774	0.847852743209315
0.136259592297386	0.0938767485548469	0.78489801507236	2.53885138655481	1.66260354543435	-0.205962415128472
0.361974433079432	0.0692428012651548	0.871535036537003	0.500000000000022	3.0480296035699	-0.0336357504703116
0.324932582979896	0.0710612021512255	1.03051336094017	5.14699155197303	3.29655591565633	-0.79246216663821
0.160617585497627	0.0257312715289234	1.49957111219505	2.59457319424146	2.48361671686683	0.976338923583006
0.162399387705938	0.100601315859902	0.743481780132815	1.26158829019645	1.39215330716528	0.593013362491294
0.469240245197102	0.0758129136386957	1.2816840365281	5.11851593068213	1.85355393364388	0.710397367562173
0.156346095869907	0.0583129586080907	1.26229144054195	2.23767602960816	3.03037589896087	-0.946943975032105
0.713353304485416	0.0899585506109213	0.500000000000023	6.62067895901858	0.954044326806255	0.307255120418794
0.198893149575195	0.028944045733817	0.93114207123525	16	2.93778392792387	1.49999999568856
0.629519002302126	0.0925893206981521	0.912888712692302	2.25212186828055	1.02806829244999	-0.641509189203752
0.162265057760828	0.0283848006914431	1.87079219942509	6.46224519535265	2.67782664428826	-0.862647569958268
0.471396945096243	0.150771535122586	0.500000000000041	0.936655041129228	0.500000000007723	0.690148563413756
0.374344430048899	0.0200000000000227	0.969479699127221	10.9242046183982	0.804235571542283	0.040790308102786
0.151355048973321	0.0425979489722208	1.75121961453497	3.10548232866032	1.94509875055176	1.26729174174056
2.0350514581342	0.0200000000000222	0.500000000000023	2.77520064493856	0.760846549315101	0.453132191942473
1.49024212175313	0.189602475915485	0.797462350320207	0.755125891831875	2.04801820030152	0.488308231963348
1.52587953760849	0.055157002023073	1.03832765519512	5.34530804427139	1.87967423622534	-0.181843671406326
0.599549620733855	0.0977627140447884	0.64972511217693	3.24098870760295	1.21840299341477	0.588068623468888
0.650384704506264	0.0271654516119231	0.956864811104674	0.567077812414305	2.53379232207967	0.0804660811909449
0.210104189878179	0.0200000000000241	1.61258766528243	0.649809126725533	2.57314992890663	1.4999993463232
4.54563709036413	0.0284064060902064	1.21243568030531	15.9999999500422	3.12464821771499	0.906444452632167
0.30922155371458	0.0255207999494602	1.66816317760526	1.16920921050674	1.63597185288443	0.32050260694895
0.14443204931918	0.024692391411787	1.31259225967838	3.47550426574019	2.64796994014696	1.49999938070854
0.858246112699012	0.203978650545531	0.788879150713357	1.62310182485664	0.632247822993451	0.198080272766279
0.145229691243393	0.0222245981668193	0.987280191876145	16	3.46496810627771	0.604832923277362
0.482289486569598	0.059605734360249	0.825811165535928	6.33257230436505	1.44685729726066	-0.248355855689742
0.194708132990138	0.0296001421953277	1.28758051624196	12.0924027641305	1.52939710153763	-0.450499797019628
0.284431515309853	0.0200000000000223	1.06954244719859	15.9999997772467	1.55849404135877	-0.67382705271884
0.229997504131233	0.0696436529095536	0.97535109360394	2.53230651427923	1.88356124731147	0.198613392484367
0.246654069173067	0.0431752205488978	0.58058147278051	1.16364500144701	0.536728039988953	1.49999784913963
0.102583445047438	0.0325772159671173	0.906584472781509	2.10102808698602	2.39012501164401	-0.348819647615186
0.156334059708195	0.120991407537211	1.40444355559851	1.62545702313127	1.83824622206302	1.01397243819604
0.0930455850302774	0.0276745419047827	1.60640558845248	0.500005624746145	2.95047715874113	1.28018578692852
0.0913884555638022	0.06737740920675	1.0173420415074	1.49338686055372	2.48409536915433	-0.308556051387323
0.174371679901599	0.0329734549494009	0.650274072966842	16	1.6591595247618	1.49999999999998
0.439504697657876	0.0208896180488582	1.55829589047832	0.500000000000043	2.59590050988305	1.10658815664729
0.15305017755429	0.0634079156131283	0.944168126927154	5.6769033075317	1.68453760313129	-0.282412850384799
1.05208770052627	0.0200000000000222	1.34989687497014	15.9999925527641	2.7034558498025	-0.0820583886669411
0.127840888757251	0.0253962328721976	1.4287073747236	11.8199149092744	0.500031701691242	-0.562357239587193
0.174958313142116	0.0209737379768489	1.56172977931132	0.500000000000336	2.19888055701911	1.1219054306814
0.159603958653104	0.0255694422953204	0.730591976294556	4.28027598678379	2.19960268741412	-0.115031635678203
0.147171004836132	0.0200000000000224	0.933160220853326	0.500000000000022	4.70740617612571	-1.49988170630514
0.309087865698034	0.0393645060732966	0.500000000000045	1.08054011576996	0.588857753938889	0.385182806595659
0.701021113579653	0.122995394291506	0.684935237569824	4.0750744264113	0.500000002188875	0.462319356852036
0.388286383214745	0.229082165467539	0.614626649556146	12.0611832346394	1.50671839186461	-0.466396544517779
0.579046928575817	0.202703411145651	0.608073237054239	16	2.91956328799264	-1.04542162600083
0.185950174832016	0.0453006497365023	0.594781093083911	15.9999999989777	2.02123829516047	-0.774450875341304
0.216770821053453	0.0333874855827512	0.98307420240997	0.802997539034329	2.89808150448139	1.49999915306427
0.188030573302378	0.0200000000000422	0.547468958031271	3.13035247381428	1.73021587849022	1.0179095208752
0.108459964352814	0.0593803562506916	1.09711780179076	9.02147827228772	2.71818836018103	-0.612459978873578
0.364792640705713	0.175951882963228	0.893463175955986	11.249909272057	1.17170384671379	0.895542695112695
0.407229733947999	0.0276829891526905	1.05112593330024	3.12982581442094	2.91271614282976	-0.0501335991064467
0.612640502611069	0.127195163445159	0.500000000000022	4.77269828460606	0.569281893513855	1.226044493005
0.225424629674609	0.064479620462663	1.04262550422444	1.79982282361858	2.59804702665811	0.687438469748181
0.646595296626932	0.0772564669607929	0.890941382220814	5.30993323513428	1.83329913501809	0.117632115450386
0.434992507074654	0.0473004346046613	0.577755888671355	1.26963029570182	0.509978798995758	1.25761177067889
0.192558135048725	0.0764482349984637	0.957742991866549	5.24379316867242	1.95067068484571	0.585594695558402
0.405672197252021	0.05975121366344	1.09761306908813	7.35676270571722	2.54116370428357	0.586103317892062
0.455996084693459	0.0388936533695808	0.809826474495806	15.9999999908346	3.6600003015088	0.392983590753386
1.01096159656029	0.113292436991709	0.607281963767336	6.43716902689594	0.764521499563327	0.438222124669242
3.08689887010787	0.190263168147383	0.873297941083131	0.815404104239467	2.06165435922023	0.44090599463451
0.682246221659172	0.0418119458655262	1.64037242770294	8.4460638190941	1.58962785712379	-1.28643930913933
1.74469653558864	0.0774364351267255	0.883523218238173	4.64365506651598	1.63060591992946	0.18856057402797
0.330401323710467	0.039731275092546	0.500000001760306	1.02870036889593	0.52409568094752	-0.521768660111271
0.234647644216388	0.111448857413204	0.630760955635378	3.52070773858869	1.03285938592701	-1.49999998249928
0.345157329663223	0.0468308660644851	1.54285931928054	1.65663000033484	1.67272200712285	0.249597188533307
0.240675000569233	0.0236839130704964	2.22322648803035	16	0.856966417615319	-0.49648183587954
0.477660783400055	0.0232591074780681	1.10540500989987	0.500000017838834	2.24849713072481	0.854577874132546
0.484641847421354	0.0523175482379801	1.14860763753003	7.53480737117313	2.45412722974784	-0.522771753762275
0.422562772080581	0.0278100293112472	1.31784328279714	9.43450920231194	3.15096122451599	1.49999999999998
0.453424781290114	0.0962782800658073	0.517333667715647	3.92808896022041	0.500000000266842	0.116727664474013
0.295369412705659	0.0602278066355809	0.828190044791318	6.48142797958876	1.4109960083918	-0.040960800359817
0.39651562436245	0.233258765810035	0.705099216193664	4.03571373640083	1.52395041419609	-0.358569198954986
0.190669134022579	0.103249233982571	0.824268027217057	2.41484361132775	1.51527860091497	0.335655502472622
0.148884686778905	0.0733602653481065	0.938296324444888	0.500000397591536	2.84215791000024	-0.441575075096396
0.457380884674219	0.118387197194426	0.912098524706407	3.39638818252483	1.61682154117013	0.879698609157363
0.774912505631534	0.054887165121098	1.112960513407	6.97398446383713	1.49308146004243	-0.683474567260085
0.217056907102406	0.0808840474189356	1.36645470510374	4.3588340093702	1.37181560866069	1.06341757580193
0.122138188839875	0.0426705223143662	1.39059346777361	11.2186117038928	2.85995858091368	-1.12112489240495
0.627913107398126	0.046667670280566	0.500000000000022	3.50313886251175	1.34880001283594	1.16917149475869
0.30348538191673	0.037974561278935	0.50000000000003	1.00408135722839	0.500003494923666	0.462679020820647
0.33485507670399	0.103182506223232	0.688032604757977	1.29866755465306	1.40674849885891	0.0369997455490057
0.361932309200154	0.0762881805117908	0.894009042197068	5.15992509080314	2.3608456229575	0.826955733998494
0.256178383228799	0.0545537044960323	1.01242462740964	5.86630555295209	1.91720283851797	-0.228142291158661
0.101056811274222	0.0797930467464681	0.963629521828771	1.88058593553069	1.73271456388945	1.04590481109123
0.123196994682223	0.0254929058500866	2.13441875327885	1.46650808691687	1.44254298920979	0.292393742255063
0.206236542797653	0.0538971875135248	1.29532161988103	6.072093212974	2.2385530135344	0.616723117624151
0.422112363890136	0.319999999999976	0.500000855103977	0.500000000000025	0.683612844244636	1.49999843819508
0.390974642882768	0.052026267699567	1.01618698712173	4.9718128228227	4.71396935012831	1.49999999999998
0.224794863359822	0.0868282670560584	0.605604817707225	2.24557634229079	1.26522605418553	0.788631448058018
0.207129369534278	0.101030288213083	0.545871239984049	2.2294459501413	1.44497766105343	-0.557346768540221
0.445423496857673	0.0200000000030844	1.70925306099746	0.971133249587277	2.51655874706834	1.49998956290183
0.232488458929855	0.0802388822407687	0.669166563382322	16	2.4632977873514	1.49999897930716
0.313272426423879	0.217838526907277	0.729508177906731	0.912898911007122	0.765023587926242	0.787537942046485
0.210233147182431	0.0336842299978126	0.708872404604389	4.2737547778348	1.56851257268031	-0.0296762308992644
3.4775491468362	0.027443772508424	0.674667111816803	16	1.96490092457605	1.40381684973857
0.733560905869374	0.258801642576418	0.687695877487376	16	0.604179680927928	0.381339979885778
0.276903013514606	0.0843740187215501	0.500000000000022	4.25129247228733	1.09575985199188	1.45954976765682
1.46106664382176	0.04054839849906	0.866672119495116	16	4.03463034485391	1.49999999994247
0.154268308796459	0.0564642382691476	1.06121312193896	2.69763218582078	2.38341214125728	1.29447620783558
0.251752854378064	0.0630399497543261	0.556986652513972	3.44868891900204	1.07764257210915	0.751615468821789
0.44756220897326	0.0414137885478074	0.500000000000035	2.01712583191797	0.500000000004607	0.544781140748097
0.190921637333419	0.0722917470903022	1.06743234929206	1.57246431771114	1.23799838723478	0.000539589891933229
0.0955599069178947	0.0541971434968012	1.08431649489939	4.66868859173769	3.10822781107346	1.43749428425572
0.341601402991611	0.0961721494654047	0.819936630203982	2.11740240161908	0.685894292183448	0.785205741578469
0.254956037639939	0.165727977251225	0.888168508969222	1.39293221602916	1.14128831972307	0.802422547452615
0.210129988713077	0.0913372577844916	0.631059539879203	3.63104072154002	1.25723439328036	-1.14357456678091
0.22492374768603	0.0431002263354582	0.865302111608803	6.69988710026964	1.80853395136677	-0.0955404537577571
0.654490595355576	0.0865256879915736	0.509990373507945	4.28199650130944	0.500000000000206	1.03293850840057
0.297362996862427	0.157424221216638	0.651266132653935	0.978809375248797	0.500000000006783	-0.219046473665361
0.430708554830604	0.0200000000000237	0.500000000002594	8.07546015840912	0.500000000109051	-0.636002486313638
1.30911068449216	0.0933063751095626	0.546560395210317	3.63265079803199	1.55783847904974	1.25041300074093
0.194213871185207	0.0200000000000222	0.979840754310787	5.92999402803821	3.46287602282367	1.49998968770736
1.50769206877949	0.0200000000000222	1.42556926305606	4.50351002726988	2.66044089592925	1.4999999981793
0.157586933396661	0.082552853351619	0.643723431575929	2.6200472708364	1.40818019242177	0.593803037608239
0.638934595676354	0.0647937794076876	0.536427194430873	16	1.05750788933944	-0.78910583908786
0.166918336548498	0.0555268375844583	1.06441809402369	3.49512611766841	2.1393337543542	0.680082252260248
0.435953017105045	0.0316647905413424	0.885399528450812	16	2.75100982606022	-0.444901299598307
0.190358798924994	0.0750649237926217	0.775606329001924	2.97916087811583	1.81696858020854	0.571691243833917
0.150084681360351	0.060881579095788	1.19313025443812	9.69773088261077	2.34144878101437	1.49999976991524
0.262271085531371	0.0675066382350154	0.758356727817602	2.6664732372416	1.25141376098961	0.573804960907977
0.304078507223372	0.0699594619264604	0.560815582507129	3.3459039897203	1.91914851511355	1.49999998975054
1.48941879898836	0.0937861974107611	0.684150268155908	3.00509732461645	1.72513152478087	0.704632337685358
0.708169040958687	0.0389585021469787	0.927141247811142	6.8190603040104	2.15901139260915	0.756973254464061
0.74201345955796	0.0429688296827827	0.918104661819232	15.9011911977421	2.37864703738107	1.49999999999998
0.179915899273725	0.0401509060054166	0.971830325353793	1.53418920257155	2.23506683600573	1.49998396940152
0.84532378421998	0.0830151991418126	0.721078975565075	4.88304153932186	1.43758543051748	-1.014349247125
0.198003318026196	0.0347516431749209	1.36092982051162	1.61105602568424	2.19283299665531	1.4999999753333
0.172672823594349	0.0897444808285472	0.661090715456942	3.95003812371434	1.7353962968609	0.604457920936045
0.372108446127152	0.084257776339161	0.682871371398861	3.99881855868441	1.67532152385485	0.798111225174553
0.122341241441842	0.0567729733826438	1.20816035311808	6.51276581825076	2.51843120338164	1.49999098648368
0.561051027352463	0.071238648833406	1.03687404913096	16	1.82194452366503	1.06475567688372
0.198719291733126	0.083219816828642	0.690809916158127	1.69002796888145	1.60340803544976	0.83068120595224
0.851896948364306	0.0968438734960916	0.87697447207659	0.651052847028873	1.26210521032614	1.49999948758328
0.393023668533034	0.117807352174461	0.685582425361481	2.15140586706513	1.56783842542924	0.854459762058451
0.221820107162758	0.0662454431189727	1.09553556900966	5.526141679385	2.31545521342278	1.49999999750929
0.289498727123902	0.0654558098231489	0.727162631232473	3.35246774385706	1.62333646956487	1.1611743904626
0.32076288170605	0.0388408418260881	0.903640769612252	7.01875145990941	0.875254644926693	0.00495949142655609
0.245509397395794	0.0554775214408328	1.01203116385865	7.98437478938473	2.58883573126554	1.49999999835559
0.258106842558932	0.177499434137065	1.67387239478813	0.550434551907275	1.7255402204195	-1.08181836535862
0.242801585811066	0.225570906202977	0.702519898363803	0.699631012177157	0.830108428907704	1.49999999999998
0.517253463793211	0.0280638608241231	1.56933674838223	0.98824706568382	2.16856831037607	1.49999999711259
0.175471191172211	0.0470088818737197	1.32363091041207	6.87069898662711	3.73444333731498	1.34991049439089
1.04392477204315	0.0702932527914231	0.866108252523042	3.80851137527662	1.74225479142622	0.861403883160613
0.298678254039533	0.0454309665045122	1.06402004565988	9.16331141623857	1.8460916236589	-0.4982320398932
0.306616699515834	0.0352655097329181	1.00344243287396	15.9999534970012	3.87794561916336	0.837496373906659
0.185988981970115	0.0375946505273679	0.933657126366654	1.13925906989493	4.15207321617236	1.49997862952093
0.305405090855356	0.100904374525209	0.655342745111938	2.69837104626551	1.77496701476559	1.49999999035685
0.21077488394438	0.0486650438677131	0.616745790497002	1.00087065508213	1.39463501386943	-0.0275015216192273
0.102587353201421	0.033747132801715	1.36537651848101	0.500000000000023	2.31082069603235	1.2356370396653
0.105961594525786	0.110739111820736	0.978355849191205	1.36900277022077	1.58146375627722	0.64318821097596
0.529986243050144	0.0200000000000228	0.798654216918916	5.60253856106783	1.61677893946296	1.29275682794995
0.0470112248897135	0.0614456865585532	1.16417970418987	1.28464362592112	1.72891557216434	1.44135770996546
0.266298738874041	0.0961487930092211	0.500081907611303	0.931998595777078	0.792738725388512	1.49410890681591
0.938588226069543	0.0200000000000222	0.688051853821097	16	2.11351514573882	0.216958720511191
0.167424984246808	0.0274675735730807	0.880327312834034	0.500000272953473	2.18878921045908	-0.0911517932255586
0.185867696845488	0.0307959288529971	1.09081780544564	8.39214424517912	2.52322093401313	1.49999999985561
0.120744792765045	0.0729183406928522	1.01360029411981	3.28596825038648	1.69813271050158	0.709180494978639
0.138320827087413	0.0554259794355481	0.861498076473501	15.9999866834421	2.48480970068909	0.538963837865726
0.0574812615407216	0.0309827922690535	1.65942279921071	0.992557224160787	4.99999999999987	1.03426159253073
0.227590017163858	0.0200149225601257	1.11076763789804	15.9999999401515	1.78572370214392	-0.337286204362871
0.109704523344012	0.072595317092076	0.793770646414494	5.43698402031466	1.92700003223488	0.0346192668820333
0.0431107222055057	0.0454233362199954	1.16409755921496	4.95803510712775	2.38048011989391	-0.40488187471582
0.166904802348135	0.024121282639795	1.19866899947317	16	2.12623671466539	0.0452761028823647
0.0914047840926592	0.0200000000000419	1.49604466529824	15.998779377519	4.99980050478933	0.887068538772844
0.491574897515527	0.0910434118367354	0.66367497973499	0.644395719880922	0.528131860552724	1.07764537988855
0.130258027747729	0.0200000000000257	1.18088353846355	1.174256995698	0.500000000555804	1.49999999999994
0.910850630468691	0.0408898865692688	1.0565501980002	3.95211772119165	2.12878698002139	0.0788506228377671
0.710937274283221	0.0200000000000222	0.995042751155883	15.6260101861941	0.500000000019139	-0.207549621675898
0.463399416515926	0.137521354012902	0.500000000000022	0.865594508316139	0.500000000085153	0.509387744029461
0.179859312414677	0.319999999999978	1.55368758189668	0.500000000000022	2.15799897038362	-0.190577173149385
0.102964791317083	0.026995987630426	2.03454854053557	2.6121787207779	2.24754727387208	1.49999999999688
0.140766085960512	0.0454298235581786	1.02149289588909	16	3.42652438850178	1.05199802428075
0.127679799641056	0.0823490990802386	0.730010372500966	2.67975441697008	0.783317061589576	1.49415261184386
0.42758665821684	0.232286079531725	0.815886317058691	0.500000000000022	1.38958806037939	0.458270467343152
0.34699224799331	0.319999999999978	3.99999887039689	0.500000000000022	2.31955962186971	1.29053764423528
0.13331347153148	0.0352837639989552	2.29435800632385	2.69627528890904	1.30454152043444	1.19031642859283
0.240377117919626	0.0806300276438257	0.66740947128477	2.85781696641062	1.11624952446609	0.651767612548594
0.084439363830788	0.0739559261760909	0.597145237411698	2.64556011593747	1.05831306884364	1.46609417766355
0.138308839279967	0.0400990404666455	1.00137732083702	2.87701006438826	2.34221135885342	0.717235107010727
0.278972845129161	0.0200000000000256	0.778010112800277	1.7322987405161	1.86691578085011	-0.11600218675642
0.316010001125056	0.0920276071167571	0.783889492199064	3.27760134781873	1.83554085780273	0.971697177713812
2.08569987278071	0.238280678354161	0.517683915075978	0.929029691218476	0.66209290028584	-0.00641597672387862
0.177093894946566	0.0484666668390082	1.3560931374216	6.46737923323184	1.51405179568464	1.48496380183203
0.699551379044935	0.0294453381636669	1.25986567667453	2.65830073973193	2.03252665155398	0.909690980616479
0.14070576941842	0.0734544386509547	0.643917354903496	16	0.538973106293204	-0.989201500820406
1.0746948976529	0.0323008560068099	1.14050475224208	5.56070774255552	2.149618104428	1.06163171212381
0.393018112426077	0.177637171415963	1.00852896719375	1.28401695279909	2.17022004195801	0.187022317657059
0.942669600138357	0.0742553780482768	0.662137274228569	2.9104838536278	1.19792942812674	0.697502904122884
0.323794108800264	0.0912915133118607	0.559373526811133	2.99613002428054	0.764698537780936	0.487220232471187
0.529270291197983	0.0751609449241694	0.50000000676869	16	1.43793260226464	1.49999999999998
1.15943287556385	0.102488043932006	0.500000011242969	1.87875172169223	1.75061209187059	-0.223630824296098
0.138768535961608	0.0768717462216673	0.738073832289609	6.3991592459288	1.74965901567173	-0.361866411802323
0.128832578036677	0.0767312629843248	0.672086867433696	3.32810089260022	1.51542920026283	-0.415836920037697
0.168064466104786	0.0370807863024786	0.70573694569412	0.500000000000027	1.9701172464908	-0.408528911466738
0.22521215594774	0.189727801300662	0.703171980590932	0.836233915225811	0.722330522835205	0.36021370152386
0.112943021733497	0.0601550617949279	1.01083716545308	1.70278181087814	1.96867135641744	0.865237139561476
0.657172098205873	0.0392668035296985	0.633745585901646	0.500000000855376	1.48656923775292	-0.92239383589871
0.257939988815639	0.066435851989468	0.611493299578251	5.75680718053049	2.14652918414483	1.1896914079291
0.189011265987303	0.0394169298071296	0.630505617989712	4.18366662622067	1.20879366366902	1.49963369360753
0.300969314391978	0.0686512264336613	0.77551342875973	2.76865873702133	2.13802001030489	1.49999646632742
0.172610135676659	0.0753728293170306	0.55194471490775	2.7622150189072	1.49831691835833	1.39729338376274
0.19142695944561	0.0547928604946643	1.04410240428093	6.89052650420258	1.87387983958564	-0.429980993700371
0.593646534389596	0.0836352362265335	0.500000000000022	5.76155247470255	0.746253078095667	0.0116312471534875
0.295462892616017	0.0345096564521832	0.622342279720029	2.36310314534337	1.59853914193745	1.10431243169893
0.427976467821904	0.0434237041562345	0.774959123381014	5.74540251550117	1.46616440618889	0.472063717817411
0.202956809602098	0.0607667602719033	0.967213399658014	3.51660475892721	2.22380761403351	1.49791793712435
0.230039712695151	0.0613334831064561	0.671999735268245	16	0.846266942366809	1.30354516479985
0.121927096807312	0.0309043596382332	1.91954046281463	0.997003359397099	1.16223391343183	-0.273012589706032
0.897773724453133	0.0927049286681016	0.500000000000029	3.16999143663974	1.29919785514447	0.605226232720155
0.979574830889943	0.0200000000000227	0.778755843126237	4.69262348873825	3.64097141727726	1.49999974660047
3.00054422184507	0.0277924589486929	0.68301550038479	7.11210469781711	2.63848930185459	-0.234712945586167
0.116662872414203	0.0693695420164458	0.722628300856943	3.84184858819107	1.77710268941269	-0.380431578129339
0.319491380001071	0.0204896583167674	1.73695919637373	4.5822005153491	2.37016822112556	1.49999999999877
0.525639919222974	0.164670003125967	1.17720655759054	0.500000000078964	3.03194369716703	-0.81862825051809
0.735643491282389	0.0296891081264069	1.06722161462868	4.46823729041993	1.7143609519895	1.07854901569498
0.222400134864298	0.0344998595238004	1.23375870616922	6.53603910573518	3.97340155703047	1.49999999999279
0.108382527041737	0.0706525690265613	0.797509272610731	4.14533655960266	1.83519178607459	0.505580168441845
2.6996152382291	0.0331390930104029	1.47729300115578	7.00781667104926	2.36124798636965	1.49999999914549
0.152574185723145	0.0816145340476244	0.564525569643044	3.72769532335338	1.20872118546502	1.1885239641846
1.92605583524474	0.243062843471824	0.755583511273688	0.500000000082684	1.30577377055384	0.376203489132098
0.174326201810256	0.0651773905668495	0.835282459875767	4.04328450768871	1.93788502799143	0.736332368690578
0.0729813551870685	0.0702853685012793	1.19347122771019	1.35747022925389	3.04340419911973	0.375259582222217
0.547024731275428	0.0680481730338798	0.605605190993053	3.11737219800839	1.46298597264309	0.0390728050355857
0.155142646437626	0.0851089746749954	0.533595584423985	2.59392763270005	1.35878042505668	0.778928230484008
0.290619234663414	0.0346614767123768	1.55526434263742	3.51807017791954	3.28894806513735	1.4999999818643
0.298127331055425	0.0447460411353245	0.987916191331336	6.56860881160919	2.38564695543592	0.581431731012861
0.0494359707676627	0.0577408833020862	1.08784930880842	2.96925914473108	2.21160083636984	1.06667770502826
0.556881550639485	0.0247664659576294	0.68681770297183	0.812871275317275	0.839957346040944	-0.575843425956949
0.165586086272426	0.0438287516630496	1.21593432577969	4.32640349476419	2.68859339864584	1.18193424513417
2.09947609124985	0.027976661128375	0.575188572969783	0.675147910634803	1.85484633008585	-0.842557546849721
0.238666308275981	0.0694870920895756	0.526248934009885	6.40001451108383	0.606848825735482	0.4441867681516
0.105029824577627	0.0890466494556357	0.62480423611538	5.2097590196456	2.26776641023269	1.26237326398004
0.477623705899237	0.0366646126446322	1.80560029832114	3.21174958211028	0.517226746080215	1.4480062065546
1.08479804773975	0.0875213541178375	0.620254511407254	4.8143722998594	1.82971758842404	0.616031584444591
0.933284278210214	0.0576263203965445	0.986200272607995	1.97860331226897	1.51714344311711	0.661786215025106
1.15946415445732	0.0200000000000225	0.745986122597825	16	1.44878807128893	0.00274096170239501
0.546305806028427	0.0640269649278187	0.549206037234885	5.21874628730232	0.798265141041197	-1.20124536453874
0.175512613002192	0.0826738206965361	0.737463791611646	3.34821233364386	2.08973004056378	1.49999978678561
0.165867904444964	0.0649168580028359	0.807704297065568	6.369529431557	2.49814552945838	1.23413911032263
0.890862723343684	0.0654478834757092	0.500000000000108	7.64720486725664	0.676346980376524	-1.01172081822992
2.22433256490345	0.0595476498660097	1.01570686794448	6.35055612864577	2.06816741666178	1.49999999996966
1.70152282053088	0.0301496018678888	0.985460734438066	1.77208342875856	3.57167051004783	1.49999920499095
1.96326286017437	0.0302378657463145	0.647911471225293	0.566596829818072	1.79801535275959	0.549772931874033
0.582003486115484	0.059014742385443	0.89360724315488	2.63893217611693	1.91112109653781	0.383943100162843
0.263293638510564	0.0938339415327158	0.500000049250862	3.29148357044232	1.36093880569074	0.0232090903047911
0.188515959099287	0.0200000000000228	1.28194801728372	0.500000000000022	3.93879134073331	-1.49999876153029
0.17664891138861	0.0337773149901817	1.04725873948204	2.49408157716905	3.90026423162589	1.49999996633864
0.346715861400517	0.0389490924078845	1.22718037579917	2.69627155882948	3.18368241769842	0.891266661105127
0.199624602680728	0.0411673208146	1.00338031138127	2.69299087011798	2.29429360469458	0.867178850985618
0.310290343790125	0.11013463731549	0.642293281464186	1.38544815293197	1.73327178058885	0.55517028312104
2.04038026285616	0.104127581851754	0.61129777477982	2.93414191338606	1.68780565019912	1.49999999996293
1.11669122760585	0.025195043344003	0.917018087259392	1.47493811528276	2.62934628726175	0.259587447432114
0.0731029437557243	0.0614525240999973	1.00082532343388	3.32257849173368	1.66910355392845	0.759964955134899
0.323222052120203	0.064331873062847	0.643381212496523	2.28557912966217	1.86431642840433	0.782037504283027
0.0643619399228992	0.0370381991022612	1.18178442689146	0.956159427902491	2.5581037185335	1.49998597165957
0.263482371430949	0.0749991715816688	0.690743587324128	4.66029814495307	1.52668292735114	1.09162866526023
0.157572840893029	0.045946143387494	0.67228376937789	0.500000005296755	2.08345742233844	1.49999999999998
0.395528842077222	0.0644772797189808	1.1538807053503	10.5892040667848	1.47587122819157	-0.50910532817535
0.133714765972909	0.0988985278259945	0.944266189469963	4.85849827309785	1.91793103751273	0.719603507164416
0.383728885389353	0.0888860442441829	0.770450380867396	1.91894036878676	1.91767996541808	-0.0205493927174938
0.386373471246389	0.0460000076818741	0.599753726031468	1.10998762357132	0.561957373105024	1.19038682915824
0.073538848399579	0.319999999999977	1.42171183885736	0.973533605093112	0.500000008786444	-0.643256581638504
0.240836041984702	0.0574604377852496	0.88825062669964	4.75866568367645	1.79598204136166	1.49999999994448
0.0699104752782118	0.0200000000000245	1.29232996290485	10.8783003594406	4.59582290796159	-1.49999999999998
0.0480367029559118	0.0409109268813717	1.61819774544324	2.82941591212154	3.2793016515557	1.3615431290195
0.160869896967847	0.085265509967545	0.970334992160652	7.15749226896213	2.23140536477723	0.180412027676643
0.123592673632977	0.0432342373838139	1.12549470542564	3.01427305602562	3.16779029876247	1.37914422655021
0.163665977711277	0.319999999999977	0.500000002804175	1.0016105320743	0.500000000000027	-0.290695002320125
0.0841892719159189	0.0334093911851588	1.29380138745718	3.20385477191907	2.77454199653136	1.4999999999913
0.133337250310383	0.0692547518132108	0.694160711053773	6.36598604021679	1.58206309821194	-0.826722875933345
0.891138696940717	0.0619054906009219	0.857485132294546	6.26602624733464	2.13352973292343	1.49999999931921
0.462627933396792	0.115166945247942	3.24691165674484	16	2.59433748005411	1.38637912398182
0.384318672053275	0.134112403647827	0.76418245457593	1.54618825856957	1.60896277017967	0.845567733638404
0.112740646907054	0.0539383875764046	1.04026102430603	16	2.69381812499324	0.260146275431497
0.143051033089765	0.0656648185874918	0.629347417726719	2.57639036692811	0.883898535110474	-0.205070269161074
0.143348969530057	0.07948573832312	0.708558405554497	2.99170741291887	1.481865949905	1.01141026233003
0.211347759152714	0.209891993865529	0.607614715682489	0.50056635301992	0.673682472609858	1.48093110919076
0.108593660074027	0.0518637040693426	0.965455684372025	2.00516810591176	1.82619386913763	0.981060323210829
0.119569855141677	0.03701297768286	1.43439923132431	3.41553056838096	2.9581641285066	1.49999999923135
0.461585662713405	0.0286206960768719	0.870736817094666	0.500000000000022	4.83754372465791	1.37966976655923
0.323470967136292	0.0405964319019534	0.84043979784901	4.51703606355785	1.80683270432827	0.065650726604858
0.50167917449105	0.0961763220793868	0.578189213523314	2.99459537824101	1.56886781281386	0.665725264446688
0.0324842563478828	0.0782340022523406	3.99999960250507	11.4492022463016	2.77028328125462	1.49995927131798
0.222021907133987	0.0755172714565204	1.04605204458485	2.96577180738249	2.16428401099116	0.0290438869354728
0.104184472374736	0.0383950609343114	1.18659667072362	2.6790137176012	2.61166430114963	0.791128479671133
0.105267670268446	0.0232280794462	0.828794996964913	4.92566569670749	2.64383773011948	-1.49999936105332
0.427862845228994	0.0684665658694278	1.48681688838603	12.5154657753918	2.41955024078144	1.49999999982084
0.109825352330492	0.0424146013655267	1.23573116724636	14.9744170368056	3.45376981816038	1.49999932333843
0.207074992678093	0.0683040761686002	0.664637973758368	1.46598083529657	1.59482423678245	0.00046621234770636
0.276112089369715	0.0448678268840361	1.17507727680908	11.3111676654451	1.99058137463066	1.29952018356672
1.89676521651498	0.0879396362558354	1.03604046186574	11.6819662943459	1.9319406311176	1.49999999999983
1.10729660137319	0.0959562607579756	0.570893022596278	3.43860271927576	1.48643919063209	0.356167121677621
0.308048769498455	0.0333662471277344	1.18432097199035	6.03538267279716	2.2312363664703	1.0853609279138
0.411568033878599	0.0662259573243137	0.644739189542149	3.08874814034751	1.14918344616858	1.4351158585416
0.480669916631178	0.175177258648289	0.678957988482894	1.24892366793543	0.500000028378611	0.671524133567218
2.62485785932018	0.0370300460681103	0.640575448665681	1.16545450375755	1.26234240352881	-0.790545856240885
0.318722609400385	0.0959285536237029	0.606939145448426	2.03504756137173	1.86277841612493	-0.274753903615136
0.234704748236193	0.0525186419692499	1.06584626091195	6.74792063672623	2.64207263750204	0.547068676347997
0.325949362629935	0.0366925797090437	0.500000000000022	0.878064446251787	0.560912027812223	-0.426259848464526
0.198812553568225	0.0200000000000225	3.99996144066295	16	4.72419108561476	1.49999999999998
0.860284638358213	0.0371357921900276	0.844963871878291	0.57760890039299	2.18799537817931	1.49999999999998
0.343972961482812	0.0559976286122617	0.848907278436678	4.65008023945333	2.03612185021808	0.189355876029614
0.381932670001835	0.040536473723069	0.693227592083184	0.518894018655916	0.788066376407163	-0.643654735271882
0.159722431294838	0.0297408792524905	0.780656962194383	0.500000000000023	2.58976821194467	-1.49999999997423
0.356158829653935	0.0463422509761666	1.27842841161809	0.8664175096855	2.23289833683163	1.49999999742187
0.798254217260854	0.0719874265009111	0.500000000000022	8.6369293422392	0.830143407061388	-0.20271040173976
0.976415511048967	0.0763855934750323	0.814957066208365	1.41363720126616	2.08055102593689	0.689101198342454
0.158927220846138	0.0744368265414332	0.686825116704315	2.32701375079119	1.52903968480772	0.52977800381989
1.14183043191596	0.11103775873407	0.845226061800643	4.64805734919116	1.70410176565504	0.678020257395469
0.179095670653988	0.0834412423336452	0.702835260539574	3.06137128181991	1.84914253145709	1.0616037749178
0.3085518270114	0.0579384222200963	0.974496262939088	3.29802927396885	1.63832834596606	1.49999998874334
0.273048191553042	0.0958544073583341	0.500057188725994	3.28118315900534	1.17067955452167	0.720849695269154
0.109784138277377	0.0402437427684198	1.05017238399468	3.95515051106249	2.03115809573601	1.20648551248668
0.0828345547773243	0.140494037304656	1.69523084177488	9.31377564547925	1.05458834392091	1.49999999999996
0.544296745870004	0.0331007082993945	0.926514947616301	1.54626256108651	2.72796466946653	0.0675644562340643
0.204084908350065	0.0340294715859998	1.19786754786188	3.85833178486252	2.54933244697125	1.49999999996368
0.306544632895966	0.0386867800276415	1.07660253141362	11.4307040851362	1.70262726295007	1.13831654911605
0.387556542159077	0.0313795418336311	1.10225460600064	0.978000572489049	2.87403123355991	1.49999998280008
0.235741929982264	0.106215142959843	0.716941004495024	15.9998859231557	3.2546241008234	-0.493784288917864
0.504696464476049	0.094223389849844	0.690109440350279	3.27189114903857	1.59459136366277	-0.148907956684721
2.02944253611794	0.0983645442804005	0.936544925941944	4.79621960556277	2.53689124891091	0.185597841128026
0.651509416495357	0.0262985951683929	1.27248721455337	11.7281893062261	2.33163597255667	-0.814088990448651
0.352607964664165	0.0485715668363399	1.10284498798849	2.9947770911156	2.61120843910335	1.4999997361431
0.302199679962044	0.0305231366093278	1.1472004299842	6.22601665435466	1.82901269334939	1.2635102910723
0.538096557083713	0.131186669786039	0.500000000000022	16	1.86828127748576	1.49999999999998
0.248023350505691	0.0374202206830927	1.88740040823779	3.64187994484265	2.38117066722011	1.49999999999498
0.158804182954591	0.0483749058321496	1.11913806911493	15.9999827002261	3.65285660762169	0.982077978905794
0.287483979326431	0.0526515781461713	0.641792572669394	4.85899526368776	0.559207875004759	0.630626621872881
0.0683816073017558	0.0711052675006943	1.05470577685186	5.23943247643402	2.2189213427746	-0.132921456631246
0.114034456155068	0.0201340948271481	2.98056669896575	0.500972938098279	1.73491341642311	1.34539826813042
0.759599602550867	0.0200000000000222	0.780110870236848	1.00572950055129	1.72749478245624	1.49999999064983
0.361096910788969	0.0750824366581584	0.648184761846906	8.07000785537507	1.13146322774119	-0.0547255670807886
0.111700950963583	0.0200000000000223	1.85096519225523	16	1.75949080160317	-0.709124164036915
1.90659553923308	0.0880313142637674	0.701900303197629	3.49178693038461	1.88159013427833	1.42889877814726
0.242229740027381	0.0349077748557416	1.48718916268772	7.83781981981605	3.27854066883887	1.49999999746064
0.425768285209896	0.0802319296015219	0.536458941459948	4.74248760852435	1.33637402388731	1.18097310870528
0.970918963893951	0.0417546419001373	1.23849906224884	15.999999919417	2.28794299547889	0.885228868789004
0.526910488485236	0.0652926969199311	0.507017065710065	7.66411383519126	0.740962573793325	-1.00130487758713
0.282885137680045	0.070308676498585	0.995056513717305	5.43663277889257	2.31386410340099	-1.30959881556435
1.13476447325657	0.0310212578207124	0.997770261068089	2.29104393575939	3.78486207712253	1.49999999998995
0.183521156842904	0.0358138239905586	1.22019587328418	2.14732759745854	3.33217723103995	1.4999999359241
0.199270754604808	0.0531833816304014	0.8235965575268	2.84010345250891	1.25838213789348	1.49999999999998
0.68784593541784	0.0304082375110055	0.619159013918073	0.624647575569285	1.74816693291967	0.275371905970044
0.128850123287876	0.0528489351277901	0.922909127303269	2.88348278407548	2.65917441067091	0.411166598698107
0.330799481553558	0.0258516401199545	1.49338660158691	1.26367985973279	2.50681757944368	1.4999999494507
0.247019197546979	0.0425305683419676	0.985293062512912	2.75535333233798	2.11044507665458	0.792573288436395
0.464895021951463	0.0996642149094896	0.611274421949321	2.43108024864947	1.57645506728829	1.16503478636969
0.205406940533223	0.0676089446098033	0.744803212485408	5.0470446741248	2.01716538549102	0.146803726937874
0.478715084173534	0.0932094593801462	0.540007660706588	2.04251848720107	1.38231454694262	1.12835280473271
0.28158201668546	0.0250132441957485	1.41479397549758	0.500084992919765	4.00222349604731	0.490633166721827
0.424884936544131	0.0242346119222342	0.979663391754542	1.28989864122189	2.84515707990579	0.417633232014037
0.104227247505164	0.0504411115225309	1.25801303886692	7.42559631154212	2.40701623292374	0.923010874837117
0.418909034232893	0.0508552970541739	0.612241624530595	1.64801023909276	0.58224999838858	1.49999809948768
1.78307027126705	0.0630264211057448	1.18566465194782	9.54653784804837	1.61913647582815	-0.539020157943551
0.234802761363931	0.0457150064526187	0.65947884477314	1.10675676588379	0.669408551385555	1.48597936085934
0.139826989485145	0.0605071566830523	0.686778549946327	16	2.6660683720301	1.17450728640744
0.365856105990271	0.234013558862671	0.714517268732314	0.500000000195377	1.2295180512722	0.226477475962585
0.0895210554720958	0.0590814187702348	0.851433133419707	2.84031291305835	1.96989739600305	0.426140835918035
0.0967636181553404	0.0574145812370729	1.07173865539607	8.16681717616518	2.42363949320066	0.465945555401453
0.250320970470868	0.0580761638861466	0.682192263196606	0.908836368484221	0.681233555531004	0.566051944864227
0.166686324131784	0.0200000000000326	0.779372557807287	1.86012008439141	1.96218703012345	-0.524944176717334
0.167104178130027	0.0341723049024957	1.16860390915505	5.7129205852268	4.05531238519306	1.49999999720192
0.124975144566603	0.0404848813367162	0.938071025630919	4.37909112998709	2.91352057641534	-0.494604610845417
0.117442514205231	0.0414893248910351	1.30648544214922	4.88610815062214	2.74195139002829	1.33557161517698
0.0766943398052847	0.0422501252553297	1.38849282013148	4.61016351436003	3.49056739655884	1.49999637312603
0.468165281328353	0.0256357610626254	0.500000000000022	0.500000000000023	1.34412050131566	1.15586383333833
0.143620768716126	0.31999974791802	0.563717815215501	0.586670448790133	0.820970278758903	-0.612790101860261
0.255133352287025	0.0377080836577158	1.09465919322639	5.10861884274742	3.75399846381776	1.49999997682275
0.349873778794115	0.0678288064340276	0.666528346962757	3.47699124138595	1.76460989288311	0.260531001775821
0.415360636599566	0.0620960491930299	0.85346017465336	2.75327939969744	2.09655871254098	1.49999963517565
0.150336749127432	0.0944532256728875	0.564493944147343	3.78788521487907	1.77198482526706	-0.690835246447777
0.132669381055528	0.0331030788191091	0.696370019301469	0.500000000000037	0.581176406897908	-0.417070902030557
0.191010327463912	0.084806057945974	0.650058669039361	3.25301209602007	1.14518564122173	0.82974191603171
0.207660242024515	0.0200000000000239	1.67387080485037	2.14584964361552	0.774136852155764	0.922074961538657
0.103149697171572	0.0470745401322592	1.93224486176966	7.81948315378428	2.98832597341381	1.47420621613288
0.101917461186051	0.052841103496967	1.01938406413608	5.90418061177155	3.43839101091416	0.309398224562404
0.0942405376693142	0.0200000000000372	1.66801964058836	5.6705782956084	1.89246743820164	0.647913938208105
0.17083720603618	0.0528946397630791	0.933983124345114	2.53213457661792	2.12485638516013	0.708615448872829
0.579155258346615	0.0283088421855833	0.664982050010635	0.50000000000003	3.08996991591539	0.0356746475601741
0.15758790248113	0.0407193452634817	0.683535751931574	0.553000155587534	2.23214794613067	1.4999932233486
0.10333731785162	0.107450552648605	0.747818547058432	1.087408195313	2.09788778014386	0.760051225165484
0.0529587871647036	0.0672764883157587	1.03025536580445	4.29438054475012	1.92565544557278	1.25725996370765
0.129306284256266	0.0335860507754382	0.703514497640662	0.740013074537374	1.79715294078086	0.643857843843722
0.820519522431391	0.0852549232690441	0.65213769004666	2.69460809302667	1.47203241927506	0.173182143681533
0.494048285953198	0.0607480972995178	0.683236462916455	4.01018864957289	1.75302549161251	-0.476970850870664
0.525571802229972	0.0867357638389219	0.97580770764383	12.352573787889	1.9398866023286	1.49999999999651
0.359116674738604	0.0324883883146616	1.13744360768586	4.57588774469722	3.93604252761741	1.4999995651396
1.31036884851438	0.0393505038839204	0.510626299531986	1.75252003619497	0.707647608231561	1.49999999999998
2.28649936810609	0.036837045889244	0.670201773406272	1.2125781911089	1.42579353333297	-0.686444065896016
0.23241242469225	0.0476272212804494	1.26109562322061	4.80156927366439	2.61969100875344	1.4079204447207
0.284775226313292	0.0200000000000223	3.99998310577007	16	4.43783011216102	1.49999999999998
0.388492000939583	0.0366142385947851	0.932279281925189	0.69679891460157	2.24951366021747	1.49999999341109
0.22952627340476	0.0298141164586163	1.03794592918268	0.500000000000023	2.47868311501607	-0.398931891153962
0.139775592749232	0.0200000032549073	1.27031870780332	1.0860134782725	1.20898027915656	-1.00639211403087
0.150719939906458	0.0671206283190075	0.743648452498208	3.96995646194236	1.81855664988398	0.0655652808196232
0.585287854634989	0.0299270111467953	0.500215709254511	0.50000000000004	1.79643438420049	-1.4999999998821
0.145992539135452	0.0805655373119742	0.654257054107377	2.73183823107982	1.52541078162419	0.320286797664361
1.42567873392449	0.0436575519279227	1.0223985596737	9.69012893032044	1.91229781829125	-0.103529011151829
0.144957517550392	0.0408596037321944	1.04165572392191	0.549448057413333	2.16866875750167	-0.588233862522045
0.874283945669311	0.026776630096424	0.87958928403589	0.500000000000022	3.74071258483682	1.49999999999998
0.2852278578252	0.0689765395882926	0.659811992478563	6.26900656441035	1.60643153544498	1.10191778334145
0.173848982137926	0.0546129395046984	1.06043316973566	3.53747311717516	2.16729106443668	0.588137289427005
0.303545590920031	0.0689643389723654	0.605962061257764	3.3117019817092	1.79881369868627	1.1747488896901
0.0984967518805087	0.0736927041768794	0.841723987286702	3.68413800632242	1.76375953828075	0.127712181534171
2.47142424361812	0.0752587038242143	0.674572283031348	3.32234304131658	1.52111259834878	1.36991222455824
0.209108493991366	0.0281594525877719	0.862250994572492	0.897116038480248	4.99999999999997	1.49999999999995
0.13915084824168	0.0370517465565254	1.24142722531409	0.500000000000023	3.69806142483681	-1.49999774697886
0.579178905277386	0.0704656280425569	0.669532323555297	8.83972317967206	1.21150263362373	-0.10623431732018
0.366035640021372	0.0358435705010603	1.14482751517406	1.31903830785451	2.37068306711618	1.49999954843131
0.188474487814455	0.0417088347714104	1.67901939741653	10.214498952521	3.29371937434287	1.49999999990778
0.360270355523123	0.0434370988903705	1.17527511749543	16	2.63224927872935	1.07239308022194
0.177908397260034	0.0200000000000248	0.737474262108736	1.43886269649845	2.8830104970783	-1.4999633918819
0.245218234122054	0.0323038626883596	1.06985944125152	2.43357989239786	3.51286111827738	1.29261875626177
0.211307225644312	0.0488516577101705	0.788063322837439	2.36132880194697	1.42609686564467	1.43395177955328
0.142770528160866	0.028398171011076	0.984338814138278	0.500093791747325	2.76700627259582	1.41576858108387
0.131993808902501	0.0524825039024971	1.44769807399572	2.96339367477856	2.35243195394425	1.49844039270785
0.203186087257534	0.0442086987608293	1.56032729292245	2.4277316430219	2.93877494812317	1.49999999999906
0.205861379172018	0.0200000145930347	3.99999953783522	1.18464639399703	0.757307767057367	-1.15281207267451
0.0715057159494158	0.0350975354411744	0.936860638382431	0.500000000000022	2.94662545360559	0.591916550719316
0.135061341545083	0.0200000000000222	1.54506791291634	0.80936356713219	2.60180179940919	-1.49999691285347
0.100691165324322	0.025413018889023	1.62306109556589	0.50000418857923	2.967343303441	1.49999987045169
0.369153993287693	0.101080119482771	0.510238266782772	2.33587599228517	1.69463224958991	0.23620518434294
0.479019520230356	0.296383775228802	0.904168262756332	0.500000000000022	1.893207698225	1.49999979324742
0.0774014703109812	0.124684095221555	1.28653582754092	4.67428047007918	1.85700389869792	1.12446763353935
0.206778492829937	0.0719183907905525	0.823456673704153	1.16425485528509	2.25232214054606	0.620004764185111
0.2024929509671	0.0944957855903065	0.864476913546952	2.4582658731351	1.84553391704031	0.817694147251809
0.158973118341261	0.0707321973465413	0.680612932368385	4.38976979825888	2.00613775892475	1.48771524973189
0.920487200765496	0.0200000000000222	0.582707760818654	0.500000000000024	0.500233946539528	-0.849128841779649
0.119928317213536	0.0415033199884193	1.12509078887299	8.89657646141887	2.86309592307008	1.49999997714628
0.248665969351326	0.0350635458843989	0.599384259534568	0.500005509108324	2.52360716159421	0.682305677159997
0.704511889084063	0.0879924582267453	0.706324029043908	3.80372257205073	2.09326473672886	1.24189689497819
0.076637975514561	0.0734969908633001	0.939385554612379	15.9998520867105	4.36107407420743	1.0685875981122
0.278304838993102	0.0622013908590742	0.837342988596216	2.2877916158745	1.43645678881917	0.0833199602394937
0.466758235016114	0.0713184218019175	0.942480940159362	8.52845679317466	1.66083676021068	-0.439205364176043
0.180165440535545	0.148268983223292	0.645947099182526	13.5560266173438	1.34716387887081	1.4999989249509
0.212176768722188	0.0200575486531243	1.6166254021209	0.500000206084004	3.67710230881024	-0.577887365359787
0.344742562703781	0.0568630404241979	0.806441554659284	4.36942485795623	1.56649709930397	-0.0582280422721763
0.18407299178675	0.0639908494410605	0.848285883473661	9.78787003446398	1.91899445175851	0.936723703158954
0.118625305448936	0.0311452642198448	1.26571183323968	2.76834949212152	3.38670698838692	1.41563796637081
0.11122869521496	0.0237363338205812	1.57202118719017	2.82670717097325	2.23775400568367	0.987707403323746
0.19718282335955	0.0573746603383243	0.723914244160691	4.54502244717749	1.86646356674479	-0.168209080709994
0.135067511255528	0.134285458791212	0.795844177791748	16	0.702455173993957	0.417128751150019
0.158640237467951	0.0485147964945373	0.759874523735356	6.87999382752083	1.5485575980472	-0.431194021410329
0.135797024830378	0.03815151315435	0.966917369046173	1.80451238880883	4.43932281544447	1.49999846324636
0.223952048416232	0.0317446273608025	1.33596860713861	1.62931259840129	3.02420980722082	1.49999999999932
0.139754960473954	0.0335444257640703	1.49003626639939	0.500002154425608	3.91673377664243	1.49999999472251
1.59169312425137	0.0687454655034602	0.500000000000022	3.5605015915118	1.01561978237505	1.23637092051964
0.210996950962895	0.0262278261728155	1.51595869936016	8.10223831545527	2.92181593048166	1.49999999686882
0.107448628536189	0.0494256652947007	1.83610696456022	16	3.20596881476779	1.15274289177447
0.224901330268267	0.0308352075660081	0.714592899505164	15.9999999999995	2.7018468002431	1.49999999699651
1.01794839163148	0.10730315733697	0.872439107714604	4.61770455478903	1.61415725088591	0.55399099534782
0.445590364245798	0.070343450888542	0.587593180139199	9.48543389235369	0.783207261988647	0.127399404709089
0.094734299374625	0.0527741310440792	0.718001856265776	0.981395564013907	1.22619999994975	0.445587329216947
0.106013207166554	0.0650104234042832	0.928129997810362	6.23426110596079	2.10027542187696	-0.323805962994517
0.0992876415779523	0.0443030938007324	1.10067238672914	2.31353260405601	2.9457066038256	1.00983938492263
0.376125345112607	0.0271157202947759	0.598745197306047	0.643834607260122	0.500000000000024	0.862529401279998
0.27763049970815	0.318536159398659	0.869143392912103	15.9809005487385	0.890924216498361	-1.49990462267682
0.148245600935727	0.0359285569014826	1.05870740660444	1.73863080566997	2.80845720961289	0.78023854592058
1.42143542903301	0.0241055269975754	0.50000000035125	0.500000000000032	2.86725730553028	1.49999656930775
0.6742738647114	0.264739965766982	0.631768280822274	2.51498206729125	1.1638960897012	-0.523171722077818
0.0918041796544645	0.0802562064032878	1.56471299007299	1.56454521913888	2.82955306478264	1.49999992432205
0.342173631197568	0.319999999999977	1.16571414068539	1.13724933154795	1.65611246472986	-0.858563830044723
0.243540901426927	0.0503701225947686	0.5004027217378	0.800390249894996	0.595094642544867	-0.827549585612343
0.155725939261066	0.0793762816954613	1.24894493780901	16	0.623628433887105	-0.0403403330239008
0.561702967126654	0.0264380661744107	0.517139275043338	0.816029621327479	0.934495720032685	-0.426192962397232
0.0609644945905275	0.155066914077312	1.07170449478253	11.7100689647871	2.13370130945448	1.49999999986341
0.103182280923905	0.171592216008899	1.17322818469073	2.27072307558229	2.01845396135802	-0.69449488249594
0.129748266499787	0.158789852814436	0.581787348726329	1.12320250814828	2.18698951171144	-0.392106446360772
0.164750924169263	0.0200000000000327	1.32080068760261	1.18234878891035	2.62435914958049	-1.49999999991513
1.09597449446377	0.112739554307856	0.568220047069769	2.27339354809272	1.81121700483826	0.179671795685785
0.401236300513237	0.11775132071857	0.930813680662218	3.90317614878835	2.81065263012288	0.122816715063683
0.227984852586885	0.177478549534938	0.546433229073828	5.08661589371137	0.781716030586202	-1.14006807086097
0.151726844465582	0.315196913402441	0.800692080600163	1.95825808066765	2.11377667854692	-1.27073900417259
0.277026804510964	0.319956757658123	0.506140791449174	0.593333042672147	0.533368910442436	1.49536652321159
0.247951903927187	0.167709025220339	0.755875377184724	3.36735457596085	0.858921034885161	1.31801811982877
0.59072101473952	0.129430163394461	0.609901063363878	2.4980551091434	0.703715981491934	1.49999999999998
0.264272358837411	0.102847003091652	0.640650469486946	15.9999998635298	3.21460693982001	1.28684431480257
0.129601985033333	0.104972928613926	1.09570740818521	1.20259458791286	2.07125904053263	0.833907250334285
0.293506094491485	0.107050537640122	0.892268827147115	0.516161349334351	1.12820644264454	0.329895642058339
0.284089263892414	0.145848284757613	0.741492103728747	4.36486817730069	0.738845405549039	0.943967433647684
1.07465091680823	0.0211450831370246	0.55314572494755	0.500035177877734	2.55649723543466	1.46911360751732
0.231961566096002	0.143392693113516	0.825010074226768	2.63535944744434	1.65720747244144	0.645528235859953
0.255064802810328	0.0331625700033733	0.949850195619648	2.30882410053663	3.1301661827384	1.15189290563854
0.447366818949505	0.153387888623516	0.500000000438886	3.64643900847769	0.544990330095834	0.689943520608111
0.345906760872431	0.0200000000000222	0.500000017248659	1.90015759352571	0.514170299310378	-0.440384747996881
0.232094739480817	0.120405073585508	0.758657695280866	2.06065101757645	1.90605799651559	1.49999999996207
0.200368323603629	0.133416001590446	0.797110161575579	2.54887687391161	2.62295789457901	0.69237904981545
0.304533237573943	0.150888231665756	0.528617516214125	1.97136644119865	1.12695882281835	1.14157685607617
2.15034881717728	0.122243315967519	0.618410273188511	0.639117296286896	1.05909148713496	0.168365807761695
2.8755504544285	0.0257554769479739	0.554368585489047	0.714107953035617	2.25553978631162	-0.495755145563104
0.379529893951864	0.0557354401834287	0.819920007163898	0.960564271931962	1.61082520146116	0.564326776644911
2.07551062656575	0.0200069986052195	0.746302917488283	0.50309533059615	2.57237822838778	0.361950295794016
0.118251031202358	0.209249407994276	1.14600274459273	16	3.06884823795449	1.49999999999998
0.138427774345144	0.0200000000000222	3.35090281529573	0.517081020359338	1.59859982199653	1.05197340439952
0.385009323092361	0.11518879687312	0.694606680930278	1.0071750469974	1.04950966593086	0.547465071156992
0.831615761738393	0.0213594934982237	0.563930995126352	0.500000000224743	2.50935481035331	1.49999999839019
0.273521869849084	0.0410593888173499	0.500000000002219	8.06683522130961	0.500000000020823	-0.295061745800851
0.834592742579177	0.0200000000000348	0.52820102619301	1.97958253124137	1.15983024042892	-0.142866249169434
0.363312462621077	0.178442082247747	1.23620027299426	16	2.00760673657256	-0.197091272035806
1.22505974263342	0.319999999999978	0.500000000000022	0.955648084197504	1.11753204758631	1.49999999999998
0.325554691339675	0.0200000000000231	0.683870613068019	1.28033825639768	1.67239999918668	0.24408392548083
2.28148152509757	0.0229946987648154	0.568767866123902	0.654360102017784	2.34771707126254	0.61089374030965
0.425708987633686	0.115280555133886	0.811741947081604	3.36481356994083	1.46443422190648	0.415064232098557
0.438672447012341	0.127864306401304	0.957246117248037	3.36327605933419	1.86652058566814	0.436004007805768
1.43823338036572	0.0756425159513866	0.715381204490516	16	1.60512224564582	1.49999999999998
0.204718205540292	0.17261616923885	1.0062808674541	15.9997849499748	3.94399494104904	1.49999999999938
1.21068211219162	0.0705565364214128	0.847170580628876	5.02573836527981	1.35946801534557	-0.367740306866286
0.267907715002862	0.11186660548606	0.772050115362845	3.15972502584509	1.37513037465188	1.44402780574484
0.216560901827688	0.0960098454874197	0.84746756291946	3.98874031049463	1.38250638397034	0.317318862436081
0.154685022360298	0.0200000000000223	2.56327376706045	4.42805021511881	3.62911999024028	1.03831341545123
0.247865767341498	0.149638152844804	0.500000000000022	4.60283974541043	1.04314570557133	0.601799261145593
0.3087225126978	0.0407781751547169	1.42043809824167	0.500000124529979	1.18801432399067	0.901393026942529
0.515829447060957	0.0851968210245088	0.893492232389164	3.5316781543722	1.37247791570153	0.226234793184402
0.243464447669479	0.174467898656849	0.673967747249708	15.9999977326338	2.67998421115833	1.49999999999998
0.767278765880452	0.0982100801770567	0.500000000000022	4.37311926937759	0.500000006807101	0.615854884710647
0.287851041068704	0.0782375029699039	0.793938782402309	1.87271189923017	1.73458243526123	1.2254865630587
0.539383077764259	0.07109088173765	0.805513579717657	4.88901809886939	1.9139331873892	-1.07786011761054
0.283775894184104	0.09725084649183	0.787929512172598	5.6177664849658	1.61353740384315	-0.0236347446703791
0.29311190686402	0.0513227611547283	1.12869985024254	7.17326535053498	1.20753051230936	-0.288420262190401
0.935957019172672	0.0704077060632663	0.755288983146231	5.18354595726487	1.0389257604798	-0.103749089272037
0.480323162848321	0.0861083349404023	0.542940589821693	3.10964352953956	1.29405581289129	0.524471857538933
1.05369122524809	0.0879522215840756	0.6855921974413	3.20039133753354	1.60446088406299	0.375674254982959
0.398311166153363	0.0755486780461076	0.596861980681858	5.55984410955168	1.20313723941502	0.0494993294209836
0.606242087034225	0.0474758715656525	1.3639209848439	7.49270331490756	1.74174424626081	-0.370794688913907
0.234536871082634	0.0200000000000225	2.54157528513388	8.73229393311771	0.614061482967539	0.114816124879811
0.247696219658947	0.085682532855484	0.796773861276249	3.45556435736688	1.40728594318287	0.817824406459442
0.235215259379868	0.0529430721747825	1.32379444211341	15.0041216134006	2.83390652283173	0.22233829977721
0.398576782274549	0.0876635152123694	0.839599284639628	3.89386037464874	1.55915338267982	-0.456335257460914
1.24151741654065	0.082853915355908	0.506061031966852	0.986212012452004	1.02449231696203	1.32329939977978
0.491475292457925	0.047984931716025	1.17548473738756	10.4750052313973	1.99832346572057	-1.18150431298932
0.307478397922549	0.0573418987941164	1.33537298849477	2.95340567261493	2.19484378278034	1.30933895605498
0.614591131219315	0.0524679805573956	0.995947728485816	11.1604668605734	1.92413144175767	0.247330778419629
0.550340862277215	0.0821257423061046	0.911216506648309	2.96917581699444	1.24534224769234	1.49999999999997
0.399673265306157	0.319999899607722	1.30477785829907	0.929991579048537	0.534528751722868	0.61624067904847
1.42179572681657	0.045683101812392	1.24177333906835	9.01340542996513	1.94384164107904	-0.656143570140427
0.533646951302626	0.0431927347569964	1.32109545859858	6.80749226813787	1.3810607211882	-0.0829453744903295
0.119432544185953	0.118705369600178	1.08457658451297	3.21584696265213	1.64640334045452	0.896425309676265
0.331051993741891	0.109651344500573	0.854419024857222	0.50083807842293	3.99893743413583	0.0208118078416814
0.3042217661484	0.128188221965274	0.854655367664624	3.4639227719721	1.38857296478933	0.67818863994442
0.207715070798155	0.0643044056600198	0.966724876845246	5.46454552074442	1.538271792742	-0.414257109395395
0.181636655193666	0.0592896793915163	1.11618015207367	7.54397182066655	1.80371037963424	-0.699137095470983
0.509841344295254	0.132192502660437	0.686362719356583	0.88338997710575	0.964267502822242	0.705450648277551
0.243127690733152	0.0200000000000225	0.918037419249272	15.9999999873485	4.11129933336621	1.49982626879705
0.153362232573121	0.0359488882197637	1.40647638306664	4.57118977343618	2.23352456984877	0.720772290879558
0.292573859640834	0.0200000000000223	0.80709380489386	1.01650793535866	1.92138072390739	-0.358349026774311
0.444970911608338	0.083183553401059	0.617566780255512	2.33378671039008	1.31732933291801	1.21313023405234
1.39986880455289	0.0779396704163306	0.710561137647641	5.67565191538552	1.28589295737401	0.032193447141096
0.535739710586755	0.0200000000000223	1.20179422706143	4.78286371612425	2.32263422893115	1.49999994538161
0.246443291648565	0.0332357906312143	1.21014839727528	5.43972721040186	1.10549703090863	0.155282757082141
0.108923057342826	0.119232680277447	1.11981837370384	1.53609520873426	2.09740707496046	1.04422288303996
0.292904820284116	0.0293348490963036	1.10151004334512	1.7543042174418	2.34134335589814	0.328084019663014
0.292904820284116	0.0293348490963036	1.10151004334512	1.7543042174418	2.34134335589814	0.328084019663014
0.182708265171208	0.0621756523682437	0.725963996868849	4.7849535341401	1.76172060541532	-0.795503326962035
0.155140021468851	0.128985770305632	1.16070907832709	4.26214138224481	1.48391581566315	0.733865003998893
1.78889635917754	0.114204535733235	0.633413644584449	3.54132091872554	1.2258966202384	1.13352541079725
0.470974294463975	0.125390676835877	1.04666921605233	1.8175862069792	1.77853477683169	0.706648096570203
0.888771267530064	0.0989574554078355	0.523652720143438	2.90995126718406	0.890005940130499	-0.597826142528544
0.149885394835259	0.104733857338333	1.02714669495323	4.00151779317667	2.02274226758907	-0.156397984030578
0.390180553533218	0.0200000000006333	3.33435605403345	3.90747779070118	0.500000000005837	-1.43797377377503
1.5490097051681	0.0250356004676196	0.500000379536759	0.827373316754745	2.43151206438101	-0.406257371290413
0.832318389423417	0.174801592383447	0.942766236759764	0.500000000000022	2.43138848532161	1.42151581049214
0.583304722915408	0.319999754770573	0.500016629305969	0.807592228672896	0.566402626534598	1.32731910495713
0.303945535427724	0.217232171694008	0.909118774023642	6.648321257632	2.55235352177915	-0.449234193727357
1.27876537264375	0.0753791564545505	1.18490711914837	5.61492029418503	1.77399219218036	0.0472294769751955
0.293208359045291	0.0561799896729696	1.12804296358213	10.5136551370608	3.66765112791442	0.0735159898697397
0.440944222824667	0.0749623747669446	0.569876394298624	4.03278032870957	0.902485775831306	1.49999999999998
0.325306154682357	0.0650716022142943	0.774087696199442	0.747019483585481	1.41869110736784	1.49999999959217
0.346149548891814	0.0734947116114132	0.713228158229289	1.9273292141397	1.9696206945544	1.49999928301843
0.383001341200595	0.0821531234792889	0.605037251146148	2.15057524295922	1.59062358379068	1.28341422538739
1.11062973874054	0.0590318866355086	0.625603251830106	7.85305727304921	0.995764301084953	-0.0189264192957079
0.262927932217649	0.0616618510838009	1.16705502786864	0.500001104426543	1.38520498738514	0.162349351202597
0.209312174839055	0.0436629822600728	1.57203607893812	6.79406248187258	1.54509353314726	-0.251576606044012
0.206820973250048	0.109984197926505	1.10393526090344	1.61880672086704	2.51941219826492	1.49999999946037
0.434102689679088	0.114120110003828	0.80939813726263	1.18366780379514	2.14555363834459	1.49995572814796
0.959983951555394	0.0200000000000223	0.500000000000022	1.24166796426973	1.4188573514436	-1.49999999999994
0.470966043773937	0.0542383413416136	1.12556084661446	6.18100439039546	1.2598357299404	-0.279472042149276
0.316650758301406	0.0662822490027352	1.02173748490005	5.36662981352878	1.58705936632151	-0.135187807879102
0.342908271607656	0.0883098319927436	0.551551918285351	0.994091279676115	1.11177799789317	0.830927838089834
0.231244759746935	0.0230964787724491	1.91001846449376	8.68955594993778	2.44640326681603	0.303722137275524
0.848581907863158	0.0200000000000223	0.886927736607675	14.9695743549685	0.500000000764981	-0.291789030142812
1.36660843986994	0.0618804320991164	1.04649774783084	6.7497769680911	1.60677545941553	-0.382637254602142
0.338760421985242	0.0369163441623475	1.23058366924165	10.165178378279	2.17699823914131	0.619784838736735
0.431726171027227	0.0355249866933913	1.09402726853252	11.5469125261113	2.11749845069272	0.614326938270545
0.338558028560148	0.0826693061321526	0.640913971848535	3.73773757393948	0.748600791392815	1.49999999999998
0.33151615189671	0.319999999991379	1.68021266510479	0.934830032390871	0.528405485892837	0.577234526249157
1.09515847725083	0.031779879438627	1.23431406607449	5.69250240449895	1.12459647677908	0.263918939141222
0.555495742604578	0.0200000000000225	0.716993263103897	5.49803396660882	1.51759923095242	1.48538913870693
0.534001735212269	0.0814695313878781	0.67644823913364	2.32375776852228	0.562256325938782	1.1748720896596
0.329655070295756	0.11158995421323	0.727076724666158	3.24988328552571	1.43668296332629	1.28380457110715
0.275115949257218	0.0336972845546761	1.05670707600405	9.15751932048395	2.23175014537286	0.757830281597779
0.779555221381651	0.0535309003617591	1.08431786361805	4.779684916185	1.44176492266145	0.293179951817687
0.295095225453494	0.0884809903030623	0.500000000700198	4.33660427655169	0.63938361823046	0.643588917060129
0.192907512474867	0.121335614043673	0.841613426514829	2.40813714323827	1.53027779447683	0.97892869305352
0.149442772072424	0.110612574306043	0.905282880513823	0.532356193112387	3.84104616326164	1.15559814857932
0.760259791438519	0.085275021140077	0.50000028657748	0.500000000000022	0.828789212171902	0.945489396624268
0.164457429370951	0.110296505731345	0.885467472067002	3.56839241788173	1.60920176666584	-0.0776434549311351
0.232695388815088	0.0866887856907569	0.803520005607317	3.54229741081553	0.736219178534774	0.823534088732622
0.262132470341552	0.110190404684358	0.823985783775688	2.6948526107794	1.75656564993078	0.259281031393044
0.25376637813935	0.0819613915000033	0.744299341229512	2.76873820191793	1.76853984664092	0.667893819557955
0.124483720663992	0.0856117691598794	1.23346091161075	4.84630255924398	4.99995115636434	0.590453618190223
0.499026823746996	0.084352119379128	0.72279153779019	2.07659987055398	1.7998442423236	0.907214190224137
0.179398148236456	0.0484068911377914	1.29858296403411	6.79273367734624	2.44285012522421	0.192969641326373
0.366792016109245	0.0200000000000223	1.0121290858109	1.95695390915831	3.16491234436205	-1.4815228093179
0.116508656737792	0.054935194804476	0.969000867965093	1.04842330036986	2.76806131725929	-1.27468658300004
0.0976477513087747	0.0613301194071747	0.943870176889641	3.02769710863948	3.33319205294835	1.49999028166471
0.133521361211383	0.0391255319804251	1.28564020886488	0.500000000000024	1.74178202662392	0.925095333663164
0.188254398159304	0.0200000000000225	1.39039333162276	15.999999999709	3.63431864263564	1.49999935907344
0.426020035983635	0.0200000000000248	0.599199653449973	2.04200243420334	1.00595779085675	1.49998165025301
0.102754421867383	0.0200000000000222	1.64155826816219	2.6539373430982	2.48995619403528	0.328871177802669
0.535958811494096	0.0631273570797869	0.862864769210302	5.63945340093716	1.40018697239509	-0.24194321154871
0.253547377540144	0.103975548166377	0.978241765154628	4.72024867065955	1.00752813741691	0.14694582132981
0.319020407854539	0.0291545628275352	0.727607593765496	10.9330790729843	0.805054698320444	0.618848217002204
0.352046931031903	0.0316713011600934	1.40801725712936	9.29684593797348	2.25493522606736	0.688847820179761
0.273209734104041	0.117252871577503	0.75550431927097	3.21400967813371	1.21140222303466	0.929923815647403
0.273209734104041	0.117252871577503	0.75550431927097	3.21400967813371	1.21140222303466	0.929923815647403
0.273209734104041	0.117252871577503	0.75550431927097	3.21400967813371	1.21140222303466	0.929923815647403
0.688004173205979	0.0668612196766627	1.17096174508492	11.3811599103002	2.61036889866571	1.49999999999716
0.244732907757558	0.0602030909145072	1.06605962997111	5.59033149920661	1.22107859605567	-0.0146003494935397
0.243775010000191	0.0585537622271552	1.05875744337778	7.36898229767385	2.01452420731293	0.0332488537150784
0.769410091135341	0.155453912275978	1.15176454228409	3.38600270892748	2.42533481238378	0.00819311805836811
0.613481684554652	0.0610328124173733	0.582301041061148	2.44771603353435	0.527936802943414	1.49999999999968
1.43274366674807	0.102650823477419	0.58573988083799	4.15286056411123	0.902209947529559	0.226828141022575
0.365338780565703	0.157733967415754	1.27008762545774	0.887063039534403	2.81855764157588	1.41174156297514
1.26922142947715	0.154857186786491	0.500000000000022	4.33320959020999	0.86033732746758	1.49999999999998
0.381714218206421	0.0200000000000235	0.713354580528143	2.92024409885607	2.24182232991617	-1.49999996601688
0.231519061251347	0.0206298776055265	1.74492302109601	1.33268492511453	1.94040682643913	-0.806690616565129
0.278598168621657	0.107718657048629	0.78241951295035	1.94995035971614	1.43569611042201	0.748948874519295
0.606958690556611	0.105585025508375	0.732417314953429	2.62649331194186	1.35683324893721	0.339198248336258
0.178977760284995	0.105260562459459	0.854188354347875	4.10726310718216	2.0528832550696	0.169842780156531
0.341577326434668	0.0460460487107528	1.72110294749366	3.81477287593739	2.02978121251687	1.12460018265394
0.296553937099155	0.172593173103822	0.947417192303234	1.19285576284149	2.16683825098041	0.230193781363117
0.865155596415696	0.111790866621445	0.873492963123837	1.09923331881323	3.36495560632108	0.387484298088273
1.44326292651906	0.080436587277169	0.665161808751265	5.11485830256999	1.70129026013596	-0.219976988374774
0.367714545617845	0.127082124212861	1.17077440205803	1.02709612811081	3.05102868800735	1.49966866140986
0.403791005111422	0.0821096307128219	0.73216857422738	3.30608212310862	0.819886700522249	-0.160823037066569
5.34556540084361	0.0259341161887892	0.54722613057671	0.8629732811919	2.88142463766714	-1.01915321598965
0.523517868902476	0.171768870871307	0.773810293672189	1.32440696670035	0.865285089435369	1.49999999819861
1.40424986662774	0.0347537846201486	0.948209037939615	2.99627457165431	1.25575231283386	0.331823563318995
0.438783837883496	0.0983833892681412	0.68929102601462	4.05900965617977	0.618707258953065	0.201114862614059
0.355222526030751	0.150454549486735	1.15847782413618	3.74315007372418	2.52456684767036	0.11709489786177
0.602030975436433	0.113840541173034	0.777657096869894	3.06507292374216	1.84511042735396	0.22812515990461
0.476490689958867	0.0507152411672509	1.6546344374393	0.752947982933162	1.8197483568645	1.49999999417486
0.531850647404964	0.107697458038183	1.19289533561171	0.832234874978185	0.738656665216727	0.251857960214958
0.612936541862499	0.281732387708613	3.99999999999998	0.500000000000023	1.89236590889823	0.886928248556229
0.742989300287211	0.020000000000023	0.500000000000022	0.500000000000023	0.908284913180096	-1.22435909519693
0.822154995416215	0.0833408826887466	0.500000000000025	4.62755622797076	0.528355075664332	0.735473717848083
1.11557962778098	0.0700441047347396	0.677650261082109	5.02826267554431	1.98139023511859	-1.2435896598848
1.78126270890582	0.0675457087577963	0.759811151160879	0.904497823637547	1.27546639810446	0.787924863633777
0.61711629884043	0.0889613744082722	0.712933987301144	3.90028900574256	0.552460910129441	-1.22890441760678
0.928480074061001	0.143525828201888	0.582056177022918	0.609568559746473	0.728987445196324	0.688475950117339
0.474355467326361	0.107353570470457	0.682018923447825	2.82699821575738	1.7085807639988	0.1989010943937
0.326880309551631	0.0590265031427553	1.0633175150542	0.709338994668312	1.21161856572801	0.362606805918746
3.42927540497289	0.109663263878675	0.860780281399286	0.986027341925976	2.2381844796407	1.38597926576019
0.457696465216528	0.0757282871031408	0.85607009210619	5.17653836562861	1.24160362594847	-0.095017201873895
0.23413841830554	0.0842037257684944	0.981165040952769	1.71072160002919	2.28018934012242	0.974660305363799
0.170181977887198	0.0925501078471931	1.35708002188472	0.500000000000036	2.40486471698852	1.11620751461976
0.984057005277768	0.0792973681852584	0.500000000000022	1.95400206478825	0.500000100582264	0.626684471666444
0.231646914850412	0.0257847082225386	1.99054973841629	1.96114349141071	3.20928477872559	0.824397220272464
0.385067152032801	0.0747311851292631	0.655624576181142	4.23633583705167	0.559091221151858	-0.370767299906159
0.267014043020174	0.0353554838074734	1.2070020085324	13.5625944949565	2.27096023224646	0.340025515778405
0.850663659049818	0.094822483061577	0.500000000000022	5.1215424581405	0.855172074128926	-0.476243389862525
4.37958943488639	0.0365091539884491	1.18680285986469	11.1640789798089	2.34704061166076	0.671339443064902
1.82141333062835	0.0233709798521457	1.43133745912601	3.21204837533194	2.40930109685813	0.478671180029511
0.312339981279415	0.118420252488043	0.718373325195035	3.74324525479435	1.38712417093273	1.01700719026486
0.713010631287665	0.069674985535202	0.892418225534579	6.00805568903986	1.59011473930916	-0.0628215766973603
0.234119682433977	0.0557341124116472	1.05472559985264	4.9378482037788	1.35671032954798	0.335361967272755
0.176948568073431	0.127004539190149	0.873243858795192	1.7101582228831	3.2904217904956	-0.432487040515683
0.181195827250144	0.134087879704451	0.997770321170888	3.04529829068729	1.28799201405154	0.69270044398809
0.256946656839763	0.0757948692839724	0.770519782917649	5.24631341500257	2.13439000539668	0.270874116017548
0.0884701943206726	0.0546796855341613	2.68786439050836	3.52495688928478	1.98942449992668	1.24266246345832
0.134746168408389	0.0900620769839089	0.89252412714794	0.739387299140204	2.6869501934961	1.4999999999985
0.0966734835912587	0.0436938976455867	1.29987178956532	0.500000000000022	3.12438651171159	1.13448110609727
0.278666131015233	0.0200000000000222	0.799560090683915	0.772211455856312	2.01177054688967	0.177239357949126
0.235579127153582	0.100737424931158	0.749883402819995	2.82025596742817	1.64459813120236	-0.00467776446174755
0.21860116924257	0.07167503094988	0.84387403751924	5.74327255772835	1.92157573043894	-0.44163886633231
0.24621723652156	0.0883188783020991	0.562425536664883	3.17113851991591	1.39333831029124	0.284069575274353
0.328813319481157	0.230652295934073	0.894435934896466	0.737728789465923	1.2320640590392	0.626621938021002
0.230517241698544	0.0301914728574254	1.22127905352307	1.29493994992546	1.79386637029555	-0.276059543126811
0.32448105023585	0.043986789259561	0.826828847198933	0.740289098315867	0.684519899909605	-0.908201130273272
0.222672991339593	0.0264172513508491	1.09798911726748	0.573978354521043	3.44261935716154	0.74993818095547
0.235045761249579	0.0329869218089918	1.25984625503119	2.21452736523564	2.35306977812825	0.541299459081508
0.464508850628446	0.0200000000000234	0.734326352443735	1.86671135215601	3.22992794616322	0.989429636680186
0.326676522955025	0.0200000000000222	0.824965324558373	3.07189912868289	2.48448425204737	-1.49999997684771
0.297474772592252	0.0200000000000239	0.500012713596776	0.500000000000032	0.515935115177867	-1.4445999815067
0.164124433832538	0.0947483803678663	0.732524893698341	1.94057883140537	1.52957160254702	0.901033977024963
0.215590703650542	0.0200000000000222	1.83656491629845	0.500000000000025	1.85830607107643	1.19846371625531
0.636323352074386	0.0435926242078122	1.03031989967527	15.9999999999209	1.70860919606312	0.0391944523895304
0.924921642581863	0.0303729012860658	0.91518222714875	1.5601234857637	1.76393662666619	-0.39961486301714
0.793573569616457	0.0723384858051672	1.09514127109509	8.61156958868751	1.17080667949607	0.502937132089652
0.352973887263088	0.0200000000000222	0.500000000000022	0.500000000000022	3.35735118891114	1.4999967589722
0.447296561778411	0.0930655943956731	0.805559522325059	4.90843411528586	2.07334828208784	-0.766976062136253
0.562687723826048	0.0555658157651521	1.07972792488266	8.55176173148121	1.42860116689448	-0.386176991848187
0.36348016558693	0.319999999984073	1.2751882013249	0.852190691469956	0.577336596008665	0.286117859166813
0.236195068919077	0.0309265108070715	1.92411951737426	0.920980035479329	0.729297187184691	0.19070229218537
0.328034919076015	0.0250027073668863	1.00026817286604	3.58287943099166	1.71201430887308	0.371814936216946
0.27389601780619	0.0973805667638022	0.762654632036245	1.46121942984589	1.36737855161299	0.516302763486147
1.0110763620661	0.283830494073106	0.615838003913645	2.80415472713766	0.84257233452785	-1.44575481019193
0.273369448078329	0.0259207330381279	0.804418660776569	4.2048969681679	2.58755232588171	1.09974833929666
0.404988817848944	0.0225925375436668	0.78270960253665	1.39063140756395	2.30211616546465	0.666856387745103
0.209006817773727	0.319999999999976	3.99999999999998	0.500000000000024	2.32820539033637	0.684854703358244
0.157940393960272	0.0215166577744794	2.01497794872205	0.500000000000022	1.66259851924805	1.21830131913385
0.423695277043692	0.319999999999977	0.500002803995909	0.883984756802137	0.594061458295074	0.307996213719189
5.55755032385153	0.0392512703210191	1.05537430687793	11.6902558355185	1.35467397982177	0.156765395465881
0.402573466544285	0.0668900452930659	0.588442903545266	6.45478987958957	0.845296130531489	-0.468914841078559
2.00741391481863	0.0618262877558352	0.517491051206738	9.71110998650819	0.857234906372482	-0.0219804571073988
0.544267821255405	0.0200000000000222	1.04448707424774	1.02613163953553	1.46738104050667	-1.4999999998713
0.556588153348641	0.107438926314676	0.871013492553995	1.00910331408406	2.20095539930549	1.26847646157204
1.13270804268344	0.0451332264544004	0.500000000000022	0.500000000000023	0.666779743565101	0.530608873105445
2.47120046717417	0.0302467690951173	0.997082486885866	1.38665623556855	1.88507458689293	-0.356640604675738
0.579900325054721	0.0449629619675986	1.10115458320271	9.35669083621637	1.79696226306408	-0.151047159724957
0.19617188608292	0.0203393283995278	1.73635233797542	1.39522396128615	4.71526991036233	-0.533847042865606
1.35843802617385	0.020000000107755	0.576542698915967	0.500000000000022	0.710822421398289	-0.412161315359488
0.113298298037579	0.319999999999978	3.38846604470629	4.05152125677027	4.53883346258245	-1.49999981014327
0.326610074302505	0.0336954128778504	1.39656996476427	8.3353684618881	1.88851725638473	0.275598939686961
0.744356070518731	0.0872258770101022	0.500000000000039	5.60332569740293	0.849243733074844	-0.296155912520306
0.700937259887424	0.105629520500502	0.502550363564029	0.947186170281332	0.500000000000023	0.327202903127802
0.424094420329263	0.0813079789150531	0.696323355051594	5.13434660366555	1.48211320939109	-1.18740310696169
0.860588578759316	0.0200000000177402	1.28864593278733	3.93572675489756	1.79624822020386	0.229539775445567
0.304332105043634	0.0742105116766712	0.541315551846855	7.82705925460415	0.500000000110605	0.562946596988399
0.961857757994743	0.171179465961973	0.5000000000007	14.366130220332	0.972156800292984	-1.39871955358749
0.314090179641526	0.0200000000000223	1.67350677504303	3.14527374815067	2.6402347530329	0.811614939538219
0.277406340589306	0.0200000000000222	1.651230578563	3.55766200135933	2.15876214647682	1.10975659753825
0.236859610944778	0.116836892323038	0.953858243098746	1.72434973608114	3.19116682261277	0.335292482873671
2.18028580382118	0.11236943846911	0.914097171318197	4.26656856295888	1.67681291870359	0.791116134142232
0.246927613546181	0.0682939865131274	0.821195072479655	5.68673839120943	1.44307715892472	-0.399859015554993
0.250449866625252	0.087468105046419	0.821228502579832	3.99281813469826	1.73335608841976	0.038939271891319
0.193512991988764	0.060733578530709	1.16972876216763	5.13582493311093	1.89433450012344	0.182223972643222
0.307663912508299	0.0826186427671144	1.34234273985771	2.95743666668909	1.32156297932213	0.944810825951073
0.168095118039539	0.0744695643203574	0.694450763938705	0.500000000000022	3.36105613806583	0.967004627596109
0.585516111240211	0.0462676393861664	1.18416398538488	5.0523912878752	2.91898530810048	-0.101013501407129
0.111189857276398	0.0843726562842558	1.27335711407368	2.90811083060577	2.11749909942443	0.759935160307127
1.62768925182611	0.0348108577244664	1.12341784638244	9.31519926007045	2.1888520371594	0.54489967649458
1.09339785698638	0.032887215324862	1.14983100005536	8.50872424057249	2.01504800632438	0.456588540099958
0.287585949337292	0.14280651830755	0.915749945776242	1.34706600090046	2.04030270044345	-1.00016423417413
0.843800998977476	0.0230570037582484	0.642814433629675	0.828637309022728	2.38382608743164	-0.369092219828395
0.712413951537015	0.0843130821217152	0.703343123769523	4.11664062636551	1.63879207359749	-0.0406495895075785
1.46814731990222	0.0200000000000222	0.560117605540459	0.500000000000022	0.500000000070304	-1.15855667834306
0.162574862077975	0.0719264437981186	1.92240902578387	9.155225362088	2.36083967786109	1.3634155181437
0.458356713451635	0.155944873684309	0.549817843937641	2.12084719635725	1.54453490382741	-0.064011849597839
0.448349639962705	0.0748383598254111	0.562085117456611	2.60878974065701	1.02126687185982	1.49999994101291
0.517075017608508	0.065821024502583	0.547217438261551	4.52505516661488	0.969462377390904	-1.49999999995336
1.6721474051442	0.0922348421320325	0.736787845973707	2.54933471038005	1.09830231143002	0.346202463429043
0.419827124084772	0.0843339568779376	0.673714203434958	3.27537339051631	1.2384231234232	0.61967637491782
0.242572034576131	0.045854548634694	1.43816423973744	0.500000000000022	0.751007934501566	0.8125601966346
0.252568201857778	0.107047384873309	0.598207626730324	3.63505876085608	0.868302915833771	-0.322499688921916
0.413251215659018	0.0648866910851816	1.27356013555679	4.61878149347446	1.637448189514	-0.13129855825682
0.366923720829516	0.138288042768075	0.837668763191555	0.598702636034729	3.3358667632233	-1.17576898774296
0.346090570740244	0.0869593701951573	0.614095369136342	2.90646223239912	1.16074667010805	0.180104619637751
0.849223607915172	0.10951039924	0.690992861479515	6.12733313142147	1.36744691659979	0.637746983248701
0.400857889150478	0.279839017450549	0.932266130933845	0.500000000000022	2.24291106161219	1.49995925334262
0.856530024197458	0.0325284535832321	0.623685451086334	0.500000000002418	0.50198285966569	-0.733101170380786
0.304170215543122	0.0883712807279226	0.57051007997034	7.3801942520989	0.88645968161961	0.191974320315746
0.143901591241202	0.0357911589155421	0.87673640065098	15.999999999993	1.94325673845875	0.476871136039005
0.166539932625047	0.0504268719416173	1.42027861511174	5.65016454149249	2.24030176335067	0.549452448771375
0.156572146593392	0.0504467580407789	1.29650367940502	4.38396051224449	2.66341657733532	1.49999999083276
0.212207452269802	0.100688439974386	0.760708884127495	4.10657021837374	0.760557272601906	-0.196073192905806
0.643920224698414	0.0887850878181739	0.54035940399613	4.89737892269781	0.717341426422716	1.49999978767801
0.333752130220918	0.319999998993709	1.23986776172085	1.92429994355922	0.677301159728388	-0.00491416510598691
0.509044828215724	0.110531085528153	0.781391074505187	4.77121732928226	0.939111130779261	0.167017230986022
1.65420967995916	0.0653384548433804	0.702302475212097	10.6463050870768	1.09100061662761	-0.0961426021490389
0.720378809850283	0.105850034322816	1.27262476825984	2.39965517703363	1.72308290768276	1.07036829999795
1.46192332819995	0.0628883108321507	1.40687035003989	15.9999999999634	2.13015595032995	0.251428090896501
0.194821892074754	0.0408892745107798	0.827188179688853	1.74948375260083	1.06580489218353	-1.30053188101804
0.10668274505656	0.052988932238481	0.919400396805481	1.73223066711966	4.99999852028041	1.49999999999998
0.34189042094391	0.0781375086477288	0.634325118820258	1.72170963962967	1.20047875491826	-0.0857139950275111
0.136935334430323	0.0741599339451997	0.892645178139918	3.43393289178597	2.23708313329373	0.305981084265027
0.130321423052811	0.0771497004921556	0.960842329063205	4.55238782057599	1.89839076915047	-0.367080421351133
0.175663377631274	0.0216329494370947	1.51248244496465	3.44860243806487	2.60380427597385	-0.126626234846018
0.199657664628577	0.0566421635324841	1.38253965522818	6.63161747552915	2.3551404599516	0.809833104140402
0.076159444996739	0.062795286521495	1.06145090416609	1.51673727205316	2.14541034775753	0.593584389060814
0.342203866586433	0.0498636694761156	0.658730836813408	1.88611321784405	1.54102259031585	-0.187996978769011
0.143569240701999	0.074480777549727	1.42794441471383	2.28599437401515	1.92188068374546	1.06218788635075
0.150289724754331	0.138800404384049	1.23862683095274	1.94855054762037	2.99056837618524	1.4999998239479
0.104469749903548	0.0200000000000406	1.00789478624047	6.24454513991476	4.99884385369827	0.985519245163539
0.150908207065874	0.0259284553882965	1.16384258294841	3.92647370323795	2.63399661117805	0.952747853826774
0.161309009762645	0.0477174716449316	0.619740217724856	16	1.54086693513158	-0.276312513823825
0.234334439128832	0.0200000000000227	0.913016440235213	1.77572759591307	1.39398777606947	0.675121598547889
0.578022471565081	0.0275360179512688	0.815892928422333	0.500011731988836	0.549182560354234	-0.205549733541547
0.369828573869629	0.0429050709825743	1.05414518797126	15.5988237914629	1.54608536094499	0.0484361916194075
0.607150444634453	0.0332993137416626	0.880618649767053	6.58430310711422	1.11452011840243	-0.196811154590009
0.450738102740661	0.0878964081075751	0.911483745578936	3.57530869711018	1.90480662413636	1.49999999586512
0.222553800018564	0.0412824355785315	0.99894860702293	14.754394676869	2.07872708873484	0.438673658328613
0.465007668053343	0.0288132146151884	1.12904256932509	13.5379724541689	1.38380470216732	0.229135535510655
0.270311904823381	0.022889996308547	0.50000000000192	16	0.845629861831055	-1.23085154510521
0.477885170071879	0.0200000000000222	1.63935098066649	15.0118320194818	1.34142785487382	-0.377161093424189
0.407344694971162	0.0622488424073265	1.29619418973068	11.2852539555752	2.6615535418206	1.34950673334387
0.41310655017885	0.052221433112442	0.952476136970865	0.653207902601747	4.56650782355677	1.49999999999998
0.249901895595967	0.0438682769609814	1.18336507239872	1.44286232463973	3.3879590641143	1.4999996579043
0.522950720737399	0.0581045746087324	0.689495674814043	7.78168751692491	1.23465382666162	0.623981780635466
0.255955095950843	0.0919803107596052	0.648535229970197	2.55613722008685	1.00127708940992	0.400161740650202
0.844975616428312	0.0830995183409133	0.800241279222112	4.95764334486709	1.21391798406865	-0.424038587339031
0.462860664837811	0.0235072612177205	2.46684203549136	9.34589644923607	1.63674896717441	-0.428664905629324
0.803086822073796	0.0200000000000222	0.500000002952772	0.500000000000022	2.33499465389937	-1.49999999828937
0.321482850425353	0.0226807170873834	1.44769522083848	4.87098817379651	2.46722432376963	1.49999972597868
0.148747046615697	0.0743550860830358	1.15471826053824	4.03443717729319	1.69205141534048	-0.189868761096636
0.870573123203458	0.0691387306023705	0.806346279221424	3.168224731546	3.53419336459013	0.309331030601599
0.393879351852082	0.304447803827879	1.11569142174371	0.500000000000022	2.29645563136125	1.49999949960747
0.198258114522984	0.110876131854023	0.725684202543825	3.5080879013932	1.39503848836615	1.09161477125504
0.533058709190095	0.0672323496193303	1.09481696315699	3.18678454625533	1.20288737362249	-0.14345889931369
0.41605244935065	0.0210202509962663	3.71497815381863	1.45139041512682	0.500001373523451	-1.49999999999996
0.712925089451769	0.0611680980650858	1.90662022427136	12.0480120184142	3.0386138045258	1.49999999999998
0.456799403639097	0.0633884979961579	1.22394204419873	1.21964691500978	2.71939660628259	1.02960612005224
0.249860106345188	0.0457247241403913	1.30814302969587	15.9999999970159	2.66446772595702	1.18898078887781
0.307602024253733	0.0540005086028544	1.167382586195	7.00906622863615	2.84349104781332	0.640350965381613
0.428568485205657	0.090186898383241	0.532425427244852	5.19129299902257	0.978572153813276	1.49999931846354
0.261775403074504	0.0277521432024668	1.2889493662898	3.86693925795254	4.99999999964195	1.01483966704907
0.789310691221411	0.064915385499202	0.737219959002378	14.1327631043084	1.29980141093003	-0.3979512636825
1.15236042845298	0.111643274745187	1.35161830760454	2.47019262784014	1.46495421512559	0.942210046051548
0.584263309332501	0.0238651551354815	2.24208608933355	7.67475528253477	2.39574003430105	1.32457223615685
0.550609441359203	0.0784270045745271	1.34738911820135	15.9999999999997	2.02437637267106	0.419099691555521
0.422980530282848	0.0919102887824615	1.24060778000654	2.10878527586642	2.32203611957758	1.49999999994842
0.163035067910391	0.0757464803014017	0.703877799074571	9.46162380017032	1.59920068239492	-0.549743007314545
0.0904860013459715	0.0530784419510678	1.19157822585606	1.56595772422617	1.45180379357123	0.482243574230294
0.102461884247082	0.319999999999978	2.84151212106955	1.79567787695562	3.24810450883754	1.49999936276213
0.198559781162637	0.106664361767659	0.821230917704197	4.51988201705744	1.37399237598377	0.14000539372171
0.165947597779794	0.106681899640281	0.749871268197704	2.37329664057195	1.30773383886673	0.829120353897733
0.407544169413946	0.0499316855559947	0.628204309826537	1.49844099433194	1.5990169167339	0.355809427547796
0.214974192828583	0.0663762794866087	0.9425326114346	6.3171196780508	1.26230757187727	-0.387265504052814
0.0721660103688344	0.319993875817384	1.8881087907709	1.197398843737	1.66012937054688	-0.435533962721303
0.186950429424624	0.0431288957011413	1.20856447789347	7.08509766305648	2.40127513271529	0.0311838299534819
0.375771397405055	0.0575042084759763	1.30824655591542	15.9999999994458	2.94226148111994	0.51716203504571
0.654348620170171	0.0389198362557244	0.522951279707511	0.510044273209129	0.500000123865878	-1.49999999996505
0.971769207647328	0.0604690350286643	0.709227897712736	0.500000000092045	1.35155798810584	-0.209858698319663
0.665464067650222	0.0200000000000222	1.92606793938554	15.9978872933831	1.28793828691136	-0.602367815572852
0.177004759253599	0.0200000000000225	1.25203493574646	1.26481312778684	2.42912677614569	0.577010492420098
0.662367901387671	0.0862694664942228	0.641153792345827	3.24315205237678	1.1510242238049	0.557907493135146
1.77719004920399	0.108621550334092	0.729933341641106	1.19912048728009	1.64999529496501	-0.46191837222411
0.205221633147101	0.0753677934148014	0.791463097431074	2.97986815128904	1.7311128480288	-0.394763740224421
0.333650403249959	0.0845603569097377	1.13326296018967	2.1003026501148	1.16536245301631	0.277334951270851
0.168799650982432	0.0867714894755648	0.602139026043888	6.22685139443387	0.501328678147736	-1.45549141246769
0.226962514613676	0.0622986516636413	0.926934084168577	2.17490280892468	0.57689599736213	0.176160159641324
0.213631866649223	0.0634769709839066	0.907265734313886	11.7699785702253	3.55469462388605	-0.247778180571695
0.256773992284657	0.0200000000000226	1.08850993455155	1.36683656395031	1.75353390584804	1.09059477411192
0.306979968940949	0.190374744117371	0.675827192239872	1.08310441589466	1.31791814964652	0.873100334863006
0.948254873384126	0.047414243937572	1.1953464338162	0.500000000000056	2.17364722987543	0.289555341261643
0.873912383722544	0.104448836395229	0.529236357201597	4.18861067017547	0.956123814412028	0.670687838638516
0.634786012179805	0.100648727051941	0.736101737426787	3.63953665694785	1.56718931333885	1.11328562621394
1.44502097482378	0.0628000172867749	0.71613317055901	10.2150173172885	1.30538733453021	0.904352910484413
0.477196405993213	0.0200000000000222	2.36603431655094	7.31845388734378	1.76522461097603	-0.519876391791706
0.449944978161321	0.026748354429154	1.34456606828643	15.9999999999924	2.319723631226	1.21168152777104
0.352826217262089	0.0359088712706924	0.500000793061049	0.500000000000022	0.558639237289148	-1.49999547568822
0.455226721607219	0.076416090795834	1.28780175784256	2.8393548087715	1.60239182872802	0.262572130786307
0.16658467496618	0.0200000000000222	1.79317017237309	8.78186595972899	2.03646558638261	-0.30863285090816
0.231879180434038	0.0596744005086505	1.25158269695739	2.76814019956474	1.59676743670688	0.425420783774811
0.186407331778284	0.299876879786903	0.891335867805814	1.81938314744664	1.25544917560868	0.168230186297892
0.901961481774053	0.054274258280273	1.66943168406995	7.9278180530202	2.99957772792553	1.22013934423985
0.147417282478917	0.0200000000000222	1.46198232818872	16	1.70162986676462	-0.326126785266597
0.38508473779519	0.0679510420622516	1.18541883326952	1.66350339275523	2.19821879248741	0.760329632135246
0.690460965388776	0.0318236070390408	1.37565740155821	6.87401410775187	2.18115860341193	0.162185249357115
1.61632332966694	0.0527543736470674	0.841907191373072	9.96466293320538	1.43212547216359	0.396037896122021
0.203716194130905	0.046345750215728	1.41582721329251	2.62459845984066	2.2718185867468	0.322176092892446
0.425992263785958	0.0981997749806707	0.663648295551757	3.43389771279114	1.48673129080807	0.127571674902818
0.181709543869559	0.0200000735918521	1.90273214708946	1.14878273396965	1.33073855641316	0.824174547074162
0.395786387891011	0.0644771982197598	0.674899280059601	14.2177131251122	1.45732817587994	-0.0822057085311616
0.469645588999702	0.122090965386582	1.17475726198702	2.78749064013443	1.04035602206841	0.865963053130368
0.458173355394601	0.0334288944767466	1.67002933323533	15.9999999941946	2.47308327860913	1.05455446004056
2.57175486442735	0.0449944899629403	1.22120341651825	15.9999999999434	1.47005597011359	0.551423944102547
0.417195170505874	0.069893727886084	1.00516677614236	5.50325235196304	1.35058198844577	-0.654821368964459
0.457170098133136	0.07244254927723	0.587204122351161	3.73103590340109	0.996581601752768	0.959618814859931
0.188920376005193	0.0837626669800929	0.635266294599679	1.97000828396153	1.45258467042772	0.778472311498849
0.198111051134879	0.0200000000000228	0.986158306882721	5.37247549471674	3.08348335610284	1.49999999999961
0.590407152161863	0.070698845370229	0.82960477508332	3.12890764362292	2.5437491295912	-0.106545782175673
0.137111637537655	0.0618647507388484	1.25966624601466	8.39571553677245	2.85715741389564	0.0398879292222422
0.151699881046402	0.0695730925983256	1.14063146518695	4.96533919709309	2.42543226912341	0.573788101813871
0.438623931932946	0.0958417249850327	0.637928289890062	3.13356416235343	1.03349328163454	1.0764412904718
0.234054561477824	0.0710153730478852	0.780747164631935	0.500000000000041	1.15049482268853	0.289618980573371
0.176985766610575	0.0534750206467382	0.823238677808048	3.37348341453671	2.40682984406567	0.659895561771804
0.436257755105894	0.166441067506766	0.787694148742108	16	0.500000012489365	-0.737497941875972
0.124943646566449	0.0386428147229534	1.14062932178737	7.11216019496589	1.30187328803218	-0.58088567918633
0.121759563343598	0.0480437124056169	1.50776421061269	15.9999999999998	2.57410389054361	0.851012264650553
0.262341947893229	0.131168806341319	0.683533753666621	3.51659878757642	1.02501507354774	-0.464557305572001
0.0706075247293847	0.319999999999977	1.77419362805986	7.91037326187443	0.787608507280129	-0.052125916098932
0.470802527684758	0.0708972080624743	0.53531381551727	6.71829661263999	0.87477404898611	-0.337724193515521
0.472484536300284	0.0200000000000224	1.63026097602405	16	2.95834247674637	1.04936847558153
0.274289635288438	0.0661394615876123	1.25659249926395	6.17372769660125	1.86088566758515	0.859374630165767
0.524156342855641	0.138562884670372	0.78433414460953	3.42101028235983	0.56629905833272	1.49999999999998
0.120983980938915	0.0582817913938549	1.05130485187911	4.53411814982331	2.92063609556746	0.952022642354083
0.23458270770321	0.224936657249033	1.26667133899586	2.50676474377894	1.72795002808352	0.898638568260871
0.0932693916415673	0.081938913507825	1.14533816088335	2.36873735946708	2.1791147852089	1.40663706751201
0.219564074269895	0.0797279681385941	0.904101905947148	2.75870901559087	1.11535617149258	0.480983778126611
0.29027642024394	0.0726019745685507	0.991179386934627	2.77204888278383	2.73907944652077	1.49999999699942
2.6501738174453	0.0783980585631564	0.677876245297562	1.93361979315523	1.54854789344101	0.547481758015086
0.728986506442303	0.101129528550152	0.632610104155087	12.2102845459418	0.808090083651342	-0.372061256903585
0.301831959148644	0.0951246225681682	1.06671700763208	2.26441294905789	0.748147407798432	0.255634150702605
0.627399359015837	0.0200000000000227	0.861663765290311	4.14373908851444	2.48953612224813	1.49999999984877
0.223949649800679	0.0860093593072433	0.872461483330058	2.66215175159985	1.72653883359837	1.49999994436885
0.300470731639773	0.0797527655760185	1.13112534329362	2.33830287627565	1.19055373601412	0.238310103901741
0.557078165102109	0.0924160802070057	1.19930361162235	2.03210345704383	1.90119179460937	1.45214149313468
0.20492047368953	0.274900429177264	0.961562400342274	7.17889763883337	3.01149104907796	1.49997239906758
0.4512534438126	0.037587506817237	1.54456354082688	6.75145331645836	2.07767602517579	-0.611497796116669
1.08918725959069	0.0241734942392173	0.66033800573649	0.916916861508952	2.48318536458036	-0.893660790564048
0.549472894262257	0.0250697704859654	0.680372329415971	1.2937128008965	1.08063894574078	0.0327428000902176
0.764027589883438	0.056056269886	0.68940443846388	10.585933005326	1.16626824103206	0.229488602935499
1.1018842527017	0.043741799490552	1.20094656678402	13.7205983060831	3.08283841457481	0.788767203757475
1.96428986296716	0.0879485331008412	0.500000000000027	5.74945047897241	0.824244810216924	1.49999939576266
0.294284680073796	0.219769483429132	2.03037068178409	1.56878957822234	2.9959327538165	1.49999999948078
0.136003513842061	0.0802064316456798	0.653617516698228	16	1.06439313170789	1.23795886176943
0.618688189947076	0.0200000000000224	1.52399442589663	16	2.25240465508545	1.18684353990281
0.350096237128781	0.319999999999978	0.57402845517635	16	1.25104444059362	-1.49999999999998
0.16358834336886	0.0301946894662508	1.22490844549479	1.46996397228015	1.64234721232611	0.62810009104067
0.292097612366782	0.319999999999972	0.641434023420988	7.72742704211312	0.500000000000054	-0.909874312092776
0.189567703779761	0.0896757097818634	1.0840877845305	2.09567502195423	1.31751743912996	0.755673311764965
0.650877245480331	0.0524506561416068	1.05112883998558	15.9999999999997	1.31286319930879	0.299412228237895
1.18106773495571	0.0544227292088135	0.777651399216661	3.34886073529286	2.44559413216162	0.529656131510031
1.76527923707013	0.0765457257689558	0.607488475942478	4.18617681498626	0.985763810835344	0.708765024349979
0.553806471995421	0.0925011910314956	0.761906868407694	5.6541526396348	1.48994073433128	0.0103692966409485
0.159528625250379	0.0200583668551551	3.03491994331637	1.75689174099769	1.04366908549024	-0.392497971499457
0.328633181243943	0.104416063399664	0.92224164233453	2.45576755957176	0.71603728327379	0.38702339728949
0.334805210942586	0.0645868532430635	0.777465111804402	12.8254178825217	1.50453225714836	1.16712191877242
0.208384079044425	0.0907500242172062	0.995145110860553	3.1952948541181	1.34349257547286	0.748169452765394
0.140921266840539	0.0962544163409655	0.704934826290678	2.86367797764637	1.71220176995617	0.271232288262326
0.242778102288801	0.0711231673497779	0.896528629515443	4.04381453387346	2.33081142015929	0.179376218748377
0.239472398314343	0.0621841286790449	1.09944134921963	2.22304715535518	2.12365212971733	0.637222275672964
0.118630732182847	0.068505114254642	1.47941358683216	15.9999999951273	3.11015261663673	1.47524726002572
0.690208853333563	0.155893424161308	0.83264768953747	14.1027905301139	1.01720577285254	0.954090397337136
0.61015999682229	0.123069763741081	0.59497453020235	7.94567524493724	0.977563262892021	-0.149835937870995
0.410741195480162	0.0385621602256415	0.694152163209659	0.500000000000022	2.07747383994189	-0.259887091731409
0.206413391260244	0.0279833214990722	1.83024921141469	6.99394634409484	1.61361945076831	-0.600942916431326
0.259510698368124	0.0205137477922511	1.28403082459113	1.67184844942923	4.99999999926367	1.49999999999998
0.855670553673141	0.0449266450431689	1.35819710806983	1.52664398804851	3.09703701299992	-0.327333512007964
2.19975917562119	0.111482610827274	0.709582560429937	2.39592977521594	0.686696577788393	0.717026844961374
0.483597041887851	0.0588745913780737	0.874286757742693	4.62459509996816	1.24146157666424	-0.272564812813877
0.35969812615285	0.0953892291641104	0.547356004728064	2.02354783923	0.81366989469655	1.18222089176265
0.0960583595825256	0.0919423576064169	0.998477556557779	1.68768250656569	2.41292961328153	-0.19755763194105
0.189580649933111	0.0886798236586881	0.540943222962625	3.77552590210954	0.998263239544044	0.391463616816366
0.0978279284521328	0.0789360454968164	1.27366122499588	3.39051451143467	1.51551707419704	1.16689693180136
0.222892708755615	0.0447048005757546	0.744390667428315	5.85007297083229	0.991875998177831	-0.189938455836678
0.642127846651717	0.0850004727359102	0.534092518821628	3.65908735868274	0.659630650496127	1.17514854157099
0.452363067816525	0.0360527136702543	0.970462220912994	0.542229042370654	0.976069143288169	0.127296208200115
0.554620505722619	0.31988406915129	0.563437868803049	3.61545100212716	0.891541098871223	1.49999992678132
0.15866731178766	0.0298465764451804	0.797770847059776	4.77589357305815	1.15403684460442	-0.122251152641882
0.215362289759787	0.0678138137344633	0.989027267598396	2.50736715946202	1.04959817319017	-0.257478985616625
0.225953962248551	0.0850985086367931	0.714825187041974	2.87735573854737	1.3533750414654	0.350607265883353
0.21789084632168	0.0241443493025736	1.00398407584813	2.64899869275745	2.52404111067144	0.466108614248481
0.26244067925678	0.0923533062705315	0.513268484223289	4.41245548550174	0.740760269579741	0.792711266078545
0.415832494038932	0.115094587601668	0.755597109853706	3.80727772046603	1.26287129398628	0.351326564472615
0.303164362763437	0.0680069512298868	0.7601559492116	0.721317779788821	1.10657391494796	0.293214985767363
0.392198797104796	0.0741587973818147	0.630257078523665	3.44659869386537	1.3131789987413	0.21354452971453
0.251222700051267	0.200211934482829	0.821407149950999	16	2.08980614400769	-0.198021861145102
0.260661391447054	0.0481684772075798	1.57140586663861	0.500000000000022	3.2952685591404	-1.10513122605346
0.140165826596633	0.0647110751023168	0.920589157028943	15.9999626031317	3.93485279950329	-0.112108998930054
0.131051973610537	0.0314167154475008	1.06636418351659	10.8203062176902	2.32914381691157	-0.404342432758798
0.334451900280905	0.0591386917725723	0.886934578263234	4.41966879365447	1.2905490819029	-0.280390213037168
0.193368225930149	0.087612875728576	0.571186889922653	2.93102583386565	1.28455057255318	1.18251651203271
0.150840481640332	0.0686302358437609	1.51289961081497	0.500000000000022	1.90655555566652	0.701434095633589
0.193820000809611	0.130513631237686	1.10696358386717	6.02912207001977	3.49151048155376	1.49999999685597
0.453863236952302	0.0367592972385606	0.941362342567861	0.500000002079169	1.05409211656807	0.225577229651984
0.338336840238791	0.319999999999978	1.48302610671285	0.500000000000025	0.828865863431004	-0.00113001528435445
0.471198616090076	0.0259626533707264	0.569787253502388	0.500000000048123	0.692330400251604	-0.0589624152609746
0.231838992235327	0.0762912072024455	0.657018314731648	4.00559920473165	1.27554848794425	0.34568334760107
0.28511017463982	0.0355649733312992	0.655358013385487	16	2.58349256203283	1.30541320912025
0.232298286234514	0.0549802582885189	1.51787322558509	0.500000000000022	2.62719818788273	-1.23786406344053
0.253286807149593	0.0375589984896391	1.37378898917378	16	0.697959348728441	-0.383707756771507
0.104339395308248	0.0603259271620588	1.1313888043426	0.512845415721031	2.56980433955018	-1.49984749426532
0.166232506282501	0.102841957577116	0.743525356171857	0.910888406571257	0.899699584656865	0.389987618822666
0.128998070178092	0.0660749042940777	1.18114396343051	4.8347236769072	1.64326699358122	-0.170516633560158
0.0810082913873795	0.088062355813447	0.584482044135552	0.500004211066517	3.69310914274356	1.49999999999996
0.177523776682126	0.0960467694556804	0.806721583853965	2.65323915793316	2.14456336387309	0.2455146323248
0.333709257516744	0.0990767318305767	0.717694097218093	3.23992239698873	1.44226104844414	0.335149575828902
0.0802456925733125	0.080112654474885	0.961201637446925	4.56301357563632	2.38067112099752	0.401132213850493
0.200996152717714	0.0775103121817232	0.829803659685287	3.54875608393408	1.32546532627824	0.0227766217733235
0.2719204035385	0.0867117462634586	0.864279898177849	0.500000000111201	4.9953832152435	1.19213532588191
0.264775125611734	0.109940874810932	0.683909921409813	2.93057645007214	1.86308914608252	0.662961343542539
0.273227592125921	0.12603435474875	0.500095619233002	4.28967622689652	0.973431050502752	0.779156307034847
0.316972548558384	0.166394222664072	0.500000000000022	1.72669086562595	0.607627483886749	0.448486969965964
0.216782149931718	0.103682230299406	0.646406896098614	7.19274704248329	2.28916037816103	1.49999998108667
0.129394137367084	0.0313617040903995	1.88220434938294	0.500000000000023	1.68256831803984	0.661566451914738
0.184676163199956	0.0380759978081282	0.728911830622208	15.9999948799129	2.97798235208103	1.03671943343887
0.330088166590635	0.319999999999966	0.731248470285073	0.500000000000035	0.504785322248562	1.24504844945898
0.150288519409248	0.0457891850178513	1.35511754133643	0.500000000000022	2.51047949498803	-0.817106231724395
0.155722126684721	0.119158222052265	0.95144315542784	4.68051916490549	3.48540103054811	1.49999999990899
0.120570513475996	0.0218807801964899	1.10505268520185	12.1837452561461	3.49872304150339	-0.557930736488209
0.240003890131903	0.0344279682570862	1.1253923848187	5.3335985484334	1.49947705881149	-0.107410549319373
0.338468018341504	0.0401528263429943	0.846393094144354	6.69656208444473	2.55502904967394	0.310861229872882
0.288723455881454	0.0375583028729621	0.923093581440407	13.6566992133822	3.53305490570317	0.251312050358612
0.143881386791623	0.0814248314590915	1.44997998968549	0.525972768015145	2.48371131708309	1.49999992833405
0.419201412030982	0.076059834883871	0.500000000000022	3.40992035963114	0.758619965992998	0.282889505354782
0.166565095385373	0.0201016028264684	1.39520142205933	5.4439185462605	4.9971803097751	1.49999999999998
0.113275048880798	0.0641554913166806	0.80270207249916	3.09003361967344	2.22257699614528	0.96814985129004
0.358653836226527	0.0204587381904883	2.5508868863527	3.63151989224999	3.38088745373761	1.49999999997442
0.37217883503694	0.0243945937664167	1.03498288249825	16	4.7584021558872	1.04829201405226
0.563197250332574	0.0881483044351668	0.78634504456113	4.22575885799035	1.75748618359687	0.71707098908324
0.121947760295645	0.0660558153621545	1.24503808033938	4.5178545479267	3.79714106714942	-0.0563916092308767
0.231493960097843	0.0386271186348844	1.45421384832274	0.500000000000023	1.58169121756541	0.111158217183872
0.179840623627091	0.0466844281319271	1.69395199184156	3.3228082944476	1.95205221511437	1.16167362375439
0.51945471660973	0.0246127483122696	0.875388763765094	0.500000000000023	3.1625182574879	0.829526871654313
0.154083815243977	0.319999999999977	1.31809272221553	4.36535062263663	1.73050910401949	0.877529481369308
0.595085699620869	0.0778148913651812	0.796721025320725	3.17877992378786	2.53568636078641	-0.132245095748818
0.478633458581538	0.082491393465924	0.500001610752927	3.04039904177068	0.828842745518315	0.394923458044746
0.204102854162094	0.155754968136962	1.76736928379117	1.94750326976764	2.59958582033636	1.49999999992062
0.143863199402225	0.0273354992553682	1.03750080513536	16	4.99694117572465	-1.34950251280544
0.14638679590305	0.0200000000000227	1.06415317665708	3.01802672334152	4.99999999993333	1.49999999259524
0.188111275861921	0.0627340594787638	1.13558299806325	0.689111755419157	2.63180443594635	1.4999999685948
0.126471778611187	0.0643055457816049	3.99999999998556	0.500007240557371	2.1977315538356	1.35063546883186
0.276806912665129	0.151904245453114	0.886347432415684	3.11212688717602	1.50122852929768	1.28341788986564
1.1097897318537	0.040455976713128	0.923261474906959	4.94409150734768	2.22431501813472	0.221688648980141
0.304159989246479	0.0591846066821919	0.664502205733843	8.35889899021233	0.654578246509386	0.343828849624322
0.269534270467288	0.023270774926743	0.7730611653738	0.7288985318449	1.73862698791997	-0.545329957209927
0.134535105973514	0.088643317243875	0.670962951251651	1.23992327974555	2.00878661197629	1.35814687569121
0.34620462410789	0.0207090033048691	0.908339108010728	0.679729294342848	2.66865923399832	-1.49999999650193
0.138043621134287	0.0935625115510163	1.2347144573767	1.84422777217423	2.48956200294517	1.49999999999282
0.183488049183413	0.0532259730506716	3.23316554224814	0.500000000000314	1.49755077134459	-0.020812921626132
0.337115441210563	0.0299235591081755	0.863767127137135	5.6190556909895	1.73427454804471	0.243372750185762
0.395465517206405	0.0876746743732822	0.529349588223604	2.66488833533772	0.919319212021292	1.4999998846738
0.155168600802327	0.0752803827909	0.823266011296151	3.32321355825979	2.09835537820417	0.330156615235115
0.12853152512463	0.0401713575596915	1.26842284114302	0.500000000000022	2.09978209559895	0.694632926041996
0.107196521343181	0.080825284346293	1.0022718157421	2.605959252807	2.68437544181506	-0.593848517818943
0.315250760995787	0.0647758978979224	0.873024145681607	0.570511459701001	0.977693134694972	-0.707042677241391
0.429695726640168	0.0371471837024575	0.500000000000038	0.500000000000022	2.66036566201777	-1.499997510446
0.167531383417483	0.0223608760727131	1.64435879669279	1.67929160282183	2.1945722704683	0.527922143793527
0.30752105886473	0.0833541429386005	0.500000000296316	4.40470142465314	1.1288428165183	0.115279455978017
0.263416956741121	0.0200000000000256	0.584545110002285	1.71883240479152	2.1802205603068	1.43330323010877
0.444600842199512	0.0313953184030064	0.571542130332114	0.910321115460974	1.1087100871273	-0.391641208124932
0.410293868008206	0.0687940685116786	0.605640951100368	5.44800149595907	1.04841671962313	-0.22864490705608
0.967166838823279	0.0203703533440412	0.703107962758572	10.9426036005304	0.610265506521686	1.01895704645691
0.174506969620923	0.0780576050127635	0.88422487670472	3.50170028943159	1.8039679815601	0.266627752154762
0.158252710382348	0.100720367304631	0.728753237031757	0.623769307420844	2.54070880723404	1.44939061073485
0.121371974619939	0.0918032780746979	1.5037143501134	0.594900993959363	3.77503359894227	1.49999999999879
1.15753940670176	0.0963053873415738	0.500000000000022	3.12963473120797	0.860442875400618	0.680297542232148
0.379692197330042	0.11721885427308	0.663248469969796	2.39112960018447	0.675770022362976	1.49999999999998
0.375388339121171	0.0842820709046145	0.500043348969351	4.0488772805343	0.805112312537444	0.431161598616253
0.225091414319296	0.0676128094216638	1.00319705910837	2.5510459202476	1.67988110892607	0.591273374195134
0.245501745066538	0.0291035012203709	0.567678869775229	0.500000000002081	3.77691998043798	0.734500457686995
0.154633603011496	0.0656763855236492	1.08352411705508	2.36854957671271	2.53903983417669	1.49999999947514
0.171178757503591	0.0729604461105986	0.967296635066885	3.77249077372305	2.04852796087585	1.18903904584468
1.97672217156774	0.0289181746293322	0.802911037125549	2.78518784556466	1.96001484552174	0.689796312966169
0.881609623335114	0.0594632562609233	0.785388732587089	3.44576174535663	1.17452211781726	-0.0283256508244939
0.216783112398753	0.0770981987553509	0.609496763411907	3.25786939497502	1.63667938471745	1.19791761192893
0.223224541375487	0.102751953748812	0.904150489818782	2.72131228974711	2.00632311633301	0.425755594207586
0.362041462106798	0.0228489313297929	0.719438314414895	1.05875131106759	0.546301888678791	0.238117592210011
0.146385393709237	0.0870258955361954	0.955210891079342	5.67822672088494	1.68044552694187	0.347590421465944
0.282756530165486	0.0685498493144453	0.833287499550537	4.56873764373182	0.626739122630866	0.902915432241128
0.488784386310973	0.080844030648373	0.561029490467298	1.0914827312621	0.667981623897815	1.49999991698226
0.167201207586024	0.14950502219363	1.0933818829984	2.89814813851518	1.98146458948881	0.43529788404918
0.871487081985513	0.16280143215592	0.500000000000024	0.500000000000527	0.672431810285434	1.49999999999998
0.553141503741321	0.319999999999977	0.500000000248229	0.500000000000023	0.850313800886673	1.37600837170931
0.28396385864609	0.0270219360249416	1.26919365954518	10.4786342815248	3.68706206775524	1.49999996988654
0.153648034744939	0.142792592259554	1.42818719465283	0.746564382383541	2.55821805349439	0.310346784976739
0.337170924921128	0.0756817151922524	0.500000000000695	7.7971140183484	0.500000002062153	-0.23199197699059
0.255306787342284	0.0200000000000229	1.09957285335148	2.4962864880265	2.93626139191094	-0.375210304523037
0.901527006620502	0.109158191557185	0.691899381203207	2.63777609002878	1.26037050498225	0.984488976505452
0.246413667117738	0.0328724003401844	1.79322338285987	0.649264711241396	1.61245445094002	0.726679711516436
0.152945354125967	0.117516814614686	0.715435055768704	2.7876632384073	1.72650451833009	0.948524731820679
0.521434943759854	0.319999999999961	0.500000000003095	7.94480751130951	0.500000000000531	0.533545405551044
0.39738469866753	0.108527610109716	0.726384684665677	2.51274183273221	1.00881285427384	0.698203374493973
0.733860484692549	0.252285928189821	0.530876406187283	0.500000000000022	0.621774362461523	0.172296794506076
0.255114964457732	0.0893471679175512	1.00757649652132	3.65986977122834	1.34492410192889	0.301752541849795
0.16137634308727	0.0735599753380759	1.03039016180959	2.51187959000683	1.7440739926941	1.49999999999115
0.132037204756155	0.211566903883792	1.60920462463029	5.90327015213092	2.39477582564681	1.49999989040846
0.24395100861113	0.0237249163797394	0.880430237959591	1.85680945302858	1.9920603813995	0.310579982979758
0.326157604472716	0.0200000000000224	2.01447747059544	7.4435749035659	3.24688591834425	1.49999999360077
0.40512411388248	0.0556179319727711	0.749071533540643	5.30458285899494	0.837862124695178	-0.2510052146659
0.277497084991476	0.120454073029772	1.69759602452253	0.500000000000022	2.87689765432974	1.27637352853608
0.268165470339319	0.319999999999978	2.19836244402421	7.14651809372329	0.850123424732182	-0.0392542074767385
0.47822663094643	0.0200000000000222	0.500000000008938	7.84494465127525	0.947158277330707	-0.0588424287256212
0.359568678972343	0.0311271506375319	0.590631134654326	1.23554496485846	0.520173138609365	-1.14982742154994
0.328591044366213	0.0809510072712561	1.14214531588498	5.16009596616387	2.06445245710589	-0.00623012919646895
0.284195752224563	0.0325225386766747	0.566638362980654	2.68133308151993	0.500000000000022	1.49999999999998
0.50817610529655	0.047812822332794	0.843693138205167	2.55528112367646	1.36480770466598	1.03881336465956
0.145136023564956	0.188656002569414	1.3750287607291	0.78261396223514	4.10759221625011	1.49999999999803
0.469393771252556	0.0705864688535725	0.822004038027833	1.8299402809829	1.25607411587692	-0.39969640370366
0.276489160489308	0.158725101485458	1.25475800164254	0.678574490807399	2.48594101573504	1.49999998485616
0.378761592576962	0.121479437517884	0.52659297879213	2.56583492929674	0.792328483158417	1.12282273513518
0.35849941201145	0.0200000000000222	0.761160104861995	0.669383788273961	2.5221677383576	0.5448803449628
1.01218680071002	0.0866624376640003	0.500000000000028	2.21429696112465	0.956000278532374	1.04984953374761
0.384964031955971	0.315223726916094	1.02006047406698	6.88866175692806	1.47998764559997	1.22122821542456
0.140642133683256	0.319999999999978	1.33278960669629	8.12438950948078	1.55101095227363	1.49999999969718
0.219275484688769	0.086521887146468	0.620786047138161	5.54003141393042	1.25271017875844	-1.49999999999998
1.39582696141688	0.0657051500134022	0.839192717468268	2.06239490892957	1.80755328803866	1.04995706671834
0.326341053907771	0.0200000000000297	0.606066231417618	1.91805254862001	1.04295958572617	-0.117363193616067
0.227059282540057	0.0200315779334277	1.33426276358336	7.48869798819484	0.624513954132573	-0.808190624842553
0.344239900253783	0.0902807521833182	0.638329491027871	5.2189613756613	1.14267432975915	-0.134270602917997
0.149329744911138	0.0200580011154591	0.579986554829738	1.02633034328752	2.25351140377719	1.41165414134597
0.396182075607406	0.0782591147143114	0.549013444638271	2.24845001378631	0.645577050999096	1.17732339695418
0.31744737209206	0.0943274260789454	0.500000000000256	3.15991411714235	0.986453535934767	0.772812151569743
0.194016849223844	0.0457328628260268	0.585819031915209	6.32199075403333	0.500003375931511	-0.679295370286479
0.425171938528072	0.0305344346664175	0.896109412837476	1.87265444488001	2.88894606442689	1.43537581019697
0.102685755909251	0.106396865481642	0.942181287352628	3.00179852634639	1.94704520551378	0.0512480064655316
0.331280553136807	0.0601781733929708	0.683415332288048	0.500000000000035	0.617811205551943	-0.335699112635373
0.516771355512791	0.0432477017108608	0.550119774279498	16	0.734642682656704	-0.715696235271535
0.163339768636878	0.319999999999977	1.2570833724497	0.500000000000022	2.77005204590965	-0.34042949408073
0.155712993286058	0.111298446385787	0.700002583156759	1.93050780117267	1.89923310922414	1.11381386696984
0.262865581452336	0.115879577417675	0.663901828219987	2.18570329585027	1.71468192557735	1.17541018874165
0.345946669604815	0.0200000000000238	0.649320097963484	1.14543870270129	0.748757089372893	0.611063904895274
0.17708165761799	0.119007369028871	1.02981089682526	4.12175138212111	1.94099416435198	0.478064445207007
0.339910968485389	0.0803480809179576	0.500000000000831	1.22106257624341	0.954122977352089	-0.828996744228234
0.181284658095735	0.0663587008420404	1.00325031212916	2.2037599922306	2.03470144107168	0.280741929885089
0.281419868994819	0.0276764072727701	0.965146233405133	0.501104191561141	1.77437517327256	1.35656818955964
0.287066123716444	0.0300447059545483	0.876157076198023	2.98095042726134	1.96038967058812	0.820564105709737
0.162043486101017	0.0205110522428801	0.909374728743805	9.8329693866659	1.85744118859844	1.49999990115599
0.486895487906118	0.0980947729643892	0.619159900199114	3.10209182466749	1.00576993644647	1.25930309559286
0.202340377167815	0.0744243682860362	0.681314062163426	1.99198986426084	1.67409272983498	0.562382295578988
0.589164438371233	0.1009051468968	0.511999194351102	3.23924994386479	0.980313326902757	0.627853527428585
0.602878473854046	0.026876396495298	1.77064032999449	4.59990633080908	2.67180309861025	1.49999998141725
0.381602956601473	0.0725759502806018	0.575848718497624	5.65470382433062	0.977421983534709	-0.595885271994468
0.244037488568084	0.0350143117461931	0.640624244098347	0.500001334938924	1.60559516892671	-1.49999999999998
0.254910575418633	0.078195593473821	0.564409091959938	0.500000000000025	0.600643150882904	0.622175932324159
0.20513840812679	0.0200000000000222	1.72491375926659	1.04695853944457	2.73311483162896	0.844294669488829
0.313464804735148	0.138963351705838	0.715537304294475	2.8114211455653	1.2344615801246	1.43248770265144
2.06246599175734	0.0209631920566542	0.94814547737999	3.38918018983147	2.62535245921883	1.49999998897661
0.41090243823058	0.0694509046487461	0.891273675018672	4.39497047448008	1.35159433868523	-0.1927168445927
0.171140277645233	0.0705896825273583	1.13119416970152	2.32801355169609	2.2285478368345	1.09010044654202
0.197885516170013	0.0622399789081624	1.02393979698124	3.63076176279614	1.40940165961058	0.0668893258815235
0.139825697242485	0.0883778079733479	0.652392922213072	0.500000000000103	2.52670245262653	1.49999543295621
0.266377399267881	0.08742824574501	0.854048142112199	4.42030895202429	2.83066913479703	1.49999999882525
0.778547301286037	0.132905742214826	0.684671790361126	1.25268342571976	2.37680717238062	1.04297397253909
0.168750177081026	0.186573022719293	1.47844753838028	1.42814426557222	2.21196458129866	1.49999999775831
0.226248271851871	0.0846362794341821	0.579236006952608	0.500000000000023	2.42616319191564	1.49999716575526
0.362097207072577	0.0236979727057759	0.747404176736393	0.500000000074119	3.34402157916127	0.200855171711225
1.86957436173253	0.0351329581013919	1.21639749889913	4.72866770314975	3.14884594695693	1.00913768045923
0.746144262081751	0.0246169938295164	0.821239333882949	15.1045758472204	4.99999999946536	1.49999999999727
0.19058231953283	0.0427470190538808	1.25476910187007	2.07860665032677	2.32299486522793	0.928138807515028
0.399251176726118	0.1947018282088	0.612106250895074	6.83605912906108	0.580129067989546	0.379689097953373
0.919052747772849	0.0200000000001204	0.595956361867807	0.800890478168296	2.49344293828988	1.49999998186911
0.106816217009688	0.101477789533142	1.03874454657342	3.03615235783976	1.94987130972172	0.557690371407944
0.596467391573372	0.0279552169939246	0.786205436497255	1.12798957014789	1.52464488960098	1.35400765815541
0.202053099919304	0.0200001444452321	0.915142746757664	0.509295791504533	2.08523922991242	1.49999997918885
0.458328033282049	0.183252445723107	1.20340562452522	4.39147963607261	0.724484569717951	0.00341457043295041
0.256124589646316	0.0296023269404687	1.9765029320073	0.500000000000022	1.74093929489946	0.836347177991024
0.383677552144235	0.040842027569188	1.50235284602905	0.736071310158102	2.62022680626908	1.25318652882785
0.260843289863959	0.098943240280706	1.17819806100106	4.89311640528774	1.64588560066138	-0.208081065128461
0.191995282489148	0.05288452934721	1.58690156122575	4.101986017463	2.24364342658031	0.357480734565756
0.956569673167203	0.106750480054108	0.64129748545983	2.37244719739679	1.0684628786245	0.81295357302667
0.508471599718168	0.161927608217578	0.500000000000117	15.9999999999998	0.500000001726526	-0.696418314648707
0.193873963460661	0.0200000000000222	1.98734908950918	0.84590768433981	3.51994240555821	1.49999946951821
0.217693884531049	0.16599142619922	1.49160223593236	0.733945624616222	4.99999967380962	1.11096229537413
0.180020803600036	0.0877941622068586	1.18273474020866	4.21757080526434	2.12305819357977	0.897588229314161
0.126882788275538	0.103609556102196	0.987257698008982	7.73156135752597	2.43470995029544	1.06241158599569
1.33131801249991	0.0200000000000227	0.714038068182521	2.0235543167316	2.62273751560093	1.49999999999998
0.12343935849406	0.0200000001808983	2.84421128437435	2.37852145645926	3.95192972771358	1.4999936224985
0.303834641295613	0.0628464656627921	0.518860144916313	3.62052686425068	1.21486184311025	0.545766460015458
0.35692024131612	0.120504566343297	0.855952073318994	4.37351917836255	1.70562808828608	-0.220958745500515
0.356845360164035	0.0764639181611384	0.825328616148437	1.82555599502557	2.6182662305069	0.923097007625266
0.316534913480512	0.0548286740471437	1.17587076412176	1.64913100533806	1.94627571293727	0.979215740006883
0.406366665696403	0.0200000000000236	0.500001420441345	2.11140987886942	0.500000000000022	-1.07499957220492
0.565117548326558	0.143993173320538	1.37333455274935	3.4152939166194	4.99895323524589	-0.660238015074667
0.746159343774612	0.0607600837728954	0.836531375491528	2.9643229431615	1.56896495682779	0.438349175835011
1.42810231117062	0.0200003537152332	2.16095220156004	0.500000000000022	1.98757122352445	0.858994891580221
0.228523828465347	0.163660011929547	1.72449148847111	16	1.73221151496363	1.09982864308615
1.33339781929135	0.137608095101719	0.500000000000035	4.4942111474633	0.53136054155136	0.6927843512365
0.178072202440662	0.115988006780323	0.79051716581673	3.14539020782508	2.10586410858448	1.19757088067333
0.193323970727585	0.319999999999977	1.03670841243735	8.88352651656451	0.500066181803542	0.489328999422867
0.91932786467465	0.0733484191536001	0.500000000000022	4.30273933089254	0.534350883611034	0.753260913443833
0.448900332725292	0.101150510391863	0.720816765641337	0.500000000879622	1.44570620485432	1.34051528647823
0.693491720065226	0.0257550134045056	0.643368559148205	11.3950890519718	1.91693796518306	0.501784061814719
0.215416718991776	0.0200000000000345	0.668130696892006	10.2329096583429	0.705971372290191	1.49999982717515
0.103153411386746	0.0342173986229701	1.51401169342202	5.14660463063831	2.36303719951366	-0.781172627478861
0.382903008539478	0.0422966107099793	0.831080675909517	2.33288675076753	1.67252998529717	1.05801473732537
0.203753156540584	0.113941628578509	0.552934577399815	2.30818042401059	1.23124351787191	0.91133632772343
1.13689970469402	0.129263558304021	0.620614970582615	0.508714207919664	1.24485925587327	0.628042182211284
0.100222378729685	0.319999999999978	1.58172456053872	5.27662027269953	1.2843315828572	0.509557784738749
0.174945386747283	0.10549934400284	0.92667207979303	1.71721747965245	1.67855946189024	0.911240849302708
0.183882448217202	0.0458696641951377	1.47663829528707	2.46786490358005	1.96746579245084	0.859476558809566
0.436650385077082	0.0274131605863372	1.47471838557257	0.893598631735108	3.40084374236837	1.30730419388768
0.14422363344539	0.091799104236587	0.676134780520035	4.534497801994	1.59206528025259	0.394089752814767
0.492058198807141	0.0825601654755787	1.02650011460045	5.95133329059587	1.48271246808516	-0.366305994052971
0.447766653286176	0.0848712717874655	0.735358648374211	5.41870784915508	1.03299370862357	-0.110520521195073
0.141743926477544	0.0690699960153182	0.969386774098776	5.19762455750627	2.29559887931761	0.0896095143003244
1.82105403091313	0.0629005677255972	0.890496744713658	1.62322262106189	2.32515861188279	1.42466532699886
0.215928559135546	0.0518647949945192	1.26509286092275	6.70747142315492	2.14526846111543	0.184640683090396
0.331332503891155	0.31999999999997	0.67692107176299	1.03609895093985	2.5496049304813	0.479987749298437
0.308052916905829	0.0576812357508039	0.965357017632335	5.05228069836198	1.61208410958801	-0.341694526983141
0.111998793699969	0.0857669454121065	1.72906010026526	4.26802399301385	1.94722880412496	1.19340449519918
0.135379469885688	0.0572939951527565	1.30986528401323	2.5794078857951	1.74456952242396	0.580779812990113
0.136118534673566	0.039283937628474	0.833115723626225	1.56949007572287	3.98742026152186	0.49259935155608
0.320557037131028	0.0322895512490975	0.530118862184552	0.500066094344306	0.665653622940734	-1.49999999999718
0.113286460149196	0.0931661158933897	1.05929762602307	5.1188162838431	1.61323328116918	0.324185144195809
0.194510994633274	0.0846112619552547	0.982294348931709	5.62241042575144	1.47624657676432	-0.157968045113403
0.306192409656449	0.09128971194126	0.54094825716025	0.929233254355032	0.997404902991474	0.719520071765821
0.450544805896495	0.139000457448236	1.2623472373851	6.35559266884834	2.60574261245893	1.49999996586972
1.01567333799359	0.179817842924932	1.15814506634391	3.07069147765192	2.02500517370781	0.08845940680296
0.479051604598975	0.156446288931033	0.565358889090328	3.70782331836028	0.700279866279896	0.344067082460553
0.782600300704743	0.0745491878195044	0.801638455651297	2.1599198914207	1.43042352655477	0.847237849121132
0.768959103193141	0.235402656830183	0.500000000130749	0.912343803300518	1.04018231679887	0.270306700635815
0.469856223493027	0.102147127784056	0.948166214817417	4.39824283353328	1.48548424294088	-0.324264292537715
1.46083757899856	0.106943980707908	0.667142386725178	2.3999668959897	1.35192417770287	1.28766960455207
0.30917431037387	0.0320949577980695	1.5306511330386	7.011045338118	2.76691994393951	1.37577008412287
1.98197656479629	0.0443458948884787	1.17006770554776	5.65434244068141	2.32889643575916	0.124148892788211
0.260320656624919	0.102851594511638	1.53798759744488	0.500000000000022	3.63032181324191	1.49999999873784
0.36467216113307	0.0264661387847269	1.5444593694546	3.22256051573715	2.41537127789163	0.677230305554774
2.32106851341831	0.136286641096702	1.02633555352337	3.49506884088817	1.95172169067393	0.619246298581454
0.470412679484462	0.0200000000000222	1.04130884220426	2.40361766186458	2.80182084049736	1.4999999999953
0.490097891032573	0.0954437098214737	0.500000000000022	16	0.500000008080358	-0.314412830453325
0.221026059138257	0.0752357163210666	1.00670319338421	2.70161834871698	2.86563111140887	0.900829403828561
3.37160715907085	0.11241658160484	0.540200799304188	1.06438479850608	1.6195046731134	0.41157027136486
0.763057085557517	0.111325733081191	0.59924367898789	3.82619322359052	0.970739844989924	0.676548341339265
1.71039877820434	0.0591309926347997	0.947859408203033	3.73849729859093	1.55156756977094	-0.0164217042811677
0.159845079661186	0.206116294814721	0.881511745267217	4.75833395748225	2.55645230124199	1.49999999999995
0.616526297471852	0.179242679513512	0.862024081612431	7.02455488764603	1.19003482637551	-0.149246020628026
0.465638399207933	0.070468422744506	0.753352311698162	2.56848331778233	1.08961205332869	0.2842603943243
0.388361409244344	0.319999999999978	0.560058703028597	0.500000000000025	2.00360155153138	0.0838273267345865
0.492689653069088	0.0671781821178958	0.679704647839257	5.09719873257704	1.08476832584963	-0.414709522762816
2.46221812395842	0.070748115858458	0.988046565109012	5.67342975766968	2.43103090844146	0.242870339330867
0.187840290058614	0.111452191461264	1.03709051262833	2.07141278075343	2.77551696723897	-0.758102306091191
0.575531656225895	0.0348699633660085	1.23636709130356	15.9999996106211	3.26975026685554	1.49999999991349
0.457619462979041	0.0701851563452753	0.810872365955534	0.584076193882675	2.56407774412563	1.49999999816734
0.753475206335554	0.0373817721330854	1.12644177633048	4.23538105402384	2.73568135869942	0.73392278491234
0.271794069044858	0.0435326667415679	1.1264798656856	0.500000000000022	1.20235946645591	1.49999999995507
0.195301927671882	0.0440794308772564	1.10612937917632	3.87085198613624	0.500000103336619	1.4152031398411
0.267387280654873	0.0200000000000224	0.655705410588783	0.616501756862868	2.56912074451623	1.4999987776586
0.258823319287264	0.319999999999978	1.41136744673164	3.27848008798187	1.64113193303265	0.199793504563624
0.17863569147433	0.0990866901934515	1.03692689855382	2.37037904043218	2.19131492104701	0.971020249745688
0.0931245355392313	0.044438258239366	0.779182631148439	0.613813206410472	4.99999851244589	-0.663831880755915
0.690179308516538	0.0949345286657849	0.593633774144422	2.36173017565203	1.1086758771648	1.31763370599682
0.566696287367059	0.0200168701247946	0.571206775857332	2.00701213075315	0.500015526884413	-0.37927204715237
0.508195926461159	0.150501860894538	1.11766984887963	4.25281531744221	0.918611024894158	-0.00999260174211801
0.344744330652277	0.190621002603376	0.628563772622347	3.21218873409417	1.26643246414763	1.49999999999998
1.81406077133136	0.10608538091071	0.590580292778362	1.69032212836032	0.736608624594363	0.441778346807643
1.39225736362429	0.143254686195848	0.811405832094779	1.92366359906192	1.7699076631334	1.49999999998864
0.50612772506997	0.139713624357218	0.500000000000032	1.64284363056202	1.07574656335963	1.2665824777938
0.290782556351774	0.0572912724885858	0.861778076048696	5.13397757496393	1.27880432143421	-0.560645400223877
0.333439145439193	0.2363356698488	1.3234238086039	0.762743703991285	2.93285514777976	-1.49999999998661
0.47511063077441	0.0248174926911442	0.836773052331973	6.37047105282492	4.99999999999998	-0.443905048800598
0.254047096477725	0.0799225431446947	0.514290198626646	2.01764815447317	0.711184147668238	1.49996140577697
1.28271619922647	0.319999999999974	0.500000000000022	7.9517644559762	0.500000000000022	1.49999968617123
0.162520871863111	0.0209375497797749	2.16964216549235	0.694889273376176	2.5988327085315	1.49999999999998
0.147567721040383	0.0200000000000224	1.82712761071595	2.7514481694267	1.88369933251631	0.672322375859968
0.200871467438099	0.104151299934591	1.06927306584578	6.63058686720958	2.38889017801388	1.1548737794955
3.06639873435896	0.124629701379232	0.86507539795118	1.80892723008712	1.87925933140668	1.49999999625038
0.192599333121924	0.0272416127744938	0.964326493783689	0.527905054673015	4.99999999999998	-1.49998195278105
1.026900511679	0.0200000000000222	0.500000000000022	0.763238183173957	0.500000000000022	1.12353750620358
0.375447074974163	0.0201243484506389	1.38141084111782	0.96499313872952	4.99982532348304	-1.49999999999998
0.117795320296281	0.271645503507107	1.64372070920722	2.80898373675515	2.98672255536744	0.640313329528531
0.153621087389935	0.0525982776187889	1.01900014365512	5.14352030648461	1.65815068526191	-0.138292607235992
0.664652009904941	0.121347002777359	0.792009642053894	1.48946344408967	2.3634230599548	1.49999993299364
0.169866419155449	0.256553351508741	0.749104405031555	2.05420283962465	3.30806867642621	1.49999999996593
0.253335630316382	0.116809643341962	0.556182226967774	2.58711301516382	1.04720557856292	1.49999646103645
0.385942239904132	0.0555502316806169	1.14218516415525	5.95817195623853	2.00642718593321	-0.0822126746156491
0.22824725020963	0.0860214344566149	1.4501154136015	0.500000000000022	2.69098526155024	1.1490220251161
0.191317900337437	0.0862084013265653	1.00628035846039	3.6678982353322	1.96326096304176	0.366597951922153
0.134482796457735	0.0885219573365399	0.840953610867087	4.08979510248915	2.16011513433796	0.388009774415848
0.170242720624256	0.0747111096188328	0.954356281493451	2.94729274599541	2.45333207785865	0.999460416418356
0.332461960468398	0.212536778521783	0.62383494020934	4.35014096866235	1.35012632308753	1.49999999840901
0.41876888921916	0.0649773154059595	0.693230098260654	4.19777864984623	0.789980739511642	0.663127472115833
0.533444747941157	0.1825107695562	0.674176810544456	5.24009339715802	1.36367953880546	1.49999999999848
2.5660030074036	0.0300442099937506	0.915545655652784	1.91348949656017	3.22023667272061	1.49999999999998
0.0908988421801886	0.095275388984889	1.41994978879619	1.97168688112058	2.40061753035626	1.49999399538503
0.138643387066366	0.319999999999978	1.47460175394224	1.48200749083857	4.28748657505649	1.49999994591547
0.169563069599592	0.0519123576650017	1.28696373632798	0.500000000000024	2.9131674176788	1.35089914322989
0.613796291605773	0.0200000000000223	3.99999999999998	16	2.48377837881974	1.06522897681076
0.331977374277657	0.0904291751563663	0.881811294936599	5.64971705097722	1.39590966166547	-0.211502708450407
0.499585063340564	0.0895814220104721	1.03575469166146	2.73044931940195	2.3852824892884	1.49999993255997
0.280029331215566	0.0876298432690594	0.500000000000022	5.4052675783039	0.571281614179864	1.40742373730856
0.40583101988238	0.148480986684369	0.574901887374917	0.971881770802859	0.766767599159639	1.49999999992972
0.227412078985538	0.104286982545918	0.912274085875479	2.5026458584512	1.30248914569218	1.06100372069588
0.516453584741288	0.0714077099792211	1.0231908568485	5.16896582650652	2.20216909836265	0.457956795742755
0.421412877785616	0.0602140978871533	0.880735611401051	1.36684821126626	2.47780473573307	1.49999999495804
0.362669072065289	0.106641654476098	0.944117767514413	1.57844289973051	1.43232067815435	1.39252948629159
0.374031940997371	0.319999999999975	0.519286316595224	6.97646783660801	0.659510895892517	0.351105721486638
1.11652378148243	0.158511082129732	0.500000000001274	3.07758366919284	0.526071329856686	-0.0112519103514409
0.279881600773988	0.0878448688469851	0.771030054028637	1.83033471102274	1.19108344868318	1.18393605052159
0.311327288091891	0.0475402762582527	1.35810139084332	5.3751804866133	3.05877822650033	1.4776838877662
0.185582955016597	0.082950794501466	0.973342429048954	1.98702848236998	3.04437397044359	0.215558978645369
0.22386426833522	0.0946500208531563	0.838859309659308	3.71327307615494	1.5853226540245	-0.586303314406985
0.197681642093703	0.0239611242314828	1.50032729114178	4.91873868118101	2.56323172105608	0.951158867889248
0.239274426274041	0.0283344991518094	1.17913877016732	6.23334435003012	2.79545071309344	0.645505231404216
0.15902853086404	0.0736775626167885	0.991544473741577	3.64452475508131	2.33249981317855	0.668456616033246
0.395589629835994	0.0982637731931485	0.500000000000023	0.967466346807022	1.01900762116836	1.00745172686429
0.540228474440993	0.135461859077698	1.37916520989454	5.5892898483431	3.07621494727763	1.49999999943722
0.812606823081906	0.122467963395378	1.02937066643962	2.37036185581429	2.06527606055795	-0.46274365445352
0.272256494616019	0.132203772774304	0.734814570201995	2.26861757868715	1.60652601777861	0.174919768802867
1.29917042916611	0.0575533271881563	0.873486256313186	5.05422602853387	1.59050106752757	-0.19532472447381
0.260284131189017	0.0344863875373815	1.51857716694245	6.87451881481126	2.91045413921778	1.499995475192
0.269929865194257	0.0498377256043564	1.18430178001841	4.93150459283162	1.95049134943754	0.29650451099921
0.423072244899589	0.25298541518239	0.783548026225976	4.50074991036944	1.06541581708662	0.439143522188387
0.553809509209038	0.0903928629192108	0.53305444581655	4.2274026932798	0.615523341133871	0.773931741932693
0.302861707036294	0.0224552451059625	1.57192073282087	3.51268014832894	2.39567067397226	1.49999997654317
0.144887778263219	0.0611296128784056	1.00544008698548	3.72731208742741	1.97504890279085	1.33842957417884
0.357792357209212	0.0591287325104778	0.922272757207881	5.17673187732446	1.64599323495062	-0.273126477978846
0.234793253223145	0.0277039878511326	1.07672562640401	3.49577492370441	2.09130108922198	0.970240647867754
0.226752529503604	0.0973830093886258	0.919827350819678	4.12953988612272	1.44990058526394	0.55826919752478
0.490808823071289	0.133302844308497	0.941540897509062	3.84995046243372	1.47335042788266	0.359308960972815
1.17642243615022	0.115482139784589	0.937418481102849	3.29052881413101	1.92830019054246	0.335382217776112
0.438871270800908	0.319999999999978	0.500000000864165	8.02333380722417	0.500000000000022	1.49999999999998
0.594271493155598	0.130802685840179	0.5971366798792	5.15199320992121	0.842146276324779	1.34036063707032
0.795358194281191	0.14859519802769	1.33729669064115	4.88615664418191	1.25585332802147	0.27690319023462
0.41712017327629	0.0748657320288202	0.94745992273004	5.0801369888377	2.27914918307657	0.317236867669827
1.94541072985841	0.0348298335116864	1.25014502942383	9.3049182836719	2.55377493565769	0.953486420361558
1.16047428338641	0.0708112121408687	0.758743338204409	0.509945965566228	2.79917956005744	1.49999999111152
0.921654821541946	0.167955697767568	0.500000000000058	8.68779525961296	0.500000002303319	0.413951476019122
0.0899911699091498	0.0863741108985334	1.56291286739873	0.500000000000022	2.06876660605361	1.3438231081664
0.400110683148537	0.0716429832892206	0.500125950833041	3.33910821540295	0.81169253460762	0.306475689521669
0.72814680623251	0.0393874505418989	1.19280379624793	6.65947608306327	2.21065585813175	0.0150271806872187
0.406259943292654	0.0567438715512257	1.29266749069105	8.21181607629243	3.21464246139118	0.504847820282808
0.431505337613681	0.096563859444176	0.526342231514911	2.25476673850675	1.04647187636744	1.48143354491146
0.759778356835391	0.103033493994081	0.568098996406403	4.57331766341604	1.42031411319155	1.09112803317526
0.206972954569956	0.0487117315470096	1.06226995047248	6.74958622824549	1.91608712566001	0.245911748907577
0.262002303851774	0.161273692323363	0.926560289390613	2.31445676393848	1.93256183367495	0.149678803904953
1.53696360870924	0.143442105863672	0.858953520868682	1.98154664692604	1.7471189920367	1.49999999948895
0.176114080314816	0.0839562803441648	1.03031573522258	3.35771420420739	1.53060439194676	-0.58679659126195
0.165922558114683	0.319999999999745	1.08425729897331	0.855922964703578	4.99955739736934	1.49999999991383
0.630359227626961	0.122759948051939	0.856416696440674	1.75669783281936	1.80801854493033	1.4999999871794
0.136959608058054	0.167959329378921	1.1225474073003	0.565423146276431	2.9973418659689	0.604694631273523
0.495562688507801	0.121715817926485	0.808927341324489	1.42505241558917	2.31538989402404	1.49999983084207
0.177821392669428	0.124022233740941	1.06123240374248	3.74840489937041	1.70361638130187	0.177564328270414
0.17998721895932	0.10067128742315	1.20662491467838	3.53950818998799	1.95035637113007	0.850088718510484
0.784709707662508	0.162099912619046	0.616329207293738	2.04457325010925	0.578348570044101	1.17077546839927
0.486662597438054	0.200011554374795	0.580010339122942	4.47399209664286	1.82815429126251	1.49999999103119
0.226900607920842	0.243568904239772	2.33234344142618	2.13273342836291	3.29830516300935	1.49999999988448
0.183975867427549	0.0830343438633266	1.12988244466341	0.871467604291507	2.40637429492476	1.19028397342928
0.201532400521967	0.151220370849879	0.67806850665603	3.75984190018814	1.50578746796293	1.4999999997476
1.26633064312014	0.0310038476077274	1.10955712585884	15.9999999999999	3.64702188373851	0.970983211811738
0.301237349677339	0.0849238175452214	0.853989649310259	5.38585287555227	1.55593802196057	-0.0734816294614101
0.373488711882098	0.08472261759241	0.859444523061619	4.99029885428861	1.23120828074811	0.171320784338305
0.304169678761659	0.0200000000000222	3.99999271834597	0.500000000000022	3.61956507926792	-1.31168282324321
0.900423184232896	0.0977296698631167	1.13051592257962	2.55035499702641	2.51202292442952	1.11940906080105
0.74681504066348	0.0661620324066336	1.0606249361842	5.41218088079271	2.05051233562746	0.207791540019142
0.201635547090042	0.0397587048983634	3.99999976164433	1.12321512697118	1.49664400533151	0.863608991117598
0.171384903831851	0.0830690096529622	0.933090754570015	7.09003103394501	1.74186196709166	-0.725291371695728
1.84506418410767	0.066791637922953	0.780766810934061	5.38496935566092	1.28710454309633	-0.465396661249912
0.243229780354626	0.0200157667569888	0.593312436076136	1.18735431592732	0.60824652839265	1.4999337035002
0.767488267459235	0.319999998411165	1.92239108342172	1.83556936072726	2.09788711416413	0.342302142219578
