# Supplementary material for: Diversity of spatiotemporal coding reveals specialized visual processing streams in the mouse cortex
Source: Nat Commun. 2022 Jun 6;13:3249. doi: 10.1038/s41467-022-29656-z (PMC9170684; doi:10.1038/s41467-022-29656-z)
Supplement: Supplementary file 7 — Source Data [file 41467_2022_29656_MOESM7_ESM.zip › source data/FigureS12A_V1.txt]

Inf	60	30	15
0.790130196315154	0.623682946282034	0.55450170067584	0.521930761135455
0.573170960736295	0.665803505853239	0.686117671100887	0.570648020942706
0.801436993270862	0.687962463995333	0.624139292759318	0.505410326264724
0.713271144050329	0.617779788268716	0.595011582358698	0.560678283986658
0.744447836878826	0.637719539445804	0.557378864213308	0.538390018638929
0.730180808564626	0.698643938708113	0.601819556868027	0.541803354236105
0.60610622539407	0.595712404948767	0.635791138319934	0.573913632306201
0.705899706043111	0.604463626943467	0.644922534055489	0.664304635514041
0.707760180411868	0.647430996134027	0.574402430934029	0.555928561879708
0.587606353514983	0.640380199204555	0.670005221099887	0.669319496667401
