# Supplementary material for: Diversity of spatiotemporal coding reveals specialized visual processing streams in the mouse cortex
Source: Nat Commun. 2022 Jun 6;13:3249. doi: 10.1038/s41467-022-29656-z (PMC9170684; doi:10.1038/s41467-022-29656-z)
Supplement: Supplementary file 7 — Source Data [file 41467_2022_29656_MOESM7_ESM.zip › source data/Figure7B right_C8.txt]

peakSF	peakTF
1.60683873431267e-12	0.948977105951507
0.499911166981654	2.1234729713458
1.72920962675826e-12	1.26420371348613
1.68660405425757e-12	6.69516139297302e-14
0.130614682207166	0.856374927962245
1.61036250346686e-12	0.7799656322319
0.291172444841418	0.687747230920556
1.60235393720733e-12	1.22027943572009
1.801286723094e-12	1.50233868120762
1.60331496515848e-12	6.40685300762969e-14
1.87560621798242e-12	3.10839510298375
0.0478426210830312	0.0010850252374184
0.018616125925239	0.277060001548231
0.57428016928887	2.51671738440864
0.118891817711418	1.20322805093167
1.03747472623454	0.109952959918615
0.429953941980181	0.750707206382395
1.60555736371114e-12	0.650300510268091
0.00116844913798941	2.15835466255084
2.11504068251103e-05	1.02515184682962
1.60171325190657e-12	1.84283655843361
1.61004216081648e-12	0.917674170708514
0.00700315339847478	1.07314787877796e-13
1.61068284611724e-12	6.40685300762969e-14
0.564687747685876	2.57952281605029
0.180594972132823	1.65184647978508
1.65841390102403e-12	0.913717787075494
7.21519497388199e-07	0.841202579281877
0.600454264233507	6.47092153770599e-14
1.60171325190657e-12	6.40685300762969e-14
0.913515473973976	1.56098643758921
0.300947924134967	2.1875932953076
1.61036250346686e-12	2.24534233476996
1.60363530780886e-12	0.758181426547762
1.76348629034903e-12	3.61258017153461e-07
1.60491667841038e-12	1.58813252368934
1.67379034824232e-12	1.97698354504266
0.216762805050721	0.880240436012048
0.600454264233507	6.47092153770599e-14
1.66898520848661e-12	1.14847526213141
0.536719771662704	2.59006935619673
1.62702032128668e-12	6.56702433282043e-14
1.15720207240421	6.942057900609e-07
0.555479058681877	2.37174731636456
0.531091100523462	0.639183717877018
1.60235393720733e-12	6.56702433282043e-14
0.204561130442803	0.391593665975755
1.57534748722084	1.63794490933604
0.277421508127166	6.50295580274414e-14
1.60171325190657e-12	1.47015128349931
0.201002941367095	7.23974389862153e-14
1.71255180893844e-12	6.98346977831635e-14
1.60171325190657e-12	0.123842316141985
1.73369442386359e-12	6.40685300762969e-14
1.01457637119135	6.40685300762969e-14
0.00256113820886223	1.15920720114051e-05
1.60331496515848e-12	6.40685300762969e-14
1.86503491051984e-12	0.10180421725915
0.182140868066975	0.381159811089114
0.286576639036435	9.41807392121555e-14
1.62189483888058e-12	6.47092153770599e-14
0.496665806682989	2.72550979087232
1.84357195294431e-12	1.09756427567731
0.0530842012607224	6.40685300762969e-14
0.00118996867040009	6.53499006778228e-14
0.619967352536559	1.65075233226086
0.555479058681877	2.37174731636456
1.60235393720733e-12	6.56702433282043e-14
0.325954811560993	1.09742909610302
1.62637963598592e-12	1.55787062946462
1.63534923019659e-12	1.38918517716748
1.90571842711824e-12	1.07579545651604
0.84099782643782	7.56328997550504e-13
2.72099047233782e-12	9.80248510167332e-14
1.60491667841038e-12	1.58813252368934
0.546064129593912	1.26604149671306
2.70378638672198e-07	3.05456557861521
1.60940147551572e-12	0.563313310348558
1.79391884213524e-12	1.23546022524142e-07
1.66674280993394e-12	0.739040433779014
1.96594284538988e-12	1.0880209633809
0.51243616674978	2.45262021334832e-10
1.71767729134454e-12	0.323574677414582
1.60203359455695e-12	2.25218085442721e-09
0.694258885450555	0.270117565928381
1.62702032128668e-12	6.56702433282043e-14
1.46441802079158e-07	7.88925711446992e-07
1.66642246728356e-12	2.21296734823873
1.60235393720733e-12	0.532097031486826
6.82009502660584e-12	1.14810805896681e-12
0.864136495861666	6.40685300762969e-14
0.00116844913798941	2.15835466255084
0.00134140767578904	0.876700167005003
0.0450037434977019	0.409735009354963
0.0016828506432511	4.47967162292783e-12
1.60171325190657e-12	6.40685300762969e-14
9.83205272796883e-11	0.408409147563297
0.712360883074604	6.50295580274414e-14
1.65489013186984e-12	1.86843401694435
0.666805741607626	1.27656546176968e-12
8.39650120912485e-12	1.33132875865377
1.60235393720733e-12	0.691442046523014
1.61036250346686e-12	0.337439210282919
0.018616125925239	0.277060001548231
0.350220206983316	6.47092153770599e-14
2.11504068251103e-05	1.02515184682962
0.364879256586367	0.514214090762722
3.05510785668505e-12	0.060444956725874
0.000111567696677668	7.21684438439148e-06
0.308399330503041	1.59367422157353
2.05371673159428e-12	3.5697800856848
1.14141923584348e-08	0.589813502274324
2.98613480609231	2.2530480899259
1.00006282781003e-06	0.918091892240898
1.69493296316748e-12	6.66312712793488e-14
1.63631025814773e-12	6.53499006778228e-14
0.324408362973843	6.63109286289673e-14
0.754057044763005	1.2999706821287
3.99955606221206	0.552848142543374
0.57800027666655	0.674130983665944
0.000710535968234068	0.875060728845446
1.45348718482913	1.98183217883497e-07
1.60171325190657e-12	2.07986415690935
2.70378638672198e-07	3.05456557861521
0.234803709925593	6.47092153770599e-14
0.937221691978565	6.40685300762969e-14
0.574621938694516	1.76704331708508
0.325954811560993	1.09742909610302
0.489305759211453	1.11437292869934
1.63470854489583e-12	6.40685300762969e-14
0.674693904791894	1.27687491116045
1.12808306995435	6.53499006778228e-14
1.60171325190657e-12	0.68080043922941
1.61004216081648e-12	0.0679844519924551
1.01457637119135	6.40685300762969e-14
9.71411188349284e-07	0.734157253129875
1.60683873431267e-12	1.95787739552957
1.67386409552724e-06	0.570433418647305
0.123875276874727	0.00148620719302941
0.122236768050481	0.0709329087235504
0.00376343097524003	0.714188088615023
1.60363530780886e-12	1.9051913430754
1.60171325190657e-12	1.44897962167411
0.204135340365164	1.21238913910711
0.401098487543368	5.81847631323406e-07
1.72056037519797e-12	2.71290856811092
1.60171325190657e-12	6.40685300762969e-14
0.711509554317082	0.683359499309415
0.535443558459647	0.870769951909296
0.249372948513581	6.47092153770599e-14
0.172785501427941	6.23942059693463e-08
1.0345355769223	6.47092153770599e-14
2.89621790209616e-12	1.73720487049861
1.60683873431267e-12	0.948977105951507
1.91693041988157e-12	1.39512445321826
0.656134988584682	0.265396391906652
0.726393320398125	0.0990883364165247
1.62509826538439e-12	0.782511056243177
0.44191870671745	1.40740121700552
1.64560019500878e-12	0.999525173173504
6.43408019650912e-09	0.61554733608847
0.864136495861666	6.40685300762969e-14
1.7199196898972e-12	1.8469186186874
0.674567737043503	6.47092153770599e-14
1.60427599310962e-12	1.53096994112314
1.60171325190657e-12	0.182534461033708
1.83780578523745e-12	0.404354231739667
0.00249199294050996	2.30625631254795e-06
1.62509826538439e-12	0.782511056243177
0.400445635831208	2.64740555591355
1.83780578523745e-12	0.404354231739667
1.62509826538439e-12	2.26522463355314
1.63534923019659e-12	1.38918517716748
0.544167703138345	1.04065730037906
1.40094038577312e-05	6.66312712793488e-14
0.350220206983316	6.47092153770599e-14
0.24053626227317	0.306187068573018
2.66493050852117e-12	0.980872005599558
1.61901175502715e-12	6.40685300762969e-14
1.71255180893844e-12	6.98346977831635e-14
1.60171325190657e-12	0.0604591554359845
1.00096782006255	0.485809100547984
1.60555736371114e-12	1.08939452504815
0.15950903556364	0.190755991355958
2.52365939970318e-12	1.85613694288531
1.60555736371114e-12	1.08939452504815
1.6148473005722e-12	1.22972929946927
0.284831496123859	1.14073581164153
0.612403526739038	7.27177816365968e-14
1.60203359455695e-12	8.48908023510928e-14
2.45060873050242e-05	1.02268320449841
0.658272750722959	2.25957574412279
1.78591027587571e-12	0.589944834380039
2.77705043615448e-12	0.0183390754180936
0.849491679982149	1.19826008909584
0.644730820662103	7.27177816365968e-14
4.89318391460188e-05	0.805429579809777
0.791280735876655	0.741221566044619
1.60523702106076e-12	6.40685300762969e-14
0.00323155175606385	1.18206437990766e-13
2.46856046383766e-12	7.17567536854524e-14
1.74458607397655e-12	2.24689845555755
0.346330604621388	6.47092153770599e-14
0.585642082324974	1.59352605378544e-08
0.647269018070814	1.14662573472772e-06
1.60171325190657e-12	6.40685300762969e-14
0.554044465863087	6.40685300762969e-14
0.111339543111013	1.15360900470162
0.000288768343705863	6.40685300762969e-14
1.65136636271564e-12	0.857707765356213
0.15957869138909	1.30941262352935
0.000317519498663767	0.282301669538863
0.65892644002736	7.43194948885042e-14
1.60299462250809e-12	0.723385482291351
4.31303373246438e-08	6.66312712793488e-14
0.903237332031605	0.0433140098365482
0.702973879040397	8.13670331968966e-14
0.221239409334832	2.09676490116873
1.66962589378737e-12	0.278059343978252
0.403107339152688	0.95591048390208
0.221239409334832	2.09676490116873
0.00156308346815829	0.48912998208285
0.557964792032131	0.514056865263723
0.574209079649526	0.102152575518922
0.77557460727545	6.40685300762969e-14
0.421876811553466	0.492430078313402
0.481060975185298	9.64231377648258e-14
1.65328841861793e-12	6.69516139297302e-14
2.50956432308642e-12	1.93402235890609
1.60171325190657e-12	8.07263478961337e-14
0.485165927950613	3.58373729830331e-11
0.0911769601185471	6.69516139297302e-14
0.0732562824233243	6.47092153770599e-14
0.471495988434735	1.55480993702104
0.118064718101856	1.94916830770122
0.111339543111013	1.15360900470162
0.636756110485516	0.0982185815360996
0.0301442924291772	6.40685300762969e-14
1.76476766095056e-12	0.887203085628665
2.8151712115498e-12	1.03150333422837e-13
1.94480023046473e-12	1.7587955118485e-09
0.655955849157019	0.175406986464406
0.82759512610987	3.68073705288287e-13
0.190151736799627	1.58650596747492
1.60203359455695e-12	8.48908023510928e-14
1.16486197957752e-11	2.40961741616757e-12
0.000472619521402214	0.410578040120094
1.60203359455695e-12	7.33584669373598e-14
0.292135455699545	2.19618519138784
1.60812010491419e-12	1.29124681264084
3.07049299800855e-07	0.893517194664188
1.60203359455695e-12	0.527868897838652
1.60235393720733e-12	0.855746906657969
3.0208311930943e-12	1.36247158782676
0.284831496123859	1.14073581164153
0.443410732300155	6.40685300762969e-14
0.000321763016579951	2.01697849303598
1.65328841861793e-12	6.69516139297302e-14
0.00104055813881349	0.464334260727477
0.177876645848725	0.740933391624223
0.488689532342729	6.43888727266784e-14
3.99877155937378	1.07320347701214
0.000462492079092649	0.676537343731392
1.60203359455695e-12	1.16535145116678
8.6438057352179e-12	1.01232031031602
0.266928808629458	6.43888727266784e-14
1.60203359455695e-12	0.346843012662918
1.60235393720733e-12	6.72719565801117e-14
1.60203359455695e-12	1.15210984851853
0.481060975185298	9.64231377648258e-14
0.655955849157019	0.175406986464406
0.308463815359379	6.40685300762969e-14
0.000836521347440951	0.644585988467433
0.263591539162687	1.18055845945931
0.319325427415491	2.39039685714471e-12
1.74298436072464e-12	6.63109286289673e-14
1.60203359455695e-12	0.599144942790221
3.99668200961192	0.0876158614983343
0.985922273190586	1.62082502204271
1.64976464946374e-12	1.82396860315976
1.68372097040414e-12	0.48916581009102
2.07005420676371e-12	0.985948237644536
0.733858903524024	0.985707109174106
0.27556873001298	0.369654195146708
1.60203359455695e-12	2.84270931752203
1.60235393720733e-12	0.602783842527634
1.61837106972639e-12	0.308951140901009
0.000673879164288515	0.698477668343723
1.62637963598592e-12	1.31726172810685
0.0026602465438567	0.884852147920011
1.64335779645612e-12	2.17282137168912e-07
0.169655616380498	0.727694234268017
0.515816565187169	0.852808313584711
0.460736104409373	1.3527827809224
1.60203359455695e-12	6.47092153770599e-14
0.589303774106918	1.18336007449149
0.222788774921595	6.40685300762969e-14
0.358701709742158	1.15202655849763
1.65264773331717e-12	1.05956070405104
0.00294146799093388	1.54409278308808
0.0129659831992853	1.0271907739602
0.643523795641773	1.16234074426215
0.15957869138909	1.30941262352935
1.6148473005722e-12	0.802958342457767
3.9340563055412e-07	6.40685300762969e-14
1.62381689478287e-12	1.22598564163801
0.433616329180257	2.39094277503926
0.141739922088937	6.40685300762969e-14
0.0794761825860024	1.01667626307137
1.62381689478287e-12	1.22598564163801
0.520378146275002	1.22176876145753
1.74298436072464e-12	6.63109286289673e-14
0.00554343489870561	1.5972299546922
0.541290185234834	6.40685300762969e-14
0.471495988434735	1.55480993702104
0.557964792032131	0.514056865263723
1.60908113286534e-12	1.29395898037646
2.39360028364852e-12	1.2745095595693
1.77309656986047e-12	7.11160683846894e-14
1.60203359455695e-12	6.88736698320191e-14
1.711213695506e-08	0.893535833156271
4.29537849610637e-11	1.15127676270121
0.00323155175606385	1.18206437990766e-13
2.46856046383766e-12	7.17567536854524e-14
3.17075155347252e-12	0.621391792299163
0.000462492079092649	0.676537343731392
1.60203359455695e-12	0.92326994876307
1.60203359455695e-12	1.31254752904085
0.443163597028139	1.52221288853865
0.411385880120086	1.24038996324675
1.6606562995767e-12	2.10398404036975
0.569378267536911	6.43888727266784e-14
0.000283521358554061	1.01421099463648
1.63214580369278e-12	6.40685300762969e-14
0.775069489644085	1.15151116282433
0.185341696172558	2.26692311820946
1.61004216081648e-12	0.877805568863966
0.263158259287006	1.04335601229214e-12
0.0303492342512239	1.0445800966427e-07
0.0026602465438567	0.884852147920011
0.231961415502812	6.40685300762969e-14
0.849491679982149	1.19826008909584
0.138341699844663	0.86810609926836
0.0911769601185471	6.69516139297302e-14
4.78122413206071e-07	1.26111252230242
0.611106165955941	0.785168525036962
0.382044113856009	0.277705089962304
0.000157620699393701	1.1722544966989
0.150265809199752	1.41016963648117
3.0208311930943e-12	1.36247158782676
1.71447386484073e-12	1.05104034270365
1.60171325190657e-12	2.60723196857307
0.215291678007301	6.56702433282043e-14
0.376979621839915	4.39558167714268e-11
1.79904432454134e-12	8.20077184976596e-14
1.59022395433161e-05	1.06131574428529
0.00128382316649979	0.518597656596413
0.343933515167926	0.885750864333296
0.580064441938036	4.33060464887717e-09
1.10990412197523	1.53827261057065
2.03769959907523e-12	6.50295580274414e-14
0.492683323861478	0.297493819317773
0.701319965993547	0.693744387038017
0.636756110485516	0.0982185815360996
2.11714457636973e-12	3.00384993837498
0.308463815359379	6.40685300762969e-14
1.63374751694468e-12	1.79251556929584
1.67603274679499e-12	6.98346977831635e-14
0.709526768999006	0.363537703591297
1.20535027008587	6.40685300762969e-14
0.520378146275002	1.22176876145753
0.281509338293755	0.114184788304063
0.380194321346969	0.00012863420448765
2.72611595474392e-12	2.22927597877648
0.368163078673137	0.0145895232357474
1.61292524466991e-12	1.26973022978176
0.0303492342512239	1.0445800966427e-07
0.455477659060281	1.85167995079243
0.415793517375365	1.01215996156696
0.77857482088424	6.47092153770599e-14
1.83075824692906e-12	7.43194948885042e-14
0.000929615904143161	1.05713074625888e-13
1.60235393720733e-12	7.74172083174874e-12
0.595362559837743	1.26411382107229
0.000813240096064854	0.0392179072332071
0.301840475062678	6.40685300762969e-14
0.0785424389302697	0.864870828214941
1.60235393720733e-12	8.52111450014743e-14
0.325300802709291	0.257491668436007
1.65328841861793e-12	6.69516139297302e-14
1.61548798587296e-12	1.27205518827383
4.29537849610637e-11	1.15127676270121
1.60171325190657e-12	1.81568605967938
0.0529661243754197	1.01699232822209
0.0529661243754197	1.01699232822209
0.397577186678943	1.30690045305248
0.000157620699393701	1.1722544966989
3.99999999999989	7.30381242869783e-14
0.00220376385518312	0.599647389749878
1.60940147551572e-12	6.40685300762969e-14
0.674272451191314	6.56702433282043e-14
0.560049361947315	2.71143947315709
0.636756110485516	0.0982185815360996
1.63598991549735e-12	0.112467305389733
0.788226994628936	1.19387518583158
0.393594280413072	0.000615395428074041
2.34490820079061e-12	0.544361385609165
1.60171325190657e-12	0.944213217924473
0.501501222535147	6.75922992304932e-14
0.215291678007301	6.56702433282043e-14
1.71351283688958e-12	0.223025347818712
0.792760743665678	0.245277863179307
1.60331496515848e-12	0.709315622813128
1.60587770636152e-12	6.43888727266784e-14
0.000194494046330896	1.14383819592503
0.829557034950324	0.210726269122615
0.111339543111013	1.15360900470162
1.60715907696305e-12	0.0412889212819654
0.553743279067344	6.47092153770599e-14
0.184639577694719	0.181904852334198
1.64335779645612e-12	2.17282137168912e-07
1.60171325190657e-12	6.40685300762969e-14
1.63246614634316e-12	3.2134612829308
0.144345197253802	0.62171499909091
1.60940147551572e-12	6.40685300762969e-14
0.226572267749717	6.40685300762969e-14
0.137516056810835	1.65227556805523
0.494810752015586	6.47092153770599e-14
0.395101687682565	0.335317373383218
1.60844044756457e-12	6.40685300762969e-14
0.321553323180182	1.05392731975507e-13
0.316125725551819	1.50112974630488
1.60779976226381e-12	6.40685300762969e-14
1.61100318876762e-12	1.75552739869047
2.08190688482781e-12	3.42394244783637
0.00459556168827323	1.20769179193817e-13
1.60363530780886e-12	6.40685300762969e-14
0.186435832072121	2.50533567786397
1.60171325190657e-12	0.400910737231133
1.67443103354309e-12	6.40685300762969e-14
0.964135421701212	3.99813185479603e-08
0.170233095110573	0.563286574715235
0.657250342778859	0.55307136678776
1.69781604702091e-12	1.77940663701919
1.7590014932437e-12	1.63935316243981
0.964135421701212	3.99813185479603e-08
0.0151295364553583	6.47092153770599e-14
4.85156714222713e-06	0.82129596286392
2.86651893469742e-10	2.36648156067994e-06
1.62221518153096e-12	1.96427275363415
0.000201418494294947	2.33135053299993
1.60779976226381e-12	6.40685300762969e-14
0.642085713130193	8.25018825813826e-07
0.363462771920447	1.16725511758509
0.518866321899441	0.633064481532012
0.563971783618691	1.12440270283899e-13
2.40192919255843e-12	1.15136199219206
0.321553323180182	1.05392731975507e-13
0.773908520104805	0.970596037576713
1.60940147551572e-12	1.32702304228362
1.61100318876762e-12	1.75552739869047
1.85029914860231e-12	2.2908924823445
1.64335779645612e-12	6.40685300762969e-14
0.398928190076355	0.418531266296539
0.345901425026193	1.60169793723161
1.65489013186984e-12	6.40685300762969e-14
0.0151295364553583	6.47092153770599e-14
1.62958306248973e-12	2.19127471382613
1.61324558732029e-12	2.43019539001781
1.60235393720733e-12	0.208205212495402
3.09194726147885e-12	2.05237263347497
1.62189483888058e-12	6.40685300762969e-14
0.00120067613500784	1.14682668836569e-13
1.60779976226381e-12	6.40685300762969e-14
2.18281481969783e-12	1.99949153428165
1.60203359455695e-12	1.90437833262012
1.85029914860231e-12	2.2908924823445
1.62926271983935e-12	2.86394063286619
0.000201418494294947	2.33135053299993
0.563971783618691	1.12440270283899e-13
0.0534842313191862	6.43888727266784e-14
1.60459633576e-12	1.40264550000037
0.398928190076355	0.418531266296539
0.372829763755233	1.12084232422189
0.321553323180182	1.05392731975507e-13
0.261348196873083	1.22229507243608
1.62221518153096e-12	1.96427275363415
1.60171325190657e-12	1.48805023004623
1.60235393720733e-12	0.41952039665612
1.60203359455695e-12	3.74653128359324e-06
1.67443103354309e-12	1.48570567847811
0.231920540263369	2.04814635292729
1.60235393720733e-12	1.51361736343781
1.61036250346686e-12	1.21257647218055
1.60267427985771e-12	0.711110921039434
1.60171325190657e-12	2.15606925944624
0.0207962227060941	6.2146474173996e-13
1.60331496515848e-12	6.40685300762969e-14
0.207068125745167	1.465678674976
1.63086443309125e-12	0.812550736491536
0.887863221006366	1.18092075659751e-10
0.0705623951155361	0.707605294752366
0.538424428396099	6.43888727266784e-14
1.63022374779049e-12	1.19317281201148
0.000458565421219761	0.584176873316147
1.60235393720733e-12	1.42488810698506
0.0677150415900264	6.40685300762969e-14
2.86651893469742e-10	2.36648156067994e-06
0.440155727384548	6.56702433282043e-14
1.61997278297829e-12	1.14446880393349
1.63598991549735e-12	1.54262627842034
0.0430019759310219	6.98346977831635e-14
1.66033595692632e-12	0.961229965693808
1.60940147551572e-12	6.40685300762969e-14
0.50261692240483	1.08158043759979
1.6215744962302e-12	2.02569050716186
0.421729619083539	0.394446750630336
0.538424428396099	6.43888727266784e-14
1.61100318876762e-12	1.75552739869047
0.372829763755233	1.12084232422189
1.78815267442838e-12	1.68975347240882
1.69365159256595e-12	6.69516139297302e-14
2.02456555040961e-12	2.44043417482243
1.60171325190657e-12	2.15606925944624
1.61100318876762e-12	1.75552739869047
1.60940147551572e-12	6.40685300762969e-14
0.0990903878855175	2.15204984830218
0.608925066873765	0.74314697665823
0.0932940746064723	1.89874637637393
0.782614832418125	6.40685300762969e-14
1.60844044756457e-12	6.40685300762969e-14
1.60331496515848e-12	6.40685300762969e-14
0.316125725551819	1.50112974630488
1.63022374779049e-12	1.19317281201148
1.7590014932437e-12	1.63935316243981
1.61997278297829e-12	2.28395019767064e-10
1.60203359455695e-12	1.62905924711763
1.61036250346686e-12	0.524221824620418
1.69397193521633e-12	2.67491286179706
0.142064536998813	0.000882468758213667
1.60331496515848e-12	0.763413383356989
1.60203359455695e-12	0.888947762129831
0.477816696801043	6.59905859785858e-14
1.6741106908927e-12	1.43443207929648
0.312143598803543	1.65816135401578
1.7590014932437e-12	1.63935316243981
0.657250342778859	0.55307136678776
0.000441368770766556	0.623733381343293
1.61708969912486e-12	1.54121909236556
0.000201418494294947	2.33135053299993
0.50261692240483	1.08158043759979
1.69365159256595e-12	6.69516139297302e-14
0.50261692240483	1.08158043759979
1.68147857185147e-12	1.04177276391749
0.782614832418125	6.40685300762969e-14
1.60331496515848e-12	0.818317597660386
0.915572363520058	6.59905859785858e-14
0.235226194292566	6.43888727266784e-14
0.545778198541234	0.491460671588051
1.60267427985771e-12	1.94363459609714
1.60331496515848e-12	0.763413383356989
1.70582461328044e-12	1.48189375518155
1.60267427985771e-12	0.711110921039434
1.66033595692632e-12	0.961229965693808
1.62926271983935e-12	5.88053003304106e-12
1.61100318876762e-12	1.75552739869047
0.894505606240201	6.40685300762969e-14
1.60203359455695e-12	1.62905924711763
1.69397193521633e-12	2.67491286179706
0.266843312294842	2.26365298712816
1.60235393720733e-12	1.51361736343781
1.60235393720733e-12	0.771323616121191
0.556576056445472	6.40685300762969e-14
1.60235393720733e-12	1.7333021634613
0.432771717016368	6.40685300762969e-14
0.799043937219007	6.47092153770599e-14
1.60779976226381e-12	2.06453619327723
1.60203359455695e-12	1.80848676897253
1.60171325190657e-12	1.54951451975747
1.67443103354309e-12	1.48570567847811
1.90699979771976e-12	2.35600280945133
1.69365159256595e-12	6.69516139297302e-14
0.041895153898822	6.43888727266784e-14
1.65392910391869e-12	1.56407977656513
0.363462771920447	1.16725511758509
1.60171325190657e-12	1.48805023004623
1.62702032128668e-12	2.23536282920211
2.8151712115498e-12	1.10810329499648
0.589190452230478	0.926957288941787
7.91258164916223e-09	1.3722820907418
1.61324558732029e-12	2.43019539001781
0.321553323180182	1.05392731975507e-13
0.599883487288448	2.1273097575791
0.324615779220215	1.14254303642841
0.887863221006366	1.18092075659751e-10
0.312143598803543	1.65816135401578
1.60779976226381e-12	2.06453619327723
0.518866321899441	0.633064481532012
0.657250342778859	0.55307136678776
0.109200685740483	0.801793083075554
1.61068284611724e-12	2.12014989768356
0.642085713130193	8.25018825813826e-07
0.697999969959321	2.31302641887381
1.60171325190657e-12	6.59905859785858e-14
1.61036250346686e-12	1.21257647218055
1.60171325190657e-12	1.63628677981066
1.60331496515848e-12	0.763413383356989
1.68147857185147e-12	1.04177276391749
2.86651893469742e-10	2.36648156067994e-06
1.60331496515848e-12	0.763413383356989
0.608925066873765	0.74314697665823
0.157201053977604	2.48344357495777
1.60235393720733e-12	1.51361736343781
1.60235393720733e-12	1.51361736343781
0.165635184771475	2.24649428249037
1.60427599310962e-12	0.979932922979253
1.63598991549735e-12	1.54262627842034
0.599883487288448	2.1273097575791
0.784808660100291	6.43888727266784e-14
1.61100318876762e-12	1.75552739869047
0.253018951029025	6.75922992304932e-14
0.467791289230031	2.37989868851267
1.67635308944537e-12	1.88862058373418
1.60779976226381e-12	6.40685300762969e-14
1.60267427985771e-12	1.59037657686953
1.60459633576e-12	1.67436027457236
0.752736394701871	6.40685300762969e-14
0.969184053223142	1.92001410220781
0.477816696801043	6.59905859785858e-14
0.657250342778859	0.55307136678776
1.77501862576275e-12	1.7895715698683
0.165172106958112	1.63025878067254
1.63438820224545e-12	1.50632368797403
0.775454216317388	6.47092153770599e-14
1.60203359455695e-12	4.08280199216135e-07
1.60171325190657e-12	1.47942376450378
1.61164387406838e-12	1.69278664256021
1.87272313412899e-12	6.40685300762969e-14
1.76348629034903e-12	2.31240728469542
1.60171325190657e-12	0.182792530889609
2.98203064711534e-05	2.3184940949422
0.666528203115864	0.402228467886093
1.60459633576e-12	6.40685300762969e-14
0.410845636973136	8.61020179096184e-11
1.76348629034903e-12	2.31240728469542
1.60203359455695e-12	0.787123099380201
1.60203359455695e-12	1.77319048720532
0.753176267084078	0.264218837172532
1.91340665072738e-12	2.4735030396283
0.00204929257076228	1.10688175431723
1.60203359455695e-12	0.273653726075023
1.60203359455695e-12	0.224752229171761
2.20395743462298e-12	2.3390236457321
1.60235393720733e-12	1.26401240257554
1.65456978921946e-12	1.7086591423592
0.000559709090511183	0.180389160265483
1.60555736371114e-12	1.00568130730826
8.1394903005186e-11	0.974718469551352
1.611323531418e-12	1.39259617059543
1.77501862576275e-12	1.7895715698683
0.00204929257076228	1.10688175431723
0.0949063686258198	6.56702433282043e-14
0.00204929257076228	1.10688175431723
0.840013174085354	0.757132728207584
1.60171325190657e-12	1.59659836681193
1.62637963598592e-12	1.22582716557654
0.112042740522686	1.33454551207115e-06
0.656153271804339	0.671007415904134
1.63054409044087e-12	1.05005153609556
1.87272313412899e-12	6.40685300762969e-14
2.16807905778031e-12	2.19916383949101
1.65873424367441e-12	1.73770069018266
1.60203359455695e-12	0.273653726075023
1.60171325190657e-12	2.53237013746756
2.53509166720726e-05	1.73209449150599
1.84581435149697e-12	0.217274705718417
0.589469959336303	0.000197996502813189
0.840013174085354	0.757132728207584
0.753176267084078	0.264218837172532
0.000385793458888231	2.01150886282209
2.16807905778031e-12	2.19916383949101
2.53509166720726e-05	1.73209449150599
2.25104780422899e-12	2.4185648532592
1.60555736371114e-12	1.00568130730826
0.58665162367996	2.80773240944988
0.00204929257076228	1.10688175431723
1.60171325190657e-12	1.50022584227747
0.894315825283483	1.00560896422527
1.60203359455695e-12	0.98421485847783
1.63438820224545e-12	1.18558814906141e-12
1.63438820224545e-12	1.18558814906141e-12
0.755744279296631	2.81065957228256
0.666528203115864	0.402228467886093
1.60171325190657e-12	1.11479242332755e-13
0.807498549676935	0.596605687678088
0.589469959336303	0.000197996502813189
0.410845636973136	8.61020179096184e-11
8.1394903005186e-11	0.974718469551352
1.65360876126831e-12	1.31469481351371
0.37047817157586	0.750553321420552
6.38279847155929e-06	1.85723454139987
2.53509166720726e-05	1.73209449150599
1.60235393720733e-12	1.26401240257554
1.14205942354962	2.2908948190231
0.589469959336303	0.000197996502813189
1.62285586683172e-12	1.81381104522108
1.60203359455695e-12	0.787123099380201
1.60203359455695e-12	0.787123099380201
1.84581435149697e-12	0.217274705718417
0.000559709090511183	0.180389160265483
1.60171325190657e-12	1.50022584227747
1.60523702106076e-12	1.70364555407799
0.865281262663693	6.47092153770599e-14
0.249662465583596	2.1399325128338
1.84581435149697e-12	0.217274705718417
1.60203359455695e-12	1.67938360436852
1.60203359455695e-12	0.98421485847783
1.60171325190657e-12	1.50022584227747
0.0949063686258198	6.56702433282043e-14
1.60203359455695e-12	0.0990132455865486
1.63438820224545e-12	1.50632368797403
0.377010708065214	1.79705534430856
1.64848327886221e-12	2.45332419356997
0.0125698172917376	1.30572197411955
0.807498549676935	0.596605687678088
1.77501862576275e-12	1.7895715698683
0.724156363873928	2.04005691408125e-05
1.69717536172015e-12	2.546088966876
8.68384856651534e-12	0.679676872582225
0.461319943012184	3.38509670889088e-05
0.351673551086782	1.22553309920705
1.60235393720733e-12	6.43888727266784e-14
0.57244729952405	6.53499006778228e-14
1.62093381092944e-12	1.33892424695083
2.14565507225364e-12	1.9396422462137
0.649566137690765	7.49601801892671e-14
0.0242720424861091	1.48049672198483
0.269363970430189	9.09773127083408e-14
1.73914024892007e-12	0.378087911921305
0.0502581203510478	0.443032205200317
0.587110802384646	2.57577238373603
0.46855943635035	1.62294954535293e-05
8.68384856651534e-12	0.679676872582225
0.461319943012184	3.38509670889088e-05
0.17584632013623	1.47574007843745
1.60203359455695e-12	6.91940124824006e-14
0.358157728434531	6.53499006778228e-14
1.60203359455695e-12	1.00824233229175
0.00414529677347338	5.94632617571601e-07
0.57244729952405	6.53499006778228e-14
1.60203359455695e-12	1.9261190764349
0.37485120479766	0.787387797438452
0.401480365570726	0.199068237111225
1.60203359455695e-12	0.610205253208888
0.277068980282279	1.36725770475577
0.116562636149713	1.46748338630313
0.0803222326834452	0.000101498329057719
1.60171325190657e-12	2.26520742799574
0.844340305250766	6.40685300762969e-14
1.79199678623295e-12	2.02998458600562
1.79199678623295e-12	2.02998458600562
1.60171325190657e-12	6.40685300762969e-14
1.60555736371114e-12	1.02362147761048
0.0502581203510478	0.443032205200317
1.60235393720733e-12	7.14364110350709e-14
0.649566137690765	7.49601801892671e-14
1.60491667841038e-12	1.03721582209769
1.64431882440726e-12	1.51164696412414
0.6680610839253	0.84387531715372
1.60203359455695e-12	0.694859813792936
1.84837709270002e-12	1.79268774894225
1.60331496515848e-12	2.61913084335782
0.6680610839253	0.84387531715372
1.60203359455695e-12	0.694859813792936
0.6680610839253	0.84387531715372
0.724156363873928	2.04005691408125e-05
1.60203359455695e-12	0.627067862117736
0.269363970430189	9.09773127083408e-14
2.34939299789595e-12	1.8953957608837
0.6680610839253	0.84387531715372
0.0685840040229978	9.70317888005212e-13
1.79199678623295e-12	2.02998458600562
0.402616654053616	0.706693427121458
1.60203359455695e-12	1.9261190764349
0.00665272929512681	1.23652263047251e-13
0.299405761213587	6.50295580274414e-14
1.05266455758942e-06	1.24445649224065
0.6680610839253	0.84387531715372
0.439129494229168	0.364762031447769
0.581448202023045	1.16604724738858e-13
5.30852024041775e-06	1.20010597094878
0.401480365570726	0.199068237111225
0.00964061418887406	0.00280457814211942
1.60331496515848e-12	2.61913084335782
1.69717536172015e-12	2.546088966876
0.325948788342763	1.37151738030572
0.402616654053616	0.706693427121458
0.501252745101115	8.71332009037631e-14
0.351673551086782	1.22553309920705
0.0242720424861091	1.48049672198483
1.84357195294431e-12	1.78142888131184
0.322692185930881	0.000245216886603624
1.60363530780886e-12	6.40685300762969e-14
0.0502581203510478	0.443032205200317
1.22745971869861	1.72825142012849
0.596781044556026	1.47161017503695
1.60331496515848e-12	2.61913084335782
1.22745971869861	1.72825142012849
1.60203359455695e-12	0.627067862117736
8.68384856651534e-12	0.679676872582225
1.60235393720733e-12	7.14364110350709e-14
1.22745971869861	1.72825142012849
1.60235393720733e-12	6.43888727266784e-14
1.69717536172015e-12	2.546088966876
2.14565507225364e-12	1.9396422462137
0.596781044556026	1.47161017503695
0.402616654053616	0.706693427121458
2.34791911532628e-07	1.11904200822168
0.594141138841358	1.37288519756168
0.46855943635035	1.62294954535293e-05
1.72632654290483e-12	9.12976553587223e-14
0.402616654053616	0.706693427121458
1.60267427985771e-12	2.47259208100991
0.322692185930881	0.000245216886603624
1.79199678623295e-12	2.02998458600562
1.60203359455695e-12	1.9261190764349
1.60203359455695e-12	1.00824233229175
0.587110802384646	2.57577238373603
0.27342602739518	0.874862833124545
1.60171325190657e-12	2.26520742799574
1.64431882440726e-12	1.51164696412414
0.17584632013623	1.47574007843745
0.269363970430189	9.09773127083408e-14
1.60235393720733e-12	6.43888727266784e-14
1.60203359455695e-12	1.9261190764349
0.00894207504098997	0.948590589715027
1.60203359455695e-12	0.758572132746072
1.69717536172015e-12	2.546088966876
0.17584632013623	1.47574007843745
1.60203359455695e-12	0.610205253208888
1.79007473033067e-12	1.52492892944324
2.34939299789595e-12	1.8953957608837
0.890671836807534	7.91246346442263e-14
0.461319943012184	3.38509670889088e-05
0.844340305250766	6.40685300762969e-14
0.0447352619212583	1.41433573713808
0.439129494229168	0.364762031447769
2.34939299789595e-12	1.8953957608837
0.351673551086782	1.22553309920705
2.34939299789595e-12	1.8953957608837
0.325948788342763	1.37151738030572
0.0685840040229978	9.70317888005212e-13
1.60235393720733e-12	6.43888727266784e-14
0.402616654053616	0.706693427121458
0.00894207504098997	0.948590589715027
1.60363530780886e-12	6.40685300762969e-14
0.628844074769298	0.881241787784135
1.60203359455695e-12	0.610205253208888
1.79007473033067e-12	1.52492892944324
1.60235393720733e-12	7.14364110350709e-14
1.60171325190657e-12	2.26520742799574
0.439129494229168	0.364762031447769
0.46855943635035	1.62294954535293e-05
1.60203359455695e-12	1.00824233229175
1.71671626339339e-12	1.19590025595812
1.69717536172015e-12	2.546088966876
1.60171325190657e-12	6.40685300762969e-14
1.60331496515848e-12	0.420905516101255
1.61388627262105e-12	6.43888727266784e-14
0.0502581203510478	0.443032205200317
0.370255813146141	1.33763101788583
1.60331496515848e-12	0.420905516101255
0.724156363873928	2.04005691408125e-05
0.277068980282279	1.36725770475577
1.60203359455695e-12	6.56702433282043e-14
1.29946254339451	6.40685300762969e-14
2.3804662349829e-12	0.616339210118885
2.53871550427109e-12	0.629047649595549
0.190584601413843	2.51911373727655e-10
0.587434185351566	7.44105289689539e-05
0.491728486791156	0.698538019157871
1.60171325190657e-12	0.606716591242905
1.60555736371114e-12	3.02819907405306e-12
1.29946254339451	6.40685300762969e-14
1.80436201242596e-10	0.323140579398082
0.0909499294214102	0.893561226850265
0.00403828681488662	0.455119771146036
1.03863181855301	1.64010246286764
1.64335779645612e-12	0.344308477631947
1.61324558732029e-12	6.82329845312561e-14
0.103460271100645	6.75922992304932e-14
0.108687897120469	1.23749342084506
1.62862203453858e-12	0.0829112292699668
2.5621005177489e-12	0.508224284111688
1.64271711115535e-12	6.56702433282043e-14
0.205415236317321	3.4148526530663e-13
1.64335779645612e-12	1.54211970378406
1.68243959980261e-12	6.40685300762969e-14
1.75291498288646e-12	0.018169449425885
1.61036250346686e-12	1.81717452249964
1.84325161029393e-12	2.00880476339955
0.453408686773636	2.61950592067575e-11
0.484256570093983	1.09489983715106
0.66284496996919	0.771553774139616
0.227669574627756	0.231283465701627
1.64271711115535e-12	6.56702433282043e-14
1.62413723743325e-12	0.904668693516417
1.64143574055383e-12	0.676202442318986
0.495370669440629	1.84837709270109e-13
1.8893809519488e-12	0.285906872492827
1.64143574055383e-12	0.676202442318986
0.491728486791156	0.698538019157871
0.172608517153166	6.69516139297302e-14
0.00158799284448898	0.00086471017600288
1.65547093563205e-08	0.652665510006435
9.77029044672795e-06	1.33686202477691
0.453408686773636	2.61950592067575e-11
1.60267427985771e-12	6.79126418808747e-14
1.60235393720733e-12	2.61919461603511
1.61324558732029e-12	6.82329845312561e-14
1.60203359455695e-12	0.830002463530641
1.61548798587296e-12	2.55193871820547
2.26455334680851e-05	0.20969890465917
0.000181392685775603	0.0165776626186308
0.491728486791156	0.698538019157871
0.190584601413843	2.51911373727655e-10
1.68788542485909e-12	6.40685300762969e-14
1.60523702106076e-12	6.59905859785858e-14
2.35804224945623e-12	1.24165568847941
0.00134446301852223	1.16774713678637
1.60523702106076e-12	6.59905859785858e-14
1.88169272833966e-12	7.52805228396486e-14
1.29946254339451	6.40685300762969e-14
1.84325161029393e-12	2.00880476339955
1.60235393720733e-12	0.201482776447652
1.63663060079811e-12	0.492892956883512
1.60203359455695e-12	1.6827471006942
0.418940380489383	1.55903194945575e-07
0.388478864330147	6.47092153770599e-14
1.84100921174126e-12	1.17831321010092
0.535189431705676	0.862382559671403
0.415898384962528	0.725865207916631
0.108687897120469	1.23749342084506
0.605222658619843	0.379483746965751
0.470853168363192	1.8067325481515e-13
2.5621005177489e-12	0.508224284111688
1.8893809519488e-12	0.285906872492827
2.87610740743382	1.36244932633109e-11
0.784761456041741	6.66312712793488e-14
0.66284496996919	0.771553774139616
1.60459633576e-12	6.40685300762969e-14
0.172608517153166	6.69516139297302e-14
0.451828921645083	2.48517211525719
0.0942168474300762	6.59905859785858e-14
2.5621005177489e-12	0.508224284111688
0.196651399221898	1.1659688199441
2.87610740743382	1.36244932633109e-11
3.19573828020222e-12	1.20389849821901
0.587434185351566	7.44105289689539e-05
1.61036250346686e-12	1.81717452249964
0.333692187583417	6.43888727266784e-14
1.64335779645612e-12	1.54211970378406
1.64335779645612e-12	0.344308477631947
0.877165622411232	6.43888727266784e-14
0.361786302291011	6.40685300762969e-14
1.60171325190657e-12	6.40685300762969e-14
0.358469195300268	1.70125262396481
1.64816293621183e-12	2.35038560791968
0.35545738448692	0.108862948450561
2.65852365551355e-12	0.186960471146512
1.6097218181661e-12	1.34703776651305
0.589219822117222	0.469066063396414
0.491728486791156	0.698538019157871
1.60171325190657e-12	6.66312712793488e-14
1.60203359455695e-12	6.56702433282043e-14
0.491728486791156	0.698538019157871
1.60203359455695e-12	1.6827471006942
2.70215701004757	2.51003520401113
0.205415236317321	3.4148526530663e-13
0.433415359069142	0.709995212670686
1.60555736371114e-12	3.02819907405306e-12
2.53871550427109e-12	0.629047649595549
0.484256570093983	1.09489983715106
1.7250451723033e-12	0.657263966013587
0.400113859172879	9.41807392121555e-14
0.00403828681488662	0.455119771146036
1.60171325190657e-12	2.89442632114498
1.84325161029393e-12	2.00880476339955
0.438191747369108	6.40685300762969e-14
1.60203359455695e-12	1.6827471006942
0.205520498220312	6.43888727266784e-14
0.898341238416032	6.56702433282043e-14
0.281697847866921	6.40685300762969e-14
0.418940380489383	1.55903194945575e-07
1.60459633576e-12	6.40685300762969e-14
1.62734066393706e-12	3.06043696767938
2.58313421594397e-10	1.28899552089384
0.32259048691371	0.457173239121351
0.535189431705676	0.862382559671403
1.60267427985771e-12	1.63868121759553
0.451828921645083	2.48517211525719
1.60619804901191e-12	6.40685300762969e-14
0.257650721859197	0.449037650724478
1.60203359455695e-12	1.10169434448269
1.62413723743325e-12	0.904668693516417
1.60171325190657e-12	6.40685300762969e-14
0.275761732025432	1.08612831239942
0.424854274474066	6.43888727266784e-14
0.0230444484302225	6.53499006778228e-14
0.781048783966925	0.888374649913747
1.6555308171706e-12	5.13576565710267e-07
0.291480961180163	1.24929623977169
0.388478864330147	6.47092153770599e-14
1.62381689478287e-12	1.1940426818778
0.0932264994451005	6.75922992304932e-14
0.784761456041741	6.66312712793488e-14
0.257650721859197	0.449037650724478
1.60459633576e-12	6.40685300762969e-14
0.372268581467789	6.56702433282043e-14
0.699567338635019	0.56716417694727
1.60267427985771e-12	1.63868121759553
1.68019720124995e-12	6.69516139297302e-14
0.275761732025432	1.08612831239942
0.637156405433755	1.20456387757185e-07
1.64335779645612e-12	0.344308477631947
1.61164387406838e-12	6.40685300762969e-14
1.60267427985771e-12	6.79126418808747e-14
1.60203359455695e-12	0.920562081195316
0.699567338635019	0.56716417694727
0.388478864330147	6.47092153770599e-14
1.60235393720733e-12	0.176223581820579
0.834614512093932	1.84355578956293
0.00086233943937887	0.200996972821583
0.227669574627756	0.231283465701627
1.60203359455695e-12	1.10169434448269
1.6164490138241e-12	1.49504426603481
0.807944729627852	3.85181438999431e-06
1.76316594769865e-12	0.671861539777198
1.7250451723033e-12	0.657263966013587
1.60203359455695e-12	1.54241044768534
1.62381689478287e-12	1.1940426818778
0.470853168363192	1.8067325481515e-13
0.00364082005376537	9.00162847571964e-14
1.60459633576e-12	0.469914544917177
2.17608762403983e-12	0.772723016640799
1.65547093563205e-08	0.652665510006435
1.17520796917075e-06	9.9946906919022e-14
1.61741004177525e-12	6.91940124824006e-14
2.86898877681379e-12	0.816403765054421
1.60683873431267e-12	0.525719985739167
0.252937786676086	1.63549762509361
0.415898384962528	0.725865207916631
0.0509204285689543	6.43888727266784e-14
1.60331496515848e-12	1.38514175595424
2.64699132009984e-12	0.215446399577842
1.79231712888333e-12	0.726796536636539
1.64143574055383e-12	0.676202442318986
0.000555350691208487	0.572656382851253
1.76316594769865e-12	0.671861539777198
1.61997278297829e-12	6.53499006778228e-14
0.310492527962917	6.43888727266784e-14
1.60235393720733e-12	6.40685300762969e-14
1.60267427985771e-12	6.79126418808747e-14
1.8893809519488e-12	0.285906872492827
0.00113577292570477	1.08916501129703e-13
0.205520498220312	6.43888727266784e-14
0.190584601413843	2.51911373727655e-10
1.64816293621183e-12	2.35038560791968
0.877165622411232	6.43888727266784e-14
0.119930251130267	1.28163948392244
0.589219822117222	0.469066063396414
1.7250451723033e-12	0.657263966013587
1.611323531418e-12	6.40685300762969e-14
1.60331496515848e-12	1.82629229396328
1.61164387406838e-12	1.99059074715494
0.469699555925484	0.680546962831473
1.74234367542388e-12	0.941559727502673
1.90539808446785e-12	0.775476778300644
0.000456394298554844	0.459954251047295
1.61420661527143e-12	2.33409408577112
0.358606206781059	1.63210011161323
1.60171325190657e-12	6.40685300762969e-14
0.000456394298554844	0.459954251047295
0.173021070024439	6.56702433282043e-14
1.66866486583623e-12	0.621646243029534
0.000154161509399605	0.820592014896277
1.62509826538439e-12	1.16288758689805
0.187790824268885	2.45802119062129e-11
0.187790824268885	2.45802119062129e-11
0.000154161509399605	0.820592014896277
0.00119971663687356	1.10919486999305
1.61068284611724e-12	6.40685300762969e-14
1.61164387406838e-12	1.99059074715494
0.000163968960268459	0.934960479046586
1.60203359455695e-12	1.86205846957322
0.360241309210996	1.44711295023773
0.409870949189635	6.63109286289673e-14
0.481053959337403	1.1479608084783
0.253296391009087	5.73958887602299e-10
1.60235393720733e-12	0.758979650920536
1.61420661527143e-12	2.33409408577112
0.469699555925484	0.680546962831473
2.04058268292866e-12	2.07371111059893
7.16691353990923e-07	1.25974503512949
0.00156453075107052	1.14362326186188e-13
0.396098991963649	2.39520513346638
0.187790824268885	2.45802119062129e-11
0.0231895401585788	1.00310991534528
0.692539490176585	0.679421062943357
0.0383996703755457	4.52656298717163e-06
0.246479962095405	2.14239853033093
1.60235393720733e-12	6.56702433282043e-14
1.60235393720733e-12	1.09421477864494
0.000163968960268459	0.934960479046586
0.173021070024439	6.56702433282043e-14
1.66866486583623e-12	0.621646243029534
1.87029413974657	6.82329845312561e-14
1.73369442386359e-12	6.40685300762969e-14
1.60908113286534e-12	6.40685300762969e-14
1.60235393720733e-12	6.56702433282043e-14
0.211067734871252	0.897320365255473
1.60235393720733e-12	0.758979650920536
1.61356592997067e-12	2.3747776465299
3.9999999999999	3.01536213801561
0.543544562106054	0.863259945442227
1.60235393720733e-12	6.47092153770599e-14
0.246479962095405	2.14239853033093
0.211067734871252	0.897320365255473
0.0231895401585788	1.00310991534528
0.246479962095405	2.14239853033093
1.60171325190657e-12	6.40685300762969e-14
1.70390255737815e-12	7.50146384396389e-12
0.246479962095405	2.14239853033093
0.51449236789105	0.598731140319045
4.20038345589157e-06	1.90448108417643
1.611323531418e-12	0.556866947116144
1.61068284611724e-12	6.40685300762969e-14
1.60299462250809e-12	0.533596575584979
0.12720077367164	2.66803812049865e-07
0.253296391009087	5.73958887602299e-10
0.433434668869191	1.82036079032573
1.70390255737815e-12	7.50146384396389e-12
0.433434668869191	1.82036079032573
1.60171325190657e-12	1.18206437990766e-13
1.60331496515848e-12	0.981576628155029
0.396098991963649	2.39520513346638
1.62509826538439e-12	1.16288758689805
0.692539490176585	0.679421062943357
0.156588010896292	6.59905859785858e-14
0.000265531934163135	1.23972605697632e-13
1.6504053347645e-12	0.847255602419548
1.60235393720733e-12	1.09421477864494
1.63887299935078e-12	1.5186192395644
0.264730300715246	1.47892287920621
0.253296391009087	5.73958887602299e-10
0.858891101538971	6.40685300762969e-14
0.000456394298554844	0.459954251047295
0.30032720494379	1.39270171230719
1.70838735448348e-12	1.34396109418357
0.396098991963649	2.39520513346638
1.60171325190657e-12	6.40685300762969e-14
0.358606206781059	1.63210011161323
3.9999999999999	6.40685300762969e-14
0.308138219869828	0.912133904232631
1.60908113286534e-12	6.40685300762969e-14
0.51449236789105	0.598731140319045
0.692539490176585	0.679421062943357
0.51449236789105	0.598731140319045
0.0231895401585788	1.00310991534528
1.60331496515848e-12	0.981576628155029
0.318599081705275	0.879152226820487
0.654671193273783	1.48657981256825
1.60299462250809e-12	0.533596575584979
1.60395565045924e-12	6.63508004732389e-08
0.0231895401585788	1.00310991534528
1.611323531418e-12	1.71584688302346
1.60171325190657e-12	6.40685300762969e-14
0.358606206781059	1.63210011161323
1.73369442386359e-12	6.40685300762969e-14
0.654671193273783	1.48657981256825
0.355967953854006	1.44852009278146
0.329464213300859	0.0932260423740419
0.543544562106054	0.863259945442227
0.00158668502783931	0.749648540037076
1.60203359455695e-12	1.39256463007145
0.433434668869191	1.82036079032573
1.611323531418e-12	0.556866947116144
7.16691353990923e-07	1.25974503512949
0.187790824268885	2.45802119062129e-11
1.60299462250809e-12	0.533596575584979
0.51449236789105	0.598731140319045
1.60235393720733e-12	6.56702433282043e-14
9.43189987917488e-09	0.857463092855832
1.63887299935078e-12	1.5186192395644
0.000163968960268459	0.934960479046586
1.60299462250809e-12	0.533596575584979
1.60171325190657e-12	6.40685300762969e-14
0.692539490176585	0.679421062943357
0.0197473330004853	1.29611917709131e-10
0.490730106456475	1.31580999858314e-09
0.481053959337403	1.1479608084783
1.60171325190657e-12	1.18206437990766e-13
0.12720077367164	2.66803812049865e-07
1.62509826538439e-12	1.16288758689805
1.83780578523745e-12	1.7240433461286
6.42850792102588e-06	6.53499006778228e-14
0.49503185181545	0.415237031729877
1.61164387406838e-12	1.99059074715494
0.490730106456475	1.31580999858314e-09
0.000149753065368871	0.735164889696661
1.66866486583623e-12	0.621646243029534
1.60203359455695e-12	1.23634998662087
1.73914024892007e-12	0.739037065452479
1.73369442386359e-12	6.40685300762969e-14
1.60235393720733e-12	6.47092153770599e-14
0.253296391009087	5.73958887602299e-10
1.61420661527143e-12	2.21636604598001
1.63534923019659e-12	1.00132864684887
0.409870949189635	6.63109286289673e-14
1.61420661527143e-12	2.33409408577112
0.000149753065368871	0.735164889696661
0.0231895401585788	1.00310991534528
0.49503185181545	0.415237031729877
0.51449236789105	0.598731140319045
0.302130638534602	6.43888727266784e-14
0.396098991963649	2.39520513346638
6.42850792102588e-06	6.53499006778228e-14
0.0597763041339898	6.50295580274414e-14
1.611323531418e-12	1.71584688302346
0.409870949189635	6.63109286289673e-14
0.00239690779195717	0.407325240323957
0.543544562106054	0.863259945442227
0.12720077367164	2.66803812049865e-07
0.000265531934163135	1.23972605697632e-13
0.469699555925484	0.680546962831473
1.60203359455695e-12	1.23634998662087
0.0597763041339898	6.50295580274414e-14
1.73914024892007e-12	0.739037065452479
0.554924987448243	0.514932175883504
1.60459633576e-12	1.28391193772513
1.47509045070911e-09	6.53499006778228e-14
0.329464213300859	0.0932260423740419
1.61420661527143e-12	2.21636604598001
0.00855486599509797	0.98202791579337
1.60235393720733e-12	0.758979650920536
0.30032720494379	1.39270171230719
1.61420661527143e-12	2.21636604598001
1.60203359455695e-12	1.39256463007145
1.82947687632754e-12	2.31709853750213
0.000246290660535609	0.155370886697923
1.60203359455695e-12	0.905146455851631
1.6318254610424e-12	6.40685300762969e-14
1.60203359455695e-12	1.19781257501519
9.85489315893947e-11	1.14330046581846
0.0547668254368308	6.43888727266784e-14
1.60171325190657e-12	5
0.309605831523378	2.00247024184436
1.60491667841038e-12	1.93032513692312
4.82712210018431e-08	6.47092153770599e-14
7.09823573449598e-10	0.420860900351507
0.453652532431569	0.747711547622173
2.93619666456789e-10	1.37493208653655
0.000566227281328961	1.47176315797169
0.000566227281328961	1.47176315797169
1.02316664157666	6.56702433282043e-14
1.78174582142076e-12	2.10921837157578
1.60523702106076e-12	1.25698482212324
0.60990605643047	0.302755121647319
0.598895230943156	1.26535359825312
0.149750108545124	1.26768261038885
0.508009116070394	0.338236222024416
1.60267427985771e-12	0.129603555373594
1.60267427985771e-12	0.129603555373594
0.347526045334815	1.17760761442794
0.427893089963388	0.661310685235265
0.787891670205858	2.06795885981984
0.325695213446018	1.1269830021816
0.00264821359972271	0.182639848948878
3.70886313753916e-11	3.98552070606258e-07
1.65136636271564e-12	1.88029615526164
1.60171325190657e-12	1.46300964997971e-08
1.60171325190657e-12	6.40685300762969e-14
0.000578817492069962	0.470047723947712
1.63759162874926e-12	0.792112820511207
0.999222262984415	6.47092153770599e-14
3.70886313753916e-11	3.98552070606258e-07
2.32328507187306e-11	2.3014228392644
0.508009116070394	0.338236222024416
0.121964577969763	6.40685300762969e-14
0.410990723275566	0.653590078735422
0.200183293735006	1.90241554396296
0.0301936771836851	1.00269964112429
0.0059949911364302	1.23604705322511
1.60171325190657e-12	1.0571764235612
1.60171325190657e-12	2.43098333822226
1.60267427985771e-12	2.17564824988818
4.82712210018431e-08	6.47092153770599e-14
0.356935336884903	6.6124168862281e-11
4.82712210018431e-08	6.47092153770599e-14
1.27393952478461e-07	0.969053036800854
1.51404386392779	1.74066630905785
1.78174582142076e-12	2.10921837157578
1.62349655213249e-12	1.57902509413654
0.60990605643047	0.302755121647319
0.356935336884903	6.6124168862281e-11
0.305231160274291	0.729300380579728
0.330973934752812	6.47092153770599e-14
1.64431882440726e-12	1.26309778229216
0.000255232144191522	1.00626723378633
1.60203359455695e-12	1.19781257501519
1.65937492897517e-12	2.10815677635199
1.68340062775376e-12	0.368008914811943
0.0932703405744851	0.36737262343924
1.60171325190657e-12	2.43098333822226
0.47360139810695	3.28166378558523e-09
1.11427987508268e-11	1.94301693483722
0.191773158006209	1.30777171372777
1.64431882440726e-12	1.26309778229216
1.27393952478461e-07	0.969053036800854
1.6452798523584e-12	1.9538884960555
1.62189483888058e-12	6.53499006778228e-14
0.64885275826025	0.360246204626088
1.65136636271564e-12	1.88029615526164
0.821679499022331	0.215242552495521
0.999222262984415	6.47092153770599e-14
2.92825216713424e-12	1.77900181527486
1.63534923019659e-12	6.56702433282043e-14
0.325695213446018	1.1269830021816
0.539600585865348	1.76097281728702
1.63150511839202e-12	2.83766207313419
0.0301936771836851	1.00269964112429
0.149750108545124	1.26768261038885
0.305231160274291	0.729300380579728
9.85489315893947e-11	1.14330046581846
0.437806829706939	1.50964316909897
0.534771050742975	1.32194744698488
0.13720419334391	1.09911201996884
1.61196421671877e-12	1.93545628608286
0.356935336884903	6.6124168862281e-11
0.787891670205858	2.06795885981984
1.02316664157666	6.56702433282043e-14
0.268474541403746	0.747088610473874
1.61612867117372e-12	2.0643861860258
0.664558593330014	1.20812514267151
3.72637500485636e-08	1.23134818741927
1.66289869812937e-12	1.23401772483008
0.453652532431569	0.747711547622173
1.78174582142076e-12	2.10921837157578
1.60203359455695e-12	1.19781257501519
1.70422290002853e-12	2.12721404504533
0.739896837594395	2.86458648533805
0.347526045334815	1.17760761442794
1.61612867117372e-12	2.0643861860258
1.60523702106076e-12	1.25698482212324
0.0566522237680327	6.43888727266784e-14
0.664354812728449	1.21722279191195
0.664558593330014	1.20812514267151
0.275865753077906	2.07853044692003
0.664354812728449	1.21722279191195
1.60171325190657e-12	1.0571764235612
1.68596336895681e-12	1.93032381746949
0.216148084335358	1.2486286952694
1.60683873431267e-12	2.44627714249441
1.60683873431267e-12	2.44627714249441
1.60171325190657e-12	2.81157503285789
3.13871728843444e-12	1.17313372155808
3.99999999999989	0.0331238570140995
0.464971729769332	0.640226795904023
2.93619666456789e-10	1.37493208653655
0.598895230943156	1.26535359825312
0.598895230943156	1.26535359825312
1.64431882440726e-12	1.26309778229216
0.191773158006209	1.30777171372777
0.756662547366537	6.50295580274414e-14
0.204443131239362	0.124339809752195
1.70614495593082e-12	2.1564235517551
1.67507171884385e-12	2.32705696358017
1.60203359455695e-12	0.905146455851631
0.755663870458109	6.40685300762969e-14
1.65136636271564e-12	1.88029615526164
0.149750108545124	1.26768261038885
1.6452798523584e-12	1.9538884960555
0.981883547676701	6.40685300762969e-14
1.60171325190657e-12	2.07650423175097
4.10232154086137e-06	2.84636715405323
2.92825216713424e-12	1.77900181527486
1.62349655213249e-12	1.57902509413654
1.93512497182323e-05	0.763190753187469
1.26952651981461	1.43292486254485
1.60235393720733e-12	1.8228305499188
1.801286723094e-12	0.887937583672493
0.787891670205858	2.06795885981984
0.149750108545124	1.26768261038885
1.6318254610424e-12	6.40685300762969e-14
0.504625895917293	0.630211609768375
0.275865753077906	2.07853044692003
0.843139295224161	4.28330157824457e-12
1.60171325190657e-12	5
0.485525937910265	0.443227734244223
0.325695213446018	1.1269830021816
0.000246290660535609	0.155370886697923
0.561405941166403	0.527087637526948
1.62349655213249e-12	1.57902509413654
0.505110418656064	1.07955473178559e-13
0.121964577969763	6.40685300762969e-14
1.60523702106076e-12	1.08577650139369
1.62093381092944e-12	6.47092153770599e-14
8.40992187953797e-08	6.79126418808747e-14
0.305857986579005	1.06413347372741
1.62189483888058e-12	6.53499006778228e-14
