# Supplementary material for: Diversity of spatiotemporal coding reveals specialized visual processing streams in the mouse cortex
Source: Nat Commun. 2022 Jun 6;13:3249. doi: 10.1038/s41467-022-29656-z (PMC9170684; doi:10.1038/s41467-022-29656-z)
Supplement: Supplementary file 7 — Source Data [file 41467_2022_29656_MOESM7_ESM.zip › source data/FigureS14B_LI.txt]

V1	LM	AL	RL	AM	PM	LI	POR/P
0	-0.255998354622513	-3.80146333223743	-4.90462011935592	-3.10218579298371	0.389947787294338	3.58023550934266	1.44115558815015
-0.255998354622513	0	-4.23807128334652	-5.79420652255332	-3.43026897633829	0.745474223597606	5.23682520762535	2.0772778535192
-3.80146333223743	-4.23807128334652	0	-0.969983985962658	1.00608248009018	4.80746970995173	11.9395013424949	6.804471098018
-4.90462011935592	-5.79420652255332	-0.969983985962658	0	2.21635568805033	6.31044293602321	19.2157229129022	9.12267210262293
-3.10218579298371	-3.43026897633829	1.00608248009018	2.21635568805033	0	4.05238568191714	11.4603215715557	6.04385831437855
0.389947787294338	0.745474223597606	4.80746970995173	6.31044293602321	4.05238568191714	0	3.78760050122939	1.16758585849467
3.58023550934266	5.23682520762535	11.9395013424949	19.2157229129022	11.4603215715557	3.78760050122939	0	-3.01737798869227
1.44115558815015	2.0772778535192	6.804471098018	9.12267210262293	6.04385831437855	1.16758585849467	-3.01737798869227	0
