# Supplementary material for: Diversity of spatiotemporal coding reveals specialized visual processing streams in the mouse cortex
Source: Nat Commun. 2022 Jun 6;13:3249. doi: 10.1038/s41467-022-29656-z (PMC9170684; doi:10.1038/s41467-022-29656-z)
Supplement: Supplementary file 7 — Source Data [file 41467_2022_29656_MOESM7_ESM.zip › source data/Figure S5D left_PM.txt]

lcTF
2.36223271173028
1.8294402677171
0.934803025323303
1.21558220673353
1.10152271962178
4.70878241092968
0.665955707214673
0.863192573761515
NaN
NaN
NaN
NaN
NaN
NaN
NaN
0.619143019161956
4.22859947992971
NaN
NaN
NaN
NaN
1.55996003190022
NaN
NaN
0.721207056124706
NaN
NaN
NaN
0.504118453415272
NaN
0.670823943144182
0.58926939861585
NaN
NaN
NaN
NaN
NaN
NaN
0.64340679508423
1.44995495680934
NaN
NaN
NaN
0.512303677772322
NaN
NaN
NaN
NaN
NaN
NaN
NaN
NaN
NaN
NaN
NaN
NaN
0.652976404168913
0.702364516842431
NaN
NaN
NaN
11.3137084964355
NaN
0.995838378957102
NaN
NaN
0.953749741752662
2.0142322204336
NaN
11.151850158988
6.71641110820439
NaN
0.571176059736342
NaN
NaN
0.751716276743275
1.31508140618435
0.601942835687338
0.594468328746521
NaN
0.973942553949764
NaN
NaN
NaN
NaN
NaN
NaN
NaN
NaN
NaN
11.3136587416041
0.617045765795948
NaN
11.3136855472903
NaN
NaN
NaN
NaN
NaN
5.90562212993961
1.34666057836885
7.23776699389584
NaN
NaN
NaN
NaN
NaN
NaN
NaN
3.01430599209798
NaN
NaN
0.934790695375786
NaN
NaN
11.0256047760962
NaN
NaN
0.684116874891863
0.544668793906615
0.706783023980785
0.54574676262425
0.819259053876229
NaN
NaN
NaN
NaN
NaN
NaN
NaN
NaN
2.05915055229252
NaN
NaN
0.584739196850489
NaN
NaN
NaN
NaN
NaN
0.529859166393022
10.176693846139
0.63008171620966
NaN
0.622611341519159
NaN
NaN
NaN
NaN
NaN
2.66840261056691
NaN
NaN
NaN
0.777418921345707
NaN
NaN
NaN
NaN
0.628697102926673
0.6546478355363
NaN
NaN
NaN
NaN
NaN
NaN
NaN
NaN
NaN
NaN
0.759272725356059
NaN
NaN
NaN
NaN
NaN
NaN
NaN
0.698022568944605
NaN
NaN
NaN
NaN
NaN
NaN
0.697988529828224
3.54067929960361
NaN
NaN
NaN
0.569343467833791
2.34145282053272
0.967621854257192
NaN
NaN
NaN
NaN
NaN
0.559755889948336
NaN
NaN
NaN
NaN
NaN
NaN
NaN
NaN
0.50026870887182
0.534956358116932
NaN
3.46245269696994
0.705654965134089
NaN
NaN
NaN
11.3137084986399
0.670648099284018
NaN
NaN
NaN
NaN
NaN
NaN
NaN
1.29085704362872
NaN
NaN
NaN
0.993884609043489
0.542557847960814
NaN
NaN
NaN
NaN
1.49096997033898
NaN
1.1040449842994
0.551380326188113
0.767353251583901
NaN
NaN
NaN
NaN
NaN
1.22577915035653
NaN
NaN
NaN
NaN
NaN
0.865683624833361
NaN
0.552289807026233
0.617178799934433
0.810343865889797
1.20627880974188
NaN
0.517268245239288
11.3137084980831
NaN
NaN
0.672563491109704
0.507966314071424
NaN
NaN
NaN
0.647804523102005
3.2205229185584
NaN
NaN
0.846435831055791
NaN
2.11649734657862
NaN
11.313708498953
NaN
NaN
1.0976463065436
0.837743991578041
NaN
NaN
NaN
NaN
1.30908778481291
NaN
NaN
9.94650056621938
0.614352987979804
NaN
NaN
NaN
1.58861073972411
2.19632349161846
NaN
NaN
NaN
NaN
NaN
NaN
NaN
NaN
11.3137084989846
NaN
0.649697085423661
NaN
NaN
0.635595017753467
NaN
NaN
NaN
NaN
0.533687109910701
NaN
NaN
NaN
NaN
NaN
NaN
NaN
NaN
NaN
NaN
NaN
0.501025003948067
NaN
NaN
NaN
NaN
1.12822147182134
NaN
NaN
NaN
0.853212794923313
NaN
11.3137070018315
NaN
NaN
NaN
NaN
NaN
0.918602114474888
NaN
NaN
NaN
0.541375076990056
NaN
0.530980164119894
0.6412681003704
NaN
1.15918937864967
NaN
NaN
NaN
8.26525053541963
NaN
NaN
NaN
0.606174205890562
NaN
NaN
0.510495002885377
NaN
NaN
NaN
NaN
NaN
NaN
NaN
NaN
NaN
5.08134396332975
1.24619395379275
1.16764309222363
0.615031087929023
NaN
NaN
0.697090169301198
NaN
NaN
0.562960683226018
0.650677327233535
NaN
NaN
2.95875476689311
NaN
NaN
NaN
NaN
0.51113223741314
NaN
NaN
NaN
2.01395675432191
NaN
NaN
NaN
NaN
NaN
0.837845637934656
NaN
NaN
NaN
2.32839226123617
NaN
NaN
1.5105565959173
NaN
NaN
NaN
NaN
NaN
NaN
NaN
NaN
3.76892800421914
NaN
NaN
0.517211187828013
NaN
NaN
NaN
NaN
NaN
8.68099645297753
NaN
NaN
2.91557873156224
NaN
NaN
NaN
0.546838845783818
NaN
NaN
NaN
0.51011949239935
NaN
0.71377395449323
1.25495878525857
1.72236496460601
2.94011791232615
2.37408142092877
1.34744075477685
NaN
0.911756311110382
NaN
1.00556472133144
1.35236803520711
1.81191524893584
0.545035260099451
NaN
NaN
0.593088853297374
0.53609968822138
1.65128217317741
0.832605568018893
0.889294856652382
0.868539519082742
6.1117308237678
9.44801562587275
1.27563634250829
0.607864300373829
1.26987350130961
2.06454869110073
0.56843147392754
NaN
NaN
NaN
2.20725516523923
NaN
NaN
NaN
0.66693241876135
1.05976695923635
1.19982723606014
0.979084307130558
NaN
NaN
NaN
NaN
1.74247621292657
0.94482245153867
0.767528349302642
0.958448145251213
1.57094026221721
NaN
2.21230211971911
1.85896924541395
2.31159962819158
NaN
0.824175633865777
0.702930001332896
NaN
NaN
0.959229191301064
0.894506639201288
NaN
NaN
NaN
NaN
1.94550552158593
NaN
10.3598898882996
3.89803110487559
11.0440103859576
NaN
1.30843002673806
0.856121818126563
3.63371283614577
NaN
NaN
NaN
2.43978919038852
NaN
0.963930781240593
0.790046226653804
NaN
2.41957923463582
NaN
2.16207525868525
2.26768314225491
NaN
0.852405067134262
1.10473357321724
0.750535536965285
2.02942618185062
NaN
NaN
NaN
NaN
NaN
0.863780973169751
11.3137084989846
NaN
NaN
NaN
NaN
0.754893273714532
0.547138077252574
1.83944159621385
0.5798339067718
NaN
5.35507592900177
NaN
NaN
NaN
NaN
NaN
8.28015046418447
NaN
NaN
NaN
6.43323519369018
0.666109404269339
2.72887612321202
1.95369822848699
3.05989903158769
3.04926514569942
NaN
0.971854485968409
2.62516620700689
0.753414999641659
1.25331078169019
0.778317432154942
NaN
4.23084462200669
0.50542992712488
NaN
NaN
0.740244718441023
0.779003384589199
0.584121151803238
0.505512166785074
0.710645426017785
NaN
NaN
NaN
1.23890397425848
1.45289919990753
NaN
NaN
0.974437762547782
1.26119551296004
0.746877580738654
NaN
NaN
0.556049444171026
1.03077933617157
NaN
NaN
1.19438513187272
NaN
0.856902847441393
NaN
NaN
NaN
1.23554299346957
NaN
NaN
NaN
NaN
0.565256157070066
NaN
NaN
1.46602072275134
0.675640857704202
1.07635190295808
NaN
0.601038145111198
0.727161689430586
1.25481839783557
NaN
NaN
3.24625545099356
4.09040457145822
NaN
NaN
1.38755862199847
0.570293137867818
0.570293137867818
NaN
0.581858103752674
NaN
NaN
NaN
NaN
1.17667713810728
11.3137084568401
0.649918947703473
1.08103769183962
NaN
2.1272610179962
NaN
0.765879534220444
2.38696930710217
0.953649705900183
0.938122529010402
0.680068873535101
NaN
NaN
NaN
NaN
NaN
NaN
1.1065803571625
NaN
NaN
1.02687338235108
NaN
0.567486160834674
NaN
1.39562155160843
0.964880145047729
0.500082567286764
1.43189224415577
NaN
0.710443489472981
NaN
NaN
11.3137084981072
7.36906882165092
NaN
NaN
NaN
1.77975037679993
0.86547871636247
NaN
9.98766156002455
NaN
NaN
NaN
NaN
NaN
0.856757419236628
0.980580789777765
NaN
NaN
10.4164807492794
NaN
2.56320903293932
1.32673239827912
NaN
3.24950305472648
0.700613287364508
NaN
NaN
NaN
1.41344358505363
0.708726929289675
1.24722211564334
NaN
2.25622056441627
NaN
NaN
NaN
6.54752283357144
0.802357468292268
1.29117249446189
NaN
2.30590233023035
NaN
1.8048568033555
2.00197708111365
NaN
NaN
NaN
NaN
NaN
NaN
NaN
NaN
NaN
4.05598208364353
1.91431031508981
NaN
NaN
NaN
0.503594764320555
NaN
NaN
0.892712301288548
NaN
NaN
NaN
NaN
1.24328204456919
NaN
NaN
6.60684393973476
NaN
NaN
NaN
NaN
NaN
NaN
NaN
0.552813017244229
0.828699994366435
6.68046654501124
1.3478026803293
NaN
NaN
NaN
NaN
NaN
NaN
10.0230437241868
NaN
NaN
11.3137084989729
2.70440920204474
0.924790960239308
11.3137084989846
0.658180667602442
1.78262591808544
NaN
0.962862107086846
NaN
0.951369008234105
NaN
0.773747421555341
NaN
NaN
NaN
NaN
1.26159194808855
NaN
1.00908760666682
NaN
1.63881752858987
7.65719072370809
NaN
NaN
1.89919805204896
NaN
11.3137051894286
NaN
1.00747777639894
NaN
NaN
0.863777848594977
NaN
11.3137084620678
NaN
11.3137084327101
NaN
NaN
1.54422416496262
NaN
NaN
NaN
0.625324240120988
NaN
NaN
NaN
NaN
11.1146370519147
NaN
1.29542164260569
2.32845427914581
NaN
0.739730758191515
NaN
NaN
NaN
0.704510123736826
NaN
NaN
5.14043405250867
NaN
0.820877439076929
1.31235138438475
3.24999921556422
0.977367053345611
NaN
NaN
11.3137084414251
0.604180945416241
NaN
4.03237853378425
0.790506642203736
NaN
0.908450942165994
NaN
NaN
0.683541085529214
NaN
11.3137084989839
10.1668244280204
NaN
1.11067545775355
NaN
2.51032419894437
NaN
NaN
1.55754840248407
6.98113304269631
NaN
0.525448439390366
NaN
NaN
0.610348665542106
0.550167337262222
0.727711603009184
1.53733716951212
1.88039372475622
4.1727442960345
NaN
NaN
NaN
2.11754955388845
NaN
0.592183773026785
NaN
NaN
1.51525524491773
1.0916858057472
1.49566993781
NaN
0.638102210952428
NaN
1.00195315162387
NaN
NaN
1.93092798182872
NaN
0.807881139775061
NaN
NaN
1.93419088013094
NaN
NaN
NaN
0.527358448177317
NaN
0.618977946094559
3.06727832357705
1.16802920994723
NaN
0.656941904716277
1.91820420167355
NaN
1.42100600872805
3.76071223175049
NaN
0.558604014390032
3.83346900890817
0.508006840255882
1.65209758510046
5.69209412077493
NaN
NaN
6.3128571010707
NaN
0.757769462712308
NaN
NaN
1.70744657064103
1.16684306090333
NaN
NaN
NaN
10.4753288756353
NaN
1.48627636198609
0.846358801612893
NaN
NaN
4.14998892404524
NaN
NaN
4.16184288218372
NaN
4.59116787337551
NaN
NaN
NaN
NaN
4.14926491183372
0.75348082985373
NaN
NaN
NaN
NaN
NaN
4.341462720949
4.14192305754615
3.97337994588393
NaN
4.59399212206542
1.69951126543977
3.20294805860806
0.656610049202635
1.19215309682998
1.72203386087908
NaN
1.51492384095395
NaN
0.937322318861955
NaN
NaN
NaN
NaN
NaN
4.19064044076147
NaN
NaN
NaN
0.979308115589553
0.771883289471496
NaN
10.1523624579229
2.58271779525996
NaN
0.878690293521554
NaN
3.86091005782938
NaN
0.602041719542949
NaN
NaN
NaN
1.75721365417536
NaN
NaN
2.05208147032551
0.971327021334293
0.71231090306408
10.1470687930336
11.3137084904116
4.10032747343343
NaN
4.148780574353
0.789246317826394
10.679876142426
1.63649174117599
NaN
NaN
NaN
NaN
NaN
NaN
NaN
2.81191552028762
NaN
NaN
NaN
NaN
2.61262315136128
NaN
0.6155994782607
NaN
NaN
NaN
0.68780564643743
NaN
NaN
1.92956274735861
NaN
NaN
7.56822811011763
0.903727377818039
7.89518015373134
NaN
0.585980848873214
2.31606803644061
2.767931955062
2.81280743336978
NaN
NaN
NaN
3.02609002639083
NaN
NaN
NaN
NaN
NaN
NaN
NaN
NaN
NaN
NaN
NaN
NaN
NaN
NaN
NaN
NaN
NaN
NaN
NaN
NaN
NaN
NaN
NaN
NaN
NaN
NaN
NaN
NaN
NaN
NaN
NaN
0.508893490819502
1.03245218869841
NaN
0.622144832198144
NaN
NaN
NaN
5.52577924998091
7.97008249968557
NaN
NaN
0.819410130534956
4.89398748225659
NaN
NaN
NaN
0.569120067409322
NaN
NaN
2.76944621841876
NaN
NaN
NaN
5.87295652626126
0.588484338616695
NaN
NaN
NaN
NaN
NaN
2.37431209022718
NaN
2.47704689227156
1.01141872967733
2.75675107296281
NaN
NaN
NaN
NaN
NaN
2.56016414395585
NaN
NaN
NaN
NaN
NaN
NaN
1.12097274242913
NaN
NaN
NaN
0.854906129058209
5.31835296814343
0.57774862218215
0.717838613878845
NaN
NaN
0.837720817313453
0.672486663351678
NaN
0.919556711933913
2.92115428283462
0.879988825620351
NaN
NaN
NaN
NaN
NaN
NaN
NaN
NaN
NaN
NaN
NaN
NaN
NaN
NaN
NaN
NaN
NaN
0.560715131328579
NaN
0.735131560011345
NaN
0.519312337005955
NaN
NaN
0.594912717282126
NaN
NaN
NaN
0.6720796626464
NaN
NaN
NaN
0.500952693015699
1.8900501182809
NaN
NaN
0.542858026626388
NaN
0.557872915820639
NaN
NaN
5.71976496854586
NaN
NaN
NaN
NaN
3.27416687037007
NaN
NaN
NaN
NaN
NaN
NaN
NaN
NaN
5.05397155494639
NaN
NaN
2.35436881002509
NaN
NaN
NaN
8.34677801463239
NaN
0.761237186266171
NaN
NaN
NaN
1.02823016658804
1.73131203159887
4.48161729168277
NaN
NaN
2.67114325085462
0.724659088296458
NaN
NaN
1.23763171794558
NaN
NaN
NaN
NaN
5.56728958345588
NaN
NaN
NaN
NaN
2.87741898766105
0.727785761351361
2.8247267863153
NaN
NaN
0.831422768806778
NaN
NaN
NaN
NaN
NaN
1.23007359517661
NaN
NaN
NaN
NaN
NaN
NaN
NaN
NaN
NaN
0.622944203542932
0.710833316599795
1.86028136248797
3.02809742314852
NaN
0.658851508883923
NaN
0.640356335936025
2.62883997041749
NaN
NaN
NaN
NaN
NaN
NaN
NaN
0.621884192902331
NaN
NaN
NaN
0.663622058135559
6.85063471894503
NaN
0.746111410722046
NaN
NaN
NaN
NaN
NaN
NaN
2.83215772148928
NaN
NaN
NaN
NaN
NaN
NaN
NaN
3.23051313324357
NaN
NaN
NaN
1.16432486938399
NaN
NaN
NaN
NaN
NaN
NaN
0.646619864004413
NaN
NaN
NaN
NaN
10.4155707668603
NaN
1.05779611311871
NaN
0.902087884537815
11.3137084983
0.688983664772294
4.36973346413237
NaN
NaN
0.512243748332101
NaN
NaN
NaN
2.65923303528512
NaN
NaN
4.27295183968755
NaN
NaN
NaN
NaN
NaN
2.79661245475297
0.683494846206143
NaN
NaN
0.55173240804076
10.2599572727791
NaN
2.15679741663326
0.971072462192895
NaN
NaN
NaN
NaN
NaN
NaN
NaN
NaN
NaN
NaN
3.58361765336498
0.615433967249369
0.730254254651643
2.68603386817912
0.577432497914753
NaN
NaN
NaN
3.28040169734526
0.633655614645005
1.32284109182304
NaN
1.34869431941098
0.532182296687944
NaN
NaN
NaN
1.01729011522088
0.665988407464136
0.546812272130865
NaN
NaN
NaN
NaN
NaN
0.776948578646304
0.510572689986516
NaN
0.745924227025813
NaN
0.505691525399712
2.06910656827743
NaN
NaN
NaN
0.824459451340066
NaN
1.31096544060482
1.13009834543897
NaN
NaN
0.534378034617143
NaN
NaN
0.654227199517684
4.36041104253953
NaN
NaN
0.599381335201778
0.690062231035481
1.95070595170078
NaN
NaN
NaN
1.34897549501072
0.572873783802067
NaN
NaN
0.648987498024634
NaN
1.34216259615503
NaN
NaN
0.573894077012225
1.25795276167368
NaN
0.698238423045194
NaN
NaN
NaN
NaN
NaN
0.675942877629037
0.749503077180825
1.33727100189723
0.701508630469749
0.542658920817233
0.918404775392543
NaN
0.601770763746896
NaN
NaN
1.02702934059307
2.65832596580571
NaN
NaN
NaN
2.70056331907506
NaN
NaN
NaN
NaN
NaN
NaN
4.40781112758661
NaN
NaN
NaN
NaN
1.23658929342988
NaN
NaN
NaN
0.529456794736467
NaN
NaN
NaN
NaN
0.638862269845315
NaN
NaN
0.803663238227889
NaN
NaN
NaN
NaN
0.566456359902085
0.802197797009755
NaN
3.3888433107148
NaN
0.553532239673309
NaN
0.687528686323658
1.05108357433424
1.2155769888847
NaN
NaN
NaN
NaN
2.63747074027648
1.01934325451033
NaN
NaN
NaN
1.82152253296714
NaN
NaN
NaN
NaN
0.526739139939522
NaN
0.636284846415552
NaN
0.644204245033395
NaN
NaN
NaN
NaN
NaN
NaN
NaN
1.03170019537681
1.08573594437298
NaN
NaN
NaN
1.18065854638604
NaN
NaN
NaN
0.509361649469389
NaN
NaN
NaN
0.529325109592193
NaN
NaN
0.523827671088405
0.720152766638219
0.922399375733892
0.733898726455727
1.15997258504193
NaN
NaN
NaN
0.544110524863065
NaN
NaN
NaN
NaN
NaN
NaN
NaN
0.73911801420472
1.29866329795073
NaN
0.626988471106038
5.49286883560618
0.642988639193866
NaN
0.653715919993397
NaN
NaN
NaN
NaN
NaN
NaN
NaN
0.850732656963567
NaN
2.15631108055318
NaN
NaN
NaN
NaN
NaN
NaN
2.85336563815143
NaN
NaN
NaN
0.693440724662506
NaN
0.580426653199456
NaN
NaN
0.521334862527326
NaN
NaN
2.96449295707967
5.0220881003732
NaN
0.777449896321427
3.63335556097449
1.83971511546647
NaN
NaN
NaN
NaN
1.3411458375762
NaN
1.48435967091804
1.61146688757897
0.72454910009743
NaN
1.36081834651719
1.10671119846291
NaN
NaN
0.843649995436313
NaN
0.862892365655693
0.770548528113341
NaN
NaN
NaN
NaN
0.747719189257928
NaN
NaN
1.16862724552213
0.534801566319994
NaN
NaN
NaN
0.814416944646084
2.76469152060665
NaN
NaN
NaN
NaN
NaN
NaN
0.804865738744175
0.803512877984227
NaN
NaN
2.12986326638977
0.877367472667511
1.32307505751602
NaN
0.776325731475463
5.0669564799588
2.41028127083186
NaN
NaN
0.51128590754848
NaN
NaN
NaN
10.4337870297611
NaN
NaN
NaN
NaN
NaN
NaN
0.547144963077767
1.5460262127413
NaN
0.952699144426388
NaN
NaN
0.550923061993273
0.733905772835836
NaN
NaN
1.25614705460353
NaN
5.51339218817814
NaN
NaN
NaN
0.980239339342978
NaN
1.54151933436264
1.2384673545428
1.64046927371797
1.73486086567055
NaN
NaN
NaN
NaN
NaN
1.04801947493065
3.81326045441275
NaN
0.840682967861006
3.30156635975914
1.54485502398579
NaN
0.624216144761915
NaN
0.633510988056144
1.64338907153535
0.894051401597353
NaN
NaN
NaN
NaN
5.65285979966258
NaN
1.18502912833045
1.75225300572527
0.751654125688796
NaN
NaN
0.564004948162944
1.04411748373855
NaN
NaN
0.801377705398285
1.57073849914189
0.753496139150289
NaN
2.24981625699698
0.876953794635474
0.993494669618492
1.33526324746148
1.01444425239425
0.56407107599388
0.779406897792634
NaN
0.584867364321745
1.23744873771887
NaN
0.66271020687167
0.914341239146187
1.24143771845183
0.606303383424443
0.590294963518773
1.16221344279451
5.52288637079593
0.582422355156949
NaN
NaN
2.18817866376558
NaN
NaN
3.65437627976465
NaN
NaN
0.830893712647813
0.660744430611553
0.531842928165264
NaN
0.709102862280039
0.62799286756069
0.973668891617374
0.517116120377533
NaN
1.40554758254603
NaN
4.26679590855087
NaN
0.703725781288362
1.05543022516237
0.897577679156263
NaN
0.502731612676352
NaN
NaN
NaN
NaN
NaN
NaN
NaN
NaN
NaN
NaN
2.09725311565432
NaN
0.925875902789223
0.52782620412371
1.82209081437355
NaN
0.796234830060069
NaN
NaN
NaN
NaN
NaN
1.67101162563834
0.6129165730261
NaN
0.670987896375126
0.546613789524433
NaN
NaN
NaN
11.3137074165817
3.71388582686113
0.720428752753612
0.523768200032956
NaN
NaN
0.599151475030897
NaN
1.61924889086541
NaN
NaN
0.624083288047459
NaN
1.4886743039072
NaN
NaN
0.615615062059375
1.5163628020484
NaN
NaN
NaN
6.68561389596542
NaN
NaN
1.54468511937734
NaN
NaN
4.33161274551936
NaN
NaN
0.52476171862221
NaN
NaN
NaN
0.51553340164696
NaN
NaN
NaN
NaN
NaN
0.708101604036894
NaN
NaN
5.51841205287142
0.753099037734106
NaN
NaN
0.592676687955823
NaN
NaN
0.930055668520904
1.49267821146832
NaN
NaN
0.504937709231448
6.14541336136663
0.503786623305176
NaN
3.04663490633601
NaN
0.52437333828752
5.84808272978421
NaN
NaN
0.625403354702931
NaN
0.671334139086848
NaN
NaN
NaN
NaN
1.67782517757485
NaN
5.87038801820481
NaN
0.580096082389952
NaN
1.00566351123575
NaN
NaN
0.61699970906086
NaN
3.01765164841982
5.34616950621139
NaN
0.958614757646495
NaN
NaN
NaN
NaN
NaN
NaN
NaN
NaN
0.796298087291832
1.94410844434104
NaN
NaN
NaN
10.0863335042365
NaN
2.55305250406129
1.30759013154299
NaN
NaN
NaN
0.591518915102665
1.89392566552854
NaN
NaN
4.03847214245485
NaN
NaN
2.12469471833721
NaN
0.547068948331278
0.687631490483591
0.800407743563126
NaN
0.693489165267935
NaN
0.545123045631158
NaN
NaN
NaN
0.656083339933571
NaN
NaN
NaN
NaN
NaN
NaN
0.59988031352545
NaN
NaN
NaN
NaN
0.541122330224493
0.861730305824905
NaN
4.61936813535572
0.520830142897781
0.595546300580282
NaN
NaN
0.785344655412309
NaN
0.929782670018043
NaN
NaN
0.522432870114561
NaN
3.63564116414302
NaN
NaN
NaN
NaN
NaN
NaN
0.636273648820316
NaN
NaN
0.562114464112585
0.836125045943784
NaN
NaN
NaN
NaN
6.56656404193407
NaN
0.670965666542773
NaN
NaN
NaN
NaN
NaN
NaN
NaN
10.6363639970274
3.47391123551071
NaN
NaN
NaN
0.526795817289427
NaN
NaN
0.658033947767383
NaN
NaN
NaN
0.656256959616947
NaN
NaN
NaN
NaN
4.68062196994386
1.27072468295979
0.532984239232182
0.501225306415158
0.623302788238325
NaN
NaN
NaN
NaN
3.74220737271802
NaN
NaN
NaN
NaN
NaN
NaN
NaN
0.530785559833187
NaN
0.620793449813517
NaN
0.585369134363296
1.74441219260904
NaN
NaN
0.731182032089597
NaN
1.31396976647894
NaN
NaN
NaN
NaN
NaN
NaN
NaN
NaN
NaN
NaN
NaN
0.544791554771228
0.638182175275591
NaN
NaN
NaN
NaN
NaN
1.55616926234826
0.798118914613371
NaN
NaN
0.711376377900782
0.572037025641972
NaN
NaN
NaN
NaN
NaN
NaN
NaN
NaN
5.90999124536765
NaN
NaN
NaN
3.45928524198442
NaN
0.664539506032237
NaN
NaN
NaN
NaN
NaN
NaN
3.6932329644203
NaN
NaN
0.57045320774908
0.551157540417454
NaN
3.21899964125651
NaN
NaN
NaN
NaN
NaN
NaN
NaN
NaN
NaN
NaN
NaN
0.518211616815753
NaN
NaN
NaN
1.03401355538097
5.78999885083824
NaN
0.815762516643014
NaN
NaN
0.868605130616037
NaN
NaN
NaN
NaN
NaN
NaN
NaN
NaN
NaN
NaN
NaN
NaN
NaN
0.579997259104744
NaN
NaN
NaN
NaN
0.591859325230706
NaN
NaN
NaN
NaN
NaN
0.712140700228748
NaN
NaN
NaN
0.596550892469044
0.515418769065398
8.69066185128349
NaN
NaN
NaN
0.686970314539036
NaN
NaN
NaN
NaN
NaN
NaN
0.52130252442531
NaN
NaN
0.512692351942705
NaN
NaN
0.635398635041827
NaN
NaN
NaN
NaN
0.687709527136777
NaN
NaN
NaN
NaN
NaN
NaN
NaN
0.573434386927633
NaN
NaN
NaN
NaN
NaN
NaN
0.879500269025006
