# Supplementary material for: Diversity of spatiotemporal coding reveals specialized visual processing streams in the mouse cortex
Source: Nat Commun. 2022 Jun 6;13:3249. doi: 10.1038/s41467-022-29656-z (PMC9170684; doi:10.1038/s41467-022-29656-z)
Supplement: Supplementary file 7 — Source Data [file 41467_2022_29656_MOESM7_ESM.zip › source data/Figure1H_AL.txt]

Amp
0.306197333017741
0.179970900675535
0.742748358247001
0.194260215404559
0.360512659505378
0.235519196343692
0.59837732727517
0.200245587902552
0.270196028075099
0.320841626889118
0.642440725045488
1.1
0.341388487997006
0.206350233232572
1.00063692577528
0.3138813898684
0.534789778231715
0.256491707337907
0.546835490953795
0.551169343994828
0.851954716522025
0.275135301422564
0.270302938805231
0.161414280386797
0.358293941331292
0.237125934581719
0.517756895549997
1.1
0.585328632450821
0.231931796207864
0.166788539070201
0.287264599340416
0.424290074326157
0.571622314021462
0.672251500599877
0.145130945414059
0.470766753857128
0.263018103815018
0.20113953758631
0.322923145214256
1.1
0.364528640682678
0.336056205771442
0.374430090118155
0.284401935002282
1.1
1.1
0.138908314617031
0.215291574755434
0.91646890917673
0.187173407018896
0.416906567229605
0.275585302013119
0.231825539113206
0.152791835549481
0.309110960981747
1.1
0.252089267598892
0.188488365394561
0.773386945956161
0.423149117376517
0.723880837943022
0.33603421502066
0.384497050719068
0.251783328950655
0.634992183650827
0.298005779412021
0.606642550279873
0.127873804012165
0.254013440993892
0.248988100291499
0.313836090766734
0.0919591369554821
1.1
0.148664370404868
0.183463247140585
0.110389776197717
0.329572563543294
0.111755022975847
0.129112971207027
0.1208176560965
0.215648800538084
0.178114209553183
0.23600604255384
0.1574913122303
0.155242714470828
0.165869946748028
0.132680011400509
0.252587779584302
0.439269128034335
0.235572359530342
0.161854266686646
0.393178427721525
0.344436389206873
0.265997119473157
0.277132887563477
0.24200079338487
0.157273673826603
0.202578968343509
0.327010801439086
0.281071969753588
0.242344917868597
0.348614960819085
0.539258510427962
0.20478616889285
0.399676522070299
0.344113389928032
0.11277688181465
0.273148875335103
0.363945383397945
0.151400295376212
0.118239390595812
0.185073149699085
0.222932873401851
0.279272663326945
0.120425274211251
0.964607371470957
0.417137319592065
0.349028734159956
0.0749926738367379
0.422132789688554
0.173010952726621
0.116954986529777
0.267607056036321
0.365686136979722
0.691119539825969
0.212641479417193
0.103723841249187
0.460035574342344
0.31497577222234
0.965607687461778
0.188746137257932
0.239565165903976
1.1
1.1
0.187452543431026
1.1
0.349561984143264
1.1
0.411030234219402
0.203718166203721
0.630253935463907
0.363265190161703
0.449039152524201
0.359793799872534
0.150938574698312
1.1
0.138047747525081
0.431461698640727
0.381166336757501
0.47491462062166
0.162471970067098
0.423991228695972
0.221765324354858
1.1
0.984991003047004
0.271779185453723
0.187970007214146
0.68222152496511
0.308734983254116
0.65848416329217
0.656663319490244
0.500055263025735
1.1
0.351017097111984
0.349332268756926
0.634310001992925
0.264567785241842
0.422803454857157
0.770314754373514
0.194148788977037
0.136826225356433
0.199199373062024
0.495159974375454
0.118396711239423
0.396948122247017
0.793793097947539
0.464640110538288
0.156334303314205
0.238511416224807
0.259157251697284
0.391142100436232
0.465237337227529
0.605100333989
0.381153531211385
0.214243478675785
0.735684391451923
0.250945697525089
1.1
0.929281613702869
1.1
0.573363790649697
0.123107911890691
1.1
0.48005773563916
0.255605601709664
0.217319775849049
0.643282676420303
0.100412244810148
0.195541317636202
0.235851036553844
0.21211593474696
0.193531081572417
0.848651326400182
0.309523957385718
0.486657058289977
0.115831280730758
0.185364989848757
0.198397447155561
0.142873580381204
0.194444847229655
0.0872722492403659
0.178256672452278
0.180580663178114
0.118160330620324
0.119206550726393
0.0670905389581357
0.297046899349225
0.369481696231257
0.13633099313719
0.101634588623814
0.152340764788737
0.0828042410804247
0.162426545752184
0.232683285434858
0.179781584545862
0.204642287037992
0.178499848725291
0.14982695910605
0.263215885214449
0.528580280293335
0.930632339197744
0.0882723653239893
0.127027803846941
0.303328632929453
0.60933050059312
0.209446447627567
0.512001967829936
0.101068101585095
0.236244024844057
0.136627865286471
0.877886791617365
0.285135337082647
0.0996835778153422
1.06259968858406
0.154371336591689
0.164084217871994
0.152686542899995
0.143210180993719
0.206373822905619
0.172185494679601
0.235084310611289
0.126232226150595
0.174113059185915
0.301304269661518
0.257012814346431
0.172648414603911
0.173108284120079
0.311809295566892
0.273244671966042
0.349358695205945
1.06657923003338
0.664431130472623
0.364235552795739
0.164338595540081
0.255945765198273
0.325444565390423
1.1
0.123482528288132
0.175808109672354
0.918673172315574
0.443576882577616
0.213616604664927
0.217806335899602
0.279658599032614
1.06463628429813
0.327444962462141
0.448637911547001
0.409520138094692
0.241520291340581
1.1
0.169541060459969
0.228781371006205
0.187089517011203
0.308359210086809
0.0285817120722342
0.268742145559076
0.230667312130675
0.194535823403391
0.135262545161701
0.37052426100567
0.205847906707549
0.676951041529701
1.1
0.629245627984401
0.257336487575419
1.1
1.1
1.1
0.349905060906589
1.1
0.573802695018632
1.1
0.242966525591967
0.719923594501666
0.151121154356574
0.264934405544877
0.202243667248069
0.738458008834651
0.206323001733668
0.207695344476835
0.169288278146106
0.237517863216274
0.422907600112056
0.726568070873441
0.165890860628552
0.221323252866897
0.203677053626002
0.189277126977766
0.85999216672636
0.225303557014665
0.225383070986553
0.238670284375362
0.782944134794976
0.742664611405557
0.742483337453743
0.264280749785715
0.298220511690399
0.201539478534562
0.42306471372756
1.1
0.413588651983674
0.556630180149607
0.201729825751604
0.385724025450011
0.229383251362393
0.192024598434816
0.90956970963137
0.38358653879494
0.432076160747287
0.608860805995032
0.209092248649809
0.13810135756345
0.110742200069389
0.301162465071345
0.160443932823304
0.18545770971757
0.086891577065132
0.821844477030989
0.238423599932869
0.20116646249711
0.150696098948303
0.760605034994346
0.113846602024545
0.711004866376648
0.079506336042125
0.359941582421653
0.308670302212231
0.263141298945045
0.151791549440662
0.494393911351469
0.156048416733401
0.130835167665613
0.262691386459841
0.405930396889873
0.249053986452229
0.741104295742829
0.186958489473311
0.566427311288011
0.415564463248152
0.389480718754165
0.141403458244158
0.11523560046619
0.222357602682539
0.135065109603652
0.159701831937044
0.811654872545849
0.176774727352529
0.162386172566946
0.205643678314666
0.156647656434464
0.141651450351533
0.142748424463233
0.153646373980243
0.122151769671511
0.125000210318638
0.152813104319815
0.229864561236471
1.1
0.541436556799486
0.426189216877881
0.239661513724988
0.138402808418546
0.113794332867034
0.301259497304859
0.113027918070318
0.214667252957688
0.16921551286608
0.719898634807333
0.0935581969285398
0.23312058321673
0.404966223132491
0.198625446620895
0.239964307908774
0.261851987835632
0.154748134309757
0.296999049128963
0.153815206174033
1.1
1.1
0.237121598810559
0.472942833247633
0.529711891126999
0.257252042529023
1.1
0.145160342174535
1.1
0.450239898869798
0.518824555063014
1.1
0.416595484001347
0.207625432291051
0.859471329513122
0.177167585524342
0.231173253654068
0.119260122554231
0.102572279813335
0.200172755159092
0.185855321877216
1.09243534929186
0.438606236825847
0.199527373793759
1.1
0.304524098777725
0.294108967551718
0.186737305244332
0.311695399950989
0.301052341745972
0.247406104051413
0.590377485776152
0.56967739811156
0.205740108935997
0.326859693515925
0.458804740018305
0.179444454165575
0.72466520914659
1.1
1.1
1.1
0.481858131967761
1.1
0.810298878554044
0.22025975151525
0.263933162215553
0.210330326979552
0.234623368795769
0.223650222117307
0.155665359927076
0.139615785344414
0.287917607568377
0.163118335239957
0.2187934978986
0.346667561376716
0.0974769815265684
0.249549244456379
0.112125812881359
0.204683887392348
0.397763627809878
0.194726252803204
0.0658388373903975
0.1723176988798
0.201474377060394
0.67790192024954
0.157624338501221
0.206427851192357
0.228876493714448
0.187751351028997
0.154556684570845
0.109644324792339
0.101675029478566
0.163633363238149
0.449215346493278
0.234446247646724
0.146890895833733
0.117161048572797
0.277982393454386
0.15605953306291
0.134515924331125
0.225362239294404
0.212062175461109
0.637602996822662
0.278886707566844
0.225517478000199
1.1
1.01876410877222
0.274942445473345
0.302590524207632
0.101574399410052
0.275047245000444
1.1
0.302068392339365
0.371029470856384
0.648751815828169
0.244813959896426
0.197200897999382
1.1
0.722423876296604
0.203116962330639
0.46813715460409
0.260420321952558
0.188836275294555
0.315180546194459
0.392298697548476
0.417311879726693
1.1
0.373951974948691
0.559407664891843
0.289758125433853
0.407830834447746
0.296654959584834
0.536922159851447
0.456272450979216
0.572041422529857
0.558520269620221
0.336901135904065
1.1
0.4324514553649
0.397848045349637
0.267675540879845
0.266380620770522
0.323543842387254
0.363486191165358
0.345691250223457
0.426459696547322
0.364704178041766
1.06524848217681
0.32401906705553
0.228410369475975
0.597561176661748
0.400939960838391
0.321809668214337
0.752604890239027
0.497885572986378
0.28075774329301
0.610886270865948
0.373372310913539
0.225231366273217
0.233809880792491
0.255948652205322
0.175084357586079
0.54009866888025
0.207488861140211
0.181210025397274
0.240107401314789
0.627241499135986
0.22932918824206
0.231038612767957
0.229919184872731
0.4104212703967
0.253971901120189
0.213365667398152
0.386778408634724
0.177817376561255
0.234834515996731
0.591604822761759
0.254279090248072
0.292525166187796
0.21826695067111
0.407173470008121
0.137338605546847
0.155940490135185
1.1
0.624991730373603
0.247035851134557
0.351813766549135
0.602551413568307
0.654669059940074
0.319790442546974
1.1
0.781745433040617
0.0967235627800583
0.481615243000023
0.52613176041009
0.776533087088843
0.549818726812162
1.1
0.544130877795369
0.398509506482668
1.1
0.283923428281491
0.665216235148098
0.421138843040834
1.04821025813877
1.1
0.596548199153554
0.918349074728411
0.492697693245898
0.59836094074466
0.256650361937844
0.98403269876497
0.70247851486277
1.07673925452078
0.579954920866162
0.761641281866072
0.217128118595017
0.150654648738591
0.586575541838705
0.185915245466136
1.1
0.437176598219875
0.570016313631924
0.539210974863232
0.641483950306664
0.250322758575298
0.86986275147489
0.185542898340242
1.1
0.281301836101902
0.226735981561318
0.188730587641166
0.375629268371731
0.38431373098883
0.413957020091528
0.144963254403467
0.27369818196633
0.347407765422546
0.255881359043226
0.436090655948681
0.457154269320206
0.381183019789998
0.526973075354857
1.1
0.409741040529831
1.1
1.1
0.397908755698508
1.1
0.0857559515729279
0.740232568492035
0.632255413490139
0.718281445279268
1.1
1.1
0.45823050462525
1.1
1.1
0.235114148022111
1.1
0.322338534527964
0.345381595115761
0.646994376597716
0.692412432614288
0.381145589488859
0.952485776607435
0.245858029887389
0.357560504001413
1.1
0.219207568051588
0.212241897355545
0.368064601372789
1.1
0.381980082026647
0.403624201417608
0.256766317279004
0.194031449571084
1.1
0.490018356574331
0.397778963535134
0.517808183302194
0.91438324775111
0.295614031074467
0.275152669154787
0.203628925308681
0.513969255519997
0.126036527067359
0.335908255021408
0.420433809996207
0.302786421586144
0.781538337630207
0.283044063708047
0.31181631255874
0.528761628765477
0.549028026134629
1.1
0.691303523837258
0.27103416824484
0.216972923316547
0.448177735731971
0.346996339140129
1.1
0.538878595910662
0.575359950719283
0.89342761576222
0.366994029724857
1.1
0.77441629364181
0.563645747365593
0.47780514907875
0.408734570052773
0.419721617376339
0.474093736654028
0.791731745171789
0.258628773373741
0.716800058861012
0.565307676233274
1.1
0.540107770195843
0.485584188429527
1.1
1.1
0.885873373695653
0.213927821867877
1.1
0.696963446450487
0.32578076246539
0.285591884732585
0.458159231237419
0.401002150103617
0.212508061366113
0.195999286486081
0.391518963273069
0.500579882594429
0.780494626728996
0.630535206267412
0.513567078904008
0.614491842787326
0.856122583120038
0.323856420719556
0.715929491811277
0.242003041616944
0.212093614222138
0.398143913223906
0.462962569831729
0.214268891466314
0.420607253448389
0.677881152544319
0.293939845772699
1.1
0.884092850831731
0.698417757273322
0.560555828412354
0.665913260056804
0.454455515355298
0.184800307225259
0.236941789518207
0.931529037961584
0.243234113858283
1.02288191090176
0.24296505830172
1.06598161179859
0.642010570257659
0.438966779813312
0.184806291844868
0.577048097686642
0.667602523540206
0.214510802492367
0.932629970263254
0.349691213037129
0.660334023212073
0.461871470168596
0.481551448068553
0.293378665930072
0.605983825114853
0.428133357465631
0.400127481579592
0.307418434361615
0.875193783779496
0.624960419609411
0.279124290037767
0.287553289487918
0.19457317378783
0.177939699170675
0.384322719899127
0.26274069794667
0.116129433997424
0.257912500177056
0.744529098243496
0.227802802243623
0.500537719549817
0.244289042189142
0.127855967753395
0.353533385219218
0.20750060407481
0.216696893881076
0.352748396218645
0.4938769702974
0.150612190480014
0.351071638103771
0.357561796176205
0.102151231896165
0.61547663800743
0.17338526706902
0.199715706566825
0.289407674604355
0.269565438622751
0.340846275141339
0.315854386571202
0.34846199935498
0.202453552064574
0.55111320357911
0.162517150579517
0.405966030621911
0.234826814241239
0.279443079482586
0.20833553246123
0.117962611550558
0.444134239567616
0.227367740619421
0.312856474997343
0.259870158388854
0.183095501408285
0.18432825361448
0.18432825361448
0.229055963842069
0.229055963842069
0.264646370021361
0.264646370021361
0.204111954787927
0.205032796224426
0.203912444311645
0.205109125723149
0.183215510562458
0.183215510562458
0.189202126102686
0.271976260561579
0.271976260561579
0.23303200660092
0.160928253400704
0.230635577453149
0.266578769125761
0.207396226685962
1.1
0.365638607604504
0.611351588356935
0.518505930398528
0.288658646953771
0.50457989934462
0.926529687848472
0.304077342337164
0.59585483830904
0.335499881040261
0.418975443278603
0.177312295292753
0.312966248424558
0.226470443481581
1.1
1.1
0.792925432505244
0.323799244566698
1.1
0.215640419556494
0.52022580006669
0.265529552008264
0.354665417613633
0.521870975845262
0.307646039277853
0.19171471066286
0.591530509507648
0.974995782689041
0.929079426844698
0.439337162778159
0.56894449606281
0.471215947495098
0.261137590262676
0.190617170804622
0.238191808618446
0.168155329758681
0.171323613282039
0.7782002655025
0.270388208310915
0.162255147993618
0.246780616974997
0.457351531648705
0.468381850710553
0.101807181823815
0.245202543927352
0.291840028482127
0.20004926661549
0.278179368780171
0.185960183126791
0.457321413746881
0.202360815628892
0.314355988722149
0.42233304801608
0.228012391574487
0.204064256560593
0.275607257139625
0.492155241299718
0.628870753125998
0.257025419641088
0.184065605026824
0.440827877675767
0.261117283253174
0.316808516151695
0.60749424841313
0.188431534885823
0.188431534885823
0.24994302246885
0.330345772294654
0.335624347893571
0.329800015132885
0.19915697020673
0.445533798673307
0.230548563135914
0.350176891926212
0.150018905794554
0.226434649697451
0.462726698104739
0.320797295330276
0.279348202089221
0.279348202089221
0.211422193214092
0.151486932156979
0.25425395844578
0.264596025471719
0.123331279819957
0.23039638566262
0.267798558544444
0.171950969236358
0.624973258608442
0.546587367459223
0.290882599095427
0.495500275448363
0.637879992353473
0.818158019343415
0.203731892693308
0.606604998885243
1.1
0.464266392879829
1.1
0.302472873053888
0.51865990937094
0.202518200549449
0.877496172481943
0.685250813515882
1.1
0.942665674094998
0.494366882547031
0.451499737549057
0.490965486699336
0.359443060358615
0.635647294276359
0.896353609814585
0.189277996317488
0.638176663200848
0.244870937041693
0.270972862083298
0.291062728974599
0.3038351482565
0.207888120555444
0.203860260090148
0.304212375965165
0.186453118628482
0.420502591481979
0.266228491270766
0.662850149949468
0.125602637094319
0.145254746064675
0.304502348438042
0.273626149065027
0.139888616781129
0.236270304726154
0.149426589203556
0.404919492296651
0.23087103146713
0.276079259397044
0.211106449326034
0.149049607921894
0.36784064122718
0.36784064122718
0.251244005417961
0.562724902049679
0.189908075168072
0.250950289185484
0.250950289185484
0.23664568918119
0.171414412175394
0.244872016476497
0.389514111562007
0.117217104193275
0.221341448752687
0.264533272305565
0.235803290203397
0.180817139735787
0.371944116358184
0.40822668394846
0.845246896458141
1.1
0.398478777964014
0.760678985943771
1.1
0.551181141375708
0.330956522933804
0.34182029184824
0.374868178575774
0.881917666528941
0.361897139362632
0.549976485594602
0.661227257162453
0.442369329213742
0.249395974955152
0.883137400764003
0.190962455603649
0.336827149875708
0.699152825277567
0.304839780964853
0.339698843375331
0.324018826836615
0.612408476849985
0.726417876585347
0.455637522457363
0.442415792423342
0.779114438777786
0.455696664890373
0.534312577788766
0.551880128999108
0.317755890336034
0.400585558817692
0.244699817699696
0.38094285190176
0.230261465213225
0.292433966932633
0.207615408196375
0.117572909818937
0.293709439881966
0.186032012818237
0.104784721990211
0.170970635227728
0.114623330331397
0.478765777307593
0.286622435052812
0.310822233332359
0.419781063218263
0.155870907722997
0.234897400900147
0.613532532740578
0.169529758198332
0.439592465228816
0.363323783247676
0.327280784664364
0.210263099744637
0.313220047357506
1.1
0.653400265074934
0.249632771038862
0.348566062466559
0.186436931201556
0.674703860559553
0.241754360478251
0.543492741162649
0.74944934133096
0.254505330111976
0.241478425381135
0.716783375056049
0.181356429272203
0.494127881568987
0.290225280146045
0.220462052347896
0.24508520002837
0.324162573646304
0.224029626666852
0.263636225491098
0.329034604133411
0.263691033813472
0.355414587709223
0.485169824952952
0.394884973495724
0.408791479761141
0.303834468238215
0.433440685362672
0.460627404770054
0.314201466123166
0.32674485368826
0.417809044101582
0.409185175443593
0.161671127317818
0.411631923307245
0.388579586522259
1.03008111871108
0.249233202027875
0.534218773234435
0.298327171659784
0.237444846031596
0.24002620895164
0.779464299276929
0.727216278763577
0.234843791850111
0.978600384125829
0.889210716609527
0.39482766407763
0.289974902673219
0.191520806906143
0.147625144695679
0.32548726675607
0.242392758568762
0.395135904889574
0.733846256653892
0.321624576859486
0.250344935203511
0.415371521293463
0.195818655127146
0.229031146557868
0.865145172446315
1.04108132742026
0.368252667202724
0.380284548113608
0.511822990426002
0.331670019581754
0.250877918953015
0.112016338920202
0.152597769426611
0.168655985916011
0.287880763794849
0.1709397346376
0.131580122558647
0.197140935493615
0.2616138778743
0.156701755284198
0.314120201890724
0.0989701350108293
0.24629853209763
0.189890173837931
0.232615776632027
0.182371663470339
0.320561160784595
0.107206215892397
0.361319951149038
0.296589006811654
0.122248050216378
0.214317376403444
0.201630463415655
0.269621256974047
0.285898385408972
0.202123517546986
0.852146820305321
0.365846573909211
0.333224974639196
0.703949357625629
0.227587694766889
0.319426286447325
0.318795278591673
0.201218390381729
0.179527145623389
0.221422305857564
0.199778435098202
0.28983562798472
0.494497063227503
0.160631802488454
0.279339633048901
0.173620601281063
0.179333334252922
0.312328299712497
0.402061992409601
0.244263144204917
0.208007421498286
0.706111103554798
0.167997131402736
1.1
1.1
0.173834470392579
0.453253122163165
0.335541361193761
0.287105745060295
0.332553457559468
0.433883389805103
0.366173101173173
0.719973400168194
0.329320320163209
0.36247695237717
0.263655184567471
0.736284134772109
0.276199925403833
1.1
1.1
0.170851294903199
0.144286237998012
0.265519506321308
0.183181181825324
0.450378486446313
0.339505893618281
0.895078846288806
0.633622669936912
0.312149620110623
0.266067921022876
0.504661568417802
0.411323713180895
0.4037698623438
0.441628416030852
0.169067434538966
0.809735281666398
0.052464387621932
0.383256343893085
0.539502926130726
0.367231253304445
0.253882581002247
1.1
0.385892737101151
0.452543968113785
0.519357360448104
0.472468167205058
0.193579353984618
0.855525959860876
0.359254712190044
0.2847205089764
0.377934516061088
0.21991970278528
0.339446622100858
0.373101432175337
0.266242531127234
0.564572079709115
0.33349669920485
1.1
0.406630387688884
0.216238729741856
0.556198949575443
0.313289150799459
0.235317331095441
0.455316519144249
1.05181516434412
0.608399244078
0.329450781868877
0.583214852909527
0.233956873869436
0.44280593547913
0.419729993527823
0.179193728479962
0.240027847106204
0.519026894385823
0.24358528048698
0.352057033213915
0.145396031954057
0.488477615351252
0.387664273306316
0.144481831398715
0.214340261161804
0.148662680857034
0.239813570120843
0.2228093012905
0.283372724768444
0.247989018712242
0.415037856291625
0.141691225271715
0.671330771827295
0.252841538547628
0.211196747094224
0.279698691458102
0.242002322550305
0.668465795814298
0.225784901469578
0.250173462274372
0.108104749540859
0.16244167186006
0.260616998240421
0.353422882611762
0.376671209675632
0.451159117743903
0.177815243401003
0.20039576742359
0.451472718293525
0.176659682990554
0.279858337774217
0.699132836665436
0.611955396939459
0.499255733155526
0.393309319138182
0.31726575517487
0.78990237550959
0.374874774260888
0.14423050030962
0.219155969669766
0.291045366597494
0.224001085648434
0.356519150522774
0.323823012525685
0.663265524255028
0.361930416073864
0.234172404131277
0.29232195464441
0.332042795305694
0.257397501914803
1.1
0.227495682636911
1.1
1.1
0.841402004134519
0.317858201821348
0.843355710053305
0.288308674015609
0.867383129706117
0.354419435011055
1.08869611036844
0.507590112772104
0.248652402545277
0.245652145624737
0.638747322504438
0.524146241870994
0.590830197042048
0.610645103363543
0.423509276031167
0.565473710265203
0.237336920599517
0.771824465960836
0.593885244278368
1.1
0.229019385705043
1.08806201690355
0.169171192833686
0.381603997238469
0.518721951340832
0.197510081612776
1.1
0.257257699439913
0.257875008142886
1.0315369865326
0.334392767180051
0.907870527747515
1.1
1.1
0.25636267488801
0.339695690043287
0.312383580688403
0.306949323271384
0.202837878104845
0.384381678173264
0.336749726070319
0.681317967358165
0.211242969078801
0.506865518485003
0.494727160071336
0.583135273729007
0.264489077050881
0.238869677801939
0.123489084238097
0.22851998634551
0.223735443230275
0.400571179922132
0.3632029860649
0.139476247686214
0.221939422201209
0.358095971348954
0.308178629144613
0.207771818612429
0.230154226811402
0.46933085423856
0.331694059102419
0.281252616611235
0.138407084738232
1.1
0.754634724664947
0.232525164074265
0.478843049814504
0.281363280610655
0.401716525874093
0.546785411981423
0.418688304955676
0.206762199862691
0.343175953238847
0.310563218400532
0.198491026778992
0.279802898685405
0.535925668054282
0.394506956142966
0.260114138043249
0.352789998660755
0.289134570073251
0.173817850743551
0.261565399141834
0.323084252561081
0.403042204413386
0.215839245787611
0.289666905316933
0.0969982232289576
0.749458041896428
0.576318583239305
0.141824937880862
0.265650391660199
0.45418550862228
0.132447225049982
0.164919999429407
0.330168671278813
0.0921450015987844
0.154437097774078
0.229087099890964
0.150188463029953
0.14284331599162
0.308135030026914
0.167937284142558
0.904136749001618
0.234767470566927
0.241062977830302
0.294275989982489
0.253346270304186
0.248184438242939
0.158878798089118
0.139483834039934
0.547306366115865
0.299976157397653
0.346660376541953
0.203116150460725
0.132802814367696
0.142978489896907
0.144797108439707
0.216340377747216
0.334443414341794
0.439463109408005
0.503346498641405
0.505103527249324
0.855387769279596
0.568299812384284
0.512332566176589
0.408291209560772
1.1
0.341836004740647
0.299253725067816
0.457596673033448
0.374961134108545
0.684476630886142
0.725359490474655
0.18925259614056
0.366889329378263
0.601943933992048
0.222658018469303
0.423604189399807
0.24532551307531
0.445777249849661
0.557218396337372
0.260987558976796
0.309773931077853
1.1
0.585673867470609
0.271537721813951
0.787775480675944
0.374019451274195
0.35866373808087
0.377726861998914
1.1
0.385200516663847
0.370415516076525
0.1065179166641
1.05225348002823
0.410217168929724
0.199639218220549
0.454225136578676
0.327805734867944
0.497793838349715
0.370681098624465
0.13335965821023
1.05536126353742
0.468621828131111
1.07983730244799
1.1
0.224223220892126
0.261531480195154
0.255309603875608
0.769141187123231
0.728533733079574
0.388727779697289
0.381554206562213
1.1
0.685709228152675
0.134260125070097
0.403511273139851
0.159931451287749
0.515026849910218
0.259765710455081
0.695256348704992
1.1
0.362983918823889
0.335303484150552
0.28738112863979
0.277272980602528
0.271519451968437
0.191868934221739
0.304265348377375
0.173098304174574
0.572931371926132
0.343765933598029
1.1
0.597444561098441
0.23379844900379
0.404506703408632
0.350324885565889
0.901551650525065
0.254653380229754
1.1
0.384373665335851
0.216864021295925
1.07274227820413
1.1
0.917825459478545
0.270875342769669
0.627779401352461
0.428896150330464
0.214254663996515
1.1
0.457792542062496
0.579796296451376
0.171842395705518
0.234914578796418
0.0978482106591664
0.297693079005034
0.717568103733071
0.247617977473764
0.238125534551811
0.133839326879119
0.444836037637668
0.411305959062394
0.6677334335723
0.468818297742051
0.18535196723033
0.226794594303781
0.569517390528764
0.20073579879686
0.264867631740752
0.376206889581871
0.199036060152589
0.530742001907215
0.167047222889803
0.175054744066559
0.395892417217848
0.273670250945347
0.316781738274222
0.183689143926234
0.188234436553945
0.247981893181392
0.217163675384889
0.530127101876487
0.178772187217018
0.261100271180688
0.143732311243166
0.262388180351724
0.500358368915831
0.351002397711202
0.571812794783306
1.1
1.1
0.207840333360865
0.247003703612683
0.32828734232625
0.246478212307645
0.171696861847504
0.309177738393986
0.265315330834947
0.175272743673027
0.192956042339221
0.515403659460171
0.395616283132794
0.268231738041073
0.72841832060227
0.292388468906943
0.342420286388628
0.190818262450157
0.235547857678079
0.389153453785772
0.264178088272921
0.269850746836016
0.219549363093614
0.497872296914856
0.461748343633348
0.0951375536144031
0.578949525953195
0.275881616427259
0.206044371600561
0.110334553054004
0.245471399220039
0.166315291669203
0.314921047747884
0.269182928454907
0.19061402254197
0.280757941901304
0.274255840687866
0.204573578122606
0.668257116237422
0.135322847671213
0.413374767832172
0.625180940125009
0.862300291546455
0.178918283411527
0.327336574504529
0.425963490863053
0.277709655325424
0.36603486191139
0.116259723286269
0.528962688093457
0.622043465460554
0.402128853583215
0.438163885321893
0.232277988693947
0.251299654413029
0.28644830996548
0.240614269122274
0.239521931018846
0.23290110261536
0.338852880752293
0.212155552633683
0.139837395126928
0.224929482829354
0.165085475919331
0.297508627740464
0.307650897991064
0.47623367155238
0.194856149502758
0.266407815577746
0.479031188073996
0.445209719739675
0.316903221054519
0.748856040430177
0.441110330099104
0.731547329847347
0.693140155554951
0.638822964848114
0.627600377899523
0.563403439248077
0.386221688769384
0.24089006889117
0.41760472607607
0.275705045918938
0.116329699193887
0.200696490762274
0.389890649538242
0.374776134358926
0.242327282764628
0.206406502176405
0.22256429306232
0.282932696479877
0.308502376694846
0.415140803453485
0.861214024848768
0.330010019133923
0.168281545303887
0.462292849856803
0.586068188545739
0.450429798290132
0.261445652847524
0.59302254468806
0.260289129272333
0.318133560986152
0.601577476067061
0.291595335743391
0.278365695421253
0.188006270166472
0.373319319586479
0.565560452511135
0.29642834694505
0.459403477739178
0.217125557050323
1.1
0.21983429267098
0.614309645651333
0.587139326307502
0.300569397851706
0.329611376508851
0.215808702263904
0.29078339149466
0.442990354286286
0.368534497288003
0.633125263344164
0.36663710465618
0.324984028277484
0.644855531702947
0.641207295687806
0.414513708800778
0.686557575212318
0.29855657057438
0.306474112274436
0.580420056055883
0.212212101545207
0.983148565333283
0.800313322741897
0.542480067926779
1.1
1.1
0.336317311337262
0.35694181709242
0.45298653208497
0.549259623052721
0.278946101477999
0.539522509988816
0.518056089646601
0.307173856962623
0.392943810015294
0.338859554352471
1.1
0.341491000284632
0.965339914669827
0.253322839316749
0.345935471485762
0.524549575449324
0.444350571459872
0.313728832191999
0.239096578382074
0.302280956126661
0.429680953148189
0.418422448208654
0.2829559445276
0.431163342864263
0.304323915222776
0.524836929539261
0.285801105342184
0.465893258683759
0.362958523478532
0.303646976837548
0.584863988897439
0.573991908704897
0.385838496657641
0.344989256355553
0.337053862148388
0.473335638095931
0.492132352757365
0.190835843370516
0.262104954950814
0.284523460542062
0.359636983833281
0.177448925085843
0.187504832032233
0.598248725082494
0.278833540250931
0.414381708099449
0.553642778982511
0.222272086449521
0.233235864747457
0.712563200897376
0.25554021962071
0.293358083454912
0.223801629775263
0.287892039947189
0.332195821092914
0.0985689815867864
0.250452542081691
0.416353970699925
0.437271078892552
0.60931465429652
0.142419923633688
0.231834202355151
0.191462319843313
0.201676924204931
0.563795915029968
0.248518885780858
0.652595059779457
0.213325855209334
0.50529550646286
0.221425090826241
0.674814963861458
0.263353851579897
0.620358203952976
0.176452324351983
0.226440872257391
0.210941464621344
0.254979456705553
0.72185680015198
0.162888063865892
0.163614721385237
0.658180255814088
1.08528449076423
0.320613412480398
0.395235863863376
0.441148254052177
0.457895571904616
0.776123629331502
0.302730902531494
0.443138797969556
0.506443675188032
0.644063354432684
0.343265217691011
0.599104669329697
1.02344575328752
1.04079610845577
0.512425351358489
0.821784367479505
0.280890804091834
0.888366205886971
0.514252894697573
0.156970813232994
0.8831005321959
0.311730025794991
1.1
0.218734171285238
0.247329758847306
0.185243270017791
0.279835434616924
0.63417396983168
1.1
0.590443461106998
0.34507430131027
0.36838241855173
0.382737067161227
0.740584725573411
0.489969152378785
0.219204077522453
0.402517886241962
0.411891360696959
0.653586155382759
0.717005694067221
0.266028164300916
0.379807970610419
0.517743390434579
0.968377695825323
0.389959718289952
0.402164368291929
0.256169065267254
0.358594905641903
0.224419285051629
0.319857352929489
0.14438748193882
0.496331838888602
0.866335017863721
0.449816723849118
0.249583069155547
0.189873525868371
0.526456585149848
0.226960874554517
1.05591807903445
0.418523833040735
1.1
0.544889083261346
0.731894765362118
0.804701487624266
0.3405321543831
0.34686906039637
1.03891535155129
1.1
0.938819146812165
0.435285475752911
0.338609417901875
0.407143549526536
1.1
0.556467204276742
1.05905548082416
0.502794336202472
0.716760999247236
0.293890055106942
0.467606122847379
0.275178955135713
0.41126355277628
0.667017717995394
0.441107774152877
0.2268855618861
0.527916421865778
0.429847966295313
0.426837784677841
0.292016372544952
0.287146979590457
0.299461763016403
0.287660162730408
0.220761898864543
0.639225482581841
0.1786429232476
0.62471370722373
1.02237350770021
0.532321686105125
0.418137657252692
0.204167595191987
0.344580907813459
0.658412073118195
0.408649171990983
0.302155252195917
0.0844624503129945
0.423625562183301
0.279880528382649
0.376621567345281
0.270704032493019
0.188564225493043
0.725174320111652
0.257346540149049
0.384699645080186
0.36058782836501
0.203738233225436
1.0592236388209
0.412711418042754
0.306195018989827
0.650831801276307
0.366712820944413
0.287790046813993
0.389017927705749
0.168373234861806
0.854828742886265
0.467364575333179
0.520173792788035
1.1
0.202877594549019
0.358346356153309
0.237753471034567
0.34437615091532
0.221593530742738
0.354519837464758
0.449816729999289
0.572224921479576
0.302888459324642
0.720374638304028
0.179605300615804
0.0636024948365036
0.0986435974006752
0.427201372203347
0.618246705485386
0.221539579379559
0.192359003441932
0.648623420564455
0.225703329126394
0.396062021299583
0.138897691759526
0.175342634019251
1.1
0.326259722445312
0.394826812509374
0.313491544449588
0.464926959152146
0.382476763490492
0.447750838738931
0.349724054054098
0.211695206319242
0.249903895149852
0.460556220107583
0.168739306069957
0.559162639270383
0.19454735984248
0.284747041168407
0.267976150515034
0.282666658657399
0.175670316016335
0.457883324236626
0.533821639583579
0.205583634793689
0.256545981396269
0.164597533281347
0.349007887222208
0.217537584011691
0.484588978030365
0.625707155989728
1.1
0.530332197805747
0.528625475464296
0.181884765950568
0.51370249719773
0.412626686742008
0.63851497720356
0.525110280009182
0.835985959267655
0.475587439348495
0.663004238453663
0.188295418645003
0.170297669003307
0.28331887187088
0.253318545860836
0.573500420411972
0.498873726695131
0.252321564827187
0.388775666256962
0.237670452237975
0.432024572494969
0.445904130395124
0.149576886425219
0.400908807929258
0.619808072232554
0.923693751943912
0.527126256899436
0.406914500047729
1.1
0.273450814833555
0.26458122796559
0.418581776287471
0.239001901473118
0.139792130468441
0.128395517224369
0.750381890832547
0.825213234533576
0.231251135492004
0.114326078078567
0.146799496280352
0.17879522091253
0.0964146210725291
0.349420761638415
0.191600965598718
0.381465636043387
0.213501544169717
0.235039772044079
0.246850572657516
0.626822974984362
0.314217272632848
0.47766053399654
0.397149603422019
0.284684357144317
0.358420936220511
0.382641100280324
1.1
0.345282495277349
0.656012343289665
1.1
0.25016424787229
0.434647286775093
0.192477785623891
0.284288656643326
0.757459802318657
0.841735772607663
0.182111803904093
0.288959153840893
0.519005633462942
0.22427321983387
0.600856151078617
1.1
0.329145132604651
0.570969891138259
0.396116585086166
1.06868164483839
0.259176238581498
0.270817070156673
0.22796361049451
0.275833069591032
0.137561196927731
0.789749648422156
1.1
0.401927537644365
1.1
0.865747306829731
0.815718331816082
0.365462635520647
1.01777331039389
0.255089200526669
1.1
0.424665132608283
0.614603371410761
1.06389345615255
0.528691445585259
0.160199049298415
0.464300878446296
0.548078473884397
0.349380003310747
0.875134723314313
0.140895019209743
0.391758519961422
0.56272164994944
1.1
0.645703387502545
0.371336896114738
0.31718841975019
1.07492491251358
0.182385085025104
1.06585768366282
1.1
0.906285686400842
0.813114092940968
0.665610707259514
0.429343735199647
0.628291762942922
1.1
0.836930650399522
0.276073359872617
0.454654138961824
1.1
0.413642846942944
1.1
0.572201398485755
0.248040927485796
0.415056381785422
0.817602716792889
0.340560997245219
0.34027638916057
0.737195889504748
0.393851120528336
0.30601797690527
0.532681773429812
0.146878936970543
0.505750526609059
0.47780017554249
0.413678740804445
0.347349747065642
0.928668274178508
0.172178681914736
0.295195170443731
0.231826397171614
0.424476231922083
0.296212847692246
0.314424752819467
0.656737806464992
0.269146061244798
0.0871180248605866
0.296388373367272
0.478714572283213
0.53311830273851
0.253585065045369
0.28494859735158
0.0966781719937108
0.271735871622781
0.594542702832567
0.28010957009545
0.589742482172259
0.425107177989991
0.157415894601074
0.371778569444696
0.367985523574931
0.70323952376727
0.188033461352526
0.243015695825915
0.417146484018102
0.235989929510137
0.436907505692728
0.216945288177695
0.358418668204964
0.334282395344691
0.47499337531979
0.190348600053118
0.188493994311042
0.175349676157688
0.514891831385722
0.550199353162363
0.28294764640799
0.344816540856585
0.136181299833247
0.192545756345016
0.312635662915457
0.324198897806504
0.200731111977367
0.626761068049166
0.195385649825958
0.542513330420738
0.317493296869107
0.552667146588911
0.487477498760235
0.212296385316803
0.235150461231997
0.257591644661889
0.225802952663721
0.216767706194934
0.525177839031152
0.522803820028
0.177610379032567
0.322854098766357
0.141156711682302
0.175883677642512
0.633109054788741
0.157887936913519
0.722571135507464
0.278755722593277
0.284447957151976
0.652193927385739
0.139259056279373
0.175683278229444
0.332466301137805
0.583722461134507
0.431188049631415
0.367949788241028
0.270451179194934
0.399396752223843
0.877389183437471
0.187659632931074
0.250885647853269
0.481174185366121
0.468048902380589
0.201181466720197
0.433448439044885
0.275435900114463
0.308696512022058
0.733344744255152
0.150148233060746
0.67562650701154
0.529862423011151
0.63411932645026
0.200478992421806
0.431550911146842
0.287698018940848
0.141911718843247
0.253453817952161
0.220609398473681
0.256154485144944
0.25522715335284
0.144574167681704
0.372328989125756
0.413866517692061
0.363214871657101
0.366354768625821
0.173570582051372
0.437936943629945
0.245059331524624
0.241494082271565
0.245241996447984
0.485065417152232
0.55814658681269
0.227465783546614
0.516328530798131
0.302730083436629
0.705331167719459
0.484249364985374
0.312865405549202
0.128635000569631
0.274750994355195
1.1
0.247415724147875
0.369588031768754
0.511080999070703
0.238712245831992
0.371164898873076
0.187710643389718
0.251183209455599
0.248970283189623
0.26424041437804
1.1
0.493818504960704
0.538653176650141
0.228169306442525
0.391909569129523
0.35160911502881
0.67981429377966
1.1
0.434019327555345
0.209297072097372
0.23757302290342
0.440826043253734
0.180610126392506
0.288478480486774
0.619419714077347
0.300271782168793
1.1
0.616850755030783
0.332978321426873
0.614884981501657
0.745328094308461
0.530842939667083
0.545805453228998
0.228295416514167
0.267245998906677
0.689170034427036
0.435400541095649
0.834133319179093
1.1
0.666381896903414
0.199600503158464
0.294172607011575
0.381171181665697
0.116524060323472
0.517400566853755
0.437264607218529
0.624480517707142
0.165549293569388
1.1
0.890484815252063
1.1
0.84425524172882
0.914242676123545
1.08108249741589
0.38391826062828
0.36413465271539
0.1586848488426
0.256136625122691
1.1
0.256700903211785
0.612041669914973
0.526306812265257
0.687877677315298
0.689808907973626
0.426416973667136
0.355355441855006
0.22571359287335
0.197607357569807
0.17986133119574
0.307620873689881
0.36269762611461
0.510028724244602
0.871975970413494
0.530633711965366
0.302761595739693
0.96339089093651
0.258900256226869
0.157987645426054
0.696279614576036
0.729047874178673
0.547681987584685
0.415082225549855
0.422177961207586
0.733944978113448
0.245308860083195
0.477627748852464
1.1
0.240604537144715
0.22586081938848
0.404382341200868
0.475664704846698
0.54451901948723
0.312845385908949
0.298262372143933
0.444938893021628
0.426377514341129
0.76842756828518
0.371555602804613
0.258574954391826
0.20793945462045
0.419500918308882
0.524000464638801
0.151027822287801
0.499100041098537
0.275901686156874
0.376404427087748
0.268310765363228
0.476937404662187
0.236898459707254
0.199309919051485
0.751523267582678
0.127476052458447
0.186869628621459
0.330798662501684
0.390269778049711
0.10215306449137
0.674433762922681
0.828004032708867
0.46481729533621
0.69919015741056
0.146595339754841
0.160414429079095
0.236004580805467
0.289210010735165
0.308210291345711
0.14274550749833
0.255048874640523
0.154162061366869
0.156168546507637
0.176626702539339
0.314772801642079
1.05588678555182
0.678724163738811
0.653003949571883
0.326297039843606
0.265202432589952
1.1
0.414468364622666
0.33823384313975
1.1
0.477022188645045
0.459271249599054
0.312002969450794
0.210595462510197
0.38974728400427
0.201900040222954
0.187840527117272
0.38963931414146
0.354285800856232
0.189466820801245
0.299770259804763
0.217048646301595
0.294340229158031
0.208757667772778
0.166312878207845
0.322820562384444
0.306208897236693
0.285069766374637
1.1
0.244018137758208
0.406238556264995
0.64852471037047
0.632270895339127
0.786597783383185
0.316926762052172
0.31074172836761
0.323060112192146
0.189087317966224
1.01575184560122
0.293190208887517
0.404151984906678
0.397718303417903
0.358588586475436
0.267848827163614
0.540418191304258
0.816593754015232
0.822901625212518
0.365284834434451
0.604403669040159
0.643754037097712
0.455464659635976
0.540957152892924
0.112111296439976
0.379030094528955
0.494981413484757
0.332857219725039
1.1
0.693403712434628
0.406005782649139
0.281464769948042
0.893007409519672
0.295466304227934
0.656456328722577
0.257419099696635
0.29639280874857
0.377556280697965
0.517396251631174
0.179471488165782
0.907427965431195
0.658895544269669
0.279441870932717
0.866145527287155
0.346515336174584
0.51919190627172
0.247427280626609
0.257080244458069
0.361338100435932
0.298643038822102
0.254665700799908
0.420395634175524
0.242028937491719
0.469571902264252
0.232661772925284
0.23057579839062
0.347459398921816
0.87053900368251
0.523334884558804
0.41008375245876
0.281081511122791
0.365954775765122
0.377087489585428
0.354792883258477
0.296134316216491
0.289267709906754
0.25174587564293
0.258047650219277
0.244511705636528
0.293502997176201
0.411832189855154
0.44441701606733
0.23208994267367
0.387874642151181
0.340351066432318
0.5322174195196
0.361743347544401
0.791647140911637
0.641804083208532
0.46024259083737
0.416204597482624
0.228974166120682
0.986152605236721
0.675434055075533
0.456040109200087
0.31992953828197
0.395440124541205
0.708420527366505
0.476692759372697
0.323439998005354
0.790072373137975
0.254678057969599
0.346301762683308
0.616843183534019
0.263831064388037
0.277499537015438
0.416365500941526
0.530872400661171
0.727146154213062
0.431736207686657
0.283989326820472
0.429121075988736
0.686713361705368
0.584386159584276
0.400344976466522
1.1
0.301819885411199
0.664899809174639
0.598004673444906
0.943855487236021
0.357898860547721
0.275165069396125
1.1
0.289134278420675
0.454431753354843
0.806271974682225
0.878327599947058
0.309293471740329
0.384321397382576
0.889013340333758
0.568975093165734
1.1
0.247641294400637
0.373922346568932
0.210330088066686
0.751130554469858
0.2200865471373
0.889797489626992
0.443697537611839
0.245900064948041
0.365198572117237
0.378446539132781
0.245719182521505
0.371988646181306
0.468119700107971
0.400221845896746
0.452207808765845
0.349901361099011
0.509466232249631
0.303694461164899
0.339923907943482
0.555609899333007
1.07478100771791
0.144352724371348
0.370091584925677
0.674256919123809
0.49168578927675
0.329178516346009
0.317773854511489
0.387457319803926
0.173997480943202
0.503379511099724
0.445505062111797
0.746996939766957
0.206302065581546
0.213100429573468
0.315806453316561
0.619268488184649
0.275556085653758
0.506197665378248
0.310810623665698
0.304316002212805
0.348408125576141
0.46666165984445
0.531024136517876
0.384686034176522
0.366593591659141
0.293847456262292
0.297675571395519
0.544275878052184
0.702302668306459
0.353107210725474
0.582823977072768
0.664021480146309
0.700970817128715
0.597818739408877
0.352631343316501
1.1
0.324391197946008
1.1
0.381926731827628
0.377996743967703
0.832756930594541
0.692460198324294
0.525710399817142
0.407654967868837
0.553369658892878
0.642882454339878
0.35624024961233
1.00452969420834
0.355819575157718
0.118487003190217
0.245516236815854
0.354013327694272
0.863908708529534
0.229160445281304
0.677758278730075
0.387706246897857
0.708430918880627
0.558032636704626
0.442492219654922
1.1
0.255206411272153
0.330174569811369
1.1
0.451894681071021
0.238941539661629
0.499687557409326
0.571066515668192
0.912316043089969
0.477985187541631
0.868378702905559
0.780430854139552
0.454358516741182
0.259267900940745
0.435568033289339
0.371147651941477
0.291395694024873
0.399056811773313
0.279152034700206
0.261126935843646
0.314989364367521
0.359046093771244
0.388767041929716
0.357927700914606
0.32603286636811
0.298475479637753
0.288880093133161
0.215238234339424
0.254508137398921
1.1
0.472093517884258
0.365039462000418
0.206119278346824
0.379813393179393
0.20728354113451
0.27159641337128
0.702269507144955
0.382635450528534
0.221941593231887
0.294544094136312
0.156863173529069
0.929251041121761
0.339367652593564
0.445785782003318
0.394265690644113
0.85398245192875
0.377870544692449
0.17586803967837
0.231843727428777
0.631503544445804
0.670398474379005
0.194315860593254
0.168021063056078
0.471005710501028
0.305417215099211
0.466552064466006
0.257429737465607
0.418928632750921
0.477300149771042
0.336628163941482
0.522490186945118
0.779864668610046
0.770336733807092
0.36086332373127
0.472341617701004
0.250197863822075
0.443127814640157
0.414044876463921
0.300115537377302
0.338155203999901
0.220103205481211
0.240600535994709
0.10057693576194
0.683831291045776
1.1
0.262173197780716
0.228515109601795
0.682988031842031
0.488844392822949
0.514402293456548
0.580758970049436
0.739100847323894
0.362741870906042
0.398308801018366
0.368763270553954
0.589930102067162
0.498126931305454
0.495229899730348
0.26875658903645
0.314622887788821
0.785601510367484
0.715479611834968
0.965680474564129
0.313098046635738
0.263648073132378
0.506265169371141
0.71768540550704
0.519777871990645
1.1
1.1
0.175254513814606
0.433641637752447
0.292025670912136
0.34150567364273
1.1
0.240090738263706
0.317043851857328
0.966559956874084
1.1
0.282104625209518
1.1
0.56143933539928
0.42900545863972
0.447050432674712
0.843513703771439
0.42977539754073
0.75211418933386
1.1
0.384961789945797
0.872883224729677
0.29174117390321
1.1
0.244161502802706
0.835579055042566
0.89391561609949
0.458387876707173
1.1
0.47264937869567
0.873753632412097
0.303051250533703
0.306647821433055
0.600212590771664
0.448255339841604
0.417085808636535
0.625236995146951
0.273551822615601
0.125574039752702
0.452449986107572
0.409110108360527
0.323484328878256
0.221842518781259
0.699490505091242
0.358029440045917
0.511919371547461
0.281361096987042
0.360486487962375
0.340206698404923
0.400725708997261
0.740423009504407
0.249174518655154
0.353568771183799
0.243208760280615
0.413118676452464
0.87297425559436
0.326918820519297
0.359309936100521
0.400586889800592
0.223368019166937
0.570219063571848
1.02673918692928
0.266018489755363
0.312924828777473
0.604426754647591
0.299270789500971
0.594283500633087
0.347079910421621
0.290641478997544
0.223449950889622
0.172366955666817
0.304714433017722
0.190313922616731
0.388149489133718
0.436255387131029
0.364257335066053
0.79957046446463
0.313637407532778
0.277654314891687
0.439927909486501
0.954023285711145
0.799632064909979
0.873465690739347
0.587231546999309
0.401343464993615
1.1
0.4342823548887
0.928648040296325
0.336741045956458
0.350986368789393
0.523287957694137
1.1
1.1
0.540746996042165
0.297170185892234
0.378636326465327
0.182540516914051
0.866638165647409
0.546518265086786
1.1
0.443887267830574
0.315129218916312
0.534608234978244
0.319818420192218
0.338152047413818
0.501507765688933
0.451416417735616
1.1
0.250333609529684
0.192736942160791
0.248436798227296
0.334513101372257
0.272184292411254
0.316790550526153
0.631504605231816
0.451824597633068
0.510802664428247
0.377594060643827
1.1
0.42948772243136
0.517127270065066
0.555747022921459
1.1
0.836260500546572
0.574764741807049
0.511470226961306
1.00595950244342
1.1
0.374801866561809
0.527541601226503
1.1
0.418688802299586
0.282341736579951
0.504578917794459
0.718920959148409
0.261218743654462
0.342191306182497
0.218823645735178
0.312199071985847
0.20028085042747
1.1
0.235989140893346
0.191143520708321
0.523382130622868
0.941883621036999
0.237657542506503
1.1
1.1
0.256443703204425
0.307118298646046
0.528968656742429
0.446559541869297
0.335094283313303
0.218153111519162
0.172051215770555
0.265767514321927
0.550676585592074
0.557416706298847
1.1
0.444986549751258
0.388175975149457
0.4881309359218
0.333911140189204
0.424232189058225
0.506819548177314
0.406796282574833
0.393550898836726
0.314615425271751
0.304036720900434
0.415852640922574
0.485737225088978
0.453524172616389
1.1
1.1
