# Supplementary material for: Diversity of spatiotemporal coding reveals specialized visual processing streams in the mouse cortex
Source: Nat Commun. 2022 Jun 6;13:3249. doi: 10.1038/s41467-022-29656-z (PMC9170684; doi:10.1038/s41467-022-29656-z)
Supplement: Supplementary file 7 — Source Data [file 41467_2022_29656_MOESM7_ESM.zip › source data/Figure6E_AL.txt]

Inf	60	30	15
0.033576418356537	0.868816543496189	1	0.957458439758849
0.30467883647377	0.645800522401652	0.861251395292179	1
0.0835903383092325	0.808861953510333	1	0.918536212280875
0.150011046476935	0.179626325622717	0.579125026114431	1
0.872931795623849	0.819657258134301	1	0.69467980102903
0.124960310102156	1	0.911934241750693	0.903860726192651
0.399863366979346	1	0.684802253627276	0.552818076271236
0.0289610894756045	0.912740775002204	1	0.831794622240978
0.109222283178038	1	0.910518404846043	0.959205066986728
0.1291055609204	0.393653707592764	0.75663502245619	1
0.130107706766454	0.955560674275019	0.948616390175971	1
1	0.48766880352806	0.466124667808295	0.262897676244896
1	0.425138469840891	0.36934598340146	0.103261946073969
0.544211182755196	0.793562995530842	1	0.819793553436824
1	0.274605773495985	0.229166171125317	0.151262604709202
0.455802326287875	0.766010600565891	0.955105188163815	1
0.3577483293446	0.46954797411263	0.600302158750089	1
1	0.849176064318111	0.597290446791021	0.675137958434659
0.943598444221296	0.966146035631609	1	0.997008346927326
0.0260645038585154	0.799504050088461	1	0.707385292349966
0	0.730547504700983	1	0.75762462241889
0.370204415234809	0.524120804423663	0.87233179880422	1
0.465822089774691	0.701929172673775	0.902249346716302	1
0.699784314683365	1	0.779892142735024	0.902198574751165
0.671678615626687	0.711446491255406	1	0.915536568774038
0.173650218759076	0.861899774746563	1	0.955756711741174
0.728794734338539	1	0.299414621636444	0.304403167188145
1	0.796642038832107	0.530888931771757	0.317475525759835
0.0670610074526433	0.706540531419005	1	0.753379075109382
0.932170436790605	1	0.93176936269304	0.987948593413036
0.489683223806513	1	0.986815432923774	0.889041644443603
0.656711435811573	1	0.706694369207382	0.618005511147744
0.459244576020037	0.740009487942558	0.878733691371045	1
1	0.670188454471793	0.583214726047446	0.357551935104248
1	0.616597874534489	0.440399037114352	0.358642049395227
1	0.325836768462949	0.220086227780245	0.199501579961372
1	0.324476665089925	0.203602022940171	0.140306890198524
0.125522797133422	0.12049640521593	0.624817979036853	1
0.300772428265096	0.900327511895757	1	0.947164183437143
0.0894628135327926	0.590597574409661	0.787534679945418	1
1	0.54530068554919	0.265775658895648	0.259358754916562
1	0.556714230700409	0.464755323652258	0.399336645454782
1	0.96703327776054	0.908062606239118	0.732516777389491
0.0541185611741895	0.173915909455046	0.370556157137221	1
0.621256318342192	1	0.798208119045212	0.541231544275466
0.379775322728229	1	0.754803993638044	0.985264368032317
0	0.979206777938774	0.99183852769915	1
1	0.185964358801606	0.0707262965502732	0.111280113265715
0.340660605109058	0.645097297016562	0.954426494028778	1
0.740201348269578	1	0.93903067537692	0.529420397716067
1	0.547114399560359	0.731117121478516	0.755786692027893
0.24711981386166	0.744088115723532	1	0.710200341689719
1	0.507411279723317	0.400089944623642	0.341438656340562
1	0.53923978897842	0.139671920991587	0.111123362928834
0.527294177850231	0.660130337629776	0.897725549284479	1
1	0.473232407915016	0.311168608139105	0.231179398383484
0.236615213710823	0.81126118262085	1	0.983444730568282
1	0.423302562978184	0.370712400557411	0.167282508353684
0.0217923336993365	0.794166546590162	1	0.873226340662198
0.504906048114551	1	0.968969669309099	0.973286767823018
1	0.359118397971072	0.13988311919823	0.170751126742445
1	0.432492326755385	0.097649009157825	0.026408317403787
1	0.762727110918457	0.687204741414656	0.528323780213781
0.0894628135327926	0.590597574409661	0.787534679945418	1
0.249692170308101	0.884711401753831	1	0.896453839815163
1	0.27585966417294	0.141270556565927	0.122757356946471
0.206415903243386	0.818306124378291	1	0.605844157483206
0.708764675892672	0.503193547607361	0.959625149930663	1
0.254659434731992	0.46806694934733	1	0.895124878024159
1	0.203875888298628	0.0973086362815452	0.0309846401760445
1	0.27585966417294	0.141270556565927	0.122757356946471
1	0.862171637415323	0.650854950108786	0.612292553627466
1	0.399207393420554	0.104028121699971	0.035266771330516
1	0.757542528637447	0.668364958771207	0.36487295790381
0.310844744836732	0.908034960507679	1	0.974980576396366
1	0.471670495974921	0.35336057388779	0.175646254142507
1	0.865061748021351	0.718270152140416	0.713171981310024
0.285106167981484	0.770048287336304	1	0.845646503338806
0.163027781511758	1	0.869690206672331	0.646647928501996
1	0.75703316761383	0.376683218256741	0.304351060057244
0.601137639645986	0.650666586080816	1	0.765582327889796
0	0.979206777938774	0.99183852769915	1
1	0.816673307704608	0.385239998660058	0.183516562489531
0.321531783185303	0.816205590657139	0.761353571067984	1
0.399863366979346	1	0.684802253627276	0.552818076271236
0.107523887132953	1	0.837740692901041	0.919244711969859
0.881000686973287	1	0.6543706627914	0.632994944520077
0.523234198461295	0.992997782894022	0.842450737731878	1
1	0.602648811536231	0.155686961515489	0.134886783394784
1	0.78628809602342	0.417547720039952	0.407486619039454
0.442588638459536	1	0.766299781798604	0.564971189790561
1	0.643731852988541	0.659852288772976	0.728734328845605
0.81942716458799	1	0.886662320445659	0.466711329880758
1	0.92918576069724	0.680088184741272	0.839938339870077
0.559014075732491	0.934437763970554	0.929328447998796	1
0.117636337723556	0.450687464341513	0.669412997576696	1
0	0.640772031223846	0.7971149089041	1
0.0834805230430844	0.563219622189628	0.86407981715969	1
1	0.27587107586168	0.408334040777388	0.377527197536266
0.0321044089869228	0.53415676676465	0.703868443110964	1
0.234856522617545	1	0.965366809777197	0.662884578903972
0.0835903383092325	0.808861953510333	1	0.918536212280875
0.52289546583391	0.980018561784868	1	0.982605332141814
0.610934105491294	0.778406305310122	0.861594608943704	1
0.130522805800402	1	0.959344500551782	0.970688188889501
0.763272243085696	1	0.924461224421314	0.793659014266369
1	0.661408755360244	0.534025864548352	0.34993758521162
0.399863366979346	1	0.684802253627276	0.552818076271236
0.489683223806513	1	0.986815432923774	0.889041644443603
0.0805629822580596	0.837083335514488	0.99134115788891	1
0.0289610894756045	0.912740775002204	1	0.831794622240978
0.0421050715002667	0.68092269845217	0.937820686333037	1
0.110167364313635	0.274734321644427	1	0.455625747022307
1	0.706695775698053	0.558027369188981	0.405149783813986
0.0293899739744101	0.740657257319558	0.870862385411681	1
1	0.556714230700409	0.464755323652258	0.399336645454782
0.083603750524659	0.596889729203197	1	0.841590190656833
1	0.425023443847855	0.113505844506559	0.0439860386286623
0.77627652532576	0.905548630234921	1	0.949425893462381
0.380900561900654	1	0.803769146654711	0.82866253670685
1	0.555310667811295	0.679932887918662	0.472441468312213
0.803441744114343	0.515727285743393	1	0.928187936066736
0.0298712262309731	0.836352515402344	1	0.857163164358489
0.24711981386166	0.744088115723532	1	0.710200341689719
0.074736437346702	1	0.457507877211291	0.359311631040475
1	0.287945816166633	0.188181893137364	0.0881570895840381
0.701192056289275	0.531100088945477	1	0.737767840179732
1	0.562929959027017	0.868561566953911	0.763287526055329
0.206415903243386	0.818306124378291	1	0.605844157483206
1	0.634385984715266	0.798002333659638	0.705788814948884
0.511941000368738	0.524846741218949	1	0.892169848496518
0.881000686973287	1	0.6543706627914	0.632994944520077
0.945400770750769	0.826982009641125	0.909838621237992	1
1	0.420738558724739	0.130688539159	0.100049138028592
0.0217923336993365	0.794166546590162	1	0.873226340662198
0.81407815697646	0.439435434559532	0.781743382549391	1
0.38491523237306	0.556515399690732	0.953457450483689	1
0.493234271667514	0.190364318115594	1	0.913295836131944
0.0099470498925052	0.598016740318392	0.883374738361589	1
1	0.409978655649923	0.183597556575097	0.24351976623217
0.589166507762229	1	0.81888256285007	0.93645660216824
0.170382458939846	1	0.939450247057239	0.603839227593794
0.10970757454545	1	0.830405494185302	0.850168867658134
0.924513149480267	0.726733646722829	1	0.754687652353891
0.527294177850231	0.660130337629776	0.897725549284479	1
1	0.706695775698053	0.558027369188981	0.405149783813986
1	0.704540717055649	0.690239765314432	0.758962404620583
1	0.55992457122989	0.651258859436104	0.688461647771966
0.68400412094268	0.826765001299849	0.884717007277469	1
0.321531783185303	0.816205590657139	0.761353571067984	1
1	0.78628809602342	0.417547720039952	0.407486619039454
0.116020328607651	0.697896559736055	1	0.806000165162286
0.209739407928497	0.52040982280493	1	0.955203402410567
0	0.561533579669325	0.928630510355893	1
1	0.797780375506331	0.933032270574661	0.768373049717335
0.404077679947079	0.919622411307309	1	0.980554040161544
0.173650218759076	0.861899774746563	1	0.955756711741174
0.943598444221296	0.966146035631609	1	0.997008346927326
1	0.555310667811295	0.679932887918662	0.472441468312213
1	0.612614213814412	0.383367221533902	0.42416133892795
0.0421050715002667	0.68092269845217	0.937820686333037	1
0.40449598365411	0.551946209718985	1	0.6406904407625
0.163405489651987	0.527673606768529	0.653104991865954	1
0.0825081682392012	0.589661359850122	0.849640316384855	1
0.114477194792604	0.849505618547146	0.94930181875852	1
1	0.855155557249711	0.764110823555877	0.628306684663882
0.370204415234809	0.524120804423663	0.87233179880422	1
0.207463540260011	1	0.584855247168592	0.474208359334503
0.470470572317629	0.736962790838387	0.948062103593826	1
0.323207983682049	0.812139496049842	0.964246427055983	1
1	0.793273983511952	0.380071173025353	0.169726332649618
0.881000686973287	1	0.6543706627914	0.632994944520077
0.261595216701394	0.849107482812635	1	0.919993254350398
0.380900561900654	1	0.803769146654711	0.82866253670685
0.771550743955424	0.847892402524039	1	0.95715777267713
0.621256318342192	1	0.798208119045212	0.541231544275466
0.0298712262309731	0.836352515402344	1	0.857163164358489
0.194894045109613	1	0.910989301347812	0.741775756200788
0.0791788371038535	0.743703100015479	1	0.58906507548479
0.506301875841531	0.718793318973429	1	0.739527003755969
0.261595216701394	0.849107482812635	1	0.919993254350398
0.00954200513128482	0.330057862906874	1	0.756955457229863
0.739976158909884	1	0.83510534905881	0.712109492149138
0.144673280948707	0.840428593008699	1	0.941930874979737
1	0.470829376978472	0.169675543786646	0.143989830206708
0.207463540260011	1	0.584855247168592	0.474208359334503
0.150950064187018	0.512103169958976	0.678915909657002	1
0.403597194213929	1	0.439258646693294	0.463380608830014
1	0.810686637629644	0.637788160686931	0.371345896301854
0.364763162225805	0.928369218174972	0.791671065815366	1
0.0669481550335871	0.586372925556206	0.816346953337382	1
1	0.962678579954565	0.848433224245346	0.688445509090383
0.0528233733316271	1	0.689813102141082	0.91417254076793
0.321777800390446	1	0.41464095756759	0.402313917099012
0.206415903243386	0.818306124378291	1	0.605844157483206
0.152034411744159	0.907493496691647	0.958490236157818	1
0.739976158909884	1	0.83510534905881	0.712109492149138
1	0.248913373368778	0.0388741215482795	0.0306948908793679
0.232499003769621	0.548074622324185	1	0.787142903457601
1	0.428315415767263	0.227311722923662	0.121962964173682
0.728794734338539	1	0.299414621636444	0.304403167188145
1	0.823312831900133	0.525156983986772	0.424333168232406
1	0.618727051593199	0.209761390784816	0.131664355859587
1	0.920698976638801	0.753584394084919	0.65380826022668
0	0.19085580236321	0.361750397576188	1
0.128903935753284	0.368726726788485	1	0.842341973897377
1	0.658241676016794	0.503177601436683	0.473010414203944
1	0.378613470955581	0.491472665547322	0.432583347005742
0.589166507762229	1	0.81888256285007	0.93645660216824
0.990180734602777	1	0.846417675447293	0.752341864115452
0.0446798710946214	0.744861306270393	0.404211528738379	1
0.116020328607651	0.697896559736055	1	0.806000165162286
1	0.362876864334928	0.327999017419312	0.227273622150106
0.497596516924019	1	0.740383467579471	0.799602436639434
0.544211182755196	0.793562995530842	1	0.819793553436824
0.194855886114976	0.424809284544637	1	0.80688460038392
0.924513149480267	0.726733646722829	1	0.754687652353891
0.405410738554589	0.924338287630561	1	0.72642282685485
1	0.704540717055649	0.690239765314432	0.758962404620583
1	0.377332110209913	0.215727937684984	0.172931288972494
1	0.779449693180787	0.896061884296701	0.73673616094721
0.966788680823637	0.604850905899995	1	0.807555189075509
1	0.507411279723317	0.400089944623642	0.341438656340562
0.0805629822580596	0.837083335514488	0.99134115788891	1
0.808546490877616	0.964528117894981	1	0.908221085961556
1	0.0875925389669867	0.0713430991216153	0.062166277667167
1	0.508564394332724	0.191795622177593	0.189391508514786
0.157352921144771	0.763189393988435	0.659540768225331	1
1	0.952609596436328	0.466368094718615	0.43431263303435
0.0329589589010947	1	0.403507415452057	0.596557463128531
0.1291055609204	0.393653707592764	0.75663502245619	1
0.352428808872946	1	0.567909562534702	0.75128750603355
0.717876747701713	0.742583033617885	0.748304315661808	1
0.0541185611741895	0.173915909455046	0.370556157137221	1
1	0.836627721657479	0.585477649490593	0.285270955635697
0.194360345140896	0.888468144680675	1	0.907329234860699
0.31384059660155	1	0.631666897525731	0.921378588083185
1	0.96703327776054	0.908062606239118	0.732516777389491
0.0835903383092325	0.808861953510333	1	0.918536212280875
0.275537070151755	1	0.997398060305593	0.956308559449525
1	0.935430298570944	0.736543101871985	0.709277787709752
0.763272243085696	1	0.924461224421314	0.793659014266369
0.0670610074526433	0.706540531419005	1	0.753379075109382
1	0.991911429597838	0.860280674517813	0.620626304604349
0.497596516924019	1	0.740383467579471	0.799602436639434
0.623099244275993	0.912454735095643	0.960967761629549	1
0.0595700373738219	0.742911222721386	0.798872256699122	1
0.602349932375692	0.998919536346744	1	0.826568287076518
1	0.377332110209913	0.215727937684984	0.172931288972494
1	0.640991357009881	0.460400353181799	0.339903118183881
0.252537115265446	0.693798544690255	0.947498772392586	1
0.506049697028483	0.868542966501185	0.791118539547571	1
0.601137639645986	0.650666586080816	1	0.765582327889796
1	0.96507677969498	0.86262057506831	0.669328850748132
0.162616952687777	0.718270212559332	0.847012091736335	1
0.728459664466627	1	0.697006855196502	0.814942859943265
1	0.962678579954565	0.848433224245346	0.688445509090383
1	0.707430652852967	0.699989787353261	0.528793186821021
0	0.633851515472896	0.847207507102807	1
0.897766047061489	1	0.958670989547867	0.962858446022502
0.405410738554589	0.924338287630561	1	0.72642282685485
0.559014075732491	0.934437763970554	0.929328447998796	1
1	0.618727051593199	0.209761390784816	0.131664355859587
0	0.410220576565185	0.841940104326466	1
1	0.7421312818268	0.332867259776947	0.17808107860731
1	0.203875888298628	0.0973086362815452	0.0309846401760445
0.30467883647377	0.645800522401652	0.861251395292179	1
1	0.879495088551798	0.787082688563892	0.990587615678028
0.173650218759076	0.861899774746563	1	0.955756711741174
0.441445207894611	0.848853061021934	1	0.937703016672076
0.150950064187018	0.512103169958976	0.678915909657002	1
0.604893000937084	0.856519777542884	1	0.741919537859865
1	0.547008431259485	0.0969004838105687	0.129233810759783
0.244345768804913	1	0.808304188124365	0.498296121731401
1	0.786765608294294	0.679812970353502	0.567299308337104
0.183729997182227	0.627224972186286	1	0.940233363335234
0.372178654939141	0.884508912626747	1	0.777543324195736
0.114477194792604	0.849505618547146	0.94930181875852	1
1	0.203875888298628	0.0973086362815452	0.0309846401760445
0.572708618000419	0.881579146995412	1	0.831071490481748
0.0382605644568476	0.643486044386372	0.988985310905886	1
1	0.800124648036515	0.378676490624064	0.229166418528554
0.0301051268937676	0.956962850990852	0.617509671679043	1
1	0.72495941811021	0.655805183810121	0.403185948849907
0.666601389772234	0.93080384931277	0.94362514243253	1
1	0.324476665089925	0.203602022940171	0.140306890198524
1	0.0875925389669867	0.0713430991216153	0.062166277667167
1	0.581360299698511	0.495189756197697	0.276492425064761
1	0.805866722635483	0.333632060259138	0.208602150985125
0.11462243290109	0.974389263461952	0.748198163436317	1
0.489683223806513	1	0.986815432923774	0.889041644443603
1	0.683461020176	0.719734220796106	0.478036659688822
0.268796847230577	0.807640173379093	1	0.392507451561811
0.228057857751844	0.243247044598061	0.869422506963959	1
0.575701994985402	0.939248436529731	0.856119362322152	1
0.0293899739744101	0.740657257319558	0.870862385411681	1
1	0.453869828470719	0.601294205116248	0.287163321525692
1	0.560250099218702	0.43951799324903	0.393089986253305
1	0.786765608294294	0.679812970353502	0.567299308337104
0	0.533440320517079	0.387441218455127	1
0.403597194213929	1	0.439258646693294	0.463380608830014
1	0.473232407915016	0.311168608139105	0.231179398383484
1	0.279543660674477	0.21504358432639	0.114283034000247
1	0.362322997171516	0.0313163629725704	0.0251219028320154
0.601676995695743	0.850270614489808	1	0.646245534877124
0.126380800043451	0.607306898759543	0.822150323626802	1
0.983232077475733	0.995216324247339	1	0.786571136382325
0.0754544427607406	0.533087089128622	0.719676921865077	1
0.197296699051754	0.454885065930158	1	0.651977996704913
0.530642316133001	1	0.944975753632649	0.970334277975729
0.404432896906407	1	0.686556210569515	0.543690180037053
0.831382755459141	0.71517272274897	0.83922752290585	1
0.21944390044733	1	0.72433751046866	0.416488007148994
0.232499003769621	0.548074622324185	1	0.787142903457601
0.321777800390446	1	0.41464095756759	0.402313917099012
0.020700316086755	0.853882018434563	1	0.949495238047386
1	0.925620541637967	0.796241911167976	0.647752538185939
1	0.499711284216628	0.371349256214817	0.147238305536035
0.344948340715616	0.803843294045611	1	0.714095344821378
1	0.683174579137813	0.594235102820552	0.459835590908516
0	0.52352318693039	0.92820009067936	1
0.10091686294794	0.741010903553633	0.955071393506805	1
0.623099244275993	0.912454735095643	0.960967761629549	1
0.220188653368752	0.756967266118628	1	0.782254239100014
0	0.533440320517079	0.387441218455127	1
0.220883712883664	0.891187664600353	1	0.745855880956804
0.429176256532932	0.649866097427163	1	0.608534020061848
1	0.587257233182525	0.398596865108582	0.0640337889657718
0.28031754631191	1	0.538969067702664	0.840328440508823
0.157352921144771	0.763189393988435	0.659540768225331	1
0.147533096481124	1	0.588468998594983	0.821219273846242
1	0.928560231631375	0.522542466044059	0.708423852290855
1	0.045111918791241	0.00991890691183212	0.0166304115822627
0.310291387959365	0.566557964034738	0.879786307627859	1
0.943598444221296	0.966146035631609	1	0.997008346927326
0.131031532008951	1	0.933661316551134	0.936013043220564
0.0382605644568476	0.643486044386372	0.988985310905886	1
1	0.929562802112694	0.872264040907138	0.714513825663549
1	0.7421312818268	0.332867259776947	0.17808107860731
0.624977990662011	0.437993684805184	0.862086535813612	1
1	0.185964358801606	0.0707262965502732	0.111280113265715
1	0.619531414551285	0.12188742067151	0.10469327029062
0.834318311960863	0.934060867053832	1	0.75211877985644
1	0.349288173360702	0.28234429074313	0.249543359822124
0.0099470498925052	0.598016740318392	0.883374738361589	1
0.403597194213929	1	0.439258646693294	0.463380608830014
0.0711103729779242	0.984722978715114	0.771150311558969	1
0.349626281864576	0.426014466286751	1	0.725778985379177
0.181695345389014	0.666797549744307	1	0.725736585401074
1	0.253929592094124	0.112775284202686	0.105169421242656
1	0.561427331134874	0.305380521751459	0.181076509041135
1	0.988690633075732	0.912618150328286	0.861452490331218
0.779098173889098	1	0.733677605055569	0.863525096037207
0.851763893980299	1	0.735477552600715	0.619289625597523
0.128903935753284	0.368726726788485	1	0.842341973897377
0.40449598365411	0.551946209718985	1	0.6406904407625
0.740201348269578	1	0.93903067537692	0.529420397716067
0.177807753526705	0.679622949462199	1	0.781310348817438
0.539145933407438	0.857001050901421	1	0.706148744407696
1	0.826011178541474	0.341222404954264	0.315463532365361
0.505815073350548	0.723234711224981	0.999960324567978	1
0.335481194482091	0.687409971272421	0.880702879844809	1
0.28031754631191	1	0.538969067702664	0.840328440508823
1	0.305061457235087	0.0996049450407618	0.117531675212147
1	0.800124648036515	0.378676490624064	0.229166418528554
0.281489808112842	1	0.731407291370408	0.680992326724259
0.283360613721186	1	0.75317395972722	0.932460981741421
0.276924514508759	0.992940065788024	1	0.979213708513004
0.0354367047370625	1	0.827711312574548	0.819347047849949
0.116020328607651	0.697896559736055	1	0.806000165162286
1	0.601022412116587	0.586689885368271	0.556899010985249
1	0.69771523691557	0.708495352996016	0.598230013385972
0.111330323166945	0.553629035555452	0.865953249544516	1
0.687584006157269	1	0.963300603501974	0.927719428461232
0.404432896906407	1	0.686556210569515	0.543690180037053
0.110261224075101	0.659558567252735	0.989288459543761	1
0.399863366979346	1	0.684802253627276	0.552818076271236
0.601137639645986	0.650666586080816	1	0.765582327889796
1	0.0585755785991168	0.024446801867774	0.0340875596784757
0.114477194792604	0.849505618547146	0.94930181875852	1
0.370669360584394	0.68850114520675	0.902946734338204	1
0.170208099194503	0.698255959352936	0.986158686275979	1
0.173650218759076	0.861899774746563	1	0.955756711741174
1	0.27585966417294	0.141270556565927	0.122757356946471
0.30467883647377	0.645800522401652	0.861251395292179	1
1	0.486106452065902	0.373218271341799	0.239311891627106
0.404432896906407	1	0.686556210569515	0.543690180037053
0.260513864858508	0.662416591371718	0.930986757307756	1
1	0.979001169502299	0.933815271265803	0.796878044447061
1	0.467553966765365	0.100296306572532	0.053818152143042
0.167760127996946	0.0744688441792448	1	0.796157057248217
0.76808397096951	1	0.623791047937135	0.574157906116507
0.962077920877644	1	0.598267315072789	0.484861045444903
1	0.855155557249711	0.764110823555877	0.628306684663882
0.485217600780028	1	0.785287267932822	0.897697446135969
1	0.951098321671403	0.741159691007305	0.915885048665469
0.280747646585574	0.66807871604052	0.8763460928495	1
0.62919911022684	1	0.982250467247938	0.57999638432984
1	0.279543660674477	0.21504358432639	0.114283034000247
0.0208899453201183	0.459987127203493	0.717918978919204	1
1	0.851871127953013	0.968209119555688	0.861211461965892
0.128903935753284	0.368726726788485	1	0.842341973897377
1	0.851871127953013	0.968209119555688	0.861211461965892
0.545867673780613	0.625780201254562	1	0.981673857491544
0.352428808872946	1	0.567909562534702	0.75128750603355
0.928190685419159	1	0.854794585142456	0.889948245631643
0.90721928983633	1	0.705334255216022	0.620706725019181
0.575701994985402	0.939248436529731	0.856119362322152	1
0.602349932375692	0.998919536346744	1	0.826568287076518
0.0466930822547408	1	0.643280077398913	0.432999321827719
0.601676995695743	0.850270614489808	1	0.646245534877124
0.19133011154947	0.473741560634422	0.502731123837927	1
0.173650218759076	0.861899774746563	1	0.955756711741174
0.809082203900181	0.817542152969202	1	0.977089111376234
1	0.719278055239002	0.572207574235505	0.376172528924967
0.0595700373738219	0.742911222721386	0.798872256699122	1
0.977905136950278	1	0.775013762307482	0.665842361511213
0.30496099099337	1	0.55923519013995	0.223892645056
0.43810206385577	0.335518503817746	0.753169039526661	1
1	0.45212175713127	0.107452962749671	0.0193297742818178
1	0.772271000726701	0.533764757957075	0.360641681817113
0	0.346883885893939	0.854475439670046	1
1	0.825265528527333	0.881700364302351	0.846902489037805
0.545867673780613	0.625780201254562	1	0.981673857491544
0.948948670269559	0.967832907747324	0.969739571173767	1
0.493234271667514	0.190364318115594	1	0.913295836131944
0.378552091909033	0.683969191733011	0.856543585946627	1
1	0.507045463059899	0.580968333216358	0.712513900310126
1	0.853064541587092	0.895195748987755	0.804372955509579
1	0.55992457122989	0.651258859436104	0.688461647771966
1	0.785155307722143	0.542589181918567	0.347282189427532
0.441445207894611	0.848853061021934	1	0.937703016672076
1	0.526641826305617	0.611853790951225	0.363105952636449
1	0.483367027494633	0.228152395925375	0.103740437302872
0	0.934483872111171	1	0.982972485301837
0.872931795623849	0.819657258134301	1	0.69467980102903
0.3701854893569	1	0.807611700112609	0.911886111571351
0.809082203900181	0.817542152969202	1	0.977089111376234
1	0.79540545799877	0.228379746575028	0.25082473519906
1	0.79540545799877	0.228379746575028	0.25082473519906
1	0.360389589861148	0.150336639536231	0.0769020299996083
1	0.399207393420554	0.104028121699971	0.035266771330516
0.912373611416273	0.977633580587981	0.670747174237988	1
0	0.85007884922669	1	0.740051924694301
1	0.045111918791241	0.00991890691183212	0.0166304115822627
0.656711435811573	1	0.706694369207382	0.618005511147744
0.594552767944428	0.760298756871966	1	0.858392127066464
1	0.681639873945199	0.886880290383791	0.58984400133795
0.572708618000419	0.881579146995412	1	0.831071490481748
0.227620461433519	0.884354965476517	1	0.940733206756758
0.472488092659033	0.700843605115078	0.943842907812815	1
0.333168987592805	1	0.89024199481517	0.879082005136731
1	0.349288173360702	0.28234429074313	0.249543359822124
0	0.780088814948776	0.975869835000655	1
0.160792829215957	0.661722140765444	0.9066641917588	1
0.10970757454545	1	0.830405494185302	0.850168867658134
0.446641280038031	0.976952213896522	0.961694351694284	1
0.0303079130487232	0.986864045179948	1	0.995050601843569
0.589166507762229	1	0.81888256285007	0.93645660216824
0.124960310102156	1	0.911934241750693	0.903860726192651
1	0.849176064318111	0.597290446791021	0.675137958434659
0.0289610894756045	0.912740775002204	1	0.831794622240978
1	0.185964358801606	0.0707262965502732	0.111280113265715
0	0.713912511328967	0.969113654487974	1
0.150011046476935	0.179626325622717	0.579125026114431	1
0.932170436790605	1	0.93176936269304	0.987948593413036
1	0.810686637629644	0.637788160686931	0.371345896301854
1	0.920698976638801	0.753584394084919	0.65380826022668
1	0.851596484274271	0.827648635826257	0.764438176560242
0.344948340715616	0.803843294045611	1	0.714095344821378
0.461188447157689	1	0.907348588185265	0.963554212302226
1	0.602868829873612	0.556092388852001	0.520420051844952
1	0.986734928272952	0.661128617395674	0.163123732737633
1	0.934206961599307	0.891851687167652	0.75002218351908
0.0736709641937511	0.925804587898791	0.939055895677782	1
1	0.96703327776054	0.908062606239118	0.732516777389491
0.137133614889921	0.395844098327395	0.619599462546393	1
1	0.975354603974903	0.917566594157577	0.966612497164267
0.496900457087751	0.812659812851877	0.733232321553807	1
0.84883570405357	0.78996270333408	0.761302925727246	1
0.183729997182227	0.627224972186286	1	0.940233363335234
1	0.306239823743562	0.239953609159117	0.16856835977116
1	0.117583338346995	0.0566201855114274	0.0542653662460852
1	0.986734928272952	0.661128617395674	0.163123732737633
1	0.828311258029352	0.756230054597305	0.566922216032239
0.77627652532576	0.905548630234921	1	0.949425893462381
0.446641280038031	0.976952213896522	0.961694351694284	1
0.199446369257309	1	0.781010648850749	0.904567002072901
1	0.59249787199909	0.478899608080371	0.393334253885392
0.124016689083847	0.559554662975487	1	0.980974466699813
1	0.760297859596448	0.499515582569095	0.440890594865819
0.754587446379086	0.873581584790866	1	0.961028535384296
1	0.473232407915016	0.311168608139105	0.231179398383484
0.962662347814528	0.768905856444896	1	0.771253410492087
0.433568971497834	0.600936078058345	0.910758319206175	1
1	0.590759081055657	0.381779488013437	0.446562007309571
0.985398415480386	1	0.899733688461946	0.626498755179508
0.0663871506855131	1	0.628189729746438	0.550559940923484
1	0.877663121520575	0.831733816205046	0.582883760954333
0.721926075271918	0.838695958115418	1	0.975791195927669
