# Supplementary material for: Diversity of spatiotemporal coding reveals specialized visual processing streams in the mouse cortex
Source: Nat Commun. 2022 Jun 6;13:3249. doi: 10.1038/s41467-022-29656-z (PMC9170684; doi:10.1038/s41467-022-29656-z)
Supplement: Supplementary file 7 — Source Data [file 41467_2022_29656_MOESM7_ESM.zip › source data/FigureS14B_V1.txt]

V1	LM	AL	RL	AM	PM	LI	POR/P
0	-4.1630896146545	-7.73370737684523	-10.9070918020349	-8.91893482848945	-6.25539614132412	-3.58023550934266	-4.01737757218922
-4.1630896146545	0	-2.3316307271941	-3.4959546417809	-2.71493096906222	-0.752155634482366	0.135761545884203	-0.419923155099818
-7.73370737684523	-2.3316307271941	0	-0.993133375323846	-0.289930437638314	1.78721826245944	2.3446400680518	1.67516640750499
-10.9070918020349	-3.4959546417809	-0.993133375323846	0	0.72864781397826	3.05593972564446	3.42639220401732	2.64544229982305
-8.91893482848945	-2.71493096906222	-0.289930437638314	0.72864781397826	0	2.19464074043136	2.70083731948145	1.98610341116061
-6.25539614132412	-0.752155634482366	1.78721826245944	3.05593972564446	2.19464074043136	0	0.85337466517681	0.218378996421171
-3.58023550934266	0.135761545884203	2.3446400680518	3.42639220401732	2.70083731948145	0.85337466517681	0	-0.525959764991347
-4.01737757218922	-0.419923155099818	1.67516640750499	2.64544229982305	1.98610341116061	0.218378996421171	-0.525959764991347	0
