# Supplementary material for: Diversity of spatiotemporal coding reveals specialized visual processing streams in the mouse cortex
Source: Nat Commun. 2022 Jun 6;13:3249. doi: 10.1038/s41467-022-29656-z (PMC9170684; doi:10.1038/s41467-022-29656-z)
Supplement: Supplementary file 7 — Source Data [file 41467_2022_29656_MOESM7_ESM.zip › source data/FigureS8D_PORP.txt]

Row	sf12	sf23	sf34	sf45
tf12	0.254396503492393	0.170175526861042	0.381546851066757	2.04160563676211e-08
tf23	0.102844461394232	0.316286069720019	8.24469442640987e-05	0.736489629934969
tf34	0.643760958532203	0.00358701350829855	0.0818868060091774	0.014027096195395
tf45	0.617861257916971	0.0582625110863283	0.0383209119131098	0.15942428912724
tf56	0.0308704600193391	0.215886883506544	6.64667480919564e-05	0.000142737920339355
