# Supplementary material for: Diversity of spatiotemporal coding reveals specialized visual processing streams in the mouse cortex
Source: Nat Commun. 2022 Jun 6;13:3249. doi: 10.1038/s41467-022-29656-z (PMC9170684; doi:10.1038/s41467-022-29656-z)
Supplement: Supplementary file 7 — Source Data [file 41467_2022_29656_MOESM7_ESM.zip › source data/Figure3D_V1.txt]

peakTF
3.83058463871037
2.31423877448821
0.502017962785255
1.70773055658249
6.98095551683077
10.8114123012145
2.91420051294634
4.3624398662684
0.500000000000022
3.12389719938468
16
0.627297149717686
5.3436648182808
7.41002511188719
3.65630789799047
0.50000000000003
3.23055985554062
4.95015524652902
4.78099305198267
2.12001905449699
16
5.09796968905643
15.999949667748
0.529370805057226
16
5.40757872540184
4.43733648414192
16
6.57437104756356
9.21541335735463
1.38813058883528
3.94206316999166
0.500000000000024
0.571193795955353
1.52337082172654
16
8.20937481722988
0.500043219495409
1.14727252369305
4.63351161050032
4.0151990918894
0.500000000000022
5.6864891493893
11.6940737845612
2.73960614882788
7.89586630786363
1.18475758082297
8.65162055094224
7.53927540854732
8.08608737112826
15.9999999963915
1.23167901055352
2.9914335644386
4.60808365650829
3.8486475752417
1.11520770453278
16
5.9227556516197
1.44255616229666
0.99001408438011
16
3.83056884403182
1.04549701745693
16
7.03823925309326
0.500000000000022
2.14351064225035
0.972076880620581
8.03164573644738
0.500000000000022
3.47537171306135
1.70508259465352
9.48263349369838
1.0700523932998
0.500001920158667
1.86368065746401
7.75836028418135
4.33284513743575
0.500000000000023
4.16596356425732
2.95724620007086
7.55773490732747
16
6.34439546608559
0.592968153829084
2.89447379739589
3.18577176382392
2.88425265394967
1.22550422324799
1.01218440966483
11.7280376018457
16
4.1754112748234
5.00162411889003
2.2704830936003
7.57000361220823
4.13630892784418
2.26037113329819
0.500000000000023
2.63823485603465
11.8914573976652
2.89422022308307
15.9999999999878
2.26528018489201
16
1.02812767837185
15.9999975797251
3.99275903743106
8.67923438067698
2.71700645525659
1.79580416257145
0.742531495094221
2.44064469006619
1.79309077620911
14.03169527596
1.86124315209664
5.80239232355535
6.73159624037298
2.73778873336457
1.51663355440121
8.32211249086749
15.9997559787042
15.9999998003993
8.97830732948579
2.55274225447379
1.46476504987498
0.500000000000022
2.3855959567226
16
2.42673274856472
2.83548719646223
3.22613196249314
15.9999999999999
12.8494786299865
5.21333912078515
0.500531200881028
1.13110776256111
0.500000000000022
10.6261625639031
15.9999888633216
3.70450131785031
6.81037443501907
3.27621962156877
3.40698629755372
15.9999999999716
16
5.51614942614047
7.073406867838
5.76074114952459
8.59674602844982
1.77482542534016
3.06246087895492
12.2452726834138
3.60061314768728
5.01700661848776
12.6120846008798
0.730264519339232
0.906851578569757
16
16
16
16
3.72896702877426
0.500000000000022
5.16382472670898
16
4.17793800009636
16
16
16
4.3944091722493
2.21917791844306
8.62365661946082
8.09943825349624
4.28653793838907
12.0208972071964
0.50000021074139
1.79865516068585
1.09289468025493
16
4.62175460283057
1.44527039006145
15.9999999999951
4.52555724734248
16
2.76203939416281
5.63972978434566
3.551669735403
1.53087439689391
1.1082298769655
2.31553991595421
9.32770920871929
4.74523473262674
1.47527758830659
8.34061202703649
1.40496632438379
4.85259117507334
7.20474623286343
15.9999999999375
4.69389732134941
5.23165839478485
16
6.4358078948868
7.61912214398966
9.56212655720451
0.500000324095917
0.87715870347817
9.77460353259
3.10515974487662
3.42818373234989
6.44304019290174
5.24606554850124
7.9423234727927
0.500000000000022
5.58766930888367
1.4661961724307
9.33677374153929
4.0062243377398
3.04777578761735
3.30570467378801
4.26674600603283
16
15.9999999715509
16
16
3.40372325928193
12.0803854806005
4.31211335333168
16
4.18846291025427
4.4851170871535
15.9999999995917
16
16
2.50898196502627
15.9999999996343
4.01323674791588
1.71444366653858
16
3.63684364137307
1.75956171110327
8.02538027615657
0.500000000000022
7.39175796223269
2.34480011039439
16
15.9999999999756
15.9999999994488
6.86374284332222
8.21269638073652
0.500000000000031
0.500000000000022
1.3875991767239
5.17259166049822
0.500000000000022
5.26634385424529
1.41716181555891
8.64351206983032
0.500000000000023
4.36510023232907
16
3.20590642954992
16
1.04539121589233
4.85926864372169
2.62379533800861
4.03790280827762
16
16
5.44957722423382
2.77471556045031
2.09838206463873
1.07070695292565
0.500000000000023
16
0.500000000000023
2.31869192552581
15.9999999935821
0.500000000000022
2.14887176817239
2.52989055711361
2.6899621431837
16
16
16
0.500000023496473
0.661748182170491
0.500000000000134
0.500000000000022
0.500000000000026
5.70810372083545
2.95022362183608
16
0.500000000000022
16
5.54621476815199
7.37233282134046
0.500000000000022
0.500000140338799
0.747538531354091
3.90175700319234
8.36733383612591
8.45572512289819
1.03637980202039
1.74050095406603
1.76283294800412
0.500000702785349
0.500000000000023
1.09317759594274
4.20512166142723
0.614329650359631
2.25055432092268
2.31043766995392
3.62086578288945
0.500000000000022
0.500000000000022
16
0.500000000000022
0.500000000000022
0.824354711176032
0.500000000000023
16
0.500000000000022
16
0.669095013319031
0.732156070045536
8.88871181218297
0.500000000000022
4.4514575520805
16
0.617434138975252
0.500000000000023
6.65487327742464
0.500000000000022
0.500000000002441
16
0.500000000000084
3.934439986484
0.500000000000022
0.500000000001461
0.500000000000022
0.500000000000023
0.500000000000022
1.05235031168232
1.8836207336101
2.35281523801763
8.39099407438333
0.500000089669443
1.20736758025222
1.32597095159056
6.73511334008843
0.500000000000022
0.932657035265603
0.500000000000023
1.66528481030403
5.14220018384614
0.500000000000022
15.9624693472214
5.14977210154708
0.500000000000023
2.11791479448522
0.500000000003427
16
1.04637434783145
15.999999999962
1.25488493305543
0.500000000000028
2.89324936811627
4.14333082533748
0.727925329560497
16
3.37282081505989
2.16680108408405
1.66845082523659
1.15860527543441
0.786515730770651
1.61064852729807
7.04699030101584
0.500000000014629
0.500000000000022
0.500000000480395
2.16360784840929
2.31884138912895
0.889173801566032
0.500000000000022
3.09981863529155
7.26999778852139
4.02517980913572
14.1278866960396
0.918085338269848
0.500000000000022
0.982478916079042
13.475047491773
0.500000000000022
1.72935907301107
0.618217787124508
1.28572304293348
16
16
0.500000000000022
1.62015188913648
16
2.37437139835889
0.500000000000027
1.20697049014452
1.16688168632489
10.2741215241763
11.8417230084252
15.6487413871328
3.29771612799046
0.536826522224336
0.500000000000022
0.500000000000022
0.500000000000022
3.09576086210173
0.502961792884093
0.917166086038868
16
16
0.979963834306538
4.77922318728642
0.500000065150253
7.52091305398814
0.720136246913568
16
0.875118530876109
5.7324550186994
0.591726302795689
0.500000000013937
1.0764168472239
16
6.37345878414801
0.50000000099565
16
0.500000000000022
6.32577823198574
0.500000000001697
4.25304255874779
0.500000000000022
1.64007734704524
0.781408583645863
0.500000000000023
1.09243684872222
0.667697408308548
16
8.71861625788575
0.764065310611832
2.01428325689883
4.37685414422568
0.803195934355302
0.500000000000022
9.39598478424213
6.64388129361127
16
7.60383514197665
1.62785868482699
1.29755823153163
3.67460666599804
2.36379431642659
6.30937365459765
0.500000000000022
3.78560296130481
0.500000000000022
0.50000000000003
0.724091742211066
0.507738259279593
4.20180027858088
0.500000000171904
1.65089533611565
0.932451110126378
0.500000000006567
7.2119700178966
0.50000000000003
0.500000000000023
0.842785029254796
0.670896770824519
0.500000000000023
16
0.500000000000543
7.26184887999904
8.55691026834443
3.05048295842757
0.832134230052902
0.950242032259686
0.500000000000022
0.780340193954644
16
0.663785492493143
0.500000000000022
3.35974878509271
1.48369771450816
0.500000000428321
0.767703241173244
2.46821206398899
0.500000000000022
0.978525873878539
0.500000000000023
16
12.3819096384764
16
2.76401884109795
0.500000000000022
5.89173373466246
0.500000000000121
0.500000006739245
16
5.22449404305436
0.500000000000022
0.500000000000023
16
0.783404839481462
0.500000000000025
15.9999999999999
0.500000000000022
2.09813319461564
1.12936133646658
0.735043571034355
0.607120032480498
4.05446892176406
0.500000000000023
4.31236151067392
4.43585395780125
16
0.527290426302888
0.500000000000022
11.4785481863479
0.500000000000038
1.06067562457154
0.786235815463012
0.500000000344681
0.500000000000025
14.8071512305811
1.90909493339878
6.36075104008659
0.500000000000023
0.500000000000022
0.500000000000022
0.500000000000022
1.11854542561401
0.50000038556274
0.500000000000023
0.500000000002246
3.99413709226401
0.972689347404549
0.665877861369288
0.500000000000022
0.722491114853921
16
0.500000000207553
0.500000000000022
0.500000000000024
1.06126480840617
16
5.02818385696842
0.500000000000462
0.578140095782945
0.994226656511673
0.500000000001867
2.63391020025339
2.45653183126248
0.500000000000022
0.500000000000022
0.98468508694243
8.55739245344318
16
15.9999976952739
15.9998491216436
0.500000000000022
2.25612782876792
16
0.64377418097712
0.500000000000022
5.61383789997064
16
0.500000001544037
1.26121702854324
0.518919390807915
1.21358096215619
0.50000000003005
0.500000000000023
0.660683971100947
1.97618245613764
0.500000002894818
5.27062977050856
16
2.63238606574267
0.500000000010526
13.4794360413049
0.500000000000022
2.35997636544443
0.500000000000022
1.2801689088703
14.0961340400519
0.518215184097937
1.71332175375474
16
0.50000231121264
3.86699886465453
0.500000000000022
0.714472405995196
1.53307394690816
0.500000000000022
0.909060965551719
1.75402439510619
3.28159916776401
15.9999999846701
0.519876517456508
2.03586378725433
4.29618470973424
0.500000000000023
0.71710416108486
2.24523249994875
16
0.696715518083826
1.24057348626814
0.512487548506091
0.638239572290842
1.48140642408629
0.679146923112747
3.62054099722114
0.500000000000022
1.35990865939767
2.56702818103519
0.500000000000022
1.17261490462773
0.528726879865864
0.500000000020387
4.89155389697209
4.96615771913704
16
6.97938919955343
0.500000000000022
0.931911786367812
16
1.14810421386411
1.09540320201955
16
0.500000001333106
16
16
16
8.24955312588285
0.552067478211943
16
2.19345126495787
0.500000000000024
16
7.36123827947889
0.500000000000023
0.793938184548698
3.04170141406374
0.500000000000031
16
8.13982077126454
0.500000000000043
6.27119764911113
0.500000325172466
0.615400250249588
0.500000004050029
0.500000000000022
0.500000000000023
2.09841052544153
2.71543282247611
1.31141155787028
0.500000000000023
0.602467059071218
0.748628989780179
0.500000000000024
2.61358896441936
5.35280435660569
1.77925705711045
0.500000000000022
0.500000000000024
1.44415160050472
0.500000000000023
0.500000000000023
16
0.500000078794624
16
5.41770949817668
1.67901236091358
0.66165050853315
0.548384348086353
1.19185688551087
16
0.500000000001872
0.500000000000028
8.54952955100168
1.08716156470655
16
0.500000000000022
16
0.500000000000022
15.9999999992101
0.500000000000022
16
0.716247372951125
0.500000000000022
0.500000000000024
0.500000000000027
0.857469113927839
0.500000086448803
0.500000000000022
0.500000000000022
0.88471982802403
1.47890817138414
16
0.500000000011977
0.500000000000022
0.943873260299838
0.500000000000022
2.62074825020856
0.500000008810214
0.643912866357937
0.649970263820169
0.500000000000022
0.500000000000022
0.720766679076183
0.708058366749412
3.11621786401298
0.500000000000023
0.500000000000022
0.778982089001672
3.97791108932808
0.500000000000022
0.500801605804939
0.500051247068947
0.522639943300942
16
6.73232643596681
0.500000000000023
0.500000000000022
15.9999999999985
0.774157640467809
0.500000000000022
0.500000000000023
1.51673409156013
0.500000000000022
2.62789791542461
3.08344956880693
0.500000000000024
1.04829203877954
2.5277377856454
0.500000000000022
6.13833811544212
0.554151759307004
0.500000000000024
0.500000000000022
0.500000000000022
0.667140232036306
0.711410834656682
0.500000000000022
0.754094016971566
3.82892144081833
0.500000054311037
0.500000000000023
0.500000000000038
2.53043729732285
0.500000000000022
0.551513156738404
0.500000000000293
0.500000000000023
0.500000000197407
2.05424634550932
2.99516266653449
1.41909030755808
6.46951699923009
16
0.562509503080476
0.528378965402276
10.3152988496183
5.74040371554946
2.24232347792637
0.500000000000022
2.53022201374839
0.500000000000044
16
0.500000000000022
0.500000000000022
1.02062342694153
0.500000000000023
0.928060715252384
0.500000000000022
0.500000000000022
3.81797248020988
0.500000000000022
0.934588109241872
5.7254193990062
4.51492906283601
2.51202526932232
0.500000000000022
4.30531013128835
2.49553419053148
0.500000000000022
3.53568815512888
2.66488997164578
0.500000000000022
16
15.9999999999992
0.500000000000024
16
0.500000000000022
0.560886967044849
16
16
16
0.500000000000022
0.500000000000023
0.500000000000022
3.74873170935517
12.3794581551578
0.500000000000024
3.13260680407812
0.590665854434573
0.500000000000022
0.670899944227853
1.27527845014165
0.500000000497259
0.587409474354365
0.500000000000022
16
0.500000000000023
0.849783987024115
0.64033441774119
16
0.500000000000023
1.27244210987263
0.953458225311781
0.500850472666172
0.500000000014598
3.83640483109474
0.614334391573056
8.33210489544058
0.655313264575723
0.500000000000442
0.500000000000022
0.732191793685185
6.06246945132374
0.500037292405133
0.500000000000022
3.85831963359072
3.13035247381428
9.90156896110309
13.2387292151555
8.6734157258516
7.11907926877661
7.90509155042164
16
16
3.1258641716278
3.8833514219945
4.08814321626561
16
3.97727237593142
0.991073612325372
4.45976040769722
7.75431381499741
1.25802258626055
1.37581755113531
16
15.261977886905
1.77911129545548
1.72403122224622
2.0358202535769
16
4.29096250983811
8.98250357938268
0.500000000000022
1.50136114007048
4.04570432070219
0.616534901488239
1.52186019721742
3.01764173366398
1.00087065508213
2.55401395282983
4.97685823703402
0.500000000000023
8.56334978860286
6.99770063438587
0.802304506255559
6.1029917716437
2.6121787207779
3.43883458909253
2.53140016863334
1.63220803997108
1.57586633621862
2.44359042795651
2.79004173395466
1.54618825856957
0.836102613389429
0.998113892982355
4.49838052775316
3.26003226408385
2.04251848720107
1.15311190686566
0.500000000000022
2.33587599228517
0.500000000000022
15.9999999999995
4.53434135799794
6.46898970774587
0.500000000000032
5.95006015185847
0.71445631884596
0.500000000000022
0.754525481045462
16
7.07918900961556
2.51498206729125
0.579405789617741
0.536557324070886
0.500239613623581
16
2.27072307558229
0.765989548906354
16
0.525239297465306
1.07593035199594
1.3034817949951
0.500000000000023
2.56795646147804
0.667047048976199
4.44809864957707
1.12320250814828
0.500000000000022
0.544271203608173
1.2802527526109
0.705900835449118
2.16413160820816
16
0.50000018843155
0.727267898554444
0.500615555499918
0.500000000000023
0.500000017630281
0.738829466101523
0.500000000000023
1.26847350652803
0.503376577318135
0.837837510048219
1.75371559436796
0.500000000000022
3.13039272664889
0.57533980156447
1.92838596613773
3.90317614878835
0.647775610909987
5.44430992274993
0.500000000000024
5.26436323972825
2.08000241552138
2.43072918742864
0.500000000000215
1.29521287293477
1.03478572501027
16
0.810901181743538
0.500000000000022
1.4242150394904
0.805254515478808
0.970499084036874
0.799739946046839
0.500000000002369
0.500000000000627
10.8783180004257
2.11446768219645
1.41102052750707
6.52755805325255
16
0.500000000000022
1.99041739972577
0.853811415592944
15.9999999859754
1.24357825993233
2.59101095922489
0.807227389660275
13.5193355176082
0.532884386122045
2.1994876440238
0.782637346934542
0.500000000000022
0.564192264148861
0.5000055185423
0.50271113772127
0.520030451841605
16
1.95460377766676
10.0168048273776
6.0716053657286
4.32357475459572
10.8750002927241
3.43545128588803
7.38151800098599
4.62947425404625
12.2712353633969
3.45420666426296
2.20074155250711
1.09683955037376
1.34968207813091
15.9184064151298
1.45178135249676
3.04005435436025
0.711567159430187
15.9999995234225
2.78484981318172
6.23831037293414
5.22523316320129
1.16907732013983
9.74266560498183
5.10647228092012
0.715582869555552
5.08143227914858
3.03477276051869
0.628860703277148
0.574891637569273
3.00658078462338
2.10299365792562
16
3.58097559893688
0.641358389583452
0.76129480325052
0.500000000000022
5.15744341077329
1.24808474575692
8.02931136337832
9.55630792249975
6.39249746535581
15.9999995800045
1.7128805609542
3.75167493471442
1.03634821046344
0.783377556836618
8.41073596627582
0.500000000000022
4.14474342618064
1.19266649642812
0.568864440372747
3.89663517264086
0.500002179985823
4.21599008103908
11.4819050184767
4.65863120387647
1.95333980477938
0.852862852027887
8.4715575022103
1.93726132452134
3.52556383791065
0.654657938531728
5.51188570954506
1.99796818188672
16
16
1.57753527589783
2.69663220485351
1.90648377472566
7.25289368265495
0.857151912212542
1.18303303044369
4.18052521187674
0.823785825293704
1.45401606896362
1.5004644121356
0.949114827220149
11.5807081240017
6.08424160614654
2.35791144765607
0.500000000000022
8.80462752508745
0.544553474216876
0.981229474200651
5.28858033442588
0.589221140021028
1.53996820436342
2.30135078003733
3.74435627855984
0.862902930533242
1.81948650737431
2.71986301249709
16
0.500000250635147
0.751186874187136
1.8400569666546
5.9275813294608
16
6.56616437329983
1.65778978958829
15.9999999435585
7.79206313768179
0.500000000000022
1.02363411929455
8.2288617963567
1.24653630573401
3.53017125179266
0.926155657598563
16
4.55208101775235
16
0.564720542906616
8.61867981746015
10.340790892299
0.602953046783726
1.61434875673174
0.500000003945916
9.70622724615664
9.89867610497558
16
6.41680661125885
6.90107150841057
1.54976493691218
7.12272485689805
1.5359400571394
0.501205939928865
0.500000000000023
7.42809027463496
1.02992451540713
2.85496172580394
15.3374683660278
2.8590380696733
3.08084500960185
0.500000000000022
2.2497294210965
4.81393967299842
5.9213649113325
7.80847184943411
1.62636957905824
0.61587204504342
6.54035391824853
2.8367954889415
0.500000064627535
4.20290880560349
5.63401099646374
1.98870238386004
1.45058071007459
0.500000000000022
4.7454007787522
15.6541097491225
0.547569581075346
0.501383504314266
0.853769168059752
0.545278546799382
0.500000000000022
15.9997698032747
1.27198494444984
0.500000000000025
0.945679717501048
0.565032750446292
10.80080387421
8.83532619762286
4.23091876599564
15.9999999999461
0.500000000000027
1.28979186460824
16
16
5.80911647285052
0.500000001451387
2.10801296002035
7.83001894067104
4.21044944316034
8.30663255894484
9.42394809143229
1.10115743562253
2.46607483756444
0.50000000000339
1.95456092844856
0.927618150778741
11.6848781531102
10.3342568534816
0.500000000000022
3.43196791058593
1.50533292779137
2.47975958830729
15.9999953766558
15.4926008683401
1.98739061870462
11.4081293401138
6.06651907980661
0.500000000000023
1.11045486396701
16
2.54363026815103
0.500000000000023
12.3541804188113
16
16
2.27733311108459
2.81232323472318
2.23800851605852
7.54667433292215
5.60486339060927
0.733489461236388
16
2.80969845368116
16
2.29684264024236
0.500000000000023
7.0624846541549
0.500000000000022
1.12201900946071
1.03518195812615
6.41598532037719
3.235141109034
16
2.13847959989504
9.37117291028806
2.43607404646548
7.5286898020652
3.08840688091258
16
2.3581321326309
4.6310306088901
0.611865478564245
0.500000000000022
1.45784590621576
0.500000000000028
0.951173543671213
0.805120246163738
1.15758014322221
1.4892327487352
7.89612826843164
3.22553478349608
0.500000000547664
0.500000000000022
0.833515525580618
7.50175990834017
16
6.05542786812694
0.605883206362344
0.500000000044356
6.99682430718378
1.88258598717227
0.500000000000022
0.689704495278074
1.65138209917056
12.6473639206622
0.500000000000022
0.500000000000023
1.74883027662801
16
4.55029505606911
0.500000000000022
0.500000000000023
2.62501223495546
0.500000072269793
0.500000000000022
15.9998368282969
1.5217833671795
1.56957540173778
15.9999999948995
0.500000000000027
0.500000000000024
0.53424433471729
0.681589025145744
2.00174299473956
0.500000000000022
1.51959692295244
0.840473949251124
3.35306535991986
5.25323368899669
15.443281567001
7.4353930893041
3.62059954030582
0.500000206900202
5.33397141484714
0.500000000000022
7.71403558561933
16
4.97776294642415
0.500000000000023
2.67087446860177
0.62479512391969
1.00398446522361
0.500000000000022
3.98151429214499
0.500000000000023
0.817606740426664
0.500000000000022
0.500000000008989
1.18806153241407
0.500000000000023
1.49864684436653
0.518173713704104
0.500000000900717
11.402465053283
6.82226628052572
16
0.500000000000023
0.757312885843678
0.500000000000579
2.00357710339987
0.500000000000022
1.99907858258048
0.649492790337664
0.943013935168009
2.33678812954103
0.500000000000073
1.44801030282133
0.760641462235511
0.567209738190085
0.725830801215616
1.94200888489688
6.66199734867737
0.500000000000022
0.945622150871386
0.603150837284159
0.500000233687129
1.65152708329096
0.500000000000022
0.548803211746027
1.90296383996662
2.55348622702501
2.61046632339484
1.31928750772937
1.34385035300214
0.500000000000025
5.2133174525865
2.38649290514629
0.500000000000023
0.500000000000023
0.50000146309777
1.24194933995023
0.955571930672982
0.500000000034629
0.778881989235513
15.9999950124009
0.500000000000022
11.7202237321653
1.75843190255194
1.88753847018043
0.500000000000022
0.500025958187528
0.500000000000023
0.752998117449451
0.500000000000022
4.4796163893827
16
0.761971127213559
1.35210522536125
1.88774119428485
16
4.07283510153725
0.500000000409171
0.503000338780652
1.93071775342808
0.794317967800065
0.500000000000022
0.709579428842238
3.08797734597133
0.500000000000023
1.72330234547843
16
3.26138676394856
1.1958262829596
1.49374500345083
1.2924533278783
12.0370269134949
16
0.60688155283342
15.9999999999999
0.965494020136948
0.500000000000023
1.00153011019615
0.500000000000022
15.999995918232
0.500000000000027
7.45982294475238
1.14324468525385
0.5000002582244
0.785381425427868
0.709187613019907
13.2589717632118
4.91901209908525
5.03609862007759
0.564531933558333
8.60805888115617
2.47185349632897
16
0.500000000000022
2.55742438630346
0.636155974145275
1.39070509142754
4.84327715691109
0.500000000000022
2.72977255743054
1.48257989000726
2.00141557486852
0.500000001367254
1.21000968388391
0.778487229508233
0.500000000000023
0.500000000000038
0.844395501976961
4.20717700782543
0.801751585383257
12.4684536987788
0.500000000000023
1.20955573693586
0.500000000000022
0.533233531123161
1.68618949462687
1.0512786218367
0.512040743814845
0.500000000000023
0.795070389303253
4.66587684596489
2.21482238354968
1.51066394707307
3.74529242732259
1.03061787050173
12.9867690910365
1.50263691839646
0.500000000000022
2.85597076890614
2.57244515476044
5.00404588228638
12.9202591594908
2.16494315130263
0.736124210473043
1.65387033615146
0.500000000000022
0.500000000000024
8.49849889949431
1.27096017737106
0.500000000000022
0.845297728150797
1.61507158081831
5.91985541779323
0.500000000000023
15.9999999999621
1.85014419825524
0.500000002537103
0.561978841613906
0.500006016246613
0.50000001516332
0.960817593210612
0.61666025917867
0.64538580443927
0.862930971737866
6.3784199307696
0.550844210671343
0.785305030261521
1.06291111909783
0.521048740090332
0.742378509555241
2.43185617357568
0.500000000000022
0.500000000000023
0.531458252404916
0.704027980671226
0.500000000000023
0.500000000000023
14.5902642881826
0.500000000000023
15.9999999808705
2.05067979092092
0.539272124828131
14.6956769966215
2.7984419550405
0.500000000000023
0.594749329201055
2.12025786877533
1.23392133237452
0.500000000000022
6.94583131886967
1.35346657319024
1.89387575256978
0.654710291204141
0.549550417904182
1.3070224774149
0.655449620637598
0.511932733383773
0.500000000000023
1.11993206784677
0.959195877356451
0.500000000000025
0.600029416206461
0.944012077493303
0.500000000002787
3.99848776684885
1.17341549700578
0.500000000000022
16
1.17272885213339
0.584808663780705
1.34583309096783
0.500000000000023
0.500000000019444
0.529483562849101
0.861705962121893
2.06162793553898
10.9862214836564
2.88975566766508
1.65635749256873
0.500000000000023
0.500651719504748
0.500000000000022
15.9999999999829
3.07767105627649
0.991464519841072
2.58582880662221
16
2.86816727817433
0.50000011345902
0.500000000000023
1.48646349982735
0.500000000000022
2.34420173607247
0.995545749164274
5.166506198572
0.693776938623536
1.78720062750244
0.541819212047754
0.859437308449943
1.74154365379537
0.679094445163333
16
1.30462529203049
1.30578211980992
1.11198438960699
0.500000000000022
0.500000000000022
0.500000000000022
0.896997533720606
0.904772074256884
0.665827520858982
15.9999277358412
1.73826771156677
0.500000000000023
1.70200623786636
3.44457321272443
0.749497545474732
0.500000000000043
1.09434116287089
1.57807664995264
1.12335027181815
0.57327966490666
9.63270242251116
1.8320850122301
0.500015599362753
2.25575519108718
0.575169678299884
1.13715148146063
1.03230245691348
2.40706771758803
0.572086068710775
1.49806305829998
0.500000000000022
0.500000000000022
0.563994313864264
0.801514452256057
0.557936917586873
6.85331638850836
4.82339384703419
16
1.79430875358337
16
5.75268652536908
0.608006587435638
0.500000000471449
0.500000000000022
0.500000000000034
0.500000000000022
1.22531219686685
1.96892327439745
0.500000000000022
0.986828991562383
1.05394198613149
0.500000000000024
0.628629264974526
2.20794112478853
0.534477211125474
0.500000000000022
1.55467727091446
0.500000000000029
1.08442372413875
0.936636005338705
0.591685418323477
0.500000000000022
0.745219317631794
0.567463723226569
1.58194093366499
4.96595092524952
0.500000127272134
2.41410332674674
8.61393621328561
13.5482739363012
11.0974965677609
0.918449961518511
0.551987518592748
0.500000002532779
0.711431081015632
0.500000000000022
0.60695621398747
0.500000000000023
0.500000000000023
0.500000000000022
2.48127302924443
0.630568150530552
0.538434529200651
0.500000000000022
5.41025552730362
15.999986496073
1.89615285712231
0.781957215051058
0.500000000000022
1.17316668292958
0.500000000000026
4.95241082696722
1.83124012139247
0.500000000000022
0.500000030139742
1.09050243981257
9.40502751867797
0.500000000000022
1.66962688699241
2.05106175192092
0.667507007596197
3.59722528236302
0.729374597880699
0.500000000000022
0.703983260520849
0.500000000000022
1.12160438549799
1.01286995657872
0.500000000000023
0.500000176855637
0.948653265946949
1.30582153539851
1.30166766523239
0.959065347142119
0.852705574514484
14.3067366475728
0.500000000000022
0.829061154478317
0.500000000000026
0.500000000000023
0.500000000693462
4.37669284577355
0.500000000000025
0.50014926358825
2.22461136231621
1.15173502878574
3.24619013344938
5.9371891900491
0.820370577542675
6.71816129154706
1.77590018233623
2.08988584801976
1.25852907913491
0.813415331962335
1.5774174865778
7.78194944442443
0.886035293385444
0.500000039289493
0.558320481918737
0.500136839148331
0.775427633642146
1.10310025573776
7.5133226345994
0.902670829132134
16
1.38133820486535
0.754864018764328
0.51265173318909
5.59140834588799
0.501784646760783
2.10881334261732
0.500000000000023
2.00735921334051
0.500000000000039
0.961578198252611
0.76186654170747
0.500001666050393
1.45019322650886
0.500000000000023
0.547626500184768
0.500000000000022
0.801020811622926
0.722291367742767
16
0.500000000000023
0.500000000322311
1.05696455440093
0.621101561420638
0.500000000000022
0.912176494449648
0.500000000000022
16
11.2490961114308
0.500000000000023
3.10192362293567
0.500569588071333
0.781622999536854
0.500000000000023
15.9999999963155
0.500000000000022
0.500000000002542
0.50000000000003
0.500000000000022
0.500000000000023
0.679244932793238
0.736106634588694
0.831109692836702
0.983860092798523
1.0912183774036
0.788022595623498
0.603507767485295
0.500000000000049
0.936735469476192
0.735896662629201
13.6488481996098
0.500000000000022
0.500196701022506
0.555188834164702
1.91252365117075
2.50456169813287
15.9999999999782
0.804153715365749
4.87456383872
0.665656687510798
0.500000000000023
8.76420529832598
0.500004869770538
0.500000000000024
0.500000002462787
0.500000000000022
0.500000006654751
0.759496980413462
3.78772340208807
0.500000000007528
10.1905864352347
1.53136660199908
0.797817671152198
0.500000000000532
0.545345799402094
0.549078036854146
1.2581716489786
7.57252328859697
0.571697036010006
2.5369579227174
0.694444925036307
0.500000001797137
15.999999750454
2.28247648627537
1.4029415451769
0.52166606336031
2.3226160533827
0.500000000000022
1.31159059628399
0.500000000000022
0.500000000002897
1.22661008339355
1.30378017287025
0.598695885483063
2.99988299447614
0.500038225344317
0.676042728222121
0.500000000000022
0.500000000000022
1.89352115855274
0.948552117789966
0.609470929968893
5.0056258154423
1.03135416065893
0.815810392767788
0.655208193554384
0.500000000000023
1.23111939477502
0.500000000000023
0.622193698119127
0.761055379374761
0.599819168276169
1.70327455883328
0.600983126962244
0.597855633144968
0.584934655209182
16
16
0.973775161433495
0.500000000000022
0.500002662574849
8.6273396764367
2.92152041346402
16
0.500000000000022
0.500000000000023
0.976605633966625
0.500000000000022
1.80510262790054
1.4741527459196
0.500000000149732
0.968865248784811
0.500000000000062
15.9999920091158
0.58208260182804
16
0.540550744223655
15.9994330981117
13.852129978577
15.9994206238187
0.794954164520286
0.732113698937257
1.65717574010133
0.500000000000023
1.03073071190196
0.500000000000023
0.500000967528408
4.60966074086718
0.674222226251672
10.6607808735435
1.56051916528806
0.500000000000022
0.500000000000023
2.14378057925375
0.500000000003263
0.500000000000023
0.500000000000022
0.500000000000022
0.574546176655066
7.01065544679818
0.500000810955479
0.500000284187626
1.17654876329913
6.57208978088765
0.500000000000023
2.80912407983515
0.500000121559418
1.07475720249491
0.500000000000022
0.941946996832379
4.10816170796299
0.500000000000023
0.500000000000022
0.862839223533941
0.500000000000022
15.9979761460996
0.500000000000023
0.597823542449939
0.514445816160471
0.500000000054121
0.500000000000023
0.500000000000022
0.500000000000022
4.45053724640654
0.500000000000027
1.33505850618929
3.29760474575152
0.74173149891728
2.86159917333685
1.59801206414592
0.616893375023547
0.911771537197054
0.500000000000022
1.41755852737202
0.500000000000022
0.5000009545422
6.44751936254445
0.966093476047307
0.623501478890142
0.886966905046384
0.500000000000022
0.500000728205495
0.500000000000025
1.30965351291371
0.975476532717034
0.500000000000022
0.55120271544695
0.894033241681406
0.500000000000026
0.62966337750243
0.880262660376223
1.02858234810848
0.714102764968436
0.500000000000023
0.500000000000027
0.500000035550486
0.500000000000025
0.670014434537079
1.86727992067204
2.00793447240345
0.500000000000024
0.738924521300779
0.500000000000025
0.721008837290471
0.500000000629909
1.56228856541147
0.500000000006925
0.905413749548706
0.500000000000023
0.500000000000022
0.500000000000022
0.535548086294703
4.22795263011511
0.554494601712824
0.994490674558139
0.500000000000022
0.500000000000022
0.684315746262043
13.5535899635485
0.50000000000003
0.826124037264308
16
15.9999999998457
0.500000000000024
0.531862245915113
0.500000002316196
5.62268720812913
0.641244277429402
16
8.62747831813175
16
13.6652950911435
0.647501961388966
0.739233982699253
0.88372126316245
4.2663207227417
2.6389513605612
0.500000000000022
0.751495642632571
3.37245138541063
10.7961974836521
0.500000000007012
16
1.56762785388527
2.35962267948851
0.619822343100121
11.6683191342271
0.519647603473961
0.562271930211983
7.05812721846033
0.710028145715357
0.528516831064015
1.34219888698898
0.500000000000022
4.60521572156436
0.700697900804916
0.500000000000022
0.500332935509262
0.500000129713765
7.65185141145576
7.62994905723096
0.686724169876551
1.24326319603691
6.46607472941891
9.04375773500468
16
10.8843597079572
4.00138485553499
15.9999691685545
3.68279816372889
2.96336573456518
0.500000000000022
0.500000000000024
3.61994095576127
8.95604815823425
11.6591501422868
8.68847903855047
0.916739329295558
16
0.848530086982164
8.56831076991022
0.500000000000023
4.19185564161662
0.747882658781718
0.70783116074747
3.2711214846336
1.52417149534785
4.60609848717281
4.48035117207032
0.674564393296616
1.9256230496618
4.99479984977629
4.48192728622123
8.84399372726986
1.02938349684944
0.500000000171726
0.500000000000022
3.99856031206341
16
4.01067478475506
0.500163519445855
1.96222591681666
2.25361812926546
1.19583523448497
16
2.15481845966293
2.1051821811215
0.500000000000022
2.52283016690218
0.687372767521053
5.16066004998673
5.59470657007106
10.2969193244914
0.81760001245362
4.10218049188166
0.94067242026475
2.7171144821111
0.500000000000022
3.99250859540426
2.37803889299164
1.81018474319769
1.85428346134555
1.18868682602548
1.87732468990351
7.72296747268976
3.97767009409425
16
1.49172118071161
0.753506225583636
1.85226360010354
1.06590866390894
1.80207493919775
1.45295529645847
0.500000000000022
1.67254074138525
7.35056246886049
1.92897130915508
0.500347647855872
3.90737705893413
16
15.1734588757928
15.9999997690255
16
0.524125589196366
0.928724064021536
1.08735176903944
7.08686851542737
0.622766002855982
0.500000000000022
3.92813128405845
0.500000000000023
3.26891994256431
0.500000196678059
2.79673534293116
2.72706514502871
7.35581601040948
1.57613332575082
2.04528432289646
0.500000000000029
1.63077268362284
0.987202888067794
0.500000000000023
0.500000000000022
0.500000000000022
0.500000012086685
0.500000000000022
15.1704576261899
3.20520518982922
0.500000000000022
0.500000085496428
0.500000000028455
3.23766999377232
2.90350494349714
0.500000000000026
5.9743511687231
0.701913790672124
0.516574826942231
0.500000000000023
0.735530228951435
0.500000000000022
1.71674903144902
1.17139855528342
1.22553060772229
0.500001016028399
4.98215957811748
0.500000000000023
1.37180602553307
0.500000000000035
0.877857279676249
3.31700859643695
0.704486708071621
0.500000000997937
0.910870926693071
15.9999999999161
0.865341334831515
1.83557437881859
0.500000000002233
0.737508128775127
0.964108627620267
1.66441430537783
1.46608103702379
2.74822276334489
0.500000000000023
4.27066008666629
0.500000000000023
1.38525472070298
0.500000000000022
0.789546485264479
2.10619895471968
1.19479612888
0.50000000000004
5.12337351201095
0.798665449942384
7.03873909476178
0.699251787316067
0.82503670857775
0.500000000000025
0.500000000000023
0.968691763867183
3.7436278224621
16
10.3930503123581
16
1.09462645726917
0.536690129749805
0.500000000000023
0.500000000000022
0.500000009686601
0.500000004118703
0.500000000000022
1.01792814098872
0.500000000000024
0.500000000000042
0.92871832143859
0.60293650148756
0.624441646619923
0.725450609934483
3.36649676815832
0.67722937893879
0.500000000000022
0.500000025166531
1.19998369352946
5.35094010012752
0.50131297068145
3.3353480067056
4.82964940003178
1.31730260247317
1.96235726925859
0.794674019017626
15.9999999991229
0.994751749641462
3.19268898897136
2.15035309202245
0.500000000000022
0.500000000000022
0.709592045322489
14.1686920067705
8.00403449342721
0.500000000000022
2.04992821683459
0.500000000000023
8.66495069930273
0.500000000000022
2.24254191692984
0.570680823924911
0.952404275803638
16
11.07572148529
4.15418532503515
1.10926179239122
16
0.500000045445852
15.9995906488826
1.57700240036742
0.711948273523982
0.986873969099573
1.51942491999353
0.501603808833818
0.500000008149768
0.500000000000022
0.500000000000038
1.28514472653832
0.868087408134187
1.24754221437021
1.47023384613211
16
0.500000000106031
0.70675444172947
1.13986583662825
7.35542113028096
0.500000000000041
0.562312594456721
0.500000000000034
0.683277919654415
0.500000000000023
0.514372509714771
0.546363289316272
1.33912768407016
0.811813711268595
2.72995011611548
0.500000007650981
1.02723499234537
0.639358249345035
16
0.500000000000023
0.626011273290351
0.500000000000022
0.50000042319015
0.500000000000022
0.516372519605241
0.500000000000022
16
1.21204697653966
1.21936714395134
9.1251085768292
0.793094781765505
0.500000000000022
1.31895883936173
1.6608477111249
0.500000000000023
0.500000000000023
0.760601677198297
0.855381505387583
1.10263319352035
1.0799764200644
1.19996538858594
2.78291880392465
5.22073087228332
1.67131365849094
0.500000000000022
2.3529731751415
0.500000000000022
0.500000041098635
0.954769182825814
1.2986946182482
1.59228810528793
0.677644315049012
0.500000000000023
0.727015078073414
0.653906454564285
1.50455139593003
0.898907984208168
4.05898799669991
1.04115345011417
0.594679720879678
0.500000000000022
0.500000000000105
0.515103818266199
0.694697997012038
0.500000000000025
0.512727801890498
0.500000000000022
0.500001431619132
0.500000000000022
0.500000006661963
3.09098323335336
0.500000000000022
4.01810470844198
9.82250923459827
11.4385699142684
2.4164420506493
0.500000000000022
0.500000000000024
0.500000000000023
0.500000023133968
0.500364386167654
0.500000000000026
1.79547994197029
0.772395923555743
0.500000000000022
0.500000000000022
0.573858581727182
0.500000000000023
0.8353440038172
0.500000000000024
0.95948967028376
0.500000068685074
4.49090230109873
2.68342399888079
15.9999994292249
0.500000000000022
0.539596524043111
1.00383693053531
0.500000000000023
15.9999999952577
3.14224702963381
0.500000000000022
1.20097299701781
0.500000000000022
0.992127052805311
0.500000000000022
0.571564571866634
0.500000000000022
0.500000000000023
1.04639955554408
2.4607251280324
0.840881449764048
2.35928436976449
15.9999999116225
0.500000004877029
0.508813193626098
0.500000000000022
0.500000310893003
3.92796706669681
2.97404489483647
16
0.500000000000022
0.78028733787477
0.500000000000023
16
0.500000000000022
0.500000000899154
0.500020875072599
3.14313640852025
1.67105338164828
7.62716471641423
1.76927159434431
4.61366777114784
0.500000000000023
0.621530984238863
6.86869432317424
1.32992954472694
2.5109858431245
2.02251263074656
2.72085797969896
0.500000000000022
0.500000000000022
4.2092605603692
1.35668329716598
0.663981267820925
0.500000000000023
4.38831769002622
2.38375126160854
0.852909338796774
10.2316723092496
16
0.500000000000022
0.500000000000023
0.500000000000023
2.95868681085435
0.500000000000024
0.682461783277179
7.92125565306375
3.68799857282288
2.5106761849844
15.99999999967
2.21361026713254
0.500000000000022
0.500000000000022
0.500000000000023
0.500000000000042
0.500000000000022
0.500000014222282
0.614079567529792
0.500000000000035
1.75455490029908
1.33061463102973
0.736570436263396
0.500000000000022
1.89705616301068
0.500000000000023
0.500003788779699
0.988482553187525
0.500000000000024
11.2908094416582
0.500000000000022
0.640708961382017
0.884232686467807
1.76889730723607
0.500000000000022
0.500000000000677
7.47791964955198
0.833382124710778
2.61239849796468
1.08149273717863
2.7497847605061
0.500000000000022
0.500000000000553
15.3693001341299
0.500000000000022
0.500000000000022
16
1.50908515990417
0.63850151967219
0.500000000000022
0.500000000000022
0.726675022577853
0.500000000000025
0.500000000000023
0.500000000000022
0.638260490756155
2.04461447662906
1.60753814015494
1.11971889945716
0.789865391723089
0.993665506311223
3.50550845660447
3.6101045583268
0.500000000000023
0.715795258399655
0.500000000000022
0.500000000000031
0.500000000000022
0.598602240361806
2.4980551091434
15.9999998635298
7.77163713131212
5.24025519948487
1.30413941363649
0.500000000000022
3.93228925615164
0.500000000000033
0.960286076825644
0.500000000000023
0.954792510210104
0.714107953035617
0.960564271931962
0.50309533059615
1.85017511327871
0.500000000224743
3.80634198601489
4.40441600781225
0.728842762435299
3.55661761461436
0.70379656688905
0.648119715128658
0.574545537695191
0.944533696186296
2.26832095235969
2.80699767902016
0.500000000002347
3.26900028361764
0.500000000000034
0.914726156278709
3.79796668150005
2.21349622987498
0.500000000000038
2.05477240559206
3.0621198168442
2.38015019880844
0.852207140840196
0.500103832598369
1.71502930297313
2.51550267213457
3.60036738681432
2.90915406428583
3.4866447007943
2.56577624969752
4.36371247964258
1.82174595709961
2.01407743917584
2.44032733843487
9.0422835951952
1.53876690922191
0.640678914824635
2.38088526032699
1.96764284017504
15.9999999999727
0.500000000000024
0.960895527064169
2.56240828878685
0.665433213844634
0.500000000000022
2.78839743794219
0.829610859565693
0.802327786333245
2.49051802011654
1.28187942810965
0.500000000000022
0.500000000000041
0.500000000000037
2.02264887435136
1.08250442977857
2.18712854287462
5.27819650671038
1.05293244476298
4.32243632359539
2.66234378645585
0.864612668832985
0.500000000000023
0.923857483787615
1.82352416377116
3.49600210223193
3.11584619396734
2.54236308372413
3.16699175616102
3.14717633302162
3.36482983859965
1.99345461545449
2.20986288179363
9.33443622859423
0.500017768030237
1.56587007917733
2.52041866285286
1.55846913482406
0.789108840697857
2.76686238605399
15.9999999977921
2.33072720148005
1.93695514235833
2.88635269662981
16
0.920350417185149
7.36291488836299
0.500000000000023
11.5389221170567
6.22781796779998
1.0162760092836
0.502611027716584
2.24532514573554
3.74814803514881
1.21604700453837
3.03796869303954
1.09853381127507
0.500000000000023
0.500000000000023
1.16657616179985
16
0.523343312050131
2.25331424140779
2.61543669580192
1.8174938755494
14.096657572975
1.69238394434339
2.10800088881575
2.3169991013255
1.74122596601585
2.61214569826248
2.50028332502778
0.500000000000022
0.500000000000039
16
16
1.68271235185982
2.58976602405948
2.18714651134821
15.9999999999733
2.05944132689575
3.35590731401057
2.03485507210136
1.81403077977107
12.4737566538184
2.09010939530028
0.500000000290538
2.59903127077358
0.500000000000022
1.76654763848594
1.47726988355603
0.500000000000022
2.25444734274029
2.14531034682345
4.21020953816462
1.79488046976779
2.49851202802856
4.14290279761575
1.89392683795135
12.1505452642536
3.075152585874
15.9997683023351
7.73075549099816
1.36754667431384
2.79656691728911
4.94082859399059
0.500000000000022
3.28530308329988
3.86899821114387
0.500000000000035
0.500045217140241
4.39967594038117
1.17831131061438
0.606450099112158
6.80749226813787
5.00632741486081
4.779684916185
4.6211536378894
4.9378482037788
3.55766200135933
3.21043437513148
0.500099512680396
0.707875125384609
1.79455511794028
4.49929182562088
0.500002501173925
9.26904715150424
0.500099461280732
0.500000000000022
3.75361970638649
0.500000000000022
3.05841648725287
0.712533358409271
0.73114948064612
0.744072946612357
16
1.98971473430492
1.48710080726479
4.05246504247485
2.65623791700672
3.93959853879166
1.28811259034024
0.853713592473032
4.7608891311798
15.9999999999794
3.28445543000509
4.43782575530907
2.79188598335245
12.2424255221159
8.39916552835908
15.9999999999992
1.9332591349778
16
0.752819326192388
1.15853489744584
16
3.6443698715243
1.042600540838
1.31697726955321
2.20668844673252
1.75426390157838
1.58271348047175
7.15247217894015
2.87045201603281
2.99270131035281
1.45611657129987
1.56306416420598
2.35885097281478
15.9999999999007
0.965714499544088
2.34772794270886
8.0536750991648
1.74717453143079
1.94653393294178
1.70628168725692
0.628517972454779
2.46938129646838
8.70366385550644
3.40404874179316
1.4326405983439
3.93610325378244
10.5737293984734
1.43165182271164
0.500000000000028
1.07776331923017
16
3.18796409693667
0.941021929627609
0.500000000000023
15.999999989706
3.81885915931148
1.19235368165849
16
0.85207903014327
16
0.500000018972051
16
4.53681048627086
3.09624423892183
15.9999960102973
16
0.500000000000022
15.9999999999997
1.17543092663406
16
15.9999755572595
15.9999999999997
3.21091840569842
2.47069695304528
0.915591973770537
3.28223913573418
0.500000000000022
16
0.50840269455047
16
4.31210334111588
3.39256698480572
3.53081802679364
8.40001026410986
0.50000000000003
1.55133405645166
1.87279286488047
0.500000000000022
2.04134588600099
2.6758590608962
0.500000038301428
5.43943024025266
1.74833900190061
0.944747297431221
1.88749264703962
0.500000000000255
3.37923189880403
10.144161565362
0.857375009204078
0.913572904667046
0.500000000000022
0.500000000000022
1.2382364178892
0.614255444844243
0.500000000000023
9.2319354418809
2.31487830525644
5.86295640535945
3.65263675335491
3.12767857347576
3.65601966284916
2.62689633182443
1.35171975897179
2.76759971795876
5.02203032077438
16
6.46228471008707
0.757260453055505
5.4084731632635
2.9106730086834
3.62032351436831
3.53409166723283
1.46796627712347
15.9999999999436
3.11802142681158
4.33291062646549
16
11.0375251071202
6.8648965011837
7.53622146897826
3.75254768305181
0.61553749865022
2.38301646902516
2.66537862448706
1.0793345017423
1.42457772270283
6.27199072882144
1.77247341978575
0.959206706042882
2.88545266252445
0.889322163678378
7.77125059248942
0.500000000000026
7.31619414271809
5.06212731432083
0.500000225397192
11.3504561802703
0.500000000780546
5.3953512811347
2.23193878378207
3.131875864918
1.91962317371624
2.7746764342715
0.500000000265409
3.43217631715661
2.08699079751871
16
7.97051494285409
2.96310813627963
10.4503617595701
16
2.91264791220587
2.42280920342942
1.3449218302062
16
11.0452286977749
0.931154967220637
0.500000000000022
4.12483939737174
6.11546974359455
0.500000000000024
2.71047918525581
8.37785685516156
2.43186665379914
0.525078819925495
15.9999627060309
4.05855173393429
1.41650793281434
3.40534431474408
0.844345415128922
2.58896931712591
14.7977091653715
2.23600248993766
3.81212512392659
6.95321271675038
3.58768554130406
6.19305637646255
4.59109956451109
15.9999999999998
6.7764938628079
3.43183565911598
0.772313163655916
15.8908454184974
2.01222759219033
3.74724846500468
15.9999999999997
1.4083649613532
16
3.19511429558575
0.500000000000022
1.43887934941192
0.500000000000022
3.25301265199765
0.671551086467034
0.657152037999743
0.746994200599028
3.40740490810372
0.982511096192929
6.09923202050925
4.37657061408482
7.61383633786513
1.57017773907492
16
1.89793040053554
1.86650685163424
8.06393386965279
8.66783528951226
12.9223842563481
2.66335312153205
8.4841033728438
1.66514214283281
1.47971867997782
3.065873900968
0.500000000061092
1.4679184911553
15.9999999396
4.02949417779976
0.500000000000022
0.500000000022308
9.23245642959634
1.6669902265617
15.9999999998263
15.9999994572774
0.500000000000022
1.60790604610692
1.98797792935686
0.500000000000027
0.500000000000022
0.694138177155328
16
0.567437916675614
1.0135866420561
3.30650421166191
14.4162659053103
16
1.24970848314555
0.500000000113721
1.06754091055778
15.9999129624504
2.74716320817343
0.672254574914823
3.37240393451794
3.66678254943719
0.500000483650725
4.13257612267385
0.726628003439137
4.5587745148946
0.500000000000023
1.45420342578462
0.500000000000022
15.9999975141543
1.30345256285993
6.29063271188303
0.500000106024059
3.4652702511049
2.58889264224763
16
1.87445089411507
4.0962790488574
16
15.9999999999993
1.05354713032961
16
16
8.31787997400462
2.69688008261782
2.9667203141392
10.745184096689
0.500000000000023
1.61468413483091
15.9999062614238
4.73209921033712
1.21016037972159
0.500000000000023
16
10.9284350761826
0.750385539885273
1.04251631365155
0.994120663770013
1.16659508067447
0.583908322438511
2.41539705034867
15.9999999934027
3.4147909254335
1.85045430424611
1.0873219778151
4.81255647904145
0.999709884793266
7.6371318520885
0.500000000000023
0.500000000000022
0.802131648206602
0.500000475747735
16
2.38211214574407
0.500000000000023
16
0.500000043475786
0.500899959453554
16
1.57117783210012
0.500000000005802
15.9516736586851
16
15.9999999999811
2.24085536957778
2.20277046359623
1.06573325981236
16
0.500000000000022
0.500000000000022
2.05299183148038
3.27369297832567
0.981335203407541
16
5.27403464568887
1.60507024154073
8.96841732899015
0.500000000000022
1.63068636669868
1.48353933941075
15.9999999940208
0.500000000000022
16
2.32819120860267
3.60451655122698
4.51668689948664
3.82571392403093
2.89407606721847
15.9999999999848
7.30654997111422
4.73180763919185
3.18229806528209
3.66636577904197
0.89626950182178
2.61884437736937
8.51560433533355
10.9373561730896
16
0.874410158971577
14.4465051239644
0.803345262085289
16
0.500000000063815
0.939849111476427
0.500000008591931
7.82832493822363
4.08292136201342
2.94859771919295
0.816272635638937
11.9185866292275
0.500000000000023
0.916405782302873
1.04764777037169
13.1754452929269
14.774320791005
5.18324104462464
3.89901852605044
1.50415206236013
4.29402848079412
2.20055243737779
16
0.50166403454612
0.969122101549904
0.500000000000022
1.2921685199863
0.500000000000022
0.500000000214617
1.97900120802489
0.548081886676751
16
0.845678629260626
15.9999999999986
0.500000000000022
2.88254728143621
0.500025107370141
2.70826464123993
7.31422917731166
0.741924224268799
12.5205383020861
2.28052253277665
1.44631450478143
0.915332616269072
4.12286192888715
0.500000000000022
1.61355780466318
1.3678078473471
1.77248489722959
1.62338886919322
0.500000000053199
1.15787757448595
3.41002135745658
1.64484272027096
0.500000000000023
0.62776171175629
1.21581077460155
9.26631587888956
0.500000000000022
1.43800202846917
2.26303545037253
1.29938302710792
16
15.9999612524186
11.6406789635812
1.06114124991383
0.988334896454717
0.911727171124464
1.37104515667476
3.38028370947514
1.84547900469804
16
2.96639112062313
0.500000000002031
0.732231509899776
0.775204994509503
0.500000000000022
0.500000000000023
1.57890056026845
3.52372055986275
14.3908344023723
0.500000000000023
1.0390720040901
0.941229604020446
0.500000000373827
16
1.05982242453333
1.95601672204889
0.565106071979673
0.500000000000022
0.500000000000022
0.961483935352069
4.7782719395809
15.9999999998569
1.12701402669708
5.77521900799186
0.500000000000022
1.09000787315153
0.500002799080404
10.0903753012934
0.50000001280195
15.9999999999971
1.01490187215886
0.500000000000023
0.741151384977289
3.36712296743829
0.79939313981851
2.53360830165214
0.500000000000024
2.87465815000448
16
0.500000000000023
10.2579703699625
12.6585133827131
1.13025382470994
4.74568294835919
2.22710749630973
1.11816602064957
16
5.704299403509
0.623990712065067
0.500000000000022
1.90137684263989
0.500000000007764
0.500000006105957
2.20353284113373
4.43300820170218
0.758186309364846
0.556605855101605
0.50000000025194
10.1124728999394
0.686299598032093
15.9999999999999
0.500000005442887
3.9506451336586
16
2.43409313187238
16
0.500000000003605
0.97382156819001
0.500000000000027
0.500000000000024
2.37194932801584
2.22842857542483
2.67723479325533
16
2.60496951595333
1.72810952703234
0.660025645489588
0.958707570246079
1.22164191907801
0.500000000790034
0.500000000000023
12.1590330066799
1.42778977106692
0.531759297958788
2.11814579519553
4.6449058450269
0.511561265364023
0.500000000000022
1.6360106124212
12.9271261861918
0.500000000000023
0.500000000000024
0.500000000000034
0.500000000000022
11.4503233549914
0.550761297459262
16
8.43751910883669
0.500000000000023
1.07781666892845
1.54411553737387
1.07219123115927
1.41132869408857
4.37670666537871
0.500000000002238
0.982404533484679
0.500839913502772
0.552136861042925
0.500000000000022
0.649604658456698
16
16
0.631675251848078
1.25798710833178
0.500000000015838
0.500000000000022
10.1499351004392
0.716132321881618
7.87012701565011
2.78602575162667
0.824996328095246
0.500000000000025
0.500000000000022
15.9999998932417
0.500000000000022
0.500000000000023
14.6410199971786
2.68555075587775
0.500000000015406
3.80775486872123
0.511185116018053
0.514635422498171
0.812956962996617
0.500000000000022
16
1.28646080678774
0.773197722360685
16
1.15968931047294
0.912756822378772
0.500000000000023
1.31505619784257
2.07042507255554
0.617417000165837
1.60415972187384
1.98479572261946
1.88424007376283
15.9999588315616
0.667273632373367
0.796470899569447
0.500000000000022
3.08707365598327
0.824854330843173
16
2.84619502049779
0.665526429873954
15.1335148575124
0.540064288610988
16
15.9999350342746
2.60469269325408
5.07526323009815
1.61263765707075
0.500000000712467
2.09778387808424
0.500000000151747
1.48849433200703
0.500000000000023
0.795487419940481
0.708227355701886
0.500000000000022
0.515858200479555
0.500000000000023
0.99528967788882
16
0.616692500642563
12.9915372234404
4.43807643938504
0.500000000000024
2.34436014271643
0.638576433332149
0.632476432123845
1.09180715866882
0.500000000023553
16
2.10383040972504
2.45535012237704
16
1.35697017407235
0.630854906580748
0.884372472825501
2.18775881276393
0.500000000049767
1.44490029278612
1.61084973875429
0.500000000000022
0.500000000000023
7.56060571621066
0.500000000000022
11.2187302489003
0.990842030863641
0.500000000011552
1.28933683789271
0.589402903210936
16
7.62516372968424
0.636777395989399
0.772087750235192
15.9999999971782
16
16
0.500000000000023
0.500000000000023
11.6397553375146
0.500000000000023
0.500000000000024
4.64082583101389
0.947757650522046
16
0.522465852748701
0.858544984002881
0.782663188343764
0.566516868930109
15.9999999999995
0.500000000000022
16
2.65316984070974
0.507613264961937
0.50000000000004
1.161474075583
7.40907620560179
15.9999999993725
0.500000000000022
6.82407179110375
16
1.83754532393624
0.714776828693882
2.02149451022346
0.687852388932751
0.712304890962218
1.51919972063466
1.69611371151594
16
1.10020609707146
16
0.500000000000024
0.500000000000022
0.607192157228204
16
0.500000000000023
0.500000000000023
0.576851387202408
0.500000000000022
16
0.893334641643096
2.82590887764475
0.500000000000023
1.74594260540416
15.9999992529392
0.624526835444762
0.500000001542088
0.502639223540903
0.854454364344113
15.1348790215724
12.9805255994147
6.33997898464756
16
0.817740446305568
0.621553570263594
7.04326693077915
0.825583234109851
0.500000000000022
16
0.500000000000022
0.500000000198958
16
0.500000000000022
16
0.500000000000023
0.500000000000022
0.500000000000023
1.59492023795866
0.921599114269584
0.500000000000023
1.10496996184614
0.832034670807124
0.500000000000022
0.761726594159393
0.500000000114209
0.500000000000022
0.500000000000022
0.500000000000024
0.500000000583184
8.36287622650168
0.500000000000058
0.584795213038183
0.500000000000022
2.14130354925058
15.4147899050286
0.659914571465169
7.39306467616746
1.10887854966759
0.500000037421378
0.500000000000032
0.500000000000023
1.10645156564169
5.38298085767029
0.500000000000022
0.500000080612772
4.58967744658846
0.500000000000023
16
0.500000000000022
0.642425565461192
2.17072184206834
1.0411443791479
15.9502500961932
16
0.500000000250418
6.14427754720888
0.500000000000022
0.500005024988142
0.632234301873307
6.73751971510257
0.518636830534302
3.93875335982432
0.655789408425511
0.500000024103907
0.908653591673394
3.54281951568533
0.500000000000022
15.9999987502923
7.78809959045472
16
0.500000000000023
2.14051090236239
0.500000000000022
13.2099354978304
5.67018041015842
0.500000000000022
3.68830364456093
0.500000000000602
0.920900032002601
16
2.94353365850668
0.500000000000023
0.549546605016242
6.11327584092419
3.53560385153319
0.500000000000028
3.55137438885335
2.37692395052004
15.9999999999986
5.31724353677459
6.56958054693254
13.2697144121513
15.7739089583458
7.20727557743557
2.02875580567031
1.07997269418227
2.34900356170196
7.80150964048239
5.45388937740772
0.649907519533302
3.89181412785742
14.8724347457014
9.81028412258398
4.33875843037385
0.500000000000022
4.51784217489898
5.68223889825357
5.02236273673322
0.500000000000022
1.19686828850839
5.71502269451107
0.500000000000023
9.96138028695103
0.500000000000042
3.26337799903766
8.44346987504722
15.0681279730626
0.500000000000022
7.63958275499368
7.53183741120625
10.2339078860236
3.80504145345586
10.1920627340978
6.14944285254092
0.500000000000024
2.91239545951736
0.500000000000022
4.58907680401419
16
1.33066098350536
3.47483099488397
0.500000000000023
3.41914857957744
5.73762164181842
3.73157952419357
6.33126377994369
0.50000000000003
2.99844699071997
0.500000000007812
4.65589648966214
0.500000000000023
2.31813943797939
7.34894396597417
3.17487034877317
0.757763827622617
0.745307465525869
3.83242137510615
5.1590637489142
7.79397145743512
2.13732433072679
16
2.36242019575717
1.41755920622523
2.62920621854906
0.500000000000023
16
1.37956420708602
1.48029212956645
0.500000000000022
4.06679170594274
13.5437564399956
0.500000000000022
16
0.703469301753725
3.79207077177685
16
4.05353983794103
6.66716575099362
11.8082010405141
5.04460329826098
10.7125461402244
13.8887208065024
11.8571562648009
2.09623499661222
0.500000000000023
2.2777245592292
3.57147160079237
5.73556939213124
4.82749888930572
6.27174549752847
1.03623585766066
4.77680291628242
5.48178805343064
3.49800519285467
2.16100467273207
0.96666827464965
0.500000000000022
0.500000000000023
12.4029490199492
0.500000000000031
3.63418896579651
3.86749076396705
1.04590921985074
0.806074726986648
3.64236486640872
2.0859933591842
4.38132780696209
0.500000005278938
0.50000000000084
4.87098817379651
3.89553497630685
4.16193762764927
1.53701658261527
1.197398843737
0.777733867519153
1.72909995602881
1.36683656395031
0.500000000000022
0.62425609156913
0.613233378901955
0.500000000000022
0.678847349376186
0.874153248098867
0.500000000042789
0.500125589420219
3.86734310316915
0.733600653131364
0.500000000000022
0.603447567574621
0.699858934270184
3.16381244756123
5.30018234012309
3.88849786655781
3.34886073529286
12.8254178825217
0.500000000000022
16
0.680342728789865
12.1360664604119
0.823308021899896
4.66811361518731
3.44419191203456
0.50000000000003
2.85527093688446
3.48863811870781
0.825794057785103
3.86893775975856
2.64908878483942
0.956827749115786
0.50000000000004
3.5956118748588
2.28711575165962
1.08904879670608
8.74245003827647
15.9999999983643
3.15588324436544
5.63018919979096
1.27109375001747
1.53132110785966
0.810780580358347
2.91805564101064
0.500000000000604
0.500000500347327
3.19543392218873
0.500148860904238
1.34911776718927
16
0.882588133331529
0.50000000023044
1.21881586323308
2.9622229857018
5.4504321570928
4.05319873787741
0.500000003236111
0.820279846646718
6.07797252489164
0.703575399874976
3.42400400797706
0.500000000000022
2.59800552277231
1.52011077954515
0.500000000000023
3.66826404164726
1.89097454746315
2.88804054270153
2.66925096159613
2.27119950349302
2.21588016321645
4.71533942864325
3.92237848705421
0.500000000000022
1.18841764887503
2.7283657927458
0.502243585769031
7.3911596320498
3.02834725836495
6.70910230334819
3.32374297877768
3.16896890319509
7.99454681699043
0.821981614806102
2.13538591056372
4.83986754908224
7.3495942992909
2.98013349170836
2.10449918618637
16
0.651194225270642
3.72506493330327
4.29574349133486
3.6333224392787
1.46901660925369
6.43911944312774
5.54084314082167
0.500000000000022
0.500000000000022
0.500000000000022
8.25838146871997
0.500000000000022
0.513930387685344
0.665090671630754
1.49349166583875
1.31864816981585
3.39272278795329
6.71355756751065
4.57530287817934
4.61265070184819
5.34369063936706
8.1411349253782
0.500000000000022
5.86217370229033
4.93482089612346
4.45044279005484
6.1812025288048
3.11720188230472
3.20303582138586
15.999994337814
1.5290536040689
16
2.30453234987143
0.500000000000023
4.8065402255883
16
1.79672791642745
16
5.22866421697726
1.36719332634558
2.48569835731083
0.732876749277952
0.500000000000022
1.91482090924685
1.50329956244839
3.82327975510779
1.36342400794872
2.55365210804247
16
0.500000006206409
0.777978996145666
8.56396726678993
0.50000095547228
1.62434104411953
2.57085185348893
0.500027849583774
8.75845085173434
1.53002575150668
7.53858029489847
4.14546911753872
0.500000000000022
0.845004315336036
0.500000000000023
6.04318552955503
0.500000000000023
2.42154153445975
2.92187474762392
1.70646873059903
16
9.15430401246986
1.09751713784915
0.500017637258737
4.66121903712005
1.09310460655224
2.35980212886354
2.17466016425103
1.28900812123206
7.34306834172872
0.500000000000022
2.3661283136355
3.73269986935758
3.47114026617605
1.70823797863182
4.5591412054467
0.50000000072518
4.02742054405023
0.500000000000022
4.21201054794511
1.43702010489417
3.58133804003856
3.27821066488684
1.58233646969809
16
16
3.41078858214646
3.34074971205816
2.92143822893039
15.9999999999992
0.544816505431673
3.80712259988527
2.17505897159653
9.20616122506183
0.896449333311979
0.500000000000022
0.500000000000022
16
6.19984658770446
2.27767312727882
4.71245550981118
1.79259288205952
3.43016392797086
1.78697703768202
2.41299725837825
4.15922559221043
0.826487786421625
0.555216801266913
0.652381904885731
0.500000000000023
1.88234570212232
1.319733899849
1.96793334349719
0.693539459333851
2.47979690387212
4.22188527745103
1.36966999255732
0.861262272234214
1.84763597846228
7.18641733504487
2.28709510035301
3.3694692749473
9.97711879526021
0.500000000000023
0.608535159914344
1.42570205762272
4.01186990506457
0.500000000000022
0.500000000000022
1.85486360237432
0.500000000000062
1.57406143343314
0.500000000000025
0.693851141544897
0.500000216921576
0.889015784009921
0.660411674445298
2.79288915603074
0.500000000000022
2.40334673900019
0.500000000000024
0.500000000000023
0.500000000000023
0.623798391670511
1.98674613003491
0.688231856878981
0.663512366128389
0.500000000000022
1.13509642321333
1.29333359395949
0.521398795594649
1.71631133279852
1.53188813554669
1.61426044186194
4.81790779372806
0.500004239300323
1.09637429061893
0.733905732818046
1.81633119726519
0.52519784756895
1.75705928244498
3.50038363272089
1.9020574019987
0.500000000000196
4.49359167872451
1.46401078094696
2.69464107741617
5.30791389595453
9.90775810810299
15.99999999988
7.21978051383949
1.14231210409489
14.2021875790248
16
16
9.80819886356867
5.07308708813192
1.43646182351013
4.24847931336688
6.63593147357569
10.4095599734138
16
6.82353026081044
1.14748784639656
15.9999999999582
4.87841478135501
12.7648590738177
1.50867198781298
1.93331483645921
16
15.9999999970447
15.9999999999995
4.81318069582147
7.33945503393768
4.67893278341446
15.9999983698017
6.77393437216245
4.77036445147166
6.98460275082158
5.38016295281018
16
4.69241864807334
8.14199253309758
15.985109054907
15.9999922334345
10.1563572497164
2.14727126784061
3.81036356859753
9.16020274767232
0.500000009005336
6.23110953885919
2.4533938331932
0.500000000000022
1.69182614416582
1.22495353269269
2.31720838648296
8.34748205161499
4.36703334064876
3.31999933435483
1.56998669428944
0.500000000000022
1.27111506692057
0.500000000000028
1.24389470310579
0.802470167133903
2.0190458988934
2.24183112134481
0.973476991938403
1.59189448902891
0.742595401403761
0.500000000000022
3.1411524265641
0.500000000000023
3.55255895956157
2.24947655701683
1.80332678838717
3.46301165259665
2.51905131650038
0.500000000000023
2.06588622694657
2.4724417325417
3.78400566177421
0.500000000000022
3.32208701861147
2.07615186415507
1.60987061285424
1.00689591026549
0.500000000000033
4.11759703923417
0.804560465069902
1.36350943427223
4.35532835921512
0.516693062171391
0.500000000054997
2.36606240940473
1.73804388208104
2.38367036439969
1.50941111159322
5.24775299538812
5.34793293192446
3.42605860654454
2.27095321143316
3.1332241669353
0.699335670908227
1.42757004063058
2.01116098813118
1.370980330485
0.899572678095613
3.6673896110717
2.81491076760058
3.09578121996312
2.14785134779885
1.85630988037767
11.6149589670952
2.51313697326778
1.59279749907721
9.18012342286396
0.914258752797093
0.500000000000022
0.668822201286034
0.500000000000023
2.27892435912207
4.40350651030869
2.07052672828492
2.33877092398253
3.31800260476758
0.500000000000022
1.50859343810248
15.9999999999999
2.57415686903446
1.01605381402084
2.92273863361893
2.00280483303378
4.72836672075182
0.500000000000022
0.500000021624184
10.9683738776518
10.1917553488107
0.500502880191995
0.539948004503398
1.20342896051833
9.53614765209377
3.82074018956595
2.48008841945859
2.76762697826176
4.73826550094984
1.15618404005986
0.500000000000023
2.64850191250112
1.70500764931514
2.19739894470785
2.40651897872206
0.562397198628481
7.59908174340164
2.40173290406628
0.524219066756787
0.581317296485642
2.35618295088545
0.597850363351669
0.674057973727828
0.500000000000022
0.500000286788207
16
15.9999998544027
6.81143526217276
0.500000000000023
5.964353015723
1.3413304473899
16
0.939269896030026
0.964306419109547
3.24853028331528
2.07251174197847
0.500000027353646
0.810496610102074
1.52977604303367
0.500000053809255
0.646534993277032
0.500000002306044
1.17267975055121
6.37138907937496
16
3.52111868662569
4.35345571089503
0.500000000000022
1.52215757488724
0.500000000000027
0.500000000000022
0.500000000000023
0.50000035871788
2.62832017563875
1.14310245321617
16
3.20874401194144
1.25477779122859
0.826309260938022
0.500000000000023
0.539023505899262
7.42585055551072
0.500000000000022
0.500000000000023
0.500000000000022
0.735046797258422
1.09167951198375
6.47862964167209
3.90223831967955
0.747557077810538
1.48710611946147
0.711678832181698
0.547369493681235
1.03706977738648
3.10052683849091
1.40034064064826
0.905241686761427
0.500000000000035
0.861883186592415
1.04285781381292
0.608463841188194
8.78314907392089
2.98562846988726
11.3146733916729
0.500000000000023
1.45594730514095
0.500000000000022
3.07280797914749
3.19795154813067
0.500000000000023
0.666404330229967
0.500000000000022
3.76352238408744
0.500000000547468
0.960358042292855
6.34093916960254
0.500000000000022
3.7749117287053
2.01514328945443
8.03561832535343
0.500000000000022
0.500000000000023
1.05642926754369
7.31460642610125
6.30500525513871
0.803637009686146
15.0749855915638
1.36374081396003
1.32186231189039
1.21156760693515
4.12752339137444
0.53559954776148
1.38394213070074
2.25297109893964
1.39483330444632
7.63363181148039
16
0.500000000000022
0.579990030939
0.500000000000022
0.500000000000022
7.12845510093753
4.12396131920735
0.500000000000037
4.90815428400894
6.64855521371623
0.500000000000043
2.03267311685132
1.10839742333057
0.645056599282518
5.67547658288098
3.8955857592572
4.28864443072147
2.13920744304382
1.06311120558953
0.500000000000022
1.06318776918938
0.500002652637949
0.735280183032471
0.507580631297235
13.0147534960478
2.54888118596574
1.02591025290927
4.9941396414354
16
0.504442814869908
7.24875005568053
4.39125772103313
2.91274884178258
2.18475553880966
7.68943086404581
0.74707911248564
0.651632415087145
4.59613833367301
0.694786304545562
7.46400817767055
2.86219205349087
3.61365528544367
15.9999997648629
2.8173556389153
2.68375409152486
0.570104743506413
1.08809379341246
1.99676953590951
4.91874299319069
2.65814703929579
2.5879747689153
0.500000000000023
0.613520422594082
0.519487315256275
1.10082616930211
0.868382033970708
1.0809095139038
5.19330579170197
9.10802730078031
1.39684660016979
12.4616769953925
5.13719835289896
0.500000000026018
7.21903315320511
0.500000000000022
0.761818037871938
16
16
1.63951205273626
1.52173623537432
0.500000000000022
16
1.96489667435423
1.48204043623525
0.500000000000023
0.500000000000026
8.50237884030554
1.20250383641502
0.516406950187462
0.910934983090615
0.500000000000025
15.3921969164092
16
0.500000000000022
8.07849687604127
1.16252372770093
2.73025520531094
0.500000273420891
0.858845496913281
2.60655930795053
1.21763388161026
16
1.74692104835179
2.80629665538985
10.9987835811451
2.28821811466001
2.08104170420273
0.500001581632987
2.61813312315331
5.76075782563977
0.670656663172708
1.24680676804631
16
0.500000000000022
0.656651701585631
3.02123354745405
8.16461082848822
0.500000000000023
4.41851504112798
1.02832186142226
1.706545822383
0.500000060875788
4.04744769213028
8.51845346672265
3.72581211061777
0.582772834390388
4.7736493249088
3.46305059621646
15.9999997337376
2.70477665162169
0.500000000000022
1.0547894345693
2.04721642605691
1.96858945788487
0.500000004216778
0.727747088406851
0.500000000000031
2.63508740909421
3.49592311950711
0.883477246358809
4.59259229884811
0.500000000000033
13.8694774118541
16
14.6541787501698
1.41528198785975
2.24685027688881
0.500000000007717
1.76449015388743
3.04861215706235
4.52224379656978
5.16135974929949
0.665308767087655
0.529373761745241
3.21050073277231
0.555612461079681
2.37627397163084
15.999863865876
5.13872053516953
0.500000000000027
1.05462843118965
16
6.15041287987381
1.35725959526549
0.500000000000022
7.28226567159186
0.500000000000036
3.11907096757336
2.18843274781498
5.19069695138172
1.64606349650066
3.64807378856489
4.69256550389958
1.18290161295083
2.0502140633243
0.500000000000022
0.734073863489762
0.500000000000022
2.3785911744621
1.64176085596657
3.67267932112366
9.98551195024511
5.94365100099842
8.06503126066168
0.782185257823216
1.08016008847584
5.99035317570104
2.50287519947507
7.09912479286868
0.500000000000022
1.18391150767941
0.500000005193824
0.970232945421155
0.500000000000023
16
2.06231757520667
6.28677140624791
1.63123979769667
0.500000000000208
1.45108300954912
1.0085984947178
0.500001145476872
3.05403235853487
0.500000000000023
1.24650253546333
2.65726660723537
1.87744205784603
10.5523329600986
3.74958412956846
3.28108601907725
10.303487496279
0.500000002055555
2.68773515678786
2.61962306449391
0.500000000000032
2.65205077833792
0.500000000000024
0.945871966871601
0.500000000000022
2.96836392850473
9.19851588345227
0.500000000000022
0.500000000000022
1.75042030545379
0.507472413503453
2.99765580222552
5.3814119925441
3.19880999750954
0.739756533805284
4.06039699082517
10.6902933193125
0.569971728175507
0.500000398061891
0.500069747881204
0.500000000000022
0.500000000000618
0.7031571563527
0.500000000000022
0.500000000000023
0.659595347828695
0.500001067134279
15.9999999795012
16
16
7.05399180402815
0.523436496905662
8.97926585655821
0.500000000000024
1.88510583596335
0.981215638159062
0.500050895045864
0.547008660248119
0.856813039257139
0.854311649804928
0.500000000000024
0.717639757324416
0.500000014076038
0.635303220235366
0.500000000000022
0.992923519102354
0.995303303876914
1.68826146378748
5.97752538797116
1.36456031754079
6.71537300916505
4.06973418895486
0.954073591319063
0.500000000000023
0.58874888927609
2.94442447685691
1.61317615915515
0.661792335778259
0.500000000000022
0.711075438166878
3.16367854111328
4.34817325411085
3.57470235200314
4.638267742771
0.500000006709198
14.7543364791364
7.73129670298993
0.844318575856759
1.28210914126547
2.52951829824385
1.47209484935012
1.51423235932462
0.500000000000037
0.950731163489408
2.3814250092764
1.90149567953883
0.500000000000022
15.7656949740701
10.3814632748562
0.61120689754697
0.500000390119238
2.4216398414486
0.604698069326712
0.87793881634113
0.500000000000205
0.851094416259286
5.70274973943789
1.97456592202778
0.846571761081117
1.58741619989507
0.754838566042607
3.84049401254988
0.50000000208606
2.14483596242555
5.63990358094936
2.15875268155025
11.984011537519
5.25055427956139
2.25334568738929
15.9999921563472
1.23364737312989
1.32629455476172
0.728709637356269
1.85858765316007
1.17548861759473
0.500000000000022
2.85749965914849
1.33768991435106
16
0.500000000011962
0.500000000004571
0.500000000000023
0.500000000000022
0.655472217862821
2.77122918609371
1.0837579285145
0.500000000000023
0.50000000000003
9.45750634453117
0.500000408653012
2.11715503367978
16
1.04746065783901
7.14765213743286
2.46671364030811
0.500000000000023
0.500000000000022
0.500000000000029
0.500000000000022
7.88922290293826
1.86010457669889
1.29011847053304
15.9999999975865
1.35658659268875
3.90477362127987
1.31879131657489
0.694328033717148
2.14856322873934
0.500000000000023
8.91980803568257
0.500000000000022
0.726836121294279
1.19875218749698
16
10.0403498572556
0.569810357431917
0.500000000000023
3.01923320293816
1.74011692510778
0.531458625993097
1.90214741018051
9.67548062451955
6.67941591384657
1.48320849755451
2.19176806961587
0.655625464756468
2.75169881231538
16
0.944002034897112
0.500000000000022
16
1.64437661342971
0.697556363904629
3.45495384640104
0.63122215756767
9.54126655748284
5.37048351236701
0.500000000000022
0.516138513028187
16
0.648870240842958
0.500000000000025
0.924360388812685
10.0983627557438
2.38328672665281
0.667593482851075
0.500000006657882
1.87470226429718
0.500000008680387
1.10539305015138
0.706392707877
0.841308722134974
0.644603914896133
1.58920611736766
4.9604283383715
0.503029348205353
0.500000000000022
0.500000000000023
0.500000000000023
1.40061715021447
4.86363361924204
0.854986560486034
0.680321346449251
2.57296674390672
3.19817358492367
4.20975863498485
15.9995857911715
0.797062236527862
0.55802966111155
0.500000000000023
11.6381319339922
0.500000000000023
16
4.54452806369077
0.993474334917002
0.907442327400733
0.500000000000023
0.500000000002003
0.639494224095905
0.500000001615909
0.500000000000022
1.86870053071376
0.500000000000022
0.898169928135974
2.14963907195357
10.9047662005552
0.897904804979751
0.500000000000023
0.50000000000016
2.25853891523699
0.500000000000024
2.67099751101429
0.597666978489954
0.940230051215886
7.40826259204617
0.500000000186971
0.515563754868728
0.799931674052378
0.500000000021231
0.500000058087273
0.500000000000022
4.14358976768492
0.78970182392583
3.24846406530293
4.44194152687994
0.500000000000022
3.46423479166831
0.587661719056802
4.71362901778539
3.67158755538663
0.500000000000022
0.500000000000026
0.795306668626266
16
0.57182784224666
0.51540542024678
0.554726878487829
6.26517458490222
0.605009655467191
0.723018665808916
0.500000000000023
3.47532432411386
1.12914601582893
1.02457241889807
1.48231799035708
0.500000000000023
0.639308182040068
1.00669912989946
0.509853583989849
0.69480485227782
2.91786390058448
2.59866919172174
5.12776931245109
0.500000000000023
5.13033515565422
1.16423304931506
0.750932248782472
0.500000000000023
1.05167083738244
0.658537152946726
0.914319283095772
3.14310133728068
0.500000161065697
0.74153908043555
0.555271643312092
0.719488331375002
0.500000000000022
2.49516694741382
0.500000000000023
0.996113739050711
2.69470644448886
2.82514402490627
0.500000000000024
0.685708478019214
16
1.64166226766615
15.9999999999974
0.548350230923718
0.501345828586708
4.57514436350714
0.500000000000025
0.600741824287853
0.642022462190884
0.900675981677085
0.500004017522156
0.774843631221666
1.24620017257411
0.891931219549861
0.500000008773762
0.645263976618128
5.08343686272234
0.500000000000024
0.500000000000023
1.03603819911648
0.724619145995003
0.500000001328741
0.500000000000022
0.66586919045149
1.40837991968382
0.500000000000023
0.70178293437255
0.992577515768332
0.648080189586655
0.808307976393033
1.32802875375548
0.500000000000037
15.9999980672383
0.72147136317793
0.588357616997321
0.500000000000498
1.37847058829858
0.500000000000022
0.707895579897961
2.74227149323313
3.14444473999983
3.55660142410288
0.540679690482314
0.500000000000022
0.500000000000023
0.500000000000023
0.500000000001394
0.500000000007659
0.571210623286924
0.500000003384468
0.751119157845587
0.595440792162622
2.06191136969308
1.52523156598707
0.966327123068438
0.500000000000023
0.500000402358204
0.500000000000022
1.9953343589041
0.500000000000022
0.500000000000023
0.500000000008609
0.500000000000022
0.500000000000022
1.05905993360572
0.605861527413897
0.660928858546563
1.72311727340823
0.500000000000032
0.799426651433446
1.16982680072013
3.35424179039767
0.673888866042589
0.860220277259328
0.681487654582617
15.9989115935627
1.13506843676705
16
10.7176917171275
1.20732188183241
0.536424010877524
0.990417704926824
0.500000000000022
3.04557308432806
0.500000000000022
0.701706455414736
0.500000000000023
0.500000000000024
0.826842452321271
1.15677596543805
0.500000000000036
0.925743126416137
3.12571054577727
1.98599124050802
0.500000000000022
0.500000000000023
0.659008507134142
3.37872994239888
0.500000000000204
0.671047829545632
0.500000000000022
0.500000000000022
1.23596837766413
1.19575555357417
0.500000000000023
8.4265750769708
0.500000000000027
3.71978078411427
2.11383703443091
0.500000000000022
0.77388316767198
1.16495920566117
0.972942405209967
3.03178496673171
2.20328153297888
4.19480411401409
0.500000000005871
10.7801627857755
4.6161048127441
0.500393958811292
1.999569076366
1.12136774838187
0.688317159677852
0.522826728992558
0.801978024582714
2.29191120574934
0.500000000000022
0.500000000000022
0.500000000000022
0.62985853687134
0.677124270806886
0.500000000000022
4.09960153747352
0.500000000008044
0.500000000000022
0.500000000000024
0.500000000000022
0.500000000000024
0.902041372690205
0.500000000000023
0.616898451768451
3.52803350431621
0.747575606790741
3.88147548899562
0.774482445755314
3.03988693565344
1.79357311559989
2.70332003495491
1.94998122782288
0.500000000042515
1.11989741266707
16
0.903138226956285
3.86708814439026
1.33126701013419
0.764868428074275
0.500795433739662
0.500000000000022
0.553302881068328
0.762901099346464
0.500000000000022
0.81218346003819
0.810460172467089
0.500000000000023
0.835904047341538
0.500000000000023
1.41549639266201
0.500000000000022
2.94725548725019
0.895771443030187
3.21648506245423
0.500001476811969
3.14750533408287
3.2055592436608
4.9350984794523
0.500000000000022
16
2.53187567429672
16
0.61672488285368
0.50000000185028
0.500421922909494
0.50000002845063
0.871513543672027
0.960405093627383
4.09950361316006
11.8675674710829
0.500000000000025
0.748970761530605
0.500000000000022
0.557785388163733
1.69752373529433
0.766905114093777
1.32621926375761
0.500000084871497
1.98549369336141
0.573700811099167
2.84788672162394
1.06986524711603
0.593623943610753
0.637341063998776
0.744886150224479
2.8954369164522
0.951511347153036
0.500000000000022
0.940779053504258
0.500000000709454
16
11.8062574744138
2.11635479723671
0.500000000000022
0.500000000000023
2.85301313674222
0.738682418797568
0.500000000000022
0.500005846524012
0.500037556957003
4.24910266834474
1.47635624800288
0.804659591364754
0.500000000000022
0.500000000000023
0.684378995534722
1.36507443582805
1.04941956449015
1.58836543780504
0.500000000000022
2.24386692769289
0.746025334216623
0.500000000000023
0.500000000000043
0.88087651880318
0.88541443132805
0.500000000000023
0.500000000000022
0.500000000000023
0.500000000000037
1.24935681207111
4.25283436175885
0.728124426844572
0.791983584785312
0.906348220270498
0.500000000000022
0.500000000000023
2.82998449466722
0.861217015209671
9.58364540593508
6.91373628986971
0.500000000000061
4.84080620356911
1.87498220956355
2.97525851437435
0.59061113915883
0.500181800975488
0.700231572974544
16
0.500000000000023
0.500000000000022
0.500000000000039
0.500000000000022
0.500000000000023
0.500000000007388
1.15127146171804
0.655681014043051
2.21557200794811
8.36823030272076
2.62518639942422
0.500000000000022
1.95771922466868
0.500000000026779
0.500000000000022
3.71158099696118
16
0.500000000000022
0.500000000000022
0.500000000000022
13.6554638896794
0.500000000000022
0.500000000000023
1.55611093042016
2.37755153182761
0.500000000000022
0.836034222406669
2.49952653163917
0.500000000000045
0.535548202282189
0.71562178901632
0.806187435672977
0.500000000000024
3.07665392486773
0.500000006902991
0.500000000000022
0.500000000000022
1.24255253523936
0.876840446538853
0.500000018362851
0.500000000000022
1.41378019176276
0.671240597832387
1.24669526533309
0.531915335957597
0.769699922704989
0.500000000000022
0.607960417096627
16
0.56395660224594
0.500000000000023
1.52242492875978
0.746106129636163
0.652415331500513
0.500000000000025
0.500000000000022
0.500000000000031
3.20890071230149
0.588990117035583
0.500000000000023
0.500000000000022
1.70491740862562
5.8980842134286
0.905840684881816
0.715167729311448
16
4.01593359260038
0.500000000000023
0.500000190822458
1.06392357783263
0.597937282333473
0.662137385554777
0.510923129599157
0.663610743276111
2.86212322629492
0.948023620354582
3.13269769371508
0.843304949764076
0.751147763352336
1.51590100216972
0.92034101961831
0.500000000000023
0.903552609037118
0.500000000000025
0.632538557115118
0.699301200228253
2.89502622133745
15.999999999997
0.710061152680042
0.500000000000022
1.43753925897256
1.73102265739366
0.520319377859096
0.500000000000022
5.92599649124468
0.500000000020404
0.828695075799497
0.823939455579303
0.795933609620439
0.500000000000023
0.741250453802812
1.94990841612419
0.906097148383056
0.500000000000023
0.500000000000022
0.889176987757186
0.500000003859419
0.501108744659265
3.84393231189706
0.611924552422164
0.500000000000023
0.502301328556132
0.551892483341215
0.72749579786513
16
13.571418977667
0.695286612738309
0.940637453500267
0.500000000000022
0.772671954255286
3.2642247053859
0.500000000000023
1.73823189180632
0.500000000000023
0.500000000000023
0.661730243958035
0.500000000000023
3.15176469131221
16
16
0.500000000000022
0.500001859045625
0.50000000000099
0.681633681417361
0.847393140414216
0.500000000000023
0.657006175941338
4.21202064275315
15.9999998740013
1.75919935784142
1.99399028288653
0.754154857413447
1.69732723532044
0.500000000000022
0.500000000000023
2.12138683768556
0.52705834390957
0.500000000000022
8.05479800257933
0.622612969713948
0.681180806862479
1.13973617098043
0.500000000000022
1.24790498768859
16
0.660309600317618
0.730661974025014
0.761321601257817
1.15536531932495
0.500000000000023
4.56750728410761
15.9999999999999
3.80596581461267
1.69934382416431
0.500000000007764
10.8597539808319
2.47381034551297
4.02754607198842
8.13431883655423
13.4628212458927
2.90187167149126
0.500000000000022
2.08355085252607
0.898293925825224
0.500000000000023
16
0.722773680174304
0.500000000000023
5.34463408936959
5.58339259467434
1.62894800114187
5.85007297083228
5.11213787038159
1.25951020710023
5.11084227777267
0.500000000000022
1.39853974456971
3.79600986969132
1.61381403432496
15.9999940034111
0.500000000000022
2.72535751476975
5.58391417842639
1.70177855434347
5.31564697274132
0.500007240557371
1.82549036348323
0.575107678442297
5.31641873858082
5.88275340032335
1.21918065324547
0.540028462213923
0.500000000000022
0.500000000000022
5.55038493751572
4.99693596426222
0.500000000004482
1.01129816684521
2.07397369528793
8.63743238579597
0.500000000000022
0.500000000014662
0.992157016481024
0.742855730970481
3.60901950382855
5.61686000375411
0.62656065187596
3.81209242403466
1.58168342755239
8.52666095925666
11.8612440367385
7.02095047619791
0.500000000000022
0.500000000000022
2.00601444948538
5.84617313921311
0.500000000000023
5.99346846024936
0.7144622127777
0.74961635204471
0.837074985409904
0.725523424278263
8.03084876796779
0.500000000000023
3.62192060763647
16
2.49766900072366
0.500682324818112
1.03541511261775
1.38874079144448
1.50802780579843
1.77000867098843
3.63189224372485
1.73499317116559
1.74866227731223
2.90347814503483
0.66936734857664
8.13477752703738
4.90652107045405
1.62480186155188
0.863545852557445
2.16049331836739
16
4.44374660676804
2.441176015135
1.1165733962141
1.0161582720234
2.09063813796332
1.35029404894819
1.04504230357444
0.500066076053277
2.21785294634012
4.24758179812415
0.500000000000039
0.500000000000022
1.23568914520099
0.837603001104141
0.524635922676057
4.52566136626799
0.500000000000442
1.37613814648065
1.12667560775979
4.52811895362034
3.44010157399333
1.63067079746939
1.09645610489437
0.500000000000023
2.0573889941055
0.500013664246495
2.39258952202812
3.03062043636486
3.7518404589997
5.97280729867195
0.500000000014554
0.685540038129271
3.24162517716041
0.500000000000022
0.523039642009777
4.89793736814307
1.60832034731129
3.1134932062429
1.29550242915245
0.882417970771468
0.502176227303949
3.09794925564451
0.500008929499241
1.24032698246374
0.554266053556521
0.500000015066358
4.13832304796486
7.45165273431241
1.00796706795937
0.672769297810266
0.500000000019131
0.500000000000033
2.24203134500445
1.41923129449972
8.46724027253467
1.57654292075805
1.79309894921155
0.690319441759153
9.28603950431437
7.97909850281573
5.41497571072371
3.53724872757537
1.75031994418401
1.16181097702152
0.500000000065846
0.500000000000028
7.19158071780506
0.500000000000022
1.23533051138512
0.721041597124055
7.97101616804069
0.676803361510699
0.500000000000022
9.32629233722898
0.500000000000026
15.9999999999968
0.500000000748796
0.500000001475832
8.9503030782357
0.954349720731928
3.01360613607842
1.05559676616393
3.20217252212948
3.15670303531832
4.98865206073787
9.88607062935532
7.01312962979279
4.62546592940955
6.52730906269714
0.696861703017784
3.24706368245488
3.79998784246917
1.80537603437181
1.61646549808353
1.27255180132378
2.42475873586349
5.01305180980603
0.500000000000022
3.73750868942512
1.20580680743004
0.500000006287259
0.685288185212188
0.767224068129456
5.1318783161067
1.698949844953
0.547030433336391
0.50000000000003
0.726026051937982
1.93865051357587
2.60249967333825
0.500000000051649
6.27375379274409
0.784189445140818
0.500000000000029
0.907070587174497
0.500000000000182
10.5531041377995
5.33579264408892
2.82179780079981
2.45828494548953
0.592565606426243
0.500000000000023
0.623822925927599
0.500000000000023
2.56686453231634
0.500000000000023
1.66000319527406
2.10033859967293
0.500000000000026
0.840929242112627
2.04607012204669
1.66705768460312
1.06322275951435
0.500000000000022
0.591209474696506
0.50000000000004
1.06269168352684
0.728366641716508
0.624485785488312
16
0.500000000230822
0.655977097008395
2.99385981615391
0.500000000160481
0.500000000000864
0.502960372704302
0.500000000000029
2.59644666903627
1.09855007681043
6.895840135027
6.48342369006131
6.89793125789366
5.75568982652177
1.48007667369833
6.22128188947119
6.9028709071228
13.6037455066026
2.26346043303023
0.800442967953378
6.92261563489871
0.523331927794277
0.500000073961214
5.25996569680684
0.515207373908552
16
7.73627995639596
0.650000872461343
0.500000000000029
3.58835226291095
0.500000001466032
0.916710848510589
0.500000000000023
0.733760950699557
0.500000000000041
0.809286324809464
0.634464213145872
15.9999999992559
0.500000000000022
0.500000000000026
0.655920861637081
16
2.51152954332224
16
7.59334926634982
0.500000000000022
0.597133961354827
7.24424341247098
0.929206100681164
5.54058336184048
1.06573815050191
2.70931694524131
3.27743601191048
4.89007823724991
0.500000000003526
3.47924337897814
0.837541152736726
6.08428237100248
4.33026982088616
0.655740961401686
8.96493586834287
4.20499952357222
4.32723934520407
4.4081807569313
1.85348136842337
1.44180439305991
0.679317287745855
6.13697330288387
2.47859102408758
3.64323270418934
0.500000000000022
4.90541760987902
0.500000000000022
1.03517179769615
15.9999999999931
0.500000000006838
0.500575768716215
0.798229340427994
1.23571890207942
0.624439551332158
4.11684211070092
0.500000000042191
8.12500416257744
13.3861410199481
0.650917920749422
5.65849891784188
0.500000020187976
0.500000000000026
2.22814033621617
0.500000056098001
16
0.500009426470329
7.60276637028615
2.88414000758117
11.3416711333284
6.19504506101732
0.500000000029664
9.43454568862979
0.74086973284874
0.500000000067027
0.946844625308407
5.05174271353061
0.50000000042478
3.02088423757622
0.500000000000042
11.2334793635662
1.22269360711957
4.21183468570025
0.500000000000022
7.14427215287575
1.99733037106748
10.7590112930611
11.5689340664197
7.517214350327
0.872135095091294
0.611598556762191
0.500000000000023
0.8676379072193
0.500000404101991
2.04970272590948
0.500000000127909
9.29597330700443
0.500000000053272
16
15.9999999899808
0.500000018423037
12.7855751862109
16
16
0.500000913121701
0.500000000000023
0.649151487934295
0.500000000000262
2.69262994397256
0.503005953833528
3.33787662356335
3.76861752037042
10.1188959528323
0.920132554415796
6.42835863410477
1.12916140670631
2.70007106246096
2.08565535327818
5.63892886841342
5.89994323511989
0.500000000000022
1.87584936635
7.86430370049017
1.00253658486523
2.13396761725478
1.29638637089718
0.500000000000023
0.500000010220993
3.41204637538753
0.500000000000023
2.4962864880265
16
1.93050780117267
1.03609895093985
3.70782331836028
5.09719873257704
3.07758366919284
1.98702848236998
2.37036185581429
6.65947608306327
4.57331766341604
0.855922964703578
2.04457325010925
5.38496935566092
5.15760930915167
1.50607108384987
1.56057073686796
2.55660627551212
4.85010041560419
1.25554855861068
0.834125894307244
1.01051227257343
3.11191365483138
5.24785156820127
3.34078002888278
2.06919297282282
0.500000000000022
8.18092065439897
0.500000000000023
2.19717340123598
1.82584847677672
3.15522349264229
0.500000000001162
3.31876751805769
0.618981256838184
2.78283736290982
1.25737890724719
2.11519381752982
2.09941764684645
0.500000000000024
0.500000000000022
0.500000000000023
7.86360218604165
4.95951085057126
0.500000000000022
15.9999999867083
0.500000000000022
1.04948932577342
1.18735431592732
1.62083032374684
0.98589400295161
0.901024910635062
0.533621109810636
0.97559641539411
1.82568012774705
0.500000000004857
0.500000000000023
1.35862470386187
1.85477086761476
0.920087716615212
1.65095102706827
7.96583101394861
2.56367391651623
0.980815923331858
2.05599177034976
2.25148482488686
1.99189947942579
2.071452406586
3.77895281464468
3.33141163887573
6.91873607463402
0.822502383721039
0.516924752486206
1.58794292395239
2.06786092803526
1.03348726978016
5.03595630193019
8.00723289551478
1.66844532180806
1.92001937338684
0.791566685212848
2.06308524801143
4.12288927911561
2.22410437331181
1.7683271750975
2.06603023474337
8.0721903067904
2.21094723627753
0.500000000000022
1.55211704136028
1.43764892785801
3.51697724081574
1.69128666575525
1.24321009550379
14.3562650931118
1.78285060624146
2.35205164359156
1.12235079717833
8.1259669484529
1.0445726774709
2.17870817857954
1.7469357951199
0.777997333046623
2.03908824625558
0.671640070734014
1.47852356595734
0.785538374076823
3.00591136884724
0.685148920079395
6.41820987620688
8.01050988549616
3.39659914029416
1.45403806655605
4.52851062224595
11.3459547298486
3.4982247406694
1.75453628983752
0.501510751479895
15.9999999209046
2.7749818949377
16
1.39361231268965
1.78519710411066
1.85262471866469
12.5874179707015
4.42898936344396
7.07832967859578
4.83908073455934
3.90949006608422
6.66472030864784
1.51004216533509
0.500000002352486
12.1144074472345
6.54355938149797
1.65315887719684
0.761489664426674
1.05812391544586
1.76426711158753
15.9999998085751
1.55694332638565
0.500000000000138
0.892885085157629
0.805061577878784
16
2.2870368751211
1.29043360556305
0.996144577783973
1.22463877211113
7.08432542374896
10.6328709402457
15.3602338527894
0.625713734746522
6.02231423053332
1.44982399521654
2.61317098981658
2.05273100089118
2.99312954277042
1.42734613014343
16
2.62754113690108
1.61566179932831
5.19444246691198
6.36143030948357
2.08004110213896
16
7.33317908018531
4.85300739120711
1.20757506574242
1.01049853004524
1.57542283989857
1.17369572152284
1.10917616377106
7.3085486612603
3.38392206641958
10.1711404856729
12.9671763615858
1.19072580432087
5.00118266913694
12.5400924998474
15.999999999999
7.89048008692731
0.500000000000022
0.500052748441924
7.5204622424021
0.950058613881026
1.83530719632333
1.14181669263587
15.9999526652679
1.2276928431469
1.08850893158698
5.98962573650815
0.776686216958599
1.60745543059898
3.93316390861953
0.500000000000022
0.986268754864629
1.61745840498633
5.37783942239308
15.9999999796224
0.500000000000025
0.915501883982955
1.5016736087227
1.07235295033211
0.693994858143363
0.872533223313279
15.99999999669
4.14354303869435
0.500000000000022
0.80744844147374
5.30520978805007
13.4112269708887
4.28342161396304
0.500000000359223
1.63649222776022
0.500000000000022
0.500000000000022
0.776205934157116
1.42143961752171
16
3.31722261483436
0.500000000000024
3.41731097171201
3.37464182502678
5.94901704581263
1.74296371207058
1.46786397991187
0.500000003173581
2.55509376800811
0.500000017740425
1.44553229409843
0.559820577235818
16
1.56755311483154
4.88431978316515
0.959848991164262
2.76358068095629
1.61012129394344
0.890786350507726
0.51429387291902
9.23628626121934
15.5474107927981
0.829028505451312
1.43915316793913
1.1858300460151
3.64683587233392
0.50000000000005
4.19247566165402
6.83855084977844
2.48030116555687
16
0.500000017921439
11.4942438426579
4.80455507182526
1.12160037701058
1.16583096323376
1.35199382733858
16
1.95288626114639
0.782403055001137
1.61565268917027
2.42638070496745
1.91545389893949
0.500000000000026
0.715628117035127
4.82439332794896
4.04722840223422
3.06923496402847
4.8498651347367
2.90330250699137
4.19785739493831
0.77095636181364
16
0.500000000000025
1.07068936266764
7.49671037357261
1.14808307753752
1.67532867426496
5.56686863933671
1.27182019371092
8.38023081240596
3.86378733271088
0.851987573273524
2.78181598652396
9.23866736204366
0.500000799288169
8.8175553212697
6.80249045147594
1.66562607081209
15.3187120503923
1.95312879739611
1.14255725428679
1.49183832798839
3.97522951031496
7.05702634268997
4.38640481849465
7.05655484463848
1.27131691245259
2.39591158265903
1.07359375649293
0.706257072036881
3.01133299386833
1.23762355444876
0.500000000000022
0.691827281102166
1.75749111678793
0.500000000000024
0.500000004648005
0.54426406687931
0.500000000000024
0.849905781230665
1.44496360239477
1.28964086026081
1.23697267286936
0.500000000000022
1.43999897489261
0.706974348510655
2.72503942772196
9.65136932752113
0.940713250690852
6.17650567214431
2.42386931346498
1.28241889762509
4.73028953993834
15.99999999932
8.62151308741441
9.27982742253598
0.669719711930514
0.500000000023004
4.69668051489838
10.3436804820078
8.4364441048065
3.42675705047107
15.999796540984
0.916629843669551
0.632727761980722
8.62388902899072
10.1010010107955
8.51793248169701
3.25785521550308
0.663591741509304
10.961321824606
0.500000000000025
16
15.9999988601525
15.9999999260725
3.61649862235403
0.875924404140149
6.60581390491218
1.5033253018464
3.84619258300426
1.930228704187
7.4098256132354
15.9999976409116
15.9994488075653
13.9834930657123
16
1.98830605721942
11.7740747828605
11.7049079603796
8.35735788053839
1.11444162356968
15.9996975956158
1.72056352463143
15.9999999541407
1.2591410999851
0.995834668479701
1.64210627191202
0.615817012695815
16
9.58716118081502
5.95293570232819
5.09691531578484
12.5188419299053
16
1.40935199607755
3.60068368288493
9.7580987361709
7.76556320449306
4.00097213138131
16
1.74742489626243
0.500000000000022
6.68318251525188
1.96834559356589
4.74124627987106
4.23182621527746
12.1800171533467
1.3725323156398
3.28702056814705
1.13288070853209
1.47964883090765
16
2.84002402602536
1.4445104776856
16
6.85417044811858
8.84878470354975
8.38505833039187
6.62094144073591
9.30930217814617
16
2.37074802610498
15.9999976685541
10.5197192964679
16
0.500515345561489
0.500000027879304
0.960427142869638
1.61523858710609
1.00157004129013
1.17573783454338
1.26438952435214
6.43598481700728
16
9.72439514528746
5.04356157793628
1.47270039496237
2.80401943449814
0.500000000000023
1.01518513380313
8.95733622293988
0.744663737493874
0.500000000000023
0.500000000000022
0.500000000000024
6.68295388904628
6.39906806365349
13.9402990742053
7.5403213855311
5.41829542743231
0.80876346905978
7.810531063673
15.9999999999997
0.500000000000022
0.500000000000025
3.76955671776058
2.36281591755237
4.67814248367386
7.69400804995113
2.2574992455865
16
4.77694168998288
3.30696961731543
16
3.61094747009308
8.89282206544934
1.63696485278518
2.90469286158608
3.39148817910794
4.43930327245972
9.57108859928949
0.626671775275873
9.53057826798852
15.9999999172699
5.33399209943894
6.69559021446247
3.59374084409008
3.07521525762287
1.65904481713077
0.500000000000023
1.93570603655108
0.500000000005337
5.51605304474342
0.500000000000022
2.90482192993197
5.94625701716034
1.14178934509168
1.76929702749791
0.500000000000022
1.00673616939769
6.34318283292558
15.9999979969349
3.46963203893689
8.91657297358131
3.12202074168234
4.11479049124918
1.51779378352214
2.75293605885481
3.09421435597663
2.05808596779338
3.2838232368842
3.29464236480924
1.01758678971662
5.47777877362619
5.74094835665242
5.57282467648688
9.70610851960654
1.22395697637291
3.9754471094004
2.10290451975414
8.87097281534919
1.62218892309626
1.44644219986871
16
9.87013761716906
1.23053952009457
11.7058113031335
9.11460479347833
16
1.21963525533368
2.40364632754033
5.12056260389338
1.91133577957138
1.53539677936973
2.61992879278194
3.61826287592249
0.500000000000022
5.33038584776314
1.67493530523949
3.43678803870297
1.23310789776197
1.12209898441515
1.28499304474031
7.17977589684109
0.500000000000022
2.01876296118421
16
7.28249621711766
1.75153954915278
1.77823666286253
0.589069691474433
0.500000000000022
2.80132815810228
5.66423100918265
1.12720219868329
0.500000000000022
0.500000000486225
2.70847130645141
2.47182771156791
0.500000000000023
1.78693295782896
3.88172763233908
6.55289525058719
4.39713821752078
0.837356650434773
10.1996510028898
1.84862872991171
0.500000000000022
15.9999999999977
1.00233291541095
5.82527553604986
6.36877833044665
0.500000000000022
1.16434814349261
1.70562804671128
16
1.30820323234692
0.500000000000022
1.36123857712247
4.95822905411699
0.820158569599581
7.44019484086542
1.29715848737561
2.60639488890695
1.5728860755339
7.92320689372763
1.62840064148714
1.35283258256463
0.69132759717739
8.43525363441898
0.521393664119382
1.60388169998489
0.500000000000022
15.9997971139362
1.2376902792639
2.09949063449641
2.10080831845978
3.80725054625668
5.7036024783334
8.1729000117687
1.26805489146527
1.20128415021874
1.35503480120009
3.26420238843807
1.87011172786418
1.10259341246666
2.6484512280313
1.07852295683491
3.20921716308493
15.9999951243409
2.04584980280834
3.59454312882748
16
4.3987892527121
13.756279222799
14.6195472786806
4.57539325292094
5.30436553223603
14.4624513106417
4.33644059427315
1.39314248123813
2.22769313142956
3.56983783777995
13.9452230415371
2.13363229328097
8.70205308451802
2.64757419544054
3.35934601712263
1.69175030599705
3.11628476995821
15.9999459727023
1.78427727187216
1.01186640299405
4.53525304097276
3.80587013018641
1.31864057135867
15.9999999999999
1.25146886726595
15.7664393494022
6.64370652029322
6.69677091446537
15.999921950068
0.500000000008793
2.30821760453559
1.17001809823367
5.26542929916658
1.71010700558466
4.05666478895508
2.04373752810428
2.68112964523344
5.79343274644476
15.9999999651314
2.18974141322778
5.71773417292439
2.79602565256801
1.02623855430441
15.9999999999998
1.08960120467971
3.1423990383116
6.45196262805875
15.9999999997926
15.9999998541693
4.20497753545912
0.843446217673807
3.72946118371418
0.500000001818315
2.60593436782743
1.34314390568428
8.07735871206254
2.14113298632765
0.500000006490538
5.12260187799779
1.00172949075213
0.500000000000022
0.779843003580289
2.51411595575299
0.50000000186063
13.0887319267869
2.88276931523907
4.96414300414199
1.09283957660404
0.907964486925706
1.14490691976961
2.00730523033958
3.32568573936325
2.92055757574251
4.79779415946163
2.05407362572311
2.77715953234106
0.914104998726596
0.500000000000026
4.31490350146797
3.12696396072242
1.39631183631274
0.85102993230107
2.06518084665932
1.35390868414458
1.81412481513235
0.500000000000022
0.500000000000022
8.56207529611397
2.69329316140417
2.86511178851676
1.10374446246687
1.87812507534865
1.92374193989183
2.41475746609212
16
6.55219646771488
0.521416907770382
2.46466306721189
0.500000000000039
16
1.05959623706861
1.45913174710517
3.78381088717846
7.63486522491367
14.2511258815206
11.4968404897763
13.0257014182402
1.90583712947005
0.962292853423403
0.500000000000023
3.27442016431096
0.500000000000022
0.500000000000022
1.0693803778527
1.76747722249888
0.500000000000025
2.73184017038827
0.611868457563777
0.903224097648068
1.71710150571552
1.57288962568067
0.500000000000042
13.5770854692693
0.984072014181202
2.85114792062639
0.522519884355423
2.25263883022485
0.816977343692306
1.80449392535802
1.86708067956965
4.31777742766869
16
0.500000000000022
0.500417637541099
3.72918789490231
1.60615911723887
0.590200419322595
0.500000000000022
0.665888024408517
1.98537651637203
0.973297895077658
0.520528573700444
0.588234407134463
15.9998826232319
12.9026951287047
0.500000000000022
2.00169096366542
10.5697095235081
16
1.73530317922526
1.85830460386724
1.99938363920696
3.87956988476377
0.987718032621561
2.11826901998365
2.14255747656176
3.49087170688218
11.780761930914
3.06832084626793
0.939473854527441
4.96060375203529
2.52897100826282
6.62822405616273
0.59828395206991
11.3007521139863
1.60159051309479
2.57699549383274
15.9924316443207
0.646350988994157
1.77653826192816
0.842331138305996
0.981838892989007
0.876598362492148
0.618337841731706
7.42272362831521
4.37706138853516
0.500000000000022
0.500000000001711
0.772608480909929
1.54006077489716
1.29132899869509
1.25810369450979
3.23070233157072
0.861737705273467
0.500000000000022
16
0.500000000000027
2.94028069399194
0.718908326710026
1.12083919391133
1.26025492028433
1.00056816236751
2.45427323941299
0.500000000000042
2.04993931010219
1.73815843363448
1.93666771733979
3.20213984650336
0.500000000000022
0.78487879729896
5.24386646749719
0.931018711436519
0.828240968185146
0.5600918483978
3.39168418303514
0.977138104658575
4.6580528382323
0.648884692691492
0.500000001566863
2.01329928852065
0.798435746054863
1.25124761101964
2.98870979197402
1.22707585800906
1.2678951041567
0.500000001854855
6.95382770790906
0.500000000000022
2.69964316051477
3.57720585585023
0.527843014580773
2.10700582705643
5.97247921389774
1.47008105640147
1.85718371310886
0.882034322343332
7.05697832280843
0.500000000000022
4.42473056597599
1.02076784226583
1.77505365327237
2.97823578118733
0.509603993215233
1.45260801122541
0.891824287581291
0.845597237510282
0.500000000000023
1.64369338482982
0.500000000000022
0.500000000000247
3.82442210563394
0.761210557805973
0.500000000000022
16
2.08733372464466
16
0.992423490188812
5.93705050509367
1.11579219960185
10.6326012007298
9.01644289286512
7.25479823776231
1.43539775350962
0.500000000000022
0.500000000000023
11.0807808308641
11.4485726573727
7.47986403951782
0.752536422145409
0.711764920914117
6.7418553429956
1.83778187987869
0.500000000000022
3.61431570490704
16
0.595310296385298
0.500000000000022
1.58905606833281
6.63277254777315
0.766477346391702
15.9999999949588
11.9250922089965
0.693282603340306
0.500000565313882
9.03470158127105
6.91143956275815
0.944807218432567
3.09761815068407
5.56129086241923
2.33700217374636
16
2.0069342074558
9.76181246414806
14.5221803023031
11.0541323712608
1.27272837990228
1.79824775841937
8.0592986048327
10.076097350115
2.07550814328388
1.82092829163432
15.9999995353662
0.994280288924682
0.500000000000022
3.38823322208357
6.84163662597049
0.909916889344331
0.500000000000022
7.4770219556038
0.561548666471765
0.526764323255571
0.964295282926106
0.748142672760806
1.01358443448863
3.22429383865745
1.14961497895046
1.75363475782018
13.0660958369102
7.00334740068636
1.75874165683197
12.4104319323054
1.56856998514867
16
11.5543041213742
4.79459886185329
1.60022764142008
0.500000000000024
1.11526306542511
0.500000000000022
9.34950418283511
4.03720330300859
1.0784795755467
1.99229569052247
16
2.26031123444281
1.06306306524532
3.93413047432673
0.500000000000022
0.744358481847382
8.37791428236252
0.500000000000023
1.32012344248122
7.86385707406749
1.25149760115336
1.12891813551545
0.712582694192002
1.0864972573662
16
6.92555382144038
4.60366888650545
0.510322518366161
2.07767435493366
0.500000000000124
0.744857961420757
3.41513270246781
1.5083641425253
0.500000000000023
0.500000000065402
1.96163368578023
0.500000000000023
0.509803535748933
1.73918334190025
0.500000000000022
0.500000039573366
0.606052195597798
0.500070998569431
0.500000000000029
0.870716070217007
0.500000000000033
1.19720592066108
0.500000000000023
0.500000000000042
0.500000000045275
0.500000000000022
4.66809995327688
0.500000000000022
4.05888274585376
5.12708722838263
7.42738601569152
1.2747941589836
4.5896521985553
1.13407840377563
2.38114709630237
13.8379258141645
2.37692050361912
5.31724451482096
9.11603279628091
2.87012259045371
16
2.35492907427663
10.5557044928124
0.81264699115686
15.9829598084292
0.500000000000022
5.73645936627135
1.94696309267329
1.91492807744364
1.71090495619049
2.77705588814478
2.37701993214707
3.49563743745512
0.500000000000022
3.72578354085892
3.69268527012409
1.7839190925774
1.91760372778245
2.56083770376785
0.500000000000025
15.9999999999568
0.625035150214836
0.501356691352227
0.500000000000022
0.500000000000041
10.0395247994909
0.500000000008997
15.9990182877424
0.771927710201774
2.60104768366633
3.91673304141702
12.2205593242095
2.21884521963837
4.32830861047619
0.640194186197929
7.76910966500428
4.35069658741757
0.500000000000022
0.500000000000023
0.864188642864885
0.66213133704439
3.50965113688017
2.8370374497457
0.500000000000022
1.03457402680155
0.746122531293777
4.08371127315295
0.500000000257942
0.500000000000022
3.17452020536788
0.50000000000015
1.11651008800929
1.15011811350603
2.58685824625326
2.69301743917696
3.01136774322262
0.500000000000025
0.500000000000022
1.80663941235163
9.14755126966106
0.750772478209575
1.23287018344184
10.9431600479906
1.01319924830705
0.856146661585915
1.57519769964922
1.35356041256482
2.01130879212154
0.500000000000022
1.46688135564094
9.35032079859939
0.980797738420834
1.60275246512304
0.500000898906043
1.04535167191827
1.93149686026636
0.500000000000022
0.915239274485191
2.7079605054867
1.16126553911223
0.500000000000024
0.648209202218531
1.59362210609863
6.57393722318889
2.37039309734928
0.816871611934878
1.61468601796513
1.11652521186509
1.95181007986877
2.01490151792375
0.500000000000024
0.865167502914919
0.908088779992842
0.840315242710252
0.939288012307014
1.72210460451291
0.781096356741385
1.49333738054679
1.91772416543667
0.910136826204
1.31019994676132
0.500000000000025
0.500020967889273
0.500000000000022
7.15695910538933
0.793428220090344
5.82090768518194
0.673764821071085
5.64125187580202
0.500000000000022
2.26229734618712
0.734470673587043
1.16713996850511
1.36183946981645
0.500000000000022
0.53623747779578
2.58434609142716
0.500000000000022
1.98513057694108
0.500000000000023
0.672470693376056
0.736010124318714
1.70943779191762
5.60253707174808
0.692710356850784
0.614497786768235
0.965151376366252
1.33238345560249
0.72383138908166
0.90249239189959
0.500000000004535
0.500000000000025
3.32549648430721
0.946973191834477
0.534213001631017
0.852989007103764
1.57696383907938
0.880261736264904
2.46940095140778
0.500000000000022
1.37560303979189
1.13737982862676
0.898903273836697
2.85806108140397
2.47695166780226
8.10254055475232
1.7948421178443
5.35827741461685
2.08216386156822
0.80610026294232
16
15.3508215980422
6.13940845278856
0.971787303904036
3.19527681683464
0.500000000000023
3.25818786486364
1.23942840371989
0.712224838932206
0.500000000000029
2.27339618095671
5.46216629766332
1.06273105182228
0.604251223908829
0.706686665980845
3.91361450026698
2.89737522141741
5.60009493291802
0.500000000000022
1.33547270167683
4.33433843276745
4.0650581397804
2.04061207357535
5.05298728156322
1.15403228879066
1.75946035781291
1.87198045522039
3.1499564196425
12.8023800083628
11.7865145933475
1.90238702590267
0.560032681195052
1.65036075472904
0.50000000000003
1.62921519345628
0.500000000000022
0.500000080208841
1.06643596561197
0.500000000000029
2.58314068324866
0.500000000000139
0.500000000000034
0.500000000000666
6.1895331677075
0.784747542095554
6.4432612793237
3.69600325687466
2.01010679204312
0.529476759218956
0.500000132729597
0.500000000000023
0.500000000000022
0.500000000000026
0.500000000000023
0.593165417623698
1.15095772472098
16
6.61355424016518
2.75370647225747
0.950908823086919
0.508977583816866
2.27570295305127
0.509848517276403
0.500000537030636
0.500000040048695
0.693259855137145
0.575560429102082
0.500000000000022
4.0345984054598
1.13887356134016
1.7180412350578
7.35078274876453
0.500000000000022
2.03464642863758
2.86139245495313
0.60205461448242
1.73118385082186
0.500000000000023
0.500000000000022
1.29163369184034
1.54668946341406
0.500000000000022
1.14533687713608
0.500000000000022
1.57224794432324
0.500000000000023
2.0956552612373
0.500000000000077
1.61872372663815
0.770596582784659
0.885841736426601
0.889807257071503
1.2190542115731
0.731098058522997
1.41822999668054
0.500000000000022
1.09619470002055
0.866421881404998
0.500000000000026
1.60987658680537
0.500000000000026
0.96183343364771
5.06593912391652
0.500000000000023
3.14191839568517
1.13805197658124
0.697295384056026
4.12906361544364
2.28339754463362
7.13824862789604
0.7570192196668
1.10679061490971
1.3904980940875
1.72342208134817
2.69534919101596
1.19364613807541
0.500000000000022
0.833896568165359
1.82826253025059
2.35389291623381
0.653024407568943
0.813226970295712
0.965251707223808
0.500000000000023
0.671678780219534
3.72255372120425
0.842328429569987
5.80382033364011
4.05936396063573
0.846355237837391
0.665397694433041
0.805557434491099
0.500000000000023
2.50204589490071
0.832299034609052
0.654641723202755
0.500000000000022
0.500000000000022
1.71095145168343
0.638931776810532
0.500000000000022
0.556124643443216
0.500000000000032
1.33475200066017
16
0.500000000000023
1.79387943541808
0.958964716590751
1.76409984734244
1.90404102732697
0.500000000000022
0.500000000000022
0.504459609793762
2.21021492849268
0.946084337355902
0.500000000000025
3.77706970813197
1.03123367299889
0.530581853617659
2.04160427535445
0.809012779150075
4.73094997777346
5.70492907945116
0.500000000000023
0.628728800614121
0.500000000000022
1.99264182861328
3.33114596877336
0.868037104487202
1.50049607536211
1.02866832688517
2.77910805909926
1.87483495634949
0.500000000000023
0.500021077194639
1.010485713711
1.82989485077302
2.90614254327087
1.03049124768381
7.33026728648636
15.9999669595958
0.842401972652197
2.30164881356394
2.31481649212492
0.500000000000023
0.500000000000022
1.6690280756209
0.500000000000022
0.500000000000023
1.84869639925306
0.747431659090584
0.805254646588936
1.24947808384068
0.765757457587855
1.29983932652322
0.502618076495356
0.745656706863977
1.6302177514364
1.87801859662355
1.23599512216023
15.208662172694
0.697531097247201
0.500000000103847
1.52359639653747
0.513521663645064
0.971030524134308
0.500000000000022
1.57007933661145
0.500000000000022
5.40491654889705
0.675171621248055
1.11948160046811
6.56976412072964
1.77279842673652
1.31038401812675
0.638391687546987
0.500000000000023
0.500000000000022
2.49895606165434
1.83998105956428
0.500000000000022
0.500000000086552
1.13662326364313
0.819469769368137
0.696969439202144
0.500773415397436
0.94340046330314
1.22728938874986
0.500000000000023
1.55160738629578
0.614633445783771
0.924995803208144
1.81899633377773
2.23791515260646
1.15320634587162
1.40729704929253
1.77631872838183
1.96659279083677
3.51995484001447
0.500000000000023
0.696427284294976
0.500000000000022
0.500000000000023
14.7107593067696
1.07765035842147
0.500000000000022
1.19451546895827
1.83341219304093
1.07824515627542
0.91742288767498
0.500000000000023
1.8189631996064
1.51513975309076
1.55619086946924
0.500000000000022
0.504399997101763
0.764527872800808
0.616108736295006
1.67140642889347
4.02582680211443
2.02853313665075
0.500000000000025
2.47352081890594
0.500000000000023
0.67081311151022
0.50000000000004
1.53605239108445
2.44058871586609
1.94071107567787
0.500000000000023
1.52713997377284
1.44176632055311
10.6454858543924
3.42237331886988
1.62319882747455
0.584104669819294
6.54909836712616
1.30691018398474
0.500000000000023
15.9999999964609
1.2469754602382
1.14302249650117
11.5028775455204
0.500000000000023
0.500000000000022
0.500000000000023
9.47557864833633
8.38864977975386
0.500000000000022
0.500000000000022
0.653055335930317
4.29720256782056
2.46026021661241
0.752526088089696
0.581377832862305
0.539120537023557
1.85317770475319
0.500000000000022
1.97105683010301
0.835009808875009
8.02502486991935
0.500000000000022
15.9972483622681
1.46655347983228
0.500000000000022
2.1770271007779
16
0.500000000000022
1.40625586063752
9.19456603661504
16
0.600394504539233
0.500000000000022
0.500000000000022
1.14404428694003
15.9999999994363
0.500000000000024
2.89716252808802
0.827529560165163
1.28850870299595
1.02077435316965
3.29123227617939
0.734208755025521
0.87261275929441
1.11389985322738
0.500000000000024
1.08233047432939
4.16645841334178
0.742484811261935
0.50000000002873
9.80315653403303
0.500000000000022
0.755651227614524
0.50000000687018
2.03975992590975
0.500000040045865
5.52262349013896
1.06822358295574
0.500000000000022
0.500000000000026
0.500000000036279
0.500000000000023
16
0.500000000000022
1.04029406040839
0.500000000000033
0.978143839703191
0.886843034872104
0.500000000000028
0.500002183630113
1.61420674451262
0.500000000000022
0.781681654134809
0.682364774629423
0.889556258198963
1.33248123638659
0.500000000000025
0.798458233262023
0.500000000000023
0.9039276590372
0.500000000000022
0.500000000000029
0.500000016414675
0.705590078493406
0.716398018369266
0.525132467017472
0.500000000000022
13.3832538351089
0.500000000000022
2.62079131836297
0.815442061998175
0.967828261721841
0.500000000000023
0.500000000000023
0.672493296086857
0.510066811311887
0.541542104437165
1.06112901951532
0.500000000000025
0.500000000000023
3.39491143202206
0.500000000000028
0.500000000050132
0.500000000113656
3.38966564037084
1.39523232990702
2.09259107620516
0.500000000000022
0.500000000000022
0.500000000000022
0.723014773515647
0.915717574016867
0.500000000291847
3.30993516109596
4.29630423112571
1.95833833727572
1.01524836625595
1.09849747538524
7.76360443222259
7.92694741055831
1.76608069323814
0.724015509634928
1.76169083615652
0.50000000042203
1.02453944064405
0.500000000000022
16
7.5261325195666
7.93407620353076
3.00389531828417
3.26770297643351
0.896731676462499
0.983983677817891
1.35938642889871
4.43837741621507
0.979663459749058
0.500000000000022
1.11806535139553
16
0.792588059515227
0.962832042338852
0.660633184535933
1.15051165817006
0.698429464416245
2.73741669510086
0.825111769045283
2.54683513661657
1.87538564174068
1.5727693972957
0.500000000000022
0.683914380521124
15.9999985583712
0.807067803447465
0.958446255965641
2.63137552492711
6.13268649872137
0.626539411713008
1.19021083044766
0.55554280738162
0.901186226550877
0.500000000000022
0.500000000000022
0.500000000000023
0.864899499191391
2.24494049286516
16
1.05213693517936
2.15681548920838
0.500000000000022
16
10.4250697097176
1.19985257842873
0.500000000006022
1.48738025186778
0.50000000000004
0.500000000010348
1.35223567873688
0.676020438794471
3.14392513433711
0.500000000725322
0.500000000000026
1.82873972219378
0.500000000000023
1.34610229897124
1.07187584387506
0.500000000000022
1.35769816266659
0.999275989322801
0.500000000000022
1.43817297865193
4.15252587797251
1.48718320400078
0.876679895166656
0.641662072877811
4.37592063192461
0.789347446037813
0.500049530807231
0.981649150690365
1.59453734053509
0.500000000000023
0.500000000765422
0.50981205476064
2.81100440710406
0.500000043523913
1.32021300289809
0.631384445725393
1.39051826286147
0.601473800708474
0.732663071660546
1.20138105526189
0.564730257546635
1.59739311172893
0.500000000000041
1.37873169144931
0.930386483483639
0.780344781620023
0.500000000000031
1.99331346862466
1.74226494793923
0.500000000000098
2.2940960238844
1.6858437830419
0.815843229216414
0.50000000032854
3.76741376585465
0.72330300879243
1.24510949528006
0.961278755704492
0.930353880054617
1.1170477618094
0.500000000009398
0.683315340182078
0.782108216889281
0.500000000000023
0.842143745759192
0.837944694411442
2.15345654384568
0.500000000000023
2.0258671696254
1.09913742439939
1.43242554293719
1.86275991949277
0.500000000000022
1.03640647069413
1.16354020533499
2.70652759108575
0.500000000000023
0.606844997003793
0.500000006122069
3.99842642347809
0.820809587694
0.500000000000023
0.658051681231857
1.72751620696716
0.556174902446575
0.500000000000022
0.500000000000024
0.500000000000022
1.41240529531124
1.98949935679747
1.60430426983673
0.716962798246491
0.500000000000022
0.500000000000023
5.48700505419883
0.995300910643039
0.500000000000022
0.846044582760672
1.47650543831616
0.784972176556681
0.500000000000023
1.73698792662016
2.29992386262282
0.500000000064117
1.85966769782804
0.778088401849679
1.03715432933712
0.500000000001
1.65525129021261
8.60918744437307
1.02473280920951
1.22679837658776
5.28023400336701
3.04520870378334
4.6965957071663
1.64169253974833
0.500000000000022
2.50789212772871
1.15249531290335
0.500000000000023
1.20321423211158
0.50000000012876
2.34821223506924
0.500000000000023
0.500000000000023
1.86311804322892
0.500000000000022
1.73556734289843
0.500000000274432
0.657292552360675
0.909414366542253
0.942577949787123
2.55076892892369
0.500000000000022
0.921114347496111
0.500000000000023
0.729443580788479
1.37838089197036
2.26882297780283
0.610579379641729
13.960386727113
0.798528701030032
0.500000201653063
0.500000000000022
0.738842910955244
0.500000000000033
4.99761950398966
0.500000000000023
0.500000000000022
10.1543663956311
3.2006223542241
0.769046232327287
0.891987647600346
12.6175766862962
1.38117832838078
2.64427412761594
2.91314637552796
1.35646831655491
1.80098493930422
1.81026186795407
0.860591036727193
1.8642461466867
0.500000046652259
1.50863705077956
16
16
0.987268469090023
0.622793336599323
2.62606614793566
1.8263962255117
3.05230464042136
1.50410260316138
1.01507045061694
1.1625227054508
1.21396519323403
0.500000007554345
0.500000000000022
0.544496731158862
1.48216373874094
0.56409011946167
1.56848442890784
0.805383170581998
1.51234686888846
1.81150160784542
1.65513621265375
6.21695795808224
3.01063822492246
0.688578448376745
0.500000000000023
0.500000000000022
0.888977450753364
0.500000000000022
0.500000000000023
0.500000113560534
0.500000013110772
0.500000000000023
1.81179234120059
1.13723524582297
0.500000007909063
6.11394157184573
0.500000000000022
0.664220893397593
0.500000000151971
16
4.96297294986524
0.578071733650762
0.741937845921275
0.500000000000022
0.500000000000023
0.500066599712854
1.18634280406499
1.40670877410448
0.500000000000027
0.926424812188551
1.91570063714169
0.635325298596835
1.6643869002652
0.942826913805618
1.01913434170676
0.500000000000022
2.41091147836219
0.831712749761106
1.26583670741011
0.500000000000022
4.4990408625478
1.37673248985246
0.778723850190681
0.500000000000023
0.500000000005744
1.36169034095684
0.50000000048584
0.517702257571944
0.500000005687438
0.672545072412248
0.847751972664184
0.762997357030001
0.960926959517678
13.3361254695093
1.31987659020066
0.625418137226071
3.81662163660232
5.71804771484262
0.500000000000025
0.500000000000025
0.63194590581241
1.05010393265777
0.500000000000022
0.500000000000022
0.500000240593451
0.500000000000023
4.00988352704913
2.83724732694672
0.967732183847266
1.63967906186871
2.86138751606549
2.83950081835136
0.500000000000023
1.66960935205457
1.2899343401353
0.500000000000022
1.81094065032349
0.582633247152367
2.10847505689328
0.500000035930682
0.859236406361623
1.70467832851458
0.583793002465487
2.2110074311155
0.798266333158735
0.500000001177
1.44241302721475
0.747862652772666
0.500000000000022
0.574259783380778
0.500000000000622
0.755482974003348
1.32942737318812
0.780311148757119
0.500000000000022
0.585680315293078
1.91109958456799
1.12987420130226
0.500000000000022
0.500000000000022
0.826532402119124
0.626013005843839
0.749296330874298
16
0.888265585964739
0.500000000000022
16
1.03992666118047
0.500000000000054
9.01257249715655
0.500000000000023
16
0.627476479165032
1.42919276713304
16
1.07249304586393
1.55423831167649
16
2.78409591946818
16
2.11184812360662
16
0.500000000000032
0.500000000000023
16
0.500000000000022
0.500000056133873
1.07013368929082
1.66694311244944
0.500000000461277
0.500000000000022
0.500000000000022
1.11006103823556
1.94325154871909
2.49693636119413
0.500000000000022
0.500000000000022
2.24738851566262
0.500000000001588
0.500000000000023
0.500000000004771
0.500000000000023
3.66839277211361
0.500000000000023
0.608821715841874
15.9999999999372
2.1160309386009
10.0516377354296
1.01136366400839
0.500000000000022
0.500000000000023
0.500000075258191
0.500000000000034
16
0.500000000000022
0.900416112766071
1.79851821262722
2.05403964848183
0.578205980740063
0.500000000000025
0.500000000000023
0.500000000000022
1.0098322419103
0.645142901675331
1.08087472262648
1.16419218102344
1.14509204451534
0.771271316267148
0.605289772918867
1.15865368606157
0.500000000000022
0.500000000000023
0.865981528925337
4.78984639954193
0.50001699765029
1.07702191480331
0.500000000000024
0.500000000000023
2.03856628797018
0.500000000000022
5.18115556996639
1.35679009694006
0.500007771407917
1.31602149150462
0.732392159290962
0.500000000000123
2.58410844500786
0.500000000000024
0.500000000000022
0.500000000000022
0.532120166784009
1.68553865590886
0.998288228787151
1.51983506111616
0.500000003062192
0.500000000000022
0.500000000000022
0.727160392742006
0.694732210133961
1.41248720797648
0.724809104769595
0.500000166005044
1.85147751344715
0.580333582768599
14.420374797745
0.962982895394367
0.500000000000023
12.2548490602
7.96125884904668
0.766069578321285
0.760516923323151
0.500000161174586
0.500000000000024
1.92937880494429
16
0.68540827835604
0.500000000000022
0.500000000000026
1.94244990895888
0.500000000000033
0.500621151759823
0.774565272171931
0.50000024642629
16
16
0.640458672447231
0.836691663694542
0.500000000000022
0.635853144672682
0.500000000000027
0.911969291748093
0.946500876926895
0.500002352930786
0.652990573181066
0.918096907320566
6.42167794337794
0.821475580678166
0.948961688594641
0.645637655577608
0.667997062937096
1.17515891551398
1.79943587316638
0.820931437418248
0.500000000000023
0.500000000000023
0.500000001900598
0.500000000000022
0.662182244445366
0.776932489321189
0.500000000000023
0.766551674772853
0.686606205738761
0.500000000000031
1.68423335364147
0.500000000000022
0.739448160046264
2.38344459612784
0.500000000000022
0.500000000000026
0.940962953597188
0.857328340812887
0.500000000000029
1.12919334570672
0.54820584694383
0.605156061940829
0.500000000000095
0.961761678658909
0.500597362367641
0.500000000000025
0.80293744450541
0.500000000000023
1.095754907106
0.500000000000023
0.693235304752783
0.500000000000023
0.500000000177605
1.98142642468501
0.500000000000022
0.500000000000023
0.500000000000023
0.500000000000022
2.27883066919388
0.500000000000022
0.500000000000023
0.500000000000023
1.52089541389193
1.17256985908799
1.36225046986872
0.500000000000022
0.630138443733349
0.825018166027147
1.1621429183136
0.500000000048515
0.60440047293687
1.17233301469065
0.974295791924166
0.687195065115198
0.546895625374804
2.36947266819337
1.27801040134226
5.70132810896113
0.639886581501422
0.710381256149544
0.500000000271315
1.92485703477066
0.500000000000022
1.58136173799559
0.500000000004921
0.500000000000022
0.624934268078492
0.547081550976064
0.914873626192935
2.03182072877259
0.500000000005098
3.85523062744328
2.41812843083336
0.500000000008681
11.0563517359133
0.734558691787398
1.40659941986059
1.88115708508241
1.16347805556998
1.00191864793244
1.94500845913021
3.31516179370253
2.60061744499198
0.500000000000022
1.84657579905098
0.500000000000572
16
2.76727756346167
0.500000000000022
1.36616413308828
7.52365706629107
0.500000000000022
0.590202883118339
0.753345807990067
1.93795825844274
1.00871278416378
1.43747030953946
0.770970599220633
1.82094259482074
0.500000000000023
0.909501624432828
0.917042644410976
1.20258397665178
0.982943843295187
0.954518861698165
0.500000000000023
0.500000010505343
3.93675495455236
1.87938535214185
1.02675625241397
2.7856571503238
0.500000000000023
1.62315668119691
0.916479647711305
0.500000000000023
0.500000000000022
0.500000000000025
1.38573820813069
1.64514967286915
0.500000000000023
0.500000000000022
6.11148458465873
1.9151344174215
1.10322555175036
0.500000000000022
0.503781843087161
0.500049097625595
0.611515259787481
0.694216630234474
0.687675536261153
0.759060692246968
0.500000000000023
1.53971293847785
0.500000000496541
1.65458510824944
0.500000017071027
15.999999949118
0.500000000000055
1.06112514278242
1.16380084556288
0.500000000000024
0.500000000004958
0.788151207805677
1.07820460440072
1.67976438247267
0.500000000000022
0.975562662500908
3.1520214938585
0.590930278168559
0.500000000000023
0.500000000000022
0.584427329415858
0.540699681627156
0.500000015372591
0.500000000000022
0.577032133439887
0.500000000073006
0.97944837479476
2.42513207191915
3.03671018877604
0.584760992461451
0.500000000000023
0.500000000000022
2.31738016211622
2.68329421396542
0.651690600234534
4.58525038847825
0.500000000000036
0.500000000119331
1.21277328400693
1.14337143948573
0.510990260880758
0.500000000000022
0.500000000000022
1.37878776110333
0.605724053824677
1.34889174082542
1.26501845379354
0.500000000000023
0.783336592756496
2.87511463935273
0.500000000002469
0.862523118833535
0.906782618372645
0.500000001441962
1.47909618358555
0.500000000000022
0.500000000000026
0.500000000000022
0.500000000097664
2.08770863207336
0.603546848270923
0.848266755924482
1.29362000288814
2.36517580320332
1.74312681615002
0.500000000000025
1.47083135845385
2.83424926127314
1.93416738179188
0.500000000000024
2.30014675254303
0.50000003565876
0.500000000004415
1.77749635744871
0.500000000000022
1.60051467503347
0.849636570102002
0.500000001089845
16
0.500000000000034
0.50000047062451
0.998243787484831
1.04503608989121
2.88549125122168
15.7092846181132
0.879560391477207
0.500000000000022
1.46702222000706
0.500000000000022
2.04996304952572
0.500000000000044
0.561286199452997
1.77268309526155
0.500000000000023
11.0094070728018
0.915772552205143
0.631755931763525
0.500000000000023
1.80587465188718
0.500000000000023
1.6728153875476
1.00370464385213
0.73397483588359
1.73441854350154
0.628518664124272
0.500000000033099
0.500000009713225
16
1.19481745677347
0.84603637391317
0.500000000000023
3.40036494727237
0.500000000000022
0.500000000000022
0.611020194410041
0.500000000000023
0.500000000000022
0.500000000000022
0.654327738695228
3.56924754446631
0.500000000000022
1.48418560345047
0.500000000000022
1.1088764254702
0.613178500475452
0.834532669907535
16
15.9999996647836
8.68311438128369
2.35547041310253
0.500000000000023
1.62523125205292
16
2.50172880927924
2.36199165369422
0.865083303789876
0.968892708063366
1.5371036649349
1.10315222547759
14.3314097883999
11.4509714825946
2.86579422960496
0.500000000000023
0.668385023716763
2.52655911121959
0.747933166806339
0.724172030042178
1.63944091244395
14.8481456162125
0.500000125202504
0.697210799108344
0.50000004281779
1.85920305604
0.500000000000023
0.500000000000023
0.86006109791748
0.824707231508029
0.500253505169224
1.42200697316107
1.65097581263188
1.83367538801775
0.789109634360362
2.0430693826387
0.754303243637716
2.13525883680696
0.500000000000022
1.3849315547814
16
3.71868681799374
0.627526255154145
0.723277506930842
0.500000000000022
0.640518483470201
0.640393544493041
1.01184710011063
2.00537706847253
0.500000000000022
0.96872071231139
0.500000000000022
16
0.628457769958307
1.22147422866029
0.596956788223207
15.9999999999815
0.500000000000025
0.500000000513191
0.808446605781575
0.500000000009269
1.97587482947988
0.507980131536568
0.500000000000022
1.10698591983074
0.500000000000092
16
0.500000000000023
0.500000000000022
5.8312691710633
2.30458142089974
0.705320903453586
0.500000002105596
0.500000000000025
4.04494558804783
0.500000000235211
1.36010593646303
1.4762002074338
0.731624836030276
1.40428584396463
0.784229614380214
0.814279600054535
0.500000000000022
1.06620020465299
1.07580157454647
0.533326865252437
0.625206590412366
1.50886476090411
0.541936621861693
0.619490464059959
0.500000000000023
0.500000000000022
1.48207241313357
0.7234626999745
0.500000000000022
0.814667275744475
0.500000000000022
0.912683280192427
2.06060625918835
0.500000000000024
1.23690042830236
0.540557216939136
0.794117646234292
0.500000000000023
1.24668600142375
0.500000000000022
0.573047102042408
1.12448890442048
0.798796614526649
0.53292444103924
0.588021482470373
1.24885511710221
1.63550843608156
1.26219748563225
0.904512099230008
0.500000000000022
2.33974683629341
1.39835737085444
0.844330499918334
0.500000000020165
0.500002865753459
2.88855196017999
1.0529562433159
1.8660093869218
1.06996549748104
15.2063120126499
5.17731115574825
0.500000000000035
3.62440440826001
1.38725817423071
2.07875299964388
6.15813539419343
2.02785075915192
0.500000000000022
0.500000000000023
0.500000000000022
1.65482382374145
1.98384358542944
1.98605286592807
0.50000001750066
1.58885576268406
0.500000000000022
2.06264573351053
6.65083031254979
0.837287994918426
0.500000013039148
3.14701793273679
0.500000000000022
16
4.39991292213264
14.8893142418564
7.52148568785832
10.0086375051942
5.37987209359361
4.77042664512052
2.83407093459252
2.34314052163196
1.53507302435138
0.934068718655616
7.62440850668587
5.11118795877989
1.93529994350082
6.5032058874998
3.9291524054725
12.8982520472236
7.58932482993758
1.46298373636442
16
3.72647506946049
0.850770511918547
4.81319264868798
7.34242440213623
5.06304078285358
1.09433947968506
1.03781854479503
0.500000000000094
3.07115384843273
3.98922101650266
3.38744182380554
5.27624553596243
4.69498098733629
10.0156228048142
0.553960317704341
7.83771513082804
4.29876580326513
4.85869344608603
0.881776752943333
5.22095134689309
0.500000000000024
4.10155298882478
2.33600475367161
12.5180383114528
5.63061844598547
0.500000000000022
0.500000000000022
12.400968538764
0.500000005761927
1.83909584953452
1.54850214204789
10.7929795699327
2.61569922634999
9.62836695375355
1.29537077072479
9.48795719236778
0.500000000000022
4.82837981561007
8.82155179026739
6.25896167543916
1.0129017924729
3.95008597881351
15.9999999871354
16
1.79788010619928
2.67393031173431
1.50986760129213
1.77783985284924
12.9020145474685
1.77610228335315
9.03411831573124
0.500000000000022
9.51835845682769
16
11.4686897217716
15.9999999999999
15.9999999583165
0.50000011980301
13.1678897460271
16
15.9999999999442
4.61637060890037
9.36227320052934
0.500000000213376
1.11155610109434
1.95383223692691
9.82973379915582
8.39027275199689
5.7773604303644
1.18458607678316
2.76571405439028
1.73220432586177
0.500000000000022
10.0417977754014
11.1232536787635
9.69480673405685
0.628373200053461
14.5452226700018
0.500000000000022
16
2.62489972965754
0.54050315322584
2.09404115432521
9.25856798891706
8.48724894243631
0.7475897930362
0.500000000000022
10.2747949970323
10.0424645493808
2.23520783349231
8.98191675449453
1.48563268787501
1.93689981602252
1.66787277318785
12.2019049405181
4.81103189020855
7.44049958343693
11.7656769004554
2.40291536231757
7.58010469060145
2.14848355967215
0.799013491993815
16
1.0557650959129
1.81376464851597
1.67439753815703
1.62700791047051
1.35498096763787
1.95673384969156
1.8382641269917
0.972215292354314
5.04040474871647
6.59102668678858
0.500000000000024
6.64368787046296
4.64891372042977
1.15157053338268
2.14748835086707
0.500000000000022
1.0907578633995
6.87169734651004
1.45274645527349
1.15481607284395
0.500000000000022
16
2.04233456904805
1.19222450315336
1.98095291077157
1.34440270679906
13.4809497773278
5.03485422455393
15.9999999999707
6.82237281557485
3.88552474286407
0.639769365319394
16
0.500000000000022
16
4.01255781593043
2.46735734818875
0.500000000000022
4.27113673920368
0.798115384153997
0.500000000000022
1.52523237455342
6.71563872005056
0.586227376521405
1.33181117534254
0.500000000000022
0.785165312323921
4.10035611430682
3.49042540443619
3.64729275429009
0.85291648327344
0.500000000000022
0.500000000000023
0.500009415827346
2.92336534750266
0.965683170012451
0.500000000000024
0.500000000000022
4.44132209479923
1.75758112624747
2.8085183662342
0.500000000000022
5.49160736277932
7.89284604502543
2.05140326653897
0.671704874233647
3.77477927112837
0.500000000000024
1.42998207315114
1.21559961755809
1.09296885070536
0.844195149847006
0.50034395585473
0.508664449826748
0.500000000000022
0.500000000000022
0.500000000000022
0.500000000000022
4.89410078262416
0.500000000000117
0.500137347349285
0.724822189107792
0.500000000000022
2.30840647184302
8.09168716969711
6.40028176023896
0.651720297681515
15.8580327599871
0.500000000000022
1.83685557683432
7.81036616216599
0.50000000000003
0.500000000000022
16
0.500000000000022
0.500000000000022
0.500000000000022
1.00033386179899
4.52726324675189
0.500000000000022
0.500000000000022
13.4153745724769
0.903600043610143
4.22710306865815
16
1.51341993446931
3.1590529314906
15.9999503707988
3.33899166541181
2.07906736283336
10.2944138074058
2.73926570431996
4.20750994471983
12.0187230385646
1.14921173008007
0.500000000070504
7.45086234220785
16
6.56407170441789
15.999976546658
9.09654398011785
1.46752499119896
2.60500533670995
5.49356681378987
0.500000000001553
1.02218043907051
5.40783900143865
15.9999999999999
1.01578599010674
1.44093021059781
1.03921677103628
2.72626849504151
16
0.500000000000389
0.500510035898543
0.500000000000022
15.9999999999999
15.8369330505059
5.32587318347412
6.40301217459537
7.70061809855512
3.1487404259087
0.500000000000022
0.572140225250481
3.33142121079992
7.81441662656162
0.867670425755302
6.55265199533006
0.833047926702107
0.500000000000023
0.534232904140143
0.500376182534436
0.500000000000022
0.500000026351059
4.44318694435091
0.500000000000042
0.500000000000023
0.500000000000026
3.73533964036293
0.737580106050801
1.46725807859209
2.35538943020055
0.500000000009071
9.02142019110014
0.500000000000022
16
0.500000000000022
14.5815027723922
4.28805058912916
0.500000000000022
0.500000493954985
2.24877432374595
1.26035899125642
2.24234323468913
5.70292573945844
0.500000000000023
0.500000000000022
0.500000000129707
1.40740609929089
4.69625232275673
0.500000000000022
0.500000000000022
0.500000000000023
0.500000000000038
0.500000000015976
3.32912153207295
1.03195390985139
0.500000000020525
0.500000000000026
2.43322216777323
1.41821423495023
0.500000000000022
9.99838234242906
0.754020146945026
1.75795587600434
15.9998363654392
9.16917303982395
4.3799731967362
15.6869754475798
16
8.23903897856836
3.54210231692861
1.72722956680773
5.52510049731866
1.01953572329192
2.09708821639442
5.58179407277903
3.80573214486151
0.694932000071954
3.90978162668412
1.64381802521941
1.99913212231645
3.91938930511822
1.31216233831893
5.63336626301466
0.935913918161811
2.2950784210586
0.500000048723881
5.67745905792512
5.87578773090555
0.500002427056455
11.0602868388638
0.500000000000022
5.94342137828105
0.500000000000022
3.08037876811259
5.8114344373632
1.13227890087615
0.500000000000024
2.25400855495728
3.15519899637933
12.4197474043948
0.500000000042308
4.4957574280839
1.83147726741585
9.21834572989117
1.40337929473562
2.59569247217376
0.500056820969571
0.845456170961239
7.61282243378648
1.13119724686102
1.41703489952328
3.57348578336962
0.500000000000398
6.21526436369883
5.49550308239329
1.147846429322
0.500000026382194
3.64273491537928
0.500000000000022
1.05232793542162
0.500000000000022
0.500000000000022
2.82126050606751
0.500000000000022
5.8443088338895
2.14523710064438
0.896447099080392
4.79060356203451
4.89223663625444
0.503618111116595
15.9999999940467
2.33327178338283
0.500000000000022
2.1773439774041
0.500000000000022
15.9999999999998
0.500000000000023
0.500000000000022
0.500000000000023
0.545898609534292
10.2369002845455
1.7248462299364
3.84630455507561
0.648024224384629
0.90634005558492
0.500000000000022
4.23999335303339
6.71793629495645
2.9751048403817
0.887152230067528
1.68728327643572
0.500000000000022
4.6655900696244
1.14164919908605
3.20449181245383
2.38838060366905
11.1600702494084
1.06928343855732
1.53081333933096
0.676591479538482
5.7304460528734
1.98151624517408
0.832386000888476
4.43008577760955
2.92516224498286
1.12760633618616
1.53920914490681
5.23228528131329
0.500000000001304
3.41238070912887
2.71872909639167
6.41495231723146
2.77825673601843
0.91463155777033
0.859740819299894
1.22615712518327
0.500000000000022
15.9999952841428
0.545299142859824
2.88703896479449
1.88755846028332
0.515593803501368
2.23729576290722
2.45382634375573
0.649764608882983
0.500000000000022
12.9721444873678
14.3283861587763
0.500000000000023
3.45019501835275
5.40835850827174
0.500000000000036
0.500000000000023
0.500000000000288
0.500000000584892
1.01601528904119
0.500000524645373
0.500000053615057
1.90943414922683
3.62094179550395
0.875367798959579
0.646752395259611
0.559361320312579
1.75502386357676
1.07806386750752
0.682572957475476
0.500000000000023
0.500000000000023
15.9999998877389
1.21088244527545
0.500000149189552
3.20495996229061
1.616573212677
0.939258182680616
2.71163992683211
6.17421485688692
0.704537211773222
0.947274382464868
4.69610625005273
15.9999999999999
0.980817750777333
0.50000000000003
10.5488219103523
0.501758642386776
16
4.64134014213752
4.3692404185512
6.39738572879241
1.35874693235135
2.24900372502382
1.04963360995564
1.18708116571188
1.69307243330536
0.500000000000022
0.532236461273432
0.700185504775463
0.500000000000025
0.500000000000495
2.01152792797066
14.3779286230214
0.500000000000022
2.35899960324026
1.2652473534675
0.500000421035091
0.617438653921911
0.661436456519283
0.50000000000035
16
2.68982070240514
0.500000000000022
0.500000011792909
8.20323827458634
2.10567712660579
0.500000000000023
0.500000000086801
0.500000000085001
0.500000000039806
0.500000000000025
0.500000000000023
0.999670929279611
9.45637943062797
0.500000000000022
0.500000000000022
0.500000000000022
15.2150647633166
4.0449769245138
0.500000005099643
1.2315816148858
0.78789857726882
0.551033809320257
0.500000000000022
4.77421393647025
1.9511619900362
2.67654623113671
0.500000000276343
0.500005266610872
2.22201437557659
1.04689861398046
1.29271851431522
1.08450605084049
0.646899654223414
4.49297499149807
5.21087525840626
1.96996140249174
0.500000000000022
1.07103981719582
0.500000000000022
0.500000000000022
0.500000044461728
3.57213609667315
0.50000002096911
0.500000000000022
0.500000000000022
0.930164171314264
0.562033330890914
0.806347773517122
0.500000000000022
0.718146242546003
2.1115366004197
1.55133199533556
0.874919675516834
0.913724416136188
1.61412965145744
0.500000003044208
0.500000000000022
2.59688840078858
0.615832968701412
0.500000000000023
0.959722243816186
0.500000035803959
3.44530420598671
3.52667349612695
0.500000000000022
0.500000000000022
4.93578679296849
2.15984176483105
3.14938415655791
0.512825884543559
5.0218447006937
2.983241515106
0.83217117570084
0.501835150692903
4.48882850165005
0.571605141072746
1.54205199749575
0.500000000000023
0.500000000000022
0.500000000000022
0.500000000000023
3.60626365156438
0.500000000000022
1.01217341898572
0.500000000000022
2.58783801733606
16
0.500040566017729
11.2020523640266
2.35315515982762
1.21842712209431
0.816526282669927
0.500000000000022
1.31223571176676
1.11692601316786
0.503539540111018
0.500000000000025
0.81285364115229
2.57866728351103
0.627747893214729
0.500000000000023
0.731245925296596
0.9211634022902
2.52760747395555
4.76800712816234
1.34931171236639
0.614320725872
0.500000000000023
0.500000000000023
0.500000000000022
16
3.95903494193124
1.38716330260412
4.18193300861807
1.79304916356835
1.63561490215011
1.4801960510487
3.92481982655124
2.00282328122372
0.500000000000023
2.09175530257307
0.500000000000022
0.500000000000022
0.500000000000022
0.526048229573118
6.57305860012177
0.500000000000022
0.500000000000022
0.500000000000022
0.500000000000023
0.50000003960231
1.20408352848723
0.537539803261521
0.500000000000025
0.500000000000022
15.8028535413154
3.76928506542806
0.622933995217254
0.500000000000022
4.63624393891652
3.06722492431787
0.63551356544084
1.07170686246745
0.500000000508741
4.13076986869314
0.849310456286051
0.951934237243182
2.03223586081944
0.714068079286392
0.500000002041182
2.29975335478892
3.94795190730123
4.86143449037227
0.781728252506395
2.71388546914806
0.589242854084077
10.9308960680898
1.03875357368779
0.500000000416237
2.30754351367386
1.91584916436725
2.15165439487044
2.27878475232847
2.08643109356908
0.569823369027759
0.500000000000022
0.500000000000022
0.500000000000024
0.86154473886053
2.92636955140191
2.78955713868944
0.500000000000022
0.756867106924061
0.629005359044099
0.500000000000022
1.48459164414793
5.20235290192382
0.500000000000022
0.512219586901955
4.83520126591758
1.11455357545421
4.83195329429731
0.75360852500489
2.12091607202592
2.97255521777348
0.500000000000022
0.500000000000022
0.759187729326664
0.500000000000022
1.87895646992354
2.25066550932435
2.24474141523131
2.64455377104533
0.500000000000039
1.53945099083506
1.00168290751436
1.12045010958419
1.14997013031409
0.749637375391243
0.500000000000023
0.500000000000022
0.500000000000243
0.591218324709725
0.500000000000022
0.500000000000022
2.23005526199056
2.68822232184802
0.500000000003345
1.15537739718017
1.22106425525343
1.63799191796825
0.500000000000022
1.43328417473595
0.500006821914662
0.500000000012167
7.90024677484561
1.46098725788335
2.23202728394843
6.84370077648993
1.32924979226602
7.18400324941959
1.31335192380038
8.27379769615607
0.500000000000023
0.520718601894314
7.40009322702985
0.95343088821563
2.36787406565201
1.11686068440267
0.991334108042021
1.53864475358606
0.500000000000027
1.3484011601319
7.70032488804536
2.11668797027242
0.822303045443211
2.25490945024485
1.06963514072579
1.06716259359639
1.06731434484839
0.500000000000024
0.831056691499365
1.26054299609181
0.500000000000022
1.43963206339328
2.14599451990125
0.500000000000022
2.01314718722463
16
8.42091872676191
16
16
0.500000000000022
16
1.98859677823347
2.68287520216542
1.58774276939828
0.500000000000023
1.72398671528253
2.4629138304789
0.500000000000022
10.0667417172678
2.13042730667921
1.154955098437
2.73835487437481
0.500000000000023
2.4081260887684
0.500000000000022
8.54575781187766
8.83508929565693
9.21314147775463
15.9999999997682
0.500000000000022
9.88253042822426
1.7972061808525
0.500000000000023
1.70458878616971
1.97776206078142
16
15.9999999999915
16
16
16
8.08915508533634
8.0729806101212
0.500000000000022
16
16
15.9990327525463
16
16
8.34233573678337
16
9.11835710409726
1.83262114850687
2.3419611494026
16
16
16
10.6376993894863
1.61595674013534
13.915105708507
2.33121073343946
2.10637369630341
6.78899181624738
6.79266182674068
0.500000000000022
4.42422781622939
13.3910999562274
1.65373949029477
1.57379633582541
0.500000947646922
16
16
16
1.80457100909952
4.20819091472039
1.97457768056121
16
16
9.17356783591682
14.9665029663819
16
2.10054383105884
6.42839176401528
9.08911467255685
16
2.26173713984928
2.46854385274416
7.84192049620872
1.0043666743875
3.5443140419215
0.500000000000023
9.42257164619089
0.837988843257692
0.795395619799351
5.45764564265552
5.34157616966614
0.534462497656293
8.73843388933796
3.13009598592385
2.69681567300749
0.500000000000024
0.783581641278235
3.13967521845483
1.88514731847272
0.500000000070555
9.19795282548342
0.500000010146389
0.729244144007903
0.974649316094356
0.500000000316893
0.88211828965254
0.746989059035952
2.04811951889589
0.981357504277215
0.606693308244317
0.733439605898502
3.20899471716829
0.50013287361966
0.50000007688058
0.500000000000588
0.777482133174242
2.98640577083323
0.50000000000336
2.44024809596304
2.2339105685589
4.76218033556385
3.36994384133175
2.66848435934984
0.977350586842683
1.46932528302097
0.500000001281675
0.791683809576844
0.660118302850769
3.05985050148093
0.605907448195779
0.500000000000036
0.500000000000115
0.933407398286834
0.500000000001541
1.52355360918524
15.9999999493681
1.33642990090985
0.500000002212161
0.723983947465409
2.68855564729029
3.54853400176063
10.4893654801059
0.500000000000024
2.71318015673089
0.500000000000035
2.20268398387502
0.605840222963376
0.924415632931895
1.35236850018754
16
0.92640902622503
4.39556898793237
0.500000000000131
1.49546980933966
0.548897409231224
3.75382715752617
0.500000071718091
0.616371613980858
0.500000000000027
0.833169049204752
0.500000000000022
4.01478102620676
0.955850485965639
0.500000010368191
0.748966690768156
0.97237987954942
0.553141883935929
2.50640015522965
1.66516406416177
5.16000237474131
0.828024991642525
1.24790377921292
0.858882724802206
0.552773506596331
0.558312520823914
1.35053321408816
0.500000007930857
0.500000000318375
0.500000000000295
0.500000000000023
0.500000316893349
0.500000000000023
1.91646425184329
8.48129986432247
0.500000028613197
15.9999987491312
0.610473422807177
1.18888715999637
0.883516842326202
0.500000000000068
0.500000000088522
2.05243797531467
0.514823899045381
0.500000000000041
0.500000000000023
0.500000000001856
0.500000015249773
4.35817346939157
2.40984653596717
2.28469473387121
2.43037754461897
2.07035427873214
0.521222513585875
15.9999999995071
15.9999999984222
0.994862691812909
0.68899414649114
7.98427718219814
0.748560632174335
15.9999993741597
0.500454427993627
0.515731317228905
15.9999999999417
2.20697918435836
0.557072616364825
1.94816464918432
0.521593401666005
0.955727475141539
1.80155466789775
0.500000000000023
0.598367140020914
1.11628482717002
0.500000041539032
0.589225084179226
0.606047317499177
0.500000096421761
0.881140041762907
3.62492822809189
2.88191660250176
1.13485489981462
1.74326118230494
0.500000000000028
0.829330712458376
0.703785474304215
1.06979749556666
0.892444369093072
0.500000127332269
0.611294035779934
0.576634373757656
0.500000000000023
0.500000000005955
0.617338277168565
0.500000008551453
0.500000000000035
0.913439252755356
0.500000000000022
1.94415527361299
0.50000002852132
0.892893961642801
0.500000001310746
15.9999999999824
15.9999999999889
15.9999999999988
0.782034221334096
1.02178757897439
0.833763238142071
0.905803124004257
1.87700338759323
0.508501712510859
0.500000006168874
0.500000000000032
0.500000000000023
0.500000000000876
0.500000000000023
1.75369980846129
0.500001536412683
0.500000000000022
0.799676570628235
0.664007400298254
0.500000000005394
0.648599836790902
0.500000007710992
0.500000000309779
1.03517280821691
0.610348644308332
0.500000000000024
0.622890874230205
0.50000000214538
2.86606109049784
0.500000016975984
0.759958904841493
0.500000000030132
1.5403788512989
0.704214286560763
16
0.500000000001035
0.500000000000023
1.60367114250722
2.23593133452628
0.785587856962544
0.500000005781603
0.500000000005703
0.500000000165123
0.776309216622264
0.500000000000023
0.500000000000022
0.762324655775698
4.25648142040433
2.11251462483742
0.61098019349086
1.92359223395933
0.934038478403943
2.23657123537835
0.864658435446922
2.28157853233923
0.599406949259478
1.02263197924933
0.804535987804736
