# Supplementary material for: Diversity of spatiotemporal coding reveals specialized visual processing streams in the mouse cortex
Source: Nat Commun. 2022 Jun 6;13:3249. doi: 10.1038/s41467-022-29656-z (PMC9170684; doi:10.1038/s41467-022-29656-z)
Supplement: Supplementary file 7 — Source Data [file 41467_2022_29656_MOESM7_ESM.zip › source data/Figure5G_V1.txt]

OSI (-1 for ISO only cells)
0.107350071085159
0.560113021132308
0.482316101040837
0.0647249114195595
0.582654733537525
0.0886018474349431
0.187974861543035
0.331403032579628
0.192970016279722
0.362860417009485
0.134355791431146
0.4298609918131
0.114132126615638
0.595327273618341
0.113753012555428
0.181360936639025
0.150111404999614
0.686905589201749
0.435358577917894
0.159054320448357
0.132906160884742
0.495593377553274
0.602517267158408
0.0934365777672255
0.275740234557328
0.0721476176608054
0.502873607036238
0.372403337745546
0.164514123583112
0.205513770232273
0.307315977423492
0.515623750777357
0.110515682079418
0.541527312376618
0.303300004643089
0.58678862782322
0.170366306489828
0.266897289981708
0.45350405052905
0.669734984597327
0.20703185750457
0.446300634969784
0.0225591515611629
0.323379388229958
0.312677357083001
0.296003097528616
0.564620605757136
0.385084506222538
0.251389776280294
0.39002997750311
0.186708905731111
0.180583827182487
0.332966577574896
0.0569479183783006
0.19186650761686
0.275093685999391
0.143298896458639
0.526131508025225
0.15696523535328
0.269265726049531
0.344485188841539
0.303168826181451
0.0854867541994002
0.443759889192848
0.0904724469439238
0.288651231397273
0.17506514944489
0.275330725990634
0.246065360528301
0.547211216957332
0.13267047065995
0.547381954416263
0.329639783983891
0.262056392528262
0.360031631798617
0.295570478041344
0.213188521446556
0.160381074946539
0.148036187773264
0.704864114680444
0.214030070798179
0.226432291522665
0.182313224321064
0.270187994095737
0.483126311706146
0.0795023272180314
0.28003213850681
0.482605973969008
0.303582693004632
0.593995720300414
0.565641319441608
0.547321011356718
0.761591100648985
0.244541596313011
0.414168816488473
0.323187696423759
0.579103542901544
0.656509882336103
0.355475100882416
0.356933437438375
0.424382045926578
0.632154520234228
0.674108777410547
0.594869958525604
0.256385304550332
0.3552936799586
0.20260548656825
0.457796885573035
0.30605315447546
0.516399825965598
0.300052100190648
0.385178258588423
0.551721777335498
0.716608585312979
0.523662152877796
0.572933232766201
0.542338447115045
0.256105823694753
0.485776985933394
0.466387965167695
0.476013831055011
0.69271443223219
0.581548923804921
0.0880785029143609
0.659515891984851
0.0270638049140646
0.271225204954939
0.650816288333879
0.175377006148271
0.322559980089364
0.331541723984959
0.242252055731272
0.616725088693197
0.415005035041092
0.0160207883613663
0.312166622360346
0.29835858205507
0.452704737064919
0.286452811793542
0.502444853764559
0.532005571864063
0.174041696321618
0.296315019464505
0.214574360925331
0.46648080030226
0.611285073798357
0.251795100382339
0.220161269669004
0.285404788693901
0.0884945645049706
0.763103060787579
0.104486509561167
0.599765512772037
0.557901661879257
0.581582262845527
0.183015581730316
0.233082024314594
0.565213489370446
0.453408513013643
0.570437474276051
0.505940956821981
0.675705940544263
0.468803191102163
0.330005970508399
0.151456322215667
0.628908677448409
0.231190385393333
0.583707832684128
0.557939580660876
0.685726218149288
0.0938688044467568
0.287761892754455
0.160073339350716
0.450387323997717
0.0931645681277057
0.12742345567608
0.279344454851065
0.275476461425199
0.104000607227734
0.282645237314632
0.428268027975006
0.314639787277482
0.345346646073476
0.193625112344999
0.119342011170265
0.183022729324234
0.236212167513957
0.0687465995904767
0.476175009700208
0.141848929271233
0.317650387133589
0.378284483410144
0.561172117934636
0.220872281440624
0.0611697117726872
0.281418256372183
0.0489240263577559
0.403057240495608
0.383135554706346
0.683318375362663
0.224634806205615
0.534108724852999
0.187143528256229
0.454122624662836
0.141111789394091
0.276545548618616
0.686507750140184
0.388395978641182
0.637859581437954
0.408827833398565
0.211353286239812
0.478440380505619
0.194738211740715
0.226868838161764
0.597071765947959
0.407158795991296
0.141588187569707
0.115608960592827
0.670608816377367
0.42455430812462
0.319451461073946
0.170307923943826
0.0665473106754744
0.172158523410457
0.350198117254246
0.379335341770826
0.177338950337479
0.456798437642817
0.432100191941835
0.393244545509388
0.304669519601144
0.196248432817951
0.194453309101111
0.0450826254951937
0.334595930705989
0.283327248947246
0.696344012413413
0.17916710009579
0.122207063378826
0.720950873610887
0.147302275327677
0.0655155581914235
0.524646905024432
0.729209370305345
0.354950114626938
0.350991164856375
0.554017427379314
0.220484403658581
0.560683307166716
0.575423582216226
0.231273464785602
0.62163201547602
0.396656246634844
0.203206781479737
0.320661847169558
0.115029602047848
0.666746377413801
0.185365736320554
0.388423574486922
0.717114022877291
0.677865914653011
0.0842418503039223
0.238242898110993
0.495104872729608
0.647829882275155
0.252938065663446
0.378520747567361
0.631032505678462
0.0881427559022214
0.767159155009898
0.546750300626819
0.542697473782349
0.366187823695198
0.335861071641843
0.168901989959717
0.533471535166791
0.748802428238248
0.256193406743108
0.363702353690955
0.215589275109683
0.28349471851167
0.352053443457666
0.270221184433771
0.0242217151002527
0.065192237293729
0.129032277995983
0.277459774042231
0.654166775883124
0.631443296689428
0.523695638714699
0.7468226860555
0.583593155623467
0.788669917097856
0.593058681335635
0.705821314638613
0.708373602231591
0.108591422252086
0.192795752505639
0.513581828209209
0.531511845782843
0.264422890212934
0.250924623579867
0.229490303612198
0.293902751727216
0.289800425168258
0.257973591549348
0.256783399107497
0.243872486480779
0.181441994883574
0.442249900370878
0.259883350724526
0.436572146583173
0.191995066199348
0.64654933138695
0.52814574611412
0.35630513723769
0.183544039029055
0.709608806906255
0.33139857532498
0.297011791774651
0.375602860827403
0.119559345154388
0.0918699085919163
0.071309410622681
0.155397792852004
0.235179650420409
0.63331501000346
0.166881478114095
0.212973457179073
0.358871215170093
0.277672950740837
0.236160511214509
0.390935883594891
0.492549839209177
0.205936416816582
0.518765667286986
0.395181748528713
0.2568114836463
0.185330771460899
0.287165661394883
0.406841731211804
0.508303454932115
0.305329710957545
0.487364019228948
0.0894932654189529
0.219830162841534
0.414793702392683
0.390941433448361
0.207782091929685
0.629764846471915
0.594567829757948
0.0875288768600657
0.263643906003327
0.258860089390036
0.282342756075251
0.316200649643671
0.278367468311741
0.515415639573496
0.0780305049814001
0.51075084854232
0.39876407105721
0.291250353906193
0.200261223713211
0.621760694578075
0.69454278809007
0.0344385631204116
0.449588821332802
0.172649455525855
0.474539107203841
0.590812142182529
0.682452441772239
0.603295335919842
0.336850203289196
0.158378613803511
0.458702660430087
0.432823894935202
0.177032410859377
0.383425764807624
0.103100044421237
0.677588516267161
0.464901397702595
0.58165159549246
0.258564571813449
0.258197329119358
0.366894982751293
0.291480970670984
0.310195604291166
0.495932933234331
0.59531895421092
0.32279801667109
0.224715749504786
0.29414710326868
0.275436189572495
0.494386643632629
0.592121902269656
0.47340830747205
0.595777709753148
0.30869795038293
0.279260713344228
0.439426447221539
0.295868236806419
0.678409160407492
0.644353844849896
0.565876211400375
0.360329917926073
0.415936787139506
0.38365442728257
0.623519234599064
0.120355873128662
0.28429331622279
0.401586400223733
0.560276560762328
0.199449368084574
0.476337445150459
0.363456763856259
0.477136117218132
0.467271185033805
0.441773091308306
0.275259197823411
0.0222396468099463
0.59151494536279
0.235500746295245
0.371601785584605
0.708554799368561
0.530432772614669
0.530940678668924
0.594580273775039
0.278295982734839
0.605657899419777
0.173884631257515
0.447050466758233
0.70901085933168
0.371811107201412
0.395167115933893
0.308231687084572
0.620549978115184
0.543172016314228
0.32087625195836
0.205069298174431
0.238582859975322
0.305040875677318
0.178135013032513
0.609724311007433
0.0875605538156641
0.227465526538325
0.457768850628459
0.458015634468579
0.431061080419749
0.0918223140444361
0.157690769240028
0.230271707195653
0.455962573866305
0.209191413646745
0.325740604028026
0.366904478409107
0.490505110071739
0.413518259833144
0.163659220626935
0.576085141986665
0.557784764487954
0.479459237088725
0.222491268544798
0.163223503403582
0.542541258558461
0.129530770207471
0.414157309217649
0.138779138591573
0.165241077168034
0.394499730778915
0.194667107348425
0.491589116655544
0.494422964153237
0.652850313923371
0.279316623994441
0.461981533220252
0.130112703027297
0.271933340483434
0.337216627436534
0.045594254845565
0.282186554379725
0.16517616138631
0.1855095720734
0.329165458088023
0.486778663169621
0.0401662840607453
0.158200867759731
0.61577687447349
0.285147906004869
0.355282194204381
0.422899956855346
0.578662612319678
0.193863810454366
0.40592954514714
0.189480801660765
0.510103133045709
0.414784864345961
0.572479490023207
0.298259562565662
0.576983392381644
0.161592190247215
0.250922149095701
0.221888104246161
0.418861637155883
0.211851138356252
0.234451349772372
0.613567601336258
0.243881213400291
0.176946821394426
0.213616796139643
0.360175332766405
0.172371764839667
0.254343042661687
0.584834311558925
0.231242752883526
0.236738356702949
0.549804733432285
0.520973728104205
0.553745588420371
0.345720891638771
0.159408997204584
0.62262393032667
0.329677616256977
0.595101795675206
0.708390971997314
0.620043789974996
0.529570076011181
0.106263183740102
0.0250035882886124
0.541413808591537
0.360438546304069
0.553060117100013
0.34246671410465
0.536178864610425
0.202491457609379
0.509704078017635
0.311772640686547
0.239696480298378
0.212221191965916
0.467112762567661
0.230632982797159
0.699250914068699
0.144157366168448
0.0334265496987146
0.14834348132308
0.587280053425999
0.196528670187187
0.501024829999986
0.594374841767708
0.497870224470789
0.648576247706402
0.596545855520398
0.523699432642836
0.363852293595753
0.38145365570543
0.317290345503983
0.0803807988671035
0.428627701667447
0.25854641174406
0.487920316893849
0.393297143605279
0.57414020102631
0.370560706093693
0.552927310242745
0.141332720392516
0.129506503596325
0.182949920890586
0.00397792804006958
0.629108989279826
0.388593357214659
0.248816919758482
0.104928236721102
0.210672602955659
0.209816715400508
0.0358033425889979
0.536913704010905
0.225532241445449
0.131042558978802
0.244563091637367
0.279415644349378
0.389253382836242
0.364209998190643
0.241008299239061
0.195772277134031
0.0763935863853049
0.193467076270446
0.213647320951318
0.0695114656670281
0.0978894486971421
0.339087444801044
0.159937210076312
0.218069139889273
0.161377190742345
0.0964823467788982
0.0347335436926816
0.19598190664925
0.268019511639473
0.314957840460834
0.356917584692474
0.131808428123046
0.0983489777492677
0.328225746400272
0.180641309255897
0.223361485514722
0.323078417989306
0.12524057440112
0.192788092770326
0.553222858362275
0.648663767227991
0.572656543603518
0.194911708954209
0.296016220708002
0.198282473931672
0.609571484849158
0.57405998519696
0.658727117287607
0.773713296518463
0.342890548437076
0.604908682253333
0.426080994250553
0.696371853289058
0.537414089929632
0.239678899208537
0.26445348172482
0.214380034077734
0.385212337897073
0.271004103125199
0.167987933940761
0.173296042889028
0.217852503406286
0.559572782042584
0.134223494367683
0.474311397204108
0.059149819178013
0.679978254498934
0.622227984578377
0.156538651602396
0.212196736937941
0.29874562592958
0.746417425169557
0.289671490369006
0.741351366474716
0.650683771746687
0.515671996533252
0.138105902984256
0.279654602998683
0.533182503691625
0.0979160554085556
0.338749750411566
0.223859875470992
0.348515030789849
0.168736573477209
0.153410158528702
0.196071940531741
0.690568770489201
0.704298324397869
0.755182786058999
0.271085426038562
0.271233635234982
0.608589571040093
0.354815286762015
0.578044778917218
0.497409810835435
0.0434188507940426
0.257382352085441
0.243146047126009
0.161526931804456
0.0510992176037881
0.129203861016164
0.109613566515769
0.72522036495038
0.184998436833978
0.133108027624611
0.310955849137626
0.042339633352403
0.148688087864581
0.655621273242315
0.0280218820503313
0.572472889007153
0.50651563689171
0.147891336780129
0.464932618857214
0.269209405120813
0.307997380222359
0.277580921856587
0.47181229589017
0.678572881013559
0.379415230083998
0.441744165815147
0.156278551872348
0.594621234381667
0.224739359088466
0.430319934919661
0.376747175118946
0.522132860673354
0.169488103284229
0.441340963981908
0.610822788692309
0.594713646573663
0.12943031408681
0.373487328254707
0.155494712169377
0.56946012066243
0.681453042173394
0.623629405709069
0.210396106170036
0.244449540756204
0.723760075189827
0.403674080206575
0.329129448914191
0.252437435591536
0.373692798749308
0.161621838216861
0.403570416188108
0.282059629389826
0.38167658000244
0.0707352939917172
0.725612576220313
0.443951191565787
0.528435938637844
0.721903644479055
0.449908403503631
0.593069268215747
0.488981897054245
0.530230883091971
0.100998531303825
0.701313324264707
0.39356621961447
0.3921500984624
0.262089335047012
0.751085111240022
0.371589031920005
0.251092164548231
0.542973754935682
0.166894960058627
0.197085500998653
0.448562275120924
0.60220479778336
0.447709031830412
0.439663122974539
0.257033021443588
0.493678002418822
0.356270793093453
0.394065856058166
0.417947156921947
0.732225946673835
0.143623383305112
0.150385510037254
0.386989987276947
0.335980681414697
0.116614072949985
0.241795053666964
0.5007732661608
0.531178995202374
0.523105140271045
0.600471106031207
0.237558969858675
0.267237169916427
0.278068949240808
0.629246368204228
0.718145108447141
0.723967076322374
0.581619721124857
0.646489346805193
0.410390396305269
0.792204694546725
0.327804267159151
0.627194826736095
0.211369190019104
0.63849615118594
0.549827452358009
0.0932539612370908
0.0455962056997971
0.457007780691281
0.538393034798166
0.603702916814828
0.390191259004028
0.510732415645691
0.545924030533313
0.443594835710037
0.372441945158745
0.361748728938581
0.153064598204692
0.641330041587924
0.560568180483906
0.197954342754055
0.353423704278033
0.411056506072296
0.412926896898249
0.167692692474784
0.372016087690132
0.371719727527645
0.581003106407986
0.693604227291524
0.642461783910093
0.163248814468822
0.29615702205558
0.560831376634052
0.698860656780499
0.366926417127368
0.0985667994726452
0.129350673819269
0.432452295870213
0.348685544802356
0.275991885666987
0.250993609350409
0.264366080706871
0.49083624791294
0.413591857986162
0.538096354793343
0.183379588595559
0.261223649693814
0.170185970244719
0.19747194832256
0.437079864981694
0.143978210231085
0.240375366000138
0.121215907386627
0.485674038532401
0.212614913996608
0.158892937463761
0.136094736765395
0.245109812937873
0.0697232531631909
0.594513798004422
0.0737154425068234
0.324054479404992
0.135677559265041
0.401790794640659
0.186018501424689
0.210391261156865
0.156828177172873
0.155036882139934
0.211123709515413
0.140993874056659
0.189874223031785
0.198297468678572
0.0943966180552889
0.658023766794898
0.519507942574981
0.333293373170783
0.618648216997016
0.157417252661014
0.0773815890647267
0.289532801355621
0.309499288334171
0.152321296851492
0.320996052778933
0.703962641832713
0.121424007916451
0.515311442980241
0.188580725070878
0.432665951097664
0.246051961131027
0.269157261065093
0.337967129020574
0.361640620744112
0.133508781620257
0.163124246774025
0.606003199775032
0.200543898749206
0.528686947637042
0.441349744536405
0.408753288093268
0.505993274887511
0.283935806381036
0.239711117247972
0.112906840496769
0.381882469757223
0.191983736231437
0.258281627461627
0.405438079442644
0.166077955660199
0.204883036368784
0.227158773762811
0.43257061922203
0.201435864031767
0.287133851515188
0.525753493480791
0.360211923088462
0.25275646490193
0.302671184108508
0.246321345859401
0.465719345248305
0.305706668164006
0.177549805587673
0.319570827221286
0.0279341507087637
0.65685875545777
0.292063413963605
0.464335262184476
0.73600625975053
0.216417161522958
0.407875432025693
0.497284525696448
0.276797890615084
0.17537835377993
0.186629798053046
0.676931477097588
0.724981908252156
0.320086035427226
0.307750115200307
0.477544423416983
0.234066268883638
0.114255349455877
0.159627023799461
0.099624011916008
0.226033792630926
0.253408317930533
0.205539572877455
0.00997677924213747
0.484845052369017
0.632948359511539
0.651565376503994
0.626836482094057
0.707189775056766
0.168496853039777
0.244486859792265
0.612291464230844
0.726594522934167
0.561074693706442
0.514974251126141
0.62825058186935
0.322552579866545
0.736634793715428
0.286531228174489
0.193251638635267
0.563319221722188
0.391470788215737
0.690997276098459
0.68762894683709
0.522546783036258
0.671745136392106
0.344565873206614
0.299920353327268
0.618174599327454
0.238128511349838
0.499728217612767
0.46904750539254
0.278226633078632
0.419456637531
0.503157553262469
0.311494907019962
0.549171131922657
0.273951853347984
0.212042040680576
0.652645943839814
0.478599166572339
0.399974539090176
0.38724748195868
0.245601054397416
0.308147030565865
0.517495324647156
0.404703141096889
0.660615235755327
0.542401864732996
0.356610057930585
0.0565677389281364
0.188552228717977
0.233776362750343
0.349083421977675
0.67444414462301
0.683265164881369
0.248812763923179
0.0401416971143547
0.221907084921918
0.221982886614816
0.320568952839356
0.409459267853662
0.600945418016416
0.300375116206628
0.615552675058282
0.0609518502715705
0.0654063644620647
0.325763994679231
0.287305522384972
0.452451364783797
0.126021434175077
0.322319579060497
0.125757430856937
0.101471093383027
0.272888568337556
0.0862992224204123
0.149802561258867
0.345203453026426
0.120810739024416
0.368948350014018
0.41120366690917
0.192179834838111
0.335341574198023
0.241581040790648
0.100387792669417
0.675257572870487
0.183471390798598
0.415216068502204
0.411597652002984
0.341881692892001
0.103293380467775
0.0216200056095693
0.0794366709770954
0.550906995948429
0.285547916357606
0.179865499691014
0.311853028080199
0.530157399490319
0.179639944304666
0.526923452766924
0.2795747993738
0.22203765689612
0.19182775274473
0.34192626011177
0.0970606644732706
0.230319400967907
0.223236357387653
0.11629295422763
0.543805220039138
0.228187024259477
0.221774192546289
0.345097671079373
0.236873131982979
0.12950479719787
0.142544732810275
0.147210163830215
0.669096297278994
0.169007480133205
0.525760054836676
0.217296663628068
0.0794434524149963
0.147179814086673
0.546724506528509
0.242786823877479
0.335242007520162
0.35371286516984
0.586036846314695
0.23515618578245
0.261730441344794
0.242869160477395
0.108780349031153
0.279010508543857
0.331778191810676
0.596462400893157
0.364988608738749
0.0671227752214378
0.677889586703202
0.316683850360989
0.175261471028532
0.472602214681729
0.165228765840807
0.57674930882523
0.265076008299559
0.279562398651947
0.165783401819371
0.52275493886518
0.630827882919166
0.247339145735124
0.585377199294352
0.729213135892289
0.713104088755257
0.590601270669419
0.126117554127417
0.603378465343469
0.420418575204007
0.376213210589922
0.574779212260775
0.172637884881983
0.279756227577603
0.115576683702378
0.278989917953923
0.469140678415253
0.689069024487423
0.453015184044035
0.185509471427509
0.138914295508751
0.293741832628165
0.610863349113882
0.474326573571216
0.559197937723158
0.0263668960833537
0.363486238889052
0.381653193359899
0.324822944997184
0.172703430842425
0.484717842586074
0.627625651878427
0.633658477658846
0.738324061854824
0.36630604115233
0.246037810556668
0.730575531646245
0.515412146041587
0.618384335661168
0.0868613315661958
0.110279168374301
0.0483540293654104
0.703192730525109
0.652291469037556
0.307451380190834
0.240268925025726
0.67528341453791
0.785534541697489
0.0116675204402431
0.600174901907279
0.335910976537554
0.180681136180125
0.261556020842998
0.199176003192896
0.346101295232752
0.520667940452809
0.297849202187057
0.49450506534905
0.408421097953165
0.0339708107736455
0.223603569022471
0.110152774009701
0.560442914857419
0.35946786090598
0.0686711625432378
0.421062722365107
0.361856211707072
0.129466109699399
0.254846494249258
0.215904450035702
0.114128774856502
0.295695728786384
0.295789996759643
0.1995644364086
0.54999796853089
0.514030600756132
0.135267127128406
0.399859686788794
0.487873783228491
0.481944359397249
0.510085105624042
0.264499807926361
0.224331062911401
0.292476274393297
0.11940327179574
0.614275829756479
0.19802852251512
0.13062023064719
0.186141966460554
0.063938918695495
0.475067136092131
0.554120829491248
0.462081223280621
0.620193432522867
0.560309639886459
0.250413574144059
0.626842295540764
0.436399830242185
0.246417153924783
0.32663488511507
0.684476928568586
0.181732460714816
0.155701662837158
0.595142112716315
0.380476477930841
0.683413830586106
0.350470013869512
0.0774613153972308
0.722551487726473
0.281075514132388
0.189452946515823
0.255127989604832
0.0926706544362225
0.039123237303587
0.256047569034786
0.102120419258252
0.253580818800176
0.606931622825514
0.545872015484077
0.054171033751933
0.21867372047951
0.700681472800747
0.0499720384001084
0.0262887672726984
0.239892388907436
0.0836125917107879
0.212349478664082
0.240227536161897
0.306481396656101
0.552899513915139
0.339903894226191
0.605137174579243
0.0844452294338101
0.424462253863391
0.198804250343131
0.596095083164816
0.673890029160434
0.154924697461559
0.116874073780574
0.125098485375404
0.361792321276094
0.502356191818132
0.0877341687742792
0.183241750525519
0.170253086601848
0.310417316439317
0.0213113564038092
0.685200308635309
0.63003958790255
0.276075730898604
0.147501380589247
0.249469351472218
0.245461841041951
0.0722789155608018
0.312512198345399
0.700182591353115
0.193703688450718
0.0963377937947966
0.33204190319325
0.237950641194277
0.466474540441147
0.28700695622732
0.200791494975285
0.278209897876013
0.0753010088535858
0.41436298182653
0.180432024662827
0.471955066971169
0.136531518273011
0.157283126229822
0.706823937759461
0.0672657682599583
0.416649249601812
0.0866675644776612
0.375109333653916
0.261084712676935
0.169795707665285
0.706579911627287
0.0730219312583031
0.574314310950975
0.351081847210174
0.609701507939831
0.404200514622175
0.141034955988376
0.0455121576706071
0.469528911279686
0.500853546733267
0.0744919854243189
0.156107044673447
0.0794359518837391
0.283011792571042
0.352970855901686
0.316766627824313
0.135421609629056
0.283476151102881
0.306276495830243
0.577558395623921
0.113929243761589
0.379003753230825
0.0950892363265236
0.308745040824984
0.225236833548047
0.142317658737248
0.702916331672522
0.398452054818588
0.278546703375686
0.377109902912823
0.217930977463095
0.471154169336908
0.19201539851017
0.223234289248356
0.0672876680366756
0.126330975721862
0.147552329662801
0.17702159312537
0.246004636416028
0.695439623005752
0.226623095587744
0.060583527694311
0.696230002017668
0.351439831814595
0.578556606864447
0.521219983070257
0.422518502638567
0.506181823833304
0.287590569783904
0.658805154100651
0.567003758239734
0.0583531632243343
0.575434711826097
0.241692470472975
0.124899664176047
0.231815310104904
0.444604554472458
0.203764248618187
0.358513765674473
0.159215200019374
0.655280672978989
0.295687280039964
0.681829096899204
0.298093171333069
0.52590810705039
0.589429380767567
0.0691577031306513
0.684259587055128
0.244760810630942
0.24510649668874
0.153910432048974
0.223413688592089
0.506269876904071
0.126585964493592
0.120526863445208
0.293785740576759
0.0710867453440761
0.350388879717863
0.299607998611098
0.596927869039038
0.432289336217327
0.0518301113214926
0.291325543194004
0.221395971073497
0.478585008919633
0.18813582333745
0.257777298461764
0.43066018580061
0.34651287393685
0.0237408774380583
0.619980388844545
0.237961919646014
0.531863492119142
0.072000351727408
0.469918915142246
0.215074721003021
0.18807971121083
0.0489335886045467
0.248318004331245
0.647605171428722
0.678325447707886
0.228081960555579
0.405808770600451
0.495495695087041
0.50907168225567
0.422545433784116
0.571324964789722
0.700967637719974
0.402710353864359
0.65897063693532
0.477152725508006
0.250026131042069
0.175658236460547
0.523968628780061
0.40432897527805
0.511657640315121
0.292706972633144
0.0516201355681284
0.524906717785772
0.54216556571788
0.391115816935035
0.685857776746703
0.451486568514068
0.539466210136071
0.242505521973323
0.111009742712234
0.506922787722028
0.601504668155156
0.61720319819295
0.236036152738853
0.45799749472795
0.309366967209488
0.011188276577685
0.567833527143256
0.450305595768603
0.589455853829508
0.0433181625607975
0.327777975570294
0.213068392500412
0.217757849174235
0.307685761164948
0.023195942210491
0.432516902027234
0.152362872699776
0.524081358386793
0.427280532733031
0.080331398257644
0.362098104184114
0.198471579536636
0.194142179603592
0.151847722282627
0.641610085385513
0.0379767338315946
0.134208938137199
0.178168776731782
0.04955149877267
0.0866589256029908
0.16298247963587
0.0770779920629039
0.287492801266787
0.709777779577454
0.564088047586056
0.246676731349014
0.714720436995406
0.329636915603289
0.127092232899045
0.235200638155432
0.709906826125425
0.781123710968017
0.093862237029834
0.379122071385564
0.549481162404368
0.39560521775648
0.326558302503081
0.298799171144051
0.748671104178928
0.580376503400234
0.0512179992763998
0.386516695061914
0.251729320946696
0.142125421368383
0.789130222220691
0.650357333359999
0.165486523156934
0.3610946458409
0.43900855432409
0.583167981695236
0.295880015011277
0.223166149360466
0.770677877187444
0.458186506179232
0.146085783825096
0.679133948902236
0.0638653192487291
0.199771965483756
0.743027920921555
0.695809430906889
0.150623830316968
0.110599564678627
0.519584392553674
0.127398145989429
0.508649884763931
0.598576877629191
0.279861936884668
0.519001838822681
0.252836192900445
0.543086189581627
0.138362771890385
0.717200251178869
0.664152416161311
0.612059161523341
0.781241190188619
0.286653070715134
0.240742832850248
0.339132358575488
0.424119521980103
0.458489622318225
0.195301463256459
0.576249851597346
0.201338187005977
0.41267489283548
0.41964346642572
0.511279114904429
0.470815721568415
0.41581982571892
0.552017933140422
0.588108080677666
0.222661265491622
0.493569704010226
0.451096962560898
0.71900397476729
0.696758167463879
0.422961600776515
0.63594188612669
0.53056301712818
0.25808893377844
0.14386783483732
0.652240652086989
0.668366952014389
0.670300435930513
0.528625977802297
0.114314547648681
0.206472454724618
0.44506897011427
0.15912710253357
0.613460723919473
0.6278637001577
0.346119911429239
0.577574190586617
0.424584625485425
0.546451465448225
0.732736653929249
0.672824931249048
0.0963157371208625
0.609929658126203
0.0855640186848393
0.213844999153668
0.547536869296988
0.649522862895827
0.697166829184931
0.300675950508987
0.499503982973837
0.747788725496147
0.524560944688614
0.645496338795256
0.0899795803744345
0.0788641390896776
0.0142214491670628
0.213506667438974
0.72749463624328
0.57332914988893
0.732285733157581
0.374301017099111
0.181207554663488
0.46358049435561
0.491383053768678
0.627577702068486
0.684990025924795
0.0870849500175445
0.514076241438838
0.635556698035232
0.0254272460655783
0.0579886293381535
0.0378796604186046
0.0451187573643477
0.0572283637850644
0.245131050897075
0.174925747147165
0.401549399585751
0.72426354672243
0.150663477396588
0.605494236644248
0.570197027804025
0.244261791618067
0.605543308113966
0.608944926143502
0.319213879455698
0.16117178667357
0.227769650192601
0.59517799675016
0.255941877120058
0.500819495642584
0.709556941668609
0.122598678037757
0.640994776647527
0.0558407071665644
0.482806245085153
0.608817542159515
0.582467957603977
0.529200698773633
0.800996547186846
0.567179517509502
0.677822795894919
0.670453699877772
0.544965349329182
0.421690194420807
0.229130458661082
0.654988115093433
0.213639251734262
0.635647569844118
0.219108078552985
0.569931856640655
0.718318990161154
0.347630298552708
0.303522835334802
0.75592457150123
0.149146798339446
0.41898167359844
0.195816640201651
0.417973136933371
0.0824420279149267
0.0206918961730047
0.248548288605599
0.553679452902606
0.602959701988841
0.292552281854765
0.0664619496430846
0.708630523464515
0.158711737626635
0.614646451993648
0.37197148468108
0.649886003050842
0.306651420155934
0.613812639918754
0.546087697900411
0.06154236634771
0.628792558594828
0.388167038930929
0.63282499623054
0.717239380588259
0.605523199449722
0.29184960615417
0.687143454827753
0.0467738802879527
0.10319183143113
0.138297546453359
0.0619040454538191
0.618799887117525
0.560093796588282
0.633932803110087
0.590327920597649
0.713784295182328
0.678167695299849
0.20599604773391
0.445675149214011
0.578242228394408
0.377509053518747
0.502057924460249
0.710207933885008
0.796314728494647
0.143491744603932
0.34417164715548
0.2746275460341
0.703860644496037
0.134274978049475
0.346842229185549
0.419840291526093
0.313681070464376
0.0808140357633661
0.700175540010582
0.706824645971056
0.785571249523214
0.515567650863236
0.243170114177985
0.448796586443156
0.612467540247305
0.239494890263517
0.327259778895635
0.694717841739202
0.385867303505833
0.701753785287174
0.655984544132606
0.650868261943506
0.155901882554151
0.646870119378216
0.622940395679118
0.201591270139889
0.500892809965711
0.247803848186329
0.581603932213962
0.47835812658476
0.226072171773966
0.465703779883189
0.5921499792473
0.479985166186483
0.65915502855815
0.223129338845907
0.710952920001351
0.165639863188808
0.450589660016546
0.185032187306058
0.629537517645547
0.0592388106826665
0.213325311682112
0.618138532410854
0.689968993689727
0.652017510300781
0.629147017602298
0.536108073793678
0.495136159383682
0.606824184919045
0.123151633766339
0.179735712648714
0.180211820974308
0.0735648622374324
0.189640139600712
0.0821067666243352
0.702993791940926
0.333637339220142
0.607345947695362
0.652806796738007
0.17784123793987
0.64650611603152
0.348437867060994
0.328762633842877
0.0703311789630156
0.540629176451665
0.169388756343865
0.195002134813635
0.219396118030794
0.315246611467924
0.529852120650804
0.242290006051994
0.109885495803874
0.187115884102807
0.373457272447237
0.573746884180043
0.231410740322907
0.66824412694363
0.275170069558133
0.38353893120374
0.763554713863444
0.513344029251294
0.131522407680443
0.58013711293897
0.2677984757388
0.169839473420685
0.265591485709975
0.644545801185658
0.102201530468129
0.378060205447631
0.583310109620605
0.0924610561747051
0.55142414593031
0.463648869186903
0.141479493825242
0.688077394268459
0.278330288865067
0.0941118764161334
0.568763035310723
0.195206692977654
0.263171436212573
0.503043871215532
0.679573262478422
0.531367769426407
0.286421251501761
0.375821368579026
0.425787899769132
0.117056501949314
0.302902558095843
0.465674629488154
0.217039534841226
0.12552503569996
0.05180950557033
0.61820926320974
0.21599064788119
0.594883364366748
0.268988105670715
0.511969811665587
0.20188738076771
0.295633684280529
0.399330078774389
0.177294735707965
0.560052575944185
0.0571903478214125
0.409923063869104
0.123339647880044
0.349793270788571
0.244808130129108
0.489445364621015
0.193790343115121
0.478322539683786
0.324691360341814
0.15814014950813
0.165308343348213
0.426250606414816
0.141185944548167
0.161718150562084
0.300433659713493
0.139324422985429
0.21860604340021
0.633104099580607
0.10290834557164
0.203868250662967
0.350451066670732
0.138187244695364
0.703664874536375
0.238853985376759
0.193568653122471
0.39254547412959
0.449898783050546
0.316483907570997
0.347009073602566
0.319162327790275
0.193683102513082
0.232869795863423
0.248314074819369
0.0665994646813708
0.249036444718682
0.153969902449127
0.443122743307931
0.346398280569297
0.503824320466503
0.329274984226873
0.355934546433094
0.29295495156125
0.102796140143366
0.27164279591796
0.117946059330231
0.544364752974998
0.709197776406709
0.324759755427466
0.565418062866952
0.408781005179856
0.403894343535453
0.538706495396697
0.174054633835148
0.227662218987551
0.6011491009044
0.152202313536079
0.270802632962453
0.323251772546522
0.695808811029369
0.290859785532228
0.116466687964744
0.587927063780428
0.549084306737352
0.0980691814097869
0.601060651504251
0.206563283008759
0.50136024812221
0.623399969669456
0.526714998274673
0.529931455879258
0.194987651393175
0.726841658674579
0.173411566331481
0.275474041829262
0.191280515967115
0.055489010231777
0.3752700682946
0.524754987052361
0.580541671698651
0.272951248571382
0.625051894582458
0.598851650607682
0.195059261544012
0.501771463877433
0.293576647505384
0.170825406338021
0.0118934702491633
0.186524721598227
0.271760513390809
0.130493173524676
0.46924726693029
0.0533983273887294
0.246000810139121
0.396655724645246
0.285995081227387
0.389793327108865
0.301596234819265
0.129942578149277
0.335038681032753
0.0849992755526293
0.42581406789188
0.222319429019856
0.271624919385903
0.625183842097082
0.0482073618370746
0.624060788126344
0.221850281734701
0.172903882271031
0.0986246380244992
0.178781969175037
0.698141554566808
0.246039355794351
0.0709316493349327
0.0950412324435994
0.173555571546755
0.0762870056397429
0.359080449360503
0.636695266149848
0.336638732481828
0.289957360007724
0.266156499538655
0.124270817445112
0.066965124698481
0.192672994035951
0.610641714975136
0.125436038344844
0.134367213655702
0.55447651673202
0.195450578401388
0.256284958225466
0.207701002151439
0.132637637232818
0.265130380725033
0.492036397858755
0.290526342285115
0.269938852959438
0.318093502863802
0.42958363410761
0.196725273643829
0.13076031719232
0.24524887710871
0.290822999257839
0.291863959569621
0.546240314197617
0.277363047661009
0.205252416190349
0.436700582188906
0.409865605710171
0.242284688680471
0.349332926362298
0.543567983352876
0.156106732007262
0.0907517496307494
0.0347957400698331
0.215423364099825
0.276524185673755
0.429357572537075
0.623079734951585
0.212721493926089
0.441794648666492
0.212426950151663
0.323632403317982
0.295266635588639
0.23353030197701
0.667001456752041
0.11503887893999
0.640770478856775
0.306135329214957
0.342298023847046
0.0398302463259743
0.147172891094462
0.723750217241489
0.157726971693684
0.147663649988406
0.214908927287301
0.219905340743895
0.235230642918195
0.0373297697614084
0.103474403793833
0.232308980670074
0.359459149674614
0.501954483126307
0.0860615504216717
0.333972099179936
0.120269941219387
0.192992787995529
0.492608130657191
0.118833939804715
0.0619035504738182
0.140316786789764
0.750308829632986
0.227839640798222
0.444461138558251
0.339277322357818
0.18988518525579
0.614715637860297
0.521198531049794
0.326494565119285
0.648412897553036
0.416412384529366
0.657039585034896
0.657544476800643
0.176590678718567
0.626091974987212
0.193767764023634
0.560960534757265
0.190820118367795
0.61612080791867
0.40949800051135
0.31869966552107
0.0630378044095998
0.177664236318292
0.482745009457107
0.0770571581280368
0.353784589682715
0.532089018957717
0.663469052542428
0.111089796167871
0.594387631259003
0.304703276852513
0.743701157297071
0.0371245098148283
0.688910931668837
0.542074236223898
0.457618336190813
0.314575610765089
0.176980710332331
0.49638541833703
0.0343672073946902
0.132374143238615
0.461790474192311
0.176236299372891
0.30769009257683
0.129042980815006
0.0948798745474666
0.435711130630243
0.502142147302386
0.325858817935986
0.157102343637141
0.193376830785972
0.356632701197763
0.0512844094865101
0.312454856249306
0.375355119617033
0.152066565935529
0.237064012934167
0.212670649721221
0.514375203267988
0.310915776693782
0.206489096072463
0.547889820070719
0.494018842993186
0.688527330021532
0.298258026172798
0.0952625811145158
0.208557123711255
0.308055940228562
0.0899685989568676
0.134443646697753
0.100804282976739
0.0390271281086815
0.16139031426746
0.168566747861913
0.672866207882355
0.208887904841265
0.304182480694028
0.206635414915275
0.491415201725817
0.382297245029159
0.25522741289449
0.121573237390893
0.428698578537547
0.469142885574647
0.0736607761993551
0.572982115275307
0.211882079242638
0.674951865205109
0.679656161961485
0.223784041338202
0.279428577209387
0.106428258932283
0.113249837176607
0.0737417949927504
0.488118774605747
0.426902539909609
0.106086888647267
0.660171110331341
0.0353431627898646
0.268742665771318
0.0613260391899546
0.299946305713309
0.287479244766658
0.366838269507654
0.020536308372573
0.359236902468727
0.202561604838501
0.223497279393451
0.495791146201516
0.267350799576612
0.274205927727768
0.337400863270525
0.117725956944806
0.687098138448996
0.252997002551142
0.223454375482875
0.359803570807061
0.20678420875786
0.209159371321706
0.267727257049347
0.245719160746469
0.281884009539289
0.296236180731758
0.675426619772913
0.331779653848488
0.441835749850512
0.665915656948847
0.160237954494584
0.312378603285489
0.478668593416359
0.329166709623497
0.296286909092192
0.368785202081666
0.486087554701685
0.553404772573404
0.380308105275811
0.190585477862687
0.650539741970176
0.346419278595971
0.333440042715625
0.2661890825009
0.238883811230497
0.158877386969727
0.676950196086815
0.198989142002681
0.749548432155568
0.213152862136052
0.460692283223255
0.623908141699506
0.637896672736099
0.672809709213467
0.291672240700878
0.643567960907868
0.215483355300921
0.338668322856153
0.335489148405107
0.423895321270325
0.111539010903169
0.0719477219164844
0.166856460949497
0.46367951325405
0.416085814005452
0.708661085347142
0.262986075576793
0.115731900600267
0.661159977393626
0.480228779707538
0.288328260183451
0.67152410821248
0.595505229869512
0.209824463301631
0.259925706710458
0.256294399792154
0.0250722028840364
0.1561461408496
0.409642229996841
0.365407673710952
0.206615983911554
0.335226748602314
0.244898962342411
0.0559082909784343
0.0529626880471383
0.620268456891635
0.145135977159099
0.0626975256874523
0.381979698793948
0.213099577431634
0.166790680391429
0.397039705253038
0.497868727654727
0.418927063171831
0.203392909930601
0.207225495768238
0.209681229358696
0.127257505167677
0.0613071147817688
0.347609366085983
0.308422095900611
0.70083894882941
0.0574237811550043
0.212581887155082
0.266657286019865
0.173176038277745
0.280457503359221
0.573967373015106
0.582313569219911
0.109019643106017
0.13989534985627
0.0957823836243334
0.0219213472639506
0.633859872909448
0.183255949214706
0.234538605313868
0.0724391381204046
0.105620863243171
0.392031292068873
0.114400027141265
0.165847402626848
0.125882396188869
0.142681390631344
0.292616499245128
0.20369412068409
0.459473227713819
0.293483652259898
0.138370048109717
0.277786625959033
0.588135593145414
0.252557843094797
0.131344381568999
0.640991492522121
0.378845859162957
0.493025078558092
0.730552875992732
0.188453224499228
0.210720514104759
0.561143620794985
0.222489166063191
0.658241241845203
0.175847329078393
0.277589063885531
0.552479831978038
0.587332985600809
0.333890223539894
0.591242363888131
0.200408980210537
0.190420060691982
0.244486300005769
0.279841841375266
0.229069941200619
0.151925626400357
0.238576711919664
0.588884738392058
0.328279673832578
0.226181552410652
0.228468548899703
0.161901635966434
0.681960026016613
0.559138887845725
0.43980866308542
0.17033898350769
0.619031793293021
0.514843993386786
0.276845391038404
0.266969118979334
0.206745022240995
0.76503165605041
0.599297517667042
0.697349837426676
0.433786474345316
0.15181955474602
0.425243672801392
0.414938769861567
0.667460701218001
0.663251365439951
0.084260677927367
0.4443949482576
0.119659468788043
0.0692194638592533
0.112248101304951
0.558241676453629
0.71180041574185
0.208223737047377
0.205885401081326
0.599449203917353
0.412250669369639
0.227931607277055
0.173749195947687
0.548159103355693
0.231914059652595
0.704596298035712
0.215872638471037
0.390791823669697
0.165597368299987
0.618804036236187
0.681830042939347
0.260832842494247
0.293816544402513
0.122302409641707
0.400648564400666
0.253744649105038
0.276577662566791
0.35325063279215
0.131779468985733
0.497050690070412
0.250130708187959
0.624198803826661
0.308681694357461
0.210639539326749
0.0781932846628899
0.053013607541764
0.086948688852212
0.404820536021189
0.304688942588633
0.3738990104518
0.334550834749537
0.393645049208688
0.568799887063403
0.231011391290458
0.449530134665996
0.549423667714615
0.243179086478804
0.190805952378304
0.326664790613572
0.275103982094017
0.234294983135209
0.284507457062514
0.682044980983266
0.417576766486732
0.27218509564729
0.0575379543170841
0.505038165779308
0.192564100555956
0.562861656328703
0.549628680973109
0.492458864990382
0.261683546406767
0.245072786828368
0.0803444946080962
0.406242031720291
0.0734417522303518
0.185350009541089
0.269504522953815
0.426653646445935
0.666154507045303
0.125829174639166
0.259946887578931
0.559827275242702
0.507880644077316
0.0721870222692356
0.195315547819642
0.150472217468468
0.119897457203538
0.134544454040436
0.246845160605677
0.261264101456935
0.0428032094193393
0.555106337215411
0.05518308435004
0.239718082734236
0.382037966142115
0.153997746089454
0.197294137477638
0.610830753384354
0.290073954593201
0.106668370337071
0.649772710111434
0.324238283849087
0.135058408695152
0.0900147874960185
0.536771650643865
0.412008354837266
0.146462526473392
0.722062510213282
0.3266576318203
0.241216250238619
0.219116655257628
0.430256715309859
0.28528096176962
0.49865172239577
0.179990369179635
0.156406917928058
0.240544823665938
0.259540599676311
0.609273032530132
0.309637078023808
0.0547405121806851
0.632092461167321
0.633327885678483
0.289612525399637
0.185375598468684
0.221590336616442
0.211745693608641
0.226731115702512
0.018512155559273
0.160421358211499
0.287075085094438
0.23888863989746
0.431716017708337
0.311559756291761
0.199683309690303
0.469220966628789
0.165075812614115
0.300636229904531
0.174133782380612
0.379638184983463
0.273521178439551
0.553626241371663
0.362374114937615
0.633253518491493
0.452928311297525
0.0627057495773111
0.16143265082745
0.471426716327838
0.189614635198377
0.343394333136004
0.339910619883672
0.677596785289791
0.500716435545614
0.611956925142299
0.20846278434218
0.432151125927543
0.164090852104267
0.629058505794269
0.430093102646804
0.438677641617361
0.487585049472879
0.591116980188126
0.495883138808056
0.387177946956025
0.299076194705242
0.424205077228478
0.312230210900323
0.278513246489725
0.566629955739176
0.161164523955748
0.454264809869635
0.309656145595631
0.454936690294006
0.370423231650518
0.122417422758671
0.332697053781438
0.494719003021081
0.355162408732968
0.0961934782390144
0.316312435988534
0.289371993622124
0.461833754498907
0.256703175411791
0.299267583544787
0.145953289888671
0.399454663055981
0.50808936059726
0.614643892505168
0.718291833776904
0.317826350769966
0.292363426006023
0.349748676801298
0.155972954992066
0.36068563608152
0.581040133208106
0.114849866144442
0.171784436903792
0.480143634936387
0.228590369372017
0.501465144373908
0.307605047209961
0.232759499481263
0.324217579154631
0.165840011056009
0.422869891704715
0.512479673248836
0.0845825045954074
0.436818785133223
0.641676979813344
0.524306384300789
0.203597090854018
0.451001650263926
0.308654767651131
0.589408000932201
0.184393253519384
0.497090030139786
0.254429973669145
0.0627543687963212
0.305911668019517
0.225809973038465
0.0996028720921305
0.310117155982403
0.476994237030991
0.451466923178759
0.336946242153588
0.512947840435298
0.635488550408157
0.323167124162194
0.246688884489095
0.534987001221125
0.577199262855483
0.544872209537258
0.579462142859904
0.219259955000858
0.560262457202706
0.118992499935474
0.586007356533526
0.321648642978943
0.204742161374333
0.545580123624899
0.30431825507837
0.582590819761813
0.241255003119856
0.650639709132943
0.628882615807655
0.421496321374411
0.655048214007379
0.649622251427612
0.558749914349282
0.456838067644322
0.374301200127751
0.143792725195706
0.33763520269922
0.243062912964763
0.273762762908052
0.501039154662865
0.465285832478107
0.31973642822728
0.501819451992823
0.361101030968851
0.620205334787337
0.714233350150598
0.134896708106449
0.239665554752139
0.727977388612495
0.689341422951129
0.103145623502853
0.355418652509736
0.258735488539807
0.0787613474021326
0.153567485792732
0.263077570487611
0.280457258394496
0.200831886774826
0.708800424091575
0.292173917144651
0.169092682733691
0.336206791332179
0.571400433771882
0.716380078061767
0.572167177621912
0.487963733022699
0.655986382780688
0.45612232292197
0.351695121939603
0.530662436083354
0.159270175160884
0.27155481499994
0.281979009401135
0.672663319563015
0.441377764057732
0.16119394021828
0.38465107625979
0.192104620324722
0.244652783512128
0.21292874468783
0.517515135219798
0.394701314094842
0.272875197727625
0.496862395931602
0.560662053068032
0.593412846333222
0.564470431174826
0.356106663826042
0.580039350181109
0.433062422943435
0.636984193013852
0.343748923599427
0.527728430524511
0.42034230586655
0.5248277163648
0.243097276622281
0.0167918021941843
0.654561977509158
0.515181343209707
0.552888654146066
0.18076954258904
0.465681144207662
0.399308562943152
0.736905127514929
0.631122730397121
0.205583761347417
0.409106501574039
0.460318493489074
0.170909698830092
0.29794444060647
0.544432675539176
0.420617590175473
0.146784090145114
0.541989460192693
0.47299180077468
0.472415741780379
0.457359182993867
0.103963130348286
0.261481264575836
0.429067076829616
0.586357294820137
0.549219021396525
0.508303705234666
0.632261528516082
0.52483321506562
0.420833671539565
0.41827740198612
0.456778856022336
0.108288295704936
0.303835665888992
0.0732032415444364
0.481826968384871
0.407517029315782
0.641302611505371
0.323864058737165
0.643646234717617
0.596106841124457
0.25354145610571
0.276993031774422
0.325951369268595
0.239778833316299
0.330818593282593
0.407989961662591
0.160948472873239
0.409924909070216
0.330095569207842
0.0940390834942504
0.29780486965143
0.330171793133368
0.305614057260454
0.315614594188308
0.30943441528421
0.0397863435161792
0.594450965574609
0.438312871625575
0.404935337720525
0.382908845371905
0.113132592848033
0.183643423916781
0.625360798526823
0.292814016933205
0.390909554514492
0.152027337058017
0.300314559491907
0.398933555634181
0.445061766614928
0.081560629804742
0.389590987108872
0.280758164502276
0.165151837612348
0.372786842076131
0.501571204921472
0.39955679454667
0.624238458582243
0.225545431572183
0.208122305679317
0.480636304596162
0.269573198060006
0.717072251410589
0.63272630266622
0.534443981506884
0.61553168163544
0.215184716188559
0.643944960617022
0.649887936968301
0.696714333359346
0.0221750959907807
0.239245390139133
0.247241634783178
0.606814040278928
0.451626087466873
0.645257404624965
0.623522803772601
0.686112627781951
0.621239951122013
0.433968229932199
0.534907578927306
0.627644641516851
0.653503337711392
0.22966374571689
0.64083447353676
0.445290295038787
0.622884928600398
0.658565074871619
0.632609986804918
0.682506222764481
0.648184006644021
0.497582212809197
0.399280575944732
0.435567552531375
0.585082792764264
0.327874887332828
0.571152837911872
0.0478382904337795
0.564278928221881
0.648945612886393
0.569779970886825
0.516788103971073
0.362957958867003
0.049085383282138
0.536986791548324
0.699899006126356
0.637220515477082
0.205717808734682
0.360492049263416
0.332236315812623
0.464376380385027
0.518862530849993
0.323931199858188
0.365023362113863
0.331012113138918
0.587963506670055
0.201231393636189
0.15147507115359
0.257844286400516
0.542506950441718
0.615201222578349
0.562126771785881
0.600091932418492
0.602160784885173
0.52466155689622
0.217604356819533
0.4487661999051
0.309031000653652
0.591246443007182
0.55952519664032
0.0307364684436292
0.273517782830839
0.452743018201882
0.110660310364583
0.422362265367532
0.199399821793006
0.263584577786292
0.121081753074241
0.572080933760424
0.387748181321416
0.51332953610344
0.551483752659684
0.55322115226937
0.672591208505057
0.473977128888394
0.351472735422639
0.404204052986138
0.396992199860504
0.473240666468749
0.0773309782144872
0.255825767258949
0.255951554058728
0.484173109082558
0.283170228588072
0.589494644033297
0.142279564190093
0.533793606036383
0.734944926734842
0.518791953312971
0.616788001269506
0.519250003760699
0.608274125382825
0.757600212178566
0.648034693442314
0.63852275561992
0.543515854256377
0.363887973583002
0.570676592545756
0.186844086668196
0.409342423902477
0.604138304987701
0.656909250632087
0.292832750870466
0.628021371686251
0.52754121818161
0.68125454576094
0.0929055709057069
0.703567991315184
0.601561152778415
0.221706077516661
0.0353542915962068
0.175857149019219
0.1864025982476
0.407416334461815
0.539643293536799
0.438127798289638
0.326636514193889
0.455809305275648
0.268824954696333
0.379483755110512
0.225168275985911
0.19596698070467
0.0274362332761763
0.294655150389705
0.420066857417708
0.243404856257899
0.302293533672075
0.275222378963111
0.192622516758142
0.199750368013676
0.174664010436298
0.273883338825621
0.451061487697763
0.345567680624252
0.253401539438037
0.177807368878415
0.278874231060369
0.390655934072531
0.240291115510423
0.245377995674165
0.52856404754955
0.282591552418863
0.428465441835068
0.309437736522555
0.302624514350255
0.56883237409509
0.298631963313735
0.279427833231723
0.17763341739852
0.28939268688975
0.262307163138656
0.202008843590741
0.229825901033307
0.330171489982522
0.236481259737592
0.336469849509395
0.111597650226701
0.341705402891827
0.218513681294083
0.314057214394842
0.289211986141102
0.35327490102286
0.295096146287978
0.277083738935225
0.058894672765236
0.232199014954221
0.311110335033134
0.492285019210767
0.136167531680533
0.214048134405917
0.658058441276678
0.247002375503301
0.37095779096341
0.441923764886432
0.197872336660448
0.140613949317338
0.785291606149008
0.308734287127841
0.464091823469892
0.254067856113354
0.180043925683459
0.306161536354933
0.450123089886759
0.705375923851486
0.346150272210002
0.469316025310277
0.443170678216686
0.514273305839722
0.435089107023823
0.40098430031665
0.286314202429984
0.596496463296422
0.240570268304545
0.573356887512123
0.0509306131694229
0.375363502014771
0.0283856997459995
0.607801151745223
0.0810752909624045
0.171407197249922
0.469467448622473
0.505176859997865
0.571649944633433
0.410432584998149
0.144144288434587
0.150008130621501
0.521703740192454
0.262516517153684
0.329791916460091
0.226924329752042
0.335366049846631
0.142823210999607
0.0294347016139701
0.0858484482957335
0.218605315107589
0.180043487003823
0.278075522191616
0.178893979472154
0.275346072256593
0.276393409574067
0.116550361011475
0.479147976581497
0.274345990107285
0.529509487199735
0.254830825311815
0.259417386220689
0.486744618037188
0.300952879987892
0.252686555766667
0.526414579995303
0.0780858338629543
0.482575323705437
0.524074321932723
0.321098283292586
0.429586598403511
0.272064167527045
0.270831500006278
0.422243780020909
0.339412197178043
0.232491348431358
0.502371771570383
0.437378414965231
0.581369236416037
0.369640317944568
0.255738321053658
0.714457904753167
0.0960077454369769
0.356566210557777
0.327630518718542
0.134696732945883
0.707064333996093
0.483223211187137
0.222643929459741
0.454886044965868
0.101473621906777
0.707693264673468
0.374647845348687
0.273074943086579
0.502197283076195
0.722608344390209
0.157178399094695
0.371025958166429
0.347804806751592
0.661367363245159
0.282043897378824
0.227165870232483
0.791434115921633
0.110797714995361
0.443997783629697
0.176475629019242
0.583854092116942
0.457562299743057
0.399835533483203
0.429534860203528
0.217959614387048
0.433331262954735
0.42545233230274
0.106393058825267
0.545713859892839
0.663593342466722
0.316606718633957
0.323857533455521
0.355348834251345
0.0773129952201144
0.549234154125979
0.326828508734217
0.281477678141732
0.234810289164378
0.184971076801003
0.547131718487291
0.402785824724302
0.301601295894834
0.340667579005055
0.700115681270555
0.242421092941302
0.380852178858217
0.54584227170008
0.610649843913488
0.515096787549706
0.570246842169038
0.339745805866551
0.0997827933294828
0.704094427862638
0.385141888352355
0.578806655294049
0.397884050767203
0.380291999153116
0.256530941064879
0.126705674808094
0.526305361068648
0.403775338067557
0.383702074935717
0.25167104300853
0.266227428067983
0.354246098486229
0.247403387296048
0.212811463120482
0.0709064630072355
0.381930559103237
0.284113315446052
0.258828458096506
0.611745411774271
0.484324156321947
0.276180477954835
0.351039683720111
0.309738388260897
0.23868890631493
0.272906695566039
0.704288315983441
0.104692535503419
0.487924526352496
0.598064713301601
0.326760144654489
0.180628362897264
0.486985042838626
0.656928019160693
0.708995431708637
0.603035051909683
0.70277289230175
0.284005773059008
0.732120173631514
0.724477646036887
0.691119619456684
0.330256455330341
0.219708313957835
0.164393204706678
0.147336973425449
0.182420699772664
0.0450402369923697
0.15553163288186
0.314874242697971
0.0898173686308444
0.271575068319849
0.195901986297762
0.547022579623737
0.394063094651134
0.253075233866762
0.14524308651798
0.265702876584537
0.264657236534937
0.144918042434144
0.138876560904903
0.34659252454346
0.247621516074418
0.411834370712152
0.377444555002236
0.204693125523251
0.620645674248688
0.242270279600291
0.373339651581061
0.251040122418547
0.227644152038601
0.529684426077909
0.192509263708728
0.259026544233337
0.209386498448777
0.224195411176955
0.343536431966778
0.555328995289172
0.24637307331391
0.254920505141438
0.327467144227879
0.585376231007291
0.553891324506258
0.619128675217038
0.294424738423079
0.347116665634365
0.137717615567988
0.561283128869291
0.31470459952905
0.121072032890767
0.552454450420602
0.231121688892563
0.638200426959503
0.168110335372067
0.570864638960246
0.232634343469578
0.336481868043144
0.664359733802935
0.646420622539176
0.138431914323221
0.411116462521188
0.64567664815195
0.595936151994643
0.46458409414621
0.23184265637883
0.388387058212251
0.387798010962563
0.279773212460805
0.200176847146246
0.244706314439736
0.23269279177189
0.228250553596688
0.616509649593802
0.285028689354343
0.525666492326484
0.234765538140071
0.221529983744615
0.298752694381154
0.390689166043534
0.442100045496533
0.594320325288499
0.232866613958953
0.312746021907668
0.665565070421336
0.130281437007077
0.290598926864962
0.170020601190926
0.322500313228059
0.612647831319798
0.190798011805329
0.0973208872943411
0.171328566280231
0.104927183403665
0.357466155576175
0.193450052737056
0.285429182739528
0.468303552645387
0.320748233779862
0.609856587255568
0.127880531158818
0.528941081650714
0.361818812623954
0.448250466508228
0.223909719865134
0.237636243546437
0.554028934201254
0.257918239350258
0.274824645633048
0.565745373669938
0.747324725461056
0.523442516622422
0.251284698068361
0.112923280752198
0.226062578650061
0.0524324907728053
0.63253434215883
0.106270405099088
0.279630144994648
0.215849257470176
0.463930191289716
0.488613311565244
0.126584342325114
0.339589792499995
0.284599158168404
0.40340552348063
0.0956062131916273
0.270562095701451
0.137425940691159
0.196582762341717
0.382322739551066
0.669559446605963
0.130358233830628
0.554863247760187
0.195638290313032
0.172145450777221
0.223375260982447
0.219889904822082
0.450617820286316
0.199589962649755
0.240258066426226
0.472715324140152
0.273245989278331
0.506121337894512
0.241215512270896
0.269501851669111
0.487856216039524
0.155379477194056
0.472292249076215
0.466098467894011
0.321898278663059
0.353661103036104
0.285844805968567
0.479198962035392
0.520465398717517
0.195577864023778
0.60600423888593
0.651840458866801
0.240564305347156
0.170449400256742
0.347329567943844
0.686137511800136
0.250032973808838
0.478793756028372
0.480621609656244
0.0587051923984531
0.50273596777952
0.400076458632707
0.47149786143784
0.0764217284364946
0.313504780700203
0.535746652367586
0.243282131022648
0.653121341138087
0.511407225297741
0.547906809121392
0.692094265113733
0.629661587851272
0.285445173865205
0.653576656490426
0.322209645704711
0.638787443969693
0.573490277959402
0.0555349877013164
0.0625701405092464
0.569909571361964
0.278213433566458
0.234322333921122
0.23769272302481
0.442522638243402
0.594256389071001
0.502937557173316
0.184633158173998
0.54954237704919
0.553001946336852
0.463491641935908
0.356240621345595
0.533981820292856
0.550068152347128
0.24006821365787
0.301697662372457
0.202067707560739
0.623867246756022
0.273041196641209
0.53355956997486
0.389962434598397
0.176617776886729
0.607024006876083
0.22338019946783
0.145536131302113
0.442305113780685
0.585067856309745
0.144098694758206
0.533500573691788
0.155868521912827
0.271175231779911
0.700627783738506
0.207376410073121
0.65543788931255
0.222691061141734
0.0749461641161604
0.240028655827125
0.303711469533344
0.390009412817203
0.187701028095706
0.221949684996158
0.42359699152692
0.142450344736453
0.355117385853139
0.28020663878358
0.269907845248088
0.327148743552635
0.118266691647513
0.592467874213389
0.660934415206548
0.588921852786147
0.337824038477969
0.27699278291642
0.210984224757415
0.530418115343526
0.250990057160686
0.145233490266769
0.187338219732739
0.203641444465022
0.424121268457542
0.20823675502009
0.577165146548533
0.080880975505618
0.18601398180084
0.307097975127564
0.287875404286512
0.266051082796604
0.219160368049659
0.129206205188049
0.334873883629348
0.481335148167553
0.52974007580666
0.521347565641976
0.290541910637728
0.412452321680555
0.245117140741176
0.448416135937462
0.212308965899353
0.423588343892987
0.535210117115804
0.681582609606598
0.223771975879349
0.199980355446023
0.0947851559891991
0.297338112991572
0.497411480944407
0.579906052760119
0.561245665017311
0.277512715197621
0.320019747258616
0.76019744465249
0.531545520593743
0.0234723808008285
0.238911807226013
0.397044158968205
0.617818556214864
0.425791453569054
0.211503629217668
0.365313924620575
0.145172182735925
0.246675053396313
0.226060937694756
0.203790609767767
0.599780124869309
0.287179521967433
0.148461954149121
0.357758778323109
0.246181724322492
0.104381658779822
0.107886168466225
0.198454780290318
0.299242930121897
0.163308071680041
0.564766109194738
0.582774285978285
0.544160319372632
0.11946505510922
0.698656055281577
0.263082605131718
0.235018274360957
0.598135497194069
0.316900931840368
0.524836031867011
0.260991650602619
0.257817909276526
0.458109443099469
0.162420813938298
0.246827741605751
0.248200837459523
0.188586608734379
0.492214116530546
0.504531253475354
0.451608999545491
0.269139879618546
0.367852391920587
0.700954706728274
0.315902235701277
0.627598667991076
0.327822751373574
0.679872158271595
0.687723713884662
0.0400119000375847
0.471443579838217
0.231703774272259
0.333869701969554
0.226062373019234
0.290237083829716
0.271789695507199
0.429291165906771
0.085591749356603
0.407865534987209
0.134538932493332
0.0854601624782777
0.63712438314004
0.477071996408236
0.617994717122146
0.215825572688571
0.36001540510592
0.168735339015526
0.147760364027587
0.548019873063253
0.323676331072764
0.385483691837011
0.575783281594048
0.293011487685181
0.607508508608898
0.465329166803169
0.378755614828708
0.249006530060032
0.0804039370452115
0.266329993441889
0.215319472651468
0.417239582636595
0.19974062497638
0.548002171133079
0.089392310482149
0.279633238088549
0.245820496240946
0.125784538288924
0.101967452499063
0.119475937355888
0.257514426946024
0.210016608451892
0.410846104557915
0.574381898651239
0.248990549798062
0.128289942016722
0.121467244297804
0.311059886521504
0.156976691098038
0.536108946579523
0.149886864933391
0.216762133865705
0.174961904757434
0.41571506867758
0.403819428139083
0.271731239835641
0.291508596611759
0.394481538332781
0.164434538963022
0.637028808537998
0.271584648697259
0.460912747274242
0.0596601979864136
0.28619868990868
0.503287589877474
0.330484345907927
0.116190391714803
0.591744536657493
0.316817481490843
0.247193518462145
0.0499047453160502
0.050392561109865
0.358661748998186
0.400506403875657
0.127431554620134
0.359849581433593
0.252234169272442
0.599186699572876
0.507085948191595
0.532942518741797
0.469011462949374
0.493730097962073
0.655646577652078
0.545573645697546
0.703002117302504
0.325362605983574
0.539763511710075
0.423756453473811
0.414890271659048
0.224547318082325
0.484800417426854
0.475307799817083
0.570994509786471
0.122670905439774
0.0562087996240431
0.228036333833895
0.646643111378238
0.595005615973662
0.661354150771077
0.361866886449889
0.407002476728959
0.530026021547141
0.544332432060513
0.211807404136921
0.319042875955601
0.295124698749647
0.502372958938665
0.557851530405929
0.572848110210984
0.154848312461983
0.166801466249552
0.11780965470576
0.602744704271018
0.171825263920465
0.351442422689988
0.246723897085299
0.116569323915423
0.298276792657158
0.529746892613923
0.383244767746886
0.361952788483404
0.406116022468656
0.285105006307314
0.437808088294774
0.191266576203978
0.689448288641465
0.198203192687727
0.548837985597924
0.662565223817321
0.623984671104021
0.484915697041944
0.246066271479154
0.296528056151375
0.495955185994327
0.531433654538943
0.070287421121483
0.467840145800634
0.210206648252242
0.262752779434772
0.301578113996187
0.624484678343812
0.718659245862666
0.170643215897464
0.43103799762752
0.233096061399727
0.41618893746585
0.0662170639684736
0.284470766564628
0.383549684873415
0.320646836550161
0.237181016850211
0.287646717381126
0.476167343728404
0.11459782724568
0.711781392946655
0.110805575076527
0.332222298851135
0.386602133613739
0.646450446346659
0.566478222386283
0.354238467945265
0.291008250731857
0.388773044802458
0.558308731855268
0.182698298075403
0.303162402200686
0.535173877602149
0.297958561172867
0.297138501183933
0.481466720123454
0.26927309066075
0.0722686200248877
0.2835456375578
0.567817460258772
0.396076535674906
0.308681760089599
0.492387438748547
0.112570453273958
0.242641479983435
0.329318779922604
0.0629414654908758
0.122513384683541
0.243174759979717
0.343027460472697
0.436420218700069
0.142221502807392
0.58482654660738
0.422548908416639
0.675241663025027
0.113938123962458
0.427102354087909
0.0712823403491937
0.278475182069751
0.321821880815944
0.0866144791817366
0.421908225488717
0.269515260069494
0.365839357391221
0.412430436196302
0.172304267763851
0.291030073845935
0.321439258310727
0.198030269364639
0.366813608621717
0.227066551953233
0.587373425092953
0.546758358340693
0.292972164989978
0.54352113960941
0.136060362344895
0.547486464210259
0.178284377064561
0.259146377332007
0.30553533048561
0.694573336034567
0.326444351360414
0.407753615238044
0.0671963968874923
0.0829614866335944
0.56427368446373
0.28512073755432
0.555271678679768
0.650272895855408
0.318736064563636
0.173160964130375
0.366338664918211
0.436661410744517
0.183417539635744
0.464634297152592
0.596907031526063
0.492530016184682
0.361693614959189
0.286883111531659
0.183151983947434
0.587470483644959
0.530085290133523
0.234983166691573
0.496257879041561
0.300727757783914
0.166901540029561
0.308691401186183
0.248020938043504
0.341138976874314
0.334641637553008
0.370623147929371
0.193505333634541
0.219981658319937
0.230497645036439
0.204601957362585
0.23553085316191
0.27725079937154
0.418619815986588
0.164758706660161
0.203908901301297
0.20527620813349
0.413731338076605
0.508967009146939
0.276858007458951
0.330240067399712
0.466605650442591
0.458898775271597
0.328225952943134
0.220556762761142
0.585301248007727
0.175746230443936
0.265001576177006
0.242445757273394
0.20398992529317
0.169135782641472
0.388091361060322
0.418263231754946
0.162738542808716
0.554958261382805
0.481465473787103
0.161104164953366
0.493946531078715
0.390912675817635
0.196880626403793
0.22536990347725
0.586485748833875
0.144987960632872
0.381344761218702
0.113908244177686
0.366737386726281
0.119190169101573
0.265096933883401
0.341147770070467
0.385138198682334
0.241587458937949
0.649242752871003
0.18135888956979
0.247400866510242
0.480442178046385
0.183227282714751
0.10438788574504
0.43685202146157
0.12589255301882
0.284249004437069
0.160590571929145
0.205036862319137
0.393835361180012
0.124160021117081
0.345246773020159
0.200939582114038
0.259759941921321
0.234298834236318
0.515836398831977
0.540121045288706
0.610190038396244
0.604843042716061
0.661458387737912
0.365900966442
0.284772468715598
0.289282083410341
0.448297205336014
0.178991121623927
0.549045982554584
0.169942593690842
0.25989793844709
0.554040904478503
0.243548696803599
0.268657611078162
0.272135492295047
0.310583091830862
0.519735979195121
0.304626754955017
0.125322205153422
0.239821519540574
0.214415664275468
0.232387978078355
0.355250292491035
0.215545564548544
0.245883080685225
0.4488073064256
0.407397966594231
0.148467972072715
0.643714930189241
0.269541389965248
0.525396422069939
0.557081186239278
0.241392089742214
0.277618836838768
0.201829870829725
0.0780696293263613
0.149911263657782
0.0650197902492509
0.131652116122769
0.522197887787832
0.555427589578713
0.081181482005502
0.503472290329312
0.630342834663487
0.189316910828933
0.675870934032571
0.344705829230799
0.24002499701019
0.233987940272151
0.321787064908684
0.652948236561225
0.626156852200382
0.109958020540865
0.317680894743771
0.309617346129263
0.10487518558575
0.316089993483033
0.217123722186555
0.669314068194747
0.464514995245397
0.182959147819266
0.279565900547715
0.0454213981353842
0.0540383084671336
0.301447246324688
0.354336125862802
0.246644017807222
0.165925314585867
0.34641551108201
0.321810325529228
0.296138346637808
0.146500619729462
0.405107989103026
0.575295219356342
0.147924614522717
0.20036395740728
0.155223225957663
0.482457657019234
0.208762420104503
0.0505092825087692
0.288303819775313
0.435501673877713
0.235670183320188
0.116300717417475
0.35718072347924
0.208311600499446
0.0806572307463866
0.328864172375053
0.500446838660308
0.386386046872042
0.607318001210599
0.26854827270703
0.374612103650164
0.293700856770525
0.198697400911753
0.0792216220498395
0.407616438333701
0.201495145391902
0.538821300865589
0.46709582338012
0.278229148320318
0.34449536175619
0.224300589873797
0.445233648690912
0.359281865349135
0.364213633658308
0.281076568292743
0.34962102266263
0.318986264269697
0.45155420453479
0.401688603924365
0.156676412771188
0.407577594969148
0.217297227568451
0.624128465371844
0.522605909079181
0.54326887662758
0.145883311157113
0.521691884832403
0.413430905437825
0.419480332758826
0.44872496839647
0.417864182864828
0.550411720898088
0.410362493209128
0.406805786556009
0.170300706638065
0.341723405410543
0.20952767769497
0.311981265337477
0.183451967219569
0.209254543923603
0.0564807495417421
0.348194920970335
0.0898223336662745
0.148291151850044
0.397802175386537
0.276838763173828
0.367320061950025
0.314953424295478
0.313776958525385
0.165616184600125
0.444197670809643
0.494145569745891
0.0821115051778841
0.296633498955306
0.416843714841725
0.385781702346859
0.404673179924159
0.331992883273001
0.358007544306933
0.239288942018855
0.27463858896236
0.351354040403672
0.461809469456123
0.312557861262899
0.573099409579453
0.239605698831572
0.0688332244064518
0.162388441069268
0.229946608281241
0.523428136967874
0.431166686020226
0.0854621366223487
0.035892290740381
0.339485744091501
0.262945257217579
0.14485450370982
0.248511438881651
0.397549134746341
0.507944206250674
0.0967404656942559
0.207813057684918
0.326271253373741
0.359434442838653
0.403966363189647
0.586842385147905
0.430598732360452
0.500862536509515
0.351122480158475
0.104444115306092
0.258388789073231
0.125866469741251
0.0915626506513597
0.103511211951857
0.433271810759371
0.440302226471839
0.0435473949357941
0.554256679060017
0.221087647728443
0.333369562593104
0.200203240601974
0.493324968905437
0.268627816127716
0.608587726675642
0.376394841162764
0.504955965780854
0.210653240632265
0.394824732294417
0.375242349294419
0.566393263106237
0.419284733266172
0.276688635764567
0.203536468330647
0.438822990653118
0.507834990400928
0.442992335417839
0.178507949225097
0.338796855016839
0.12507086595587
0.275921165988862
0.491763031510459
0.356539644649524
0.276055834813858
0.516263513311373
0.292773558349842
0.0789666236525645
0.381293009204627
0.220540830863196
0.429389769388674
0.519215552508433
0.195659490373146
0.178817743845612
0.17470554027282
0.0335208469247507
0.142324970819748
0.591626572918551
0.509294191260212
0.519853334561452
0.266712481533653
0.132998201614002
0.182987633414507
0.397095707625164
0.180972116488901
0.468090246535186
0.485521036691692
0.600429149933452
0.469635103663463
0.600649776165631
0.495704228251093
0.18018774206458
0.525404431582159
0.526182670958661
0.302323011366653
0.50999501613676
0.594808535811801
0.604303171243062
0.385256208111485
0.492515570243958
0.353182448437326
0.293383000967471
0.241979601640785
0.427318486008152
0.35022251462342
0.19620470364699
0.434094219456741
0.514899963525056
0.44393304496714
0.194484636674794
0.464320560497604
0.207497316712906
0.216863506189707
0.688448451027705
0.680115539707892
0.458520015722354
0.66698144005979
0.580664922391512
0.461369551321413
0.318292626206121
0.210329239107904
0.648016949403096
0.658122180664724
0.629332490597893
0.534479041278187
0.540077580993214
0.391445271202329
0.191974967620876
0.651235566754529
0.403680721553797
0.505447448113242
0.390560995206617
0.539401247056954
0.55985893924928
0.426648960075306
0.459992999891275
0.383411941280137
0.456530990377958
0.353762452633147
0.385123300379763
0.304785614571959
0.422416637888713
0.515610143050969
0.373858881350947
0.465990119366981
0.264740002626427
0.559278479820834
0.362475065854625
0.479033943443184
0.485809892856978
0.503196391005675
0.197109138386323
0.523291709297808
0.32565840215793
0.284978822560588
0.442190687001606
0.52500541136837
0.255022949206751
0.55588240027962
0.522673127476717
0.270213555238094
0.412181480165925
0.360529224455965
0.293992250977137
0.562950125995221
0.211936123319278
0.191723826458655
0.376997403940697
0.203204560170954
0.373728633746334
0.346010659521184
0.426256758025914
0.488892640905695
0.375967772969148
0.249911988092458
0.525427476859209
0.314363510599699
0.444263134270905
0.440147512273993
0.429482177697964
0.472936963589044
0.331632158325568
0.438706683415036
0.198497560767133
0.465367532222126
0.666254348765522
0.673310296519477
0.112887298066165
0.205077616319491
0.223009676239301
0.687326787700227
0.0689630626332048
0.217897260304672
0.295763315296783
0.312769886295862
0.453560446142393
0.508910190176072
0.423486863720867
0.373806826155809
0.2642249623919
0.292695010420725
0.406410110828188
0.272315092607884
0.561745456558809
0.278037166467194
0.219414667313732
0.267368842545999
0.42818951944562
0.119443467062436
0.116680525137148
0.107546823003646
0.39944039105399
0.32031791116311
0.128887095994701
0.452023410674389
0.536715145922083
0.212325282166118
0.21022762092216
0.476415587969623
0.28310818090134
0.56347853433244
0.144565351010811
0.00521151599517244
0.484544992227486
0.465375332496449
0.189941844922394
0.230288575106171
0.348009590350531
0.532655870624666
0.623560237973704
0.623102906527412
0.190986266211769
0.137077586368179
0.642048973159676
0.677367003512405
0.670458955468871
0.516692823384605
0.375494930493788
0.456287162016347
0.316235822333547
0.514306627369354
0.59759338085421
0.646360388227538
0.275101377123969
0.117225439055053
0.640274412972292
0.566833480356627
0.211984165563954
0.515485624562712
0.52628964266329
0.165932112904284
0.470708685679475
0.599208214915717
0.496520408556624
0.583261656836993
0.555547803480066
0.605215762584421
0.369427751057607
0.314284717946177
0.455824110823234
0.172241968441889
0.545070568104697
0.24514987310834
0.135285665748263
0.517708245667695
0.672482249115656
0.255033651176848
0.655334742457082
0.431886414914929
0.242467574995122
0.46736366510078
0.311221131713578
0.247478467204597
0.63727871493961
0.586360889905692
0.596692815914169
0.273794902003548
0.583678775842523
0.285008166641917
0.600664796568305
0.488039368098556
0.453102917042181
0.557071830027957
0.602078397516924
0.49775081466109
0.466017920921155
0.392266672564175
0.635990568826194
0.458569526685318
0.583293756631582
0.509707008730072
0.144203779831117
0.69069754075513
0.646156318246564
0.66103823144948
0.590536286957486
0.596257271557522
0.235474730814218
0.56397108308792
0.511336315048796
0.604041606085126
0.463842982411994
0.354601867154593
0.508205080994672
0.607403890053461
0.598891977719012
0.414885127753879
0.644822424519727
0.673292897584313
0.403933451366619
0.482003192978462
0.0576896646055903
0.0818443039500848
0.601014579962178
0.368341041786041
0.359773219038598
0.21473308798316
0.787881311989328
0.227569678263093
0.542409701620596
0.345012392635741
0.445733316338239
0.373352029366943
0.643438944626323
0.352411303073876
0.579789219712915
0.595646550798156
0.142811436707334
0.648459398448847
0.662501617316957
0.537500951847218
0.361893659624311
0.208996777533726
0.56958639850442
0.395768591020769
0.221955016354973
0.574659399801337
0.133607931118416
0.152803542978681
0.731052568787752
0.212503808461443
0.502579836873435
0.607399177515072
0.472237703276472
0.14281802367923
0.442004985691432
0.0139392550619674
0.111409450766261
0.488936915682664
0.0185414830591384
0.576896031884295
0.592184759901977
0.70521283254151
0.696467435719123
0.120349496532051
0.620656367993752
0.493174555092741
0.351527592613755
0.110526663438475
0.59046788309838
0.392934943470939
0.10809903041463
0.591640593760758
0.615628314122697
0.681788988309651
0.644400726926749
0.6428252335578
0.532440664280425
0.737444049032562
0.449063924308148
0.226501609873379
0.642139189177765
0.582795933094754
0.313009161439815
0.68500589389936
0.692581501685936
0.555216512329313
0.707459485212396
0.264885620336668
0.179350481096873
0.697897375493361
0.370511687952363
0.505247687031289
0.650324071275451
0.421931342167997
0.595560699850093
0.682945092963438
0.692928868948936
0.68789510743408
0.532425239685473
0.474155808932407
0.133424743223938
0.656193543832672
0.684477042375333
0.691462582794652
0.423370224503418
0.68686781441091
0.424046057901871
0.694170873266498
0.696477170839248
0.728017160374708
0.684004730763298
0.575936804763867
0.343664624749378
0.649553268903435
0.533914557237444
0.225112824460617
0.698733639960787
0.583004515715577
0.632960108631892
0.509128180142095
0.520381500217132
0.69502087665882
0.665242697125271
0.521848675693784
0.255426417274127
0.607166996829135
0.6775570374782
0.67225178948499
0.519669036454818
0.673961769562669
0.48751175781686
0.711204156036095
0.570464707582714
0.392921258850029
0.704909627700829
0.652778306880971
0.598258386038523
0.520449370320641
0.455767703563108
0.385735573653843
0.518942854959491
0.534163380887165
0.655433483637051
0.590813547012496
0.668447827893348
0.330120869435382
0.545713659226403
0.515383887467624
0.607398764596427
0.157988504694054
0.287609430781698
0.643431218697747
0.676223540741517
0.635278785871151
0.463136744868932
0.654221297053816
0.602491896264743
0.142747140449263
0.23822791514255
0.245835008362
0.0702054016239995
0.519496242073002
0.143890091427725
0.0978677613781986
0.293325672610306
0.132194543009236
0.289759752653571
0.108361187790707
0.370214193755441
0.372981682738017
0.187342381708528
0.180998574408964
0.388476721413747
0.36368782065145
0.0758267505775307
0.164798007687744
0.203138992576477
0.412393929796788
0.130982439663977
0.375923623401436
0.414894143131306
0.195536744306822
0.219889692178131
0.412942011599676
0.176562692460351
0.278094366548083
0.375476509700245
0.189838852701215
0.279042098001107
0.169175454588854
0.441505799001968
0.511785089133205
0.567797673506321
0.226011125823516
0.335332389144818
0.302324856908948
0.166021612516793
0.423353006017644
0.604897780983384
0.0434288335846054
0.664172698521174
0.542855354606166
0.727593283508851
0.126358750696258
0.35405364750424
0.295425740291494
0.14485989351207
0.277180393494585
0.309997489984453
0.44968249646832
0.841715697748554
0.172114034942176
0.30052921571134
0.391220861848567
0.664913444738084
0.414632787254456
0.504553911200864
0.566958343591934
0.5225300751092
0.451801408006503
0.267499847231245
0.299049306862463
0.203422524918702
0.590302923257641
0.165093787453334
0.247232373864723
0.261068316831705
0.247473447613751
0.296891930811634
0.407514623648742
0.368492515433881
0.714164097501108
0.199377777780648
0.62636419471016
0.331181922666456
0.169413661379475
0.280122094118481
0.408070166797953
0.578542903323772
0.376352592642404
0.36305392664063
0.570052884081258
0.633734282019437
0.218323157142469
0.201924935299138
0.533050020423983
0.7090600239843
0.526452921872597
0.672649239725383
0.0799346330031727
0.637175585453442
0.551290736756912
0.202825224582888
0.295120359909416
0.23454818252391
0.312449487533235
0.332438972251849
0.492887912400045
0.537332118310407
0.127446540862035
0.359755729123586
0.339267010743798
0.330278047205643
0.402274876502631
0.181298371185432
0.475884272602636
0.473220408708304
0.192392080837333
0.320580331335797
0.666032770243539
0.26244944689216
0.240917717309905
0.319733642924138
0.350165344600083
0.203152062635941
0.0371908787540247
0.27348194235422
0.36408044864998
0.0507626773365749
0.641861454642662
0.358608181766958
0.459710649302454
0.43000345436782
0.144175655833
0.280589604286241
0.52546473368901
0.307663098149492
0.596846177827366
0.355239307334352
0.513639811434061
0.394142060654291
0.364262862946592
0.52278450301308
0.489702299128187
0.459703673410731
0.247514015179253
0.625226217010686
0.0399255917480739
0.504840621788597
0.540143044251215
0.270547618847043
0.2891633141747
0.254784636523782
0.529998863810695
0.418197979312227
0.56279948392134
0.537761943364681
0.523293225734271
0.333526251893321
0.412688491182918
0.322445587064824
0.66633290872293
0.168762782793492
0.477863608425807
0.619572094687528
0.129126191423098
0.216741896839388
0.666120497769603
0.535878935156207
0.403401986454247
0.461834384015921
0.489004922119205
0.581073996929001
0.369532415647523
0.613938613860594
0.612851950044249
0.482837870844937
0.312462878050967
0.564436882824695
0.500591120397367
0.62521190600967
0.629830196438273
0.434347612454642
0.364698189022951
0.505157504778286
0.590078669036907
0.474763597430199
0.60573656344668
0.685239460822868
0.518535469255379
0.272482695365718
0.481081578889254
0.623666386447138
0.597115820960838
0.407190588264202
0.294070006896414
0.213596635919147
0.560879611687526
0.229251327379879
0.18223037416659
0.306399713561825
0.292899444613692
0.461356254800783
0.269242978894528
0.331168062303131
0.359497348919261
0.635740723898434
0.545073704274423
0.439153339281443
0.689057371944603
0.103751589883642
0.554591604423271
0.331290944274686
0.503248672832867
0.411013976146773
0.684370824899579
0.591482662387314
0.638285249482757
0.474899699724513
0.571974570363696
0.15460936733154
0.436062714948831
0.571601599637746
0.435874550772307
0.329322760772349
0.530311766617877
0.334474290898643
0.534208640568419
0.289530173893668
0.638986607482834
0.668946122212074
0.261110128807276
0.388758648755384
0.0144593296445881
0.0570799756059089
0.125605161658516
0.202384234935025
0.43109996994533
0.238256580982251
0.514368463794287
0.56702834325707
0.328942598006248
0.401272470809113
0.18685444530379
0.205391846563405
0.0698233607490466
0.433623083988948
0.475041455957805
0.63567992126503
0.427765947491816
0.252957512423215
0.322388698132158
0.645650859001002
0.349996169791457
0.716454663197986
0.679906150269184
0.640707688601022
0.649065982418532
0.534955767966907
0.176530283743232
0.637583435091136
0.626506549281328
0.0764827492271805
0.553494142400727
0.239812054463525
0.0658105456246099
0.441291618579935
0.106583298378269
0.575266167274269
0.512988709465985
0.303506945557247
0.487930852611774
0.475926106555098
0.442059602288773
0.572097203123082
0.724629204374948
0.476082304277046
0.237720883268673
0.546834125074725
0.66417850749198
0.691740995475815
0.694038310715182
0.733302389697207
0.60558116755335
0.813158725330205
0.714797199752787
0.373018455972266
0.718491983901259
0.254195338395201
0.350368213717901
0.263171679451741
0.356864969603756
0.658658538833013
0.334654360256349
0.523186771574291
0.723504148852866
0.323955180667122
0.175489607568579
0.623220223995544
0.644339659041625
0.558027351025459
0.610983636596454
0.257029390648079
0.323719466231488
0.429904237604902
0.701053618239144
0.62373869889901
0.594822746844555
0.490846829284223
0.592475234373699
0.145028943564732
0.734401395069169
0.0931257920197028
0.540790644555106
0.624342532972788
0.574902376571953
0.323627978438621
0.672517026728893
0.692386465669205
0.651938095564212
0.71785869295928
0.660848635356876
0.361348406215356
0.323964530835812
0.591742070805673
0.267087539030211
0.343237506298479
0.638735876263457
0.668563574883494
0.671910845377587
0.216127019631122
0.684997648099513
0.437199026652787
0.625372497360965
0.384774669210162
0.713640100654239
0.602986841776987
0.558518803169852
0.354758805983241
0.548176195260559
0.704618325332426
0.544996314223202
0.380234380489774
0.5888625897549
0.415792549998417
0.561447561138165
0.698385661204345
0.333323683661407
0.33490816733731
0.48493727332118
0.297592379070605
0.314629901050612
0.621079960024201
0.103627005856694
0.634286128470704
0.501899499565516
0.352687408239966
0.511578910666527
0.154922452567895
0.316944253141368
0.528772114843272
0.237060114554052
0.175837012989485
0.257567404588408
0.396408417770494
0.207545592172959
0.405902576483158
0.448497966985002
0.444527191855495
0.269422733779856
0.65214028839739
0.155188988468984
0.305264517021996
0.235304850096269
0.192661891224437
0.488846687585756
0.378714225833553
0.300704781527215
0.233737060054097
0.110081716886039
0.363786212962798
0.360831128059244
0.431196824307502
0.0333409789014701
0.339846795407404
0.523660242248491
0.265200406650863
0.0871252063803585
0.22888580133168
0.525893023547261
0.14536776527049
0.382174050031315
0.173705075503245
0.45551703020806
0.21346422281568
0.540686484051936
0.687413061508839
0.244194813391313
0.72808915074245
0.142752387576926
0.162371695431494
0.187962633689075
0.329971504035608
0.428090794421679
0.442323843699123
0.198571265779486
0.432417640268114
0.288766744615223
0.238432017508144
0.124216371031092
0.405445591232629
0.539929721888446
0.673442803543669
0.374007735787745
0.179553535011753
0.200686499593819
0.315424245653032
0.220759101771749
0.668557977202534
0.22321345278179
0.145944996104774
0.532964821355396
0.328738106102668
0.68682754969806
0.25582719155672
0.663592166777951
0.297813305408889
0.346294887348519
0.366092670723198
0.250478313480391
0.622445283223528
0.408984905628533
0.5060081723704
0.400932611143319
0.479682882052842
0.651003932296276
0.286021271807787
0.292068809772163
0.145816161592966
0.385585107668562
0.405971813730449
0.148255213397124
0.243326970481033
0.4777992128494
0.495364998829264
0.670339137765518
0.670029276790331
0.160352955742723
0.269849597083595
0.314140991338099
0.644813655715888
0.343043986889264
0.562091258960318
0.178618071243912
0.214806754649087
0.453086455870249
0.28648272978012
0.21350140608055
0.377525811450181
0.342592252390484
0.253493201542918
0.255534551197185
0.279188836839661
0.658057461700944
0.267429519904321
0.078837936433646
0.0810616947603021
0.230220455101353
0.473915312894272
0.397394282376848
0.32766432220418
0.481287277123289
0.218269744756528
0.337254450659927
0.535361355791118
0.0503561342091172
0.351856682475125
0.238118020146631
0.166393348168698
0.372753269280723
0.262916060634346
0.250411766669243
0.523442513203754
0.118272752811672
0.259782122515036
0.156559412693192
0.380417580827644
0.352365529760287
0.275074229543661
0.103635429742747
0.439079009344013
0.211816724940429
0.240583749956389
0.146953913563745
0.338356631366515
0.115302140652804
0.540635920570937
0.196324342043274
0.481061687495341
0.616355904910677
0.48708312593656
0.226226715727664
0.333094751258637
0.375814158071162
0.274162915281665
0.269450167776689
0.600653015891106
0.129281768592347
0.135901762147213
0.148424333406693
0.470006914482187
0.562765439321961
0.189992145392207
0.58660146863069
0.426692278265686
0.519836074449346
0.429750937461564
0.695692122361854
0.548681912021845
0.641863389108773
0.49780633798256
0.210654661479841
0.254129033124581
0.434248741223894
0.224065530934954
0.219887307881078
0.60699630611929
0.293594684295733
0.521715851341745
0.208399858142113
0.229799210348756
0.230489272795892
0.583741688818696
0.643465951881553
0.547575688345975
0.261505773662934
0.189354063660951
0.584482950168317
0.341900481101653
0.576498052520438
0.150392180874628
0.603280900839934
0.604928195237766
0.298989444825751
0.457355393199075
0.151802951557435
0.270166394780267
0.171927366634613
0.251932487798929
0.518360235314215
0.718530175520256
0.598329357295355
0.51454758246346
0.713455161064391
0.717690363377112
0.460734439657294
0.647828619032545
0.474678868123351
0.493989034205728
0.406937859435314
0.595296352818728
0.145965115884454
0.323507618407793
0.51314312500949
0.564615070068336
0.21058389622837
0.336070609351881
0.626485687632251
0.551701406063525
0.561683776145302
0.513521260050443
0.562227546048559
0.599562697832581
0.502467871983091
0.46462956250169
0.693884761114161
0.413775017463001
0.338406799836295
0.475030981746087
0.687893259919745
0.250083540261029
0.0925720896631714
0.446474474694609
0.41711570001339
0.43441693096847
0.651182661782001
0.616444955346294
0.326246599414004
0.4123134597286
0.572563353946531
0.541587843074832
0.391498165369028
0.359137000900958
0.570725699490488
0.248436100176064
0.647747095916849
0.55021635679555
0.324087588104422
0.617662011581735
0.571666185509622
0.214299444149466
0.633094629273558
0.365410998845345
0.362760148813499
0.12859327222663
0.54136609508019
0.589795966399514
0.562285051318504
0.412073575405132
0.331844286792844
0.3271467680178
0.632177464019824
0.489090977334877
0.2000129311601
0.322679662072171
0.398823468343976
0.265346710500865
0.544590647157665
0.344315322836337
0.102224978655729
0.614986491108203
0.506816397443407
0.53372713595776
0.628003452997173
0.359526175449533
0.704667043349022
0.447259973515738
0.429917847111712
0.643377089049901
0.304275850203326
0.540947952884998
0.1461515258214
0.612586596937606
0.355324824819505
0.505411059740368
0.592496618269005
0.0751953070629183
0.159812849976948
0.450012225064796
0.413809759930267
0.342066213070503
0.669707948018478
0.563165562009429
0.425807837030322
0.568125695820987
0.0950518370464981
0.409349147116606
0.555727581771253
0.154321823257626
0.222790782199185
0.696296483889558
0.570742580934691
0.340060333967434
0.440770183572719
0.677750276938127
0.657422745297781
0.235293362349378
0.588153371460723
0.241758111801667
0.235275768673748
0.592012125454999
0.221089004261768
0.574212164427837
0.582251945419962
0.63293811352423
0.314287524047996
0.482380883484155
0.619215226839992
0.582226138510678
0.307278779871115
0.490177830519545
0.719738580667447
0.553026319337556
0.386827899088101
0.569056440507783
0.665129222920579
0.346066601775672
0.414795678163838
0.497313168808587
0.62035701439825
0.589361243264675
0.50287148013064
0.604998349303526
0.704346351026168
0.159085275959218
0.40169710183357
0.625767107806184
0.49457732284144
0.378921937999288
0.35346537727826
0.458407718844872
0.513893468934801
0.56313418036208
0.648093348298338
0.475824286520966
0.460718903841341
0.41899271954597
0.63832189108355
0.194246665956575
0.524280401220506
0.581455368127176
0.656684200446143
0.550474718454887
0.594379191598771
0.546358354074971
0.64916885806886
0.24716472576102
0.223168577506045
0.567374126975616
0.431770459518299
0.51677909067347
0.40503515410988
0.65281017435303
0.35481917706171
0.566405907055704
0.611817129976643
0.604096071875459
0.413914441102602
0.376503164503318
0.708525445528015
0.309428591522858
0.47336480149909
0.17715940410967
0.473028996662983
0.501772720353799
0.493310836057401
0.558483927620155
0.554191231521144
0.415406103227103
0.56234121702893
0.550909370347526
0.17204312599922
0.491931895825665
0.563115279126637
0.366231833052424
0.676913555002408
0.2718676663275
0.566634890361078
0.505194536327899
0.252349266025205
0.640132888725191
0.588007492830924
0.382069661660288
0.537702770902558
0.577668521962137
0.408310749863895
0.345753373920156
0.668061772024385
0.241197681767032
0.63196649201551
0.669913619511436
0.339902845845269
0.127172517295729
0.486071860066954
0.107434101097648
0.579315278247878
0.193367937367927
0.329516232312095
0.547544808278934
0.221219096110987
0.442919315320632
0.293094443718956
0.292552616639699
0.662199257019354
0.263598018607547
0.167274396163961
0.327228114854677
0.353735627252696
0.669771513132396
0.566453247242187
0.218592215331063
0.259771089041033
0.234157712661636
0.212049430617346
0.395822637579737
0.247422990187436
0.575480016895422
0.122765032876382
0.383869963238324
0.316852396862615
0.443107540643565
0.203671885135794
0.362473093623518
0.307216879177889
0.313636807589025
0.145283640920993
0.36045035338391
0.15225896093081
0.389111103675285
0.222198784305552
0.516083732991043
0.323240096458286
0.366413244014891
0.286290230656773
0.16965801257798
0.441064606537179
0.353317047920399
0.22933698546206
0.15999385131923
0.656987077671117
0.564761754929073
0.433867901421077
0.368402389859133
0.306631909868726
0.322376680391657
0.289761768554116
0.425895910237683
0.190659701876491
0.122277329430307
0.570071090009439
0.443240623997639
0.355881323970581
0.276129619620839
0.302701556629688
0.178955978840847
0.513458542636581
0.449860886908675
0.309153783093715
0.245258395809239
0.514772986488053
0.553040313502961
0.290153681939807
0.413219822411489
0.089530053164437
0.274565677934175
0.194587240253934
0.249005854898556
0.347287413942385
0.312235310658697
0.171409847545645
0.419940800353513
0.117298530126547
0.282902643670902
0.641827876312619
0.326499483134114
0.251783416142761
0.417168047624266
0.312941216995606
0.595499843351545
0.591648195916939
0.578924348478421
0.255238768312826
0.234206928308432
0.575691028031999
0.659890035225748
0.425574985909078
0.294980601767773
0.315099366340907
0.229153643505559
0.272539222085219
0.407042678833323
0.444840248736125
0.301004228900071
0.710632851521597
0.277375957746941
0.227039002452394
0.208655674204384
0.226409521305703
0.401469033281282
0.375653544531779
0.587590592631203
0.122182431654836
0.259918193492751
0.202805445031609
0.298301233007065
0.214359342188247
0.129697749901966
0.379724386725735
0.191106809113309
0.385254481793349
0.232695194961352
0.273740398675874
0.286533120101091
0.0643110471128875
0.251358451779956
0.242310610724885
0.333084653566488
0.222543028847012
0.237794694187152
0.0992252504108592
0.571637413934351
0.234626993296839
0.150151964745336
0.212189187787434
0.287198385223391
0.245009023750745
0.17782645005221
0.300688442134495
0.485313767246333
0.578462011539007
0.565628867478913
0.24797322637994
0.537445920601378
0.61190635079034
0.597929799747022
0.398503266966177
0.670807330865903
0.279436045508282
0.501509791120569
0.457995791813072
0.649302783232904
0.296028186606652
0.503612895141316
0.197836294758126
0.531338995604531
0.635320839750015
0.561995067482938
0.593200298919172
0.384930571773355
0.538525334551973
0.514749709155788
0.501302610761703
0.649010647228226
0.527674777645505
0.458092180085413
0.529116562128944
0.531614915158732
0.156935523626334
0.145217016696566
0.19145509907055
0.481084728115009
0.551978136936819
0.586888108012263
0.187162216198731
0.392532056364739
0.578736805836797
0.581842784904115
0.352504761313707
0.518982192826081
0.52303708905777
0.346439427741527
0.331747709730186
0.301757198395156
0.546863869607733
0.294250654090774
0.598887518252422
0.488031529393911
0.617395020025485
0.102261960869041
0.496138382698603
0.268191688526607
0.442228586500093
0.184769455393928
0.320154661788684
0.626828469028867
0.557500311315095
0.227226168935154
0.232722472766921
0.265223678329952
0.498541817961915
0.0312776846456206
0.5412346330991
0.46008816700284
0.49608687633224
0.272917164496178
0.363275687443515
0.35154276105012
0.217512970207191
0.626020539158122
0.325678856031148
0.362426503491679
0.25547270688292
0.267872704026692
0.635576886282413
0.256128355912339
0.499476017607144
0.390333935353678
0.579835890169826
0.320718746332197
0.60053279886608
0.214737173622837
0.0740092946480944
0.341793013857822
0.351613530001652
0.548147128832125
0.0803317547045197
0.319849540718689
0.31590756690386
0.552205283663838
0.085012049631547
0.291247972163174
0.338313218241064
0.244402567606598
0.376311180511799
0.481466325940622
0.195838425656115
0.293481507464703
0.713377848734867
0.152783508846962
0.24832578209255
0.234848874123019
0.451942879765071
0.556012234603531
0.415169990134487
0.328226417926815
0.651346237775179
0.383563479148115
0.161968391382826
0.495372787925287
0.415460102904977
0.155576033594231
0.358528865795106
0.443705381991087
0.1809902588662
0.382608623085334
0.150916167013571
0.635108713395937
0.238492918317621
0.462281018425218
0.417930849575784
0.301636291863367
0.633007176821656
0.447823354955213
0.0447377868672667
0.398034986206862
0.522824447302107
0.400080636503398
0.530914110584414
0.605349660538354
0.158125578279323
0.0941064023456801
0.376509652542859
0.337201941975523
0.527287747833544
0.643650276177431
0.576377899577828
0.205589476092857
0.482826436650356
0.475569809196728
0.426108174010639
0.636072358784643
0.280091282728621
0.330083241490496
0.46020571026468
0.457399562597825
0.599874604774636
0.520043475595809
0.596348658627887
0.33684056281646
0.485918453157345
0.549389282992445
0.406720439640925
0.198916362922013
0.477917524484511
0.51973764072502
0.378003584430654
0.337367314846736
0.350999783384453
0.525221576249878
0.40375176505318
0.369960911238883
0.555114205553086
0.277029205990584
0.660472938426107
0.487596465313098
0.655895969042277
0.648114841149873
0.564556144718169
0.522022514250561
0.273902265818575
0.286148478808457
0.286607061121012
0.682487607396222
0.451435535355948
0.415165507937386
0.663950431185701
0.292539777265246
0.357378118533712
0.273848047423846
0.61582155294188
0.261264215018677
0.567470816169851
0.256500220291536
0.643367566742378
0.2500656513832
0.424691587229947
0.294532590112974
0.449012943450736
0.471424617744401
0.519143511180237
0.650837925530451
0.530578686784795
0.623080331321384
0.610564653331474
0.460819926320685
0.499126179328625
0.40910890285627
0.565484172041344
0.284989389101858
0.457866610319361
0.39988821807946
0.655287482705653
0.277407315277393
0.464941830060311
0.651998751716
0.269290322692036
0.347798940296519
0.393521248671866
0.57504894785883
0.400717554030637
0.568130186186755
0.377269554235127
0.54941076524328
0.434400732092195
0.434905464280545
0.46090462885435
0.607894939023619
0.097373139606888
0.567436338269269
0.464418875993001
0.528920817796215
0.392373218455285
0.109553313112652
0.285303656592793
0.278500852847046
0.362633018905745
0.422867704483107
0.072894031993854
0.30769443750098
0.289852733177849
0.637177523014407
0.38837298969384
0.300540449984961
0.154608488945217
0.373650886295104
0.309274478609742
0.248795095830009
0.656176444785026
0.247170330760001
0.241204957004792
0.214977352335528
0.152583804121179
0.52451433423689
0.370009376983531
0.370311191638498
0.1377246524444
0.223974946844479
0.205408292487273
0.222870689143098
0.583400851141147
0.130428396543931
0.0795648547550986
0.296925540154749
0.512971888306814
0.371299139938557
0.230640646219686
0.379069848285295
0.627716761856397
0.160784427058589
0.309530654719448
0.415448728505448
0.252103481501883
0.520895141117679
0.400660852133843
0.112505817673386
0.21532298004552
0.0988539951630998
0.399761394998171
0.25981502879079
0.589357170503231
0.0768115177350077
0.418637329280244
0.319729389605493
0.366893584597729
0.614161019062418
0.343220059160366
0.630104554666866
0.245007116665571
0.22551428107358
0.499728770328973
0.278919836767539
0.211342243232463
0.190144942479349
0.423979383556999
0.240212391013638
0.231805954053847
0.207865313566773
0.335578848631572
0.198479441708877
0.603909173166349
0.275024732156551
0.146636260078749
0.288895508510768
0.591839769399709
0.158636047920278
0.539366613597932
0.333556767301483
0.234748406913426
0.0756553427653732
0.120586606584453
0.453074823068721
0.520899566279565
0.325182955040424
0.380093976755764
0.275947413302574
0.429921726262774
0.100304995586349
0.778113035476054
0.459777304445358
0.189763353887347
0.553688565515925
0.237633910169157
0.233627467066049
0.0752116029265314
0.261852949429111
0.36276062999099
0.0895559880369328
0.196293474671037
0.178881762340873
0.152506627647921
0.133630773741055
0.278855502843941
0.258398939384621
0.391765696658142
0.383428414870396
0.135924331056678
0.296379432077865
0.261401433199942
0.436757955476541
0.0495292397341488
0.255651289745015
0.311657123716592
0.562396778776766
0.267940099704662
0.186530779008501
0.717480366946989
0.0954859217580186
0.400949629891402
0.229470226270263
0.174252576171109
0.41482087204378
0.422526987708405
0.206326536502096
0.109573649346554
0.349251966909018
0.630094678073728
0.615213481946546
0.637376230088784
0.532604204583654
0.324706161342633
0.521982373785225
0.198714399829952
0.0845574807382944
0.372051091184809
0.194037445774234
0.475706333237222
0.136237986559539
0.191002730474895
0.280376274045058
0.421455852863911
0.172688150924926
0.611205034205088
0.517108745195092
0.196138691869779
0.105353941880482
0.0817758728103002
0.156805883535914
0.343390307850203
0.537716746964759
0.414068593441772
0.200460346438426
0.26613868378499
0.304615838312269
0.166090203132279
0.471308876927583
0.503801487549947
0.372428217954486
0.162012324105408
0.156874631504577
0.381534127112532
0.490758790088415
0.429382481194613
0.647681665782036
0.359147127053511
0.443780969396553
0.297067616954957
0.406348078174783
0.432703453473954
0.518261911233765
0.543290839018461
0.671669981202592
0.161099975754574
0.224365261836703
0.457075554291958
0.461124254422404
0.592222651826831
0.401565244897703
0.238647825280834
0.578583684385299
0.621972237682071
0.210286420005986
0.190462226289361
0.498491286346423
0.359391824007049
0.244567310114379
0.564416510693288
0.373246961609156
0.318356479442759
0.683118920204074
0.408461055536254
0.40678456529654
0.312392743288904
0.386338798009483
0.325574356984264
0.479064991982575
0.478702370704741
0.301203886145129
0.136803316671663
0.603002920838559
0.459393657844618
0.518923559189316
0.615332051431889
0.337240301197621
0.582879694880921
0.578881734552751
0.24895131815049
0.583171218167936
0.364565993823668
0.58804031052877
0.275376618071902
0.658994782397888
0.524143972573222
0.555493890540968
0.669649801751362
0.502025802071244
0.451190870286025
0.372203938123766
0.572547434014702
0.534266894703298
0.435564466451232
0.59193624932912
0.463912539151164
0.444946951865431
0.552436726573167
0.359533080799421
0.668266681715795
0.655475015655145
0.588796472960676
0.619671746730501
0.363424242946833
0.599956420999205
0.56209041350401
0.507214249747859
0.700766408523016
0.489749681665522
0.300781187763219
0.490756461813968
0.278161624756692
0.583338291324961
0.586984076711133
0.588669692018456
0.489545102648058
0.339806465033407
0.336260752021853
0.28044779013046
0.577549482715981
0.428471781127096
0.565389844213131
0.485414420935286
0.40097216927323
0.571077211117508
0.277509251860274
0.423053684160703
0.696267282057226
0.433630764212202
0.173359854659127
0.193911440674196
0.532074240943085
0.164177123712455
0.495966939568905
0.60959465033714
0.161402600651727
0.215415016574376
0.68680273800583
0.503436393894273
0.437923523647815
0.543677613067844
0.168877093657055
0.304766794215928
0.219676842886129
0.626893000086689
0.211105898694719
0.561944951805646
0.156439979878839
0.101237161156813
0.323983437495426
0.168884473180724
0.666508646522765
0.559648650771037
0.20895866286495
0.0813181633992258
0.142134076709786
0.0833684768878021
0.398491777159482
0.216201989983954
0.559970895122925
0.324861444455655
0.720481501672122
0.248474572081393
0.339357877278701
0.610582842417249
0.60070653284909
0.237456276964148
0.563417123662938
0.308990269308935
0.707680830631587
0.288663474190801
0.52050596346107
0.127096261573052
0.338990563235624
0.726372331294818
0.629087412066875
0.065951724143357
0.682685108698878
0.215746886880582
0.198886598065485
0.663210942634816
0.691072450701094
0.372031095294086
0.195696386322012
0.451366106839445
0.519142322116766
0.497684338843693
0.274490121907492
0.12644794042374
0.233404956380873
0.65507224493798
0.360686639050523
0.658680646197427
0.198988311677426
0.258065188788391
0.208958934093949
0.672530600231882
0.595429154556477
0.626373139101474
0.196732706921443
0.692881279893137
0.473690644912679
0.400751583509151
0.202196326774465
0.70918101955415
0.509834187258256
0.710544203030098
0.743869551335866
0.725056296868185
0.704857111519083
0.65667098165023
0.458715364100807
0.15037945510122
0.733922455519769
0.612456113816333
0.64016146122013
0.147017144285873
0.626499747492029
0.545875675764181
0.480772484655289
0.656123333628685
0.236311030049893
0.57339447750299
0.57809281671546
0.447554003385138
0.5721463567719
0.53739247886712
0.622490891592373
0.340749848943136
0.672101824069175
0.685124229771377
0.266593748127258
0.694585836494971
0.670435463135419
0.611222699471474
0.390612853710707
0.137327028597088
0.565427500236623
0.552358625965025
0.65030182058968
0.60855822439153
0.391040671130829
0.733604762352997
0.531362155161725
0.146930112109352
0.382819203501535
0.34245948863349
0.72302479632029
0.541716071551085
0.426287537925446
0.684727577055278
0.580477994790566
0.503284871168706
0.728011059727124
0.269229892847024
0.595051490409586
0.699669639666276
0.726606301693485
0.557205892994771
0.427852522828778
0.372473458198446
0.109276731692646
0.099954169692715
0.689257728248962
0.34373606104019
0.748264430144242
0.392003977486429
0.142330951843122
0.297715070100038
0.475423910692937
0.140191081381374
0.425333879908662
0.267878301082112
0.183468478213632
0.252741496006461
0.14180252987313
0.669446543599627
0.595797248748009
0.632935759764898
0.735613668443522
0.459633615260802
0.535339494324507
0.272378810855636
0.559360328656163
0.167559078313734
0.237536866693399
0.23214615491049
0.0781865935529767
0.755752910900753
0.558183654082537
0.584763994839103
0.636120302574839
0.238964805333903
0.0940735256771126
0.252982468963075
0.229946708038561
0.398224107704328
0.312680019918197
0.37483449906696
0.307951086766058
0.541246747639929
0.636394056868372
0.588838735538828
0.28182769670896
0.561923733436063
0.522351405703816
0.663322283898863
0.448149393878933
0.670074202777136
0.60537078292216
0.329455368333329
0.268795234657888
0.665516082839426
0.542378560352496
0.403486027662964
0.593132281679572
0.144063137419002
0.30292614436429
0.711233272347362
0.634566752123704
0.431492250207172
0.265553442351141
0.663438511153903
0.478595900970466
0.341949359867344
0.421731698746387
0.0416578448310569
0.569941692077037
0.592085901715849
0.258037000062853
0.555969064870283
0.422327064582956
0.601645359230875
0.308974524138829
0.517278484997395
0.144246301406488
0.358972802432847
0.341134040358188
0.346179537697955
0.607953622933491
0.223425950700972
0.630775946533042
0.373600291327466
0.513115195337324
0.665637310872188
0.615588336115956
0.595640757594133
0.551358533234167
0.711023266228765
0.566708888224327
0.603222678302581
0.446232239812105
0.266337235680466
0.497010750998726
0.59472716013393
0.228868929820416
0.410010653847316
0.69020842811364
0.70719740520629
0.317703676432209
0.558191422119403
0.600489251751388
0.331394285797665
0.140234928530247
0.300062020012015
0.256221956812643
0.238787955041963
0.464085159919008
0.471177172950715
0.267269014072056
0.25145799242366
0.0431549786376101
0.545486812084909
0.333523343730308
0.490887020299617
0.80746915849739
0.608387741007493
0.670291921905879
0.257841518969058
0.601467464381726
0.634883011915753
0.671926017444725
0.562297338808788
0.566800224517526
0.186362615305278
0.396187271551563
0.657445090469042
0.508863948074474
0.132960030511191
0.580915468326735
0.168838283453091
0.394809232743855
0.561205494613538
0.618368695099777
0.601720293799224
0.362209703917423
0.4972814707619
0.347665136622814
0.602258973551219
0.354341370760531
0.209999186830112
0.586950374434609
0.53736869420188
0.634943069870553
0.509670269058645
0.611329808907699
0.505348058295964
0.430740061154296
0.549292519425048
0.687841527075539
0.678689514256409
0.255048951319201
0.615702978548663
0.67479029057229
0.636220463832102
0.436978766064054
0.617103886276764
0.541872246014266
0.580481081390019
0.512373929265221
0.662072600402279
0.583649411308919
0.317737082377722
0.347551148646153
0.481051143790745
0.445153077213536
0.353787162969236
0.511866341042267
0.591436560683398
0.523468673823323
0.432273602207734
0.0568352775577469
0.311894661306387
0.314831564825944
0.39595490565779
0.500764762771076
0.133032600713955
0.147422722745129
0.337920906058775
0.261250380228434
0.222369690599736
0.311984338318569
0.296409853021895
0.255825685271334
0.43125690122173
0.239551533309549
0.10658253049318
0.123078838372753
0.586297269153922
0.534791438394497
0.123852798862045
0.506786852045896
0.152268315194032
0.558977174227897
0.226044284525335
0.210565928678082
0.130240040384844
0.364529704953907
0.220512254824772
0.352287979250242
0.264403742108299
0.12672456215637
0.37873867050067
0.290690918203775
0.199788871092003
0.319296331078856
0.436227751814887
0.189797854886848
0.17122907600358
0.491777702885252
0.311702051256638
0.317573735719667
0.212891626707343
0.184628712103458
0.374862972067115
0.215562209145841
0.318332581992665
0.379381071137863
0.346526453007684
0.0309126045028008
0.659376898918596
0.0484420785140613
0.417096156784081
0.197937241285094
0.133633956412856
0.497368066154396
0.560312865643538
0.540476351023522
0.550791596259618
0.289181037978237
0.385251579128759
0.561540331369115
0.392377628972722
0.529608269891838
0.382879799014379
0.464890326504426
0.323130336055063
0.534151989760627
0.472204887851399
0.0313984202738982
0.122972227122419
0.0914496478347023
0.19978968239612
0.258438256009213
0.268221599519015
0.131187038719546
0.289185015251094
0.359378110716787
0.25671061267325
0.324788925368659
0.154708431157216
0.280970765617396
0.501675462362706
0.103768501180856
0.322306255153398
0.478328075931455
0.486487807728055
0.556018991234297
0.297691331343195
0.321801605770902
0.246378477041271
0.159176785173479
0.139417347582932
0.318337587250814
0.355091154673938
0.407712968858039
0.197008024257056
0.409194252814271
0.339354072275514
0.265437816686291
0.354758868378783
0.315276437373835
0.243831825100709
0.336423008126262
0.35059938519591
0.170020162314837
0.120176937213593
0.336619885376821
0.129607631881141
0.302557938586804
0.14258116280229
0.176107286193366
0.518963450505755
0.251453686651521
0.41133252462255
0.493413116042471
0.586415932547611
0.511856636009326
-1
-1
-1
-1
-1
-1
-1
-1
-1
-1
-1
-1
-1
-1
-1
-1
-1
-1
-1
-1
-1
-1
-1
-1
-1
-1
-1
-1
-1
-1
-1
-1
-1
-1
-1
-1
-1
-1
-1
-1
-1
-1
-1
-1
-1
-1
-1
-1
-1
-1
-1
-1
-1
-1
-1
-1
-1
-1
-1
-1
-1
-1
-1
-1
-1
-1
-1
-1
-1
-1
-1
-1
-1
-1
-1
-1
-1
-1
-1
-1
-1
-1
-1
-1
-1
-1
-1
-1
-1
-1
-1
-1
-1
-1
-1
-1
-1
-1
-1
-1
-1
-1
-1
-1
-1
-1
-1
-1
-1
-1
-1
-1
-1
-1
-1
-1
-1
-1
-1
-1
-1
-1
-1
-1
-1
-1
-1
-1
-1
-1
-1
-1
-1
-1
-1
-1
-1
-1
-1
-1
-1
-1
-1
-1
-1
-1
-1
-1
-1
-1
-1
-1
-1
-1
-1
-1
-1
-1
-1
-1
-1
-1
-1
-1
-1
-1
-1
-1
-1
-1
-1
-1
-1
-1
-1
-1
-1
-1
-1
-1
-1
-1
-1
-1
-1
-1
-1
-1
-1
-1
-1
-1
-1
-1
-1
-1
-1
-1
-1
-1
-1
-1
-1
-1
-1
-1
-1
-1
-1
-1
-1
-1
-1
-1
-1
-1
-1
-1
-1
-1
-1
-1
-1
-1
-1
-1
-1
-1
-1
-1
-1
-1
-1
-1
-1
-1
-1
-1
-1
-1
-1
-1
-1
-1
-1
-1
-1
-1
-1
-1
-1
-1
-1
-1
-1
-1
-1
-1
-1
-1
-1
-1
-1
-1
-1
-1
-1
-1
-1
-1
-1
-1
-1
-1
-1
-1
-1
-1
-1
-1
-1
-1
-1
-1
-1
-1
-1
-1
-1
-1
-1
-1
-1
-1
-1
-1
-1
-1
-1
-1
-1
-1
-1
-1
-1
-1
-1
-1
-1
-1
-1
-1
-1
-1
-1
-1
-1
-1
-1
-1
-1
-1
-1
-1
-1
-1
-1
-1
-1
-1
-1
-1
-1
-1
-1
-1
-1
-1
-1
-1
-1
-1
-1
-1
-1
-1
-1
-1
-1
-1
-1
-1
-1
-1
-1
-1
-1
-1
-1
-1
-1
-1
-1
-1
-1
-1
-1
-1
-1
-1
-1
-1
-1
-1
-1
-1
-1
-1
-1
-1
-1
-1
-1
-1
-1
-1
-1
-1
-1
-1
-1
-1
-1
-1
-1
-1
-1
-1
-1
-1
-1
-1
-1
-1
-1
-1
-1
-1
-1
-1
-1
-1
-1
-1
-1
-1
-1
-1
-1
-1
-1
-1
-1
-1
-1
-1
-1
-1
-1
-1
-1
-1
-1
-1
-1
-1
-1
-1
-1
-1
-1
-1
-1
-1
-1
-1
-1
-1
-1
-1
-1
-1
-1
-1
-1
-1
-1
-1
-1
-1
-1
-1
-1
-1
-1
-1
-1
-1
-1
-1
-1
-1
-1
-1
-1
-1
-1
-1
-1
-1
-1
-1
-1
-1
-1
-1
-1
-1
-1
-1
-1
-1
-1
-1
-1
-1
-1
-1
-1
-1
-1
-1
-1
-1
-1
-1
-1
-1
-1
-1
-1
-1
-1
-1
-1
-1
-1
-1
-1
-1
-1
-1
-1
-1
-1
-1
-1
-1
-1
-1
-1
-1
-1
-1
-1
-1
-1
-1
-1
-1
-1
-1
-1
-1
-1
-1
-1
-1
-1
-1
-1
-1
-1
-1
-1
-1
-1
-1
-1
-1
-1
-1
-1
-1
-1
-1
-1
-1
-1
-1
-1
-1
-1
-1
-1
-1
-1
-1
-1
-1
-1
-1
-1
-1
-1
-1
-1
-1
-1
-1
-1
-1
-1
-1
-1
-1
-1
-1
-1
-1
-1
-1
-1
-1
-1
-1
-1
-1
-1
-1
-1
-1
-1
-1
-1
-1
-1
-1
-1
-1
-1
-1
-1
-1
-1
-1
-1
-1
-1
-1
-1
-1
-1
-1
-1
-1
-1
-1
-1
-1
-1
-1
-1
-1
-1
-1
-1
-1
-1
-1
-1
-1
-1
-1
-1
-1
-1
-1
-1
-1
-1
-1
-1
-1
-1
-1
-1
-1
-1
-1
-1
-1
-1
-1
-1
-1
-1
-1
-1
-1
-1
-1
-1
-1
-1
-1
-1
-1
-1
-1
-1
-1
-1
-1
-1
-1
-1
-1
-1
-1
-1
-1
-1
-1
-1
-1
-1
-1
-1
-1
-1
-1
-1
-1
-1
-1
-1
-1
-1
-1
-1
-1
-1
-1
-1
-1
-1
-1
-1
-1
-1
-1
-1
-1
-1
-1
-1
-1
-1
-1
-1
-1
-1
-1
-1
-1
-1
-1
-1
-1
-1
-1
-1
-1
-1
-1
-1
-1
-1
-1
-1
-1
-1
-1
-1
-1
-1
-1
-1
-1
-1
-1
-1
-1
-1
-1
-1
-1
-1
-1
-1
-1
-1
-1
-1
-1
-1
-1
-1
-1
-1
-1
-1
-1
-1
-1
-1
-1
-1
-1
-1
-1
-1
-1
-1
-1
-1
-1
-1
-1
-1
-1
-1
-1
-1
-1
-1
-1
-1
-1
-1
-1
-1
-1
-1
-1
-1
-1
-1
-1
-1
-1
-1
-1
-1
-1
-1
-1
-1
-1
-1
-1
-1
-1
-1
-1
-1
-1
-1
-1
-1
-1
-1
-1
-1
-1
-1
-1
-1
-1
-1
-1
-1
-1
-1
-1
-1
-1
-1
-1
-1
-1
-1
-1
-1
-1
-1
-1
-1
-1
-1
-1
-1
-1
-1
-1
-1
-1
-1
-1
-1
-1
-1
-1
-1
-1
-1
-1
-1
-1
-1
-1
-1
-1
-1
-1
-1
-1
-1
-1
-1
-1
-1
-1
-1
-1
-1
-1
-1
-1
-1
-1
-1
-1
-1
-1
-1
-1
-1
-1
-1
-1
-1
-1
-1
-1
-1
-1
-1
-1
-1
-1
-1
-1
-1
-1
-1
-1
-1
-1
-1
-1
-1
-1
-1
-1
-1
-1
-1
-1
-1
-1
-1
-1
-1
-1
-1
-1
-1
-1
-1
-1
-1
-1
-1
-1
-1
-1
-1
-1
-1
-1
-1
-1
-1
-1
-1
-1
-1
-1
-1
-1
-1
-1
-1
-1
-1
-1
-1
-1
-1
-1
-1
-1
-1
-1
-1
-1
-1
-1
-1
-1
-1
-1
-1
-1
-1
-1
-1
-1
-1
-1
-1
-1
-1
-1
-1
-1
-1
-1
-1
-1
-1
-1
-1
-1
-1
-1
-1
-1
-1
-1
-1
-1
-1
-1
-1
-1
-1
-1
-1
-1
-1
-1
-1
-1
-1
-1
-1
-1
-1
-1
-1
-1
-1
-1
-1
-1
-1
-1
-1
-1
-1
-1
-1
-1
-1
-1
-1
-1
-1
-1
-1
-1
-1
-1
-1
-1
-1
-1
-1
-1
-1
-1
-1
-1
-1
-1
-1
-1
-1
-1
-1
-1
-1
-1
-1
-1
-1
-1
-1
-1
-1
-1
-1
-1
-1
-1
-1
-1
-1
-1
-1
-1
-1
-1
-1
-1
-1
-1
-1
-1
-1
-1
-1
-1
-1
-1
-1
-1
-1
-1
-1
-1
-1
-1
-1
-1
-1
-1
-1
-1
-1
-1
-1
-1
-1
-1
-1
-1
-1
-1
-1
-1
-1
-1
-1
-1
-1
-1
-1
-1
-1
-1
-1
-1
-1
-1
-1
-1
-1
-1
-1
-1
-1
-1
-1
-1
-1
-1
-1
-1
-1
-1
-1
-1
-1
-1
-1
-1
-1
-1
-1
-1
-1
-1
-1
-1
-1
-1
-1
-1
-1
-1
-1
-1
-1
-1
-1
-1
-1
-1
-1
-1
-1
-1
-1
-1
-1
-1
-1
-1
-1
-1
-1
-1
-1
-1
-1
-1
-1
-1
-1
-1
-1
-1
-1
-1
-1
-1
-1
-1
-1
-1
-1
-1
-1
-1
-1
-1
-1
-1
-1
-1
-1
-1
-1
-1
-1
-1
-1
-1
-1
-1
-1
-1
-1
-1
-1
-1
-1
-1
-1
-1
-1
-1
-1
-1
-1
-1
-1
-1
-1
-1
-1
-1
-1
-1
-1
-1
-1
-1
-1
-1
-1
-1
-1
-1
-1
-1
-1
-1
-1
-1
-1
-1
-1
-1
-1
-1
-1
-1
-1
-1
-1
-1
-1
-1
-1
-1
-1
-1
-1
-1
-1
-1
-1
-1
-1
-1
-1
-1
-1
-1
-1
-1
-1
-1
-1
-1
-1
-1
-1
-1
-1
-1
-1
-1
-1
-1
-1
-1
-1
-1
-1
-1
-1
-1
-1
-1
-1
-1
-1
-1
-1
-1
-1
-1
-1
-1
-1
-1
-1
-1
-1
-1
-1
-1
-1
-1
-1
-1
-1
-1
-1
-1
-1
-1
-1
-1
-1
-1
-1
-1
-1
-1
-1
-1
-1
-1
-1
-1
-1
-1
-1
-1
-1
-1
-1
-1
-1
-1
-1
-1
-1
-1
-1
-1
-1
-1
-1
-1
-1
-1
-1
-1
-1
-1
-1
-1
-1
-1
-1
-1
-1
-1
-1
-1
-1
-1
-1
-1
-1
-1
-1
-1
-1
-1
-1
-1
-1
-1
-1
-1
-1
-1
-1
-1
-1
-1
-1
-1
-1
-1
-1
-1
-1
-1
-1
-1
-1
-1
-1
-1
-1
-1
-1
-1
-1
-1
-1
-1
-1
-1
-1
-1
-1
-1
-1
-1
-1
-1
-1
-1
-1
-1
-1
-1
-1
-1
-1
-1
-1
-1
-1
-1
-1
-1
-1
-1
-1
-1
-1
-1
-1
-1
-1
-1
-1
-1
-1
-1
-1
-1
-1
-1
-1
-1
-1
-1
-1
-1
-1
-1
-1
-1
-1
-1
-1
-1
-1
-1
-1
-1
-1
-1
-1
-1
-1
-1
-1
-1
-1
-1
-1
-1
-1
-1
-1
-1
-1
-1
-1
-1
-1
-1
-1
-1
-1
-1
-1
-1
-1
-1
-1
-1
-1
-1
-1
-1
-1
-1
-1
-1
-1
-1
-1
-1
-1
-1
-1
-1
-1
-1
-1
-1
-1
-1
-1
-1
-1
-1
-1
-1
-1
-1
-1
-1
-1
-1
-1
-1
-1
-1
-1
-1
-1
-1
-1
-1
-1
-1
-1
-1
-1
-1
-1
-1
-1
-1
-1
-1
-1
-1
-1
-1
-1
-1
-1
-1
-1
-1
-1
-1
-1
-1
-1
-1
-1
-1
-1
-1
-1
-1
-1
-1
-1
-1
-1
-1
-1
-1
-1
-1
-1
-1
-1
-1
-1
-1
-1
-1
-1
-1
-1
-1
-1
-1
-1
-1
-1
-1
-1
-1
-1
-1
-1
-1
-1
-1
-1
-1
-1
-1
-1
-1
-1
-1
-1
-1
-1
-1
-1
-1
-1
-1
-1
-1
-1
-1
-1
-1
-1
-1
-1
-1
-1
-1
-1
-1
-1
-1
-1
-1
-1
-1
-1
-1
-1
-1
-1
-1
-1
-1
-1
-1
-1
-1
-1
-1
-1
-1
-1
-1
-1
-1
-1
-1
-1
-1
-1
-1
-1
-1
-1
-1
-1
-1
-1
-1
-1
-1
-1
-1
-1
-1
-1
-1
-1
-1
-1
-1
-1
-1
-1
-1
-1
-1
-1
-1
-1
-1
-1
-1
-1
-1
-1
-1
-1
-1
-1
-1
-1
-1
-1
-1
-1
-1
-1
-1
-1
-1
-1
-1
-1
-1
-1
-1
-1
-1
-1
-1
-1
-1
-1
-1
-1
-1
-1
-1
-1
-1
-1
-1
-1
-1
-1
-1
-1
-1
-1
-1
-1
-1
-1
-1
-1
-1
-1
-1
-1
-1
-1
-1
-1
-1
-1
-1
-1
-1
-1
-1
-1
-1
-1
-1
-1
-1
-1
-1
-1
-1
-1
-1
-1
-1
-1
-1
-1
-1
-1
-1
-1
-1
-1
-1
-1
-1
-1
-1
-1
-1
-1
-1
-1
-1
-1
-1
-1
-1
-1
-1
-1
-1
-1
-1
-1
-1
-1
-1
-1
-1
-1
-1
-1
-1
-1
-1
-1
-1
-1
-1
-1
-1
-1
-1
-1
-1
-1
-1
-1
-1
-1
-1
-1
-1
-1
-1
-1
-1
-1
-1
-1
-1
-1
-1
-1
-1
-1
-1
-1
-1
-1
-1
-1
-1
-1
-1
-1
-1
-1
-1
-1
-1
-1
-1
-1
-1
-1
-1
-1
-1
-1
-1
-1
-1
-1
-1
-1
-1
-1
-1
-1
-1
-1
-1
-1
-1
-1
-1
-1
-1
-1
-1
-1
-1
-1
-1
-1
-1
-1
-1
-1
-1
-1
-1
-1
-1
-1
-1
-1
-1
-1
-1
-1
-1
-1
-1
-1
-1
-1
-1
-1
-1
-1
-1
-1
-1
-1
-1
-1
-1
-1
-1
-1
-1
-1
-1
-1
-1
-1
-1
-1
-1
-1
-1
-1
-1
-1
-1
-1
-1
-1
-1
-1
-1
-1
-1
-1
-1
-1
-1
-1
-1
-1
-1
-1
-1
-1
-1
-1
-1
-1
-1
-1
-1
-1
-1
-1
-1
-1
-1
-1
-1
-1
-1
-1
-1
-1
-1
-1
-1
-1
-1
-1
-1
-1
-1
-1
-1
-1
-1
-1
-1
-1
-1
-1
-1
-1
-1
-1
-1
-1
-1
-1
-1
-1
-1
-1
-1
-1
-1
-1
-1
-1
-1
-1
-1
-1
-1
-1
-1
-1
-1
-1
-1
-1
-1
-1
-1
-1
-1
-1
-1
-1
-1
-1
-1
-1
-1
-1
-1
-1
-1
-1
-1
-1
-1
-1
-1
-1
-1
-1
-1
-1
-1
-1
-1
-1
-1
-1
-1
-1
-1
-1
-1
-1
-1
-1
-1
-1
-1
-1
-1
-1
-1
-1
-1
-1
-1
-1
-1
-1
-1
-1
-1
-1
-1
-1
-1
-1
-1
-1
-1
-1
-1
-1
-1
-1
-1
-1
-1
-1
-1
-1
-1
-1
-1
-1
-1
-1
-1
-1
-1
-1
-1
-1
-1
-1
-1
-1
-1
-1
-1
-1
-1
-1
-1
-1
-1
-1
-1
-1
-1
-1
-1
-1
-1
-1
-1
-1
-1
-1
-1
-1
-1
-1
-1
-1
-1
-1
-1
-1
-1
-1
-1
-1
-1
-1
-1
-1
-1
-1
-1
-1
-1
-1
-1
-1
-1
-1
-1
-1
-1
-1
-1
-1
-1
-1
-1
-1
-1
-1
-1
-1
-1
-1
-1
-1
-1
-1
-1
-1
-1
-1
-1
-1
-1
-1
-1
-1
-1
-1
-1
-1
-1
-1
-1
-1
-1
-1
-1
-1
-1
-1
-1
-1
-1
-1
-1
-1
-1
-1
-1
-1
-1
-1
-1
-1
-1
-1
-1
-1
-1
-1
-1
-1
-1
-1
-1
-1
-1
-1
-1
-1
-1
-1
-1
-1
-1
-1
-1
-1
-1
-1
-1
-1
-1
-1
-1
-1
-1
-1
-1
-1
-1
-1
-1
-1
-1
-1
-1
-1
-1
-1
-1
-1
-1
-1
-1
-1
-1
-1
-1
-1
-1
-1
-1
-1
-1
-1
-1
-1
-1
-1
-1
-1
-1
-1
-1
-1
-1
-1
-1
-1
-1
-1
-1
-1
-1
-1
-1
-1
-1
-1
-1
-1
-1
-1
-1
-1
-1
-1
-1
-1
-1
-1
-1
-1
-1
-1
-1
-1
-1
-1
-1
-1
-1
-1
-1
-1
-1
-1
-1
-1
-1
-1
-1
-1
-1
-1
-1
-1
-1
-1
-1
-1
-1
-1
-1
-1
-1
-1
-1
-1
-1
-1
-1
-1
-1
-1
-1
-1
-1
-1
-1
-1
-1
-1
-1
-1
-1
-1
-1
-1
-1
-1
-1
-1
-1
-1
-1
-1
-1
-1
-1
-1
-1
-1
-1
-1
-1
-1
-1
-1
-1
-1
-1
-1
-1
-1
-1
-1
-1
-1
-1
-1
-1
-1
-1
-1
-1
-1
-1
-1
-1
-1
-1
-1
-1
-1
-1
-1
-1
-1
-1
-1
-1
-1
-1
-1
-1
-1
-1
-1
-1
-1
-1
-1
-1
-1
-1
-1
-1
-1
-1
-1
-1
-1
-1
-1
-1
-1
-1
-1
-1
-1
-1
-1
-1
-1
-1
-1
-1
-1
-1
-1
-1
-1
-1
-1
-1
-1
-1
-1
-1
-1
-1
-1
-1
-1
-1
-1
-1
-1
-1
-1
-1
-1
-1
-1
-1
-1
-1
-1
-1
-1
-1
-1
-1
-1
-1
-1
-1
-1
-1
-1
-1
-1
-1
-1
-1
-1
-1
-1
-1
-1
-1
-1
-1
-1
-1
-1
-1
-1
-1
-1
-1
-1
-1
-1
-1
-1
-1
-1
-1
-1
-1
-1
-1
-1
-1
-1
-1
-1
-1
-1
-1
-1
-1
-1
-1
-1
-1
-1
-1
-1
-1
-1
-1
-1
-1
-1
-1
-1
-1
-1
-1
-1
-1
-1
-1
-1
-1
-1
-1
-1
-1
-1
-1
-1
-1
-1
-1
-1
-1
-1
-1
-1
-1
-1
-1
-1
-1
-1
-1
-1
-1
-1
-1
-1
-1
-1
-1
-1
-1
-1
-1
-1
-1
-1
-1
-1
-1
-1
-1
-1
-1
-1
-1
-1
-1
-1
-1
-1
-1
-1
-1
-1
-1
-1
-1
-1
-1
-1
-1
-1
-1
-1
-1
-1
-1
-1
-1
-1
-1
-1
-1
-1
-1
-1
-1
-1
-1
-1
-1
-1
-1
-1
-1
-1
-1
-1
-1
-1
-1
-1
-1
-1
-1
-1
-1
-1
-1
-1
-1
-1
-1
-1
-1
-1
-1
-1
-1
-1
-1
-1
-1
-1
-1
-1
-1
-1
-1
-1
-1
-1
-1
-1
-1
-1
-1
-1
-1
-1
-1
-1
-1
-1
-1
-1
-1
-1
-1
-1
-1
-1
-1
-1
-1
-1
-1
-1
-1
-1
-1
-1
-1
-1
-1
-1
-1
-1
-1
-1
-1
-1
-1
-1
-1
-1
-1
-1
-1
-1
-1
-1
-1
-1
-1
-1
-1
-1
-1
-1
-1
-1
-1
-1
-1
-1
-1
-1
-1
-1
-1
-1
-1
-1
-1
-1
-1
-1
-1
-1
-1
-1
-1
-1
-1
-1
-1
-1
-1
-1
-1
-1
-1
-1
-1
-1
-1
-1
-1
-1
-1
-1
-1
-1
-1
-1
-1
-1
-1
-1
-1
-1
-1
-1
-1
-1
-1
-1
-1
-1
-1
-1
-1
-1
-1
-1
-1
-1
-1
-1
-1
-1
-1
-1
-1
-1
-1
-1
-1
-1
-1
-1
-1
-1
-1
-1
-1
-1
-1
-1
-1
-1
-1
-1
-1
-1
-1
-1
-1
-1
-1
-1
-1
-1
-1
-1
-1
-1
-1
-1
-1
-1
-1
-1
-1
-1
-1
-1
-1
-1
-1
-1
-1
-1
-1
-1
-1
-1
-1
-1
-1
-1
-1
-1
-1
-1
-1
-1
-1
-1
-1
-1
-1
-1
-1
-1
-1
-1
-1
-1
-1
-1
-1
-1
-1
-1
-1
-1
-1
-1
-1
-1
-1
-1
-1
-1
-1
-1
-1
-1
-1
-1
-1
-1
-1
-1
-1
-1
-1
-1
-1
-1
-1
-1
-1
-1
-1
-1
-1
-1
-1
-1
-1
-1
-1
-1
-1
-1
-1
-1
-1
-1
-1
-1
-1
-1
-1
-1
-1
-1
-1
-1
-1
-1
-1
-1
-1
-1
-1
-1
-1
-1
-1
-1
-1
-1
-1
-1
-1
-1
-1
-1
-1
-1
-1
-1
-1
-1
-1
-1
-1
-1
-1
-1
-1
-1
-1
-1
-1
-1
-1
-1
-1
-1
-1
-1
-1
-1
-1
-1
-1
-1
-1
-1
-1
-1
-1
-1
-1
-1
-1
-1
-1
-1
-1
-1
-1
-1
-1
-1
-1
-1
-1
-1
-1
-1
-1
-1
-1
-1
-1
-1
-1
-1
-1
-1
-1
-1
-1
-1
-1
-1
-1
-1
-1
-1
-1
-1
-1
-1
-1
-1
-1
-1
-1
-1
-1
-1
-1
-1
-1
-1
-1
-1
-1
-1
-1
-1
-1
-1
-1
-1
-1
-1
-1
-1
-1
-1
-1
-1
-1
-1
-1
-1
-1
-1
-1
-1
-1
-1
-1
-1
-1
-1
-1
-1
-1
-1
-1
-1
-1
-1
-1
-1
-1
-1
-1
-1
-1
-1
-1
-1
-1
-1
-1
-1
-1
-1
-1
-1
-1
-1
-1
-1
-1
-1
-1
-1
-1
-1
-1
-1
-1
-1
-1
-1
-1
-1
-1
-1
-1
-1
-1
-1
-1
-1
-1
-1
-1
-1
-1
-1
-1
-1
-1
-1
-1
-1
-1
-1
-1
-1
-1
-1
-1
-1
-1
-1
-1
-1
-1
-1
-1
-1
-1
-1
-1
-1
-1
-1
-1
-1
-1
-1
-1
-1
-1
-1
-1
-1
-1
-1
-1
-1
-1
-1
-1
-1
-1
-1
-1
-1
-1
-1
-1
-1
-1
-1
-1
-1
-1
-1
-1
-1
-1
-1
-1
-1
-1
-1
-1
-1
-1
-1
-1
-1
-1
-1
-1
-1
-1
-1
-1
-1
-1
-1
-1
-1
-1
-1
-1
-1
-1
-1
-1
-1
-1
-1
-1
-1
-1
-1
-1
-1
-1
-1
-1
-1
-1
-1
-1
-1
-1
-1
-1
-1
-1
-1
-1
-1
-1
-1
-1
-1
-1
-1
-1
-1
-1
-1
-1
-1
-1
-1
-1
-1
-1
-1
-1
-1
-1
-1
-1
-1
-1
-1
-1
-1
-1
-1
-1
-1
-1
-1
-1
-1
-1
-1
-1
-1
-1
-1
-1
-1
-1
-1
-1
-1
-1
-1
-1
-1
-1
-1
-1
-1
-1
-1
-1
-1
-1
-1
-1
-1
-1
-1
-1
-1
-1
-1
-1
-1
-1
-1
-1
-1
-1
-1
-1
-1
-1
-1
-1
-1
-1
-1
-1
-1
-1
-1
-1
-1
-1
-1
-1
-1
-1
-1
-1
-1
-1
-1
-1
-1
-1
-1
-1
-1
-1
-1
-1
-1
-1
-1
-1
-1
-1
-1
-1
-1
-1
-1
-1
-1
-1
-1
-1
-1
-1
-1
-1
-1
-1
-1
-1
-1
-1
-1
-1
-1
-1
-1
-1
-1
-1
-1
-1
-1
-1
-1
-1
-1
-1
-1
-1
-1
-1
-1
-1
-1
-1
-1
-1
-1
-1
-1
-1
-1
-1
-1
-1
-1
-1
-1
-1
-1
-1
-1
-1
-1
-1
-1
-1
-1
-1
-1
-1
-1
-1
-1
-1
-1
-1
-1
-1
-1
-1
-1
-1
-1
-1
-1
-1
-1
-1
-1
-1
-1
-1
-1
-1
-1
-1
-1
-1
-1
-1
-1
-1
-1
-1
-1
-1
-1
-1
-1
-1
-1
-1
-1
-1
-1
-1
-1
-1
-1
-1
-1
-1
-1
-1
-1
-1
-1
-1
-1
-1
-1
-1
-1
-1
-1
-1
-1
-1
-1
-1
-1
-1
-1
-1
-1
-1
-1
-1
-1
-1
-1
-1
-1
-1
-1
-1
-1
-1
-1
-1
-1
-1
-1
-1
-1
-1
-1
-1
-1
-1
-1
-1
-1
-1
-1
-1
-1
-1
-1
-1
-1
-1
-1
-1
-1
-1
-1
-1
-1
-1
-1
-1
-1
-1
-1
-1
-1
-1
-1
-1
-1
-1
-1
-1
-1
-1
-1
-1
-1
-1
-1
-1
-1
-1
-1
-1
-1
-1
-1
-1
-1
-1
-1
-1
-1
-1
-1
-1
-1
-1
-1
-1
-1
-1
-1
-1
-1
-1
-1
-1
-1
-1
-1
-1
-1
-1
-1
-1
-1
-1
-1
-1
-1
-1
-1
-1
-1
-1
-1
-1
-1
-1
-1
-1
-1
-1
-1
-1
-1
-1
-1
-1
-1
-1
-1
-1
-1
-1
-1
-1
-1
-1
-1
-1
-1
-1
-1
-1
-1
-1
-1
-1
-1
-1
-1
-1
-1
-1
-1
-1
-1
-1
-1
-1
-1
-1
-1
-1
-1
-1
-1
-1
-1
-1
-1
-1
-1
-1
-1
-1
-1
-1
-1
-1
-1
-1
-1
-1
-1
-1
-1
-1
-1
-1
-1
-1
-1
-1
-1
-1
-1
-1
-1
-1
-1
-1
-1
-1
-1
-1
-1
-1
-1
-1
-1
-1
-1
-1
-1
-1
-1
-1
-1
-1
-1
-1
-1
-1
-1
-1
-1
-1
-1
-1
-1
-1
-1
-1
-1
-1
-1
-1
-1
-1
-1
-1
-1
-1
-1
-1
-1
-1
-1
-1
-1
-1
-1
-1
-1
-1
-1
-1
-1
-1
-1
-1
-1
-1
-1
-1
-1
-1
-1
-1
-1
-1
-1
-1
-1
-1
-1
-1
-1
-1
-1
-1
-1
-1
-1
-1
-1
-1
-1
-1
-1
-1
-1
-1
-1
-1
-1
-1
-1
-1
-1
-1
-1
-1
-1
-1
-1
-1
-1
-1
-1
-1
-1
-1
-1
-1
-1
-1
-1
-1
-1
-1
-1
-1
-1
-1
-1
-1
-1
-1
-1
-1
-1
-1
-1
-1
-1
-1
-1
-1
-1
-1
-1
-1
-1
-1
-1
-1
-1
-1
-1
-1
-1
-1
-1
-1
-1
-1
-1
-1
-1
-1
-1
-1
-1
-1
-1
-1
-1
-1
-1
-1
-1
-1
-1
-1
-1
-1
-1
-1
-1
-1
-1
-1
-1
-1
-1
-1
-1
-1
-1
-1
-1
-1
-1
-1
-1
-1
-1
-1
-1
-1
-1
-1
-1
-1
-1
-1
-1
-1
-1
-1
-1
-1
-1
-1
-1
-1
-1
-1
-1
-1
-1
-1
-1
-1
-1
-1
-1
-1
-1
-1
-1
-1
-1
-1
-1
-1
-1
-1
-1
-1
-1
-1
-1
-1
-1
-1
-1
-1
-1
-1
-1
-1
-1
-1
-1
-1
-1
-1
-1
-1
-1
-1
-1
-1
-1
-1
-1
-1
-1
-1
-1
-1
-1
-1
-1
-1
-1
-1
-1
-1
-1
-1
-1
-1
-1
-1
-1
-1
-1
-1
-1
-1
-1
-1
-1
-1
-1
-1
-1
-1
-1
-1
-1
-1
-1
-1
-1
-1
-1
-1
-1
-1
-1
-1
-1
-1
-1
-1
-1
-1
-1
-1
-1
-1
-1
-1
-1
-1
-1
-1
-1
-1
-1
-1
-1
-1
-1
-1
-1
-1
-1
-1
-1
-1
-1
-1
-1
-1
-1
-1
-1
-1
-1
-1
-1
-1
-1
-1
-1
-1
-1
-1
-1
-1
-1
-1
-1
-1
-1
-1
-1
-1
-1
-1
-1
-1
-1
-1
-1
-1
-1
-1
-1
-1
-1
-1
-1
-1
-1
-1
-1
-1
-1
-1
-1
-1
-1
-1
-1
-1
-1
-1
-1
-1
-1
-1
-1
-1
-1
-1
-1
-1
-1
-1
-1
-1
-1
-1
-1
-1
-1
-1
-1
-1
-1
-1
-1
-1
-1
-1
-1
-1
-1
-1
-1
-1
-1
-1
-1
-1
-1
-1
-1
-1
-1
-1
-1
-1
-1
-1
-1
-1
-1
-1
-1
-1
-1
-1
-1
-1
-1
-1
-1
-1
-1
-1
-1
-1
-1
-1
-1
-1
-1
-1
-1
-1
-1
-1
-1
-1
-1
-1
-1
-1
-1
-1
-1
-1
-1
-1
-1
-1
-1
-1
-1
-1
-1
-1
-1
-1
-1
-1
-1
-1
-1
-1
-1
-1
-1
-1
-1
-1
-1
-1
-1
-1
-1
-1
-1
-1
-1
-1
-1
-1
-1
-1
-1
-1
-1
-1
-1
-1
-1
-1
-1
-1
-1
-1
-1
-1
-1
-1
-1
-1
-1
-1
-1
-1
-1
-1
-1
-1
-1
-1
-1
-1
-1
-1
-1
-1
-1
-1
-1
-1
-1
-1
-1
-1
-1
-1
-1
-1
-1
-1
-1
-1
-1
-1
-1
-1
-1
-1
-1
-1
-1
-1
-1
-1
-1
-1
-1
-1
-1
-1
-1
-1
-1
-1
-1
-1
-1
-1
-1
-1
-1
-1
-1
-1
-1
-1
-1
-1
-1
-1
-1
-1
-1
-1
-1
-1
-1
-1
-1
-1
-1
-1
-1
-1
-1
-1
-1
-1
-1
-1
-1
-1
-1
-1
-1
-1
-1
-1
-1
-1
-1
-1
-1
-1
-1
-1
-1
-1
-1
-1
-1
-1
-1
-1
-1
-1
-1
-1
-1
-1
-1
-1
-1
-1
-1
-1
-1
-1
-1
-1
-1
-1
-1
-1
-1
-1
-1
-1
-1
-1
-1
-1
-1
-1
-1
-1
-1
-1
-1
-1
-1
-1
-1
-1
-1
-1
-1
-1
-1
-1
-1
-1
-1
-1
-1
-1
-1
-1
-1
-1
-1
-1
-1
-1
-1
-1
-1
-1
-1
-1
-1
-1
-1
-1
-1
-1
-1
-1
-1
-1
-1
-1
-1
-1
-1
-1
-1
-1
-1
-1
-1
-1
-1
-1
-1
-1
-1
-1
-1
-1
-1
-1
-1
-1
-1
-1
-1
-1
-1
-1
-1
-1
-1
-1
-1
-1
-1
-1
-1
-1
-1
-1
-1
-1
-1
-1
-1
-1
-1
-1
-1
-1
-1
-1
-1
-1
-1
-1
-1
-1
-1
-1
-1
-1
-1
-1
-1
-1
-1
-1
-1
-1
-1
-1
-1
-1
-1
-1
-1
-1
-1
-1
-1
-1
-1
-1
-1
-1
-1
-1
-1
-1
-1
-1
-1
-1
-1
-1
-1
-1
-1
-1
-1
-1
-1
-1
-1
-1
-1
-1
-1
-1
-1
-1
-1
-1
-1
-1
-1
-1
-1
-1
-1
-1
-1
-1
-1
-1
-1
-1
-1
-1
-1
-1
-1
-1
-1
-1
-1
-1
-1
-1
-1
-1
-1
-1
-1
-1
-1
-1
-1
-1
-1
-1
-1
-1
-1
-1
-1
-1
-1
-1
-1
-1
-1
-1
-1
-1
-1
-1
-1
-1
-1
-1
-1
-1
-1
-1
-1
-1
-1
-1
-1
-1
-1
-1
-1
-1
-1
-1
-1
-1
-1
-1
-1
-1
-1
-1
-1
-1
-1
-1
-1
-1
-1
-1
-1
-1
-1
-1
-1
-1
-1
-1
-1
-1
-1
-1
-1
-1
-1
-1
-1
-1
-1
-1
-1
-1
-1
-1
-1
-1
-1
-1
-1
-1
-1
-1
-1
-1
-1
-1
-1
-1
-1
-1
-1
-1
-1
-1
-1
-1
-1
-1
-1
-1
-1
-1
-1
-1
-1
-1
-1
-1
-1
-1
-1
-1
-1
-1
-1
-1
-1
-1
-1
-1
-1
-1
-1
-1
-1
-1
-1
-1
-1
-1
-1
-1
-1
-1
-1
-1
-1
-1
-1
-1
-1
-1
-1
-1
-1
-1
-1
-1
-1
-1
-1
-1
-1
-1
-1
-1
-1
-1
-1
-1
-1
-1
-1
-1
-1
-1
-1
-1
-1
-1
-1
-1
-1
-1
-1
-1
-1
-1
-1
-1
-1
-1
-1
-1
-1
-1
-1
-1
-1
-1
-1
-1
-1
-1
-1
-1
-1
-1
-1
-1
-1
-1
-1
-1
-1
-1
-1
-1
-1
-1
-1
-1
-1
-1
-1
-1
-1
-1
-1
-1
-1
-1
-1
-1
-1
-1
-1
-1
-1
-1
-1
-1
-1
-1
-1
-1
-1
-1
-1
-1
-1
-1
-1
-1
-1
-1
-1
-1
-1
-1
-1
-1
-1
-1
-1
-1
-1
-1
-1
-1
-1
-1
-1
-1
-1
-1
-1
-1
-1
-1
-1
-1
-1
-1
-1
-1
-1
-1
-1
-1
-1
-1
-1
-1
-1
-1
-1
-1
-1
-1
-1
-1
-1
-1
-1
-1
-1
-1
-1
-1
-1
-1
-1
-1
-1
-1
-1
-1
-1
-1
-1
-1
-1
-1
-1
-1
-1
-1
-1
-1
-1
-1
-1
-1
-1
-1
-1
-1
-1
-1
-1
-1
-1
-1
-1
-1
-1
-1
-1
-1
-1
-1
-1
-1
-1
-1
-1
-1
-1
-1
-1
-1
-1
-1
-1
-1
-1
-1
-1
-1
-1
-1
-1
-1
-1
-1
-1
-1
-1
-1
-1
-1
-1
-1
-1
-1
-1
-1
-1
-1
-1
-1
-1
-1
-1
-1
-1
-1
-1
-1
-1
-1
-1
-1
-1
-1
-1
-1
-1
-1
-1
-1
-1
-1
-1
-1
-1
-1
-1
-1
-1
-1
-1
-1
-1
-1
-1
-1
-1
-1
-1
-1
-1
-1
-1
-1
-1
-1
-1
-1
-1
-1
-1
-1
-1
-1
-1
-1
-1
-1
-1
-1
-1
-1
-1
-1
-1
-1
-1
-1
-1
-1
-1
-1
-1
-1
-1
-1
-1
-1
-1
-1
-1
-1
-1
-1
-1
-1
-1
-1
-1
-1
-1
-1
-1
-1
-1
-1
-1
-1
-1
-1
-1
-1
-1
-1
-1
-1
-1
-1
-1
-1
-1
-1
-1
-1
-1
-1
-1
-1
-1
-1
-1
-1
-1
-1
-1
-1
-1
-1
-1
-1
-1
-1
-1
-1
-1
-1
-1
-1
-1
-1
-1
-1
-1
-1
-1
-1
-1
-1
-1
-1
-1
-1
-1
-1
-1
-1
-1
-1
-1
-1
-1
-1
-1
-1
-1
-1
-1
-1
-1
-1
-1
-1
-1
-1
-1
-1
-1
-1
-1
-1
-1
-1
-1
-1
-1
-1
-1
-1
-1
-1
-1
-1
-1
-1
-1
-1
-1
-1
-1
-1
-1
-1
-1
-1
-1
-1
-1
-1
-1
-1
-1
-1
-1
-1
-1
-1
-1
-1
-1
-1
-1
-1
-1
-1
-1
-1
-1
-1
-1
-1
-1
-1
-1
-1
-1
-1
-1
-1
-1
-1
-1
-1
-1
-1
-1
-1
-1
-1
-1
-1
-1
-1
-1
-1
-1
-1
-1
-1
-1
-1
-1
-1
-1
-1
-1
-1
-1
-1
-1
-1
-1
-1
-1
-1
-1
-1
-1
-1
-1
-1
-1
-1
-1
-1
-1
-1
-1
-1
-1
-1
-1
-1
-1
-1
-1
-1
-1
-1
-1
-1
-1
-1
-1
-1
-1
-1
-1
-1
-1
-1
-1
-1
-1
-1
-1
-1
-1
-1
-1
-1
-1
-1
-1
-1
-1
-1
-1
-1
-1
-1
-1
-1
-1
-1
-1
-1
-1
-1
-1
-1
-1
-1
-1
-1
-1
-1
-1
-1
-1
-1
-1
-1
-1
-1
-1
-1
-1
-1
-1
-1
-1
-1
-1
-1
-1
-1
-1
-1
-1
-1
-1
-1
-1
-1
-1
-1
-1
-1
-1
-1
-1
-1
-1
-1
-1
-1
-1
-1
-1
-1
-1
-1
-1
-1
-1
-1
-1
-1
-1
-1
-1
-1
-1
-1
-1
-1
-1
-1
-1
-1
-1
-1
-1
-1
-1
-1
-1
-1
-1
-1
-1
-1
-1
-1
-1
-1
-1
-1
-1
-1
-1
-1
-1
-1
-1
-1
-1
-1
-1
-1
-1
-1
-1
-1
-1
-1
-1
-1
-1
-1
-1
-1
-1
-1
-1
-1
-1
-1
-1
-1
-1
-1
-1
-1
-1
-1
-1
-1
-1
-1
-1
-1
-1
-1
-1
-1
-1
-1
-1
-1
-1
-1
-1
-1
-1
-1
-1
-1
-1
-1
-1
-1
-1
-1
-1
-1
-1
-1
-1
-1
-1
-1
-1
-1
-1
-1
-1
-1
-1
-1
-1
-1
-1
-1
-1
-1
-1
-1
-1
-1
-1
-1
-1
-1
-1
-1
-1
-1
-1
-1
-1
-1
-1
-1
-1
-1
-1
-1
-1
-1
-1
-1
-1
-1
-1
-1
-1
-1
-1
-1
-1
-1
-1
-1
-1
-1
-1
-1
-1
-1
-1
-1
-1
-1
-1
-1
-1
-1
-1
-1
-1
-1
-1
-1
-1
-1
-1
-1
-1
-1
-1
-1
-1
-1
-1
-1
-1
-1
-1
-1
-1
-1
-1
-1
-1
-1
-1
-1
-1
-1
-1
-1
-1
-1
-1
-1
-1
-1
-1
-1
-1
-1
-1
-1
-1
-1
-1
-1
-1
-1
-1
-1
-1
-1
-1
-1
-1
-1
-1
-1
-1
-1
-1
-1
-1
-1
-1
-1
-1
-1
-1
-1
-1
-1
-1
-1
-1
-1
-1
-1
-1
-1
-1
-1
-1
-1
-1
-1
-1
-1
-1
-1
-1
-1
-1
-1
-1
-1
-1
-1
-1
-1
-1
-1
-1
-1
-1
-1
-1
-1
-1
-1
-1
-1
-1
-1
-1
-1
-1
-1
-1
-1
-1
-1
-1
-1
-1
-1
-1
-1
-1
-1
-1
-1
-1
-1
-1
-1
-1
-1
-1
-1
-1
-1
-1
-1
-1
-1
-1
-1
-1
-1
-1
-1
-1
-1
-1
-1
-1
-1
-1
-1
-1
-1
-1
-1
-1
-1
-1
-1
-1
-1
-1
-1
-1
-1
-1
-1
-1
-1
-1
-1
-1
-1
-1
-1
-1
-1
-1
-1
-1
-1
-1
-1
-1
-1
-1
-1
-1
-1
-1
-1
-1
-1
-1
-1
-1
-1
-1
-1
-1
-1
-1
-1
-1
-1
-1
-1
-1
-1
-1
-1
-1
-1
-1
-1
-1
-1
-1
-1
-1
-1
-1
-1
-1
-1
-1
-1
-1
-1
-1
-1
-1
-1
-1
-1
-1
-1
-1
-1
-1
-1
-1
-1
-1
-1
-1
-1
-1
-1
-1
-1
-1
-1
-1
-1
-1
-1
-1
-1
-1
-1
-1
-1
-1
-1
-1
-1
-1
-1
-1
-1
-1
-1
-1
-1
-1
-1
-1
-1
-1
-1
-1
-1
-1
-1
-1
-1
-1
-1
-1
-1
-1
-1
-1
-1
-1
-1
-1
-1
-1
-1
-1
-1
-1
-1
-1
-1
-1
-1
-1
-1
-1
-1
-1
-1
-1
-1
-1
-1
-1
-1
-1
-1
-1
-1
-1
-1
-1
-1
-1
-1
-1
-1
-1
-1
-1
-1
-1
-1
-1
-1
-1
-1
-1
-1
-1
-1
-1
-1
-1
-1
-1
-1
-1
-1
-1
-1
-1
-1
-1
-1
-1
-1
-1
-1
-1
-1
-1
-1
-1
-1
-1
-1
-1
-1
-1
-1
-1
-1
-1
-1
-1
-1
-1
-1
-1
-1
-1
-1
-1
-1
-1
-1
-1
-1
-1
-1
-1
-1
-1
-1
-1
-1
-1
-1
-1
-1
-1
-1
-1
-1
-1
-1
-1
-1
-1
-1
-1
-1
-1
-1
-1
-1
-1
-1
-1
-1
-1
-1
-1
-1
-1
-1
-1
-1
-1
-1
-1
-1
-1
-1
-1
-1
-1
-1
-1
-1
-1
-1
-1
-1
-1
-1
-1
-1
-1
-1
-1
-1
-1
-1
-1
-1
-1
-1
-1
-1
-1
-1
-1
-1
-1
-1
-1
-1
-1
-1
-1
-1
-1
-1
-1
-1
-1
-1
-1
-1
-1
-1
-1
-1
-1
-1
-1
-1
-1
-1
-1
-1
-1
-1
-1
-1
-1
-1
-1
-1
-1
-1
-1
-1
-1
-1
-1
-1
-1
-1
-1
-1
-1
-1
-1
-1
-1
-1
-1
-1
-1
-1
-1
-1
-1
-1
-1
-1
-1
-1
-1
-1
-1
-1
-1
-1
-1
-1
-1
-1
-1
-1
-1
-1
-1
-1
-1
-1
-1
-1
-1
-1
-1
-1
-1
-1
-1
-1
-1
-1
-1
-1
-1
-1
-1
-1
-1
-1
-1
-1
-1
-1
-1
-1
-1
-1
-1
-1
-1
-1
-1
-1
-1
-1
-1
-1
-1
-1
-1
-1
-1
-1
-1
-1
-1
-1
-1
-1
-1
-1
-1
-1
-1
-1
-1
-1
-1
-1
-1
-1
-1
-1
-1
-1
-1
-1
-1
-1
-1
-1
-1
-1
-1
-1
-1
-1
-1
-1
-1
-1
-1
-1
-1
-1
-1
-1
-1
-1
-1
-1
-1
-1
-1
-1
-1
-1
-1
-1
-1
-1
-1
-1
-1
-1
-1
-1
-1
-1
-1
-1
-1
-1
-1
-1
-1
-1
-1
-1
-1
-1
-1
-1
-1
-1
-1
-1
-1
-1
-1
-1
-1
-1
-1
-1
-1
-1
-1
-1
-1
-1
-1
-1
-1
-1
-1
-1
-1
-1
-1
-1
-1
-1
-1
-1
-1
-1
-1
-1
-1
-1
-1
-1
-1
-1
-1
-1
-1
-1
-1
-1
-1
-1
-1
-1
-1
-1
-1
-1
-1
-1
-1
-1
-1
-1
-1
-1
-1
-1
-1
-1
-1
-1
-1
-1
-1
-1
-1
-1
-1
-1
-1
-1
-1
-1
-1
-1
-1
-1
-1
-1
-1
-1
-1
-1
-1
-1
-1
-1
-1
-1
-1
-1
-1
-1
-1
-1
-1
-1
-1
-1
-1
-1
-1
-1
-1
-1
-1
-1
-1
-1
-1
-1
-1
-1
-1
-1
-1
-1
-1
-1
-1
-1
-1
-1
-1
-1
-1
-1
-1
-1
-1
-1
-1
-1
-1
-1
-1
-1
-1
-1
-1
-1
-1
-1
-1
-1
-1
-1
-1
-1
-1
-1
-1
-1
-1
-1
-1
-1
-1
-1
-1
-1
-1
-1
-1
-1
-1
-1
-1
-1
-1
-1
-1
-1
-1
-1
-1
-1
-1
-1
-1
-1
-1
-1
-1
-1
-1
-1
-1
-1
-1
-1
-1
-1
-1
-1
-1
-1
-1
-1
-1
-1
-1
-1
-1
-1
-1
-1
-1
-1
-1
-1
-1
-1
-1
-1
-1
-1
-1
-1
-1
-1
-1
-1
-1
-1
-1
-1
-1
-1
-1
-1
-1
-1
-1
-1
-1
-1
-1
-1
-1
-1
-1
-1
-1
-1
-1
-1
-1
-1
-1
-1
-1
-1
-1
-1
-1
-1
-1
-1
-1
-1
-1
-1
-1
-1
-1
-1
-1
-1
-1
-1
-1
-1
-1
-1
-1
-1
-1
-1
-1
-1
-1
-1
-1
-1
-1
-1
-1
-1
-1
-1
-1
-1
-1
-1
-1
-1
-1
-1
-1
-1
-1
-1
-1
-1
-1
-1
-1
-1
-1
-1
-1
-1
-1
-1
-1
-1
-1
-1
-1
-1
-1
-1
-1
-1
-1
-1
-1
-1
-1
-1
-1
-1
-1
-1
-1
-1
-1
-1
-1
-1
-1
-1
-1
-1
-1
-1
-1
-1
-1
-1
-1
-1
-1
-1
-1
-1
-1
-1
-1
-1
-1
-1
-1
-1
-1
-1
-1
-1
-1
-1
-1
-1
-1
-1
-1
-1
-1
-1
-1
-1
-1
-1
-1
-1
-1
-1
-1
-1
-1
-1
-1
-1
-1
-1
-1
-1
-1
-1
-1
-1
-1
-1
-1
-1
-1
-1
-1
-1
-1
-1
-1
-1
-1
-1
-1
-1
-1
-1
-1
-1
-1
-1
-1
-1
-1
-1
-1
-1
-1
-1
-1
-1
-1
-1
-1
-1
-1
-1
-1
-1
-1
-1
-1
-1
-1
-1
-1
-1
-1
-1
-1
-1
-1
-1
-1
-1
-1
-1
-1
-1
-1
-1
-1
-1
-1
-1
-1
-1
-1
-1
-1
-1
-1
-1
-1
-1
-1
-1
-1
-1
-1
-1
-1
-1
-1
-1
-1
-1
-1
-1
-1
-1
-1
-1
-1
-1
-1
-1
-1
-1
-1
-1
-1
-1
-1
-1
-1
-1
-1
-1
-1
-1
-1
-1
-1
-1
-1
-1
-1
-1
-1
-1
-1
-1
-1
-1
-1
-1
-1
-1
-1
-1
-1
-1
-1
-1
-1
-1
-1
-1
-1
-1
-1
-1
-1
-1
-1
-1
-1
-1
-1
-1
-1
-1
-1
-1
-1
-1
-1
-1
-1
-1
-1
-1
-1
-1
-1
-1
-1
-1
-1
-1
-1
-1
-1
-1
-1
-1
-1
-1
-1
-1
-1
-1
-1
-1
-1
-1
-1
-1
-1
-1
-1
-1
-1
-1
-1
-1
-1
-1
-1
-1
-1
-1
-1
-1
-1
-1
-1
-1
-1
-1
-1
-1
-1
-1
-1
-1
-1
-1
-1
-1
-1
-1
-1
-1
-1
-1
-1
-1
-1
-1
-1
-1
-1
-1
-1
-1
-1
-1
-1
-1
-1
-1
-1
-1
-1
-1
-1
-1
-1
-1
-1
-1
-1
-1
-1
-1
-1
-1
-1
-1
-1
-1
-1
-1
-1
-1
-1
-1
-1
-1
-1
-1
-1
-1
-1
-1
-1
-1
-1
-1
-1
-1
-1
-1
-1
-1
-1
-1
-1
-1
-1
-1
-1
-1
-1
-1
-1
-1
-1
-1
-1
-1
-1
-1
-1
-1
-1
-1
-1
-1
-1
-1
-1
-1
-1
-1
-1
-1
-1
-1
-1
-1
-1
-1
-1
-1
-1
-1
-1
-1
-1
-1
-1
-1
-1
-1
-1
-1
-1
-1
-1
-1
-1
-1
-1
-1
-1
-1
-1
-1
-1
-1
-1
-1
-1
-1
-1
-1
-1
-1
-1
-1
-1
-1
-1
-1
-1
-1
-1
-1
-1
-1
-1
-1
-1
-1
-1
-1
-1
-1
-1
-1
-1
-1
-1
-1
-1
-1
-1
-1
-1
-1
-1
-1
-1
-1
-1
-1
-1
-1
-1
-1
-1
-1
-1
-1
-1
-1
-1
-1
-1
-1
-1
-1
-1
-1
-1
-1
-1
-1
-1
-1
-1
-1
-1
-1
-1
-1
-1
-1
-1
-1
-1
-1
-1
-1
-1
-1
-1
-1
-1
-1
-1
-1
-1
-1
-1
-1
-1
-1
-1
-1
-1
-1
-1
-1
-1
-1
-1
-1
-1
-1
-1
-1
-1
-1
-1
-1
-1
-1
-1
-1
-1
-1
-1
-1
-1
-1
-1
-1
-1
-1
-1
-1
-1
-1
-1
-1
-1
-1
-1
-1
-1
-1
-1
-1
-1
-1
-1
-1
-1
-1
-1
-1
-1
-1
-1
-1
-1
-1
-1
-1
-1
-1
-1
-1
-1
-1
-1
-1
-1
-1
-1
-1
-1
-1
-1
-1
-1
-1
-1
-1
-1
-1
-1
-1
-1
-1
-1
-1
-1
-1
-1
-1
-1
-1
-1
-1
-1
-1
-1
-1
-1
-1
-1
-1
-1
-1
-1
-1
-1
-1
-1
-1
-1
-1
-1
-1
-1
-1
-1
-1
-1
-1
-1
-1
-1
-1
-1
-1
-1
-1
-1
-1
-1
-1
-1
-1
-1
-1
-1
-1
-1
-1
-1
-1
-1
-1
-1
-1
-1
-1
-1
-1
-1
-1
-1
-1
-1
-1
-1
-1
-1
-1
-1
-1
-1
-1
-1
-1
-1
-1
-1
-1
-1
-1
-1
-1
-1
-1
-1
-1
-1
-1
-1
-1
-1
-1
-1
-1
-1
-1
-1
-1
-1
-1
-1
-1
-1
-1
-1
-1
-1
-1
-1
-1
-1
-1
-1
-1
-1
-1
-1
-1
-1
-1
-1
-1
-1
-1
-1
-1
-1
-1
-1
-1
-1
-1
-1
-1
-1
-1
-1
-1
-1
-1
-1
-1
-1
-1
-1
-1
-1
-1
-1
-1
-1
-1
-1
-1
-1
-1
-1
-1
-1
-1
-1
-1
-1
-1
-1
-1
-1
-1
-1
-1
-1
-1
-1
-1
-1
-1
-1
-1
-1
-1
-1
-1
-1
-1
-1
-1
-1
-1
-1
-1
-1
-1
-1
-1
-1
-1
-1
-1
-1
-1
-1
-1
-1
-1
-1
-1
-1
-1
-1
-1
-1
-1
-1
-1
-1
-1
-1
-1
-1
-1
-1
-1
-1
-1
-1
-1
-1
-1
-1
-1
-1
-1
-1
-1
-1
-1
-1
-1
-1
-1
-1
-1
-1
-1
-1
-1
-1
-1
-1
-1
-1
-1
-1
-1
-1
-1
-1
-1
-1
-1
-1
-1
-1
-1
-1
-1
-1
-1
-1
-1
-1
-1
-1
-1
-1
-1
-1
-1
-1
-1
-1
-1
-1
-1
-1
-1
-1
-1
-1
-1
-1
-1
-1
-1
-1
-1
-1
-1
-1
-1
-1
-1
-1
-1
-1
-1
-1
-1
-1
-1
-1
-1
-1
-1
-1
-1
-1
-1
-1
-1
-1
-1
-1
-1
-1
-1
-1
-1
-1
-1
-1
-1
-1
-1
-1
-1
-1
-1
-1
-1
-1
-1
-1
-1
-1
-1
-1
-1
-1
-1
-1
-1
-1
-1
-1
-1
-1
-1
-1
-1
-1
-1
-1
-1
-1
-1
-1
-1
-1
-1
-1
-1
-1
-1
-1
-1
-1
-1
-1
-1
-1
-1
-1
-1
-1
-1
-1
-1
-1
-1
-1
-1
-1
-1
-1
-1
-1
-1
-1
-1
-1
-1
-1
-1
-1
-1
-1
-1
-1
-1
-1
-1
-1
-1
-1
-1
-1
-1
-1
-1
-1
-1
-1
-1
-1
-1
-1
-1
-1
-1
-1
-1
-1
-1
-1
-1
-1
-1
-1
-1
-1
-1
-1
-1
-1
-1
-1
-1
-1
-1
-1
-1
-1
-1
-1
-1
-1
-1
-1
-1
-1
-1
-1
-1
-1
-1
-1
-1
-1
-1
-1
-1
-1
-1
-1
-1
-1
-1
-1
-1
-1
-1
-1
-1
-1
-1
-1
-1
-1
-1
-1
-1
-1
-1
-1
-1
-1
-1
-1
-1
-1
-1
-1
-1
-1
-1
-1
-1
-1
-1
-1
-1
-1
-1
-1
-1
-1
-1
-1
-1
-1
-1
-1
-1
-1
-1
-1
-1
-1
-1
-1
-1
-1
-1
-1
-1
-1
-1
-1
-1
-1
-1
-1
-1
-1
-1
-1
-1
-1
-1
-1
-1
-1
-1
-1
-1
-1
-1
-1
-1
-1
-1
-1
-1
-1
-1
-1
-1
-1
-1
-1
-1
-1
-1
-1
-1
-1
-1
-1
-1
-1
-1
-1
-1
-1
-1
-1
-1
-1
-1
-1
-1
-1
-1
-1
-1
-1
-1
-1
-1
-1
-1
-1
-1
-1
-1
-1
-1
-1
-1
-1
-1
-1
-1
-1
-1
-1
-1
-1
-1
-1
-1
-1
-1
-1
-1
-1
-1
-1
-1
-1
-1
-1
-1
-1
-1
-1
-1
-1
-1
-1
-1
-1
-1
-1
-1
-1
-1
-1
-1
-1
-1
-1
-1
-1
-1
-1
-1
-1
-1
-1
-1
-1
-1
-1
-1
-1
-1
-1
-1
-1
-1
-1
-1
-1
-1
-1
-1
-1
-1
-1
-1
-1
-1
-1
-1
-1
-1
-1
-1
-1
-1
-1
-1
-1
-1
-1
-1
-1
-1
-1
-1
-1
-1
-1
-1
-1
-1
-1
-1
-1
-1
-1
-1
-1
-1
-1
-1
-1
-1
-1
-1
-1
-1
-1
-1
-1
-1
-1
-1
-1
-1
-1
-1
-1
-1
-1
-1
-1
-1
-1
-1
-1
-1
-1
-1
-1
-1
-1
-1
-1
-1
-1
-1
-1
-1
-1
-1
-1
-1
-1
-1
-1
-1
-1
-1
-1
-1
-1
-1
-1
-1
-1
-1
-1
-1
-1
-1
-1
-1
-1
-1
-1
-1
-1
-1
-1
-1
-1
-1
-1
-1
-1
-1
-1
-1
-1
-1
-1
-1
-1
-1
-1
-1
-1
-1
-1
-1
-1
-1
-1
-1
-1
-1
-1
-1
-1
-1
-1
-1
-1
-1
-1
-1
-1
-1
-1
-1
-1
-1
-1
-1
-1
-1
-1
-1
-1
-1
-1
-1
-1
-1
-1
-1
-1
-1
-1
-1
-1
-1
-1
-1
-1
-1
-1
-1
-1
-1
-1
-1
-1
-1
-1
-1
-1
-1
-1
-1
-1
-1
-1
-1
-1
-1
-1
-1
-1
-1
-1
-1
-1
-1
-1
-1
-1
-1
-1
-1
-1
-1
-1
-1
-1
-1
-1
-1
-1
-1
-1
-1
-1
-1
-1
-1
-1
-1
-1
-1
-1
-1
-1
-1
-1
-1
-1
-1
-1
-1
-1
-1
-1
-1
-1
-1
-1
-1
-1
-1
-1
-1
-1
-1
-1
-1
-1
-1
-1
-1
-1
-1
-1
-1
-1
-1
-1
-1
-1
-1
-1
-1
-1
-1
-1
-1
-1
-1
-1
-1
-1
-1
-1
-1
-1
-1
-1
-1
-1
-1
-1
-1
-1
-1
-1
-1
-1
-1
-1
-1
-1
-1
-1
-1
-1
-1
-1
-1
-1
-1
-1
-1
-1
-1
-1
-1
-1
-1
-1
-1
-1
-1
-1
-1
-1
-1
-1
-1
-1
-1
-1
-1
-1
-1
-1
-1
-1
-1
-1
-1
-1
-1
-1
-1
-1
-1
-1
-1
-1
-1
-1
-1
-1
-1
-1
-1
-1
-1
-1
-1
-1
-1
-1
-1
-1
-1
-1
-1
-1
-1
-1
-1
-1
-1
