# Supplementary material for: Diversity of spatiotemporal coding reveals specialized visual processing streams in the mouse cortex
Source: Nat Commun. 2022 Jun 6;13:3249. doi: 10.1038/s41467-022-29656-z (PMC9170684; doi:10.1038/s41467-022-29656-z)
Supplement: Supplementary file 7 — Source Data [file 41467_2022_29656_MOESM7_ESM.zip › source data/Figure6E_PORP.txt]

Inf	60	30	15
1	0.430459774898684	0.333991190741136	0.277916478679413
1	0.633830171053048	0.172907237635529	0.150359910216522
1	0.294555455262541	0.209625747463691	0.104874004710101
1	0.198439148635532	0.0989956956800592	0.0702454201593698
1	0.817016528509141	0.47634187485237	0.690657528892521
0.50870365121471	1	0.312428467403392	0.169757498855989
0.11896744652247	0.687145000479662	0.94028597440461	1
0.680336194801162	1	0.871459187943942	0.544301545116404
1	0.726429136878073	0.28889952362081	0.27082377176072
0.36750172202465	0.611291493691142	0.651611364329469	1
1	0.59662746278582	0.251041968448242	0.284950251024495
0.379307206207499	1	0.985436800339023	0.873442881496594
1	0.657212616316521	0.424389506834699	0.35111387981677
1	0.895522398878641	0.8675570096926	0.640298153413242
1	0.278237197377917	0.459274476617601	0.53359427919465
1	0.63303528579235	0.547688757392867	0.487259671510815
0.217095323278434	0.813566953861607	0.88423149939171	1
1	0.588794241067276	0.431682098755446	0.173239918887181
0.026798615128222	0.895643695733852	0.961587623705818	1
1	0.804780577503099	0.655406108141992	0.512827714488259
1	0.717277241047999	0.670965604374287	0.594160162739941
1	0.341849379768848	0.279924202687399	0.112913347975511
0.869710665423204	1	0.524587116425814	0.698403008088541
0.803783084044996	1	0.84798195054146	0.539541882122949
0	0.936915268329696	0.808827385394302	1
1	0.310153979130642	0.0961779042788257	0.0827616245310498
1	0.515847933355468	0.462216567399506	0.410425794783122
0.803783084044996	1	0.84798195054146	0.539541882122949
0.805207448213234	0.808389414375924	1	0.83629199632591
0.424765088332054	0.927996528047009	0.929026942974277	1
0.683846605000595	0.863997629877243	0.972394411038404	1
1	0.63883933331841	0.432520736712677	0.47078074466716
1	0.314232618289411	0.329050889515449	0.27287292772112
0.717355311470565	1	0.899586776317368	0.859945362065648
1	0.252052051322732	0.42470261390067	0.33775057823293
1	0.466977304237585	0.571942829258476	0.347931485808254
1	0.276573276944484	0.256608575442458	0.177536164906902
1	0.173318702012485	0.0470648598485324	0.0624420770880088
0.263297676735025	0.358221902479564	0.715539113538066	1
0.0835816770635791	0.753912489212335	0.791947578820421	1
0.0755587736358177	0.686660774353146	1	0.789141657872621
1	0.930046921028428	0.523540703423532	0.59685151992153
1	0.510552687859758	0.138586481034088	0.084590176918115
0.896694371960783	1	0.858151333357797	0.748925112592558
0.177037235295231	0.435544820115936	0.834945784478796	1
1	0.09420001982552	0.102065437969615	0.100022536403752
0.88443572912218	0.791879201247737	1	0.524637308843113
0.860638261012606	0.955691763943405	1	0.944199349865386
1	0.640906415117053	0.332125592297595	0.342797427944321
1	0.121935495765962	0.197443516596037	0.190479240308318
1	0.349827793948378	0.160147626762381	0.112661013068207
1	0.704969324906686	0.510432726918432	0.241457569307078
0.978459411663861	1	0.551799331270051	0.203003992319119
1	0.223347067041781	0.101443743362167	0.110633862258627
1	0.0276937726162218	0.0139521468873306	0.029378417282878
1	0.50966943387252	0.114384179929254	0.0701289845839868
0.756842955503055	1	0.429155560708374	0.375633742918553
0.530406905953429	0.594538328264102	1	0.510852202409017
0	0.41412734124686	0.604468487285589	1
1	0.736759264632189	0.479351251321452	0.344963925775505
1	0.618971065463112	0.292910951611933	0.209193710207982
1	0.684465508831482	0.712812593708152	0.850407873557991
0.869710665423204	1	0.524587116425814	0.698403008088541
1	0.386143367269731	0.77567878124542	0.946587670948259
0.212838590843618	0.350561629114673	1	0.75442767952965
1	0.817016528509141	0.47634187485237	0.690657528892521
0.0408502974454811	0.662381627032722	1	0.684547084404325
0.288230224883852	0.85221788778269	0.975508565904163	1
1	0.636604138034384	0.411408482951606	0.258340562277149
0.813690786723463	0.920088378204411	1	0.547725962653921
0.379307206207499	1	0.985436800339023	0.873442881496594
1	0.649836264782069	0.604282417801974	0.398618480796107
1	0.848997111556417	0.989556931943486	0.350137924672118
0	0.839610695939762	0.984082899495002	1
0.978459411663861	1	0.551799331270051	0.203003992319119
1	0.663874802800515	0.432131768802491	0.130965987255045
1	0.806055603858509	0.854768923992561	0.751936531300091
1	0.264023353432124	0.223093738307053	0.0810052846126669
0.0350379656454161	1	0.51152839767734	0.867646305960008
0.743688344148283	0.672550381391739	1	0.194986433393267
1	0.467376969402687	0.182789894725757	0.339348977870974
1	0.314232618289411	0.329050889515449	0.27287292772112
1	0.396364072511055	0.195930747062703	0.0703604519829016
0.112736299587467	0.6665965582845	1	0.855659295041065
1	0.291915230612172	0.297227067169436	0.212196421041733
1	0.263588691538186	0.0821235434124667	0.0932605552722607
1	0.249101217136108	0.217539763349965	0.156457954510103
0	0.96409814989919	0.892339365245019	1
1	0.467140790031179	0.350139473736342	0.216842888157198
1	0.435307685783053	0.18476181880194	0.169959709292894
1	0.819013269925996	0.404134050978436	0.199051288140438
1	0.8070878913053	0.136257195676235	0.13744495551366
1	0.434904720573562	0.205311360771217	0.185212859560903
0.170592575690344	0.63661583531458	0.89562689919705	1
1	0.172590305022571	0.123177491126583	0.0881548706247897
1	0.221070360090765	0.0783444506825377	0.0585983567934622
0.311228240782054	0.952396217780094	0.965271911525256	1
0.272527348543489	0.91362139088124	0.970860076042572	1
0.205518851164782	0.693791478172019	0.785106043062538	1
0.900329462175739	1	0.921817084728247	0.498728182117689
0.0485592065785844	0.519246830493849	0.644649767730845	1
0.318380999382468	1	0.980359098471823	0.984145317661488
0.0108681693409661	1	0.487462265626457	0.824560477496392
1	0.736759264632189	0.479351251321452	0.344963925775505
1	0.541559507686888	0.277368071277575	0.297672711252471
1	0.0751016762189729	0.0530870499823373	0.0445848422218227
1	0.889081787267675	0.517707548191354	0.473790551703085
0.73777589742822	0.79003169308653	0.857279790834572	1
1	0.876014146648847	0.918531297951472	0.805045198647931
1	0.662369301900393	0.151400514095052	0.114796848641111
1	0.0496783868528942	0.0842159758547404	0.061137006730853
0.513853769386491	0.483228855597645	1	0.382587898168958
1	0.524017537209073	0.777045166099762	0.297475721760935
0.0234722614243324	0.874587018124238	1	0.85234650493078
0.554621751405652	1	0.959723481222873	0.884243449471959
1	0.341849379768848	0.279924202687399	0.112913347975511
1	0.930046921028428	0.523540703423532	0.59685151992153
0.168062543681206	1	0.653563611934313	0.229021788123963
0.119773153093663	0.89760629655485	1	0.957839400590883
0.919910107052204	0.949659626653832	1	0.641957793186523
1	0.172590305022571	0.123177491126583	0.0881548706247897
0.0688683917139675	0.46943098695935	1	0.240430758099194
0.0806529745733635	0.920139601936153	1	0.659621236366361
0.118013873689867	0.496273835079178	0.708066219842671	1
1	0.264612534082271	0.254212122694864	0.0821478516540093
0	0.801088226831832	0.851309392998667	1
1	0.0492433147478252	0.0550871237966803	0.0598568747880125
1	0.407289372708323	0.42800876791483	0.248105676000797
0.212838590843618	0.350561629114673	1	0.75442767952965
1	0.584794977318483	0.256147314950369	0.0748573428732443
1	0.461659265065767	0.212212271776784	0.174263260163503
1	0.342740115043864	0.0714936840545265	0.0459992515252683
1	0.461659265065767	0.212212271776784	0.174263260163503
1	0.429828226974921	0.234950578645944	0.2071756458342
1	0.267961369061245	0.216480015083401	0.324715648277895
1	0.348841045936333	0.0574020501018733	0.0668987958515685
1	0.168488276793106	0.100451762356547	0.0807433987280726
1	0.159802839326465	0.0885858758230254	0.127568587116909
0.0378901223142623	0.323157482381991	0.691173742349978	1
1	0.588794241067276	0.431682098755446	0.173239918887181
0.0858567231840589	0.35358843821974	0.939070187130466	1
1	0.460027848965864	0.132454185656607	0.0252924730457149
0.884591026102319	0.891361545333166	0.991462061770518	1
0.673174990430096	0.918547328814794	0.987997788477525	1
1	0.750195439288885	0.516452556371432	0.257495533492616
0	0.793083476408683	0.958805124323949	1
1	0.765842770553376	0.632091631082363	0.631478228814397
0.702330959776448	0.542203584656619	1	0.333963430114164
0.351073212245618	0.860424084695763	1	0.936640357339812
0.827381001620011	0.777836703598259	1	0.438232728209309
1	0.452842779783584	0.168596008142158	0.102007710312171
0.219698778275914	0.563767864793428	1	0.967161282441595
0	1	0.926228788072099	0.998168989191206
1	0.365833894257046	0.621900864236045	0.37613862866065
1	0.46801239574167	0.299429451133729	0.370846725948484
1	0.315073938073241	0.165923142573659	0.140215584367013
0	0.740736400404594	0.998790334695122	1
1	0.42490353841206	0.0930419580257212	0.0591162604192272
0.980179460429453	0.900616752026376	1	0.916141509222952
0	0.801088226831832	0.851309392998667	1
0.0540990491177356	0.601618823025911	0.728673185709308	1
0.442286115266345	0.240055065709614	0.606395765910668	1
1	0.726524958444007	0.541781754282099	0.553024208714277
1	0.588794241067276	0.431682098755446	0.173239918887181
1	0.878789793765611	0.140687623743309	0.131743994328654
1	0.292566791392591	0.128224526448129	0.0629178790516956
0.893012905750493	1	0.963873752106774	0.870872831572982
1	0.485532904506276	0.135224820980015	0.0741796704609926
0	0.524482847571485	0.750700360984765	1
1	0.354074536830757	0.331299216895912	0.138976022963249
0.944557895106819	1	0.970477840325878	0.882343522397532
1	0.16480897354058	0.27637659661401	0.239043378192969
1	0.441135449118432	0.105122034101462	0.0536455670791629
0	0.96409814989919	0.892339365245019	1
1	0.477288620127713	0.179445918171504	0.0243391961695622
1	0.448905997365229	0.229052112148796	0.15595372209411
0.18060502354405	0.597049188405019	0.988275794261978	1
1	0.244342571779806	0.110275194243173	0.141709835868788
0.944557895106819	1	0.970477840325878	0.882343522397532
1	0.629690587706161	0.270879339765802	0.116046535253171
1	0.278237197377917	0.459274476617601	0.53359427919465
0	1	0.900147397104749	0.916448292163164
1	0.42324104725963	0.079560965840338	0.0434182102690737
0	0.749913505893392	0.895990881819968	1
1	0.538473282083385	0.399642422729943	0.430895270003068
0.839899440804877	0.897946159662777	1	0.924350098011632
1	0.904705582235166	0.674199418286238	0.728416535044739
0.433816036429225	0.972334181217192	0.958922831104689	1
1	0.367546717071613	0.401636781318272	0.67727173626639
1	0.567492998168983	0.198905849763663	0.0603097980013139
1	0.876014146648847	0.918531297951472	0.805045198647931
1	0.435307685783053	0.18476181880194	0.169959709292894
0.118013873689867	0.496273835079178	0.708066219842671	1
0.330075812182552	1	0.429302183870884	0.30855428726926
1	0.804780577503099	0.655406108141992	0.512827714488259
0.0755587736358177	0.686660774353146	1	0.789141657872621
0.268213874828007	0.857115020597932	0.93325352621004	1
1	0.386143367269731	0.77567878124542	0.946587670948259
1	0.656809904285354	0.337159463348156	0.362035056573816
1	0.265364609811596	0.066159970922804	0.0174513263569904
0.0504417985305421	0.988606173908267	0.944362383054578	1
1	0.463707127941141	0.164845327774699	0.0886248277017729
1	0.971606970857506	0.541846707326367	0.474299760198294
1	0.532118033992245	0.5430981119088	0.643282806921202
0.205518851164782	0.693791478172019	0.785106043062538	1
0.18060502354405	0.597049188405019	0.988275794261978	1
1	0.332295673053828	0.0743524152595645	0.0793975545496999
1	0.493078313021988	0.605668957181865	0.597099590226887
0.0193265326806781	0.793888491975281	0.954776860241341	1
1	0.754761471409585	0.247609122670584	0.185210369526918
1	0.302923137702015	0.166136459425385	0.119397664247313
1	0.629690587706161	0.270879339765802	0.116046535253171
1	0.551820732171994	0.119254654546828	0.0547823705313279
1	0.275724849243985	0.246862627552178	0.208076259480265
0.272401565826686	0.578448217428057	1	0.933769494990164
0.0175064488407807	0.744255936507362	1	0.463636007472453
0.88642339391218	0.562795937230766	1	0.540477095810773
0.352704750787139	1	0.425862037457624	0.62256526083249
1	0.980453029589536	0.419586821729353	0.477218474778496
1	0.255252924884491	0.0927889298663614	0.0544716246961758
0.352704750787139	1	0.425862037457624	0.62256526083249
0.0858567231840589	0.35358843821974	0.939070187130466	1
0.318380999382468	1	0.980359098471823	0.984145317661488
1	0.704969324906686	0.510432726918432	0.241457569307078
1	0.655810549538025	0.401263880954569	0.237264272818372
1	0.461659265065767	0.212212271776784	0.174263260163503
0.191102782519683	0.843170714076961	0.94978696032181	1
1	0.238952278304442	0.185432806615868	0.116975062940676
1	0.879581470378864	0.527047082260569	0.48489520875087
1	0.818363203195553	0.518192591044314	0.261428856618298
0.73423409567781	0.442395243724865	0.631396934262319	1
1	0.467376969402687	0.182789894725757	0.339348977870974
1	0.676906759127314	0.280305559430343	0.23589559691193
0.0408502974454811	0.662381627032722	1	0.684547084404325
1	0.228124873542652	0.0957675992487333	0.0834379851612032
0.683846605000595	0.863997629877243	0.972394411038404	1
0.157090895344658	1	0.720395881815984	0.710506763750687
1	0.292566791392591	0.128224526448129	0.0629178790516956
0.929076712689287	0.946016952254291	1	0.554666322077948
1	0.812524971450828	0.655259966006499	0.35990355764003
1	0.340344641822113	0.116356388914468	0.116545726146458
0.026798615128222	0.895643695733852	0.961587623705818	1
0.0937940614983239	1	0.681371766297141	0.822704749101464
0.204026264037735	0.853987096458219	0.944710094507644	1
0.612190840505834	0.902521298681691	1	0.738353060499786
0.11896744652247	0.687145000479662	0.94028597440461	1
0.205518851164782	0.693791478172019	0.785106043062538	1
0.92323308984529	1	0.590815894171444	0.44828780623751
0.92323308984529	1	0.590815894171444	0.44828780623751
0.026798615128222	0.895643695733852	0.961587623705818	1
0.0355758182671006	0.481174028667173	1	0.8843165767048
0	0.524482847571485	0.750700360984765	1
1	0.930046921028428	0.523540703423532	0.59685151992153
1	0.579871202004445	0.0967535530772946	0.0851308151125823
0.0504417985305421	0.988606173908267	0.944362383054578	1
0.177837823708624	0.903603026076409	0.972800982274474	1
0.36750172202465	0.611291493691142	0.651611364329469	1
0.513853769386491	0.483228855597645	1	0.382587898168958
0.860638261012606	0.955691763943405	1	0.944199349865386
1	0.521944041079271	0.11926308565816	0.0533080100389656
1	0.501625673527925	0.336388849716414	0.286670806966084
0.860638261012606	0.955691763943405	1	0.944199349865386
1	0.156694992141123	0.0804317323598978	0.114055613671659
0.217095323278434	0.813566953861607	0.88423149939171	1
0.840541209415506	1	0.501057884865833	0.269605489894916
0.987492268896622	1	0.772080969929736	0.728006727636127
1	0.0809115401065855	0.103856960817764	0.0748641802043312
1	0.294158328081814	0.200069705388591	0.125657644169901
1	0.806055603858509	0.854768923992561	0.751936531300091
0.15901278822624	1	0.83854032059556	0.929812334286338
0.418900817975951	1	0.8228915369549	0.732234449512593
1	0.695752702975618	0.163618630387015	0.0945841252832595
0.18060502354405	0.597049188405019	0.988275794261978	1
0.669520672600941	1	0.753864808719943	0.860835952939756
0.823314241717471	1	0.449955607793275	0.236765674266155
1	0.275724849243985	0.246862627552178	0.208076259480265
1	0.571365803372316	0.288613637844811	0.18349464498738
0.342871401811485	1	0.771670832691541	0.0815631842879851
0.394189879662662	0.647276157961465	1	0.856037621794332
0.511453438844945	0.880422709741812	0.944679617399498	1
1	0.414220658331548	0.182527402346101	0.129484009907929
1	0.854485286478472	0.786066042018389	0.851395698438381
0	1	0.97371498736007	0.435155940906464
0.666056920736179	0.969149985079732	0.706435835826558	1
0.97280918084811	0.725821690003521	1	0.950205334159221
0.0442108250151284	0.784686891254861	0.960200429480541	1
0.0937940614983239	1	0.681371766297141	0.822704749101464
1	0.231299075538669	0.0603708648957143	0.0474449357118836
1	0.41480990804516	0.311414952172644	0.187642487243773
0.0485592065785844	0.519246830493849	0.644649767730845	1
1	0.251749750857963	0.186846143717238	0.144547137396408
1	0.656809904285354	0.337159463348156	0.362035056573816
1	0.30011941022383	0.0862625138020778	0.0734115242075397
0.893838244419168	1	0.920672205932269	0.606156288392694
0	0.96409814989919	0.892339365245019	1
1	0.400750579342913	0.189734211918957	0.109440816550653
0.756842955503055	1	0.429155560708374	0.375633742918553
0.683846605000595	0.863997629877243	0.972394411038404	1
1	0.736759264632189	0.479351251321452	0.344963925775505
0.934614911731965	0.836926635581301	1	0.727717727610967
1	0.703670197341871	0.47373139081484	0.179968708328561
0.32517604895572	0.878055694695146	1	0.81485839841467
1	0.818363203195553	0.518192591044314	0.261428856618298
0.115505590563344	0.0684766979932229	0.495903152530048	1
1	0.197114685251054	0.116811592192334	0.0589725414952786
0.100766805647231	0.778599893298549	0.780111098138235	1
1	0.733220420456973	0.313010090900808	0.139495773828057
1	0.538473282083385	0.399642422729943	0.430895270003068
0.987492268896622	1	0.772080969929736	0.728006727636127
0.0829202986934384	0.760276308473085	0.455631293626358	1
1	0.721114593073878	0.749742425516442	0.607312652594327
0.574971949957274	1	0.968321150184867	0.889583821146966
0.625431221460623	1	0.437550444751369	0.599038931590975
0.314041549340664	0.693586452002236	1	0.926408376608167
1	0.536034662034247	0.364772563299695	0.270703695624921
0.873364901168427	0.970928626411563	1	0.852738357533038
1	0.618971065463112	0.292910951611933	0.209193710207982
1	0.16480897354058	0.27637659661401	0.239043378192969
1	0.640403219422169	0.337442498096831	0.282595475681168
0.793844127007867	0.373768273992943	1	0.926396354109325
0.0354976934965619	0.837938767086258	1	0.882276139033845
1	0.362138352293392	0.225261498783136	0.13176669590782
0.380489378328761	0.839691967686047	1	0.715687627242179
1	0.649836264782069	0.604282417801974	0.398618480796107
0.876387181833503	0.968797136299255	1	0.841965701500856
0.683846605000595	0.863997629877243	0.972394411038404	1
0.00660399855901432	0.843583898610972	0.876042081118188	1
0.19797204186441	1	0.612572836522782	0.814541101334388
1	0.827316092017663	0.646574719067842	0.604987028035883
0.459113794485771	0.635207893852434	1	0.789754953491935
1	0.477445736625269	0.329456168013165	0.325523459442778
1	0.49293651379612	0.249333900611892	0.107248622351833
0.0953862037492586	0.335727875851164	0.850451932136511	1
1	0.583282426121904	0.138097948935766	0.0461060663418204
1	0.889081787267675	0.517707548191354	0.473790551703085
0.934614911731965	0.836926635581301	1	0.727717727610967
1	0.345882060782789	0.0885085924460943	0.105404470690202
0.628388241121573	1	0.432953901754992	0.125196536344179
1	0.640906415117053	0.332125592297595	0.342797427944321
1	0.806055603858509	0.854768923992561	0.751936531300091
1	0.904705582235166	0.674199418286238	0.728416535044739
1	0.930046921028428	0.523540703423532	0.59685151992153
0.560384000301046	0.992672132889521	1	0.774039917511562
0.131217889969168	0.971764233005906	0.950218513421126	1
0.743688344148283	0.672550381391739	1	0.194986433393267
1	0.443649189423703	0.319170289793225	0.28901398422244
1	0.477288620127713	0.179445918171504	0.0243391961695622
0.198685164414653	0.42426727397882	1	0.828027046026167
0.809998624548101	0.616302752671767	1	0.896957066859513
1	0.306644600214724	0.224803371359458	0.217813917950175
1	0.789377402351759	0.909296503587366	0.438492937577521
0	0.844501132392725	0.815304154657614	1
0.108770721227112	0.72475137171567	1	0.931617672127503
1	0.42490353841206	0.0930419580257212	0.0591162604192272
0.703354146947961	0.944568974631591	1	0.977710107684517
1	0.543267754783324	0.181496522308437	0.0379960915251829
1	0.348768107011271	0.122377175712127	0.134776518225563
1	0.264612534082271	0.254212122694864	0.0821478516540093
1	0.902652381064773	0.929628668697035	0.874149093578641
1	0.228757301446567	0.0549867808373887	0.0160562995600353
1	0.418057973412152	0.0905161293372209	0.0816410013227717
1	0.971606970857506	0.541846707326367	0.474299760198294
1	0.362138352293392	0.225261498783136	0.13176669590782
1	0.0558230050753869	0.0549546231798763	0.0518384964812113
0.0354976934965619	0.837938767086258	1	0.882276139033845
1	0.684463353560746	0.195746870623247	0.148503388525987
0.314041549340664	0.693586452002236	1	0.926408376608167
1	0.432509012603454	0.421566767692817	0.312662672313588
0.673542731080064	1	0.397517718024037	0.566474856644231
1	0.159802839326465	0.0885858758230254	0.127568587116909
0.530406905953429	0.594538328264102	1	0.510852202409017
0.162902798730547	0.843784097424553	0.874351840583949	1
1	0.848555329027135	0.500205236973995	0.250070648456042
1	0.8070878913053	0.136257195676235	0.13744495551366
1	0.249101217136108	0.217539763349965	0.156457954510103
0	0.618402675254921	1	0.850316080306274
0.813690786723463	0.920088378204411	1	0.547725962653921
1	0.454850457264305	0.192528551230212	0.284554432267752
0.120130268693256	0.964090758982604	1	0.746328215526341
0.813690786723463	0.920088378204411	1	0.547725962653921
1	0.67379144820088	0.648676500969915	0.807893032822732
1	0.662369301900393	0.151400514095052	0.114796848641111
1	0.657212616316521	0.424389506834699	0.35111387981677
1	0.657212616316521	0.424389506834699	0.35111387981677
1	0.636604138034384	0.411408482951606	0.258340562277149
1	0.571365803372316	0.288613637844811	0.18349464498738
1	0.569799740519687	0.337963838135435	0.209023710299931
1	0.221070360090765	0.0783444506825377	0.0585983567934622
1	0.0961344531300332	0.0463702862443574	0.117358921408497
0.0345670463359665	0.768664258820247	1	0.809430472365173
0.416786580044239	0.843529369395762	1	0.992887929770985
1	0.460027848965864	0.132454185656607	0.0252924730457149
0.119773153093663	0.89760629655485	1	0.957839400590883
0.352704750787139	1	0.425862037457624	0.62256526083249
1	0.477445736625269	0.329456168013165	0.325523459442778
1	0.484642475180633	0.0889746790871833	0.0821491652928471
1	0.464384053097853	0.163688145627777	0.123948384387781
1	0.291915230612172	0.297227067169436	0.212196421041733
1	0.188122191936249	0.0592678099681636	0.0449328499216787
1	0.531386153514412	0.182563281069634	0.13866602657811
0.22409305101003	0.731329511289549	1	0.816820093243762
0.380489378328761	0.839691967686047	1	0.715687627242179
1	0.640403219422169	0.337442498096831	0.282595475681168
0.296789495897783	0.778588659517074	1	0.957296721280251
1	0.348768107011271	0.122377175712127	0.134776518225563
0	0.822673957624835	0.776477597627021	1
1	0.691423739639275	0.700674400147195	0.662452538126988
0.312793407433485	0.465997640393891	0.988720361953258	1
1	0.348082906198112	0.0410091789196901	0.0419001992240947
0.574971949957274	1	0.968321150184867	0.889583821146966
1	0.292611769880634	0.0327708933221074	0.0411745449115464
1	0.292566791392591	0.128224526448129	0.0629178790516956
0.026798615128222	0.895643695733852	0.961587623705818	1
1	0.633830171053048	0.172907237635529	0.150359910216522
1	0.119976792549279	0.651756738013022	0.634660881811333
1	0.726429136878073	0.28889952362081	0.27082377176072
0.0953862037492586	0.335727875851164	0.850451932136511	1
1	0.273336846023361	0.186047775633805	0.136959507687758
1	0.69634482621775	0.374570934130117	0.0916737769923367
0.36750172202465	0.611291493691142	0.651611364329469	1
1	0.501625673527925	0.336388849716414	0.286670806966084
0.197643332781258	0.239318235909079	0.942128064325934	1
1	0.717277241047999	0.670965604374287	0.594160162739941
0.22409305101003	0.731329511289549	1	0.816820093243762
1	0.848997111556417	0.989556931943486	0.350137924672118
0.893012905750493	1	0.963873752106774	0.870872831572982
0.121846876582028	0.997730155503028	0.966200489730778	1
1	0.621493392845948	0.337231338065304	0.220287967907525
1	0.282272998535204	0.141954725103593	0.108854980601682
0.0755587736358177	0.686660774353146	1	0.789141657872621
0.379307206207499	1	0.985436800339023	0.873442881496594
0.119773153093663	0.89760629655485	1	0.957839400590883
0	0.749913505893392	0.895990881819968	1
0.344896725092212	0.915509427606363	0.987907114032478	1
1	0.467376969402687	0.182789894725757	0.339348977870974
1	0.748206010328196	0.109122728584328	0.0830102465247133
1	0.848997111556417	0.989556931943486	0.350137924672118
0.442286115266345	0.240055065709614	0.606395765910668	1
1	0.889081787267675	0.517707548191354	0.473790551703085
1	0.464384053097853	0.163688145627777	0.123948384387781
0.241863810751546	1	0.736188336692646	0.622553580955746
1	0.866955607707162	0.321603463572557	0.208019914404378
1	0.857607189285111	0.581590357301953	0.601323092216388
0.0755587736358177	0.686660774353146	1	0.789141657872621
0.0221929416414177	0.749982678876804	0.902626868157663	1
0.174313846548843	0.818687563278153	0.783086282218871	1
0.172869481103296	0.406837224091737	1	0.972793208648893
0.896694371960783	1	0.858151333357797	0.748925112592558
0.745745033552939	1	0.303184150101161	0.394038655891489
1	0.59662746278582	0.251041968448242	0.284950251024495
1	0.375096663524152	0.202250758508065	0.351979579698604
1	0.179543937874412	0.112045527022039	0.200931234427145
1	0.294555455262541	0.209625747463691	0.104874004710101
1	0.159802839326465	0.0885858758230254	0.127568587116909
1	0.63883933331841	0.432520736712677	0.47078074466716
1	0.541559507686888	0.277368071277575	0.297672711252471
1	0.606364600573053	0.23913508770929	0.172728830873739
1	0.445111258636911	0.494445180279121	0.411033101482883
0.821979848623998	0.56967897713875	1	0.844695506761276
0.0193265326806781	0.793888491975281	0.954776860241341	1
1	0.500791562605647	0.0903384428148741	0.0745280338580432
0.0221929416414177	0.749982678876804	0.902626868157663	1
1	0.804780577503099	0.655406108141992	0.512827714488259
0.0933582559212301	0.27210695565506	1	0.904756376422199
1	0.197114685251054	0.116811592192334	0.0589725414952786
0	0.801088226831832	0.851309392998667	1
1	0.740466125248412	0.597754842858243	0.653002026281926
1	0.292566791392591	0.128224526448129	0.0629178790516956
1	0.273336846023361	0.186047775633805	0.136959507687758
1	0.633830171053048	0.172907237635529	0.150359910216522
1	0.588923111681369	0.397440965135471	0.287202485248782
0.919910107052204	0.949659626653832	1	0.641957793186523
1	0.633650340571552	0.999748821183429	0.748629732916993
1	0.655810549538025	0.401263880954569	0.237264272818372
1	0.640403219422169	0.337442498096831	0.282595475681168
1	0.386592608204397	0.225033954871336	0.170767052428548
0.11896744652247	0.687145000479662	0.94028597440461	1
1	0.231299075538669	0.0603708648957143	0.0474449357118836
1	0.228124873542652	0.0957675992487333	0.0834379851612032
0.418900817975951	1	0.8228915369549	0.732234449512593
0.949185685311055	0.837069729118558	0.686336700653381	1
0.205518851164782	0.693791478172019	0.785106043062538	1
0.288955465150108	0.952928948573492	0.869077077824697	1
1	0.16480897354058	0.27637659661401	0.239043378192969
0.436657105673294	0.693633863042708	0.747459233720427	1
1	0.0633690491820229	0.111229107291225	0.196152136913925
0.0418825494642801	0.919811939138075	0.929626807268309	1
1	0.341342548603635	0.195460942549042	0.248208968596022
0.803839141939636	1	0.88211550785705	0.764271386102158
1	0.611794981271986	0.562902705630316	0.759203600361329
1	0.536034662034247	0.364772563299695	0.270703695624921
1	0.467140790031179	0.350139473736342	0.216842888157198
1	0.691501760615479	0.384495280286698	0.232269402644619
1	0.477445736625269	0.329456168013165	0.325523459442778
0.167414172114823	0.67870644255762	1	0.875943047100043
0.218583456362435	0.945398288320462	0.706302341464013	1
1	0.72085426112875	0.594904252911715	0.488226643061025
0.191102782519683	0.843170714076961	0.94978696032181	1
0.205518851164782	0.693791478172019	0.785106043062538	1
1	0.282272998535204	0.141954725103593	0.108854980601682
