# Supplementary material for: Diversity of spatiotemporal coding reveals specialized visual processing streams in the mouse cortex
Source: Nat Commun. 2022 Jun 6;13:3249. doi: 10.1038/s41467-022-29656-z (PMC9170684; doi:10.1038/s41467-022-29656-z)
Supplement: Supplementary file 7 — Source Data [file 41467_2022_29656_MOESM7_ESM.zip › source data/Figure7D left_C8.txt]

Inf	60	30	15
0.0864728965423392	0	0.422680301053153	1
1	0	0.0576550580636731	0.0442560638966557
0.85369673576081	1	0.46267881986626	0.4871640170022
1	0.500847755439209	0.166347146686159	0.12508533074294
0.359550531891044	0.68813944153767	1	0.775276396395921
1	0.911260074069451	0.552259868978334	0.912841177401894
0.854472542554829	1	0.301744095846974	0.536809444251623
0.150032345888505	0.610821414963494	1	0.965824648877056
1	0.722290117857125	0.488511543738069	0.865530123019849
0.0852924059360859	0.692685041616852	1	0.774094141082787
0.543434987565868	1	0.638435767866413	0.493086748994358
1	0.811894974950956	0.314583924086463	0.319270364564386
0.811284097191131	0.79349360547976	1	0.803312960995226
0.979001321554113	0.79674359852419	1	0.415042814941835
0.618695382973108	0.799666690176118	0.687227406855809	1
1	0.777387584718979	0.687767380601091	0.230748645775801
0.300160376756467	0.736448347542082	1	0.675394642593277
0.132910665384357	0.2165957025394	1	0.36977538196743
1	0.545831213483477	0.515872289142656	0.621749215315481
0.103025644899615	0.286042588237111	0.735663714966889	1
0.0720963779269589	0.711554362070925	1	0.694520878734376
1	0.250015775114416	0.248839024401916	0.176219284596441
0.470874797558688	1	0.460253734343632	0.533500283007437
0.535478886053639	1	0.312010666894647	0.168774033844826
0.292569637335737	1	0.826398601234939	0.637521526899836
0.930852452790389	1	0.441647597352007	0.254790534117775
0.956847555004272	1	0.406897836430913	0.165933203173843
1	0.8705262045271	0.586499090501146	0.591508267958607
0.227353778340416	0.844277100596194	0.957523665085263	1
0.475684645817498	1	0.899733721463727	0.880475985788
1	0.793099121348285	0.707394011419382	0.921324450798459
0.0795204836074264	0.0905004605627191	0.603661402800276	1
1	0.834385737052562	0.698534740242119	0.83395207380243
0.980436037140184	1	0.764330606783006	0.817648749390797
1	0.905099980371736	0.713144132108231	0.614693593167216
0.562093239421119	0.846951066550418	0.817104660969135	1
0.0640989644237941	0.125404994370406	1	0.67400610910149
0.697601959789646	0.546978530964853	1	0.286626061480976
0.811514079234486	0.851512525202345	1	0.991929471286638
0.569694588162589	1	0.549695765825406	0.27948872282718
0.903864968708489	1	0.712517780889092	0.518662302912931
1	0.195561448172308	0.78459152477063	0.092376210389858
1	0.568252225151486	0.378552164055003	0.182710392008118
1	0.830266359517876	0.260581921341144	0.832616210449391
0.675389737593101	0.823988686283712	1	0.622242791756177
0.889886715261373	1	0.989644908217607	0.570827532528601
0.184625723328961	0.464499446747786	1	0.275828289335389
1	0.610340322272204	0.659766923012107	0.386970694516611
0.76375503071124	1	0.690283456729051	0.177047916172099
1	0.324205630914287	0.500560778866082	0.24853379027574
1	0.185179303032443	0.0466910677764769	0.00956110933429921
1	0.546286463830758	0.381265794601437	0.435019963525389
0.891455229662971	0.172625000210999	1	0.44285842769649
0.775284233308689	0.597894002776834	1	0.387571333868079
1	0.60508990334896	0.237348986046315	0.434797522727359
1	0.147454165979117	0.0321601549187701	0.0583078474835499
0.0892506880916063	0.225502340973634	1	0.592902394024124
1	0.656640260822388	0.407193305097695	0.843633291538649
1	0.168109447466959	0.120946117486744	0.233767700611146
1	0.365875381838581	0.145827037393599	0.0983583979543319
1	0.355746303315653	0.0963663006638904	0.18822470478364
0	0.154292365164878	0.237130910046251	1
1	0.460071781222422	0.395728696037701	0.363611145503645
1	0.513761024843591	0.823764050774425	0.504849742803681
1	0.420245606126036	0.429744361429931	0.442181378961906
0.260660495560877	1	0.716455868035497	0.786879766728179
0.684816865908499	0.793741787863659	1	0.0928775029668635
1	0.656121639056733	0.489128471078726	0.435573498030488
1	0.551216654645372	0.336369052957731	0.264164327574919
0.321414648751244	0.336816839153922	1	0.485225177944207
0.303948807092525	0.352921084906091	1	0.591524309810942
1	0.704946630222095	0.64820017612387	0.528648553753349
1	0.554682166796972	0.374970035233661	0.425555769541345
1	0.326670609965613	0.230926293421664	0.249441159566509
1	0.0860340299788011	0.12856467673317	0.0621129806458378
1	0.780999931902604	0.564145802868663	0.240034189234144
1	0.0879988259722477	0.0784359820278766	0.041316353866967
1	0	0	0
1	0.0219463987229217	0	0.111193042093651
1	0.527702146118765	0.054684937338385	0.24808016380504
0.333448994370414	1	0.429074175381016	0.708405956834996
0.755575820244918	1	0.74828203494961	0.77169932221143
0.0786261994402822	0.771928181389	1	0.10300123219807
0.0772523892015379	0.0247194424608441	0.410221347343318	1
1	0.446369815508031	0.00284107818593217	0.0478629714192494
1	0.576623905844509	0.496386476379431	0.201612864821035
1	0.291117119537624	0.038130042893282	0.0145687917196346
0.1538983223886	0.176447131098578	1	0.649167294609491
0.202326222291322	1	0.359975219618104	0.497588921003067
0.403581982714957	1	0.849493534546223	0.492449497796417
0.393831648760028	1	0.642908511527372	0.515164847445106
1	0.400161018826294	0.0717401793787418	0.236983919514913
0.83616502507984	0.714489618065006	0.967691257798629	1
0.753509946377099	1	0.523028337854103	0.665398734388041
0.536161077176114	0.465543274509733	1	0.231058913728503
0.939998868483104	0.921044694857108	1	0.945237968503016
0.419249358164978	0.435924447647612	1	0.880415623115225
0.358500788925535	0.0305703141186431	0.507207793431449	1
1	0.218802380671754	0.286675586240543	0.164606275181863
0.215301012552795	0.423379863308191	1	0.210020264681779
1	0.950699069041315	0.596766933454721	0.422897878313231
1	0.392925195619733	0.505582142027583	0.0594125924139747
1	0.616671375030381	0.450471249961652	0.165736584381965
0.139359064244164	0.321835425551404	1	0.883475411209112
0.330406771949026	0.202805935163964	0.307343113257114	1
0.395892738199389	0.283865294222869	1	0.845597874549127
0.725281453312123	0.356521471992579	1	0.606421343567251
1	0.393624166566439	0.637608028853131	0.172633267618857
1	0.909066751883704	0.64709629140294	0.611338774439987
0.932274426275413	0.42032623824662	0.405066607009158	1
1	0.642559958506912	0.69896955268642	0.624722682196446
0.497967539401233	0.562427917659096	0.483009100081194	1
1	0.164044139895616	0.253643220893179	0.151919638516898
0.253023300299524	0.434419681668185	1	0.861339693250977
0.228172006834148	0.145051575657082	0.355681681879172	1
0.349114953249446	0.610453524243418	0.448272084126362	1
1	0.455291300064116	0.50134614724139	0.569579704233452
1	0.499697184596992	0.606599569375985	0.496722297063912
1	0.7157932301406	0.551313150328602	0.357253022945357
0.914156369835732	0.928645083122648	0.911720875095742	1
0.304531200503451	1	0.110759913507343	0.104186188617339
1	0.945174243487662	0.543271536132819	0.775733438312605
0.230846356286963	0.245109856613454	0.315236352258304	1
0.450927474988536	1	0.854397870491567	0.37288037210703
1	0.420897362846108	0.210938378355432	0.0980601933375429
1	0.920154965320594	0.524349647315728	0.526534592269147
0.535333864480995	0.53759208548764	1	0.761320150185028
0.740858334011883	0.551956009091868	1	0.670350254415779
0.207221769486409	0.420658063164564	1	0.706310514676716
1	0.222410023054425	0.180875650271232	0.0223196150960985
0.552931869555746	0.855902891841468	1	0.721778482289397
1	0.473627040472693	0.937176413825406	0.954784750235562
0.89496736747639	0.997359376723288	1	0.939843896168789
0.0827818603249515	0.192633839959554	1	0.175523367223635
0.628444347796837	0.715843531937081	1	0.993529057986184
0.55984020486601	0.844064267305586	1	0.954580415795344
1	0.582494171933408	0.0849035078484816	0.0710715798337485
0.0854609476791242	0.0784503023158395	0.180198699942022	1
0.149745494682002	0.440243050309066	1	0.689643362245315
0.0774744684671932	0.342198514560585	1	0.599451119578597
0.549151894719369	0.573160823093083	1	0.651046521291478
0.234125811278583	0.365909531738448	0.523427827890899	1
0.0597105013926138	0.202094067572128	1	0.420606231120755
1	0.913862125770002	0.533184190186165	0.617306074917085
1	0.511481415883863	0.467903638299818	0.493897412781903
0.114267890271672	0.272868341346656	0.550592435267485	1
1	0.455591119966758	0.242904130486803	0.244353197473054
1	0.575471960296204	0.426956401433996	0.342427755673325
1	0.524688208157283	0.324341433044976	0.288624338593044
1	0.5537286771767	0.472871841383434	0.673653091902135
1	0.75642576205255	0.975851910420939	0.679587178458928
0.0192560300619769	0.603439965431665	0.98480302974996	1
1	0.693090127335831	0.667743655020082	0.89904406618608
0.178441820006486	0.626449498028403	0.634478025965326	1
0.718843255289788	0.673679805308534	1	0.959354437395581
0	0.322564256779002	1	0.137406615720716
1	0.120051369547917	0.200683656412236	0.213444127990252
1	0.74556614095738	0.198391664963375	0.0560293683811444
0.119550043843231	0.631020582170337	1	0.999799666791737
0.857513089620875	0.457349946239585	1	0.904421373670481
0.311901607460222	1	0.283307664409111	0.453618694235914
0.578061777185975	1	0.52759376054034	0.682530035895994
0.105130147671318	0.25340407266386	0.944216142376157	1
1	0.946156197686118	0.0959887470720653	0.13066840348014
1	0.795840961186379	0.765453962626954	0.591921933484283
0.105019599073388	0.167815828596635	0.106966713166901	1
1	0.770359543916583	0.390280650203536	0.167818655022127
0	0	0	1
1	0.599803482666492	0.53997541373002	0.471961619407526
0.793395536354318	0.598436438137605	0.786558855111037	1
1	0.664666905619498	0.39864125204296	0.363498283309002
0.0540146490195076	0	1	0.402968247383188
1	0.415706542393888	0.0768131633578186	0.0115681361729606
0.930138131087153	1	0.870133893977603	0.715544575985622
0.334881697864072	0.225983780809114	0.432325015850135	1
1	0.235576523740942	0.872901321915977	0.877442590532094
0.763019455682933	1	0.393498770014832	0.368269830672181
1	0.650530257409435	0.429741087976074	0.383903413928064
0.649627344385548	0.836411623748956	1	0.568492355550932
1	0.296932903271086	0.0379927157857792	0.0192916803524049
0.341692253611544	1	0.355422587952451	0.192630407158145
0.196578024183205	0.185616759140774	1	0.110597892758269
1	0.72042576286589	0.895042445510812	0.68477198803379
0.291013588679503	1	0.569666585995904	0.579962559367779
1	0.758109897780313	0.66513094118135	0.419778874301578
1	0.814590510137018	0.321891747175355	0.370128352407553
1	0.769292616227066	0.929239760777993	0.647941269866563
1	0.842342539359378	0.138461890002331	0.124746462068717
1	0.887570285633644	0.532790686757851	0.30973102038635
0.736476625518694	0.706886888250481	0.633679913558763	1
0.333802864144213	1	0.691303194833948	0.5212754512599
0.986493023219026	0.754736050321632	1	0.622168809859406
0.545295053389729	0.63804131034343	0.882882465665009	1
1	0.828614156619697	0.848280556056765	0.534208865949648
1	0.683495605151359	0.760999512094667	0.536152790457438
0.922363216999497	0.759443785175627	1	0.888804754527853
0.198036087410383	0.777983348918224	1	0.562930359284516
1	0.452334627001096	0.243188717522939	0.149608699726823
0.453394228056159	0.829751420043032	1	0.92746384786831
0.257086082827238	1	0.571512741568784	0.353086605909008
1	0.757960803951545	0.71335272125315	0.595732544574236
1	0.742853739673681	0.300946367139757	0.280475790131606
0.0831906587920675	0.476883772473476	1	0.715521491332272
0.91523684274928	0.795680764663913	0.951355453794882	1
0.283949460392685	1	0.535563528987105	0.451461852850474
1	0.714947687205736	0.747620620826717	0.666454761500956
1	0.714947687205736	0.747620620826717	0.666454761500956
1	0.677744038813701	0.508038074137517	0.505684609151519
1	0.360819149112171	0.292389282084523	0.154199781026625
1	0.878074487177809	0.848576649510647	0.777111970659278
1	0.64156719383589	0.169696768339048	0.181808468415968
0.159327375484143	1	0.351566806662926	0.929318910877475
0.582672903674778	0.762056996095674	1	0.814520006997236
0.416500731339976	0.391570142666507	0.946828011487081	1
0.437493228494433	0.412799538193748	0.421385406584621	1
1	0.558835131246525	0.0793841851211107	0.126319789068022
1	0.558835131246525	0.0793841851211107	0.126319789068022
0.581524377269247	0.785588492674635	1	0.64732520772747
0.586030080757378	0.698143356739321	1	0.787003080915693
0.499155941675191	0.401467499682661	1	0.973829367084259
0.0922033761163095	0.119257022144096	1	0.146995351260408
0.168600578797841	0.379300531397144	1	0.944229126816725
0.903504857603673	1	0.767562971083792	0.749082565558018
1	0.288803971377943	0.234067447259	0.73161624407927
0	0.532669701066629	0.811371657650973	1
1	0.808227498693865	0.253879952494799	0.755623204919925
0	0	0.399015763724585	1
1	0.93766792114389	0.494004538168309	0.599426534104198
1	0.43277570381328	0.207501904874701	0.204636036014809
1	0.531195538608947	0.187334276629975	0.252553927951664
1	0.81965724954229	0.489320968339765	0.822636432170776
0.700679358528646	0.594193209311024	1	0.815276537188399
0.784167363246633	0.622161038355376	0.742790949218658	1
1	0.577271415772774	0.363261690680649	0.40837476756792
1	0.473503711649006	0.186065064176891	0.107878630155473
0.632372721653677	0.762517668753302	0.330330212807083	1
1	0.889893954430644	0.167148738737954	0.301820337998293
1	0.481926022171392	0.0676247434108664	0.0348963032638928
1	0.704465053832969	0.445704874205998	0.672844809224166
1	0.886270597002027	0.619710784018734	0.999633423144483
1	0.436586477966876	0.284326462405555	0.268702733459701
1	0.456237928127458	0.145099887358053	0.0942044475917577
0.151427973261335	0.548933706216506	0.754834093042281	1
0.188126628518243	0.498793244589777	0.643194905964602	1
0.420648582718849	1	0.198462766112773	0.403399202674971
1	0.821128818964765	0.511091872426849	0.615815024796186
1	0.50401018428985	0.156356309808496	0.50649367452787
1	0.327002387513712	0.240621179842785	0.0492220511671928
0.0566088376205683	1	0.370103991606106	0.137120447745819
1	0.782661981933481	0.542957463808529	0.627333299078739
0.146562453295572	0.616003727037458	1	0.568880397362994
1	0.673099970503738	0.909221612502398	0.637477208909615
1	0.612922804172716	0.769478528738803	0.49443415635461
0.962301632851707	0.963042043327824	1	0.82237006657598
1	0.914370652341166	0.925444815814673	0.88222620948095
1	0.502588030387202	0.919637111672829	0.602781252875837
1	0.316156949498581	0.0752630924660322	0.0233238418566483
0.182342362650392	0.148053242677512	0.665192074952907	1
0.394841814723858	0.951470164914414	1	0.670560400942164
1	0.705191211718879	0.321073356522292	0.225240829899301
1	0.104755396424773	0.0457729278038352	0.130426181866846
0.424635809579894	1	0.620747282764591	0.400022340121279
0.8694620182629	1	0.935442304819882	0.251652624580108
0.593975148740077	1	0.339435759583671	0.257582366686175
0.560049434260199	0.944968275102856	1	0.456852879808353
0.682753820331576	1	0.811405262595983	0.706531285616545
0.386075797706576	0.502951252533413	1	0.898876289898528
1	0.25999029470556	0.230722970716638	0.079446409446739
1	0.54059178536916	0.29385588155681	0.266970681668468
0.716743836898514	0.713574409741066	0.498821336404563	1
1	0.421638125139404	0.362738311329377	0.822412797322098
1	0.608153839217487	0.626106702776603	0.481700661074802
0.0696028638941762	1	0.685476126148477	0.677176201891154
0.0899913156893115	0.879977188004714	0.330458282614544	1
1	0.595664704085355	0.400058872817505	0.241210579417356
0.201479936267571	0.242925914768501	1	0.298573174667723
0.0435033103381147	0.877360937882569	0.549261297786626	1
1	0.742329058423649	0.900968161455862	0.380206471879667
1	0.646410405439302	0.17166734733155	0.518372844892944
0.613209640979328	1	0.717857559390173	0.329562559648008
0.901020863005786	0.980003669589219	1	0.850557475781298
0.536870240027789	1	0.661437453950529	0.842821024878457
1	0.62170500214192	0.558986119703109	0.350196908577182
1	0.86309522989158	0.879424337949676	0.712052290926021
1	0.669199732963364	0.534746986542212	0.200692061625798
0.983519478528905	1	0.96191719961422	0.732156394269799
0.42014435296886	0.742915306647208	1	0.923230976451664
0.157497261253237	0.506574643797271	1	0.763785677679695
0.111794030286829	0.222835271102252	0.420308874203221	1
0.165927709185742	0.545364027732777	1	0.562524857267539
0.241714437479688	0.614407455317104	0.946305366197444	1
1	0.583275983023953	0.506131321573674	0.560356816784816
1	0.389129973054933	0.250843042882927	0.235895019872338
1	0.566282025059211	0.917045986466737	0.533688910238078
1	0.476535510363976	0.41014191282485	0.382939002685862
1	0.169989661560119	0.122186664645255	0.303947109775822
1	0.58342295833054	0.645235695217016	0.568217631142271
0.111806193162118	0.0971213902557305	0.645861955815068	1
0.385498776018127	0.859407664108806	0.95473848222932	1
0	0.0832974597427691	1	0.67246399131838
0.2146030380923	0.623325847022308	1	0.565708696664192
0.631725076909432	0.731407954608741	1	0.735096560347143
0.230507443775232	0.352390736360469	1	0.324434919557423
1	0.169372404941247	0.0855671079939476	0.077621221138312
0.353765031918645	0.804697184170687	1	0.583509296985883
0.0657242742246883	0.283009210750803	1	0.706593184771646
0.466926289810585	0.648099689891747	0.637521224038931	1
0.266291989200449	1	0.26046274925226	0.29093491770923
1	0.503570447849535	0.420886488314526	0.256310965883198
1	0.393502689871951	0.187802740480928	0.468684028264077
1	0.554058550444036	0.872170121121715	0.599924558941954
1	0.704859099728752	0.692655632031512	0.682203420706167
0.642919481019309	1	0.819783080815132	0.657155899091749
0.366441253239264	0.566736886553697	1	0.500179596575704
1	0.660582953305047	0.576793959709976	0.590459408728124
0.934783150563277	1	0.986102242870398	0.866760733656262
0.0854359396393663	0.315266351936827	1	0.257543391084758
0.16660199864841	0.333705167022516	1	0.612844532293022
0.7011227428893	0.973837081862462	1	0.910925805665334
0.18459428240361	0.474170340193826	1	0.758944121321724
1	0.355416523062572	0.70424760146297	0.246304787719873
0.377147931091062	0.702426127655776	1	0.587588017469909
0.417799498486132	0.569342091093701	1	0.370531625706029
0.193911485781218	0.907293545203497	0.922464696301766	1
0.92122927666994	0.706377516047212	1	0.787828485929662
1	0.559938991516392	0.70311741093701	0.745539590704579
1	0.864095493856954	0.81527093449262	0.552603398080922
0.909591675986435	1	0.988302564643613	0.628678374350587
0.295269008091669	0.916201622571625	0.429046150875009	1
1	0.623091216840767	0.288226009309515	0.513494346076713
1	0.854057314905663	0.75888921224435	0.580073220909609
0.669326171487336	0.878438956100647	1	0.857163392202569
0.569930591297257	1	0.472480726258271	0.53172495969908
1	0.787924995440622	0.603004737018625	0.610365890952915
0.245617323715865	0.453640246477362	0.448450446405505	1
0.50683515041454	0.712511178049976	1	0.580852129220092
0.538527265626635	1	0.784565242254495	0.996131603117836
1	0.380744911954843	0.178105887572105	0.196125935073427
1	0.186509456416667	0.18115800114247	0.226603631997531
1	0.0454185409539521	0.0140908752314149	0.00802680292721827
0.491373841079058	0.816699040182396	1	0.694258589912964
1	0.600388191689101	0	0
1	0.903302513277595	0.654789824052923	0.606006709245291
1	0.734936543671957	0.588241333945362	0.359616818723585
0.301663254098617	0.133724428034561	1	0.183240726366878
0.616352960162619	0.533882080461849	1	0.58886351656805
0.401030211831466	0.302273540743401	0.719228371914182	1
0.26879049373708	0.509114124818562	1	0.67825415822426
0.276362942370995	0.920282081402897	0.911949359812589	1
0.17506642754006	0.661381075947871	1	0.439064958459059
1	0.75045366874121	0.627319786573446	0.703943099196638
1	0.896046677927941	0.810627918066351	0.678546365276899
1	0.592870865359663	0.665780307488844	0.778131719364399
0.12621348548352	0.451789513379027	0.87436738109363	1
1	0.757915153500519	0.913506930639695	0.561775833111731
0.948926081403082	1	0.865406868684716	0.781037868003412
0.73078979174857	0.993557769240532	1	0.464564920345731
0.146986892848918	0.569726048375974	0.898970323001533	1
1	0.390951939800078	0.343308339472967	0.10888830892114
1	0.736446463745647	0.809837992858492	0.529576034827201
0.973951254330618	0.949161464509784	0.663434897763208	1
0.715644986820704	0.984890401290324	1	0.38635833186798
0.90826652322564	0.891314521799979	1	0.726107557292989
0.538305972045059	0.660164114481669	1	0.863931912144296
1	0.628101435561835	0.846687436398615	0.760966884793023
0.146649360907943	0.197419550299645	0.389844107181016	1
1	0.576780643531352	0.303982885462788	0.674430552598256
0.394690574214472	0.516385528015041	1	0.197570644606937
1	0.552834760557858	0.377710667125065	0.383803494338585
1	0.117449579015658	0.292353745501669	0.834289751809879
0.596261052367307	1	0.19767281755508	0.204347124143961
0.881113670341809	0.506805886362146	0.665288797264945	1
0.184235295572849	0.338956497781415	0.911378832345714	1
1	0.413820221231471	0.375814678535507	0.54873990566206
1	0.431251279899563	0.063810440587337	0.190869052906575
0.267394225474733	1	0.463842849352352	0.339235754386669
0.672832164484878	0.602454515849421	0.672409968702467	1
0.696317349979095	1	0.163386481378854	0.109314915030691
0.590351584705019	1	0.362482734805505	0.185355675079754
1	0.38121089176359	0.221923641377492	0.553148542812661
0.74069998518412	0.573460491490191	0.499370126087307	1
0.955777243047813	0.819726827252477	1	0.741654377608105
0.169707032904725	0.572080250631903	0.891035761469922	1
0.620994226862032	1	0.318362169633752	0.066202831511086
0.722356464295808	1	0.0266094623543895	0.00277438371914861
0.187102093273793	0.258988191720277	1	0.825599813465196
1	0.630166556343579	0.455885716652684	0.453695546462446
0.419715973032461	0.820795757821417	0.911571828809966	1
1	0.737064275748549	0.586509139646416	0.342553379253361
1	0.698175303759783	0.427934743447987	0.33813552323676
0.860015767619658	0.951932835836725	1	0.746875118651331
0.934673981928186	0.912729752729705	0.893403479777303	1
0.599892997059739	1	0.723992998229915	0.960164347136865
0.170803235344263	0.553802646797159	1	0.51379192904066
1	0.923221383949155	0.571711390377443	0.475940627244204
0.260090037026335	1	0.841833261268298	0.888958003540342
0.324965840090746	1	0.770253798332022	0.920336429086566
1	0.372349543198603	0.825538236587944	0.373895545844353
1	0.683440027148428	0.63094244362361	0.528825365590869
1	0.942119023045158	0.821317974034432	0.531697630808733
1	0.52243118746265	0.202668519152609	0.373809438592824
1	0.611381069164606	0.379396645061256	0.506462426926415
1	0.482032368489365	0.42103859222664	0.321896780147909
1	0.601369512915108	0.21203376917355	0.554763544801878
0.216411299044482	0.731502889511552	0.580488131021529	1
0.0343111962840404	0.744147953630857	0.643150336736646	1
0.82557323167195	1	0.644532239964774	0.780989413591171
1	0.997305016390736	0.609059312751229	0.544188880232842
0.859147836134478	1	0.545313823917305	0.546908290797474
0.551787543062848	0.548091465954819	0.75468580135767	1
0.804517640104791	1	0.404230094396844	0.65933485974747
0.80553061628566	0.997821006610928	0.448785886056049	1
1	0.970360946436182	0.585144204560496	0.408863362724503
1	0.89703876287444	0.536759943511286	0.451148866742485
0.62266970501465	0.399904850659236	0.84421237040473	1
0.97344176327242	1	0.564092541655552	0.586836317129633
0.821963760098699	1	0.411062470149732	0.681923322895036
1	0.605556912318209	0.442198563303543	0.224689018352535
1	0.799461971804204	0.561562263264342	0.515362570150031
0.296937300055764	0.445049522639766	1	0.594896473559163
0.616834700507556	0.745648357177485	0.789621159223333	1
0.966199397413299	0.810725105247261	1	0.945032357912231
1	0.785123562968397	0.822910536118604	0.655453299201803
0.0549106988047092	0.340320265368557	0.681486670481372	1
0.380973880256396	1	0.62630365550212	0.830270275282855
1	0.449562988195465	0.744823654884727	0.881508889511688
0.377450359858159	0.354089458086045	0.445466940142138	1
0.62882696628418	1	0.736657816717494	0.605684908539
0.442538686314846	1	0.599966033819708	0.5552287940209
1	0.232253571595709	0.1458976135453	0.160421705635655
1	0.929755080393085	0.63249616922045	0.576981246473503
0.810063980617755	1	0.377434497404682	0.432989125005895
1	0.757095935890494	0.287237811950339	0.282339475166012
0.460499224861366	1	0.566175998984136	0.413324361143607
1	0.461834226419083	0.623454092412309	0.785044342958568
1	0.604003456718511	0.722210918514084	0.533978246434986
0.338765463167685	1	0.504107154420707	0.460535084323786
1	0.626783146357384	0.697022537936036	0.778918464674111
1	0.63820249710664	0.777170934222882	0.629128910029621
1	0.531904076033527	0.420682458599271	0.428914239821251
0.582993876180307	1	0.832673628619187	0.954592817296732
1	0.409226296082334	0.257392406341426	0.416840833237894
1	0.54541886862086	0.857119694971823	0.709102512790836
0.879324611468059	1	0.53146143680172	0.581664865051686
0.737981605511426	0.956530188423706	1	0.918402190666215
1	0.677634599079939	0.676953468844701	0.470578733196531
1	0.864376422266661	0.754913664034793	0.590799120328272
1	0.842640677898684	0.308677465563575	0.117618083316259
0.997089295970904	1	0.511298811237467	0.218521676969262
0.431111580878432	1	0.477585755160575	0.238241477717842
1	0.851939152617906	0.739127604592156	0.688933842917205
1	0.775591210196398	0.987287903612486	0.913261550626209
1	0.783949148028808	0.742103684561353	0.510976982561977
1	0.728142669937058	0.478757447442313	0.738172257545526
1	0.481408216258231	0.482333861602546	0.413791970184601
1	0.799090498947853	0.552076528960988	0.678899535121806
1	0.65891762452926	0.670461467560012	0.465205485585612
0.436706694532222	0.246098250272748	1	0.253044806582127
1	0.271200498725721	0.294798438000828	0.29931650398171
1	0.891423550589216	0.633953837493324	0.42064458086835
1	0.89194449974779	0.959608950961814	0.740451970413527
0.407452490547982	0.584298383241814	1	0.96278515110375
0.569310127497351	0.857282446027345	0.761946725035357	1
0.452268242781621	1	0.44937843817685	0.727158479953919
0.343311142102694	0.54419063236161	0.818529552095923	1
0.239732245757555	0.310405388357852	0.808848700708532	1
1	0.776395324701529	0.224348388793289	0.146582687325961
0.782831224901056	1	0.822565722061517	0.82534878623018
1	0.707707031817175	0.684899732279502	0.747122176992279
0.363826460499544	1	0.368466113674016	0.756322387449936
