# Supplementary material for: Diversity of spatiotemporal coding reveals specialized visual processing streams in the mouse cortex
Source: Nat Commun. 2022 Jun 6;13:3249. doi: 10.1038/s41467-022-29656-z (PMC9170684; doi:10.1038/s41467-022-29656-z)
Supplement: Supplementary file 7 — Source Data [file 41467_2022_29656_MOESM7_ESM.zip › source data/Figure3D_LI.txt]

peakTF
5.04462289019033
0.759201663097198
0.936786733731763
5.21521828713873
10.6708051763731
0.500000000098098
0.616686022551862
1.46607028545286
0.621209527729871
7.14587822534598
0.83229385449431
0.95004361088478
13.1899317366964
16
1.22923772854613
0.653149409095702
2.78693868130105
1.87225001625134
0.500000000000023
4.3323670386135
0.50000000033979
16
3.53667244043515
0.982067091128808
1.94404284466246
1.0396620540915
1.06823395154944
1.36463969998023
16
5.11256461116777
2.03600140753618
9.02555126369024
3.59267695510861
1.75046972571781
0.738994245009151
16
0.909572124151975
1.10800224802903
0.827061604712057
1.69830592229242
0.613022329237185
1.18034451906134
0.920803625894889
16
0.970002561020646
7.32653657367998
1.09567908524736
3.05782986101558
0.798826800330852
10.6387890337797
0.830274223960225
0.757192034988922
1.45125821087011
0.884754332779921
12.7604431752202
16
1.4704254834007
0.915719981314698
15.9999592310431
0.684055331246474
1.37922365350706
1.86563213013939
0.742743231896466
2.10484078784859
0.500164352242194
0.500000000154939
0.500000000000023
0.7446095942818
1.28605379774286
0.500000000000022
15.9999832084461
2.89729662635452
0.500000000000031
16
0.500000000000022
1.15383004155614
0.636506404121123
2.47274124588828
0.500000000000022
6.2793690613424
1.04863355156384
0.500000849586873
1.02946529306003
0.500000000000022
0.565212595565188
0.787552696351253
2.64195864925472
1.54981940338286
0.500000000000037
1.46113454757559
6.58675574397447
16
0.991607081280115
0.500000000000025
15.9999999994974
1.83443667096034
0.500000000000023
0.981573161767429
14.1468077053731
1.13841999755486
1.90988779114328
0.94357343287544
0.751557538574446
0.940374625556027
1.73866386960874
1.17796674494884
7.59896690470644
1.39370273483805
0.660405129671542
0.96322970103468
6.6119265282651
16
2.30716566613378
1.87297564163118
1.25892407694722
13.4137395810504
0.687749099679101
0.500000000000023
16
0.500000000082349
0.578940038254353
1.77312260149203
1.76584754192826
1.36330933814507
16
1.06702048920248
0.868057170291802
0.500000000000905
2.38570780061416
16
0.507080014548449
0.500000000000024
0.824806596336929
0.66791683082156
0.811125600092715
0.924544300714109
16
0.500000019050269
1.50630197705195
0.736469377347054
0.648796935118536
3.7382637631032
0.749110066476579
0.550353412522311
1.53534922862552
0.500000000000025
15.8282513468424
1.98820515614798
0.804655297609748
8.29578169946746
15.1201283399268
0.500000120348237
0.899591997676584
8.86058433293555
0.864822667991751
1.14250989507986
16
16
0.786920896442314
0.570207100824053
0.98163828098703
0.500000000000022
0.733239547200175
3.58279053175805
0.831776255102764
7.66392690503741
0.588999001563705
1.30524450615696
0.791098812987322
0.896216801312815
0.61490857515792
0.732474672883458
2.32360694330744
4.50638747760356
1.02156123396033
0.500000000000024
8.21523979027787
0.927423028428041
16
0.500000000000034
1.25804068902323
0.500000000000023
0.867191360337216
0.500000000000023
0.634617149109014
0.681740272422365
0.888205661133345
0.500000000000022
0.952948977105037
0.96935017733746
0.953658404050453
6.50211775857974
1.43117983744948
0.769467215297142
16
0.500000000000022
0.724212072665999
0.557994226087629
7.48597853422686
1.4408484714126
0.797956514077213
0.63910942204113
0.500000000000022
0.500000000000022
7.34491780979314
2.01168414227925
0.812075631411701
3.35115610346706
0.899537669206299
1.06748424601976
1.54983361269639
0.883065290845312
1.51739116215103
1.64313935177465
4.04282046694678
11.5288511404743
1.20663703260082
1.3402124055698
1.19953685117889
1.08612308930576
1.54790705287357
16
15.9999999740774
0.987619971463452
16
0.743554935467151
8.9786721251507
1.58682523250409
3.60557759305834
0.500000000000035
0.714463480655888
0.500000000000032
0.848923763900588
7.95361048633898
0.539653620714895
5.43144480700569
0.500000000000028
0.670479721728699
0.500000027844914
8.60042125893141
3.27984857527464
0.500000092467164
16
0.500000000000022
0.500000000000023
0.500000000000023
0.500000000000025
1.04520631011265
0.63046249252338
0.50000046273649
0.576202719231432
0.511306846732942
0.500000000000023
0.515396849009446
16
1.11952565313255
0.500000000000022
0.904873697563131
1.1576681545118
1.43258350870568
3.74188998502044
0.797094397319256
0.865885156209816
0.803342773984022
5.39641648757248
8.36071226153299
1.26272898021738
5.50964706480846
0.500102833279602
2.23731433780497
1.51351299846039
1.77486090690889
0.927499479105638
1.26656398752605
14.6366869100977
1.81853912308588
16
1.55397513889219
5.14648962601246
0.529031972596328
0.500000000000023
1.14917387742446
0.500000000000023
0.500000000000022
1.60000110310193
0.682576795421633
9.9165552616679
1.42102809237891
3.04572901680028
1.7423770886497
0.500000000000023
2.49821281245361
2.52117119670791
0.500000000000023
1.47818711270247
0.960301760448093
5.25037662533555
0.500000000000024
0.726039885600031
1.98555673518522
0.500000000000026
0.544434932903113
0.50438698635764
2.59327939273434
16
2.85936170471249
1.68601437129333
0.801373641382064
16
3.72771889630703
0.500000000000022
0.795553425978644
2.8075463323143
2.54897816581424
3.07015700907241
7.02413908288032
3.35266846228355
0.718293105668576
3.65545628105787
0.94091343466266
0.908216975236209
2.69324942431883
3.65732859199797
0.500000000000022
0.500000000000025
4.60476793410158
1.0009213720199
0.500000000000022
1.07862611575288
2.97341509028602
4.37386878999616
3.67900086693094
0.500000000000022
0.500000000000022
1.21556475356571
16
0.500000028064184
0.919647078137728
0.955919130941796
0.50000000000003
3.82465078962872
0.94694403451138
1.55715212571383
0.500000000000041
0.500000000000023
0.686000844246948
2.24839530543294
0.719930785445337
0.637892585593629
1.14577299853191
0.690625895020934
15.9999999999999
1.00245089813023
3.85472741944332
16
0.500000000198919
0.500000000198919
2.20664751170877
2.20664751170877
2.14087131126846
0.500000000000026
1.12774779656008
0.748606081520006
12.1070003848513
0.500000000000037
0.500000000000022
0.500000000000033
0.500000000000022
4.28468071154084
1.92793889341812
0.762772816581158
1.08843751875074
0.705553437785577
12.5237193247665
0.500000000000023
6.11198773545794
0.720619467505813
0.800748481879656
0.800748481879656
1.13772744369531
0.500000000000022
6.29052503441796
16
1.58261638300376
16
0.500000000000022
0.500000000000023
0.843234941299057
4.20718623407171
1.07875162386307
0.500000000000022
0.781639681500058
1.63387390772619
0.500000000000022
0.76931494658172
0.728350014587687
9.86523146471507
10.2617437972552
0.500000000000691
7.08622475781223
0.500000000175676
0.500000000000022
0.834530721487962
0.905924730496385
0.751505586601625
4.21879842644393
15.999780384356
3.4726644373484
0.631894237654827
15.7374916255253
0.635764101294918
1.37014752802581
0.938779642736415
15.9999999998656
1.56981731530675
16
14.3468419053694
0.620463834503319
2.1513933441688
3.2056220230328
1.85367096664873
6.32669177487831
1.62756703812149
0.500000000000022
8.78200814178477
0.801936696251909
0.500000000000022
2.63025948432701
16
13.8230986829186
4.41056503303626
2.15098713826932
0.839308561477017
9.33007204007356
3.67721190456783
0.500000000000033
1.44138304063249
6.19109108997304
1.79239481082224
0.988955830439345
0.500000000000291
4.73242718741003
0.500000004805514
0.500000000000022
3.78088311131858
0.500000000000022
2.69128130781171
0.59469626179025
9.68374379185735
8.09853372351605
2.70201511900333
1.412214631707
0.906216783146029
0.500000000000022
0.500000000000022
0.500000000000023
9.20973598096868
0.679286257785216
0.747244552639269
0.500000003085827
5.25383947016825
6.47849537245563
0.500000000000025
0.628999156517871
1.53141166797015
1.23772227535289
1.26416304966886
0.828269950927093
1.55308942436575
0.500000211435289
2.27962893946448
0.747635058359312
2.10814623832723
16
1.84397903488245
3.29624126634523
1.45324887238407
0.681037092875275
10.0769521505594
0.604645354969315
1.29583567509559
0.898790810943245
0.500000000167678
2.7842846281905
0.887746545162266
0.50000000004492
1.30857278374834
1.31284965614588
1.52966734502759
1.93143767906432
4.33820202234731
1.63003135036156
5.72805139681093
7.12221182670558
2.55250556863305
6.785277241555
1.45999253260246
0.500000000000027
0.500000000000023
5.52591855389195
0.931151228557266
0.600488825720487
1.06644664410953
0.500000000000023
5.79816692614895
0.500000000000022
0.59918086373661
3.02824789435801
0.723522396371469
1.75379383971784
0.500000000000022
0.50000000101854
7.294526510594
0.946260853868246
15.4263166582853
0.722225469512993
1.92828590384484
0.500000000000022
0.913189675266573
0.775546789596687
5.73860450982582
16
16
1.05555316406774
1.00114724277317
0.972995464498481
0.500377360534845
1.17800853066189
6.26301165853917
0.575893804426316
6.79236719508112
4.35562421659295
2.3751174555813
0.898575085417549
1.29393921972696
1.80749324960586
3.22414768318552
1.52181286261304
5.17585481760932
0.500000000000024
5.12610710029487
0.500000008466556
16
7.22888233908028
0.837054163775934
3.62082839545338
10.4668589420077
0.914803389664064
0.500000005955519
16
0.500000000000025
0.986129230677882
1.94115784629329
5.86572258472906
1.67352321154293
0.500000000000023
0.76041404141993
0.863114379691199
0.540577476654081
15.9999446493612
15.9999900327826
2.4252635946124
0.799000449697223
0.500000000008519
1.87187108974147
2.02359571269944
11.306171333534
5.08515575031636
0.958889979776808
0.500000000000024
15.9999999993397
0.691099726557013
0.960538796010677
1.41754515214417
0.500000000000022
0.951102626848766
0.805482516792477
4.07012847769457
14.1381858975094
16
0.572236091874879
1.96791362493447
15.9999999996859
16
0.500000000000023
9.15767172258997
4.82017158748692
0.576997494642997
15.3839221675261
4.4968630726514
0.537516468074979
0.500000000000125
0.500000001002546
15.9999999318954
14.3376509544147
0.684587741487597
0.821539401400623
4.6833270651053
8.82326348276487
11.1600231617747
4.64858866696548
1.07259149134408
1.78369956723878
16
0.576305901364742
15.4521419816816
13.2687092582836
0.793532596661201
2.20747718975266
8.92661083328641
1.33609367464616
2.25601015817491
4.69703985276103
0.500000000000041
0.828774420316276
0.500000000000034
3.01149600085295
1.18982044415719
0.583629162530277
1.38560034030241
1.19177762833055
0.500000000000022
0.731999225561249
1.7161284916932
1.81762989634479
3.98873456800284
3.54157249525374
0.741488181494683
1.9920759421384
0.711541531476002
2.05578367733608
1.20197752922505
4.33372886155771
0.677933458169038
0.546852774104872
0.500042690510452
0.500000000000023
2.00697461116972
0.500000026162239
0.545833005302401
6.31911916928726
0.500000000000022
16
2.22077697606208
1.90478337801295
1.40646466874508
0.500000000000023
3.9984962304348
2.30369316230307
0.500000000000025
0.500000000000034
0.904998316091661
11.6370878179954
0.500000000000028
0.500000000000025
9.34591390490556
0.717174413646129
1.10471692931042
2.29527869114283
2.84660522611943
0.500000011030234
2.44374104846752
0.500000000000023
1.1197377245644
2.32162966657989
1.64244707507404
0.50000000000004
0.500000000000041
0.837839328521744
0.795963101561446
0.500000000000023
1.00215795409201
0.500000000000034
0.646695542567901
0.657714876964868
0.89689417054261
16
1.40111931121979
0.631843790349937
1.25369422131448
2.5696710777873
0.7028838653427
4.05732924427869
3.78190753752148
0.500000000000023
2.52928023149248
1.00276936601924
0.550383556652363
3.62168682846477
0.500000000000023
2.65135960839441
5.46054103143769
2.80222679527802
0.500000000000023
7.72712428313765
0.739938098067154
1.82956531197563
6.59579633017403
2.10391307643601
1.52030404699943
1.25474974499276
0.500000000000558
0.812747297824507
0.816776517762111
12.0768547095758
9.52129568263932
0.500000000000024
9.29120674754248
0.500000000000052
0.500000000000023
0.850629591966591
1.13689776059773
0.500000000000204
12.7886660383874
9.08802808782111
0.500000007832754
0.500000000000371
0.559364509111718
2.35546150999776
4.31370331792089
0.618700995846792
0.500000000000022
2.10738327807598
7.79596342072688
0.500000000000024
0.500000000000022
0.500000000000042
0.500000000000022
3.1906572988912
9.53021790047445
7.71255875352017
9.95528370608058
0.500000100687545
8.90628875938955
0.500000000466355
3.94456650300054
16
5.19556343232038
16
15.9999976405886
0.500000000000022
3.19835736209846
4.68962931289632
5.39323075636948
0.500000000016232
0.500000000012464
1.96075676310906
0.500000000000025
0.789600199876183
0.789323966744516
0.500298702855377
0.500000000000024
0.500000000000028
4.0540029784264
0.589814315339145
0.777373282867272
0.500000000000023
0.500003137193231
0.500000006176331
15.9999998088209
10.3910665462386
9.72141071215051
0.500000000000022
16
2.80094072732769
0.500000000000024
0.500000000000022
0.500000000000022
4.57449648209703
0.500000000000023
0.570686013608809
0.500000000000022
2.2004090611244
0.765164597073139
15.999999999876
15.3812696780127
5.20185269283556
0.646436856568954
4.52406650455851
9.97861033371151
1.01426147451418
1.34059430817481
0.644237013237202
0.500000000000022
1.60396842543894
1.52599526160029
0.777651750904086
0.500000000014428
1.10221953273569
0.862404514033624
0.500000000151211
1.64959942866575
2.1001192147646
0.700849693075767
0.500000000000023
16
1.21749170055831
0.500000000000022
1.14043889447996
4.56197604782639
5.7587530073078
6.30287362672633
2.11924921046279
1.80901731356196
0.616973838355611
0.50003630769482
3.81398363017411
1.68939213299859
0.711169940287868
16
0.500000000000022
0.500000000000023
16
0.500000000000022
0.846146661696099
2.17914088442902
2.51361514619652
1.25044187433314
0.74083959505963
0.676587392621005
0.597088715438726
0.618206503726447
4.96191430565829
0.503494638163711
11.8790044501394
4.42820401855845
0.500000000000023
0.500000000064145
1.03834459768444
0.938168644296041
0.500000002817194
16
0.500000000000022
6.05949955030686
10.2224542762714
0.500000000000024
12.6614686433949
16
0.500371965269875
5.08162570653792
16
16
0.853167192015601
3.72719195915107
0.539854877783176
0.500000000000022
0.500000000000023
0.500000000000023
16
0.963008693460537
2.7159700269343
0.612128121449809
5.30027847965978
1.09189660856329
0.972067008131889
0.500312675296533
0.500000000000039
0.500000000000022
0.982729823856045
0.500000000456025
2.82673629357356
3.55211548020785
5.05103318669027
0.500000068856564
0.500000000002835
0.62003008333275
0.947198343674362
2.61537278545449
0.500000000000022
1.02763541690175
1.08877886233657
1.44783980375943
1.22611937768652
0.500000000000022
0.666758876613661
10.8055358086281
3.58991517997534
2.52310485814683
2.9101991863781
16
0.793694327721414
16
0.500677452968679
2.86113027147497
0.729721979758649
0.905397059395027
2.30687479777714
0.500000000000025
0.50000000000015
0.500000000000022
0.980121668130316
2.63056418945961
16
4.38992616908172
6.38347222882941
0.604525061323372
9.3548954859217
9.86269173401899
0.500000000000022
16
0.500000000000037
2.39031120445353
2.1163907895127
4.546504705362
0.637691813863359
1.52340584760825
9.01003795052528
1.85199232764508
14.2907920566037
0.500000000000029
8.65610259171385
1.98699844996086
0.500000000000023
0.528630902017951
1.26923665747334
16
0.838630101987061
5.86319166736744
3.04202882199862
1.31272491750667
2.0505265301155
0.681183242973107
3.09770676987222
15.9999998787061
12.542921569391
7.62738134941475
7.31959530278941
8.65882037007534
0.811376032608912
1.03779096627124
12.86563430894
1.43756010151367
1.34123843111582
1.58316165174538
4.04452979533436
3.98908982306014
1.5797291814673
0.500000000000022
0.709534581218492
0.500000000000023
0.500000000000034
1.53336520302798
2.78414876859421
0.500000000000022
0.693464542459893
3.22977548698886
3.25840317966307
0.500000000000024
13.331690163635
0.744022485607908
1.47107071265462
2.05431506922977
16
1.75285676861078
5.39006131996493
3.40815956068317
3.48140534814261
0.818439707012518
1.09090246044371
7.55276214644283
0.50000000000004
0.84069158650021
0.931301601958848
0.500000000000034
2.84362041285764
1.84770344024565
13.5024170963772
3.04181655998697
0.500000000000023
2.91953667353521
4.9439282020394
0.500000022995436
1.44698765879645
1.88890017925085
16
16
4.11674295988186
1.22469910586132
8.83717095401913
2.09763193252552
6.78149240422087
8.57652762154654
1.20776508990332
1.57878588987811
0.544629378399855
10.1910109857831
0.666162931548742
0.500000000000027
0.50000000000004
0.711763897293758
16
16
2.14893525044513
0.702638019130157
7.46599581899348
0.936401793485478
0.987311083604549
2.35625273264886
0.500000000000022
0.522736070694204
0.756743291124329
0.500000000000022
2.195366046751
0.537720859467475
2.94684525281949
1.63373010236895
3.77717981563275
0.634160077131107
0.620719474570329
10.06154179408
0.548534277934242
0.719796200122906
0.875351101834377
0.875343330039936
0.500000000000023
7.84202782293832
6.98383910386242
0.627572126782981
4.9222005819194
1.62946518263745
12.2856882828297
0.853000315010147
0.808640531477858
13.116037370681
2.92017383466396
0.500000000000022
6.32666832490457
6.31285200364289
3.71191462465392
16
1.14380016155275
0.500000002562271
0.506948192403951
1.291831425731
0.85125376871864
0.651520754433178
0.971970029041452
2.25353998121461
5.30001155683863
4.18129066956134
1.62588534412101
0.541326787267296
0.785106867896827
2.04935413448786
6.50691018239346
14.1651167629336
4.18406067675606
0.796803888086012
1.07680108558241
1.56001247479823
0.723766669209798
3.23391297934196
7.17537229670729
0.932191587712718
1.19726709508475
1.66429373142595
0.539123542303414
15.9999999999204
1.97392825955097
16
0.500000000000023
8.13959367285943
0.500000000000023
1.70128007445223
0.876023426483466
0.528531988234724
2.2721047668078
2.93047245703285
1.39720576207617
0.564260179976163
0.527686236136554
1.14109471854281
0.500000000000041
1.65180495801357
7.90395943201887
1.22265361840778
16
0.500000000000023
0.500000000000023
0.500000000000026
5.10320024951205
0.500000000000043
0.500001568789647
0.531555688627764
15.9999598005673
8.85951599907104
8.58339182361385
1.03693585636252
6.50031106029681
0.533376453630394
15.9999999999833
16
4.9782701701729
0.500000331426084
0.555809056989508
1.08662806184739
0.998967990100428
0.527950456512171
0.500000000000022
1.59477880922602
0.811596667510646
0.500000000000022
2.09000941131031
0.500000000000022
8.12194693617047
1.18371136750192
1.45176345056847
1.80182555238508
0.975064155786218
1.41958818986407
3.90375222839295
0.855877827344739
0.500000000000022
5.06998394650579
0.500000000000025
0.799606076689748
0.822609072450479
1.57661510385056
1.15394212319512
0.662617874563405
2.09442466648654
13.839235072745
14.2443733841482
0.790691064021306
5.3329951872541
2.27934463298401
3.119494225884
3.15040783995796
3.26721138266108
2.54030589571089
2.17808621933191
0.500317791332159
10.7187880232676
1.02638875015927
1.60885528481447
0.777810190901486
10.4591360191262
1.20157826583302
0.833103174624423
3.3542787220322
3.21886652958004
0.500000000000022
0.500000000000023
4.06604106005954
0.97931803110799
6.1778646927409
5.81870428349608
0.500000000000023
0.710953242597583
3.13176525338492
4.30753960417579
0.500151320966315
0.500000000000023
7.68469211642898
0.500000010357097
1.2204493790074
1.90416264087925
0.777843551179805
0.998034989882906
2.89030131042189
3.90180726692776
4.53605607970195
0.636000768389171
0.500000010277712
8.40898409130284
4.24579759906808
0.500001440005066
4.4396832278067
0.500000000132012
0.513057867020662
0.500000004277076
4.09889829926905
0.500000000619099
0.500000000000022
0.500000000000022
3.27130497713699
3.72193592772852
2.90575171560681
0.500000000000022
0.830423969961466
1.91751587722563
0.918628532930302
0.500000000000022
0.500000000000022
0.663112354960362
5.41439717648709
1.60311392510489
1.72334793758655
0.500000000000022
0.500000000000022
1.23106409675905
0.59527975505285
0.5000000000026
3.02563917266633
0.654389720674818
1.31019262251465
1.59443135528799
0.84649218028226
0.500000000000023
0.500000000605567
2.08723575855633
0.500000000000022
4.15476560615686
2.38479470609132
0.735535534864887
0.500000000000022
1.7534149556488
0.599067189221091
1.23546711253616
1.84117361734288
0.524647635201472
1.26756784915169
1.03100241260007
0.833324014977012
0.500000000000022
0.500000000181262
