# Supplementary material for: Diversity of spatiotemporal coding reveals specialized visual processing streams in the mouse cortex
Source: Nat Commun. 2022 Jun 6;13:3249. doi: 10.1038/s41467-022-29656-z (PMC9170684; doi:10.1038/s41467-022-29656-z)
Supplement: Supplementary file 7 — Source Data [file 41467_2022_29656_MOESM7_ESM.zip › source data/FigureS9A_AL.txt]

API	reliability
-0.879029035199424	0.534292357480682
-0.153304167744024	0.671078940773286
-0.171160263092759	0.775145638394305
-0.79405457028789	0.318002851224629
-0.756191678342084	0.490897543797168
-0.392506378412167	0.494372817137084
-0.48335757836984	0.643390516698579
-0.407784730220174	0.415196112151032
-0.323857375912282	0.486507735863502
-0.487693404127025	0.544123611773469
-0.321649790989151	0.62702240602756
0.483963924010163	0.633548758064018
-0.117834263719691	0.56527996039456
-0.116491945636788	0.511354021463867
0.816441283338215	0.793178610379359
0.127001217134876	0.386212485297922
-0.168074521180454	0.79078726296559
0.419699509252353	0.444324537370702
-0.403936394798464	0.624910103405192
-0.579185951312211	0.434105543861828
0.0931668038398492	0.749842861233857
-0.357653731156403	0.586741817061752
-0.0916017366620474	0.581911566309082
-0.231528426120375	0.476598785282097
-0.125930917508639	0.562011657900003
-0.435474146413075	0.425423106718568
-0.0346737977822919	0.562614532875478
-0.374095206508869	0.679000512675951
0.0627070804080728	0.474145834186519
-0.233662922620861	0.611748276389912
-0.0468853420897692	0.423170797268834
-0.195973489041016	0.541346849298897
0.157967933003276	0.56154153509078
-0.731389335062262	0.50373506585465
0.115727121533787	0.834152608098573
-0.272708387183556	0.535259478806759
-0.432621005280372	0.717798423513692
0.0574536420467689	0.615457868837798
-0.153400222376496	0.563021049997933
-0.468628804333986	0.700212432200052
0.777012831789223	0.422222915329046
-0.278743553670252	0.514747607475956
0.0883966812635114	0.731321868177202
-0.583299592871496	0.772728101355709
-0.549928162922565	0.78004253578823
0.0121298742573616	0.797992198282073
-0.0831708117846037	0.654224269045084
-0.268328806617027	0.359752936289508
0.424271304298339	0.430573347004631
0.408997155994993	0.683697550161051
-0.273666941154703	0.356422232080582
-0.462796080796128	0.772844087436969
-0.00485090175660898	0.303833942923307
-0.0944469253960063	0.431593702201485
-0.504275223191844	0.396153087075491
-0.113927487737966	0.507335378356223
0.157129412403833	0.505508732260983
-0.294391608596566	0.453650570770466
0.754351995406236	0.660713670805627
0.585237625331112	0.378700271769047
0.2854259825468	0.585461962871366
0.131980712528025	0.346548015120533
0.432829046539795	0.604091689803332
0.884823304463292	0.346193111060636
-0.23824721151523	0.790202240689015
-0.291821088098894	0.531854582707102
-0.51042795901588	0.413510625266799
0.67727582292702	0.705476683300495
0.596933519160861	0.329349984655596
-0.669262350919862	0.484315286646797
0.667997099842943	0.636332214362431
0.0593583204657754	0.312042678123253
0.888906026355375	0.736627986173438
-0.292264469937168	0.395000627353534
-0.0504817278534411	0.543841089162177
-0.405808757781014	0.304109586546589
0.487352566193414	0.477543737708523
0.486982086001311	0.37519283374332
0.0277566916680206	0.380845188345912
0.703590801700374	0.400392520988211
-0.00483012662692356	0.415431270962642
0.146353513169064	0.616035221609958
0.148668129246144	0.515707652105501
0.702281199027591	0.545672229191553
0.800353900608662	0.327612493234593
0.101327662677994	0.436542283513729
0.749942765693448	0.414004553069671
0.737998787823291	0.649905193783705
0.0821173295063086	0.5361943816295
0.250379581787175	0.618154381952096
0.417986053087867	0.534804885019798
0.323917419132196	0.420918887749048
-0.0198328601170513	0.684644327116295
-0.142067220457981	0.633644635312318
0.107062457200734	0.473256435145499
0.109204559853419	0.479435019948871
-0.0617139462675657	0.58440725278138
0.646238517587203	0.401427289933983
-0.121126810070155	0.59635854301411
0.661305385253556	0.565011610970443
0.384631096306117	0.723213596312889
0.849413398588784	0.626959828074005
-0.0221748978044261	0.555868167530471
-0.0817981573423692	0.386825976875238
0.568940515171492	0.654222980766835
0.512042026691944	0.65208276952573
0.685822870422125	0.442529919589286
0.121509691745688	0.381835686071208
0.635246707106871	0.438765599593612
0.0516518529857406	0.456904116626507
-0.381200510382715	0.386712087444943
-0.171287786461925	0.366234232096382
0.309082127743322	0.677601279748252
-0.297431851960368	0.387042553680077
0.00977030334195856	0.729032606176827
0.321375633375616	0.32004550639116
-0.00159307168472526	0.6204921122397
0.83621098463093	0.50698518384659
0.346134833378673	0.368915443429226
0.438620896532999	0.541709545282147
-0.0269427818558587	0.675899218548092
-0.248311686056589	0.728854014781602
-0.422583013901276	0.410889752955535
0.202684390204638	0.334879358662385
0.142878842688087	0.646649272872128
0.526138472765941	0.361043422069278
0.424987068114046	0.799664129372567
-0.299789999126329	0.534496316284187
0.0334649486372847	0.630291053375922
-0.105809724753356	0.896012844963365
0.461819012027036	0.430825000678858
-0.694122235978095	0.497635927724364
-0.572180046812203	0.839803455135164
-0.297019655920584	0.606529458113125
-0.316397427699694	0.85721220330922
-0.508322926818879	0.538555898603064
-0.229220085956199	0.439144076290247
-0.457437166371229	0.805364802318724
-0.384997046483605	0.559563060920971
-0.455994893186457	0.479078248308038
0.130699589270373	0.514545949296873
-0.297392892809257	0.454819681279057
-0.582000018593455	0.448511210479123
-0.255145442453019	0.325777832599596
0.129732247307191	0.78265346217383
0.462052913528485	0.391163823972918
0.552406539661823	0.679957599132486
-0.284071959899226	0.579472049530095
-0.517936593044936	0.373414078717101
-0.405357425742908	0.548831555798789
-0.566364000896133	0.362458257894752
0.03866737140172	0.72016286080396
-0.428918823318863	0.462691844310407
-0.679814934296355	0.41033769073828
0.453636334044433	0.365094932614765
-0.675812211495148	0.546342459559863
-0.189269283266738	0.654002861104855
-0.129777316200105	0.464773674993142
-0.755240356378413	0.69012580115965
-0.0790172063436378	0.753850753496912
-0.0226660453648417	0.595180329698756
-0.324793841176843	0.722477830607212
0.0762382824073961	0.515995723218098
-0.665267599973761	0.789076352011503
0.313590785268703	0.777208280516738
0.149507188117943	0.374332929048957
-0.229624798024774	0.30927052815119
-0.140281411213813	0.485050873663394
-0.904551490809255	0.557780664008697
-0.426744530044402	0.41975498263421
0.745485258086797	0.461542310705042
-0.806747468104031	0.486121053471453
-0.775790065117886	0.475924520276125
0.0177402583777523	0.397301345606148
-0.397450647903475	0.715987105987979
-0.591606829193301	0.304525446371974
-0.119267184330824	0.655639020092159
-0.499038550933815	0.567904628181508
0.302655915959113	0.487441570577582
-0.160467751441196	0.681358577469236
-0.334240587659259	0.420092571611856
-0.319690176516896	0.890783751107763
-0.0330846749419528	0.324129018869505
-0.798602050362254	0.707626930742824
0.927610912722565	0.482899016401974
0.412465253713456	0.346245832231291
-0.46467152942609	0.352085943981331
-0.0150304574094855	0.404793120581924
0.867716402472103	0.887662348063104
0.203214624331361	0.754291878979782
-0.286698601080541	0.706878621704483
0.292956784166384	0.357975302558134
0.944917714243814	0.574689854781916
-0.126349457521445	0.332218709482285
-0.445375799938041	0.478343086122697
-0.204399308088117	0.633490395058197
-0.118853293918058	0.399086138466765
-0.161735869561392	0.625058271490662
-0.878126282764739	0.31313592274083
-0.555275295866728	0.32556072494767
0.691597445214422	0.821880341111205
-0.227479069978386	0.346388734554893
0.158268598284378	0.416119527908727
-0.427186317944981	0.546876344849229
-0.173151407326332	0.34512550043929
0.386694650666282	0.335085460064292
0.0704330555931255	0.353673753794468
0.460392704978803	0.337898501622541
0.309543722764337	0.458966887226721
-0.0328142734470438	0.31876983174736
0.74866142526434	0.735100097900663
0.335388017007408	0.569971924581838
0.18343945255115	0.481048852448586
0.359439384882127	0.327380264748352
-0.111324490047554	0.533496231596305
0.264749177488634	0.343930337281391
0.347844993856756	0.34046873770549
0.0110159604472668	0.542323039175146
0.634195523999439	0.417295227519968
0.661252091735552	0.344535562801678
0.902651434723892	0.478042248659131
0.0109128403593439	0.365946345023978
0.916616877958115	0.471461286820555
0.655821163061123	0.633397280066757
0.911305955424603	0.718433394150351
0.706361786499089	0.420943004440194
-0.0239575483807122	0.41569437516838
0.603413110817164	0.536122176760552
0.70640265067542	0.504268042813708
0.169408937667064	0.372703226660185
0.568499119401265	0.525447361897916
0.28805583037717	0.30724795624907
0.392185679248478	0.700271492241642
0.145655083448579	0.512391128697602
0.880821087212676	0.390652464407798
0.353706144302999	0.752406206778232
-0.314379640310889	0.392906910242883
0.73394041317363	0.564712979861754
0.182193086074672	0.430394501663556
-0.338575464303937	0.363848137599413
0.11117214791652	0.636008807171202
-0.0378487311369771	0.390258619285201
0.526307973495552	0.365663196900974
0.0453042126042467	0.466610963557779
-0.0941645981241443	0.453036263989083
0.0136733315283658	0.506467652718666
0.129916032889943	0.367061273863422
0.0994277245756553	0.555855980569997
0.420261260207096	0.570343296594255
0.408308018634421	0.479719745474252
0.0163807094421815	0.60456977308795
0.855100869175851	0.498878202296407
0.851317139574324	0.551743081763605
0.0209021199088279	0.336260625016054
0.398789351332032	0.356965846739052
-0.185070518281624	0.704721217249684
-0.636189244618861	0.46854634405319
-0.466977448409365	0.631130018642244
-0.768127852272169	0.353844749642748
-0.100956566718047	0.706954674839735
0.828072727805374	0.486106335965469
0.79527725852065	0.4464614220974
-0.0234286721150188	0.582233011044741
0.570970210592368	0.461586155195766
0.708406338717597	0.438955095180462
0.86092231513387	0.359623620764062
-0.198430438691221	0.548492279464187
0.141772034361376	0.7367773657811
0.172710405919201	0.607951026799634
-0.461601494254526	0.531149155274641
-0.0806088231787621	0.674858261775831
-0.110320508206269	0.674982775257471
-0.85404135684292	0.780893106142199
-0.360094605731939	0.454675460168682
-0.400987823501531	0.404109598992548
-0.162063323254771	0.734373067750188
-0.449083250039412	0.750992424883433
-0.320185787875484	0.34076639770603
-0.208812576278268	0.452247064328852
-0.270973139401079	0.439786482774858
0.23625150631361	0.427484736985084
0.367981172846608	0.382955566361822
0.00349865429295362	0.708668687288769
0.128128043284459	0.513412930858249
-0.542254565312991	0.735879695555861
-0.392926262956483	0.894723528334707
-0.542444069552444	0.578221853571205
-0.394251654917938	0.759470137914849
-0.290354958973068	0.900126468662384
-0.328759517784419	0.742983623304198
-0.266676386692667	0.68207067023448
0.0749877040467192	0.757126642408531
-0.10113474622248	0.940193066728232
-0.280492860719096	0.713300041680817
0.272106644564501	0.814671981742068
-0.363972107687319	0.48435074025365
0.0458729118624675	0.399268890378218
0.141545347878241	0.300676856721903
-0.791452295649104	0.662054944692248
-0.348591793520958	0.677037545206353
-0.267550662994159	0.4119100643414
-0.113612351430151	0.482856272996812
-0.104713431685856	0.672044633662272
0.540604748315827	0.43481102303083
-0.517700104360916	0.837315817796637
-0.0904252023405372	0.343375268164556
-0.463958431570053	0.30622863308425
-0.262050668735329	0.528606370406795
-0.0247728905324829	0.53945809208526
0.119322413600214	0.402010844699407
-0.3832881143764	0.479222091534219
-0.609704236701738	0.355455963639866
-0.503161182639647	0.448105677405197
0.154601038564793	0.844527050514742
-0.408418799502119	0.768157224773967
0.45717265635255	0.792951862901111
-0.259095368829167	0.301186348208625
-0.146005961604577	0.497164526061696
-0.140358848196481	0.448083360637247
0.105263261543182	0.738006131474444
0.0737006556409686	0.906595518395847
-0.296645632034815	0.628627025782778
0.0537947994007558	0.839753225703628
0.739292083132601	0.39091134139824
-0.222966679740392	0.615221839643306
-0.177923512240798	0.424086622045021
-0.381542157213249	0.316458164484073
0.977130922472058	0.846814340872156
0.618939093527108	0.382439744726735
0.846640276101678	0.545655745820904
0.809703484627383	0.744058864619777
0.401948284671283	0.558345025231332
-0.00368623941967883	0.362944478311681
0.255197620203421	0.549857087201299
0.640233287207172	0.553797174349347
0.450883256841768	0.550547588666882
0.13377329157141	0.38239891958246
0.376291285848006	0.509141103546878
0.476353616067917	0.736461255067887
0.695374849735503	0.501221943099164
-0.338951769384078	0.325817192303066
0.764127320217076	0.817047981918416
0.172682049842788	0.367718551273742
0.579493793375192	0.874825849536746
0.271199563121913	0.309680402834476
0.671898515768032	0.731138204775265
0.320965838172289	0.579891147694123
0.738042871393629	0.534267837193622
0.771140165065349	0.318285588077512
0.593117374968318	0.740321288968838
0.51847545401387	0.539012338838732
-0.127147924084495	0.358694871950546
0.359371542941334	0.44859500282366
0.249409542708841	0.540387679343506
0.559625016592481	0.688946831275599
0.942308299177146	0.888839109426105
0.482829911361368	0.454479574149234
0.712058231273622	0.757543362051431
0.717867634449493	0.749050615308119
0.558267224881287	0.482026720521414
0.316207589665658	0.427466244482371
0.815882304335044	0.37759553766665
0.680752148839533	0.454841841160836
-0.0931469726263576	0.435182171767608
0.702962864291365	0.313093948387816
0.837833320520898	0.733516765134853
0.503294046274523	0.557115180716874
0.377264470593633	0.466899464266039
0.22458725753204	0.311014590617236
0.601282368556944	0.364894907507678
0.517487444479284	0.442116420337992
0.325953363439867	0.439297136165947
0.244471912456064	0.302237242255861
-0.16279857701148	0.451254477095757
0.262480293221262	0.318117049581684
0.242625635631451	0.530340151746936
-0.73727297993829	0.660037228384429
0.0065381547815448	0.313320029244505
0.353521622554693	0.701353168741815
-0.293561113054678	0.610760380811319
-0.0659485466531361	0.512454181239925
0.414771516868366	0.469281256773062
0.265170722415429	0.402966437296098
0.34662971891438	0.438534722253354
0.475138539022369	0.323728090574266
0.496816709810716	0.663475930694218
0.274791705362682	0.391489111679752
-0.246848177201961	0.58639061998921
-0.574630824874806	0.366505538769285
0.042971009220052	0.593802162716474
0.372439667166985	0.43148803615861
-0.239582493360123	0.475948100517329
-0.181639771269346	0.328008130553203
0.0101584064774562	0.496294305440749
-0.597092219607334	0.722488532657254
-0.0462204239806187	0.713392507190566
-0.0238664220020948	0.557599306383822
-0.402064747614272	0.373543265807783
-0.392534980105075	0.754392840803574
0.177081108789718	0.774657697535366
-0.030695058958483	0.858003605109743
-0.282649096504759	0.475121034629077
0.421809530318161	0.834678602506047
-0.304723058031073	0.843361685595188
-0.68502906742457	0.556140684007237
-0.0603511075533984	0.802066169424887
0.0208568675465923	0.523101636487227
-0.368631248868822	0.647385239346523
-0.154278874071412	0.671495796822782
0.0274027215499779	0.466710419523561
0.021283099150249	0.540291636933688
0.547389471117152	0.391459801490648
-0.24661234356693	0.732920655357969
-0.0356464453925987	0.305952657157211
0.757935624132363	0.408393931518429
-0.102866334278179	0.792213765333706
-0.22868944062955	0.471387297771884
-0.176717916013126	0.590058986764017
-0.727188364935843	0.36525354946613
-0.827435367556942	0.521818041651466
-0.147628889611785	0.53644097908157
-0.0643465918672329	0.660399828903018
-0.194373181542956	0.516333952187754
-0.296408138554228	0.432993364187585
-0.855541130805622	0.39281378651825
0.0746422488519952	0.386939447039144
0.0522377950123572	0.71338564424419
0.236300218876269	0.867108583634272
-0.541191113579582	0.591144156293489
0.561307685357975	0.367044590023962
-0.805836953749304	0.805066943901352
0.07084206563059	0.88353817012742
-0.289162887258729	0.871401384576097
0.0651049900691977	0.734718646245412
-0.323288639539253	0.908272429742763
-0.270227105023276	0.788263265112469
-0.452273225209914	0.537021579197313
-0.0376468693629403	0.69867970940521
0.639862280655815	0.687908348349557
0.749791885528325	0.592689472475668
-0.181252452789433	0.361510116494905
-0.0757709399548424	0.454166602444257
0.312559486339933	0.504935525195107
-0.110673056759663	0.645179533522894
0.454037491622409	0.359405050457302
-0.488852141293712	0.322664020523311
-0.118647487801543	0.583297444539185
0.0454035527368679	0.329089413747751
-0.441947616400531	0.310992268325713
-0.163160977544528	0.305754722164508
-0.0566256052744787	0.3500110669157
0.584745780493996	0.514256727552336
0.606527609152407	0.674304007312842
0.283165251957223	0.421465054441055
0.13454731634706	0.496581788157748
0.679490967201247	0.413627003763891
0.841236512756588	0.631010286397831
0.558175704926535	0.640071041008321
0.744619385377187	0.539608425586706
-0.12216760137403	0.378403575193389
0.264887111921447	0.423507891039513
0.191658457148828	0.364734533205108
0.147660732566232	0.516476461328391
-0.117423952077108	0.734471042301284
0.47299817660363	0.47402429279438
0.290990379465533	0.715862934529448
0.592500361137113	0.655306717585699
-0.379647654059812	0.629706958757898
-0.404886130135194	0.579319278580134
-0.376248868309374	0.434850102706901
-0.453911509633278	0.345315400946701
0.58313138139511	0.360958138919603
0.186561727120648	0.843033482380692
0.499821445133082	0.531717155265207
0.417064143388133	0.442425104954076
0.798784049135043	0.509111672379751
0.749481693532407	0.77355344797548
-0.214996437331985	0.708615759063101
0.434087932001566	0.377707352616101
-0.306409335827175	0.501601065528944
0.529504125075357	0.702205229303122
0.656545318453796	0.342041871310718
0.594621311099232	0.687321459454189
0.00128317051677657	0.336104823881542
-0.245536063928338	0.384556939950179
0.133278335317264	0.829577086648458
-0.378569577699459	0.612702250799624
-0.445055451306825	0.338788351704193
-0.135245882575343	0.626810320037622
-0.415245764153796	0.33372890404078
-0.299264440613378	0.37670776746538
0.0974213499220847	0.469632296677727
-0.349789997399084	0.471827709769826
0.227807064155813	0.412775075754421
-0.580323238837236	0.727634471271489
-0.520119392736512	0.431647269975603
0.373314214671515	0.700956900078418
-0.08946628571412	0.493440495772692
-0.110890641007377	0.586904095908172
-0.312153236752823	0.330603287349077
0.317063299411238	0.454291674478524
-0.531149026016542	0.583473213922206
0.359428642065563	0.652426499597042
-0.717759570979037	0.449399562510671
-0.0692937844586927	0.452260769344434
-0.827307562279778	0.692023642505158
-0.39530512510972	0.658689164800692
0.410090139521026	0.415576108331933
-0.165455956491016	0.391748668534097
-0.124213226613364	0.489102340855807
-0.0487652507093351	0.522031154629136
0.177045913789279	0.586284424196306
-0.597117553774448	0.401802389123031
0.395149844519306	0.504644502027635
-0.216816586860216	0.816238572880468
-0.211216686180557	0.369235830550796
-0.578010258848217	0.346140819702643
-0.271757365043835	0.501328226526366
-0.0743910038394818	0.372017191374059
0.719824885305837	0.569559286494985
0.516316296018691	0.670891931453512
0.437205416735788	0.362868135732749
-0.258174277232845	0.318047166577468
0.656832785875641	0.341519378077539
0.400444363844952	0.522031703701042
0.393736612490237	0.445477918193252
0.723629548767594	0.70743966455427
0.473346487584168	0.349837150763094
-0.115078542524306	0.630495763580831
0.653620991878278	0.778555910524236
-0.522826116161076	0.424370196031062
0.560421661727279	0.465297489337476
0.271110656275503	0.34861759499205
0.627744872326598	0.816246807121171
-0.237919729587672	0.468819274368778
-0.214091363387977	0.506850913946448
0.10187188883249	0.346271559577252
0.193202092149966	0.443732709310933
0.785273820041106	0.530880219776345
0.743331735288953	0.455199690289498
0.410176556544773	0.588750694547399
0.882268756839675	0.422299403206297
0.720332238742228	0.338897415953393
0.328888485937102	0.414099813101779
-0.109595535686262	0.768916613282512
-0.013636150605978	0.788980294264842
0.841013578875835	0.471317834930973
0.793823320623541	0.350073295866898
0.480937304246154	0.653594458841008
0.611306086535977	0.629034334340643
-0.0746290828164333	0.498145610459432
0.874829306065203	0.623080672974993
0.461879332491819	0.606979443881259
-0.398330362975849	0.352146643718275
-0.34603776762551	0.322852839582688
0.0811175929310883	0.711510144024879
-0.321808985347216	0.724147193847312
-0.506767412623568	0.517865154160071
-0.414258526126694	0.686599404448961
-0.79571834628231	0.565996919422244
0.0822975904955099	0.381175761925566
-0.61828811529557	0.761592025747005
-0.707152305789099	0.331357357275793
-0.242527177936695	0.496897220109333
-0.361229241187684	0.367084584682107
0.0547266233283398	0.818458629600219
-0.11429063962458	0.675851726971245
-0.259168113138422	0.516893051547423
-0.943414188286778	0.473152766325222
-0.408349533847423	0.355843035591047
-0.309165455384346	0.548738988979146
-0.438717798179972	0.420570399985306
0.497854593446423	0.882539287660778
0.2842066101096	0.386274396673925
-0.360025186726432	0.778830650465331
-0.81702280108731	0.599075599895629
-0.940840720395291	0.602474931863357
0.0539578924727828	0.489739709651257
-0.293957384238735	0.303757193193929
-0.293218787736892	0.746826174125663
0.497657399936743	0.480351185004695
-0.353440788689293	0.716145632875483
-0.055764578669945	0.424372018100315
0.778666173005655	0.595145892169941
0.4261607909068	0.606241188496809
0.784806245649079	0.556345510301683
0.507725660009045	0.552253150598893
-0.341353500471153	0.569887357606493
0.236541290216068	0.324666772268455
0.813727459317169	0.830742542326087
-0.280909673039521	0.332133624469238
0.726946222634496	0.318849483956594
0.813350228565028	0.317319786932356
0.198144710009	0.752532083353094
0.34469572559505	0.719738525228552
0.821601387720535	0.455005176632543
0.496664070629832	0.366628115591621
0.420251669943995	0.689720028318329
0.383487036960514	0.330902685357212
0.861497116967717	0.38615544948921
0.642842727961664	0.502050772079727
0.345155999367446	0.526273485058823
-0.532761916170183	0.567310436520992
0.662974272582239	0.702705449707937
0.0147896495815872	0.5607196694799
0.091835839794771	0.884482429813573
0.505129987537759	0.72567517624021
-0.284625868487102	0.6021308252823
0.256171935012465	0.677744591374161
-0.541137733199496	0.367449966448078
-0.801321550193833	0.5672974482686
-0.128229698876428	0.613486904725916
-0.929308640932356	0.746238138347195
-0.646363899457108	0.688618350536655
-0.519224216504287	0.455192963408178
-0.946850808373331	0.79205095033245
-0.0265599240828915	0.887907544843406
-0.269598041527029	0.314459940003945
-0.314974454003097	0.686925704496834
0.460213029896832	0.345647130747502
0.185031544872767	0.318888662551842
-0.615337350747585	0.695643727577108
-0.821098955750931	0.534332518489217
-0.243134071723627	0.46388178749812
-0.111252659363446	0.798372535231585
0.102708314763634	0.471002476369002
-0.36725442497174	0.560451664604238
-0.870480615320749	0.748743694390339
-0.299892594793746	0.3033979697459
-0.305327214414629	0.488680243552703
-0.362554851123725	0.354654660587629
0.318374858780823	0.924327995306102
-0.369191893659439	0.49673670581629
0.18300948861984	0.357249646328578
0.501535643932208	0.441093631836635
0.551779329336869	0.379603160777536
0.749082239501248	0.802461982119255
-0.158316776718351	0.550474385934408
0.885653075881579	0.524037231129258
0.317404892207746	0.492030955338713
0.756635193426969	0.802077387985742
0.190582099446702	0.386483480210244
0.0490200239845251	0.403061101704244
0.245858823801864	0.50949013529659
0.67504077232625	0.655041184240048
0.332115878696041	0.327142854942462
0.385968599156098	0.318152737392019
0.667608559472714	0.390773030125517
0.00207353112631246	0.333844330124714
0.623313016046174	0.424595466024403
0.749069701061487	0.527739101225534
0.537190508244926	0.491687904331563
-0.133327912195284	0.46121700107095
-0.252750214891666	0.464139361704215
0.771444230858578	0.535316970530596
-0.146148062462869	0.604286891816296
-0.41390620745948	0.474124122972742
0.0596145955905247	0.653447846609634
0.687966600391119	0.814468328828301
-0.17596628232206	0.302772125696336
0.229877476124274	0.737047673138535
0.462709059579843	0.638606637658512
0.217164441108051	0.661505915693462
-0.220404236370238	0.355817764172731
-0.679927289450164	0.743042566527819
-0.772377942128156	0.52995991156443
0.361848338817847	0.495057754818965
-0.237534776016486	0.520985765168032
-0.276042563477881	0.363699193603331
0.0701289131732157	0.354903690919304
-0.86320371099816	0.506544319296636
-0.138457176208844	0.732789878312159
-0.116832301217544	0.461680343434631
-0.801335893806283	0.532952778011427
0.323813639906089	0.709766624327387
-0.184616598914485	0.866126101765875
-0.771495585458057	0.800051671792469
-0.879745601742405	0.364664770473054
-0.837451171227621	0.735843758985744
-0.130666217156949	0.819759277057844
0.200161207324555	0.589116552118313
-0.314455271607409	0.357277379435248
0.105695159297088	0.906754436671465
-0.0629684639270424	0.766561005909865
0.467154875684442	0.325603018128603
0.858048028820065	0.410096209766138
0.767275942049386	0.569068946321952
-0.489817560700533	0.316531476625272
0.235291894987685	0.332143368148874
-0.226482495081549	0.581686386594557
-0.0335855016542579	0.44323788651633
0.581493616839109	0.654310081288487
0.772425956017959	0.54860064744652
-0.365408555049076	0.700292580337764
0.394827196793663	0.787996326492347
0.233797983914249	0.847332389447859
-0.352269748842628	0.388744544654144
0.612562062542005	0.4132327211202
-0.146646192473433	0.432434376357442
-0.0659959490894934	0.618289608006675
-0.274053451640028	0.539629964815099
0.399378163392685	0.336255725962213
-0.555052735039714	0.571381127867248
-0.822223511078784	0.409583962803571
-0.944824433222773	0.620003614216463
-0.204197597818278	0.796754284072174
-0.0635120991737556	0.575831605952845
-0.584970723489339	0.84495050208375
-0.914831101080402	0.63898609550044
0.355077407117339	0.680392371791104
-0.218153935918211	0.475562232362869
0.52601213830603	0.456442551427621
-0.41282157385331	0.510064014118101
0.313307030170607	0.505621274841152
-0.172521274873679	0.76929713881573
-0.163851532438348	0.409243622777165
-0.0651958603244122	0.902405274101603
-0.655996793057398	0.671460718441273
-0.271231883516683	0.701840140150787
-0.1067994130435	0.52259517529838
0.273792352361071	0.357759390968066
-0.268848580194438	0.803132826278909
-0.0274516732835073	0.475300154979476
-0.253103745460438	0.735276206169508
0.476288494656387	0.376199709110912
0.123746587574307	0.730704324371389
0.224856946001726	0.762256251413385
-0.68813900668401	0.500951522158418
0.243422724446664	0.493452624569474
-0.845153118439184	0.610600544924406
0.336287607292832	0.656703347029268
0.0919184779652611	0.882891618366421
-0.145607193372331	0.674016983636793
-0.699149422353925	0.717217314592893
-0.186960454879044	0.83442658207035
0.180688590415666	0.67938249406147
0.493975795411176	0.532986318239164
0.775549859408331	0.452126112579962
0.213414562353058	0.655945621878436
0.275559448286468	0.687532417575019
0.326743876997064	0.539426969114488
0.741797181724834	0.656694466486332
-0.699142051724335	0.476680195959264
-0.366483049332244	0.632297095114637
-0.34338216789641	0.377938624051336
-0.602678282860842	0.646838661686283
0.0478194644628312	0.615938115932376
-0.0463533386865509	0.687941587684166
-0.202781347358533	0.542296519794952
0.885009752150259	0.75644779569838
-0.210676820017755	0.495158334079447
0.271951980867313	0.5553925413281
-0.0058616017012115	0.401378148095678
0.249896474266388	0.465038547517388
0.274084255479088	0.633605298105959
0.210769991534037	0.314843532537921
0.481074226716605	0.55174250276321
-0.860135937854829	0.456891058451554
-0.604899638448613	0.624711614398662
-0.398082450955344	0.70433335987491
-0.0342307252463923	0.454492106466599
-0.397706616410237	0.481838728925603
-0.312906833427451	0.398672874570367
-0.213042566330844	0.613541350717516
-0.600088789144337	0.437380387731539
-0.64477691683715	0.549740951407235
-0.0403937511816827	0.367102592591801
-0.182039516955811	0.459950376640985
-0.872687378843368	0.427095968490821
-0.453289336313086	0.593698365943211
0.565331243095347	0.441342767849494
-0.448460810194026	0.499670726414033
0.651136490842364	0.57591704498039
0.651136490842364	0.57591704498039
0.180787102281819	0.774102639607975
0.180787102281819	0.774102639607975
0.217868907959394	0.419166207814479
0.0587136171017309	0.571155427034907
0.714714795687266	0.309762010794084
-0.0324724284289702	0.494119894661213
-0.0324724284289702	0.494119894661213
-0.153444161784179	0.484750173620083
-0.354377736152905	0.593259364758004
0.0186220924319032	0.438990729277334
0.522221338512868	0.485817894474853
-0.34946180282482	0.497280816996544
-0.841389009916999	0.414018314146187
-0.502567631244332	0.826411940714604
-0.137193819094957	0.708295310289802
0.307718582717504	0.828349959964156
-0.285305939472639	0.732569961589399
-0.481522292939039	0.645875255839028
-0.00862247750495988	0.893620548202626
-0.260687800509574	0.92750720094026
-0.0474529569977477	0.784558897679063
-0.745877382540846	0.311880866039971
-0.0722426905681513	0.734733466276727
-0.350878248266432	0.520386711276595
-0.308944084010956	0.353253534996964
-0.224014607090272	0.585126704012746
-0.966709472082645	0.752182980005022
-0.641857372114022	0.819128953836617
-0.225577289738244	0.754129829532409
-0.159418567776165	0.636963877473531
-0.0983249314839406	0.876921372108567
-0.132128209044489	0.504425190253446
-0.876335341001116	0.61081486679798
-0.0106595420852865	0.503070986114754
-0.310214914896426	0.419044491031816
-0.0243779240518407	0.76769001339073
-0.69038236430859	0.615748272315858
-0.606029144339186	0.504743729613834
-0.230567306011356	0.770216266854656
-0.625910444677216	0.755561461080104
-0.312161038829444	0.833748872209969
-0.0710426356032752	0.799751057206098
0.372132204899376	0.684119645856162
0.871830400899648	0.58673267302109
-0.0303261138127813	0.488654683811433
0.305016173446729	0.544593812692965
-0.595811872384252	0.322254070513764
0.574853822060208	0.323048791064926
0.0762291393760147	0.702260554451909
0.837016734733964	0.61925160144743
-0.104744094194118	0.369609379463474
-0.140342754873259	0.512251371262298
0.151410287595975	0.73005376001623
0.904985487070245	0.671072178039601
0.223405792711031	0.382876483946053
0.642723081271357	0.416370046878397
0.786304948480309	0.613939144256341
0.315119141802077	0.583719875016298
0.289244873227273	0.560947925328713
-0.0734647342593735	0.526727026344564
0.137187431125481	0.870764654971033
0.544963390167092	0.335826127465118
0.0498602867566398	0.742909829572551
-0.1679417552373	0.541431768073515
0.408498019778061	0.655978535522276
0.298657275467269	0.459792997674911
-0.0867084506243515	0.724622297552565
-0.0307752152721038	0.805046866710387
-0.123829477395446	0.587666332384061
-0.0848857949768414	0.340411762218868
-0.651496746085392	0.301009555543418
-0.500731580431906	0.375502079750584
-0.815040868229619	0.502249959019747
-0.173534392951043	0.761873546019162
-0.435232110065707	0.325884164850472
-0.435232110065707	0.325884164850472
-0.11080795026957	0.494241979070078
-0.746652095475963	0.408327101401869
-0.097944788294493	0.400533078302754
-0.260198199648796	0.5292242369426
-0.771819226445569	0.350726093627405
-0.525926194635516	0.574301110118979
-0.146204995273481	0.471617314777296
-0.109320716931226	0.406007685324785
-0.165371447327136	0.45615288247396
-0.219282691440026	0.607376774253576
0.479235930020132	0.702616920812325
-0.0330740227026989	0.510471121608581
-0.0330740227026989	0.510471121608581
0.693939227459062	0.490123726089357
0.54534940923037	0.307982847608101
-0.311199390642798	0.599665285601845
-0.621572140760498	0.42075401617266
-0.109031124649638	0.300096614662904
0.316732005988952	0.341477033444659
0.119342004762001	0.431433718389475
-0.263594789003746	0.374779015449182
-0.280506258188723	0.480485399757685
-0.333009314877618	0.68709990529341
0.225074032279815	0.707729792506999
-0.864725630347293	0.481928984735839
-0.12947619437141	0.851909906740655
-0.695966529829622	0.612956701158646
0.207183992532031	0.420259794289405
-0.907965203192235	0.682162005393506
-0.831045699393983	0.652384275468887
-0.331416656702595	0.722894722927162
-0.85927517620402	0.796039898789868
-0.347809365545653	0.600573624593439
-0.105206021667168	0.897219064426189
-0.41859841287278	0.579818617136472
-0.947721886517698	0.723128420197965
-0.939641329837691	0.665122567245618
-0.206977753741464	0.88960764528492
-0.940059624383017	0.750760492320722
-0.553885985748332	0.682763104704378
-0.0106608162566159	0.650456879013645
-0.610189824716761	0.667373819771398
-0.0810888506520683	0.808803711850568
-0.718068302855289	0.463184943017504
-0.116866602688211	0.886786375435946
-0.610117395747902	0.572981341891366
-0.56750405849077	0.690738596202158
0.642397526402842	0.459629109489611
0.225993831973393	0.484568160410818
0.023103338910693	0.468380191672916
0.524129359987446	0.60750112120245
-0.171376592163395	0.481819832328911
-0.104591892794974	0.644905675390539
0.262510648390586	0.600776567547176
0.555951637351614	0.34910405024494
0.113806621039191	0.720894800118058
0.604863983986164	0.732756915457077
0.657212874213058	0.414575002777025
0.0989692470636945	0.483477891650513
-0.206251719052419	0.467152114739198
0.833686342280044	0.438659290433655
-0.317346937897456	0.783507882770829
0.469634225124606	0.499933824008193
0.703999537710666	0.415318897286911
0.435372098490719	0.3347498359887
0.0161451731748557	0.432381602392576
-0.241572039182226	0.42368896353697
-0.889637477252842	0.481642521084046
-0.143212615341353	0.35522907078345
-0.251687307323353	0.346554587605939
0.00865794509257299	0.478078298104287
0.00865794509257299	0.478078298104287
0.0717358401817724	0.45222776948092
0.110306692952439	0.724905315710661
-0.136554007301583	0.476441274477544
0.205754177963937	0.408532428117373
0.205754177963937	0.408532428117373
0.841030888479272	0.567526440329155
-0.0958432523845569	0.560080962013486
-0.20148182871099	0.567980261209547
0.0811742673336699	0.494672096378431
-0.419036031948047	0.316505657170825
-0.0629522567594583	0.562056962604535
0.210564202072653	0.379293514701815
-0.266191562436747	0.594707149853892
-0.469091728322911	0.391225182535531
-0.00559455637923533	0.869149905417757
-0.317450393262796	0.865693402579996
-0.932397856345569	0.38376825919977
-0.112214391745692	0.525117224075613
-0.3050099904537	0.709452520817169
-0.3022701940591	0.58823342764341
-0.18096779355197	0.636630038645703
-0.0543972914695013	0.925570674552977
-0.704104929788508	0.560008249456161
0.18430654238978	0.640156921628727
-0.909743615879138	0.573409573430199
-0.334486142985624	0.423469260863414
0.306314346960152	0.440041311089071
-0.287687643879213	0.844056906655966
-0.116899384201771	0.43611552241878
-0.879899638079028	0.421314588752983
-0.729014461017468	0.625039792949334
-0.295491630770337	0.585193541791414
-0.280899299367978	0.372974664445886
-0.730837553109807	0.650470862129885
-0.939354437607803	0.568523171091479
0.132259658336724	0.895780114951136
0.251703586435744	0.592844628113003
0.831125089174356	0.589532552357321
0.77757820740078	0.610282693048434
0.844158241033371	0.785427996306115
0.700790344528151	0.721803030493649
0.581400583885128	0.472411475772432
0.518967120556202	0.770709475648954
0.614440845997463	0.400536526939031
-0.0735624340646196	0.51814210652827
-0.746262943294823	0.377472626218282
0.863953406713023	0.542966841885727
0.733171333416805	0.568089862425644
-0.0543813287012245	0.306187961876192
0.661813742644021	0.453436829950834
-0.308301209194409	0.499087464756287
-0.193534686565443	0.437617158771991
-0.434182566629789	0.35052485646851
-0.78030713404205	0.607109690552616
-0.171129280522141	0.488106988397802
-0.887205882815093	0.490319102583269
-0.360713926495176	0.476344736160956
0.550602566483083	0.533308290109185
-0.140879182826268	0.46852188231093
-0.3393771378064	0.657408728560729
-0.233796306643474	0.354132959552217
-0.326572812035653	0.376501471296046
-0.223051050816872	0.509090128681352
-0.170931423021239	0.592580961403185
-0.392300664479116	0.347356165076649
-0.401247643346625	0.655249187481827
-0.700063063321157	0.899123157400018
-0.166341438770036	0.567187284162507
0.129634282802576	0.519822610700531
0.122593604512072	0.306884514076036
-0.818697469796361	0.302022559164378
-0.315066808188415	0.537247762513767
-0.068326646159577	0.572269552860783
-0.157479304592327	0.859373985459091
-0.447278692191799	0.46257801442111
-0.434769208845428	0.43483614757095
-0.0251933163163307	0.707364893973958
-0.361799755926712	0.421990425600543
-0.397805444027874	0.368805637887647
-0.0219326055772492	0.574054307549472
-0.74013468321057	0.322395289759503
-0.187487935403014	0.336784579421735
-0.120167270990386	0.500470434623878
-0.245911911782761	0.36592699715643
-0.242705966226593	0.62644617081673
-0.167852259659148	0.401017423592131
-0.161075521069331	0.428755671271172
-0.000702304332764324	0.748266769102627
0.337300109917264	0.692475973405863
-0.166003981715991	0.553264002291065
-0.75297932561295	0.474177333080691
-0.0687207072025897	0.623610246793271
-0.847392470894207	0.618705420242427
0.0781908446208047	0.511109564286022
-0.714618524621635	0.498357788579874
-0.356720953975145	0.413964867815741
-0.597239357590726	0.307158153044206
-0.177159008695867	0.47339067148639
0.120474350389751	0.461464442975747
-0.303534012671689	0.820108235294931
-0.17034799598409	0.647850733347375
0.0853488287774844	0.841813274215467
0.147471533345256	0.448822113124282
-0.393717487330232	0.718316127087363
0.252720170250013	0.58208637555529
-0.377295164695372	0.615644192222722
0.304572455387037	0.425396755049442
0.128247593971961	0.86998768723594
-0.332220145697668	0.546539969036538
-0.18834626251121	0.564417267372759
0.503617081079191	0.713312517963383
-0.194547064265794	0.764665316994478
0.199434435506004	0.623408420405974
-0.132349785582666	0.572389657337697
-0.0791021485929183	0.496094240534972
-0.173288509997804	0.413989336390901
-0.44985035121914	0.322692841504653
-0.33803964616699	0.647254568006989
-0.289505340307938	0.774865061695113
-0.184378351579825	0.606954235217627
-0.308003037365534	0.389935200719233
-0.252995813619928	0.68081222803076
-0.0769804453161405	0.412384824875797
-0.333601221647157	0.46252234585366
-0.417640735018832	0.558872789782152
-0.515268976614441	0.722687918860578
0.111865808037778	0.793689156153493
-0.19701557001611	0.718439009487462
-0.164143655687304	0.597363511922282
0.835656953869045	0.70163800699931
0.640659253364791	0.618706510625955
0.153228653382314	0.366386452430901
-0.0894416656752248	0.383751004473394
-0.00170133528203895	0.379256933549991
0.682049095833743	0.50351282724809
0.421555035584269	0.448188460572625
0.22001747411099	0.531874657256646
0.250250231489193	0.574364563655876
0.850199513852655	0.461782076690679
0.288477881700238	0.539655113490827
0.645645162117578	0.655780662781117
0.0296147180423414	0.308397533016905
-0.141498532683102	0.379880715612742
0.133041262111772	0.409481289793026
0.320898807047141	0.404962675415702
0.316246860747619	0.357896551379623
0.388853231158399	0.610025776258389
0.561735492014216	0.390975869556156
0.765831975653891	0.734945824320132
0.756298614143893	0.457103359516998
0.323329158362213	0.336161554793323
0.558722832721945	0.436059327689126
-0.0119294790759022	0.639642580404754
0.265911297188052	0.618669487350561
0.489238985916617	0.567370787992833
-0.327624558413788	0.501488381717654
0.510140058359027	0.731246846145837
-0.212122474779614	0.609699504030781
-0.349531584249922	0.437310012590412
-0.685064190960027	0.316861374470987
0.103970752391697	0.315119647464064
0.292110813229006	0.391021218515222
-0.027220878514772	0.599354912638148
0.669728261347031	0.36438602515295
0.379363216198757	0.329724658486241
0.187271673012592	0.362144023302107
0.277778591746337	0.493963555169049
0.699913594918554	0.439850920676581
0.573627898602442	0.578070691040667
0.0660204403711985	0.437802089734177
0.352326588435897	0.333248827123309
0.19466597358071	0.448923729129763
-0.221400795193482	0.416286902169667
-0.0334016658689862	0.449951652187757
0.016338457656364	0.488525719197138
-0.156313032460068	0.504619145646987
0.172309556395417	0.698516867790142
-0.0349110618631267	0.351073123679906
-0.945520597484495	0.76355789620171
-0.634152356124318	0.917990152282084
-0.521933920447546	0.365768612599522
-0.327742276609338	0.578128939319854
0.198185879757076	0.445546825814039
-0.068268460245013	0.490144938502487
-0.0859526162848224	0.636642796775898
-0.494122988943839	0.389968337526469
0.282880876426822	0.578781218580317
-0.124812302903912	0.562841751090199
-0.142053029127784	0.471018112365249
0.403435594957249	0.414397708533072
0.304225710027668	0.67056445973761
-0.589347731643604	0.455490865976213
-0.156961462211988	0.725897753494088
-0.266310517079407	0.80505871369064
-0.220490670364758	0.424766726572601
0.380766385023232	0.452508509653516
-0.127039634711579	0.450822486906947
-0.123763483343454	0.523614585909638
-0.685116100609837	0.63959783987101
-0.0585995012256148	0.76542689545666
-0.114986059205374	0.620923834625558
0.254799940474915	0.740096270285448
-0.19344851344542	0.685407392868029
-0.51144009867565	0.526447321770903
0.51403798751146	0.586624118943017
-0.640383491116504	0.372456488869991
0.887342967913934	0.457169054084482
-0.0693599768732516	0.511384154318683
0.752157688642659	0.781085878688624
-0.0204855309686021	0.363434643655546
-0.836010245483834	0.534000817855646
0.568377244543699	0.697840426012649
0.0714938448381119	0.31324410868401
-0.117835193980819	0.489287126532156
0.107681100476041	0.699634181316123
-0.0118236449555671	0.49652711499626
0.0723378668502278	0.334722392438906
-0.00491365278545575	0.739757486794731
-0.0941176157643333	0.772420551834558
-0.334785828431059	0.431656592816441
0.0823674977052116	0.86038234980075
-0.802954215515478	0.445017377584511
-0.553587187235052	0.590303954773931
-0.256744176668642	0.564860005408396
0.0422608500337103	0.33680875485127
-0.000405639228373138	0.597270089721165
-0.749141301208317	0.402703061007641
-0.142756365463012	0.620016133103906
-0.902352684803671	0.654868021310461
0.0674856046528805	0.63141840371076
-0.408469721844359	0.791591876613935
-0.201705068521951	0.758878959925968
0.1682893372988	0.570881959952584
-0.468501870849499	0.511969805230677
-0.440160260406878	0.561910947705827
-0.135885477125936	0.542111499861007
-0.338782445555229	0.469498575631074
-0.52124988180217	0.667908387029181
0.836052860592985	0.489338800363121
-0.389813659486372	0.368268169013034
0.0476279600125448	0.796798009684559
-0.14557091480354	0.341916125223272
0.295724672187877	0.434366239605615
-0.366575328680928	0.50456602583532
-0.0771476796559345	0.498254776036026
0.645195833144572	0.510569937154391
0.846468400712675	0.767020328241687
0.695991127566603	0.579266266319492
0.719232008090734	0.653304489501422
-0.127060916592177	0.386923904699286
0.516631961557376	0.698821600835824
-0.606015611856538	0.560945036543104
0.590863389872408	0.337776298704901
-0.0614207884682401	0.468944055040762
0.0832019171175172	0.42905857494376
-0.223039505468886	0.359822370130996
0.64579038464463	0.448817814428673
0.48815533728799	0.706663121918775
0.347592377085459	0.310051639643551
0.772525731980638	0.341580928107774
0.486035979062329	0.753537998119947
0.265332160033622	0.393881076085567
-0.370449897756477	0.408385555384457
0.581314022013429	0.701695228125803
0.790926730989077	0.502027315036318
0.646477340766535	0.702276932440564
0.567459185531407	0.571218048155686
-0.113088047791329	0.37940525854768
-0.151783301279936	0.304339180644682
0.154705400303322	0.392252270350401
0.346032391763431	0.334928175914788
0.68226794895872	0.499067152082449
0.647890687473554	0.65260655111754
0.164782116864125	0.586384400996477
0.493831212467366	0.516174527349996
0.472042985028266	0.505345266484432
0.501547392333591	0.342680370650465
0.511427708129097	0.424380016078076
-0.642846185539401	0.642855735216678
-0.119651185691855	0.779574362361365
-0.14678519349831	0.458949299676712
-0.0687245241346648	0.729738229444721
-0.824463403212079	0.310100985085127
-0.118242831892685	0.331567087705019
0.0236330536136141	0.559199974508817
0.342709607353982	0.49318818418341
0.267370418062389	0.365464296967139
0.334713662659197	0.554912264908929
0.097650518220129	0.329704916168394
-0.342623851244891	0.389934988529504
0.610252121212027	0.548583545610706
0.591208159920041	0.611275170407657
0.569571915935803	0.629235526230642
0.550913256564383	0.328224845409428
-0.166514700148227	0.703624964836409
-0.268398322449182	0.668968107887963
0.143116728810389	0.444899923884643
0.612286758693313	0.611016264976695
-0.0394667169063538	0.440371397239536
-0.239388892539627	0.612793437522806
0.886854144029021	0.776626607793251
0.60048018813893	0.923838522590717
0.682092729566046	0.641902815056725
0.0686741204170018	0.560801506590787
-0.972276868342971	0.626862775331605
-0.656463770672915	0.72053271282067
-0.675777379478152	0.771763275116689
0.150250725798366	0.520349156212455
-0.400818644122877	0.388873672055773
0.566022913434555	0.692279077340991
0.246079325370522	0.657825628904814
-0.593771507962709	0.645797351071484
0.300079754814811	0.540337945763898
-0.230853472314215	0.733680662030473
-0.107877715105044	0.763450551979558
-0.102893069551285	0.517324043459806
0.711800034303122	0.70282979958515
0.132494990669872	0.417577871644567
0.0755907815611557	0.627886691089333
0.0768607193388264	0.483742185247739
-0.209771450034783	0.589721305066121
-0.0757804682651561	0.401412750039083
-0.214868406275021	0.530691515806054
0.018587022291936	0.325806507786945
-0.0367154487247231	0.574816488992369
-0.973475466567676	0.751456922370255
-0.573331886531961	0.495014726168797
-0.160547462757446	0.847627547298145
0.04496467912054	0.519315881301124
-0.0796134631444955	0.827983346188717
-0.243526679575199	0.808406038876959
0.0535142973756952	0.800877019417029
0.383507577462533	0.521573825505742
-0.922628193108776	0.606191180277814
-0.0515778830005896	0.444042897156388
-0.237664039469632	0.649747742539024
-0.382582539013073	0.336772013589509
-0.456530797389924	0.422111882320061
0.0259061871027699	0.642101295062645
0.00411756493820856	0.543474402514342
0.056944228169626	0.480466397012054
-0.106755875081335	0.648896611343662
-0.244257314110172	0.573768194219154
0.455036089442811	0.728313222271902
-0.0494198950843523	0.555246183053284
-0.186095108335689	0.581896654488639
-0.0302803421497412	0.344566292610773
-0.0660999236708522	0.576826289000362
-0.543551087080841	0.319067508538818
0.00534563542125952	0.339168289859613
-0.380236548194904	0.640108325808368
-0.0279310191082625	0.406208396251158
-0.0370376066581372	0.517545501981216
-0.176518500996005	0.519725414676857
-0.0796714019113561	0.467970303665011
-0.234750153279953	0.489865788339074
0.300278835763645	0.416042286996012
-0.0136212081045389	0.342491391761556
0.226298701889379	0.361262794082693
-0.554475272319952	0.548167422550186
-0.117892471107012	0.878701818858684
-0.0376472342557231	0.569475148173852
0.142752137866095	0.320856879111414
-0.868049267216024	0.653892183993771
0.050620718800442	0.604911295693418
-0.150027552917021	0.661024241623558
-0.443537380130438	0.727187807141441
0.119343538943478	0.594819936551355
0.420086773578115	0.347027287867763
0.039286446796327	0.603649700042887
-0.0513783495672002	0.306726542941217
-0.0123449334038349	0.465896476481351
-0.200547891751093	0.504652333491441
-0.104623388699019	0.380162293804922
-0.0653596946781603	0.733857138788031
0.403658476648769	0.667074919501066
-0.280136616532332	0.625718631991151
-0.535849828645928	0.325187376850207
-0.166427246626584	0.385196791415966
-0.181483184968087	0.340434205070906
0.0203559778270208	0.668980527618679
0.529835193137298	0.468854024580534
0.32505918504172	0.341674508342816
-0.547947219927833	0.400060109375715
-0.447755971819566	0.334521204950697
0.0854850382802522	0.722946455237034
0.78208078977502	0.553387644141228
-0.320442555196183	0.327232867003627
-0.227306762817111	0.552551676767288
0.52407581145922	0.57816979677078
0.141803395048445	0.311700850184285
0.544698410614056	0.574019422647931
0.237743469828224	0.60158476839735
-0.26442057146178	0.313125088851308
0.460044881653232	0.461580533150019
0.908887661651572	0.377146998552088
0.231057103281522	0.33622731268384
0.325326127611011	0.589275578185077
0.667519557460426	0.720988590509831
0.346687605262624	0.436790214564734
0.681293579662477	0.601239254420956
0.831572947175155	0.638254645627395
0.761496560045965	0.326248441322073
0.617822391292257	0.43818304409041
0.0993736155747099	0.682471399848801
0.197803968937894	0.312353368374835
0.428919830627198	0.443436737104584
0.283607733008723	0.316504958234672
0.308610518698511	0.575291307001049
0.747094245190364	0.52084612843374
0.00435287070714319	0.434289259110791
0.595840439384011	0.43555845182988
0.168713940509135	0.577920399651855
0.125349745621926	0.36234601922621
0.48512473568746	0.324642915341334
-0.128880412364984	0.567018175619701
0.00632250490709214	0.46896955572506
0.616033463929396	0.42009829319599
0.80484642162281	0.455549980601059
-0.0540205836020896	0.671388778767175
0.00224963478582682	0.676580095047816
-0.795316865368664	0.49453612317958
-0.0830734983486299	0.589179560738235
-0.557562566505553	0.665892102892267
0.539853690529894	0.582193417964517
0.702999683620713	0.497437304714141
0.461761539837422	0.532966418008244
0.396793182992476	0.390231383329883
0.45497867306644	0.72941916709401
0.220273910330337	0.613240109563979
0.151015366169459	0.310304180977658
0.198790844469857	0.438903747769221
0.756498036001464	0.503082641871427
0.196663090077208	0.31772134536915
0.433191341480027	0.713514043431045
0.411682883199335	0.407487808086717
-0.491289326940038	0.357542731817467
-0.318425934736483	0.460803188224777
0.178156420354325	0.393711510646653
0.594932026297823	0.937727701160263
-0.847586294489019	0.404561122851893
0.68640656988426	0.580737833850338
0.620063071017631	0.644239650180706
0.568431525615813	0.6622223320286
-0.841641046337876	0.525573867440285
-0.747829083348635	0.910993163573588
0.0762613347003551	0.768203351925252
0.419921909079021	0.602218368217446
0.0325175916376889	0.578788455623723
0.607714009124851	0.724718165291266
0.016646410137915	0.598592993472525
-0.18842085806729	0.462453801778525
-0.771855617789502	0.466902638924842
-0.653266586297071	0.684489253067599
-0.881697847473734	0.824336978439026
0.795992757939513	0.424888317925485
-0.308775783478083	0.330899700281835
-0.306414165014775	0.698569941836652
0.193677941187566	0.649897672432767
0.446256692569081	0.703173669153827
-0.123869798024115	0.832781177821634
-0.105761343214909	0.481674083270648
0.03743681887796	0.649875558496046
-0.284630009082012	0.434219994696321
-0.224926168687482	0.672989162703345
-0.919419333175977	0.429107264223621
0.0449578091090819	0.678097478667678
-0.792876137845031	0.602967012398831
-0.216507695931475	0.770211088077495
-0.563014122175589	0.626567542437351
0.190460747987826	0.41978483833675
-0.147044297667579	0.331247940271594
-0.887476480232807	0.483665739730032
0.476845546656387	0.454644813791472
-0.0993061465504424	0.689017044611047
-0.190655559274099	0.917245043047602
-0.54173958658988	0.408209024135671
0.102555348353874	0.582573372232002
-0.0665989743870987	0.657574107251497
-0.299040461617019	0.367494000738918
0.103565995164922	0.407027341223426
0.224588393872359	0.32043815078429
-0.193200292108162	0.622381896890687
-0.395164870251481	0.345670279166176
-0.603185853033773	0.690591182766698
-0.0140623920969285	0.644515289110139
-0.162832736493203	0.836587038299757
-0.107214612828894	0.632089552394911
-0.169811487237904	0.459643929737239
0.169834692678264	0.606837911210201
-0.14273060046576	0.488345503321719
-0.0841314648029478	0.881315230698444
-0.399096098877668	0.361499131116983
-0.14807144629519	0.869894289023196
-0.382799994146897	0.675533207686842
-0.520180368653839	0.581969214727677
-0.0992549445609822	0.618585342078771
0.357027808624627	0.749647034231173
-0.0745540174689034	0.429540610666418
-0.387943405945393	0.602830453750514
0.242234886548396	0.448754723843964
-0.220886185671681	0.390638432815595
-0.297843046711364	0.881029965905498
-0.0435926392232875	0.644222339097225
-0.271314830360767	0.442454635727602
0.263812400932085	0.409917145671682
0.478275189180687	0.522593477401469
-0.159307490429244	0.460628840715914
-0.368112799853158	0.39883314388903
0.819539633796808	0.810037300352872
0.639984085400569	0.357862458887295
-0.0619641677905615	0.674632019187666
-0.216871675287145	0.311765547865968
-0.742091091596829	0.523580393324496
-0.113375360430482	0.503417500669425
0.626351058949109	0.678670545904863
0.883187614229178	0.429067604872635
0.0928406738736609	0.436881194866966
0.494766629761952	0.559557854135197
0.0168343099421979	0.77679327572569
0.272309771984124	0.375752072065548
0.548874755300196	0.555227692397657
0.500972093301383	0.64774638194196
0.852733171776585	0.465911960380582
0.637773742664002	0.747611335591732
0.598752528284919	0.374111188401215
0.789429179467422	0.51127617811155
0.514303188142947	0.54138527982288
0.565249073870874	0.39132643838811
0.468142443985466	0.44226596799793
0.40547813773738	0.323087766222401
0.259744165241364	0.321616984477937
-0.198289352712273	0.583505656448444
0.756426601441685	0.698653567890472
0.29864632989537	0.361223523272312
0.699133887162598	0.494675135766527
0.418489355366342	0.42118225674115
0.493885301777542	0.396596684308631
-0.0455730355832392	0.69480299049007
0.365104967070314	0.470503692287095
0.0171268795321787	0.617178864528455
-0.147271034250619	0.826607610597437
-0.118158523249982	0.774805404553114
0.0267942377553095	0.396638984622263
0.848401332684046	0.313344735416275
0.0371462554189768	0.572534709841014
0.185250351165776	0.420377538770982
-0.063138964298746	0.326250069674565
0.067862215571437	0.470409957264174
0.238748512549775	0.553098748411483
0.647628892475794	0.330150104012829
0.153638359777181	0.477752074154205
-0.0963404934310409	0.588692917109968
0.289210935977188	0.338735645722993
0.474228295149397	0.438944736074796
0.939939618422609	0.645701269226301
0.90027361991729	0.556021594949852
0.754757489365577	0.340367779262385
-0.150868101567274	0.467883550179663
0.274210317769448	0.355210495372476
-0.521610279947676	0.321639319725903
-0.458891762663165	0.425903722802147
-0.0189590538269123	0.372806338487507
-0.102212361606847	0.480102866530395
0.530393069335254	0.449373561470229
-0.316757818703816	0.34906758739699
0.646899011680116	0.350240152476046
-0.407680781284792	0.32137962982424
-0.538578893726589	0.365392313078609
-0.81504195487515	0.329149471448446
0.559972002637285	0.386057332269554
-0.391867430060513	0.399480320995349
-0.327978471935369	0.323342527938652
-0.366760944447223	0.428556623726712
-0.186840750407494	0.333136389723144
-0.328159413080125	0.454182980100307
-0.150423246162258	0.32569185474861
-0.650211449196725	0.318291339359024
0.411433097983187	0.485463207462252
-0.586221359646447	0.438377909857088
0.441147467634371	0.326079263157409
-0.336248838464254	0.445614982674406
0.0305884732885443	0.65700353865224
0.402479211626002	0.382725861915778
0.264146668084643	0.301122325302239
-0.307888450260723	0.389631948972066
-0.653490247694851	0.35161686993587
0.370985519181387	0.313582872469979
-0.318840677729047	0.350861801031669
-0.0943793730774637	0.493897893234302
0.612388568015542	0.422224184710985
0.470717334040493	0.480231216055912
0.730959279614274	0.347427353262017
-0.7332855850824	0.336531815505071
-0.421649929960029	0.421693563106009
-0.202296804432657	0.30005523156167
-0.129757923870819	0.377341553844416
-0.0370277494221034	0.398709010392726
0.570062040309267	0.427326949476885
-0.399532220268187	0.39622317126935
0.334955399968011	0.33866485400102
0.201577756533324	0.318571944193782
0.468221134942559	0.436551330735234
-0.753161518446897	0.395907787427677
0.813160237446487	0.470021886853022
0.470985218377159	0.639108687766475
0.263969990247612	0.47448461552123
-0.113828793915274	0.406840273954145
-0.527412221393471	0.379299586648764
-0.342329803051359	0.614242681953975
-0.606695346498871	0.578984239410954
-0.644414395406404	0.465997722141233
-0.604802911803431	0.626909734609408
-0.386592775041322	0.665090297870917
0.599821591165067	0.603828905925484
0.0786425996675881	0.541184555906814
-0.945912779123574	0.541366334964804
-0.566436279217717	0.412734539671354
-0.52426644514527	0.347073024070737
-0.578335386215731	0.426617348560601
-0.385827429431875	0.430386761971792
0.824125484511955	0.342443021023951
-0.0273085053419907	0.533502374233433
0.194101462288036	0.576267551467978
0.56495749153862	0.483670646101392
-0.634010980357803	0.327798479862529
-0.344539465074936	0.37861015681408
-0.693304622705519	0.352347735129168
-0.673903546981847	0.384989516331399
-0.418617762042382	0.613548024724046
0.0415349963272462	0.407724227636367
0.0500041678628186	0.334467221432875
-0.28365263788872	0.669087889015795
-0.81164720665079	0.538787804815774
0.697225672907982	0.510543942849687
0.405216108520121	0.378075698100687
0.486582726516747	0.31108074045476
-0.0741531970721223	0.404272082701841
0.734054460726469	0.398340080040905
-0.181058066216458	0.493599577596537
-0.66488189031461	0.355245537908563
0.261319158257286	0.58423597354116
0.712815836942222	0.325434412968176
-0.202020007787346	0.498899593459202
-0.821743240324815	0.438271581227032
-0.0358843028372582	0.397218464087036
0.0569120773748711	0.758438590797301
-0.177201833912981	0.650158591066079
-0.0850882437967998	0.541400936972845
-0.393418646787134	0.441925817289115
0.74188221458202	0.30891931346815
0.159924950009238	0.378018332202005
-0.124884573731986	0.690627206984652
-0.135743532005723	0.389518237981206
0.848329182665051	0.440061870954773
0.482965563942445	0.555197251941104
-0.212321709921205	0.666962215427861
0.342364634249716	0.627650554650045
-0.295593709603951	0.367548415597887
-0.544916370002566	0.646457123029424
0.136353280367063	0.411381040957449
-0.176226005231864	0.516627706056116
-0.521261823848345	0.5196630840058
0.0139995605567015	0.332486402539192
-0.413864464197156	0.775949424532171
-0.204924192652725	0.71972514432255
0.501824739331572	0.676638292564555
-0.0792776496301201	0.910069925137682
-0.196369769460242	0.831801584606764
0.706789407608501	0.57675172959939
-0.0921614841904796	0.428256438835123
-0.526559019073172	0.328191429223892
-0.499388544816676	0.566658006916904
-0.428744654194986	0.412402411412561
-0.00800359842133994	0.348571033659337
0.558496184627261	0.322150540884753
0.224964709294784	0.327249299981296
-0.687892437253973	0.404783209943856
0.320075925943199	0.8442145227774
-0.749901972582379	0.471425827902471
-0.0164863959400121	0.886314960331072
-0.443982247911184	0.365832066673407
-0.587928673370594	0.314970785728251
-0.102903068311486	0.48489413979796
0.869589076188718	0.579551301466545
0.112962196934919	0.304139107317917
-0.127982599340842	0.446252536960359
-0.081299532537127	0.751116573344937
0.890512815092425	0.472717977779592
0.244677828325399	0.435792571663194
0.424617043803639	0.750243210107302
0.21360341736114	0.420434992305838
-0.00285417462959781	0.735459003372407
-0.225920655991462	0.553518977771216
-0.378058264593226	0.605032943237181
-0.178020221987027	0.531299234608589
0.318642601792462	0.481014798436098
-0.0778079260615584	0.762230136436565
-0.208739156649946	0.723634785340436
-0.12059117475158	0.632225812116389
0.0833634735514038	0.595637631732387
0.70191047471004	0.33087855740406
0.812330344709235	0.399339579544863
-0.0702604436826468	0.529241351043529
-0.398614783334109	0.31961986633528
-0.523979728579846	0.368656038220186
-0.151949623122011	0.501386600350226
0.0980098954875189	0.425824092104673
-0.440442917770313	0.347063230494259
-0.406592375640917	0.76627620417008
-0.79115772552576	0.332458636740004
-0.344579630409196	0.447356460840143
-0.633880337820937	0.614211542332423
-0.452148222425041	0.316239196065048
-0.125488382546597	0.528922352606127
-0.779732332312653	0.670081799746873
-0.214440172873204	0.417665248555724
0.110333679210303	0.318646526101483
-0.117231886771971	0.498334661813401
-0.534020466178435	0.539949019787491
-0.493359690630181	0.44832054535887
-0.591371319930042	0.320479172524904
-0.659806659656496	0.444720709965324
-0.828032596614646	0.651776085571835
-0.70013512207319	0.407182212457725
-0.748563779555819	0.408109208049831
-0.0652398071837601	0.532419042001119
-0.0365722757120008	0.35813330532309
0.502105894027601	0.415979499332897
-0.219796867264068	0.780132610837722
0.390911879248979	0.612087124724592
-0.386600666025012	0.67544830254704
0.264234860956498	0.57301485803947
-0.41545821551073	0.691976393254379
0.0664555185976435	0.57059514996917
-0.617314777579655	0.604337217293841
0.262424287548036	0.621400357832503
0.219847040030572	0.49171565756259
0.428278640176831	0.344379109000641
0.0220696958634006	0.439909244815593
0.475639815322608	0.525884256508717
-0.334719608512094	0.724753601254047
-0.37097608350515	0.82434084701593
-0.443040635717806	0.84807205554142
0.0339503502380788	0.494075688567198
0.245702757243124	0.685685270878319
-0.663774112187074	0.486980780772951
-0.0363403388001447	0.665625503232262
-0.167588112377576	0.783510220262561
-0.035480088489267	0.555189877116069
-0.0859071296129716	0.685069235087001
-0.154073178409181	0.534731446813729
-0.038432462009224	0.675493751710503
0.111457488663085	0.805471822821645
-0.4619719671938	0.523689063134282
-0.491672816307263	0.731670933129693
-0.0735830439294189	0.386931274866746
-0.246828920761305	0.793343843121723
-0.808874559229519	0.588141267619766
0.611362698834005	0.424916753440765
-0.347775930998924	0.620385937304638
0.287347790844444	0.366081905025006
-0.624555131138908	0.799189362393682
-0.0225161073951128	0.344967724731705
0.487777798646272	0.412521974809629
0.00406597743171685	0.360338599947051
0.0588874400542144	0.397750111316308
-0.445427942673898	0.696202514697744
-0.415291651031964	0.918441401495181
-0.541671003347151	0.385020276120241
0.847218733640704	0.319383350957312
0.719994474548157	0.782852832697683
-0.597155851587869	0.716700561394926
-0.674341214309571	0.389147450901632
0.0373291843283261	0.329906369097896
0.696607933326304	0.535331936209544
0.152793568453838	0.575749058541579
-0.592804101588014	0.738781376326687
-0.111254389344136	0.642047714548469
0.505936550308321	0.492339479223998
0.509450687133878	0.545109938682828
0.143508920509704	0.764648539916601
-0.473474578155537	0.704860773407634
0.639426619208566	0.429979437507087
-0.636404131272301	0.340836819476621
-0.0732710382321551	0.393482916150939
-0.462693802965012	0.773352419618072
0.235778017244628	0.582817520637864
0.152363748481524	0.535425285400702
0.678685441317466	0.573291949288577
-0.0538369848232319	0.672775878384126
-0.233316851958316	0.823939222422282
0.537656952951567	0.385798425863751
0.630491354844898	0.431737012852159
0.523997495208835	0.711933091958556
0.606079220522984	0.876756314907373
0.192711137239862	0.512782071069794
-0.435213851611564	0.548007969189779
-0.18873618332029	0.816711561106084
-0.281225796033835	0.733307618280673
0.643747249230308	0.61041681149911
-0.058402271485341	0.731655172908695
0.550806665079871	0.53785097923772
-0.738330780813769	0.858604959703748
-0.267111555319423	0.926423200040593
0.897813477020888	0.773120209347689
-0.221364574833356	0.721808951991218
0.265184469502772	0.693674919722019
0.804137905636218	0.53183053255626
-0.579320900087502	0.84362861822453
-0.326293459220254	0.798911189580712
-0.0403315827624832	0.802031713183657
0.653669445727019	0.669088490281674
-0.564953816343215	0.689181056052759
-0.465757501422032	0.439247522830693
0.435902834388579	0.69876734670158
-0.336098081467972	0.433466913490874
0.201995356646242	0.326816606933805
0.246832582780096	0.514837118734571
0.649921261429783	0.342687834576801
0.000804120427560645	0.658328463273267
0.0823133555844853	0.76780696754603
0.0538145280265302	0.482169133626083
-0.446708650003467	0.342321601729797
0.0157090535077241	0.435055702918795
-0.00406121327610097	0.831244997632379
0.605546272128996	0.485712198184455
-0.636933844286559	0.492553194696108
-0.170272127954071	0.453538995212092
0.409290437211169	0.520904004156507
0.00223432852136061	0.414428954180272
-0.690031470475924	0.387007653601796
0.0941499227590226	0.630462508843972
-0.292445784137678	0.306938041281506
-0.229500413671623	0.702766217094152
-0.278960383410172	0.594734345099443
0.357434101666972	0.569814160797316
0.190708716981919	0.554679517649531
-0.385381379223462	0.355143130252393
0.219774459423431	0.707156271795841
-0.395408339346711	0.739633387090588
0.72110801317993	0.514469360948054
0.210931943921944	0.790011490863579
0.793120121221023	0.392914203951514
0.164170963339046	0.398987150402768
0.675791263809378	0.592867414346287
-0.377579373648578	0.43494073650789
0.523541945368255	0.871151582099072
-0.406947679765419	0.677335435164366
-0.123965153575568	0.75168203245801
-0.499731207899827	0.742427425731857
-0.148944277677226	0.451235849284738
-0.169821944971031	0.570676806583127
-0.29540968394592	0.621700343507415
0.205738284761351	0.572733900232798
-0.763056974919715	0.531125048833035
-0.450321391485071	0.704546769362123
-0.826484473216225	0.751130172331978
0.305366481368033	0.488581074890097
-0.771247799468397	0.528890669247891
0.131743186457563	0.346161789420711
0.382828885942793	0.3626376034091
0.15198337676036	0.538273118139095
-0.288787618618722	0.607765506262815
-0.249915723301069	0.801052910161846
-0.345498033860616	0.489614759102453
-0.787220423508484	0.463593332004548
-0.387829813127421	0.750221287830509
-0.278150309997987	0.36516347236337
-0.705639987817441	0.415939835540176
-0.152276947673941	0.343490505511452
0.085139630004664	0.409135120928166
-0.801121076809394	0.603138419963292
0.676349378803215	0.331452136721581
-0.174307274005623	0.566548224509768
-0.256644074298979	0.316046544934947
-0.162202776439702	0.731612157476795
0.276847952023831	0.355606260939608
0.091246594974044	0.540021405372725
0.200020595217846	0.341972062109703
0.618964237720936	0.562931047141067
-0.633916446872416	0.301832660089182
0.00660959135937995	0.712886316600216
-0.0385328241715208	0.402789245926519
-0.0179654582560874	0.609053317650722
-0.150007494786424	0.379031797035347
0.78459755412603	0.300306663331581
0.152987226022298	0.610922028111654
-0.463443133122907	0.421049244681222
0.221005904204982	0.55459413773479
-0.24119104694636	0.726889672548922
-0.151173598012695	0.678867014531479
-0.471735094801262	0.551270187178611
-0.168910343953095	0.504250168989294
-0.0468583195871772	0.338107220620131
-0.848389246176946	0.34361371003593
0.528264991957985	0.453989555636706
0.226899845741117	0.648100177630988
-0.510649807761202	0.449077191696028
-0.294573302995393	0.739992610378468
0.233291599572127	0.558880408961346
-0.422806724284532	0.31496578790294
-0.489261338384495	0.413850799255063
-0.213158014127451	0.616022718119928
0.176188604044283	0.597753505864375
-0.220361421967706	0.699695827791197
-0.17956368012489	0.474692395439921
-0.176436102271065	0.706933421117019
-0.440550031580492	0.462539332237593
-0.0887063732707893	0.435105088039544
-0.421986042100193	0.457641102874583
0.329316659540036	0.428994288229379
-0.322370602933643	0.367858314013357
-0.309211101631857	0.74910397366395
-0.516136393989754	0.55405731207943
-0.565534200641591	0.641065315737336
-0.301595794184564	0.583803545164518
-0.257222132295256	0.743245681594129
0.159944441563637	0.552675148162549
-0.432860137254712	0.30918943270981
-0.419211711144891	0.580979013135862
-0.19592523750918	0.86406858449927
-0.851613264564697	0.70912334144072
-0.307454630657015	0.551835478110691
-0.187306094926894	0.710577613163288
-0.124388781905057	0.866750716469692
0.469546126027972	0.57723005872227
-0.0259675296566352	0.330930601515321
-0.389841775516566	0.493498164530174
-0.209816898001328	0.390263331211339
0.504557972705663	0.344635133237785
0.350338534832823	0.373115095054689
-0.915836519177755	0.571425580798043
-0.599697969419435	0.618950033061074
-0.261166676875025	0.64546409342437
0.219357590463488	0.389113968105947
0.393755484468355	0.459349214663465
0.0421375811340002	0.300817175292747
0.349640801116536	0.319703167916577
0.421071743385326	0.424750439243167
0.692746595243453	0.386988855837997
-0.247476627382981	0.463465475031553
0.528114309008911	0.531555974500736
0.472214931003277	0.335679512356569
0.122472015350214	0.659285708853486
0.201020541200603	0.566755679428923
-0.411119942643668	0.528903872703654
0.600024961141453	0.533517189056547
-0.19600564631972	0.400178266262009
0.124865840841149	0.823532796736292
-0.292349510212284	0.673778730682344
0.459465161968348	0.36578552363365
-0.0179867381937828	0.715377487049998
0.444182359270515	0.438098934058138
0.843106211063214	0.355080520060771
0.236309500062831	0.864811486128869
-0.543068122188739	0.646556832003798
-0.20049462836001	0.527017362225938
-0.137947754720441	0.54107755542422
-0.290722065886117	0.610331532082845
0.782212610599008	0.356837465792296
-0.478726095915012	0.443851806630058
-0.550904266229956	0.802742516599058
-0.301547686283539	0.547234281336742
-0.196275776657445	0.736045434536147
-0.256032407629393	0.579456301949068
0.752016013990809	0.834283276656139
0.437026752897388	0.730026169026015
-0.389303277095526	0.431871524546844
-0.449248022477754	0.302325649545877
-0.798667765753542	0.301787644631386
0.705455381402431	0.307083459166803
-0.643601060623135	0.715837981239927
-0.913254396912133	0.817063116493013
-0.534479599118307	0.561468785326923
-0.201757477642023	0.719331052221359
-0.466368208884995	0.769256809367016
-0.362882603235197	0.622631937182188
-0.319718806881646	0.667433181387767
0.652010524798541	0.839167862499968
-0.55730517893053	0.541423610062753
-0.331245129254413	0.898186433082308
-0.589176526011918	0.475519172762455
-0.700916203357738	0.502864861244652
-0.411196100120108	0.871589115767562
0.125934603906983	0.718227205210318
0.000896623328426417	0.784503428090265
0.190336469997848	0.746898929980603
-0.0370960363724004	0.605028242253668
-0.474981723357567	0.624008877828215
0.207445415674714	0.324520556062313
0.759249606170874	0.797586540335628
-0.224935801666294	0.683343974218499
-0.317364230446385	0.903126521973409
0.379839537210662	0.551349411748922
-0.0160689107462178	0.686933470435503
-0.785200625552395	0.301890995893896
-0.681660438102317	0.70541052266966
-0.353289115621273	0.317794322365814
-0.690569564777884	0.887424173012539
-0.222316217066523	0.939365968234597
-0.110786604209599	0.785910670358435
0.847558329414195	0.873744196835323
-0.627327535627006	0.478476438672604
0.574330683149766	0.773904005386147
-0.741009879658379	0.647522789158519
-0.536232394985954	0.86514944840572
-0.069333205074278	0.778666291651302
0.0444644468922252	0.642972618336468
-0.100362088283617	0.857962698271288
-0.103816454784492	0.494029219892539
-0.775513469232328	0.644101534355762
-0.521835282584756	0.327045234072643
0.218005912905502	0.519715078056571
0.590788678636575	0.729774487229471
0.55921039678116	0.720124215756034
0.236610790952724	0.785443270930985
-0.0317040122032971	0.507516921075922
0.670502432404844	0.35343820345944
0.0596121773235294	0.587710436969799
0.0738131228259621	0.473504752603717
0.13920446966346	0.436516588706054
0.68684230329944	0.661305643825399
-0.607932758550433	0.489923088025979
0.193242981441627	0.393935516088903
0.137586654471196	0.470439077067551
0.0636699784864085	0.357366212271231
0.101355076818183	0.7394201915615
0.775867939046726	0.388815616531401
0.151925268654296	0.381280248776379
-0.0272341271782005	0.490474039111504
0.0343148479461717	0.324022721237035
-0.389127756101547	0.585343136013955
0.148169997595277	0.59716969041583
-0.912841335151145	0.498746366115621
-0.118286923447077	0.614247203294011
0.495857116357814	0.343861552450304
-0.133433164084988	0.552522748151614
0.280202297198388	0.425403093456639
0.615437672680515	0.64554539780617
-0.354976141133379	0.430321193296379
0.195373318303875	0.365982177345914
-0.494168375069534	0.444855770349672
0.152645850938816	0.396890556629469
-0.364905134110224	0.68904998183624
0.0936356501196597	0.409246444361611
0.123745586583322	0.322959562988672
0.394326010753999	0.314178940334952
0.553994447119635	0.473451996831767
-0.359414709516181	0.313079730901686
0.0452425556813243	0.40889929842049
0.350909146134771	0.377662814878903
-0.12453574139878	0.774202258734534
0.442529174788086	0.705225354116662
-0.0949414800397628	0.354148336879789
-0.43432320459146	0.656078252915694
0.191009631779669	0.381691020805616
0.413818665922718	0.418421213937137
-0.455883145771504	0.340889684135765
0.181673704381966	0.32344913058185
-0.443361362328114	0.438644515326499
0.395158777991164	0.343107665096409
-0.231174797318331	0.610695447696604
0.411374879653345	0.567091695357246
-0.230313001546801	0.822848619698018
-0.346799613942177	0.658439583746231
-0.450875801578288	0.333910242197159
0.497163944040668	0.323260006737381
-0.0487628510757199	0.458389588573337
-0.268478536362994	0.513448483594624
-0.358028155949103	0.560374025437585
-0.364918912722513	0.334343965828738
0.758765142462294	0.718948010249935
0.173163464716181	0.380634268512385
-0.249398178931666	0.386884316887074
0.081232863223092	0.801535400005376
-0.338164605780878	0.300683284867
[truncated: 610 more rows]
