# Supplementary material for: Diversity of spatiotemporal coding reveals specialized visual processing streams in the mouse cortex
Source: Nat Commun. 2022 Jun 6;13:3249. doi: 10.1038/s41467-022-29656-z (PMC9170684; doi:10.1038/s41467-022-29656-z)
Supplement: Supplementary file 7 — Source Data [file 41467_2022_29656_MOESM7_ESM.zip › source data/FigureS6A_bottom_LM.txt]

Han 2022	Marshel 2011	Andermann 2011
0.500000000000022	0.5	NaN
0.500000000000022	0.5	NaN
0.500000000000022	0.5	NaN
0.500000000000022	0.5	NaN
0.500000000000022	0.5	NaN
0.500000000000022	0.5	NaN
0.500000000000022	0.5	NaN
0.500000000000022	0.5	NaN
0.500000000000022	0.5	NaN
0.500000000000022	0.5	NaN
0.500000000000022	0.5	NaN
0.500000000000022	0.5	NaN
0.500000000000022	0.5	NaN
0.500000000000022	0.5	NaN
0.500000000000022	0.5	NaN
0.500000000000022	0.5	NaN
0.500000000000022	0.5	NaN
0.500000000000022	0.5	NaN
0.500000000000022	0.5	NaN
0.500000000000022	0.5	NaN
0.500000000000022	0.5	NaN
0.500000000000022	0.5	NaN
0.500000000000022	0.5	NaN
0.500000000000022	0.5	NaN
0.500000000000022	0.5	NaN
0.500000000000022	0.5	NaN
0.500000000000022	0.5	NaN
0.500000000000022	0.5	NaN
0.500000000000022	0.5	NaN
0.500000000000022	0.5	NaN
0.500000000000022	0.554818601830488	NaN
0.500000000000022	0.581142403064444	NaN
0.500000000000022	0.624966701258298	NaN
0.500000000000022	0.632567969972878	NaN
0.500000000000022	0.640261690470817	NaN
0.500000000000022	0.648048987213381	NaN
0.500000000000022	0.655930998338298	NaN
0.500000000000022	0.663908875826096	NaN
0.500000000000022	0.671983785668474	NaN
0.500000000000022	0.680347267979442	NaN
0.500000000000022	0.688933463659453	NaN
0.500000000000022	0.697628019819068	NaN
0.500000000000022	0.70643230400149	NaN
0.500000000000022	0.717088184082222	NaN
0.500000000000022	0.729279215444392	NaN
0.500000000000022	0.741677503388072	NaN
0.500000000000022	0.754286571428975	NaN
0.500000000000022	0.76353513574751	NaN
0.500000000000022	0.771966214594801	NaN
0.500000000000022	0.780490390782608	NaN
0.500000000000022	0.78910869230687	NaN
0.500000000000022	0.798080513208213	NaN
0.500000000000022	0.808526020319731	NaN
0.500000000000022	0.819108241230184	NaN
0.500000000000022	0.852445706017528	NaN
0.500000000000022	0.891957811703981	NaN
0.500000000000022	0.909491822925111	NaN
0.500000000000022	0.92737051586265	NaN
0.500000000000022	0.952153659018918	NaN
0.500000000000022	0.979524294041871	NaN
0.500000000000022	1.00768172608489	NaN
0.500000000000022	1.03664857243655	NaN
0.500000000000022	1.06644810054261	NaN
0.500000000000022	1.10054064267602	NaN
0.500000000000022	1.13857821861272	NaN
0.500000000000022	1.17793047310561	NaN
0.500000000000022	1.23815478396118	NaN
0.500000000000022	1.30827647016933	NaN
0.500000000000022	1.40457824292714	NaN
0.500000000000022	1.43914091959245	NaN
0.500000000000022	1.47455408545215	NaN
0.500000000000022	1.51083866862694	NaN
0.500000000000022	1.5398055862205	NaN
0.500000000000022	1.56248313933113	NaN
0.500000000000022	1.58549467708222	NaN
0.500000000000022	1.60884511824695	NaN
0.500000000000022	1.63253945403994	NaN
0.500000000000022	1.70662732472932	NaN
0.500000000000022	1.75233935381185	NaN
0.500000000000022	1.78678665332511	NaN
0.500000000000022	1.82191111416628	NaN
0.500000000000022	1.86988719143191	NaN
0.500000000000022	1.9278005586789	NaN
0.500000000000022	1.94844277815417	NaN
0.500000000000022	1.96930602735316	NaN
0.500000000000022	1.99039267298545	NaN
0.500000000000022	2.01170510710254	NaN
0.500000000000022	2.03324574736918	NaN
0.500000000000022	2.05488613184912	NaN
0.500000000000022	2.071701423019	NaN
0.500000000000022	2.08865431500907	NaN
0.500000000000022	2.10574593381741	NaN
0.500000000000022	2.12297741465625	NaN
0.500000000000022	2.14034990202731	NaN
0.500000000000022	2.1692443784245	NaN
0.500000000000022	2.20356602121079	NaN
0.500000000000022	2.26873733318671	NaN
0.500000000000022	2.30896591188745	NaN
0.500000000000022	2.33351790728062	NaN
0.500000000000022	2.35833097213119	NaN
0.500000000000022	2.38340788247674	NaN
0.500000000000022	2.40875144387335	NaN
0.500000000000022	2.44808170632967	NaN
0.500000000000022	2.50832203604587	NaN
0.500000000000022	2.57004470898409	NaN
0.500000000000022	2.61766499385492	NaN
0.500000000000022	2.66216724161764	NaN
0.500000000000022	2.7074260606225	NaN
0.500000000000022	2.75304528061119	NaN
0.500000000000022	2.78620905611401	NaN
0.500000000000022	2.81977232958853	NaN
0.500000000000022	2.85373991347323	NaN
0.500000000000022	2.88006389346407	NaN
0.500000000000022	2.90512746103605	NaN
0.500000000000022	2.93040914266476	NaN
0.500000000000022	2.9559108364735	NaN
0.500000000000022	2.98163445710388	NaN
0.500000000000022	3.00758193585953	NaN
0.500000000000022	3.0395153693976	NaN
0.500000000000022	3.07830167543398	NaN
0.500000000000022	3.11758292140423	NaN
0.500000000000022	3.15736542308224	NaN
0.500000000000022	3.19878729552401	NaN
0.500000000000022	3.24867632662162	NaN
0.500000000000022	3.29934343865863	NaN
0.500000000000022	3.35080076676646	NaN
0.500000000000022	3.40306063533884	NaN
0.500000000000022	3.4610234406978	NaN
0.500000000000022	3.53995288592057	NaN
0.500000000000022	3.62068233551486	NaN
0.500000000000022	3.70328081837084	NaN
0.500000000000022	3.79073671416827	NaN
0.500000000000022	3.88025794988585	NaN
0.500000000000022	3.9718933001539	NaN
0.500000000000022	4.06569269145407	NaN
0.500000000000022	4.13176592853541	NaN
0.500000000000022	4.18324096458894	NaN
0.500000000000022	4.23535729528077	NaN
0.500000000000022	4.28812291009173	NaN
0.500000000000022	4.34154589803848	NaN
0.500000000000022	4.39563444891358	NaN
0.500000000000022	4.45039685454099	NaN
0.500000000000022	4.50297563390917	NaN
0.500000000000022	4.53615072372316	NaN
0.500000000000022	4.56957022671494	NaN
0.500000000000022	4.60323594356693	NaN
0.500000000000022	4.66259128717444	NaN
0.500000000000022	4.73655695714294	NaN
0.500000000000022	4.81169599187729	NaN
0.500000000000022	4.88802700521379	NaN
0.500000000000022	4.96066039874201	NaN
0.500000000000022	5.03371873848503	NaN
0.500000000000022	5.12015307622318	NaN
0.500000000000022	5.24106952730075	NaN
0.500000000000022	5.35198975987652	NaN
0.500000000000022	5.6306277049493	NaN
0.500000000000022	5.93020193720153	NaN
0.500000000000022	6.72902181675896	NaN
0.500000000000022	6.86130020761343	NaN
0.500000000000022	6.97390189418576	NaN
0.500000000000022	7.03552341592357	NaN
0.500000000000022	7.09768942652842	NaN
0.500000000000022	7.16040473711368	NaN
0.500000000000022	7.22367420130379	NaN
0.500000000000022	7.34665847125785	NaN
0.500000000000022	7.4745967320561	NaN
0.500000000000022	7.60476297155242	NaN
0.500000000000022	7.70829757479506	NaN
0.500000000000022	7.80433033716274	NaN
0.500000000000022	7.90155951045753	NaN
0.500000000000022	8	NaN
0.500000000000022	NaN	NaN
0.500000000000022	NaN	NaN
0.500000000000022	NaN	NaN
0.500000000000022	NaN	NaN
0.500000000000022	NaN	NaN
0.500000000000022	NaN	NaN
0.500000000000022	NaN	NaN
0.500000000000022	NaN	NaN
0.500000000000022	NaN	NaN
0.500000000000022	NaN	NaN
0.500000000000022	NaN	NaN
0.500000000000022	NaN	NaN
0.500000000000022	NaN	NaN
0.500000000000022	NaN	NaN
0.500000000000022	NaN	NaN
0.500000000000022	NaN	NaN
0.500000000000022	NaN	NaN
0.500000000000022	NaN	NaN
0.500000000000022	NaN	NaN
0.500000000000022	NaN	NaN
0.500000000000022	NaN	NaN
0.500000000000022	NaN	NaN
0.500000000000022	NaN	NaN
0.500000000000022	NaN	NaN
0.500000000000022	NaN	NaN
0.500000000000022	NaN	NaN
0.500000000000022	NaN	NaN
0.500000000000022	NaN	NaN
0.500000000000022	NaN	NaN
0.500000000000022	NaN	NaN
0.500000000000022	NaN	NaN
0.500000000000022	NaN	NaN
0.500000000000022	NaN	NaN
0.500000000000022	NaN	NaN
0.500000000000022	NaN	NaN
0.500000000000022	NaN	NaN
0.500000000000022	NaN	NaN
0.500000000000022	NaN	NaN
0.500000000000022	NaN	NaN
0.500000000000022	NaN	NaN
0.500000000000022	NaN	NaN
0.500000000000022	NaN	NaN
0.500000000000022	NaN	NaN
0.500000000000022	NaN	NaN
0.500000000000022	NaN	NaN
0.500000000000022	NaN	NaN
0.500000000000022	NaN	NaN
0.500000000000022	NaN	NaN
0.500000000000022	NaN	NaN
0.500000000000022	NaN	NaN
0.500000000000022	NaN	NaN
0.500000000000022	NaN	NaN
0.500000000000022	NaN	NaN
0.500000000000022	NaN	NaN
0.500000000000022	NaN	NaN
0.500000000000022	NaN	NaN
0.500000000000022	NaN	NaN
0.500000000000022	NaN	NaN
0.500000000000022	NaN	NaN
0.500000000000022	NaN	NaN
0.500000000000022	NaN	NaN
0.500000000000022	NaN	NaN
0.500000000000022	NaN	NaN
0.500000000000022	NaN	NaN
0.500000000000022	NaN	NaN
0.500000000000022	NaN	NaN
0.500000000000022	NaN	NaN
0.500000000000022	NaN	NaN
0.500000000000022	NaN	NaN
0.500000000000022	NaN	NaN
0.500000000000022	NaN	NaN
0.500000000000022	NaN	NaN
0.500000000000022	NaN	NaN
0.500000000000022	NaN	NaN
0.500000000000022	NaN	NaN
0.500000000000022	NaN	NaN
0.500000000000022	NaN	NaN
0.500000000000022	NaN	NaN
0.500000000000022	NaN	NaN
0.500000000000022	NaN	NaN
0.500000000000022	NaN	NaN
0.500000000000022	NaN	NaN
0.500000000000022	NaN	NaN
0.500000000000022	NaN	NaN
0.500000000000022	NaN	NaN
0.500000000000022	NaN	NaN
0.500000000000022	NaN	NaN
0.500000000000022	NaN	NaN
0.500000000000022	NaN	NaN
0.500000000000022	NaN	NaN
0.500000000000022	NaN	NaN
0.500000000000022	NaN	NaN
0.500000000000022	NaN	NaN
0.500000000000022	NaN	NaN
0.500000000000022	NaN	NaN
0.500000000000022	NaN	NaN
0.500000000000022	NaN	NaN
0.500000000000022	NaN	NaN
0.500000000000022	NaN	NaN
0.500000000000022	NaN	NaN
0.500000000000022	NaN	NaN
0.500000000000022	NaN	NaN
0.500000000000022	NaN	NaN
0.500000000000022	NaN	NaN
0.500000000000022	NaN	NaN
0.500000000000022	NaN	NaN
0.500000000000022	NaN	NaN
0.500000000000022	NaN	NaN
0.500000000000022	NaN	NaN
0.500000000000022	NaN	NaN
0.500000000000022	NaN	NaN
0.500000000000022	NaN	NaN
0.500000000000022	NaN	NaN
0.500000000000022	NaN	NaN
0.500000000000022	NaN	NaN
0.500000000000022	NaN	NaN
0.500000000000022	NaN	NaN
0.500000000000022	NaN	NaN
0.500000000000022	NaN	NaN
0.500000000000022	NaN	NaN
0.500000000000022	NaN	NaN
0.500000000000022	NaN	NaN
0.500000000000022	NaN	NaN
0.500000000000022	NaN	NaN
0.500000000000022	NaN	NaN
0.500000000000022	NaN	NaN
0.500000000000022	NaN	NaN
0.500000000000022	NaN	NaN
0.500000000000022	NaN	NaN
0.500000000000022	NaN	NaN
0.500000000000022	NaN	NaN
0.500000000000022	NaN	NaN
0.500000000000022	NaN	NaN
0.500000000000022	NaN	NaN
0.500000000000022	NaN	NaN
0.500000000000022	NaN	NaN
0.500000000000022	NaN	NaN
0.500000000000022	NaN	NaN
0.500000000000022	NaN	NaN
0.500000000000022	NaN	NaN
0.500000000000022	NaN	NaN
0.500000000000022	NaN	NaN
0.500000000000022	NaN	NaN
0.500000000000022	NaN	NaN
0.500000000000022	NaN	NaN
0.500000000000022	NaN	NaN
0.500000000000022	NaN	NaN
0.500000000000022	NaN	NaN
0.500000000000022	NaN	NaN
0.500000000000022	NaN	NaN
0.500000000000022	NaN	NaN
0.500000000000022	NaN	NaN
0.500000000000022	NaN	NaN
0.500000000000022	NaN	NaN
0.500000000000022	NaN	NaN
0.500000000000022	NaN	NaN
0.500000000000022	NaN	NaN
0.500000000000022	NaN	NaN
0.500000000000022	NaN	NaN
0.500000000000022	NaN	NaN
0.500000000000022	NaN	NaN
0.500000000000022	NaN	NaN
0.500000000000022	NaN	NaN
0.500000000000022	NaN	NaN
0.500000000000022	NaN	NaN
0.500000000000022	NaN	NaN
0.500000000000022	NaN	NaN
0.500000000000022	NaN	NaN
0.500000000000022	NaN	NaN
0.500000000000022	NaN	NaN
0.500000000000022	NaN	NaN
0.500000000000022	NaN	NaN
0.500000000000022	NaN	NaN
0.500000000000022	NaN	NaN
0.500000000000022	NaN	NaN
0.500000000000022	NaN	NaN
0.500000000000022	NaN	NaN
0.500000000000022	NaN	NaN
0.500000000000022	NaN	NaN
0.500000000000022	NaN	NaN
0.500000000000022	NaN	NaN
0.500000000000022	NaN	NaN
0.500000000000022	NaN	NaN
0.500000000000022	NaN	NaN
0.500000000000022	NaN	NaN
0.500000000000022	NaN	NaN
0.500000000000022	NaN	NaN
0.500000000000022	NaN	NaN
0.500000000000022	NaN	NaN
0.500000000000022	NaN	NaN
0.500000000000022	NaN	NaN
0.500000000000022	NaN	NaN
0.500000000000022	NaN	NaN
0.500000000000022	NaN	NaN
0.500000000000022	NaN	NaN
0.500000000000022	NaN	NaN
0.500000000000022	NaN	NaN
0.500000000000022	NaN	NaN
0.500000000000022	NaN	NaN
0.500000000000022	NaN	NaN
0.500000000000022	NaN	NaN
0.500000000000022	NaN	NaN
0.500000000000022	NaN	NaN
0.500000000000022	NaN	NaN
0.500000000000022	NaN	NaN
0.500000000000022	NaN	NaN
0.500000000000022	NaN	NaN
0.500000000000022	NaN	NaN
0.500000000000022	NaN	NaN
0.500000000000022	NaN	NaN
0.500000000000022	NaN	NaN
0.500000000000022	NaN	NaN
0.500000000000022	NaN	NaN
0.500000000000022	NaN	NaN
0.500000000000022	NaN	NaN
0.500000000000022	NaN	NaN
0.500000000000022	NaN	NaN
0.500000000000022	NaN	NaN
0.500000000000022	NaN	NaN
0.500000000000022	NaN	NaN
0.500000000000022	NaN	NaN
0.500000000000022	NaN	NaN
0.500000000000022	NaN	NaN
0.500000000000022	NaN	NaN
0.500000000000022	NaN	NaN
0.500000000000022	NaN	NaN
0.500000000000022	NaN	NaN
0.500000000000022	NaN	NaN
0.500000000000022	NaN	NaN
0.500000000000022	NaN	NaN
0.500000000000022	NaN	NaN
0.500000000000022	NaN	NaN
0.500000000000022	NaN	NaN
0.500000000000022	NaN	NaN
0.500000000000022	NaN	NaN
0.500000000000022	NaN	NaN
0.500000000000022	NaN	NaN
0.500000000000022	NaN	NaN
0.500000000000022	NaN	NaN
0.500000000000022	NaN	NaN
0.500000000000022	NaN	NaN
0.500000000000022	NaN	NaN
0.500000000000022	NaN	NaN
0.500000000000022	NaN	NaN
0.500000000000022	NaN	NaN
0.500000000000022	NaN	NaN
0.500000000000022	NaN	NaN
0.500000000000022	NaN	NaN
0.500000000000022	NaN	NaN
0.500000000000022	NaN	NaN
0.500000000000022	NaN	NaN
0.500000000000022	NaN	NaN
0.500000000000022	NaN	NaN
0.500000000000022	NaN	NaN
0.500000000000022	NaN	NaN
0.500000000000022	NaN	NaN
0.500000000000022	NaN	NaN
0.500000000000022	NaN	NaN
0.500000000000022	NaN	NaN
0.500000000000022	NaN	NaN
0.500000000000022	NaN	NaN
0.500000000000022	NaN	NaN
0.500000000000022	NaN	NaN
0.500000000000022	NaN	NaN
0.500000000000022	NaN	NaN
0.500000000000022	NaN	NaN
0.500000000000022	NaN	NaN
0.500000000000022	NaN	NaN
0.500000000000022	NaN	NaN
0.500000000000022	NaN	NaN
0.500000000000022	NaN	NaN
0.500000000000022	NaN	NaN
0.500000000000022	NaN	NaN
0.500000000000022	NaN	NaN
0.500000000000022	NaN	NaN
0.500000000000022	NaN	NaN
0.500000000000022	NaN	NaN
0.500000000000022	NaN	NaN
0.500000000000022	NaN	NaN
0.500000000000022	NaN	NaN
0.500000000000022	NaN	NaN
0.500000000000022	NaN	NaN
0.500000000000022	NaN	NaN
0.500000000000022	NaN	NaN
0.500000000000022	NaN	NaN
0.500000000000022	NaN	NaN
0.500000000000022	NaN	NaN
0.500000000000022	NaN	NaN
0.500000000000022	NaN	NaN
0.500000000000022	NaN	NaN
0.500000000000022	NaN	NaN
0.500000000000022	NaN	NaN
0.500000000000022	NaN	NaN
0.500000000000022	NaN	NaN
0.500000000000022	NaN	NaN
0.500000000000022	NaN	NaN
0.500000000000022	NaN	NaN
0.500000000000022	NaN	NaN
0.500000000000022	NaN	NaN
0.500000000000022	NaN	NaN
0.500000000000022	NaN	NaN
0.500000000000022	NaN	NaN
0.500000000000022	NaN	NaN
0.500000000000022	NaN	NaN
0.500000000000022	NaN	NaN
0.500000000000022	NaN	NaN
0.500000000000022	NaN	NaN
0.500000000000022	NaN	NaN
0.500000000000022	NaN	NaN
0.500000000000022	NaN	NaN
0.500000000000022	NaN	NaN
0.500000000000022	NaN	NaN
0.500000000000022	NaN	NaN
0.500000000000022	NaN	NaN
0.500000000000022	NaN	NaN
0.500000000000022	NaN	NaN
0.500000000000022	NaN	NaN
0.500000000000022	NaN	NaN
0.500000000000022	NaN	NaN
0.500000000000022	NaN	NaN
0.500000000000022	NaN	NaN
0.500000000000022	NaN	NaN
0.500000000000022	NaN	NaN
0.500000000000022	NaN	NaN
0.500000000000022	NaN	NaN
0.500000000000022	NaN	NaN
0.500000000000022	NaN	NaN
0.500000000000022	NaN	NaN
0.500000000000022	NaN	NaN
0.500000000000022	NaN	NaN
0.500000000000022	NaN	NaN
0.500000000000022	NaN	NaN
0.500000000000022	NaN	NaN
0.500000000000022	NaN	NaN
0.500000000000022	NaN	NaN
0.500000000000022	NaN	NaN
0.500000000000022	NaN	NaN
0.500000000000022	NaN	NaN
0.500000000000022	NaN	NaN
0.500000000000022	NaN	NaN
0.500000000000022	NaN	NaN
0.500000000000022	NaN	NaN
0.500000000000022	NaN	NaN
0.500000000000022	NaN	NaN
0.500000000000022	NaN	NaN
0.500000000000022	NaN	NaN
0.500000000000022	NaN	NaN
0.500000000000022	NaN	NaN
0.500000000000022	NaN	NaN
0.500000000000022	NaN	NaN
0.500000000000022	NaN	NaN
0.500000000000022	NaN	NaN
0.500000000000022	NaN	NaN
0.500000000000022	NaN	NaN
0.500000000000022	NaN	NaN
0.500000000000022	NaN	NaN
0.500000000000022	NaN	NaN
0.500000000000022	NaN	NaN
0.500000000000022	NaN	NaN
0.500000000000022	NaN	NaN
0.500000000000022	NaN	NaN
0.500000000000022	NaN	NaN
0.500000000000022	NaN	NaN
0.500000000000022	NaN	NaN
0.500000000000022	NaN	NaN
0.500000000000022	NaN	NaN
0.500000000000022	NaN	NaN
0.500000000000022	NaN	NaN
0.500000000000022	NaN	NaN
0.500000000000022	NaN	NaN
0.500000000000022	NaN	NaN
0.500000000000022	NaN	NaN
0.500000000000022	NaN	NaN
0.500000000000022	NaN	NaN
0.500000000000022	NaN	NaN
0.500000000000022	NaN	NaN
0.500000000000022	NaN	NaN
0.500000000000022	NaN	NaN
0.500000000000022	NaN	NaN
0.500000000000022	NaN	NaN
0.500000000000022	NaN	NaN
0.500000000000022	NaN	NaN
0.500000000000022	NaN	NaN
0.500000000000022	NaN	NaN
0.500000000000022	NaN	NaN
0.500000000000022	NaN	NaN
0.500000000000022	NaN	NaN
0.500000000000022	NaN	NaN
0.500000000000022	NaN	NaN
0.500000000000022	NaN	NaN
0.500000000000022	NaN	NaN
0.500000000000022	NaN	NaN
0.500000000000022	NaN	NaN
0.500000000000022	NaN	NaN
0.500000000000022	NaN	NaN
0.500000000000022	NaN	NaN
0.500000000000022	NaN	NaN
0.500000000000022	NaN	NaN
0.500000000000022	NaN	NaN
0.500000000000022	NaN	NaN
0.500000000000022	NaN	NaN
0.500000000000022	NaN	NaN
0.500000000000022	NaN	NaN
0.500000000000022	NaN	NaN
0.500000000000023	NaN	NaN
0.500000000000023	NaN	NaN
0.500000000000023	NaN	NaN
0.500000000000023	NaN	NaN
0.500000000000023	NaN	NaN
0.500000000000023	NaN	NaN
0.500000000000023	NaN	NaN
0.500000000000023	NaN	NaN
0.500000000000023	NaN	NaN
0.500000000000023	NaN	NaN
0.500000000000023	NaN	NaN
0.500000000000023	NaN	NaN
0.500000000000023	NaN	NaN
0.500000000000023	NaN	NaN
0.500000000000023	NaN	NaN
0.500000000000023	NaN	NaN
0.500000000000023	NaN	NaN
0.500000000000023	NaN	NaN
0.500000000000023	NaN	NaN
0.500000000000023	NaN	NaN
0.500000000000023	NaN	NaN
0.500000000000023	NaN	NaN
0.500000000000023	NaN	NaN
0.500000000000023	NaN	NaN
0.500000000000023	NaN	NaN
0.500000000000023	NaN	NaN
0.500000000000023	NaN	NaN
0.500000000000023	NaN	NaN
0.500000000000023	NaN	NaN
0.500000000000023	NaN	NaN
0.500000000000023	NaN	NaN
0.500000000000023	NaN	NaN
0.500000000000023	NaN	NaN
0.500000000000023	NaN	NaN
0.500000000000023	NaN	NaN
0.500000000000023	NaN	NaN
0.500000000000023	NaN	NaN
0.500000000000023	NaN	NaN
0.500000000000023	NaN	NaN
0.500000000000023	NaN	NaN
0.500000000000023	NaN	NaN
0.500000000000023	NaN	NaN
0.500000000000023	NaN	NaN
0.500000000000023	NaN	NaN
0.500000000000023	NaN	NaN
0.500000000000023	NaN	NaN
0.500000000000023	NaN	NaN
0.500000000000023	NaN	NaN
0.500000000000023	NaN	NaN
0.500000000000023	NaN	NaN
0.500000000000023	NaN	NaN
0.500000000000023	NaN	NaN
0.500000000000023	NaN	NaN
0.500000000000023	NaN	NaN
0.500000000000023	NaN	NaN
0.500000000000023	NaN	NaN
0.500000000000023	NaN	NaN
0.500000000000023	NaN	NaN
0.500000000000023	NaN	NaN
0.500000000000023	NaN	NaN
0.500000000000023	NaN	NaN
0.500000000000023	NaN	NaN
0.500000000000023	NaN	NaN
0.500000000000023	NaN	NaN
0.500000000000023	NaN	NaN
0.500000000000023	NaN	NaN
0.500000000000023	NaN	NaN
0.500000000000023	NaN	NaN
0.500000000000023	NaN	NaN
0.500000000000023	NaN	NaN
0.500000000000023	NaN	NaN
0.500000000000023	NaN	NaN
0.500000000000023	NaN	NaN
0.500000000000023	NaN	NaN
0.500000000000023	NaN	NaN
0.500000000000023	NaN	NaN
0.500000000000023	NaN	NaN
0.500000000000023	NaN	NaN
0.500000000000023	NaN	NaN
0.500000000000023	NaN	NaN
0.500000000000023	NaN	NaN
0.500000000000023	NaN	NaN
0.500000000000023	NaN	NaN
0.500000000000023	NaN	NaN
0.500000000000023	NaN	NaN
0.500000000000023	NaN	NaN
0.500000000000023	NaN	NaN
0.500000000000023	NaN	NaN
0.500000000000023	NaN	NaN
0.500000000000023	NaN	NaN
0.500000000000023	NaN	NaN
0.500000000000023	NaN	NaN
0.500000000000023	NaN	NaN
0.500000000000023	NaN	NaN
0.500000000000023	NaN	NaN
0.500000000000023	NaN	NaN
0.500000000000023	NaN	NaN
0.500000000000023	NaN	NaN
0.500000000000023	NaN	NaN
0.500000000000023	NaN	NaN
0.500000000000023	NaN	NaN
0.500000000000023	NaN	NaN
0.500000000000023	NaN	NaN
0.500000000000023	NaN	NaN
0.500000000000023	NaN	NaN
0.500000000000023	NaN	NaN
0.500000000000023	NaN	NaN
0.500000000000023	NaN	NaN
0.500000000000023	NaN	NaN
0.500000000000023	NaN	NaN
0.500000000000023	NaN	NaN
0.500000000000023	NaN	NaN
0.500000000000023	NaN	NaN
0.500000000000023	NaN	NaN
0.500000000000023	NaN	NaN
0.500000000000023	NaN	NaN
0.500000000000023	NaN	NaN
0.500000000000023	NaN	NaN
0.500000000000023	NaN	NaN
0.500000000000023	NaN	NaN
0.500000000000023	NaN	NaN
0.500000000000023	NaN	NaN
0.500000000000023	NaN	NaN
0.500000000000023	NaN	NaN
0.500000000000023	NaN	NaN
0.500000000000023	NaN	NaN
0.500000000000023	NaN	NaN
0.500000000000023	NaN	NaN
0.500000000000023	NaN	NaN
0.500000000000023	NaN	NaN
0.500000000000023	NaN	NaN
0.500000000000023	NaN	NaN
0.500000000000023	NaN	NaN
0.500000000000023	NaN	NaN
0.500000000000023	NaN	NaN
0.500000000000023	NaN	NaN
0.500000000000023	NaN	NaN
0.500000000000023	NaN	NaN
0.500000000000023	NaN	NaN
0.500000000000023	NaN	NaN
0.500000000000023	NaN	NaN
0.500000000000023	NaN	NaN
0.500000000000023	NaN	NaN
0.500000000000023	NaN	NaN
0.500000000000023	NaN	NaN
0.500000000000023	NaN	NaN
0.500000000000023	NaN	NaN
0.500000000000023	NaN	NaN
0.500000000000023	NaN	NaN
0.500000000000023	NaN	NaN
0.500000000000023	NaN	NaN
0.500000000000023	NaN	NaN
0.500000000000023	NaN	NaN
0.500000000000023	NaN	NaN
0.500000000000023	NaN	NaN
0.500000000000023	NaN	NaN
0.500000000000023	NaN	NaN
0.500000000000023	NaN	NaN
0.500000000000023	NaN	NaN
0.500000000000023	NaN	NaN
0.500000000000023	NaN	NaN
0.500000000000023	NaN	NaN
0.500000000000023	NaN	NaN
0.500000000000023	NaN	NaN
0.500000000000023	NaN	NaN
0.500000000000023	NaN	NaN
0.500000000000023	NaN	NaN
0.500000000000023	NaN	NaN
0.500000000000023	NaN	NaN
0.500000000000023	NaN	NaN
0.500000000000023	NaN	NaN
0.500000000000023	NaN	NaN
0.500000000000023	NaN	NaN
0.500000000000023	NaN	NaN
0.500000000000023	NaN	NaN
0.500000000000023	NaN	NaN
0.500000000000023	NaN	NaN
0.500000000000023	NaN	NaN
0.500000000000023	NaN	NaN
0.500000000000023	NaN	NaN
0.500000000000023	NaN	NaN
0.500000000000023	NaN	NaN
0.500000000000023	NaN	NaN
0.500000000000023	NaN	NaN
0.500000000000023	NaN	NaN
0.500000000000023	NaN	NaN
0.500000000000023	NaN	NaN
0.500000000000023	NaN	NaN
0.500000000000023	NaN	NaN
0.500000000000023	NaN	NaN
0.500000000000023	NaN	NaN
0.500000000000023	NaN	NaN
0.500000000000023	NaN	NaN
0.500000000000023	NaN	NaN
0.500000000000023	NaN	NaN
0.500000000000023	NaN	NaN
0.500000000000023	NaN	NaN
0.500000000000023	NaN	NaN
0.500000000000023	NaN	NaN
0.500000000000023	NaN	NaN
0.500000000000024	NaN	NaN
0.500000000000024	NaN	NaN
0.500000000000024	NaN	NaN
0.500000000000024	NaN	NaN
0.500000000000024	NaN	NaN
0.500000000000024	NaN	NaN
0.500000000000024	NaN	NaN
0.500000000000024	NaN	NaN
0.500000000000024	NaN	NaN
0.500000000000024	NaN	NaN
0.500000000000024	NaN	NaN
0.500000000000024	NaN	NaN
0.500000000000024	NaN	NaN
0.500000000000024	NaN	NaN
0.500000000000024	NaN	NaN
0.500000000000024	NaN	NaN
0.500000000000024	NaN	NaN
0.500000000000024	NaN	NaN
0.500000000000024	NaN	NaN
0.500000000000024	NaN	NaN
0.500000000000024	NaN	NaN
0.500000000000024	NaN	NaN
0.500000000000024	NaN	NaN
0.500000000000024	NaN	NaN
0.500000000000024	NaN	NaN
0.500000000000024	NaN	NaN
0.500000000000024	NaN	NaN
0.500000000000024	NaN	NaN
0.500000000000024	NaN	NaN
0.500000000000024	NaN	NaN
0.500000000000024	NaN	NaN
0.500000000000024	NaN	NaN
0.500000000000024	NaN	NaN
0.500000000000024	NaN	NaN
0.500000000000024	NaN	NaN
0.500000000000024	NaN	NaN
0.500000000000024	NaN	NaN
0.500000000000024	NaN	NaN
0.500000000000024	NaN	NaN
0.500000000000024	NaN	NaN
0.500000000000025	NaN	NaN
0.500000000000025	NaN	NaN
0.500000000000025	NaN	NaN
0.500000000000025	NaN	NaN
0.500000000000025	NaN	NaN
0.500000000000025	NaN	NaN
0.500000000000025	NaN	NaN
0.500000000000025	NaN	NaN
0.500000000000025	NaN	NaN
0.500000000000025	NaN	NaN
0.500000000000025	NaN	NaN
0.500000000000025	NaN	NaN
0.500000000000025	NaN	NaN
0.500000000000025	NaN	NaN
0.500000000000025	NaN	NaN
0.500000000000025	NaN	NaN
0.500000000000025	NaN	NaN
0.500000000000025	NaN	NaN
0.500000000000025	NaN	NaN
0.500000000000025	NaN	NaN
0.500000000000025	NaN	NaN
0.500000000000025	NaN	NaN
0.500000000000025	NaN	NaN
0.500000000000025	NaN	NaN
0.500000000000025	NaN	NaN
0.500000000000025	NaN	NaN
0.500000000000025	NaN	NaN
0.500000000000025	NaN	NaN
0.500000000000025	NaN	NaN
0.500000000000025	NaN	NaN
0.500000000000025	NaN	NaN
0.500000000000025	NaN	NaN
0.500000000000025	NaN	NaN
0.500000000000026	NaN	NaN
0.500000000000026	NaN	NaN
0.500000000000026	NaN	NaN
0.500000000000026	NaN	NaN
0.500000000000026	NaN	NaN
0.500000000000026	NaN	NaN
0.500000000000026	NaN	NaN
0.500000000000026	NaN	NaN
0.500000000000026	NaN	NaN
0.500000000000026	NaN	NaN
0.500000000000026	NaN	NaN
0.500000000000026	NaN	NaN
0.500000000000026	NaN	NaN
0.500000000000026	NaN	NaN
0.500000000000026	NaN	NaN
0.500000000000026	NaN	NaN
0.500000000000027	NaN	NaN
0.500000000000027	NaN	NaN
0.500000000000027	NaN	NaN
0.500000000000027	NaN	NaN
0.500000000000027	NaN	NaN
0.500000000000027	NaN	NaN
0.500000000000027	NaN	NaN
0.500000000000028	NaN	NaN
0.500000000000028	NaN	NaN
0.500000000000028	NaN	NaN
0.500000000000028	NaN	NaN
0.500000000000028	NaN	NaN
0.500000000000028	NaN	NaN
0.500000000000028	NaN	NaN
0.500000000000028	NaN	NaN
0.500000000000028	NaN	NaN
0.500000000000028	NaN	NaN
0.500000000000028	NaN	NaN
0.500000000000028	NaN	NaN
0.500000000000028	NaN	NaN
0.500000000000029	NaN	NaN
0.500000000000029	NaN	NaN
0.500000000000029	NaN	NaN
0.500000000000029	NaN	NaN
0.500000000000029	NaN	NaN
0.500000000000029	NaN	NaN
0.500000000000029	NaN	NaN
0.500000000000029	NaN	NaN
0.500000000000029	NaN	NaN
0.500000000000029	NaN	NaN
0.500000000000029	NaN	NaN
0.500000000000029	NaN	NaN
0.500000000000029	NaN	NaN
0.500000000000029	NaN	NaN
0.500000000000029	NaN	NaN
0.50000000000003	NaN	NaN
0.50000000000003	NaN	NaN
0.50000000000003	NaN	NaN
0.50000000000003	NaN	NaN
0.50000000000003	NaN	NaN
0.500000000000031	NaN	NaN
0.500000000000031	NaN	NaN
0.500000000000031	NaN	NaN
0.500000000000031	NaN	NaN
0.500000000000031	NaN	NaN
0.500000000000031	NaN	NaN
0.500000000000031	NaN	NaN
0.500000000000031	NaN	NaN
0.500000000000032	NaN	NaN
0.500000000000032	NaN	NaN
0.500000000000032	NaN	NaN
0.500000000000032	NaN	NaN
0.500000000000032	NaN	NaN
0.500000000000033	NaN	NaN
0.500000000000033	NaN	NaN
0.500000000000034	NaN	NaN
0.500000000000034	NaN	NaN
0.500000000000034	NaN	NaN
0.500000000000035	NaN	NaN
0.500000000000035	NaN	NaN
0.500000000000035	NaN	NaN
0.500000000000035	NaN	NaN
0.500000000000035	NaN	NaN
0.500000000000035	NaN	NaN
0.500000000000035	NaN	NaN
0.500000000000035	NaN	NaN
0.500000000000035	NaN	NaN
0.500000000000036	NaN	NaN
0.500000000000036	NaN	NaN
0.500000000000036	NaN	NaN
0.500000000000036	NaN	NaN
0.500000000000037	NaN	NaN
0.500000000000037	NaN	NaN
0.500000000000037	NaN	NaN
0.500000000000037	NaN	NaN
0.500000000000037	NaN	NaN
0.500000000000038	NaN	NaN
0.500000000000038	NaN	NaN
0.500000000000039	NaN	NaN
0.500000000000039	NaN	NaN
0.50000000000004	NaN	NaN
0.50000000000004	NaN	NaN
0.50000000000004	NaN	NaN
0.50000000000004	NaN	NaN
0.50000000000004	NaN	NaN
0.50000000000004	NaN	NaN
0.50000000000004	NaN	NaN
0.50000000000004	NaN	NaN
0.500000000000041	NaN	NaN
0.500000000000041	NaN	NaN
0.500000000000041	NaN	NaN
0.500000000000041	NaN	NaN
0.500000000000041	NaN	NaN
0.500000000000041	NaN	NaN
0.500000000000041	NaN	NaN
0.500000000000042	NaN	NaN
0.500000000000042	NaN	NaN
0.500000000000042	NaN	NaN
0.500000000000042	NaN	NaN
0.500000000000043	NaN	NaN
0.500000000000043	NaN	NaN
0.500000000000043	NaN	NaN
0.500000000000043	NaN	NaN
0.500000000000043	NaN	NaN
0.500000000000044	NaN	NaN
0.500000000000044	NaN	NaN
0.500000000000044	NaN	NaN
0.500000000000048	NaN	NaN
0.500000000000048	NaN	NaN
0.500000000000049	NaN	NaN
0.500000000000053	NaN	NaN
0.500000000000065	NaN	NaN
0.500000000000067	NaN	NaN
0.500000000000084	NaN	NaN
0.500000000000086	NaN	NaN
0.500000000000109	NaN	NaN
0.500000000000121	NaN	NaN
0.500000000000128	NaN	NaN
0.500000000000128	NaN	NaN
0.50000000000013	NaN	NaN
0.500000000000139	NaN	NaN
0.500000000000152	NaN	NaN
0.500000000000154	NaN	NaN
0.500000000000164	NaN	NaN
0.500000000000169	NaN	NaN
0.500000000000178	NaN	NaN
0.500000000000231	NaN	NaN
0.50000000000035	NaN	NaN
0.500000000000362	NaN	NaN
0.500000000000406	NaN	NaN
0.50000000000053	NaN	NaN
0.500000000000549	NaN	NaN
0.500000000000583	NaN	NaN
0.500000000000698	NaN	NaN
0.500000000000703	NaN	NaN
0.500000000000749	NaN	NaN
0.50000000000081	NaN	NaN
0.500000000000828	NaN	NaN
0.500000000000835	NaN	NaN
0.500000000000875	NaN	NaN
0.500000000000885	NaN	NaN
0.500000000001168	NaN	NaN
0.500000000001266	NaN	NaN
0.500000000001494	NaN	NaN
0.500000000001663	NaN	NaN
0.500000000001713	NaN	NaN
0.500000000001923	NaN	NaN
0.500000000002001	NaN	NaN
0.500000000002048	NaN	NaN
0.500000000002086	NaN	NaN
0.500000000002188	NaN	NaN
0.500000000002233	NaN	NaN
0.500000000002333	NaN	NaN
0.500000000002411	NaN	NaN
0.50000000000247	NaN	NaN
0.500000000002592	NaN	NaN
0.500000000002683	NaN	NaN
0.500000000002713	NaN	NaN
0.500000000002764	NaN	NaN
0.50000000000298	NaN	NaN
0.500000000003235	NaN	NaN
0.500000000003561	NaN	NaN
0.500000000003617	NaN	NaN
0.50000000000363	NaN	NaN
0.500000000003667	NaN	NaN
0.500000000003775	NaN	NaN
0.500000000004056	NaN	NaN
0.500000000004313	NaN	NaN
0.500000000004618	NaN	NaN
0.500000000005052	NaN	NaN
0.500000000005106	NaN	NaN
0.5000000000053	NaN	NaN
0.500000000005404	NaN	NaN
0.500000000005532	NaN	NaN
0.500000000005593	NaN	NaN
0.500000000005614	NaN	NaN
0.500000000005817	NaN	NaN
0.500000000006247	NaN	NaN
0.50000000000684	NaN	NaN
0.50000000000685	NaN	NaN
0.500000000007017	NaN	NaN
0.500000000007329	NaN	NaN
0.500000000007955	NaN	NaN
0.50000000000832	NaN	NaN
0.500000000008634	NaN	NaN
0.50000000000871	NaN	NaN
0.500000000010155	NaN	NaN
0.500000000010311	NaN	NaN
0.500000000011098	NaN	NaN
0.50000000001232	NaN	NaN
0.50000000001242	NaN	NaN
0.500000000013417	NaN	NaN
0.500000000013596	NaN	NaN
0.500000000014139	NaN	NaN
0.500000000014526	NaN	NaN
0.500000000014843	NaN	NaN
0.500000000014952	NaN	NaN
0.500000000015234	NaN	NaN
0.500000000018351	NaN	NaN
0.500000000018746	NaN	NaN
0.500000000022833	NaN	NaN
0.500000000023712	NaN	NaN
0.500000000028878	NaN	NaN
0.500000000036506	NaN	NaN
0.500000000040475	NaN	NaN
0.500000000043825	NaN	NaN
0.500000000044409	NaN	NaN
0.500000000045772	NaN	NaN
0.500000000048097	NaN	NaN
0.50000000004955	NaN	NaN
0.500000000050203	NaN	NaN
0.500000000050641	NaN	NaN
0.500000000051044	NaN	NaN
0.500000000053127	NaN	NaN
0.500000000055291	NaN	NaN
0.50000000006186	NaN	NaN
0.500000000065608	NaN	NaN
0.50000000006575	NaN	NaN
0.500000000067488	NaN	NaN
0.500000000068902	NaN	NaN
0.500000000075204	NaN	NaN
0.500000000084615	NaN	NaN
0.500000000085564	NaN	NaN
0.500000000089212	NaN	NaN
0.500000000092112	NaN	NaN
0.500000000096006	NaN	NaN
0.500000000097776	NaN	NaN
0.500000000105732	NaN	NaN
0.500000000109127	NaN	NaN
0.500000000110871	NaN	NaN
0.500000000119894	NaN	NaN
0.500000000120576	NaN	NaN
0.50000000012355	NaN	NaN
0.500000000124425	NaN	NaN
0.500000000127171	NaN	NaN
0.500000000144649	NaN	NaN
0.5000000001452	NaN	NaN
0.500000000152052	NaN	NaN
0.500000000155999	NaN	NaN
0.500000000179955	NaN	NaN
0.50000000019758	NaN	NaN
0.500000000208288	NaN	NaN
0.500000000220509	NaN	NaN
0.500000000306097	NaN	NaN
0.500000000370761	NaN	NaN
0.500000000425159	NaN	NaN
0.500000000430638	NaN	NaN
0.50000000054645	NaN	NaN
0.500000000578164	NaN	NaN
0.500000000589092	NaN	NaN
0.500000000589094	NaN	NaN
0.500000000592018	NaN	NaN
0.500000000609552	NaN	NaN
0.500000000617374	NaN	NaN
0.500000000653118	NaN	NaN
0.500000000754938	NaN	NaN
0.500000000768764	NaN	NaN
0.500000000770636	NaN	NaN
0.500000000790392	NaN	NaN
0.50000000081125	NaN	NaN
0.500000000852393	NaN	NaN
0.500000000861311	NaN	NaN
0.500000000889318	NaN	NaN
0.500000000970486	NaN	NaN
0.500000001017085	NaN	NaN
0.500000001040653	NaN	NaN
0.50000000105813	NaN	NaN
0.5000000011297	NaN	NaN
0.500000001162889	NaN	NaN
0.500000001202547	NaN	NaN
0.500000001349552	NaN	NaN
0.50000000136213	NaN	NaN
0.500000001432276	NaN	NaN
0.500000001471649	NaN	NaN
0.500000001500873	NaN	NaN
0.500000001621093	NaN	NaN
0.500000001634393	NaN	NaN
0.500000001673416	NaN	NaN
0.500000001730522	NaN	NaN
0.500000002167615	NaN	NaN
0.500000002195367	NaN	NaN
0.500000002332477	NaN	NaN
0.500000002507806	NaN	NaN
0.500000002546614	NaN	NaN
0.50000000277733	NaN	NaN
0.500000002902777	NaN	NaN
0.500000002983497	NaN	NaN
0.500000003183061	NaN	NaN
0.500000003469922	NaN	NaN
0.500000004324869	NaN	NaN
0.500000004327722	NaN	NaN
0.500000004329329	NaN	NaN
0.500000004596731	NaN	NaN
0.500000004602404	NaN	NaN
0.500000004722847	NaN	NaN
0.500000005087235	NaN	NaN
0.500000005124126	NaN	NaN
0.500000005140154	NaN	NaN
0.500000005153075	NaN	NaN
0.50000000552274	NaN	NaN
0.500000006357575	NaN	NaN
0.500000006630891	NaN	NaN
0.500000006939276	NaN	NaN
0.500000007328781	NaN	NaN
0.500000007482754	NaN	NaN
0.5000000082384	NaN	NaN
0.50000000846074	NaN	NaN
0.500000010077653	NaN	NaN
0.500000010718236	NaN	NaN
0.500000010935904	NaN	NaN
0.500000011920169	NaN	NaN
0.50000001254829	NaN	NaN
0.500000012551396	NaN	NaN
0.500000013974269	NaN	NaN
0.500000014146381	NaN	NaN
0.50000001897111	NaN	NaN
0.500000019160902	NaN	NaN
0.500000019249505	NaN	NaN
0.500000021486331	NaN	NaN
0.500000023958781	NaN	NaN
0.500000028393363	NaN	NaN
0.50000002930998	NaN	NaN
0.500000031912486	NaN	NaN
0.500000036202389	NaN	NaN
0.500000036859063	NaN	NaN
0.500000037642907	NaN	NaN
0.5000000383788	NaN	NaN
0.500000041538351	NaN	NaN
0.500000042262165	NaN	NaN
0.500000044532718	NaN	NaN
0.50000004508337	NaN	NaN
0.500000046160765	NaN	NaN
0.500000048491648	NaN	NaN
0.500000048800085	NaN	NaN
0.500000051259356	NaN	NaN
0.500000054471172	NaN	NaN
0.500000062064282	NaN	NaN
0.500000063161744	NaN	NaN
0.500000067175006	NaN	NaN
0.500000073993716	NaN	NaN
0.500000075304256	NaN	NaN
0.500000102114304	NaN	NaN
0.50000010490372	NaN	NaN
0.500000110949083	NaN	NaN
0.500000115680805	NaN	NaN
0.500000118440946	NaN	NaN
0.500000120650297	NaN	NaN
0.500000121460845	NaN	NaN
0.500000124159192	NaN	NaN
0.500000125573948	NaN	NaN
0.500000188603075	NaN	NaN
0.500000223397759	NaN	NaN
0.500000223424775	NaN	NaN
0.50000022778339	NaN	NaN
0.50000024436613	NaN	NaN
0.500000248204647	NaN	NaN
0.500000284026382	NaN	NaN
0.500000397390356	NaN	NaN
0.500000421944667	NaN	NaN
0.500000459538178	NaN	NaN
0.5000005406924	NaN	NaN
0.50000054894172	NaN	NaN
0.500000551834497	NaN	NaN
0.500000630843597	NaN	NaN
0.500000640338556	NaN	NaN
0.500000735545296	NaN	NaN
0.500000739196303	NaN	NaN
0.500000767275521	NaN	NaN
0.500000825122766	NaN	NaN
0.500001014865401	NaN	NaN
0.500001044962538	NaN	NaN
0.500001076798777	NaN	NaN
0.500001192910185	NaN	NaN
0.500001298944189	NaN	NaN
0.500001400508823	NaN	NaN
0.500001497998341	NaN	NaN
0.500001502723999	NaN	NaN
0.500001547448375	NaN	NaN
0.500001621420129	NaN	NaN
0.500001666087658	NaN	NaN
0.500001684073771	NaN	NaN
0.500001840500621	NaN	NaN
0.500001864043284	NaN	NaN
0.500001900679957	NaN	NaN
0.500003232911599	NaN	NaN
0.500003515701661	NaN	NaN
0.500003965237868	NaN	NaN
0.500007045247103	NaN	NaN
0.500007804006571	NaN	NaN
0.500008191101401	NaN	NaN
0.500009329470065	NaN	NaN
0.500010502577999	NaN	NaN
0.500012146582268	NaN	NaN
0.500013079289764	NaN	NaN
0.500013142966627	NaN	NaN
0.500013850141989	NaN	NaN
0.500015153478951	NaN	NaN
0.500015919523594	NaN	NaN
0.500016334675861	NaN	NaN
0.500016337417003	NaN	NaN
0.500020157902233	NaN	NaN
0.5000203210487	NaN	NaN
0.500030878564262	NaN	NaN
0.500036908622748	NaN	NaN
0.500037632817115	NaN	NaN
0.50004052328886	NaN	NaN
0.500044179434378	NaN	NaN
0.500044583205626	NaN	NaN
0.500047874726988	NaN	NaN
0.500056511104128	NaN	NaN
0.500080466958075	NaN	NaN
0.500083962704736	NaN	NaN
0.500084301025363	NaN	NaN
0.500100098252104	NaN	NaN
0.500134523379164	NaN	NaN
0.500152115238753	NaN	NaN
0.500153912468651	NaN	NaN
0.500166755873826	NaN	NaN
0.500172293754336	NaN	NaN
0.500177940932118	NaN	NaN
0.500183196966426	NaN	NaN
0.500207383134715	NaN	NaN
0.500209093138905	NaN	NaN
0.500211377282528	NaN	NaN
0.500213325297692	NaN	NaN
0.500215917012497	NaN	NaN
0.500235347433817	NaN	NaN
0.500265613160668	NaN	NaN
0.50028821801262	NaN	NaN
0.500310692116633	NaN	NaN
0.500386495226799	NaN	NaN
0.500458646137429	NaN	NaN
0.500469055693729	NaN	NaN
0.500505847383392	NaN	NaN
0.500616064599125	NaN	NaN
0.50064844844666	NaN	NaN
0.500855006866528	NaN	NaN
0.501043359796446	NaN	NaN
0.501424039390515	NaN	NaN
0.501461204449258	NaN	NaN
0.501792751945933	NaN	NaN
0.502283118386227	NaN	NaN
0.503247648479752	NaN	NaN
0.503506199438535	NaN	NaN
0.503727910119412	NaN	NaN
0.504162921871242	NaN	NaN
0.504746730109723	NaN	NaN
0.505081996458049	NaN	NaN
0.505601869980279	NaN	NaN
0.505669681134175	NaN	NaN
0.506396407617398	NaN	NaN
0.507791258129364	NaN	NaN
0.508211521516499	NaN	NaN
0.50861453924303	NaN	NaN
0.509669301084912	NaN	NaN
0.510203890570369	NaN	NaN
0.510264453378914	NaN	NaN
0.510923831636193	NaN	NaN
0.511285047067722	NaN	NaN
0.51131256400231	NaN	NaN
0.511725574654565	NaN	NaN
0.511859812473735	NaN	NaN
0.512683486168182	NaN	NaN
0.512695535679618	NaN	NaN
0.513725726171352	NaN	NaN
0.513778315822773	NaN	NaN
0.514176840471613	NaN	NaN
0.514344287012647	NaN	NaN
0.514516383238946	NaN	NaN
0.514619512613191	NaN	NaN
0.514787634145885	NaN	NaN
0.514843099468521	NaN	NaN
0.515239108991732	NaN	NaN
0.515645527647668	NaN	NaN
0.516529009517261	NaN	NaN
0.517108105418808	NaN	NaN
0.517521482816573	NaN	NaN
0.517757960526656	NaN	NaN
0.517881495816446	NaN	NaN
0.5179902805809	NaN	NaN
0.518186372545169	NaN	NaN
0.518394899923111	NaN	NaN
0.51942889108221	NaN	NaN
0.519449249182648	NaN	NaN
0.520765947004381	NaN	NaN
0.520900235590908	NaN	NaN
0.522096696405308	NaN	NaN
0.522291350013789	NaN	NaN
0.523500505845922	NaN	NaN
0.523640188470427	NaN	NaN
0.524003112515757	NaN	NaN
0.524117606963308	NaN	NaN
0.524132029813544	NaN	NaN
0.524485412763889	NaN	NaN
0.524791754867406	NaN	NaN
0.52504593326644	NaN	NaN
0.526544607780172	NaN	NaN
0.526661018063537	NaN	NaN
0.527359714351211	NaN	NaN
0.527634024689067	NaN	NaN
0.52793683410894	NaN	NaN
0.528007893213665	NaN	NaN
0.528447874018308	NaN	NaN
0.528575214767253	NaN	NaN
0.528891938187663	NaN	NaN
0.529128533094411	NaN	NaN
0.529306679023901	NaN	NaN
0.52931688824348	NaN	NaN
0.529535899255657	NaN	NaN
0.530379439104021	NaN	NaN
0.530427690484652	NaN	NaN
0.531079199925333	NaN	NaN
0.53130635031364	NaN	NaN
0.532004984014803	NaN	NaN
0.532297759384487	NaN	NaN
0.532370262451651	NaN	NaN
0.533084695776179	NaN	NaN
0.533593407364685	NaN	NaN
0.53368372672519	NaN	NaN
0.533772994761908	NaN	NaN
0.535225434634856	NaN	NaN
0.535451547285893	NaN	NaN
0.535466063052507	NaN	NaN
0.536255048933154	NaN	NaN
0.536537394785391	NaN	NaN
0.536686898747917	NaN	NaN
0.537054890270801	NaN	NaN
0.537983281144312	NaN	NaN
0.538969084994008	NaN	NaN
0.539304283697027	NaN	NaN
0.53961880331978	NaN	NaN
0.540164710988651	NaN	NaN
0.540537759015998	NaN	NaN
0.541181635339766	NaN	NaN
0.541292543748516	NaN	NaN
0.541842973553115	NaN	NaN
0.542026840276733	NaN	NaN
0.54276012320929	NaN	NaN
0.543121631733663	NaN	NaN
0.543760459905815	NaN	NaN
0.543891109847651	NaN	NaN
0.544409842608885	NaN	NaN
0.545015112438471	NaN	NaN
0.545843276486462	NaN	NaN
0.546793791766935	NaN	NaN
0.546822493750189	NaN	NaN
0.547287135533596	NaN	NaN
0.551772839831999	NaN	NaN
0.552278494145126	NaN	NaN
0.5523069669925	NaN	NaN
0.5523069669925	NaN	NaN
0.552388239304856	NaN	NaN
0.552388239304856	NaN	NaN
0.553391766951629	NaN	NaN
0.553605389995218	NaN	NaN
0.553700349119895	NaN	NaN
0.554093730303229	NaN	NaN
0.556532695866584	NaN	NaN
0.556557492069724	NaN	NaN
0.556583506399029	NaN	NaN
0.55674194593927	NaN	NaN
0.556912921896693	NaN	NaN
0.557172942359463	NaN	NaN
0.557616878362077	NaN	NaN
0.557638866808578	NaN	NaN
0.557982993363036	NaN	NaN
0.558492164824763	NaN	NaN
0.55883532475584	NaN	NaN
0.558842058014989	NaN	NaN
0.560101410513011	NaN	NaN
0.560338243611298	NaN	NaN
0.561085647627644	NaN	NaN
0.561300036436641	NaN	NaN
0.561425255617397	NaN	NaN
0.561709765796903	NaN	NaN
0.562031744974569	NaN	NaN
0.562161145637301	NaN	NaN
0.562462443782987	NaN	NaN
0.562516843530253	NaN	NaN
0.563615288999753	NaN	NaN
0.563979180998067	NaN	NaN
0.564249362788402	NaN	NaN
0.564274981989843	NaN	NaN
0.564401547817319	NaN	NaN
0.564641466153779	NaN	NaN
0.564723177423502	NaN	NaN
0.564977043853689	NaN	NaN
0.56531235749574	NaN	NaN
0.56547137672625	NaN	NaN
0.565519080928127	NaN	NaN
0.566091774036746	NaN	NaN
0.566594070459182	NaN	NaN
0.567190334273955	NaN	NaN
0.567980632572557	NaN	NaN
0.568346093433052	NaN	NaN
0.569018088562895	NaN	NaN
0.569030730480544	NaN	NaN
0.569882936340973	NaN	NaN
0.570296058102958	NaN	NaN
0.570369635622729	NaN	NaN
0.570580019682063	NaN	NaN
0.570625436419243	NaN	NaN
0.57085208801005	NaN	NaN
0.571592763621077	NaN	NaN
0.572140752979996	NaN	NaN
0.573178999672175	NaN	NaN
0.57434783679864	NaN	NaN
0.574903418232551	NaN	NaN
0.575326638048307	NaN	NaN
0.576316753426879	NaN	NaN
0.576606939575662	NaN	NaN
0.578635310253727	NaN	NaN
0.579993896700051	NaN	NaN
0.580348866826706	NaN	NaN
0.580388015688385	NaN	NaN
0.581121536258612	NaN	NaN
0.581273844491059	NaN	NaN
0.581708489872606	NaN	NaN
0.581821409193777	NaN	NaN
0.581852858321021	NaN	NaN
0.582281302283433	NaN	NaN
0.582694821663738	NaN	NaN
0.582748746276013	NaN	NaN
0.582982532362582	NaN	NaN
0.583100710559634	NaN	NaN
0.583589304348469	NaN	NaN
0.583666618678244	NaN	NaN
0.585108110356206	NaN	NaN
0.585686314393319	NaN	NaN
0.586003524493363	NaN	NaN
0.586443948648423	NaN	NaN
0.586510642490566	NaN	NaN
0.587149718982455	NaN	NaN
0.587456151301409	NaN	NaN
0.588680316037913	NaN	NaN
0.589571418111024	NaN	NaN
0.589890900822606	NaN	NaN
0.591054910652172	NaN	NaN
0.591111761756003	NaN	NaN
0.59266052094253	NaN	NaN
0.592733887439089	NaN	NaN
0.5941025300968	NaN	NaN
0.594261586302227	NaN	NaN
0.594424716361421	NaN	NaN
0.594454076551782	NaN	NaN
0.594799982334496	NaN	NaN
0.596098170077774	NaN	NaN
0.596445894243604	NaN	NaN
0.596543660063148	NaN	NaN
0.59695996733082	NaN	NaN
0.597073200550007	NaN	NaN
0.597699262788953	NaN	NaN
0.598498422443111	NaN	NaN
0.599002712970287	NaN	NaN
0.600113278271843	NaN	NaN
0.60028847085779	NaN	NaN
0.60033179711457	NaN	NaN
0.600607677986605	NaN	NaN
0.600758228649935	NaN	NaN
0.600839274868301	NaN	NaN
0.601253761459002	NaN	NaN
0.601931585448267	NaN	NaN
0.60215923106394	NaN	NaN
0.602451621508736	NaN	NaN
0.603011512638552	NaN	NaN
0.603023358279422	NaN	NaN
0.603258156580555	NaN	NaN
0.603705195264713	NaN	NaN
0.603858364803223	NaN	NaN
0.604759784298865	NaN	NaN
0.605373455453746	NaN	NaN
0.606132493649216	NaN	NaN
0.606281347862344	NaN	NaN
0.606645609811653	NaN	NaN
0.606834775683729	NaN	NaN
0.606895134556212	NaN	NaN
0.608066775907356	NaN	NaN
0.60844194350046	NaN	NaN
0.608682381389425	NaN	NaN
0.609604503711654	NaN	NaN
0.609662897428102	NaN	NaN
0.60967605444742	NaN	NaN
0.61160201058583	NaN	NaN
0.611608851239442	NaN	NaN
0.611899694396134	NaN	NaN
0.612120003007808	NaN	NaN
0.612218043319901	NaN	NaN
0.612527906575038	NaN	NaN
0.613094600638052	NaN	NaN
0.613445313691553	NaN	NaN
0.613643544604423	NaN	NaN
0.61411262244801	NaN	NaN
0.614195405440247	NaN	NaN
0.614503792404737	NaN	NaN
0.614609228336598	NaN	NaN
0.615112552141791	NaN	NaN
0.615246832382145	NaN	NaN
0.616071655276625	NaN	NaN
0.616120346255658	NaN	NaN
0.61641316011714	NaN	NaN
0.616519028178039	NaN	NaN
0.616525579308999	NaN	NaN
0.61664972938457	NaN	NaN
0.61753990976085	NaN	NaN
0.618976791041339	NaN	NaN
0.619403371483527	NaN	NaN
0.619894314496869	NaN	NaN
0.6203224667162	NaN	NaN
0.620840572925116	NaN	NaN
0.621096048778297	NaN	NaN
0.621320470593362	NaN	NaN
0.621403825312658	NaN	NaN
0.621923811917059	NaN	NaN
0.623198057571143	NaN	NaN
0.623691330800422	NaN	NaN
0.624030789344224	NaN	NaN
0.625594489250764	NaN	NaN
0.626075897495557	NaN	NaN
0.626939578564889	NaN	NaN
0.627061971456641	NaN	NaN
0.627231509662734	NaN	NaN
0.627580511027257	NaN	NaN
0.628204574721144	NaN	NaN
0.629438265995195	NaN	NaN
0.629465240823464	NaN	NaN
0.629494130980344	NaN	NaN
0.629668369577463	NaN	NaN
0.629879298372078	NaN	NaN
0.62990135815037	NaN	NaN
0.630992128508753	NaN	NaN
0.631471119001957	NaN	NaN
0.632200396545819	NaN	NaN
0.632569188648988	NaN	NaN
0.633775270322896	NaN	NaN
0.633867755989804	NaN	NaN
0.634366281528758	NaN	NaN
0.635136181083362	NaN	NaN
0.635309584440773	NaN	NaN
0.635545544107926	NaN	NaN
0.6355623483955	NaN	NaN
0.635861042029562	NaN	NaN
0.635887305319927	NaN	NaN
0.635913914876981	NaN	NaN
0.635939289715716	NaN	NaN
0.636124709610861	NaN	NaN
0.637685178704118	NaN	NaN
0.638382878156065	NaN	NaN
0.638399247898717	NaN	NaN
0.639012268814006	NaN	NaN
0.639106509152809	NaN	NaN
0.639682395600227	NaN	NaN
0.639822394190998	NaN	NaN
0.639920677524878	NaN	NaN
0.640079346759906	NaN	NaN
0.640515608882919	NaN	NaN
0.640777533785156	NaN	NaN
0.640871569127032	NaN	NaN
0.641791734076393	NaN	NaN
0.642167218650923	NaN	NaN
0.64328845561984	NaN	NaN
0.643866796989811	NaN	NaN
0.64428406457348	NaN	NaN
0.644390319834603	NaN	NaN
0.645453795272799	NaN	NaN
0.645692915307778	NaN	NaN
0.645815101289209	NaN	NaN
0.646021549490265	NaN	NaN
0.646480710932366	NaN	NaN
0.646512390841463	NaN	NaN
0.646902572141102	NaN	NaN
0.647419546455799	NaN	NaN
0.647611487898661	NaN	NaN
0.647644705212704	NaN	NaN
0.647703318977112	NaN	NaN
0.647722599678845	NaN	NaN
0.648458293796546	NaN	NaN
0.649675806451575	NaN	NaN
0.6518928662301	NaN	NaN
0.652059626462866	NaN	NaN
0.652273270191015	NaN	NaN
0.652323389267354	NaN	NaN
0.65253767835507	NaN	NaN
0.653185970164114	NaN	NaN
0.653256850407308	NaN	NaN
0.654238244238034	NaN	NaN
0.654431229491634	NaN	NaN
0.654997677606008	NaN	NaN
0.655656022327045	NaN	NaN
0.65606140955447	NaN	NaN
0.656244002304877	NaN	NaN
0.656301434327302	NaN	NaN
0.657075077683949	NaN	NaN
0.657632859543856	NaN	NaN
0.657791167396302	NaN	NaN
0.657797858368204	NaN	NaN
0.65808124409179	NaN	NaN
0.658148520509764	NaN	NaN
0.658464842669971	NaN	NaN
0.659427916861218	NaN	NaN
0.660468064573241	NaN	NaN
0.660800690789721	NaN	NaN
0.66213414825426	NaN	NaN
0.662183447038585	NaN	NaN
0.662702358704741	NaN	NaN
0.663082474260853	NaN	NaN
0.663293767480614	NaN	NaN
0.663877319782388	NaN	NaN
0.664078837607945	NaN	NaN
0.664609140579654	NaN	NaN
0.666332859098245	NaN	NaN
0.667733759260776	NaN	NaN
0.668002389725921	NaN	NaN
0.668567762973551	NaN	NaN
0.668620221991315	NaN	NaN
0.66876433239209	NaN	NaN
0.669213878106602	NaN	NaN
0.669690885271543	NaN	NaN
0.669931134087018	NaN	NaN
0.669938678278066	NaN	NaN
0.669950204539955	NaN	NaN
0.670062146988601	NaN	NaN
0.670448687679131	NaN	NaN
0.670498703887227	NaN	NaN
0.67064041079351	NaN	NaN
0.670790915804951	NaN	NaN
0.671443465965864	NaN	NaN
0.671719536046546	NaN	NaN
0.67213551893664	NaN	NaN
0.672410902624257	NaN	NaN
0.673320036630094	NaN	NaN
0.674402046394797	NaN	NaN
0.674445534337343	NaN	NaN
0.674445534337343	NaN	NaN
0.675264876110064	NaN	NaN
0.675427354146884	NaN	NaN
0.675544788124769	NaN	NaN
0.675768182586276	NaN	NaN
0.676228984500188	NaN	NaN
0.676469028846818	NaN	NaN
0.677242609780989	NaN	NaN
0.67820611554385	NaN	NaN
0.678250423271821	NaN	NaN
0.678313421717332	NaN	NaN
0.678981145894615	NaN	NaN
0.679269376840143	NaN	NaN
0.679405178095514	NaN	NaN
0.679501871320054	NaN	NaN
0.679840119667923	NaN	NaN
0.679846119688083	NaN	NaN
0.68003483864668	NaN	NaN
0.680231316646454	NaN	NaN
0.680593981855561	NaN	NaN
0.68144512596695	NaN	NaN
0.681835303364076	NaN	NaN
0.682194345676499	NaN	NaN
0.6824132383188	NaN	NaN
0.683377282657601	NaN	NaN
0.683607570642005	NaN	NaN
0.683742580662184	NaN	NaN
0.684100731750914	NaN	NaN
0.684336785598043	NaN	NaN
0.68532718195277	NaN	NaN
0.685771659813915	NaN	NaN
0.685779672954691	NaN	NaN
0.685787242802016	NaN	NaN
0.686668728663067	NaN	NaN
0.686703116618329	NaN	NaN
0.686824045043229	NaN	NaN
0.687115831403951	NaN	NaN
0.687177939871912	NaN	NaN
0.687294473823654	NaN	NaN
0.688076441308233	NaN	NaN
0.688826690986488	NaN	NaN
0.689489690299034	NaN	NaN
0.689745540822928	NaN	NaN
0.689840272789528	NaN	NaN
0.690346756693209	NaN	NaN
0.690904072534221	NaN	NaN
0.691006915883057	NaN	NaN
0.691556431801808	NaN	NaN
0.691691119730934	NaN	NaN
0.692323732360038	NaN	NaN
0.692563297235535	NaN	NaN
0.69283894084674	NaN	NaN
0.693728848717849	NaN	NaN
0.694063988254326	NaN	NaN
0.695533842769987	NaN	NaN
0.695541694725063	NaN	NaN
0.695773544863899	NaN	NaN
0.696540487878327	NaN	NaN
0.69674418710064	NaN	NaN
0.697115337059709	NaN	NaN
0.697982114093839	NaN	NaN
0.698103085851816	NaN	NaN
0.698639271898804	NaN	NaN
0.698792856523828	NaN	NaN
0.698803120783019	NaN	NaN
0.699365649582085	NaN	NaN
0.699855194462115	NaN	NaN
0.699937153887783	NaN	NaN
0.700205533794636	NaN	NaN
0.701095920456358	NaN	NaN
0.701359694008924	NaN	NaN
0.701799089963295	NaN	NaN
0.70181651871645	NaN	NaN
0.702394951823389	NaN	NaN
0.703021043954572	NaN	NaN
0.70340625943544	NaN	NaN
0.703668701740395	NaN	NaN
0.703717962584262	NaN	NaN
0.704112342599353	NaN	NaN
0.704327001137066	NaN	NaN
0.705134141968644	NaN	NaN
0.705175107211995	NaN	NaN
0.705238855430567	NaN	NaN
0.705420704111537	NaN	NaN
0.705630214657563	NaN	NaN
0.705728091276437	NaN	NaN
0.70642206538746	NaN	NaN
0.706493404318747	NaN	NaN
0.706790241146092	NaN	NaN
0.706959560550963	NaN	NaN
0.70714886060058	NaN	NaN
0.707837023827853	NaN	NaN
0.708387147098095	NaN	NaN
0.709019526488879	NaN	NaN
0.709046998038602	NaN	NaN
0.709108881899919	NaN	NaN
0.709973880187716	NaN	NaN
0.711005583583444	NaN	NaN
0.712254107820148	NaN	NaN
0.713567673821521	NaN	NaN
0.714030133497631	NaN	NaN
0.714812779822533	NaN	NaN
0.715660233547276	NaN	NaN
0.715792896401494	NaN	NaN
0.716281038584141	NaN	NaN
0.716645370314252	NaN	NaN
0.718715577941911	NaN	NaN
0.718848901019445	NaN	NaN
0.71917640014308	NaN	NaN
0.719492771178067	NaN	NaN
0.719665532752563	NaN	NaN
0.72003814808643	NaN	NaN
0.720070791641301	NaN	NaN
0.72023204169726	NaN	NaN
0.72079720633588	NaN	NaN
0.720898922438274	NaN	NaN
0.720927510764541	NaN	NaN
0.722000730308615	NaN	NaN
0.722857749143187	NaN	NaN
0.724077978104593	NaN	NaN
0.724651345847633	NaN	NaN
0.725187248399552	NaN	NaN
0.725284399511883	NaN	NaN
0.725412614504877	NaN	NaN
0.725492178706608	NaN	NaN
0.725887402514434	NaN	NaN
0.726033647434957	NaN	NaN
0.726370964407797	NaN	NaN
0.726806548539446	NaN	NaN
0.72729552152261	NaN	NaN
0.728824974851104	NaN	NaN
0.728847023351906	NaN	NaN
0.729139170569992	NaN	NaN
0.729187323156604	NaN	NaN
0.729692354396168	NaN	NaN
0.7297468914874	NaN	NaN
0.730441323381921	NaN	NaN
0.731713546023521	NaN	NaN
0.732115746467965	NaN	NaN
0.732212009077515	NaN	NaN
0.733907315425977	NaN	NaN
0.734480469731174	NaN	NaN
0.734907965999086	NaN	NaN
0.73545464834426	NaN	NaN
0.735954210256349	NaN	NaN
0.73601081833883	NaN	NaN
0.736755482941305	NaN	NaN
0.737630107195897	NaN	NaN
0.737640626485983	NaN	NaN
0.737842944433219	NaN	NaN
0.737898001282453	NaN	NaN
0.738019022268188	NaN	NaN
0.738148684092207	NaN	NaN
0.738634187358583	NaN	NaN
0.739325509952168	NaN	NaN
0.739344546460517	NaN	NaN
0.739401022581525	NaN	NaN
0.740241279129803	NaN	NaN
0.74080901737521	NaN	NaN
0.74116971810969	NaN	NaN
0.741279669400163	NaN	NaN
0.741315670470243	NaN	NaN
0.742733397548359	NaN	NaN
0.743551720115639	NaN	NaN
0.743645804181323	NaN	NaN
0.744455825224506	NaN	NaN
0.745127935678726	NaN	NaN
0.745305476319004	NaN	NaN
0.745763545055859	NaN	NaN
0.74600569037493	NaN	NaN
0.746752340846739	NaN	NaN
0.746928607765332	NaN	NaN
0.747147375932945	NaN	NaN
0.747535380794517	NaN	NaN
0.747602827385022	NaN	NaN
0.747991128820411	NaN	NaN
0.750607750041685	NaN	NaN
0.750807706082653	NaN	NaN
0.751649951586312	NaN	NaN
0.75175403647208	NaN	NaN
0.75232682912506	NaN	NaN
0.75233898415866	NaN	NaN
0.752594595523005	NaN	NaN
0.752981113867223	NaN	NaN
0.754858997950979	NaN	NaN
0.754989189710304	NaN	NaN
0.756881926383164	NaN	NaN
0.757252233113259	NaN	NaN
0.757409248513575	NaN	NaN
0.757418047112417	NaN	NaN
0.757673077139474	NaN	NaN
0.758285486192846	NaN	NaN
0.758418756559844	NaN	NaN
0.758443864061628	NaN	NaN
0.759031162981244	NaN	NaN
0.75921740317546	NaN	NaN
0.759322067961458	NaN	NaN
0.75967269423601	NaN	NaN
0.759690254737019	NaN	NaN
0.760428294094178	NaN	NaN
0.760792420560982	NaN	NaN
0.76081227429796	NaN	NaN
0.760926850847202	NaN	NaN
0.761396413065953	NaN	NaN
0.762410832570207	NaN	NaN
0.762464792951711	NaN	NaN
0.763155344130488	NaN	NaN
0.763176082654438	NaN	NaN
0.763255992627488	NaN	NaN
0.763417627276992	NaN	NaN
0.76370065594739	NaN	NaN
0.764992439591642	NaN	NaN
0.76532780552721	NaN	NaN
0.765934947272952	NaN	NaN
0.766378304376138	NaN	NaN
0.76664566097941	NaN	NaN
0.766748996192642	NaN	NaN
0.766803131151783	NaN	NaN
0.766863690304127	NaN	NaN
0.767107612737681	NaN	NaN
0.767942323250139	NaN	NaN
0.768844203859926	NaN	NaN
0.768907761638775	NaN	NaN
0.768928567484356	NaN	NaN
0.768967166851553	NaN	NaN
0.769179273079783	NaN	NaN
0.769351611521048	NaN	NaN
0.769570871992196	NaN	NaN
0.769721099903852	NaN	NaN
0.770133330540396	NaN	NaN
0.770330825810941	NaN	NaN
0.771650423941521	NaN	NaN
0.771728874674216	NaN	NaN
0.771840214365936	NaN	NaN
0.772247628937007	NaN	NaN
0.773429588846505	NaN	NaN
0.773756212561923	NaN	NaN
0.77381944046296	NaN	NaN
0.773954389144016	NaN	NaN
0.774564066127066	NaN	NaN
0.775029660256742	NaN	NaN
0.775625524731015	NaN	NaN
0.776470815305269	NaN	NaN
0.776950790814478	NaN	NaN
0.776958892275502	NaN	NaN
0.776963458661261	NaN	NaN
0.778582458567383	NaN	NaN
0.778758079974182	NaN	NaN
0.780998178378605	NaN	NaN
0.781645301463996	NaN	NaN
0.781783667202653	NaN	NaN
0.781857383832332	NaN	NaN
0.782331683522933	NaN	NaN
0.782927862890254	NaN	NaN
0.784124504681692	NaN	NaN
0.784128375218586	NaN	NaN
0.784376609231665	NaN	NaN
0.784574748808161	NaN	NaN
0.78469395596496	NaN	NaN
0.785264782077532	NaN	NaN
0.785544378001806	NaN	NaN
0.787280654996895	NaN	NaN
0.787442383897006	NaN	NaN
0.78785906198212	NaN	NaN
0.789070732258777	NaN	NaN
0.789519694605699	NaN	NaN
0.789668027512225	NaN	NaN
0.790964879729206	NaN	NaN
0.79111252828352	NaN	NaN
0.791118658444168	NaN	NaN
0.792198441415509	NaN	NaN
0.792442969470628	NaN	NaN
0.793112046583822	NaN	NaN
0.793210793558306	NaN	NaN
0.794016220602594	NaN	NaN
0.794039136454735	NaN	NaN
0.794240660759158	NaN	NaN
0.794567846612544	NaN	NaN
0.794806404851452	NaN	NaN
0.795969402668512	NaN	NaN
0.796089998500383	NaN	NaN
0.796250804410626	NaN	NaN
0.796400686133053	NaN	NaN
0.797753448007949	NaN	NaN
0.798950005068915	NaN	NaN
0.798994840498677	NaN	NaN
0.799149510887152	NaN	NaN
0.801184362032422	NaN	NaN
0.801459152106596	NaN	NaN
0.802496591106794	NaN	NaN
0.802751253796233	NaN	NaN
0.803256560866095	NaN	NaN
0.803392967651028	NaN	NaN
0.804859012981398	NaN	NaN
0.806000728614727	NaN	NaN
0.806014886462738	NaN	NaN
0.806356950506814	NaN	NaN
0.808738045559747	NaN	NaN
0.808802294210853	NaN	NaN
0.808887855176175	NaN	NaN
0.809060253009622	NaN	NaN
0.809513081904655	NaN	NaN
0.809939578812552	NaN	NaN
[truncated: 4,594 more rows]
