# Supplementary material for: Diversity of spatiotemporal coding reveals specialized visual processing streams in the mouse cortex
Source: Nat Commun. 2022 Jun 6;13:3249. doi: 10.1038/s41467-022-29656-z (PMC9170684; doi:10.1038/s41467-022-29656-z)
Supplement: Supplementary file 7 — Source Data [file 41467_2022_29656_MOESM7_ESM.zip › source data/Figure3H_LI.txt]

peakSpeed
0.193854142118851
2.0841417550135
0.202394485827519
0.485168010387477
1.40517451880798
1.26562753474825
0.679413030356037
0.19872133242007
0.414743157718619
0.265492814078153
0.44733150462307
1.77165448084933
3.0040023289014
0.183666919053926
0.437120836817111
1.67145381441474
0.475649469969634
0.412235475210398
0.710716800622089
0.27134903490841
0.358297668763172
0.246214841393398
0.234773816450253
0.0976562500000111
1.03738332734003
2.75928417036992
1.11626629712742
1.34260721251622
0.0976562500000193
0.850726908412347
0.40630496270371
0.137370489835756
0.319393833329138
0.407882796693506
0.271099025120859
1.39435009242767
0.245993468151407
1.39462444498905
1.86745471326926
1.04528987455227
2.92088485024061
0.385759036075748
2.05911599998505
2.133764224779
0.0976590303357972
1.49420340542679
0.124588395623764
1.160693370427
0.0976562500000174
0.753432584145109
1.3677529642752
0.913409102623414
0.932236501002767
0.895340082959199
1.00799363232117
0.731275250194737
6.48928303821857
0.420194012532998
1.31618097338883
1.44715639138867
1.26788227068694
0.922649424009244
0.787121750325318
0.955811462896311
1.05767879591714
0.0976562507587095
0.141059662014266
0.775279676004969
0.153904776612231
13.6113256768378
0.463890128043255
10.0754615099435
0.159792618093888
6.89586047298247
0.38437829762126
7.71754898606643
0.567800197477197
7.71697314797946
0.200671352095431
6.40437437149392
7.05003174428873
0.0976562500000155
1.79685262696587
1.01776562540628
0.545194399086271
6.22523731917556
1.62838888611983
0.55019333873554
1.05564408976042
0.969537621784064
1.34353655880879
0.0976562500000125
0.763002023568867
5.13264710960063
0.151553086805946
0.0976562500000172
1.60964083465596
1.00288643332052
1.33797500340571
0.573878429298151
1.16892586198659
0.15873970660636
0.125307227156315
0.87731208189478
0.0976562500000111
0.0976562500000111
6.90651068381012
2.60412941221678
8.3463801926167
0.274530017329478
2.77179968422891
0.312672377597135
0.0976562500000118
0.0976568663981926
0.356090782629352
1.01838415452793
0.222341259501473
0.0976562500000111
0.721260917471935
0.547183012679611
0.659475137582574
0.305688625567858
1.13435026846475
1.43719391978731
0.789037578808749
0.599381227267417
0.769667735035155
0.281355293036015
0.718347376459161
0.782867581058777
0.261683394086215
0.847393279570025
2.47325399531606
0.0977371166789446
0.176249222179916
0.333916418140051
0.0977294155717985
3.07103069954673
1.07188518558302
0.867149034871733
1.12666173657759
0.55340497721581
0.819867739690054
49.9999999999443
10.2737243639538
0.118071301039729
0.124550957135686
7.51004043352763
18.5380755890643
0.163794941794359
3.44343325057889
1.41492360265857
2.02257280509241
0.454991767008362
4.49237531722516
1.17513316474956
8.83792600087508
1.40178799963705
2.16707669518418
2.31040080916367
1.8800804165719
7.44047235787366
1.42770287358864
2.7946969096914
0.160012469178216
0.213066894537952
1.76618112610641
1.39823554969582
1.46354280015424
10.0286913725458
1.10008421457162
0.560709896026997
0.361015376925322
0.141206837199235
1.12256107082594
1.56401438350138
0.158432130991286
8.75957860930198
0.107135601159041
13.2478023523063
5.91940419873852
1.70396987839951
0.400264479392194
5.96671893085099
0.814658741465956
0.5068189120961
0.797994395907359
0.506857750314722
2.64802261599852
0.940362897509796
0.675415154599158
1.84069709090861
1.76331306242355
0.0976562500000113
12.9846118644388
13.4124415835187
12.5696385697481
0.845650273011392
0.379809296767244
3.48969900125052
1.58631776097091
0.842779905072942
1.47328165493474
0.368188856456807
0.354413774849979
0.480235095739281
3.60606913498037
6.05368682751975
0.21901286463014
0.553573742446826
1.23978164966813
0.327498721412293
1.32421243385193
0.568596312939009
1.88554888593854
1.95075071236234
0.923941987235272
0.503838270306315
0.395540260265558
1.16402901708878
0.714002159179916
0.652253834416145
0.410482995558555
0.284999031773271
1.26768793319291
0.737677080629233
0.379000218409605
0.364320250954457
