# Supplementary material for: Diversity of spatiotemporal coding reveals specialized visual processing streams in the mouse cortex
Source: Nat Commun. 2022 Jun 6;13:3249. doi: 10.1038/s41467-022-29656-z (PMC9170684; doi:10.1038/s41467-022-29656-z)
Supplement: Supplementary file 7 — Source Data [file 41467_2022_29656_MOESM7_ESM.zip › source data/Figure7B right_C12.txt]

peakSF	peakTF
3.99999960574985	1.43598331215381
3.56172826268138	1.89991061474298e-10
3.9999999999999	6.40685300762969e-14
3.99999999999989	6.40685300762969e-14
3.82540783660513	0.00179115277958768
3.3605689852262	0.575907615896656
3.20121572146886	1.46297460721912
3.9999999999998	0.441795618488049
1.27732348634534	0.39094379549328
3.71894588046555	6.40685300762969e-14
3.9999999999999	1.22938244211444
1.68352165640323	2.8962926688895
3.15735136131569	1.29929099223645
3.82327978945546	7.94449772946078e-14
1.77531555154734	6.69516139297302e-14
3.65600110606229	6.47092153770599e-14
3.05092164543116	1.66146087465079
3.38459978087531	0.919423559913096
2.98259062272662	6.40685300762969e-14
2.6638603330386	6.40685300762969e-14
3.38002986946709	2.33926397941807
3.9999999999999	1.86467410993664
3.36990271509727	1.21725889404551
3.32925482006667	2.25165674641715
3.23659705376262	1.58688779396053e-10
3.9999999924731	0.532672058102713
3.23667239462698	2.48003610250972
3.6857212722181	2.5816547200883
3.60803985650303	0.705654280716495
3.75667002288204	2.76053318304174
3.99999999998542	6.43888727266784e-14
3.9999999924731	0.532672058102713
3.9999999999999	1.76497777908645
3.9999999999999	0.567291800822529
3.47444510260326	1.85619840906091
3.04957388471328	1.79445208643237
2.8567844809869	6.9514355132782e-14
3.9999999999999	6.40685300762969e-14
3.79326637775275	0.401437528869968
3.11869431629495	1.21637536590562
3.9999999999999	0.567291800822529
3.9999999999999	0.289291967470495
3.99999996007049	0.40927122547113
3.9999999999999	6.66312712793488e-14
3.68315468901351	0.781127027584745
3.9999999999999	6.40685300762969e-14
3.9999999999999	6.43888727266784e-14
3.96584360957526	6.40685300762969e-14
3.76212724604301	1.56770483497226
2.85101194754994	0.889326590577838
3.66797136042089	1.81108978793796
3.9999999999999	6.50295580274414e-14
2.99831796529766	1.95453749697271
3.9999999999999	2.03559790546416
3.84464190477934	6.43888727266784e-14
3.23659705376262	1.58688779396053e-10
3.31451894317552	1.18553071762265
2.57684395565033	6.40685300762969e-14
3.96584360957526	6.40685300762969e-14
3.99988023164853	1.41974372818087
2.10063745688455	9.88705556134048e-12
3.18714729318233	0.821663302257203
3.48161754784998	2.82199103579021
3.70914826669955	0.0930919077824467
3.40757455273738	0.713974772719633
3.54488145583876	2.19200141458272
3.59962784482524	1.23587425641883e-09
3.9999999999999	0.315435687740756
3.26909684504012	2.16056894306857e-09
3.36889764496261	0.882211235348274
0.589906785689245	1.52353215798915
3.9999999999999	0.749275008490009
3.9999999999999	6.56702433282043e-14
3.43147178336395	1.46589960262361
3.57219475817005	0.225095549186344
3.70342093112272	1.83044734307475
2.6638603330386	6.40685300762969e-14
3.99999999320055	1.35793465344228e-06
2.88392023988801	2.16500712786822
3.54182536094585	1.65816728128351
3.9999999999999	6.40685300762969e-14
3.32708427242382	4.25835040327075e-09
3.30181325741201	2.38580152882534
3.99999999999987	0.398368994201838
3.9999999999999	0.627257866649184
3.43147178336395	1.46589960262361
3.99999999999989	5.88245208883541e-11
3.99999999998903	1.09184639410048
3.95649775591903	0.00231109334784274
3.9999999999999	6.40685300762969e-14
3.58508554520285	1.94813642299432
3.47396278035333	1.33941945664791
3.08137073871706	1.43827258730808
3.1534941358504	2.50463025570921e-08
3.70174910983996	6.82329845312561e-14
3.93630101468099	1.77931127634804
3.50755539669541	1.10013780710249
3.53914694875333	0.4123657825343
3.16508257112952	0.866674076265355
3.45141361185885	3.56705777208634
3.18358208565965	1.23285586412773
3.59536641995894	6.40685300762969e-14
3.01015011043503	6.63109286289673e-14
3.9999999999999	6.43888727266784e-14
3.9999999999999	2.95121434084753
3.9999999999999	0.514929615692189
3.00991556509912	1.61912191335385
3.99999999999984	1.04586573157398
3.81589435133898	1.68694037709727e-05
3.23395366858839	1.79002127088815
3.65449621346202	0.0017225946423789
3.05572597392955	1.31888272587961e-11
3.9999999999999	0.0527965666499114
3.29073438066464	1.82984660339121
2.8340162750676	1.94877179611951
3.9999999999999	0.627257866649184
2.96318560475626	1.79658772626146
3.99999999999989	1.48050537531358
3.50110352602101	0.534092507716328
3.99999999981659	1.16113440945631
3.99999991796169	1.63115014685689e-06
3.65600110606229	6.47092153770599e-14
3.62177280407958	0.378513559707281
3.9999999999999	6.40685300762969e-14
3.9999999999999	6.66312712793488e-14
1.05708463366001	1.84342816168267
3.06028086059676	6.40685300762969e-14
3.00119673190191	0.769059151418346
3.79142885317981	0.416350401327172
3.9999999999999	0.352169966844624
3.40158185543685	2.19003231245833
3.99999999999984	0.563498910476775
3.9999999999999	6.40685300762969e-14
1.67430994675423	0.899418563375901
2.88333535729517	6.40685300762969e-14
3.9999999999999	0.304367708888227
3.9999999999999	6.40685300762969e-14
3.99999999999987	0.921395489671245
3.99999999980486	1.04111361373981e-13
3.53064876321213	3.91190869249354
3.99999933326458	2.87283897227123e-09
3.68013178793112	3.90722909070002
3.50755539669541	1.10013780710249
3.32536167088326	2.06357845423292
2.68031128864844	6.40685300762969e-14
3.9999999999999	1.25967131866904
3.28888233938917	2.16686484770821
3.50110352602101	0.534092507716328
3.9999999999999	6.40685300762969e-14
1.62387690073515	6.40685300762969e-14
3.99999999981659	1.16113440945631
3.79142885317981	0.416350401327172
3.43638728886243	6.40685300762969e-14
3.9999999999999	0.87263476001572
2.6372323499578	0.854279224075717
3.86990177610879	6.50295580274414e-14
3.14752883255702	0.656544344215852
3.99999999999989	2.27592574836395
2.8567844809869	6.9514355132782e-14
3.114737079465	2.88468556668245e-12
3.1534941358504	2.50463025570921e-08
3.99999999999986	0.325781922035684
3.05572597392955	1.31888272587961e-11
3.35397274214546	6.40685300762969e-14
3.87385066200895	0.325526076152784
1.77531555154734	6.69516139297302e-14
2.98201138581318	0.707571229683809
3.58344383648594	6.43888727266784e-14
1.63086102399741	6.40685300762969e-14
3.2165981050803	2.27955669660052e-09
3.114737079465	2.88468556668245e-12
3.09061752576026	1.18542445035618
3.99999999999987	0.726882752430674
3.32853640113147	1.86475635458158e-07
3.00166187114643	0.537094099066327
3.9999999999999	1.79162460829527
3.74592455074677	6.50295580274414e-14
3.99999991796169	1.63115014685689e-06
3.33752920143745	0.209320434795105
3.35380922253614	1.12306859793791
3.49504111158879	1.48373310983507
3.59753986349361	1.47882927544568
2.65427558142264	1.99178211830144e-08
3.9999999999999	0.532104798101405
3.9999999999999	0.0928394088405155
3.56359468704889	1.58895042374653
3.9999999999999	0.139499088540906
3.31897702689696	1.73118601856112
3.18083434026636	2.32058229894143
3.60524870501637	0.631458724335237
3.99999999999989	1.18571412350671
3.9999999999999	0.424487504606787
3.15735136131569	1.29929099223645
3.24609515495553	3.427026678235
3.52766304137552	2.23877241144015
1.30809251235335	6.50295580274414e-14
2.63486016110988	4.92565699743845e-08
2.74619964621418	6.40685300762969e-14
2.95702589604952	1.69673307055842
3.51691145460347	5.86162981666863e-12
3.30574855047664	1.02945066220298
3.53081237323822	0.635403769292607
3.27974346972321	6.91940124824006e-14
3.0208033303825	0.675663209538148
3.99999999998542	6.43888727266784e-14
3.99999999999693	6.40685300762969e-14
3.42873602786129	6.53499006778228e-14
0.756192383678942	2.51347140465537
3.94367585987901	1.02696435017542
3.467754447636	0.956834835337996
3.40197418586342	2.01303321499589e-12
3.12448783179549	1.92469708046515
3.9999999999997	2.40605157285087
3.75845902217897	6.59905859785858e-14
3.07494093169521	2.46848943364841
3.58843794733378	4.19099375203644
3.67039000441907	2.47624868744872e-13
3.63328311197408	0.895128045977652
3.99999991621782	1.68863312536968
2.9916188495612	1.76731502836302
3.48718191650333	1.00885775614115
3.35835952069273	0.189969085171898
2.95392938214783	1.32070547550586e-10
3.99999999999989	0.615293770850202
3.85835983208369	0.492968250374898
3.40197418586342	2.01303321499589e-12
3.4634497315597	1.32594629026502e-06
3.259790174235	6.50295580274414e-14
3.89262468933227	6.43888727266784e-14
3.8901922696539	2.63108381057496
2.88663961457573	1.26131697809805
3.9999999999999	0.894306281347072
3.9999999999999	6.53499006778228e-14
3.28731224199974	1.71306831910861
3.04458465757746	1.94134751206916
3.43292246468753	6.47092153770599e-14
3.03526559683008	1.41769761891092
3.18985654825966	1.94484555402772
3.53471636118639	4.15530249709289
3.63430850573223	0.332198619393469
3.5884980323671	0.292847479448694
3.40218881084364	0.377791886174714
3.58242650143556	1.58023272543086
3.35093527805421	0.750094544103986
3.62454870136241	1.16868770748969
3.79158981754076	1.31531656762816
2.69410114648729	6.40685300762969e-14
3.50696576527124	0.346903382908516
3.48520575230616	2.72317548716444
3.77151435580835	3.79557694637814
3.9999999999999	6.47092153770599e-14
3.04560948830603	0.405195441502775
3.07821625018732	1.95030917382193
3.34608750676068	2.40942999236884
3.52660220653481	2.35039722242054
3.05296416404882	1.78228873511298
3.41799183309404	2.77281428318168
3.50696576527124	0.346903382908516
3.30446087291718	0.119347229935032
3.99969161401324	8.58518303022372e-14
3.15461272804108	1.9574366866844
3.07928620015802	1.58505543408675e-12
3.11082958350036	0.71584588531589
3.07928620015802	1.58505543408675e-12
2.38435270337796	6.50295580274414e-14
3.0527304319392	1.06848806852505
2.99122323063925	2.44125357074129e-08
3.34048431070466	6.56702433282043e-14
3.9999999999999	0.894306281347072
2.71840500962494	1.25253976299158e-13
3.9999999999999	6.47092153770599e-14
3.3710188315444	1.94127646131171e-13
3.9999999999999	1.6991596949766
2.72528929179613	0.313603027715962
3.472946502084	0.867148047490131
3.4634497315597	1.32594629026502e-06
3.99999999999988	1.85242975851467
3.61248481492547	0.301284083935921
3.8621878377326	1.5109792042714
3.63986608027939	6.40685300762969e-14
3.46137659788358	2.92376352205994
3.43084798329468	0.755735898789337
3.9999999977679	0.674014844171245
3.40504663532127	3.74800900946297e-13
3.03588076387604	6.40685300762969e-14
3.95647418194718	6.53499006778228e-14
3.62542997973224	1.02740294829986e-11
3.05296416404882	1.78228873511298
2.8842480376043	1.66861281808841
3.1970857945284	0.188737500696495
3.9999999999999	1.94982001158617
3.9999999999999	1.83090118419507
3.01023860505265	6.72719565801117e-14
3.9999999999999	6.40685300762969e-14
3.04560948830603	0.405195441502775
3.10416539259148	1.09633150506159
3.52912044423009	2.6181951095824
3.91660998874416	8.2968746448804e-14
3.10930844987641	1.46197175825424
3.9999999999999	6.63109286289673e-14
3.9999999999998	1.06805835375287
3.90310650102475	0.193059557106075
3.22959134974298	6.40685300762969e-14
3.43877704605689	1.14864790980981
2.93911250937183	6.47092153770599e-14
3.30468844053883	0.103141453052365
3.03363280105758	1.33083821280408
3.48107092399843	0.997322873770393
3.33434285726063	1.37453607345771
3.22133206603823	2.0246296189269e-11
3.9999999999998	1.06805835375287
3.9999999999998	1.06805835375287
3.07928620015802	1.58505543408675e-12
3.48107092399843	0.997322873770393
2.59323691676404	0.250476509655062
3.13109644464035	2.82123209422192e-10
3.99990328471237	2.87741238494388
3.9999999999999	0.0903053986131353
3.51501310056001	0.932054817506697
2.92558398432231	6.40685300762969e-14
3.18619581610352	0.158293056262601
3.51501310056001	0.932054817506697
3.9999999999999	3.00401259204735
2.97501928838034	1.30690075614796
3.54025056333555	0.570916356715095
3.38337882860529	0.302523144612115
3.0235424605687	2.01287814403553
3.39498603533026	2.36525833175863
3.44462581122959	6.43888727266784e-14
3.03249499990759	2.04344367058261
3.90310650102475	0.193059557106075
3.62445046015912	1.79330581397624
3.15997054361254	0.00246492140793827
2.9073572255649	1.63291928035463
3.9999999999998	1.06805835375287
3.40218881084364	0.377791886174714
3.62868613813019	6.43888727266784e-14
3.9999999999998	1.06805835375287
3.63182249805819	1.50745915808952
3.9999999999999	1.54641107854816
3.52660220653481	2.35039722242054
2.99818982624584	8.20077184976596e-14
3.9999999999999	0.834028201937007
2.05111241810722	6.47092153770599e-14
3.94367585987901	1.02696435017542
3.46137659788358	2.92376352205994
3.99999999999989	0.615293770850202
3.44746668628529	0.455817047411736
3.56352585420673	0.000831381798807683
3.25691475726664	2.70252373176218
3.54025056333555	0.570916356715095
3.67039000441907	2.47624868744872e-13
2.94598592553821	1.88001042476352
3.48813921387872	6.40685300762969e-14
3.44112159771376	1.10737805018467e-07
3.01023860505265	6.72719565801117e-14
3.22133206603823	2.0246296189269e-11
3.35267152987608	2.10931243290767
3.13680431854625	1.21711656816045
3.91521638787699	1.58927034506725
3.48083879178977	1.66055642921779
3.03043346030367	2.08591339966978
3.99892714085743	2.71052282339296
3.99999999999811	1.43636912863255
3.44252736548268	2.39944820784639
3.34048431070466	6.56702433282043e-14
3.9999999999999	0.834028201937007
3.29856111743287	0.0828003984378798
3.28028149701643	1.19178242820875
3.99999998735665	0.41925889411732
3.47862017910691	4.73146094613386e-13
3.56354660918235	1.58154277497451
3.92245589915295	2.79996122275746
3.9999999999999	1.70565221766978
3.9999999999999	0.925588656327817
3.71110072781774	1.31148825772868
3.49784222376315	1.19290706827507
3.6048218532524	0.0100814466896235
3.16265557235267	1.2576941541207
3.71709849571899	2.99703096280306
3.12448783179549	1.92469708046515
3.23674858088312	0.649982808772007
2.84463274714497	6.40685300762969e-14
3.9999999999999	2.4673312622128
3.15461272804108	1.9574366866844
3.17723857359687	0.606719678500926
3.23670101392455	1.47915529994753
3.63430850573223	0.332198619393469
3.58629428348122	6.43888727266784e-14
3.99999999999982	6.50295580274414e-14
3.23670101392455	1.47915529994753
3.99999999951767	0.142146349110727
3.70995222454604	1.39978944199213
3.62733742961119	6.40685300762969e-14
3.92667835430852	3.71533035988313
3.92245589915295	2.79996122275746
3.45786760165085	0.0895116665905293
3.99999598744407	2.43282952192935
3.99999999958896	1.14304920281729
3.472946502084	0.867148047490131
3.99999999999986	2.21845892866384
3.9999999999999	1.50770446186923
3.0990915631208	5.54961607519829e-12
3.07821625018732	1.95030917382193
2.71840500962494	1.25253976299158e-13
3.99999999999989	0.615293770850202
2.93602121403654	6.47092153770599e-14
3.94367585987901	1.02696435017542
3.99999949263966	0.783218601270649
3.65441874988204	2.15551638650143
3.29125155800794	2.0531639456563
3.48083879178977	1.66055642921779
3.63430850573223	0.332198619393469
3.47272157121177	6.43888727266784e-14
3.3710188315444	1.94127646131171e-13
3.99999999999981	1.22691235096106e-13
3.66312157687398	1.04713452058824
3.72735902463236	1.08608616684113
3.99999999999989	0.733091222184479
3.35093527805421	0.750094544103986
3.91521638787699	1.58927034506725
3.52959067438423	0.991927503269855
3.58843794733378	4.19099375203644
3.69404539628551	2.57748344702616
3.15525984587731	1.87974786988303
3.53967702417791	6.40685300762969e-14
3.57701994954454	0.720468909605396
3.20405789888882	1.74227155910807
3.431448551975	1.34606289653157e-08
3.64003790059332	0.592694248707218
3.29639740562759	6.43888727266784e-14
2.95121875957452	2.15354974286246
2.95400974488404	6.40685300762969e-14
3.57701994954454	0.720468909605396
3.29639740562759	6.43888727266784e-14
3.85096135901657	1.38157232336814
2.95121875957452	2.15354974286246
3.9999999999999	2.95832575924757
3.54662756494661	2.39013239367986
3.20137730903529	0.997732362466102
3.59576924010601	2.80125104456755
3.50878117820534	0.568565766161093
3.59504153350337	2.36413483422078
3.06088572436477	6.40685300762969e-14
3.431448551975	1.34606289653157e-08
3.16702801152792	6.40685300762969e-14
3.41210199302722	0.765868996014304
3.69404539628551	2.57748344702616
3.85096135901657	1.38157232336814
2.85781553534623	1.89652802580577
3.04283056313458	1.69882925935695
3.9999999999999	0.197340198699207
3.99999999999879	1.81715034509624e-07
3.99999999999987	0.552391070812776
3.49899055941106	2.89959542914812
3.13810123472267	1.60490729876909
3.06088572436477	6.40685300762969e-14
3.99999999998732	0.722241380913806
3.59576924010601	2.80125104456755
3.9999999999999	3.24916395444935
3.9999999999999	0.197340198699207
3.9999999999999	6.43888727266784e-14
3.16702801152792	6.40685300762969e-14
2.85781553534623	1.89652802580577
3.9999999999999	4.90079617978385
3.16702801152792	6.40685300762969e-14
3.55727303162503	1.49970333824203e-10
3.92019986373019	6.56702433282043e-14
3.69404539628551	2.57748344702616
3.20405789888882	1.74227155910807
3.77906268453775	2.70219310464392
3.85352917121102	2.04413278228504
3.82373189616843	0.022613301593676
3.06088572436477	6.40685300762969e-14
3.9275950745015	6.43888727266784e-14
3.92019986373019	6.56702433282043e-14
3.26963610010184	6.40685300762969e-14
3.9997925994232	1.07384446422349
3.2433765659752	0.0781412977950173
3.34996757644944	1.67136293273032
3.56258476359256	2.9239739268199
3.59504153350337	2.36413483422078
3.63202137839645	2.01476688911676
3.85096135901657	1.38157232336814
3.9999999999999	6.9514355132782e-14
3.21087352524414	0.260042690865112
3.21703342659914	6.40685300762969e-14
3.9999999999999	6.43888727266784e-14
3.16702801152792	6.40685300762969e-14
3.04709182076814	1.72264755153256
3.15132064309877	1.26903645977462
3.9997925994232	1.07384446422349
3.45931783113525	6.40685300762969e-14
3.224153866429	6.40685300762969e-14
3.04403589746852	1.52998198807838
3.82373189616843	0.022613301593676
3.99999999999983	1.92342943891867
3.431448551975	1.34606289653157e-08
3.53967702417791	6.40685300762969e-14
3.9999999999999	2.23311369599205
3.77906268453775	2.70219310464392
3.03522918689679	1.92055213859174
3.07064948276893	1.57929201193213
3.68900464191349	0.711856573881002
3.9996705958452	1.00003280435043
2.96040345047125	1.6916139619501
3.53848142355913	7.45628591807327e-10
3.03522918689679	1.92055213859174
3.07064948276893	1.57929201193213
3.99999999999988	5
3.9999999999999	2.63395903478
3.9999999999999	6.40685300762969e-14
3.9996705958452	1.00003280435043
2.93830596961936	1.69562892679552
3.53848142355913	7.45628591807327e-10
3.99999999999988	5
3.33226446504135	1.20583405628561
3.99999999999988	5
3.42389042645779	1.11645325957315
3.07064948276893	1.57929201193213
3.03522918689679	1.92055213859174
3.68900464191349	0.711856573881002
3.03588529526425	0.38528844307095
3.68900464191349	0.711856573881002
3.9996705958452	1.00003280435043
2.90626913255998	0.407442492620513
3.9999999999999	4.45452472481106e-11
3.9999999999999	1.72096360519416
3.9999999999999	1.72096360519416
3.33226446504135	1.20583405628561
2.93830596961936	1.69562892679552
2.93830596961936	1.69562892679552
3.16049427798197	1.48184547635353
3.9999999999999	7.11160683846894e-14
3.9999999999999	7.11160683846894e-14
3.07004002785121	0.177402847946956
3.9999999999999	1.84452857112624
3.1684642782654	2.61856356733777
3.55705869807638	0.867649490302207
3.9999999999999	3.01846370985265
3.22166849156605	1.5141417221632
3.10239669999714	1.40534650479169
2.96120627670643	1.96162575050702
2.09023579373772e-12	3.11627601077236
2.96296422322122	2.08464068074639
3.9999999999999	3.12609753500571
3.9999999999999	3.01846370985265
3.02504148586226	1.5213072466609e-12
3.02504148586226	1.5213072466609e-12
3.1684642782654	2.61856356733777
3.1684642782654	2.61856356733777
3.9999999999999	1.84452857112624
3.9999999999999	2.71302713260571
3.10239669999714	1.40534650479169
3.55705869807638	0.867649490302207
2.96296422322122	2.08464068074639
3.9999999999999	7.11160683846894e-14
3.99999999999989	6.82329845312561e-14
3.10239669999714	1.40534650479169
3.1684642782654	2.61856356733777
2.98845839524026	0.440579101920456
3.9999999999999	2.71302713260571
3.763653261456	2.49004827168018
3.02504148586226	1.5213072466609e-12
3.1684642782654	2.61856356733777
3.07004002785121	0.177402847946956
2.96296422322122	2.08464068074639
3.55705869807638	0.867649490302207
2.11306513255786	3.46989415688694
3.9999999999999	2.71302713260571
3.00720157230288	2.24346297105721
3.18981141984314	2.22402113193628
3.99538069807399	2.56821999425551
3.99999999999988	1.46881068982445
3.9999999999999	1.40884511630552
3.99957721058085	0.27865436757268
3.9999999999999	6.56702433282043e-14
2.75471931741924	2.38746306250056e-06
3.78921419920783	0.471154421409372
3.99999999999988	1.46881068982445
3.36611649440868	1.63162314679154
3.03981655882714	1.34110766592091
3.99999999999989	2.43477620000912
3.08572750055959	6.50295580274414e-14
3.74632968224499	8.71332009037631e-14
3.99999999891872	0.823605071637169
3.19273814340013	1.04988757911572
3.0375732153402	1.33285814608774
3.9999999999999	6.50295580274414e-14
3.08211213585212	1.88647107418879
3.82861601442296	1.15651679280016
3.60061463281727	0.0173360102556463
3.9999999999999	1.79156971432457
3.82934459024562	0.225308255257355
3.9999999999999	6.53499006778228e-14
3.9999999999999	6.43888727266784e-14
3.26142115632949	1.55503046797674
2.9226602512442	2.0979666261178
3.22028096487359	2.4748961472894
3.06520789901541	1.5377248397505
3.70351131196289	0.618658931239928
3.23102830952467	2.1646039145559
3.47421316814305	0.00340950640004471
3.16607310080576	2.56917955734586
3.59389825618207	6.43888727266784e-14
3.40618849453541	1.43715580711477
3.9999999999999	6.53499006778228e-14
3.09895958250528	1.9332766338605
3.99999999987958	1.13836347008248
2.92002051522713	1.44144281860361
3.99999999999989	1.13015856983492
3.66923768247357	1.15707756964279
3.15351296790497	1.09648767268353
3.08572750055959	6.50295580274414e-14
3.9999999999999	1.0748928412992
3.161874088873	1.63760665451877
3.99999999999988	1.46881068982445
3.9999999999999	3.56974207318023
3.9999999999999	6.40685300762969e-14
3.3406587728327	0.598168920875038
3.99999999999989	1.13015856983492
3.03981655882714	1.34110766592091
3.34329369411615	1.61144297716964
3.42147871580924	1.27475302803158
3.82406550344721	0.0076732016639092
3.28482367902044	0.300065993882816
3.20450743668464	2.30937574142835
3.61425874892761	1.61747204690128
3.9999999999999	1.16056201302304
3.25875192723625	1.49600552563922
3.26142115632949	1.55503046797674
3.22766644216232	0.419447922984222
3.61425874892761	1.61747204690128
3.5758216941903	0.967559181328034
3.48775662219743	2.98875407798091
3.19273814340013	1.04988757911572
3.17208710376094	3.01540122423251
3.99999999999985	1.67548339089828
3.99999999999983	2.25285859965526
3.99999999999149	2.08733530640255
3.78463518149758	0.996094401783343
3.00180912978638	0.0001677690179829
2.86515180405579	0.945914040614315
3.26761536487196	1.266144401403
3.15349028482436	0.569388262329718
2.87978280202079	6.40685300762969e-14
3.54925903319776	0.563335189154189
3.42147871580924	1.27475302803158
3.99999999999983	1.22370892445725e-13
3.9999999999999	1.51401812368871
3.18319652441808	1.35348006045808
3.33885000081021	6.43888727266784e-14
3.20746699291933	0.762495245258916
3.40212935939309	1.8868066330303
3.44069712158141	2.75032433805603
3.9999999999999	1.35376804051155e-12
3.9999999999999	1.2693614520609
3.9999999999999	1.69942775928662
3.00180912978638	0.0001677690179829
3.10958301619833	1.94031694105178
1.48185807042316	0.50805775613279
3.8810986531858	0.705968184338581
3.6521127171028	6.40685300762969e-14
3.30829327953433	1.7246927953786e-11
3.99997686730931	1.081103720882
3.13521177616217	8.28085751235919e-13
3.42483226638938	1.46971853195512
2.9581728008827	1.92116155036899
3.47421316814305	0.00340950640004471
3.80083032693815	1.31057606055892
3.69225255175797	1.0833539756399
3.99999999999983	1.22370892445725e-13
3.09037313780882	2.59981088027918
3.53903332535251	0.989228357857297
3.64384582407963	0.986279928820737
3.1068059820431	2.25121031242919
3.18319652441808	1.35348006045808
3.93993979299127	1.03709890874261
3.3816204955101	6.40685300762969e-14
2.94965214210484	1.86720153352802
3.87864569443712	6.40685300762969e-14
3.26142115632949	1.55503046797674
3.26066990518987	0.879727256642312
3.19041310249368	2.60967458199019
3.31524568389169	2.04097950568788
3.08572750055959	6.50295580274414e-14
2.75471931741924	2.38746306250056e-06
1.73946059157045e-12	7.49601801892671e-14
3.9999999999999	0.442780277425405
3.0375732153402	1.33285814608774
3.08584549327447	1.94221937334494
3.00846152592311	1.51069588904079
3.1972778229482	1.80206151871276
3.04458240644109	1.20568601521542
3.9999999999999	1.87719917078486
3.99999999999989	1.70914842503335
3.65192456691114	1.03055596128471
3.99999999999985	1.67548339089828
3.1972778229482	1.80206151871276
3.18981141984314	2.22402113193628
3.78463518149758	0.996094401783343
3.9999999999999	1.58861216362577
3.05478824191496	1.06089511903176
3.42147871580924	1.27475302803158
3.99999999999985	1.67548339089828
3.9999999999999	3.56974207318023
3.64384582407963	0.986279928820737
3.41157357972854	2.23233083302878
3.97969341379735	0.246578708611727
2.86515180405579	0.945914040614315
2.80592923372837	6.40685300762969e-14
3.9999999999999	6.43888727266784e-14
3.99999999999983	2.25285859965526
3.9999999999999	1.40884511630552
3.38655676203785	0.859944190843614
3.22012905418061	1.43312688062169
2.73300436452968	6.63109286289673e-14
3.88380666462243	5.41699421795001e-13
2.84885790953995	6.40685300762969e-14
3.3406587728327	0.598168920875038
3.18319652441808	1.35348006045808
2.84436265092157	6.40685300762969e-14
2.90855915504524	5.94267650721481e-12
3.92738190645698	2.30307563974416
3.12933854014241	0.00101002672021368
3.00342148510826	1.75934160565741
3.2745279398675	2.33479789554018
3.9999999999999	6.40685300762969e-14
3.40212935939309	1.8868066330303
3.57263727555921	0.40629516577681
3.258610500923	6.40685300762969e-14
3.13454146932609	2.03294264283594
3.99999999999989	2.43477620000912
3.9999999999999	1.35376804051155e-12
3.9999999999999	0.0961005417230792
3.59808333389813	6.59905859785858e-14
3.49096654602645	0.990112560310173
3.91988737483884	0.880595619173261
3.52729241791318	1.58961365352228
3.99999999999989	6.40685300762969e-14
3.25994414107316	2.13477973177462
2.86004993496135	0.88355830170817
3.31524568389169	2.04097950568788
3.80083032693815	1.31057606055892
3.19470314232434	1.26305026196519
3.87864569443712	6.40685300762969e-14
3.99999999999967	0.455301286448709
3.99999885349899	1.02985316073347
3.36611649440868	1.63162314679154
3.1068059820431	2.25121031242919
3.13521177616217	8.28085751235919e-13
3.1068059820431	2.25121031242919
3.0375732153402	1.33285814608774
3.55918638654644	0.908359447723382
3.20945682196204	1.72413050210979
3.99999999999989	1.13015856983492
3.1068059820431	2.25121031242919
3.61923708924088	6.53499006778228e-14
3.59956831639351	0.709019116741898
3.64384582407963	0.986279928820737
3.66923768247357	1.15707756964279
3.05478824191496	1.06089511903176
3.04458240644109	1.20568601521542
3.66923768247357	1.15707756964279
3.56395983954252	0.73652559299005
3.69225255175797	1.0833539756399
3.02344489539409	0.769263653016378
3.20216814698474	1.8060179372813
3.2794197180385	1.65187909200131
2.86004993496135	0.88355830170817
3.9999999999999	0.0961005417230792
3.07897722133294	1.22855918850176
3.99999999999989	2.39268106114883
3.59808333389813	6.59905859785858e-14
3.02344489539409	0.769263653016378
3.99999999999988	1.46881068982445
2.73300436452968	6.63109286289673e-14
3.99999999999989	2.43477620000912
3.9999999999999	6.40685300762969e-14
3.9999999999999	1.40884511630552
3.42483226638938	1.46971853195512
3.27838182125098	0.764571194938757
3.34329369411615	1.61144297716964
2.99007130584047	1.54107010218356
2.73300436452968	6.63109286289673e-14
3.61610807405487	6.40685300762969e-14
3.34329369411615	1.61144297716964
3.06119153406395	1.15345896183341
3.6521127171028	6.40685300762969e-14
3.30765451653261	1.15071092317166
3.9999999999999	0.589333698026063
3.9999999999999	3.56974207318023
3.21034575072175	1.69324740432983
3.99997686730931	1.081103720882
3.99999974022472	6.40685300762969e-14
3.09271093287889	1.99563315524511
3.82934459024562	0.225308255257355
3.87864569443712	6.40685300762969e-14
3.84715891889541	0.810904693795116
3.12338642091793	2.07888785354715
3.67675627907335	1.69590603032436
3.53469813430948	1.07770269482383
3.17208710376094	3.01540122423251
3.11516776070674	1.32291549703026
3.99985142636918	0.661901302543471
3.39718197649158	0.385715161968843
3.28482367902044	0.300065993882816
3.9999999999999	0.915844062088758
3.34404270554364	0.783973060003725
3.26761536487196	1.266144401403
3.86575465441211	1.76969952499711
3.00047150472555	1.47579824125117
3.56851098014708	4.67155687050573e-12
3.33246427652829	6.43888727266784e-14
3.99999999999989	6.43888727266784e-14
3.84715891889541	0.810904693795116
3.70351131196289	0.618658931239928
3.13521177616217	8.28085751235919e-13
3.99314776588686	0.00220214316665449
3.9999999999999	6.40685300762969e-14
3.99999974022472	6.40685300762969e-14
3.08584549327447	1.94221937334494
3.29965058436309	2.6809130240466
3.99999999999988	1.46881068982445
3.09895958250528	1.9332766338605
3.78463518149758	0.996094401783343
3.9999999999999	6.56702433282043e-14
3.99999999999988	1.46881068982445
2.9581728008827	1.92116155036899
3.22051636592699	1.62583636462823
3.31043567001536	1.73666456366658
3.88380666462243	5.41699421795001e-13
3.161874088873	1.63760665451877
3.9999999999999	2.78508803015572
3.11516776070674	1.32291549703026
3.00342148510826	1.75934160565741
2.90855915504524	5.94267650721481e-12
3.99999999987958	1.13836347008248
3.74632968224499	8.71332009037631e-14
3.74401065884971	0.739984483963462
3.22051636592699	1.62583636462823
2.8899016033676	1.77366120421172
3.21034575072175	1.69324740432983
3.52816519825084	1.07110734355384
3.9999999999999	0.75458865875575
3.69552584954668	1.09816723586738
3.00849382160594	1.38183847706569
3.1068059820431	2.25121031242919
3.25853606158516	1.9143853196325
3.20746699291933	0.762495245258916
3.258610500923	6.40685300762969e-14
3.9999999999999	1.87719917078486
3.2794197180385	1.65187909200131
3.14903427850062	0.184632752182436
3.30765451653261	1.15071092317166
3.17285661047712	1.47077833596719
3.3406587728327	0.598168920875038
3.08584549327447	1.94221937334494
3.74811041573493	0.738758840385766
3.26250106708733	2.43266883778532
3.9999999999999	6.53499006778228e-14
3.9999999999999	1.35376804051155e-12
3.9999999999999	6.56702433282043e-14
3.99999999972851	1.8188974787431
3.99957721058085	0.27865436757268
3.18299790590555	0.629861474436096
3.9999999999999	1.2693614520609
3.22766644216232	0.419447922984222
3.30566450863815	0.2956158841777
3.55918638654644	0.908359447723382
3.99999996131638	6.40685300762969e-14
3.9999999999999	6.40685300762969e-14
2.75471931741924	2.38746306250056e-06
3.9999999999999	0.153396909502549
3.59938235083181	0.261973958745257
3.1972778229482	1.80206151871276
3.78921419920783	0.471154421409372
3.07579213183765	1.84342489177839
3.258610500923	6.40685300762969e-14
3.9999999999999	0.75458865875575
3.09895958250528	1.9332766338605
3.41157357972854	2.23233083302878
3.88380666462243	5.41699421795001e-13
2.83584923260443	0.578338586289947
3.99999999999989	1.13015856983492
2.28986561203666	3.9943801870935
3.55796302206538	1.01251487674383
3.99985142636918	0.661901302543471
3.25853606158516	1.9143853196325
3.9999999999999	1.40884511630552
3.94854390634157	0.517050674521759
3.9206105394265	6.47092153770599e-14
3.30829327953433	1.7246927953786e-11
3.25361841530176	0.106044382380068
3.9999999999999	0.826804471067887
3.14538078263172	0.932493990222419
3.3816204955101	6.40685300762969e-14
3.10958301619833	1.94031694105178
3.39201106568097	1.15794322886921
3.0211672150558	1.29418430754117e-13
1.48185807042316	0.50805775613279
3.66250903433863	1.02222346081334
3.07897722133294	1.22855918850176
3.9999999999999	0.456106016559069
3.82406550344721	0.0076732016639092
3.99999999999985	1.67548339089828
3.99984330630085	1.15648804865411
3.22766644216232	0.419447922984222
3.99999999999985	1.67548339089828
3.82861601442296	1.15651679280016
3.98790461343261	1.51379905801901
3.21034575072175	1.69324740432983
3.9999999999999	6.40685300762969e-14
3.48775662219743	2.98875407798091
3.68971073907516	0.573057144472325
3.5990266347276	1.11591645270237
3.9999999999999	0.582899729618203
3.9999999999999	0.468451502409931
3.26250106708733	2.43266883778532
3.12338642091793	2.07888785354715
3.18299790590555	0.629861474436096
3.9999999999999	0.826804471067887
3.99999999999981	1.0815495365691
3.8810986531858	0.705968184338581
3.74632968224499	8.71332009037631e-14
3.34299305685616	0.45371964978684
3.19273814340013	1.04988757911572
3.21034575072175	1.69324740432983
2.75471931741924	2.38746306250056e-06
2.80592923372837	6.40685300762969e-14
2.94849415032921	1.28368686568712
3.09972057249377	2.25386507786529
3.02038597596613	0.98397799270054
3.6789589278954	2.61111294325718e-12
3.49599156940301	6.40685300762969e-14
3.99999999999989	7.30381242869783e-14
3.38664299213287	6.40685300762969e-14
3.35133807186595	0.621931764043204
3.59592499227338	0.447294114953378
2.99062445563569	0.744745511603523
3.81220911246553	0.534484131954612
3.9999999999999	7.11160683846894e-14
2.90308008226449	0.176865521097582
3.62981290000706	6.82329845312561e-14
3.24401537960129	6.40685300762969e-14
3.62204022075558	0.417740374231975
3.56435718550945	0.0202853199628003
3.43171973802444	6.56702433282043e-14
3.43318669804169	0.926065645675276
3.62204022075558	0.417740374231975
3.99999999999983	1.15323354137332e-13
3.72317066186714	6.40685300762969e-14
3.2696829924762	0.365663455122054
2.87607355904297	1.38657813675207e-08
3.05151142920421	0.823348826883007
3.39565633229555	0.699686001958311
3.62981290000706	6.82329845312561e-14
3.49290027129541	4.47058670467729e-10
3.39565633229555	0.699686001958311
3.99999999999989	7.30381242869783e-14
3.88343435561442	9.09773127083408e-14
3.14316788554345	0.877553499990624
3.81220911246553	0.534484131954612
3.43318669804169	0.926065645675276
3.99999999999982	0.650960950570469
3.62204022075558	0.417740374231975
3.4655424483455	0.203874706446003
3.99999999999706	6.63109286289673e-14
2.32738003060277	1.33818255194712
3.50497081313995	6.47092153770599e-14
3.58319871315896	0.533109580658797
3.9999999999999	1.06353759926651e-13
3.74141695603821	0.0882927492649678
3.9999999999999	1.06353759926651e-13
3.24936101573247	1.90477310218708
3.51561207321375	1.19383501442315
3.09557575195173	1.30505660741904
3.2696829924762	0.365663455122054
3.07626366774229	2.01692108768844
3.63105202476589	0.294011529914577
3.38664299213287	6.40685300762969e-14
3.63105202476589	0.294011529914577
3.9999999999999	0.110643543424408
3.58319871315896	0.533109580658797
3.27908012968987	0.87297840809724
3.21638262289021	0.731659815315738
3.09972057249377	2.25386507786529
2.8064729756196	0.0199102235820223
3.9999999999999	6.40685300762969e-14
2.97750669980368	2.0396884629492
3.51561207321375	1.19383501442315
3.55060550095117	0.348246934788847
3.50497081313995	6.47092153770599e-14
3.42746517549605	1.09281178733421
3.9999999999999	0.110643543424408
3.62089574706963	9.80427581375788e-10
3.28695452478659	0.000916660681916527
3.77903090724282	0.552356504698742
3.99999999999965	2.93888433671001e-09
3.09557575195173	1.30505660741904
3.55060550095117	0.348246934788847
3.9999999999999	0.110643543424408
3.55476572256165	2.3870165974839
3.09127691280545	1.04189519240414
3.04808061046227	0.897087400470904
3.04808061046227	0.897087400470904
3.51918778035094	1.5470890338447
3.88343435561442	9.09773127083408e-14
3.99999999999706	6.63109286289673e-14
3.33894999434466	0.847342732787219
3.24401537960129	6.40685300762969e-14
3.33894999434466	0.847342732787219
2.95448484260281	1.60579096148318
3.09557575195173	1.30505660741904
3.50497081313995	6.47092153770599e-14
3.57796358352734	0.238332743480685
3.99999999999706	6.63109286289673e-14
2.97750669980368	2.0396884629492
3.38664299213287	6.40685300762969e-14
3.0627849718873	1.74288856115032
2.8064729756196	0.0199102235820223
2.8064729756196	0.0199102235820223
3.17562964681038	1.71839955768541e-08
3.9999999999999	9.06569700579593e-14
3.37737968281551	5.49674575455036e-08
3.25861025451348	0.189557910470336
3.9999999999999	0.574556110522583
3.9999999999999	1.29409944983778
3.9999999999999	1.06353759926651e-13
3.77903090724282	0.552356504698742
3.99999999999989	7.30381242869783e-14
3.63105202476589	0.294011529914577
3.62981290000706	6.82329845312561e-14
3.27908012968987	0.87297840809724
3.62089574706963	9.80427581375788e-10
3.4655424483455	0.203874706446003
3.42279920156199	0.563635034397342
3.15388135421871	0.945951783168315
3.07871095134388	0.790476243368702
3.17562964681038	1.71839955768541e-08
3.9999999999999	2.00502236629135
3.43318669804169	0.926065645675276
3.40067987858784	3.35404717054775
3.99999999999989	6.40685300762969e-14
3.43318669804169	0.926065645675276
3.04036046368867	1.5033946891266
3.9999999999999	1.79797904792863
2.90308008226449	0.176865521097582
2.40792612851286	1.20643073155532
3.9999999999999	1.06353759926651e-13
1.68576244526132	2.74600257387143
3.74141695603821	0.0882927492649678
3.57796358352734	0.238332743480685
3.04821519128695	1.07799924339878
3.17562964681038	1.71839955768541e-08
3.38664299213287	6.40685300762969e-14
3.4655424483455	0.203874706446003
3.99999999999989	6.40685300762969e-14
3.83202465672717	6.56702433282043e-14
3.07626366774229	2.01692108768844
3.35218008518993	1.2816267482904
3.63105202476589	0.294011529914577
3.99999999999989	6.40685300762969e-14
3.99999999999989	6.79126418808747e-14
1.68576244526132	2.74600257387143
2.8064729756196	0.0199102235820223
2.40792612851286	1.20643073155532
3.07626366774229	2.01692108768844
3.9999999999999	6.72719565801117e-14
3.78272585205412	2.07597494761638
2.40792612851286	1.20643073155532
2.99062445563569	0.744745511603523
3.40067987858784	3.35404717054775
3.04821519128695	1.07799924339878
3.62204022075558	0.417740374231975
3.25861025451348	0.189557910470336
3.99999999999988	6.40685300762969e-14
3.68730618343746	0.602555057823942
2.99062445563569	0.744745511603523
3.17903529520378	2.4067323586482
3.33825282545718	0.916206703937543
3.62204022075558	0.417740374231975
3.05151142920421	0.823348826883007
2.8064729756196	0.0199102235820223
3.58319871315896	0.533109580658797
3.33864240469722	0.795861966884194
3.09972057249377	2.25386507786529
3.51561207321375	1.19383501442315
3.17903529520378	2.4067323586482
3.04821519128695	1.07799924339878
3.58125786423579	3.35140225416802
3.56435718550945	0.0202853199628003
3.55476572256165	2.3870165974839
3.55476572256165	2.3870165974839
3.9999999999999	9.06569700579593e-14
2.97750669980368	2.0396884629492
3.14919339095958	7.33584669373598e-14
3.9999999999999	0.574556110522583
3.57796358352734	0.238332743480685
3.9999999999999	0.574556110522583
1.68576244526132	2.74600257387143
3.4655424483455	0.203874706446003
3.9999999999999	6.72719565801117e-14
3.17903529520378	2.4067323586482
3.99999999999989	6.40685300762969e-14
3.21638262289021	0.731659815315738
3.14919339095958	7.33584669373598e-14
3.21249863699388	0.880965419567008
2.32738003060277	1.33818255194712
3.07626366774229	2.01692108768844
3.9999999999999	6.72719565801117e-14
3.62204022075558	0.417740374231975
3.34098823073858	1.5955454542659
3.85528389839381	2.84218926929261
3.14048409695324	6.50295580274414e-14
3.56868393063548	2.9470752076546
3.26166269944054	2.11473831603877
3.4669969129939	0.459433356588791
3.80892786836445	2.18061716417823
3.59254692428473	4.28848472169671e-10
3.7225900258144	0.183342718192769
3.99999999999989	6.40685300762969e-14
3.20981400451377	0.591894020758756
3.06675127927938	2.58696461149244
3.9999999999533	5.68243825124242e-07
3.46987178632908	2.44592176069908
3.99999998854773	2.40695735123458
3.12121462718279	1.79340718230727
3.99999999999896	2.46740611427323
3.98243819607437	0.0242400159730385
3.40198476936616	2.35896244251968
3.06675127927938	2.58696461149244
3.99999999999989	2.19466483574247
3.99999999999788	0.596372075894953
3.99999999999988	0.333704359097519
3.99999999724663	2.92091689733574
3.9999999999999	0.220481013904966
3.51372136237303	0.329576440367743
3.53244655525306	1.45892125553467
3.98348653820471	1.1892085992546
3.26180755769306	1.26256320355564
3.10114832207833	1.05802798887267
3.22358706961091	6.40685300762969e-14
3.98008135401876	1.08275586730825
3.99999999999989	0.901653017223125
3.24658631510371	6.43888727266784e-14
3.58773500643729	6.40685300762969e-14
3.99999999999989	2.6191107229844
3.9999999999999	0.649783979124353
3.38771431960579	1.72763495180122
3.38669122664873	0.652878910809486
3.22358706961091	6.40685300762969e-14
3.09453854934515	1.59820449788808
3.28409046877651	0.307216044118887
3.68529816020834	2.08914884369703
3.99999999995844	0.858757056271701
3.9999999999533	5.68243825124242e-07
3.79176910261762	0.940421837123177
3.51631450800847	2.73672814068911
3.67798213120747	2.00101079500702
3.09453854934515	1.59820449788808
3.05151928100541	0.919203719782949
2.91106317811251	1.01102405702533
3.9999999999999	0.62234287041622
3.96230696537541	1.21907315833715
3.32172826343179	1.63886079852281
2.97468179654941	1.20601546992062
3.85528389839381	2.84218926929261
3.26512706848992	1.56164959102038
3.89073174024328	1.70435079881322
2.79206829618843	3.12306640310517
3.98243819607437	0.0242400159730385
3.6300491993755	1.78553797112451
3.64822187985224	0.133484773212743
3.4669969129939	0.459433356588791
3.56868393063548	2.9470752076546
3.10114832207833	1.05802798887267
3.58773500643729	6.40685300762969e-14
3.25119543743845	1.87361952010773
3.61886614034317	2.16789414758845
3.64304698317205	2.60846966270569
3.99999852840626	1.23153873677502
3.44400311828056	0.885811639806636
3.59666185084478	2.44188477694506
3.34013596459382	1.27126610727544
3.58385092329904	3.37681716167298
3.09453854934515	1.59820449788808
3.26180755769306	1.26256320355564
3.99999968709241	0.321018645775248
3.99999999999989	2.19466483574247
3.61592811640835	0.258362047973535
3.771240066563	2.67146664048432
2.90944186182549	0.91076773602267
3.86350042064938	6.75922992304932e-14
3.99999999999988	0.370752206359073
3.99999999989989	0.928142105823572
3.99999999995494	3.11474240120089
3.07688621144854	6.40685300762969e-14
3.80892786836445	2.18061716417823
3.35643023576372	1.81606727037907
3.86440723170752	6.40685300762969e-14
3.72580084615037	0.788461933337519
3.34015358471536	2.17933981858121
3.63075380116104	2.56875475797914
3.7210213633011	1.88501898271327
3.9999999999999	1.59768644428065
3.12900891506571	1.07917475097964
3.37301375015984	3.23418792012799
3.56382104771713	2.00930920919956
3.99999999995844	0.858757056271701
3.05151928100541	0.919203719782949
3.13734366719243	6.53499006778228e-14
3.35643023576372	1.81606727037907
3.57771044150858	0.871454490659764
3.26180755769306	1.26256320355564
2.93798340753137	2.29569972375559e-09
3.57883087501895	6.40685300762969e-14
3.65360488366126	3.7914968607665
2.62738901155354	0.541104857367828
3.06008714484853	0.669441687041466
3.35829254150206	1.64358558328262e-06
3.51217300455726	1.68584630348277e-05
3.99999999999957	1.20565281326796
3.73913399327243	1.74216129414354
3.46410517097479	1.21321781549026
3.99999999999989	2.19466483574247
3.616868694061	1.40298086448996
1.70217286851778	3.13421167290268
3.68365236616903	2.47029277931051
3.99999999999989	1.9975150616092
3.57536538701881	2.82276089667802
3.58231181376473	1.18526780641147e-13
3.56766077360499	1.84690615603668
3.57771044150858	0.871454490659764
3.99999880189133	9.4501081862537e-14
3.20981400451377	0.591894020758756
3.99999999999988	0.370752206359073
3.57883087501895	6.40685300762969e-14
3.9999999999999	6.40685300762969e-14
3.68365236616903	2.47029277931051
3.50304420866113	0.355925840808554
1.70217286851778	3.13421167290268
3.57883087501895	6.40685300762969e-14
3.99999852840626	1.23153873677502
3.59663325727545	1.11510074651777
3.67798213120747	2.00101079500702
3.07688621144854	6.40685300762969e-14
3.67798213120747	2.00101079500702
3.30920725515355	0.620600206323534
3.58385092329904	3.37681716167298
3.46685580084459	2.32202098018709
3.9999999999999	1.37515737181203
3.57940232482768	2.32821030786544
3.21960315991161	0.000368788398269509
3.45997582101414	1.74952692118716
3.99999999999988	0.370752206359073
3.39543750506471	6.40685300762969e-14
3.63318547183713	2.89659493881693
3.99999999996636	2.47815924964049
3.45818731394133	6.40685300762969e-14
2.91816058332753	6.40685300762969e-14
3.38211606018954	0.139441307166184
3.3874078469132	0.316586446667233
3.46685580084459	2.32202098018709
3.99988305663561	1.05467180409498
3.58231181376473	1.18526780641147e-13
3.65360488366126	3.7914968607665
3.41825198134981	0.733526436441837
3.23947121471726	3.35337342028155
3.27906780478312	2.62781540769636
3.28366335244705	2.01897976471199
3.9999999999999	0.430624065314483
3.37288799071189	4.17796136594784
3.99999999999989	0.974780173346691
3.71233243773896	0.0854098361725881
3.35829254150206	1.64358558328262e-06
3.25119543743845	1.87361952010773
3.9999999999999	0.220481013904966
3.57940232482768	2.32821030786544
3.99999999999987	6.40685300762969e-14
3.41247144861449	1.8305999726912
3.35643023576372	1.81606727037907
3.12121462718279	1.79340718230727
2.95794386091127	1.74380184099947
3.34013596459382	1.27126610727544
3.25861540275945	2.1957464533957
2.79206829618843	3.12306640310517
3.99999999999989	6.75922992304932e-14
3.51372136237303	0.329576440367743
3.74471032992288	2.87315279928928
3.40139419265276	0.907247375073726
3.28409046877651	0.307216044118887
3.20844595369795	1.07840922683909
3.99999999989989	0.928142105823572
3.27594834956602	0.735201313651748
3.38211606018954	0.139441307166184
3.54067423860369	3.5128356071598
3.43495747049117	0.395059982718778
3.22358706961091	6.40685300762969e-14
3.99987882908512	0.79939704498937
3.61592811640835	0.258362047973535
3.75603063975085	6.40685300762969e-14
3.65801590824181	2.7290676170861
3.99999999999989	2.6191107229844
3.99999999999988	0.370752206359073
3.51887703336507	2.6900964394881
3.98243819607437	0.0242400159730385
3.9999999999999	0.649783979124353
3.9999896319414	0.650805822811733
3.9999999999999	1.59768644428065
3.77525320227997	6.40685300762969e-14
3.38771431960579	1.72763495180122
3.99999999877327	0.983096683792952
3.771240066563	2.67146664048432
3.46987178632908	2.44592176069908
2.79204337777935	6.36534123436721e-07
3.37288799071189	4.17796136594784
3.74471032992288	2.87315279928928
2.42631065033043	6.40685300762969e-14
3.45167512328403	6.63109286289673e-14
3.73038184216332	1.09942355828412
3.73913399327243	1.74216129414354
3.54067423860369	3.5128356071598
3.35627728952699	0.581763218873716
3.34013596459382	1.27126610727544
3.29825442144721	1.69150711735352
3.99999963578329	0.897167171029567
3.68529816020834	2.08914884369703
3.05151928100541	0.919203719782949
3.50304420866113	0.355925840808554
1.85948083504619	1.06228087701065
3.49051150195297	2.27728537340748
3.86350042064938	6.75922992304932e-14
3.96230696537541	1.21907315833715
3.48571807372524	1.95424393199146
3.99999657140611	1.2417306906063
3.51372136237303	0.329576440367743
3.9999999999999	1.44325794190431
3.34015358471536	2.17933981858121
3.99999999999989	2.6191107229844
3.25119543743845	1.87361952010773
3.99999999999988	6.40685300762969e-14
3.41247144861449	1.8305999726912
3.69795109990698	2.02857569536563
3.9999999999999	0.62234287041622
3.66085628887096	0.522054307955782
3.59999995472965	1.96446211010758
3.9999999999999	1.59768644428065
3.54783662267777	2.07441920030956
3.47281157268074	1.49336765860083
3.99988305663561	1.05467180409498
3.89073174024328	1.70435079881322
3.59999995472965	1.96446211010758
1.97977065490909	4.99999999937451
3.9999999999999	0.62234287041622
3.36960627061554	1.89610689055501
3.3874078469132	0.316586446667233
3.30392404335244	1.79003981187238e-09
3.44400311828056	0.885811639806636
3.34013596459382	1.27126610727544
3.39927444205605	1.73910961380051
3.99999998854773	2.40695735123458
3.99999852840626	1.23153873677502
