# Supplementary material for: Diversity of spatiotemporal coding reveals specialized visual processing streams in the mouse cortex
Source: Nat Commun. 2022 Jun 6;13:3249. doi: 10.1038/s41467-022-29656-z (PMC9170684; doi:10.1038/s41467-022-29656-z)
Supplement: Supplementary file 7 — Source Data [file 41467_2022_29656_MOESM7_ESM.zip › source data/Figure7C_C1.txt]

speedIdx
-0.00641168473565186
-0.418219233336434
1.49999999999998
-0.723736454583891
0.034388834616816
-0.222544457371142
0.293939100306716
0.589124745371451
0.19973732748636
0.461187658590588
0.306504437525859
0.10321277083281
0.746156490782299
-0.241000595370009
-0.000679202800507882
0.0143940908356111
-0.191690476984202
0.852034640184989
0.150672088001579
-0.41128706981433
-0.245391547721963
1.49951391516215
0.927481501233632
0.0734394873305183
0.551696029344986
1.0348738823761
0.704165729195086
-0.393256913010154
-0.300294872539933
0.976338923583006
-0.862647569958268
0.040790308102786
-0.450499797019628
-0.67382705271884
-1.28643930913933
-0.340638051882399
0.456329246277479
-0.147940399009813
-1.40332013846156
0.459073641506873
-0.845458983628298
0.851794636960239
0.326402982714386
0.902634211534314
-0.503242431911208
-0.352149574907985
0.414543787105382
-0.636002486313638
1.4999999981793
-0.427692603323449
-0.207549621675898
1.06163171212381
1.49999999999877
1.07854901569498
1.13831654911605
-0.814088990448651
1.2635102910723
1.49999518161379
0.987707403323746
1.49999999686882
1.49999999999926
-0.43487178377289
1.49999999557108
-0.605723355850613
0.471639028468926
0.964630098023514
1.25612350245068
0.302601855452169
1.26515497409738
0.886931496309871
-0.0798217382123233
0.922350558405872
0.949226889116346
0.807347182179703
0.605230169071
-0.0434790241939394
0.686452024457867
0.424028834518603
0.263011862028683
0.602001511696968
-0.324066152147924
-1.49999999999998
0.85326752234774
1.499999995052
0.957993704525716
-0.260643512483706
-1.49999999999998
0.267820593107593
0.687105079559755
-0.843672048807114
-1.36792025879846
-0.578067367315923
-0.380425524544841
0.943050053354373
0.0875537954730323
1.49999999999998
0.719497945368563
0.773479238718008
0.802479066720374
-0.898695297826776
-0.0479853470922606
0.481204162052892
0.245981515053267
0.310731134957579
0.619784838736735
0.614326938270545
1.49999999999757
0.671339443064902
1.4999995013342
0.275598939686961
0.229539775445567
0.54489967649458
0.456588540099958
0.584899857597723
0.405834176534244
-0.173016920030668
-0.0018753435846437
0.251824514484422
1.49999561389846
0.529490072298031
-0.836448030619101
1.49999992985789
1.49999632303605
0.844814836326156
0.00156995837630244
0.691578923813379
1.01064638575126
-0.386169405474286
0.230221335692621
-0.0118072851402003
0.380968212169623
0.150766783727983
1.49999999999998
-0.602078037384718
0.46466976003763
-0.313147479040019
-0.19365844836545
1.22622850490629
0.453787590418469
0.968789384632839
0.872387570042803
-0.867432500797551
0.936696829293102
0.283735815363809
0.925744192763866
0.94011606092519
0.240185906781412
-0.450686342736754
-0.0798490157808284
0.226720658868544
1.23617320259263
0.469209104600094
0.465674389573254
0.301753975976688
-0.10134968111763
1.33548503855372
0.0472884776059999
-1.49999999474168
0.52293552526674
0.419048020185744
-0.023529315308915
0.338440010182635
1.32668651169989
0.9286423573406
0.886854430954713
0.000692388389337488
-0.0853430163305699
-0.0679088234095498
0.205084837078889
1.49999994344213
1.11922498932783
0.803802889512723
-0.0304486560394878
0.755847229509338
-0.126626234846018
-0.377161093424189
1.21168152777104
-0.30863285090816
0.407110479848721
1.05455446004056
1.04936847558153
-0.611497796116669
1.18684353990281
-0.600942916431326
0.323846399556472
1.49999999999349
1.49999999999998
1.49997883496592
0.19489651805496
1.0588143245867
1.30043752966502
0.237028763370073
0.704572461667669
0.751942666774639
1.14620907461746
1.49999999837859
-0.130372899034132
-0.612530250601799
-0.478779402804082
1.07702801912176
-0.286489036661794
1.49999773385158
1.31937565369097
-0.325221410384904
1.43820976287006
1.49999999904283
1.38690434407379
1.49999999999998
-0.205479504923048
1.06527032557397
0.986240861375285
0.768938945316593
1.49999999999998
-1.34954535339309
-0.257023291214279
0.288274809801441
1.05996764248111
-0.311945614763617
1.02066261300202
-1.49999331933234
0.00707101098463834
1.07002324805214
1.08873011795438
-0.122251152641882
-0.297983073968323
1.49999999998247
0.552289186410123
1.49804377017631
-0.107410549319373
1.15258364037739
-0.0709883284870212
-0.794523938652866
1.0324516611639
0.268933198481203
1.19422658560416
0.246015009363597
0.60503801707492
-1.12553447927456
0.195097519249262
1.01895704645691
1.49999999360077
0.749986142389249
1.49999998141725
1.49999982717515
1.37577008412287
0.672322375859968
1.06522897681076
1.499995475192
0.682038858424042
-0.494974156658828
0.711015509624618
-1.49999998016494
0.515480752827819
0.0609443825399692
0.986699786723252
1.49999992064625
0.00269650057006214
1.49999999999998
0.759117529965318
1.49999999999998
0.568075283137421
0.429888365523851
-0.248511140387389
-0.282547940633435
1.19822656433651
1.44638654094297
-0.951666194826879
-0.311899678899734
1.09930944956053
1.49999999956829
0.446394837483533
0.660660887261877
1.49999996202054
0.187201076924579
1.49999994347416
0.20320028912953
-1.1604243429322
-0.911408263326015
0.717485455992448
-1.2438078907233
-0.14771363201225
-0.924789004235966
0.931981022296435
-0.166149385760082
1.49999998943558
0.316905048172558
1.15921923996459
0.196947710198801
0.187358621254911
-0.0404776638838938
-0.107302797131323
1.36439118245793
-0.582065097384731
-0.310174282704826
1.49830283650028
0.134300670784639
-0.382460935431412
0.777170360980114
1.48303179324515
-0.204991100907279
0.794294523166473
-1.4999999999857
1.29966160217783
0.605483570291601
0.812638293145157
0.940021726646379
-1.08088848124558
0.112528580756161
0.698291092098663
0.409627920391525
1.25112984147741
0.7935010491402
-0.193631125928837
-0.276465091560463
-0.476141296524095
0.771846363645995
-0.246692020419658
-0.639957831712774
0.77244912170126
0.505907118474008
0.688486612006304
0.122571096883929
-0.688565093697041
0.8704894765637
-0.618476885421504
0.180381867658252
0.146500174648707
-1.49999994780405
1.11513609058624
0.535457406044288
1.22806728332514
0.696254138270058
-0.596099333280261
0.271418958709715
-1.49991131980563
-0.676847565406752
0.39347885866156
-0.945866358816368
-1.49999999892721
0.621728735040153
1.4257266527996
0.378267020476381
-0.242368105353936
0.161965579756551
-0.90705387148523
-0.821502904276871
1.24631465349385
1.49999986066979
0.752143440322678
0.245619568351598
1.49999999878479
-0.0606732596039615
0.0659032446505968
1.49999999998246
0.672634695632307
0.373903469600378
1.49999999859235
1.32620041309813
0.0671495177269689
0.581109294649125
-0.141165050274817
0.177563702839367
0.763045786850873
0.102223726935363
0.426071075917387
0.2497587453222
0.232850349659696
-0.0743661108311955
0.0713946255969335
0.332921011112683
0.0923983063735164
0.214071514105376
0.893622518483762
0.438102001761678
0.438596942245776
-0.209935686708268
0.0803796129303738
0.45785410866725
0.676951686895261
0.678300180830723
-0.0936804117849732
0.20879733083349
-0.579648841282014
1.49133033763706
1.20662334709502
0.803279117858804
0.0635202198426133
0.29778553617852
1.49999999679511
0.225505875600573
0.132253672837204
0.291296239799719
1.19353985230747
0.18138805518179
-0.874165131611533
-1.14163063292015
0.256605452608382
1.49997521617161
0.300838328027367
0.561105419998557
0.433880190177084
1.03205196565997
1.04650748006724
-0.00953126594801874
-0.0135633867579
-0.133932005346895
-0.131686836469743
0.197749871510142
0.597469590277842
0.234345584108666
1.00598223744749
-0.464381399948574
0.604192149395814
0.865405700469738
-0.277003033899079
1.49999999926078
0.18240094171671
0.792048982499722
1.49999999999997
0.644219740914144
-0.0498734582475013
0.677122409332659
-0.499282018092968
-0.0504057790851148
-0.867625776635855
1.35984044112669
-0.849663968824771
-0.88443696551133
0.455609811356612
0.021708904798042
-1.03067593386335
-0.309230253366285
0.471276501229044
1.4999999155083
-0.6285246297022
-0.690231954664716
-0.306012399517328
0.25580053507674
0.563135699594008
0.133942084372543
0.573386389388268
0.850099043637686
0.203787570878683
-0.170173098519141
0.229560389707708
0.172007105097333
-0.441784803370469
-0.30150209945765
-0.45346092318802
0.15797220743488
-0.663104968427971
-0.734238623084567
-0.0838880228517869
-0.746459570375729
-0.00180844333045671
-0.409619030898364
0.324651762095556
-0.0728919919828594
-0.576670750629634
0.524485323599153
0.193039981711381
0.223051095133433
0.490597188346022
-1.49999998934626
0.191098662743182
-0.682358147934336
-0.318893211358144
0.932471245925537
1.06183099797696
0.864861768019465
-0.686299354823364
1.21342444005425
