# Supplementary material for: Diversity of spatiotemporal coding reveals specialized visual processing streams in the mouse cortex
Source: Nat Commun. 2022 Jun 6;13:3249. doi: 10.1038/s41467-022-29656-z (PMC9170684; doi:10.1038/s41467-022-29656-z)
Supplement: Supplementary file 7 — Source Data [file 41467_2022_29656_MOESM7_ESM.zip › source data/Figure3H_V1.txt]

peakSpeed
6.40294869220055
3.94936413486833
13.3033072582587
5.86819738397944
4.60880053183955
27.0363142216641
6.22640589120954
4.86044623136949
5.89387023147031
6.69847075702475
6.03848023018794
3.16307628019909
2.84830254662453
0.0976562500000113
1.94794109629084
2.59897135861323
4.73947985749853
7.02363477635037
5.0950361684726
1.85544455299076
2.07783969547134
49.9999999638965
15.9915978431983
0.0976562500000111
8.37924993203724
4.78398249028728
3.46321836551327
1.61193676496886
4.32242660081785
3.10135569992383
5.91462758328949
6.4875384876252
3.01784349731715
0.0976562500000158
3.84649682832499
2.77057862411518
5.79411103241676
3.23868688131011
2.59614338411597
3.53724062265092
1.7724808325676
2.11666361142238
7.36391147640466
8.25236894868907
2.99146885362865
3.36640084734887
0.458180859398085
3.45246352841307
1.16222874631884
4.1105497562271
1.972155247204
5.68250366410946
9.32853359865042
0.0976562500000148
4.33193117565257
0.44256422679108
11.9356960343325
28.7336843274485
4.29689835199073
10.0307505041332
4.14587323835805
0.442624721370468
0.730460755627841
1.89429652944949
8.00821911390473
0.237781084795225
0.766848029299225
11.0924497667521
0.43844046181103
0.0976562500000214
5.04114564244001
1.75946971115875
16.2715506331241
2.23827304046978
0.363334984484693
0.0976562500000112
0.471121549296915
3.67223331339864
1.22700448960353
0.097656250000019
0.0976562500000182
0.199960568263939
38.6858067348156
0.423858553483146
1.62736423739086
22.6801297233567
24.8150785017095
2.98085505604862
2.41688185685495
0.816559209554412
2.20425630099169
0.402322768763317
6.04760871443778
6.86307111332204
1.16583692903923
3.06569454957345
0.315463420186065
1.73768821435089
0.281676454888471
2.00783772669574
0.279400004984135
1.57677918365496
1.2574824083668
0.328583760809501
3.40037825331263
6.53583927442144
0.125325235253114
0.318755127349348
0.33454698456139
1.29442785274314
26.2825655501557
6.10418688992878
0.908024746188879
6.95022593171057
3.07361524078517
3.24501739108764
3.79972259141576
13.8652081639827
6.73189560637846
49.9999997584194
2.00334215885238
0.823941870609615
49.9999999999443
8.83902447025823
0.14330375021644
18.7462044919962
2.90724713590951
1.60529210479709
3.35115672289999
0.855404683930933
0.673361909497489
27.5270663996952
0.285768219388771
5.92123865406004
3.09442347916854
0.148576527406442
1.71825836130863
0.756515849026796
0.928860961792296
2.37759161423347
18.1349544972178
2.75726304883374
1.46380020462997
0.74436473949715
5.36540464907403
18.6445128091824
2.013683748354
1.3006675084923
0.888322118554609
3.85600416366608
9.65650955106097
0.815491995452249
4.16910822317911
49.9999999999432
0.926182911251092
0.479180195542972
0.292738224710583
0.894764467966489
0.464860904743667
0.85274787887732
2.69484018495381
0.372907628713456
0.671664261015449
0.323130647992058
5.44708430430126
1.11905884928226
0.677007892485213
49.9999999999444
1.3616620336668
0.0976562500000111
0.17815947157221
3.73267588185169
0.0976562500000112
0.408183504505254
0.790443880646063
0.949889345627614
0.445796195160573
1.12735552864834
0.114250757350326
0.160174147554568
16.1865973510432
1.13658567877695
0.201314592168366
0.433331274297849
0.723511991885477
0.168523285846485
3.50376752333837
0.276487411345673
0.104601786607135
3.10778335799069
0.665011174653978
2.64718553975576
0.421739895023494
0.427048505141805
0.10029949964897
0.142163786685458
26.9608697441318
0.857606442932231
0.216931612762586
2.55195218076388
0.365893179701441
1.19878945838388
0.140842942693193
0.146669268892589
11.1404628312175
6.45822848278074
0.818721805747062
2.51050910460718
3.62934889230481
2.27113914338486
4.59011535802902
26.2813766409866
0.613735990742951
0.801207127320692
3.96276305810141
0.351967765644852
2.04135709905583
25.7139965139172
0.767213141417724
4.92720366934784
0.318343151479254
0.0976562500000113
2.53386529830146
0.0976562500000121
1.47518249871217
9.89172303057409
3.44394787119229
0.766220142616882
0.293466981678533
0.27691323342279
0.218716342047101
1.49505336786791
0.311845075005628
2.94850254958568
0.097656250000019
0.533193382053842
0.648594935574333
1.46263637799114
1.30342251492514
12.5565772138672
0.301834761090582
0.287678558441767
0.0976562500000121
0.272420399296405
1.37900138333803
49.9999999851174
0.339383432336127
0.152399870678677
0.315363476700055
0.285781420380649
0.340965143070115
0.671748912902876
1.48968060867476
4.56883517918899
1.87891318158959
1.29810233014179
3.93402104973324
3.58446422677911
1.39934113236095
0.340723568946747
0.141928715347247
0.758826562340793
1.20627557152681
5.67398702079615
1.03993162156149
1.45186801638064
1.30472551421353
1.07714708627344
1.34933471420917
1.70151953400794
0.44366817979614
0.684394718927134
1.41501605213932
0.510396040034928
0.621403442443611
0.571339069923038
3.05511144581016
1.06079484022668
16.467554786193
6.40440546847786
1.64046201725775
2.86170403015094
0.20089731049857
3.25812669011448
2.15593080260543
1.26117654268718
7.21081135804744
3.01785781107185
5.15802169146455
30.8777995519694
7.96945838046661
4.92980214200673
5.79693047746142
3.12500000000021
0.631022642087098
7.11571430016215
3.72610525517862
2.84937726690554
0.229576352858231
2.79445467613058
35.5878503428222
1.03756126921625
0.689612895858182
0.0976563074293606
0.530375209322629
0.775157890963098
3.88542368104719
0.0976562500000112
0.469439516723574
3.55571791561041
6.48925909972996
4.2241242467815
0.0976562500000112
4.19330452297079
6.95613028246514
1.9235546832798
3.26441230755589
7.24910518066168
0.217640622065067
3.39163955736928
1.64087131226535
2.54677565814485
3.08537510698597
0.83798071263754
4.40114050422359
3.12500000000021
6.71049937516938
4.49649796690719
1.36944019057827
10.3812687922277
3.64096871225222
6.13839534976545
4.58724528485512
5.21638714248911
7.46172567392932
0.097656250004364
5.02470639407579
4.77678165964503
6.37547466251829
4.68190746138039
3.2315408465919
1.47982591452095
0.205770923892518
3.63779437581385
2.04928550344274
7.42575895861334
0.0976562500000114
2.64413618526692
3.01999265282725
3.35339817467946
4.08207357156108
1.05455670654754
2.90189447909203
4.33222357124985
5.17421390378429
5.27267932005261
6.81351007165586
4.6360604356533
5.63546919515141
14.1146465608796
9.0439877100463
25.5451104885754
0.542879630404537
3.97818922378347
0.291100251611297
3.27389928240788
2.88773052191874
0.908250004878369
0.873295770076815
49.9999999999444
0.275075319161102
2.64274571643652
0.809185011747784
0.638646187843028
1.28578107601331
0.145315162879411
35.7999125149036
4.07588570110577
5.53901530383616
3.5869758768058
3.60681765636124
1.15291559786442
2.21884709483442
7.07198578240576
4.0605719557147
7.42178408810766
36.377121761151
7.08519316599009
7.53937976157455
2.42971777302361
0.418821611138632
3.12500000000021
0.624899086627686
0.582786347338905
3.28794163115058
1.49215962620602
2.24688399091482
0.108715131676902
8.36635872891321
1.62649159695822
6.71832530624461
0.650069250150864
0.894376358386918
1.94641011369359
0.280458509065581
1.56249999999833
49.999999999908
0.665899505015271
0.151015180148582
41.2407516341771
0.232168086417103
0.332054210963538
0.304619779644733
0.314968292396668
3.58065150377628
0.419225128104232
0.675637593965054
23.6268928631314
4.02650017540063
0.384704850640407
1.00047287851374
0.490312927312603
1.63084665876065
1.00701708116478
1.0274725547759
0.46208121177123
0.0976562524910992
16.8218151802007
0.737302967773613
0.123166770538897
3.11528322191296
1.20005420843932
1.18714236584659
0.68997868662474
2.64834920337653
16.4448079886335
1.48837316371827
5.67849414724972
6.05769918196355
0.0976562500000111
4.41530843454127
5.04182504818859
1.19177357188604
20.985870961172
1.39474563160736
16.2676239666977
1.65784996781942
5.77772509120194
3.34984689356638
3.24236297469734
13.5962379135101
0.791521674978469
13.4227132100524
0.801140079377925
12.4110183018352
0.160802348027335
3.01073347676892
1.48029401378704
0.5402054378943
0.15838128961197
0.0976563477240948
0.418017334776796
0.42057713233488
4.40336834963887
3.02576789278524
15.9520571854843
1.64493643576387
1.39949068770745
0.102425015893479
12.0544543350443
5.61477473882946
7.76570697925775
0.898671173912424
11.9477492345582
1.20668804883099
1.53366959972138
12.954590992294
0.569221473169694
2.71857539446806
0.363982788437094
14.5564949644626
11.6646870917295
1.38357808388587
3.20550396693183
1.70827457100292
10.6587143191958
16.9407060086955
13.9552871110599
1.40098951789916
2.03414849075934
0.121782152231345
1.84777121448605
1.62937123623147
1.45996701696424
1.64842572249897
14.0424739959905
7.94476781313096
15.8533971503944
6.17926670652726
13.8467788561255
36.9758575094331
15.0079657819996
14.6199062128756
29.4616972877255
16.8242584526299
2.05928726526335
25.4112687658467
2.32609388185769
0.863803786797847
1.19334978254379
0.899116887648393
0.892699142974505
1.22749104798211
2.80573238592916
2.81559369793354
3.49789139149922
2.7969696395239
1.47763158156106
0.726321831272742
1.55382097822214
3.10214659203167
5.34122725901686
4.37606323464297
0.203683166760358
4.34069809897855
2.32931266690892
0.16209156178449
0.583472860713577
0.578018229551196
0.806156912377877
23.8550994108485
4.66402474309636
1.3266914273348
1.32612314499145
1.5861894728021
1.98709192597746
8.38601487559935
0.590588962861361
0.807987416140987
11.3020688984637
10.8451294794757
1.92711896403462
0.584808360583445
4.91088333828246
2.34057148196901
1.32673532970085
0.910882057820166
1.43776931587535
1.06360725508951
0.0976562500000158
4.47399149460106
1.65429300545204
2.76630889874147
4.24143623519992
0.88948075722322
2.24966532617752
13.222825143531
0.935308123423455
17.3503411032735
1.27821016710894
0.726197990099474
2.22566816854673
3.84979451778998
0.698184053125678
0.0976562536912384
1.49608673987455
3.60083638416659
1.17486351811639
0.964295757926675
1.48193630561779
3.44209892791053
49.9999999999443
24.6538215716547
2.13830368158609
3.74610058592389
25.5838208840908
8.77347692901455
1.34280100888738
12.0121679545871
3.99996257256184
2.01570131753254
1.34021088404661
0.648393449723426
2.25526046761482
3.15756201694738
0.896080585494451
0.576844282154435
2.22772815645974
0.170108631364121
1.59532378483554
1.8558093582357
2.11186182063304
1.56670571433172
0.0976562500000114
3.23761937223539
1.35156550380589
0.727155934012869
1.51115821512323
0.640479580698881
1.47149384422101
1.53696162621478
1.28427737296876
2.57005489416222
14.4253275397968
0.0977723872947319
1.05831347050737
0.24537420070186
3.14751950924596
5.73682057681297
2.53807331261636
0.115958602722765
3.49756234489915
2.94705829047059
15.4221827482622
0.340540516179083
0.0976640480133993
1.17717106201802
1.05658669557745
0.0976562500000182
0.636490363771056
0.444498203554586
0.887786727161225
0.833710478402961
1.84177670189344
0.879587492499133
0.0976562500000111
0.0976584488046525
1.56249999999816
1.11366002719575
2.76765781435814
0.789456419224899
4.07388238935425
0.947514171059189
1.03143293410864
0.562339464099039
1.13850168754172
0.685914020627069
1.11578363443479
0.529420780818957
1.67120526370049
0.0976562500000112
1.15940912496256
1.68688874337883
13.5885389509612
1.77561725404685
3.93596939718363
15.9713821180155
4.3704367017754
13.6945372501892
0.72193120328126
5.08959024598019
0.216543368886824
6.88979226598392
1.47360022750162
2.16610714151678
0.897663940592411
0.829281781322638
0.394916589510876
0.111734824491478
0.320340285236571
0.633129917414189
0.304806868864406
0.271009858889779
1.24285732235527
0.20245585465393
1.62721212506422
0.682517211355527
13.4654098060195
0.654496934143909
0.493998239448176
0.964419873910795
0.710041955247158
0.596380183320489
0.239581274962981
0.392183350914358
0.443850354306364
0.459352046694731
0.325626072547421
0.635839062172941
1.21510527544445
6.24497775246956
0.128120526759461
0.243886787794785
0.289153952781295
1.41281372875001
0.135980246697932
0.15810617826614
0.236250923204102
0.192990583418555
0.224826018384288
0.181485566539303
1.86005560208954
3.83374876011702
2.54199667826568
0.792922332668896
0.7309713484257
9.0129375236811
0.39755267340996
9.21553263057018
0.443002914795322
1.20674361340178
0.742793410316585
0.098207769264643
0.0976562500000114
0.329350084943739
0.788315219096635
6.44318998304555
1.11539345610926
0.0976562500000111
1.11973685929274
24.8932219185618
1.53369307301623
10.4106613714748
1.61532928271992
25.0226027984558
1.83253007262657
3.15086671580029
1.14807826179453
0.573948229335972
0.291508667359745
1.46986357858845
25.3936467138871
0.774871249841541
0.560524889546867
0.133818148472992
11.5510024283681
8.40503107463205
5.35723088032194
4.99657363951082
3.54918365750389
4.76294036222011
28.5768847921261
6.92432769316347
1.56249999999832
0.63812776601089
1.00497984927421
49.9999999999443
9.59135926257809
6.89925997302867
3.57049141964201
3.28356783048607
3.11198333899561
4.48464242771522
0.848684518209798
2.60336895585895
6.78302361963271
0.705198740255097
12.9117650831026
1.32141511414214
2.36392856098796
4.12075178548977
1.11094624081337
3.38026065562919
3.54522806904134
5.04361947405873
11.7939241494924
13.1405547982951
1.39149459250499
2.96163438979028
5.28131754513695
2.69857910813728
2.63249896712212
0.0976562500000194
1.64067526193773
2.64823790694218
0.0976562500000111
2.73439702485561
38.5741919595539
4.27081773325893
2.73936988278486
0.0976562500003409
0.0976562500000207
3.83461205627407
3.1046375651248
3.55376230026398
0.836574197832305
1.03605213088564
3.91687427017902
14.2511581208559
39.54463358591
25.5024439785732
0.524962768675989
0.0976562500000111
11.7915614159323
8.62534240616087
4.15814996293928
3.30089876765801
0.230431343314894
4.9460710256527
0.890087684620562
0.952514405159029
9.27980088006928
12.9716936545059
1.27987051304793
0.5983315621472
1.50279240846476
0.0976562500000125
0.793907110904452
0.61459723305177
2.01159208545528
0.756178079026082
1.39027963658362
0.746749776971664
0.99753439326973
3.62159997630929
0.561723438761443
22.8555219406755
3.22089542786524
13.2552140194694
17.8279033732648
0.206480337572029
1.56256576083623
1.24859862814171
0.306656120431945
1.07981304872355
0.4880773557919
3.27883552280613
0.198235783039531
6.7654774261891
10.0607392688965
1.8390499283091
0.906310033550133
6.43063962784047
18.316157508213
0.359602169234904
5.56256527081855
0.586698304352419
0.942930557472304
0.0976562500000129
3.08334549390618
0.584892110062742
0.889189216335887
2.77894970181935
0.0976562500000204
1.49710018143615
0.73975816695533
1.2273070705644
0.0976562500000112
0.941340518419197
0.34614544076536
0.858840612071334
0.883196156479558
0.78673370456059
0.324090658058119
0.761009627044971
11.6627527716346
0.374160280691763
0.779808895392453
41.6725350224891
0.259123275692849
0.959547604635767
0.676449499399782
0.963009169555016
5.59640308899896
5.20919722639405
5.90421877245285
6.21938089001289
4.89657107024448
0.0976562500000111
2.61466144904182
2.74896946195001
1.91552855080857
0.0976664024777796
4.43662347464639
0.89659208552655
4.04256250902083
1.5624999999983
0.654622180715012
0.0976562500000111
0.942866720113636
0.0976562500000112
0.818885327956618
3.19003485411321
1.43155632422156
0.0976562503792219
0.885454901374511
3.5678388583392
1.25608365965417
0.394255698120939
0.357316430811368
0.347855173898148
0.418565049817374
20.7838447266948
0.86414388132003
14.9075832659851
15.9724623711682
8.15808704330301
0.763440270623544
3.33672154256485
6.65562870481934
8.17406008233373
0.977430782854653
1.03407856972564
1.19385222609712
1.48126399490584
1.33919519700479
19.6163157477047
1.56465088685007
0.207939461138234
0.16272681898496
8.20281165517014
0.90262519523549
0.978423438014671
2.60486049377098
2.20180017335977
1.52514041640315
1.20335393052268
0.597898488137686
6.61678111259762
0.593129442010758
1.73883175027025
1.16355050463985
0.611421277929244
0.0976830756541707
0.640826369970297
16.4571645264078
0.726161878112163
0.723367823907463
0.0978340831414799
1.46388380701013
1.50819443518443
0.573681341039268
2.58353031286478
1.20989864824296
0.514562417235998
0.781637335607479
0.221148222827401
6.39716306733079
2.05254233670064
0.944841626518796
11.1671430730176
1.4361529060098
1.51664286477452
0.81299763196594
1.02602573853058
1.25266407928613
0.957386288200148
0.789844040536466
2.27612411481526
1.40355433946529
16.3508915040838
0.805708987995329
0.855606787055791
4.75085664818297
0.714528312324574
2.9980762339141
2.42011244158085
1.44296647004218
2.02247356511393
7.32843892227725
1.70762553226164
1.25898807544273
6.36780270513667
1.25744816226057
0.76234159259793
1.09330616972548
1.21842515119991
3.3917870554629
2.38034248782359
0.690860700570109
1.72183988325384
1.5837521564785
1.17146468645599
0.530618859932015
0.92300078459218
0.696555790360504
1.43576202018332
3.35540947135765
0.567214874655888
0.707773686644907
1.22582713788969
0.495220491868393
0.662902512361797
5.50264191220306
0.68684086366342
0.3849808109897
2.59749767673182
0.488215328517935
0.27530443899653
0.792219970289646
2.46105893404845
1.65809496354179
1.3622616335593
0.853484230769338
0.762646882550205
0.642200875845875
0.533224076452966
4.18321375533504
1.05940332676169
0.490638825258114
0.834532402361569
0.445733473868351
5.27747465823752
0.539856187777902
1.39897300960433
1.42466917031377
1.28818798467229
1.47599951947828
6.96943837742065
1.78287173311945
1.64905391172883
1.6159761125306
2.97947152567052
1.76875132552003
2.06660773097399
0.394478682598313
1.73727369538559
5.40071422977028
1.96616049165401
1.66909332277243
1.72560337805811
4.97259698245822
5.29021375502641
3.59631907526777
1.31644530813113
1.43930963751035
1.26693981986724
2.92314527136802
2.44626710654119
0.505498194537397
0.422487384836471
1.73442838625196
2.10682863985072
0.79285805256368
1.28419793386604
0.663128999448273
0.213313272757598
0.235037688881097
4.25033167845775
0.654944912240197
1.95264339241677
0.66197832622751
0.158641591331864
0.409969111501125
0.261021465035395
1.07454585949941
4.40660315007166
0.867275013937915
0.650334018022839
0.38675769955652
1.15136425054824
1.03892956418602
0.891484813636366
1.55806927886528
0.724034304362667
0.55224499861217
0.167862522094287
0.83382264258183
0.153861910985969
0.87152523493285
4.12318947503496
1.34947049447786
0.925195035816259
1.26508972508654
11.4938983434038
11.36164533329
0.375548220262836
0.184872713866132
0.747159004655609
1.16812287546057
0.995899112167423
0.975562671247596
0.311235312263751
0.290767362727736
0.773066690331435
4.8259207634502
0.524273500419905
0.0976562500000118
