# Supplementary material for: Diversity of spatiotemporal coding reveals specialized visual processing streams in the mouse cortex
Source: Nat Commun. 2022 Jun 6;13:3249. doi: 10.1038/s41467-022-29656-z (PMC9170684; doi:10.1038/s41467-022-29656-z)
Supplement: Supplementary file 7 — Source Data [file 41467_2022_29656_MOESM7_ESM.zip › source data/FigureS6A_top_RL.txt]

Han 2022	Marshel 2011	Andermann 2011
0.0200000000000222	0.02	NaN
0.0200000000000222	0.02	NaN
0.0200000000000222	0.02	NaN
0.0200000000000222	0.02	NaN
0.0200000000000222	0.02	NaN
0.0200000000000222	0.02	NaN
0.0200000000000222	0.02	NaN
0.0200000000000222	0.02	NaN
0.0200000000000222	0.02	NaN
0.0200000000000222	0.02	NaN
0.0200000000000222	0.02	NaN
0.0200000000000222	0.02	NaN
0.0200000000000222	0.02	NaN
0.0200000000000222	0.02	NaN
0.0200000000000222	0.02	NaN
0.0200000000000222	0.02	NaN
0.0200000000000222	0.02	NaN
0.0200000000000222	0.02	NaN
0.0200000000000222	0.02	NaN
0.0200000000000222	0.02	NaN
0.0200000000000222	0.02	NaN
0.0200000000000222	0.02	NaN
0.0200000000000222	0.02	NaN
0.0200000000000222	0.02	NaN
0.0200000000000222	0.02	NaN
0.0200000000000222	0.02	NaN
0.0200000000000222	0.02	NaN
0.0200000000000222	0.02	NaN
0.0200000000000222	0.02	NaN
0.0200000000000222	0.02	NaN
0.0200000000000222	0.02	NaN
0.0200000000000222	0.02	NaN
0.0200000000000222	0.02	NaN
0.0200000000000222	0.02	NaN
0.0200000000000222	0.02	NaN
0.0200000000000222	0.02	NaN
0.0200000000000222	0.02	NaN
0.0200000000000222	0.02	NaN
0.0200000000000222	0.02	NaN
0.0200000000000222	0.02	NaN
0.0200000000000222	0.02	NaN
0.0200000000000222	0.02	NaN
0.0200000000000222	0.02	NaN
0.0200000000000222	0.02	NaN
0.0200000000000222	0.02	NaN
0.0200000000000222	0.02	NaN
0.0200000000000222	0.02	NaN
0.0200000000000222	0.02	NaN
0.0200000000000222	0.02	NaN
0.0200000000000222	0.02	NaN
0.0200000000000222	0.02	NaN
0.0200000000000222	0.02	NaN
0.0200000000000222	0.02	NaN
0.0200000000000222	0.02	NaN
0.0200000000000222	0.02	NaN
0.0200000000000222	0.02	NaN
0.0200000000000222	0.02	NaN
0.0200000000000222	0.02	NaN
0.0200000000000222	0.02	NaN
0.0200000000000222	0.02	NaN
0.0200000000000222	0.02	NaN
0.0200000000000222	0.02	NaN
0.0200000000000222	0.02	NaN
0.0200000000000222	0.02	NaN
0.0200000000000222	0.02	NaN
0.0200000000000222	0.02	NaN
0.0200000000000222	0.02	NaN
0.0200000000000222	0.02	NaN
0.0200000000000222	0.02	NaN
0.0200000000000222	0.02	NaN
0.0200000000000222	0.02	NaN
0.0200000000000222	0.02	NaN
0.0200000000000222	0.02	NaN
0.0200000000000222	0.02	NaN
0.0200000000000222	0.02	NaN
0.0200000000000223	0.02	NaN
0.0200000000000223	0.02	NaN
0.0200000000000223	0.02	NaN
0.0200000000000223	0.02	NaN
0.0200000000000223	0.02	NaN
0.0200000000000223	0.02	NaN
0.0200000000000223	0.02	NaN
0.0200000000000223	0.02	NaN
0.0200000000000223	0.02	NaN
0.0200000000000223	0.02	NaN
0.0200000000000223	0.02	NaN
0.0200000000000223	0.02	NaN
0.0200000000000223	0.02	NaN
0.0200000000000223	0.02	NaN
0.0200000000000223	0.02	NaN
0.0200000000000223	0.02	NaN
0.0200000000000223	0.02	NaN
0.0200000000000223	0.02	NaN
0.0200000000000223	0.02	NaN
0.0200000000000223	0.02	NaN
0.0200000000000223	0.02	NaN
0.0200000000000223	0.02	NaN
0.0200000000000223	0.02	NaN
0.0200000000000223	0.02	NaN
0.0200000000000224	0.02	NaN
0.0200000000000224	0.02	NaN
0.0200000000000224	0.02	NaN
0.0200000000000224	0.020321715828061	NaN
0.0200000000000224	0.0214115207678511	NaN
0.0200000000000224	0.0222852152643325	NaN
0.0200000000000225	0.0225861736846598	NaN
0.0200000000000225	0.0228911965023775	NaN
0.0200000000000225	0.0232003386065502	NaN
0.0200000000000225	0.0234618547584033	NaN
0.0200000000000225	0.0237103421207657	NaN
0.0200000000000225	0.0239235583228166	NaN
0.0200000000000225	0.0240708261046039	NaN
0.0200000000000225	0.0242190004321174	NaN
0.0200000000000225	0.0243680868858387	NaN
0.0200000000000225	0.0245820745081062	NaN
0.0200000000000225	0.0250090735064118	NaN
0.0200000000000225	0.0255407795607869	NaN
0.0200000000000225	0.0261771557080926	NaN
0.0200000000000225	0.0268733603431884	NaN
0.0200000000000225	0.0275995332381303	NaN
0.0200000000000226	0.0279206528277621	NaN
0.0200000000000226	0.0280925257804607	NaN
0.0200000000000226	0.0282654567425134	NaN
0.0200000000000226	0.0285265956489024	NaN
0.0200000000000226	0.0292536046825283	NaN
0.0200000000000226	0.0307301829975344	NaN
0.0200000000000226	0.0317528537264167	NaN
0.0200000000000226	0.0323663599041871	NaN
0.0200000000000226	0.0329917198143308	NaN
0.0200000000000226	0.0335247093990723	NaN
0.0200000000000227	0.0339394346844487	NaN
0.0200000000000227	0.0343592904262977	NaN
0.0200000000000227	0.0347843400921353	NaN
0.0200000000000227	0.0351659907982972	NaN
0.0200000000000227	0.0355280184840479	NaN
0.0200000000000227	0.0358937731811035	NaN
0.0200000000000228	0.0362632932583892	NaN
0.0200000000000229	0.0366531304204974	NaN
0.0200000000000229	0.0370608846563642	NaN
0.0200000000000229	0.0374731750263882	NaN
0.0200000000000229	0.0378692432638204	NaN
0.0200000000000229	0.0381023573925036	NaN
0.020000000000023	0.0383369065167745	NaN
0.020000000000023	0.0385728994701274	NaN
0.0200000000000231	0.0389130157275562	NaN
0.0200000000000231	0.0393062829628405	NaN
0.0200000000000231	0.0397035246810955	NaN
0.0200000000000232	0.0401047810497022	NaN
0.0200000000000232	0.0405911927023246	NaN
0.0200000000000232	0.0410933355778034	NaN
0.0200000000000232	0.0416016903295687	NaN
0.0200000000000233	0.0420472689112856	NaN
0.0200000000000233	0.0424801381440453	NaN
0.0200000000000233	0.0429174636893674	NaN
0.0200000000000233	0.0433592914242057	NaN
0.0200000000000234	0.0437450356732455	NaN
0.0200000000000234	0.0441047585401508	NaN
0.0200000000000234	0.0444674394693592	NaN
0.0200000000000234	0.0448331027855201	NaN
0.0200000000000235	0.0451957698780183	NaN
0.0200000000000235	0.0455564197153966	NaN
0.0200000000000236	0.0459199474394787	NaN
0.0200000000000237	0.0462863760150106	NaN
0.0200000000000237	0.0466557285899904	NaN
0.0200000000000238	0.0470280284971313	NaN
0.0200000000000238	0.047398887761751	NaN
0.0200000000000239	0.0477708250491427	NaN
0.0200000000000239	0.0481456809144227	NaN
0.0200000000000239	0.0485234782595617	NaN
0.0200000000000241	0.0494819456285412	NaN
0.0200000000000241	0.0505070690400739	NaN
0.0200000000000242	0.0515534300564648	NaN
0.0200000000000244	0.0526214686597248	NaN
0.0200000000000244	0.0553244143165796	NaN
0.0200000000000245	0.0581482205646397	NaN
0.0200000000000246	0.0609758809765358	NaN
0.0200000000000246	0.0640774649193107	NaN
0.0200000000000249	0.0675886836386593	NaN
0.0200000000000249	0.0709933996838016	NaN
0.020000000000025	0.0738456218154463	NaN
0.0200000000000251	0.0767023313165865	NaN
0.0200000000000254	0.0812249609824844	NaN
0.0200000000000255	0.0869479109297718	NaN
0.0200000000000256	0.0901534732695346	NaN
0.0200000000000256	0.0908544069193061	NaN
0.0200000000000259	0.0915607902535274	NaN
0.020000000000026	0.0922726656429146	NaN
0.0200000000000265	0.0932549291764353	NaN
0.0200000000000273	0.0946413929881993	NaN
0.0200000000000283	0.0958861016476553	NaN
0.020000000000029	0.0970722831711423	NaN
0.0200000000000301	0.098273138631545	NaN
0.0200000000000301	0.101420928195425	NaN
0.0200000000000303	0.102874236930935	NaN
0.0200000000000303	0.104146866821957	NaN
0.0200000000000306	0.105435240079712	NaN
0.0200000000000312	0.106739551461215	NaN
0.0200000000000324	0.11075362853492	NaN
0.0200000000000325	0.118617525961043	NaN
0.0200000000000377	0.127664209781146	NaN
0.0200000000000384	0.16	NaN
0.0200000000000391	NaN	NaN
0.0200000000000444	NaN	NaN
0.0200000000000563	NaN	NaN
0.0200000000003272	NaN	NaN
0.0200000000003375	NaN	NaN
0.0200000000005802	NaN	NaN
0.0200000000011284	NaN	NaN
0.0200000000100495	NaN	NaN
0.0200000000128862	NaN	NaN
0.0200000000262137	NaN	NaN
0.0200000000448141	NaN	NaN
0.0200000001113968	NaN	NaN
0.0200000004103958	NaN	NaN
0.0200000004904766	NaN	NaN
0.0200000030734988	NaN	NaN
0.0200000071529429	NaN	NaN
0.0200000136937765	NaN	NaN
0.0200000141295313	NaN	NaN
0.0200000553733899	NaN	NaN
0.020000088484571	NaN	NaN
0.0200003514414161	NaN	NaN
0.0200004134014995	NaN	NaN
0.0200009348505309	NaN	NaN
0.020001048377609	NaN	NaN
0.0200021827377851	NaN	NaN
0.0200033376503614	NaN	NaN
0.0200051476311963	NaN	NaN
0.0200053489481198	NaN	NaN
0.0200065631142341	NaN	NaN
0.0200077607208907	NaN	NaN
0.0200086554455299	NaN	NaN
0.0200094740567814	NaN	NaN
0.0200099156345043	NaN	NaN
0.0200099691816206	NaN	NaN
0.0200122222972912	NaN	NaN
0.0200130207121467	NaN	NaN
0.0200142909855053	NaN	NaN
0.0200197102377803	NaN	NaN
0.0200211813040718	NaN	NaN
0.0200284294140133	NaN	NaN
0.0200385120171054	NaN	NaN
0.0200388961681217	NaN	NaN
0.0200449097681826	NaN	NaN
0.0200554841656398	NaN	NaN
0.0200644109562659	NaN	NaN
0.0200687127069604	NaN	NaN
0.0200721958642023	NaN	NaN
0.0200800801499602	NaN	NaN
0.0201014486072036	NaN	NaN
0.0201064736254433	NaN	NaN
0.0201526570917167	NaN	NaN
0.0201750159950268	NaN	NaN
0.0203997331028179	NaN	NaN
0.0204142691463414	NaN	NaN
0.020415259818652	NaN	NaN
0.0207511321695271	NaN	NaN
0.0209435328984214	NaN	NaN
0.0209641031896866	NaN	NaN
0.0210446305982544	NaN	NaN
0.0211713501792879	NaN	NaN
0.0211784002653861	NaN	NaN
0.0213290864113	NaN	NaN
0.0213599218501436	NaN	NaN
0.0213614727942742	NaN	NaN
0.0214003108136023	NaN	NaN
0.0215126082829181	NaN	NaN
0.0215261309057707	NaN	NaN
0.021544914265693	NaN	NaN
0.0216151483902923	NaN	NaN
0.0217073800924653	NaN	NaN
0.0217516701828414	NaN	NaN
0.0217855417984771	NaN	NaN
0.021849525207709	NaN	NaN
0.0219285909514186	NaN	NaN
0.022282830119691	NaN	NaN
0.022289027797047	NaN	NaN
0.02236816095316	NaN	NaN
0.0224259967204324	NaN	NaN
0.0224542520445913	NaN	NaN
0.0225274502747313	NaN	NaN
0.0225297492234284	NaN	NaN
0.0225485795261401	NaN	NaN
0.0225659837402801	NaN	NaN
0.0225750649735198	NaN	NaN
0.022600624439082	NaN	NaN
0.022604799661416	NaN	NaN
0.0226109164186321	NaN	NaN
0.0227086676695119	NaN	NaN
0.0228702818341335	NaN	NaN
0.0229068485801194	NaN	NaN
0.0230430735662173	NaN	NaN
0.0230536219878417	NaN	NaN
0.0231084993209183	NaN	NaN
0.0231258792159581	NaN	NaN
0.0231413877819474	NaN	NaN
0.0232862477235906	NaN	NaN
0.0234067077318838	NaN	NaN
0.0234183296057368	NaN	NaN
0.0234327506644306	NaN	NaN
0.0234429058751855	NaN	NaN
0.0234879420865996	NaN	NaN
0.0237785783885409	NaN	NaN
0.0238619298485208	NaN	NaN
0.0239259673303331	NaN	NaN
0.0239580001434905	NaN	NaN
0.0240156002002307	NaN	NaN
0.0240852183332139	NaN	NaN
0.0240994589621532	NaN	NaN
0.0240999046074935	NaN	NaN
0.0241234853011162	NaN	NaN
0.0241540591565342	NaN	NaN
0.0241602964400262	NaN	NaN
0.024236778062963	NaN	NaN
0.0243326427778404	NaN	NaN
0.0243471124390524	NaN	NaN
0.0243773809743749	NaN	NaN
0.0244426638699267	NaN	NaN
0.0244703182538045	NaN	NaN
0.0245045724545078	NaN	NaN
0.0245920564523259	NaN	NaN
0.0246147006756379	NaN	NaN
0.0246461968072251	NaN	NaN
0.0246599327032644	NaN	NaN
0.0246829579399329	NaN	NaN
0.0246860822467768	NaN	NaN
0.0247722300351395	NaN	NaN
0.0247931982067887	NaN	NaN
0.0248721642422872	NaN	NaN
0.0248935405494908	NaN	NaN
0.0249058842742041	NaN	NaN
0.0249365485320253	NaN	NaN
0.0249739302820245	NaN	NaN
0.0250641720518605	NaN	NaN
0.0251171101766681	NaN	NaN
0.0252407422700896	NaN	NaN
0.0253071456026733	NaN	NaN
0.025353193572996	NaN	NaN
0.0254451572393787	NaN	NaN
0.0254453552921722	NaN	NaN
0.0254583459890435	NaN	NaN
0.0255093024015604	NaN	NaN
0.0255354324305993	NaN	NaN
0.0255805975702377	NaN	NaN
0.0256039170870988	NaN	NaN
0.0256419266925809	NaN	NaN
0.0256669251019766	NaN	NaN
0.0256877918113495	NaN	NaN
0.0257173765385781	NaN	NaN
0.0257199173886808	NaN	NaN
0.025734839603564	NaN	NaN
0.0257733744011397	NaN	NaN
0.025788304708735	NaN	NaN
0.0258373324756453	NaN	NaN
0.0258556248658289	NaN	NaN
0.0258593514209764	NaN	NaN
0.025893876400441	NaN	NaN
0.0259729648321156	NaN	NaN
0.0260162999080035	NaN	NaN
0.0260268467002216	NaN	NaN
0.0262274393366871	NaN	NaN
0.0262653295833334	NaN	NaN
0.0263136299189138	NaN	NaN
0.0263352577604499	NaN	NaN
0.0263551475712359	NaN	NaN
0.0264188955739025	NaN	NaN
0.0264491516655666	NaN	NaN
0.0265464198315538	NaN	NaN
0.0265476470099767	NaN	NaN
0.0265892970551081	NaN	NaN
0.0266179691006836	NaN	NaN
0.0266188785154527	NaN	NaN
0.0268398356384946	NaN	NaN
0.0268490340828227	NaN	NaN
0.026866998469106	NaN	NaN
0.0268795835560544	NaN	NaN
0.0269590099125031	NaN	NaN
0.0270154534669984	NaN	NaN
0.0270341548476709	NaN	NaN
0.0270364626637112	NaN	NaN
0.027100308672387	NaN	NaN
0.0272064466181226	NaN	NaN
0.0272902689468825	NaN	NaN
0.0273305659963147	NaN	NaN
0.0274148134746587	NaN	NaN
0.0276133183641663	NaN	NaN
0.0276852984737342	NaN	NaN
0.0276855022774376	NaN	NaN
0.0277329962636493	NaN	NaN
0.0278259625756477	NaN	NaN
0.0278611689163801	NaN	NaN
0.0278938210398562	NaN	NaN
0.0278978362286057	NaN	NaN
0.0279050257068519	NaN	NaN
0.0279091510109118	NaN	NaN
0.028067865023806	NaN	NaN
0.0281461807109857	NaN	NaN
0.0281598520827705	NaN	NaN
0.0281760237232575	NaN	NaN
0.0282294277928137	NaN	NaN
0.0282696431639711	NaN	NaN
0.0283246706897417	NaN	NaN
0.0284413274034724	NaN	NaN
0.0284880617819246	NaN	NaN
0.0285109129350143	NaN	NaN
0.0285765247870251	NaN	NaN
0.0285768366861405	NaN	NaN
0.0286319636252211	NaN	NaN
0.0286361155790805	NaN	NaN
0.0288228823284078	NaN	NaN
0.0288666723739612	NaN	NaN
0.0290578606372189	NaN	NaN
0.0291180459740147	NaN	NaN
0.0291417315740055	NaN	NaN
0.0293760862780619	NaN	NaN
0.0293777821348421	NaN	NaN
0.0293782301855278	NaN	NaN
0.0294103934647919	NaN	NaN
0.0294117109582888	NaN	NaN
0.0294295082367897	NaN	NaN
0.0294691207925438	NaN	NaN
0.0294815107096962	NaN	NaN
0.0296590516067577	NaN	NaN
0.0297619943810442	NaN	NaN
0.030035144894492	NaN	NaN
0.030093876541305	NaN	NaN
0.0301537232518626	NaN	NaN
0.03035981593446	NaN	NaN
0.0304126148479888	NaN	NaN
0.0304227300223794	NaN	NaN
0.0304237036305643	NaN	NaN
0.0306097324654581	NaN	NaN
0.0306225602193526	NaN	NaN
0.0306386404026896	NaN	NaN
0.0306388779426642	NaN	NaN
0.0306576698805416	NaN	NaN
0.0306691275447615	NaN	NaN
0.0307176572541903	NaN	NaN
0.030745800825068	NaN	NaN
0.030825239710135	NaN	NaN
0.0309125564436905	NaN	NaN
0.0309144335305272	NaN	NaN
0.0309295993994506	NaN	NaN
0.0310145692540237	NaN	NaN
0.0311575064285182	NaN	NaN
0.0311735797314738	NaN	NaN
0.031275191921146	NaN	NaN
0.0313865095731389	NaN	NaN
0.031417836895425	NaN	NaN
0.0314311727987868	NaN	NaN
0.0315101539240911	NaN	NaN
0.0315175036811517	NaN	NaN
0.0315287410798861	NaN	NaN
0.0315624005887496	NaN	NaN
0.0315662930103407	NaN	NaN
0.0316123375367423	NaN	NaN
0.0316461761881799	NaN	NaN
0.0316925430237507	NaN	NaN
0.0317053400361244	NaN	NaN
0.0317449741495817	NaN	NaN
0.0317681895685888	NaN	NaN
0.0318852460503496	NaN	NaN
0.0318984467940228	NaN	NaN
0.0318986199546813	NaN	NaN
0.0319188611158427	NaN	NaN
0.0319322099029231	NaN	NaN
0.0319634992094479	NaN	NaN
0.0319711582917697	NaN	NaN
0.0321348439999151	NaN	NaN
0.0321608535717198	NaN	NaN
0.0321756629781168	NaN	NaN
0.0321958375162127	NaN	NaN
0.0322629542898627	NaN	NaN
0.0324674932331366	NaN	NaN
0.0324809589788699	NaN	NaN
0.0326533517167212	NaN	NaN
0.0327080866910946	NaN	NaN
0.0329300470001939	NaN	NaN
0.0329469337666844	NaN	NaN
0.0329615874987032	NaN	NaN
0.0329740281942557	NaN	NaN
0.0330264207400209	NaN	NaN
0.0331500913805048	NaN	NaN
0.0331858550105479	NaN	NaN
0.0331921127106442	NaN	NaN
0.0332203887491724	NaN	NaN
0.0332935296547199	NaN	NaN
0.0333000517545691	NaN	NaN
0.0333030002331639	NaN	NaN
0.0333655401488813	NaN	NaN
0.033420054824556	NaN	NaN
0.0334552753943528	NaN	NaN
0.0334972702885084	NaN	NaN
0.0335458466129322	NaN	NaN
0.0335757731848109	NaN	NaN
0.0336142347221538	NaN	NaN
0.0336413871373235	NaN	NaN
0.0336566647599727	NaN	NaN
0.0336684205771217	NaN	NaN
0.0336687125707849	NaN	NaN
0.0336698211453112	NaN	NaN
0.0336784068692805	NaN	NaN
0.0336885732416541	NaN	NaN
0.0337096263839489	NaN	NaN
0.033709991582682	NaN	NaN
0.0337172285659713	NaN	NaN
0.0337700491548131	NaN	NaN
0.0339239772749182	NaN	NaN
0.0339689150806034	NaN	NaN
0.0340681433342142	NaN	NaN
0.0341081431910721	NaN	NaN
0.0341308158439371	NaN	NaN
0.0341434145548326	NaN	NaN
0.0341812100235783	NaN	NaN
0.0342072353393645	NaN	NaN
0.0342345777027424	NaN	NaN
0.0342708548274945	NaN	NaN
0.03427558993581	NaN	NaN
0.0342987829498083	NaN	NaN
0.0343232605169756	NaN	NaN
0.0343250176883008	NaN	NaN
0.0344234974417636	NaN	NaN
0.0344304118082003	NaN	NaN
0.0344856891106006	NaN	NaN
0.0344958431541142	NaN	NaN
0.03451765985989	NaN	NaN
0.0345269485237309	NaN	NaN
0.034566391619555	NaN	NaN
0.0346044222166398	NaN	NaN
0.0346180074574061	NaN	NaN
0.0346285830898896	NaN	NaN
0.0348274379087238	NaN	NaN
0.0348642739072382	NaN	NaN
0.034911625196857	NaN	NaN
0.034997044749462	NaN	NaN
0.0350034846012306	NaN	NaN
0.0350529116511509	NaN	NaN
0.0351283495790967	NaN	NaN
0.0351888303704304	NaN	NaN
0.0352043637829009	NaN	NaN
0.0352307334873413	NaN	NaN
0.0352505165130572	NaN	NaN
0.035268603710986	NaN	NaN
0.0353521520725459	NaN	NaN
0.0353769655197913	NaN	NaN
0.0354455487731219	NaN	NaN
0.035494619973831	NaN	NaN
0.0355259887037726	NaN	NaN
0.0355336817351861	NaN	NaN
0.0355497890624763	NaN	NaN
0.0356186018850987	NaN	NaN
0.0357227765365598	NaN	NaN
0.0357372753442961	NaN	NaN
0.0357733027870227	NaN	NaN
0.0358013297583373	NaN	NaN
0.0358862546171218	NaN	NaN
0.0358998491500655	NaN	NaN
0.035947922957339	NaN	NaN
0.0359496965665535	NaN	NaN
0.0360188702230624	NaN	NaN
0.0360280537682197	NaN	NaN
0.0360686827264655	NaN	NaN
0.0360752256662721	NaN	NaN
0.0361363371455718	NaN	NaN
0.0361388660409344	NaN	NaN
0.036180498884738	NaN	NaN
0.0362170683281912	NaN	NaN
0.0362345871950793	NaN	NaN
0.036276332291882	NaN	NaN
0.0362976536577741	NaN	NaN
0.0363359315793529	NaN	NaN
0.0364338956732865	NaN	NaN
0.0364372193613999	NaN	NaN
0.0365496200982218	NaN	NaN
0.0365661255023193	NaN	NaN
0.0365794193651686	NaN	NaN
0.0365800926617839	NaN	NaN
0.0366705912597174	NaN	NaN
0.0367621956962765	NaN	NaN
0.0368458078401109	NaN	NaN
0.0369841556566205	NaN	NaN
0.0370758233396546	NaN	NaN
0.0370801494834154	NaN	NaN
0.0371745640897384	NaN	NaN
0.0372113952786709	NaN	NaN
0.0372235781703614	NaN	NaN
0.0372544368634998	NaN	NaN
0.0373677263664072	NaN	NaN
0.0374209619911486	NaN	NaN
0.0374337534542368	NaN	NaN
0.0374900853968268	NaN	NaN
0.0374970469441253	NaN	NaN
0.0375424378208506	NaN	NaN
0.0375638631652754	NaN	NaN
0.0375879371465133	NaN	NaN
0.0376286143958321	NaN	NaN
0.0377174873699193	NaN	NaN
0.0377466352910275	NaN	NaN
0.0377546842933204	NaN	NaN
0.037810244035281	NaN	NaN
0.0378357241943673	NaN	NaN
0.0378359772074063	NaN	NaN
0.0378431476725303	NaN	NaN
0.0378755506738566	NaN	NaN
0.0380592658943727	NaN	NaN
0.0380836809088094	NaN	NaN
0.0381391489552567	NaN	NaN
0.0381751104142112	NaN	NaN
0.038243715786922	NaN	NaN
0.0382584934755653	NaN	NaN
0.0382980784203193	NaN	NaN
0.0383022998902328	NaN	NaN
0.0383094680595986	NaN	NaN
0.0383291688902951	NaN	NaN
0.0383384841016297	NaN	NaN
0.0383447749940551	NaN	NaN
0.0384085740954346	NaN	NaN
0.0384104837681562	NaN	NaN
0.0384121830496343	NaN	NaN
0.0385305254132741	NaN	NaN
0.0386448578296966	NaN	NaN
0.0386813587790538	NaN	NaN
0.0386823016139937	NaN	NaN
0.038736968900875	NaN	NaN
0.0387473408711744	NaN	NaN
0.0388034556227635	NaN	NaN
0.0388624141612853	NaN	NaN
0.0388641559480707	NaN	NaN
0.0388736901073852	NaN	NaN
0.0389087268439329	NaN	NaN
0.0389108347933389	NaN	NaN
0.0389259030743233	NaN	NaN
0.0390741750972933	NaN	NaN
0.0390840024734247	NaN	NaN
0.0391255387683435	NaN	NaN
0.0391351369073697	NaN	NaN
0.0391818602873683	NaN	NaN
0.039263888717425	NaN	NaN
0.0393228541366004	NaN	NaN
0.0394069797092443	NaN	NaN
0.0394361863428059	NaN	NaN
0.0394844528056329	NaN	NaN
0.0395298005919899	NaN	NaN
0.0395585481809983	NaN	NaN
0.0395712708770001	NaN	NaN
0.0396072215985814	NaN	NaN
0.0396599804243621	NaN	NaN
0.0397141170528194	NaN	NaN
0.0399321640754756	NaN	NaN
0.0399757753373705	NaN	NaN
0.0399927029034503	NaN	NaN
0.0400204182781826	NaN	NaN
0.0400443884340564	NaN	NaN
0.0401489926229142	NaN	NaN
0.0401728464962418	NaN	NaN
0.0402335551087985	NaN	NaN
0.040310639118785	NaN	NaN
0.0404055740320829	NaN	NaN
0.0404292815517584	NaN	NaN
0.0404318571438859	NaN	NaN
0.0404392059307997	NaN	NaN
0.0405310995813219	NaN	NaN
0.0405360075815184	NaN	NaN
0.0405483293270492	NaN	NaN
0.0406886712526567	NaN	NaN
0.040804949253257	NaN	NaN
0.0408067094711018	NaN	NaN
0.0408084652931035	NaN	NaN
0.0408321791072678	NaN	NaN
0.0408452618172963	NaN	NaN
0.0409292915974655	NaN	NaN
0.0410477620212185	NaN	NaN
0.041122156868237	NaN	NaN
0.041153255391126	NaN	NaN
0.0412419233385692	NaN	NaN
0.0413096347359595	NaN	NaN
0.0413430758655248	NaN	NaN
0.0413645063687701	NaN	NaN
0.0413834505339592	NaN	NaN
0.0414680581290253	NaN	NaN
0.0415901265876907	NaN	NaN
0.0416109557655311	NaN	NaN
0.0416322618834759	NaN	NaN
0.0417486449559573	NaN	NaN
0.0418142270816251	NaN	NaN
0.0418155575334962	NaN	NaN
0.0418208652783714	NaN	NaN
0.0419215412413987	NaN	NaN
0.0419674650903171	NaN	NaN
0.0419701864325488	NaN	NaN
0.0420028025947691	NaN	NaN
0.0420227660434203	NaN	NaN
0.0420274903053047	NaN	NaN
0.0420289930399348	NaN	NaN
0.04207717388083	NaN	NaN
0.0421067283251573	NaN	NaN
0.0421453905552241	NaN	NaN
0.0421695896881252	NaN	NaN
0.0421936990584404	NaN	NaN
0.0422406044413626	NaN	NaN
0.0422680280671564	NaN	NaN
0.0422760599538414	NaN	NaN
0.0423919573171077	NaN	NaN
0.0424646045596214	NaN	NaN
0.0424658425572804	NaN	NaN
0.0425057139310253	NaN	NaN
0.0425839033655382	NaN	NaN
0.042604135945697	NaN	NaN
0.0426537105496267	NaN	NaN
0.0427023454491009	NaN	NaN
0.0427696035989828	NaN	NaN
0.0428723475545465	NaN	NaN
0.0429276990970493	NaN	NaN
0.0430501342559833	NaN	NaN
0.0430576493302144	NaN	NaN
0.0430864838394188	NaN	NaN
0.0431759425891891	NaN	NaN
0.0431763354222338	NaN	NaN
0.0431875571115953	NaN	NaN
0.0432217568534658	NaN	NaN
0.0433569072356557	NaN	NaN
0.043464261954572	NaN	NaN
0.0434647829764595	NaN	NaN
0.0434750515394973	NaN	NaN
0.0434949841861442	NaN	NaN
0.0435222987294981	NaN	NaN
0.0435858917449637	NaN	NaN
0.0435997568635147	NaN	NaN
0.0436804070839161	NaN	NaN
0.0438035718979635	NaN	NaN
0.0438054702505256	NaN	NaN
0.0438185870450857	NaN	NaN
0.0438847947596906	NaN	NaN
0.0438927199039926	NaN	NaN
0.0439982914337914	NaN	NaN
0.0440437477745336	NaN	NaN
0.0440517823422005	NaN	NaN
0.0440529902939826	NaN	NaN
0.0440604261587422	NaN	NaN
0.0440908527004212	NaN	NaN
0.0441391676241475	NaN	NaN
0.0442839080754259	NaN	NaN
0.0443966913153576	NaN	NaN
0.0445390042812336	NaN	NaN
0.0446005843251301	NaN	NaN
0.0446206335959964	NaN	NaN
0.0447296718193375	NaN	NaN
0.0447365513634998	NaN	NaN
0.044770669148285	NaN	NaN
0.0447831330694828	NaN	NaN
0.0448246809832666	NaN	NaN
0.0448645540472283	NaN	NaN
0.044944496916525	NaN	NaN
0.0450404631243827	NaN	NaN
0.04506520139272	NaN	NaN
0.0450854909170088	NaN	NaN
0.0451263570845937	NaN	NaN
0.0452090661699501	NaN	NaN
0.0452336339300693	NaN	NaN
0.0453323751139671	NaN	NaN
0.0453771250229183	NaN	NaN
0.0454227608273719	NaN	NaN
0.0454996475320421	NaN	NaN
0.045505399523262	NaN	NaN
0.0455182716257101	NaN	NaN
0.0455696405950898	NaN	NaN
0.0457512967900191	NaN	NaN
0.0457591078449879	NaN	NaN
0.0458345652427748	NaN	NaN
0.0458597332284124	NaN	NaN
0.045894945164417	NaN	NaN
0.0459032034006707	NaN	NaN
0.0459102326944512	NaN	NaN
0.0460469351651104	NaN	NaN
0.0461033747089913	NaN	NaN
0.0461055496446218	NaN	NaN
0.0462714343578248	NaN	NaN
0.0463597454648937	NaN	NaN
0.046434081323936	NaN	NaN
0.046441325333827	NaN	NaN
0.0465299297747162	NaN	NaN
0.0465622472300822	NaN	NaN
0.0466338164452936	NaN	NaN
0.0466876276369859	NaN	NaN
0.0466997369039514	NaN	NaN
0.0467246593465885	NaN	NaN
0.0469728104218806	NaN	NaN
0.0470803989928793	NaN	NaN
0.0471874929134772	NaN	NaN
0.0471901609860452	NaN	NaN
0.0473828349294304	NaN	NaN
0.0473835592287274	NaN	NaN
0.0474641636872695	NaN	NaN
0.0474858363820577	NaN	NaN
0.0474859109481806	NaN	NaN
0.0475122197381359	NaN	NaN
0.0475131846773082	NaN	NaN
0.0476287998528249	NaN	NaN
0.0476456201714732	NaN	NaN
0.0477426618756732	NaN	NaN
0.0477804424376433	NaN	NaN
0.0477910649258577	NaN	NaN
0.0480079301788205	NaN	NaN
0.0480361325061963	NaN	NaN
0.0481722089618592	NaN	NaN
0.0482159472238539	NaN	NaN
0.0483665013843516	NaN	NaN
0.0483699856733456	NaN	NaN
0.0484140864416494	NaN	NaN
0.0484539868014389	NaN	NaN
0.0484652230908921	NaN	NaN
0.0484965269179661	NaN	NaN
0.0485471546746519	NaN	NaN
0.048658871118779	NaN	NaN
0.0487063317238381	NaN	NaN
0.0490798792335185	NaN	NaN
0.0490855487666734	NaN	NaN
0.0492091885825784	NaN	NaN
0.0492129730492632	NaN	NaN
0.0493487079880304	NaN	NaN
0.0493844889193937	NaN	NaN
0.0494015129313659	NaN	NaN
0.0494140174496336	NaN	NaN
0.0494411869376248	NaN	NaN
0.0495587450056549	NaN	NaN
0.0496456172307295	NaN	NaN
0.0499040027764329	NaN	NaN
0.0499104481092311	NaN	NaN
0.0501653705609056	NaN	NaN
0.0502108650976006	NaN	NaN
0.0502173315343504	NaN	NaN
0.0502976645282765	NaN	NaN
0.0503126352796941	NaN	NaN
0.0503537623010234	NaN	NaN
0.0504822000540512	NaN	NaN
0.0506395197995728	NaN	NaN
0.0508987681337854	NaN	NaN
0.0511198342134079	NaN	NaN
0.0511662251943403	NaN	NaN
0.0512026066579162	NaN	NaN
0.0513204095469559	NaN	NaN
0.051419272650479	NaN	NaN
0.0514949886084879	NaN	NaN
0.0516440944527531	NaN	NaN
0.0517932366104376	NaN	NaN
0.051888256987253	NaN	NaN
0.0519314366576439	NaN	NaN
0.0519571086383881	NaN	NaN
0.0521758913586715	NaN	NaN
0.0522068701225736	NaN	NaN
0.0522287099526545	NaN	NaN
0.0522621528261431	NaN	NaN
0.052264878151042	NaN	NaN
0.0522697491912624	NaN	NaN
0.0523046524635288	NaN	NaN
0.0524166550303436	NaN	NaN
0.0524955179867963	NaN	NaN
0.0525078541812001	NaN	NaN
0.0526148093306626	NaN	NaN
0.0526698865400675	NaN	NaN
0.0526847738052622	NaN	NaN
0.0528205636175454	NaN	NaN
0.0528313577374096	NaN	NaN
0.0529355037010805	NaN	NaN
0.0529375017367041	NaN	NaN
0.0530560704915968	NaN	NaN
0.0530632759480411	NaN	NaN
0.0530925144873121	NaN	NaN
0.0531637020418957	NaN	NaN
0.0532293351277361	NaN	NaN
0.0532410190695612	NaN	NaN
0.053310601750162	NaN	NaN
0.0533137203220398	NaN	NaN
0.0533270421155271	NaN	NaN
0.0533360245934983	NaN	NaN
0.0533453568539296	NaN	NaN
0.0533882255624717	NaN	NaN
0.0535579955571096	NaN	NaN
0.0536439212459389	NaN	NaN
0.053666868043647	NaN	NaN
0.0539127663868248	NaN	NaN
0.0539491328918405	NaN	NaN
0.0540840519725552	NaN	NaN
0.0541005415709662	NaN	NaN
0.0542398960980052	NaN	NaN
0.0543783439395009	NaN	NaN
0.0544529712373193	NaN	NaN
0.0546816300182125	NaN	NaN
0.0547221000551022	NaN	NaN
0.0547664576516558	NaN	NaN
0.0548818369645692	NaN	NaN
0.0550691718835126	NaN	NaN
0.0554142909064872	NaN	NaN
0.0554391459676283	NaN	NaN
0.0555838432817714	NaN	NaN
0.0557081873822026	NaN	NaN
0.0558401768983918	NaN	NaN
0.0558406206109136	NaN	NaN
0.0558675425526459	NaN	NaN
0.05591383251397	NaN	NaN
0.0560699233958021	NaN	NaN
0.0561235203705334	NaN	NaN
0.0562896350795158	NaN	NaN
0.0565863926525349	NaN	NaN
0.0566266298842465	NaN	NaN
0.0567101527548745	NaN	NaN
0.0567128128240006	NaN	NaN
0.0567137784941528	NaN	NaN
0.0568183848932827	NaN	NaN
0.0568242754567869	NaN	NaN
0.056942031959385	NaN	NaN
0.0570205117980432	NaN	NaN
0.0570817175405562	NaN	NaN
0.0571478842452396	NaN	NaN
0.0572515634498636	NaN	NaN
0.0575181907838822	NaN	NaN
0.0576806641134639	NaN	NaN
0.0578455417142107	NaN	NaN
0.0579376849861925	NaN	NaN
0.0582507938143279	NaN	NaN
0.0583443572486754	NaN	NaN
0.0584233617426112	NaN	NaN
0.0586740439286354	NaN	NaN
0.0588836302782929	NaN	NaN
0.0589792607337324	NaN	NaN
0.0590407741215492	NaN	NaN
0.0590478521089393	NaN	NaN
0.0591724275921987	NaN	NaN
0.0593417021729114	NaN	NaN
0.0595351068328296	NaN	NaN
0.0595833569053329	NaN	NaN
0.0598839324636914	NaN	NaN
0.0599837389033804	NaN	NaN
0.060026502385594	NaN	NaN
0.0604378489018719	NaN	NaN
0.0604790811220161	NaN	NaN
0.0607996427294975	NaN	NaN
0.0610639639448616	NaN	NaN
0.0610908371386391	NaN	NaN
0.0614675041361063	NaN	NaN
0.0615724888905495	NaN	NaN
0.0616467527612394	NaN	NaN
0.0616695091136207	NaN	NaN
0.0617079992486542	NaN	NaN
0.0619653765913919	NaN	NaN
0.0622053879495189	NaN	NaN
0.0622774225910077	NaN	NaN
0.062281662257128	NaN	NaN
0.0623412813066185	NaN	NaN
0.0624442310715501	NaN	NaN
0.0624823606954988	NaN	NaN
0.062542133555095	NaN	NaN
0.0626970916470251	NaN	NaN
0.0628312135678238	NaN	NaN
0.0629606036884478	NaN	NaN
0.0630891780963199	NaN	NaN
0.0632247483489493	NaN	NaN
0.0632416972791586	NaN	NaN
0.06324918402814	NaN	NaN
0.0632593020190197	NaN	NaN
0.0632953440983377	NaN	NaN
0.0633290043376283	NaN	NaN
0.0633806613746941	NaN	NaN
0.0634447666773234	NaN	NaN
0.0634879635235934	NaN	NaN
0.0635263022287776	NaN	NaN
0.0636321904914268	NaN	NaN
0.0637250199398234	NaN	NaN
0.0638015255261902	NaN	NaN
0.0638114163427786	NaN	NaN
0.0639259934841162	NaN	NaN
0.0639414029605919	NaN	NaN
0.0640533641757066	NaN	NaN
0.0642722074343552	NaN	NaN
0.0644741262054949	NaN	NaN
0.0646172383308246	NaN	NaN
0.0646836882852758	NaN	NaN
0.0648249041742335	NaN	NaN
0.0649757469878863	NaN	NaN
0.065006754431766	NaN	NaN
0.0650098181185611	NaN	NaN
0.0650184780076283	NaN	NaN
0.0650510452589722	NaN	NaN
0.0650911372473137	NaN	NaN
0.0650982105575934	NaN	NaN
0.0651354699398794	NaN	NaN
0.0651520505276972	NaN	NaN
0.0653015490662548	NaN	NaN
0.065426238321205	NaN	NaN
0.0654729272021536	NaN	NaN
0.0655417626229743	NaN	NaN
0.0655869164298512	NaN	NaN
0.0656433794257485	NaN	NaN
0.0657036857429464	NaN	NaN
0.0657293366010421	NaN	NaN
0.0657393296970777	NaN	NaN
0.0657749063738085	NaN	NaN
0.0659143893737621	NaN	NaN
0.065978070196145	NaN	NaN
0.0659862390875323	NaN	NaN
0.0660730809345556	NaN	NaN
0.0661215845112833	NaN	NaN
0.0661319543162915	NaN	NaN
0.0661850439629921	NaN	NaN
0.0663642907447495	NaN	NaN
0.06641438813142	NaN	NaN
0.0664522176735036	NaN	NaN
0.0666754319358275	NaN	NaN
0.0668878789268182	NaN	NaN
0.0669027221725394	NaN	NaN
0.066913549408235	NaN	NaN
0.0670720015528297	NaN	NaN
0.0670814087831248	NaN	NaN
0.067240058655583	NaN	NaN
0.0672425214877282	NaN	NaN
0.067342410717708	NaN	NaN
0.0674717869305856	NaN	NaN
0.0676465805380881	NaN	NaN
0.0676544401825167	NaN	NaN
0.0676892648851087	NaN	NaN
0.067867931452062	NaN	NaN
0.0679246786670243	NaN	NaN
0.0681257597102817	NaN	NaN
0.0681472770567773	NaN	NaN
0.0681505132799073	NaN	NaN
0.0681595093984395	NaN	NaN
0.0682506798157662	NaN	NaN
0.0682542498357017	NaN	NaN
0.0683197664750104	NaN	NaN
0.0683203333201304	NaN	NaN
0.0685318193804223	NaN	NaN
0.0685338505346392	NaN	NaN
0.0686191935379275	NaN	NaN
0.0686673087163329	NaN	NaN
0.0687339572401704	NaN	NaN
0.0687485708810057	NaN	NaN
0.0688071774159822	NaN	NaN
0.0688317120470041	NaN	NaN
0.0688364147585302	NaN	NaN
0.0689417923700838	NaN	NaN
0.0690416627849608	NaN	NaN
0.0690433929529095	NaN	NaN
0.0692416818633073	NaN	NaN
0.0692744570344586	NaN	NaN
0.0692785325900363	NaN	NaN
0.0693342111964482	NaN	NaN
0.0693756017943594	NaN	NaN
0.0693821991320039	NaN	NaN
0.0694198557867516	NaN	NaN
0.06944617897268	NaN	NaN
0.0695709825052369	NaN	NaN
0.0695980574663359	NaN	NaN
0.0696100236748476	NaN	NaN
0.0696462688183235	NaN	NaN
0.0697436399084911	NaN	NaN
0.070002260467937	NaN	NaN
0.0700144971373754	NaN	NaN
0.0701857218837489	NaN	NaN
0.0702898798233813	NaN	NaN
0.0702989652694062	NaN	NaN
0.0705837892796319	NaN	NaN
0.0706251289658188	NaN	NaN
0.0706500227137097	NaN	NaN
0.0706520800303695	NaN	NaN
0.0707886703979243	NaN	NaN
0.0707908012150924	NaN	NaN
0.0708278637820463	NaN	NaN
0.070897683409838	NaN	NaN
0.0709462230068775	NaN	NaN
0.07096247343699	NaN	NaN
0.0710454968656813	NaN	NaN
0.0710539175669995	NaN	NaN
0.0711381963401253	NaN	NaN
0.0711511574405019	NaN	NaN
0.0711721067250952	NaN	NaN
0.0711768844379784	NaN	NaN
0.0712127797386707	NaN	NaN
0.0712263534400993	NaN	NaN
0.0713514366919464	NaN	NaN
0.07151162194318	NaN	NaN
0.0715311198523522	NaN	NaN
0.0716244005023577	NaN	NaN
0.0717111214756758	NaN	NaN
0.0717458929161558	NaN	NaN
0.0717609236226352	NaN	NaN
0.0719111108821894	NaN	NaN
0.0719468034760312	NaN	NaN
0.0721532038071669	NaN	NaN
0.0721878901207542	NaN	NaN
0.0722148384232345	NaN	NaN
0.0722178448942842	NaN	NaN
0.0722652056645769	NaN	NaN
0.0724117357241842	NaN	NaN
0.0724321068769145	NaN	NaN
0.07254121878148	NaN	NaN
0.0725727216493497	NaN	NaN
0.0726861332618484	NaN	NaN
0.0727781674017514	NaN	NaN
0.0728551420993114	NaN	NaN
0.0729599597645226	NaN	NaN
0.0730336767816331	NaN	NaN
0.073147569487794	NaN	NaN
0.0731748254891049	NaN	NaN
0.0732050928221598	NaN	NaN
0.0732627293232874	NaN	NaN
0.0732711183486771	NaN	NaN
0.0733545866661579	NaN	NaN
0.0733963834727692	NaN	NaN
0.0734167289830616	NaN	NaN
0.0734981179643794	NaN	NaN
0.0735244239429741	NaN	NaN
0.073615770875396	NaN	NaN
0.0737792677057538	NaN	NaN
0.073787340059071	NaN	NaN
0.0739806380253188	NaN	NaN
0.0739885362015033	NaN	NaN
0.0741421621928354	NaN	NaN
0.0743233582763626	NaN	NaN
0.0743490425668033	NaN	NaN
0.0743662877270007	NaN	NaN
0.0745038215993138	NaN	NaN
0.0746187182877194	NaN	NaN
0.0748678971611884	NaN	NaN
0.0748862025601267	NaN	NaN
0.0750747492694641	NaN	NaN
0.0751395667496215	NaN	NaN
0.0751529473430489	NaN	NaN
0.0752012205311554	NaN	NaN
0.075240279170561	NaN	NaN
0.0752686012793816	NaN	NaN
0.075447453885569	NaN	NaN
0.0754889743304451	NaN	NaN
0.0757566153115257	NaN	NaN
0.0757792027692962	NaN	NaN
0.0758918466321835	NaN	NaN
0.0759309292159833	NaN	NaN
0.0759698142089301	NaN	NaN
0.0759753246237838	NaN	NaN
0.0760534466381999	NaN	NaN
0.0760761814271015	NaN	NaN
0.0761783501645202	NaN	NaN
0.0762468725776283	NaN	NaN
0.0762988915717794	NaN	NaN
0.076640965941846	NaN	NaN
0.0768092184454667	NaN	NaN
0.0769299532993273	NaN	NaN
0.0770444712766854	NaN	NaN
0.0770458323437681	NaN	NaN
0.0770831424687243	NaN	NaN
0.0770943239706449	NaN	NaN
0.0771050218569604	NaN	NaN
0.0772198566554284	NaN	NaN
0.0772513266155642	NaN	NaN
0.0773061060915991	NaN	NaN
0.0773135626030358	NaN	NaN
0.0773861422611895	NaN	NaN
0.0774577855675986	NaN	NaN
0.0776768324093908	NaN	NaN
0.0778701395303779	NaN	NaN
0.0779363300829245	NaN	NaN
0.0779384144485414	NaN	NaN
0.0779587889345475	NaN	NaN
0.0779872146755804	NaN	NaN
0.0780191193534959	NaN	NaN
0.0781007549880504	NaN	NaN
0.0784136519311542	NaN	NaN
0.0785141700866575	NaN	NaN
0.0785893579045592	NaN	NaN
0.0786032307440033	NaN	NaN
0.0786705272593206	NaN	NaN
0.0788252924962888	NaN	NaN
0.0791158766457086	NaN	NaN
0.0793525417827206	NaN	NaN
0.07935985174921	NaN	NaN
0.079384551223951	NaN	NaN
0.0795901244104387	NaN	NaN
0.0796707585564427	NaN	NaN
0.0797008702252718	NaN	NaN
0.0798202067240519	NaN	NaN
0.0798347851500385	NaN	NaN
0.0798366745032784	NaN	NaN
0.0799369414191411	NaN	NaN
0.0800011416567579	NaN	NaN
0.0800345866401353	NaN	NaN
0.0800929723611062	NaN	NaN
0.0801737256288096	NaN	NaN
0.0802670701979441	NaN	NaN
0.0803084474028632	NaN	NaN
0.0803382485743056	NaN	NaN
0.0804880487069234	NaN	NaN
0.0805423331544204	NaN	NaN
0.0806656517508785	NaN	NaN
0.0806732157793466	NaN	NaN
0.0806775457458405	NaN	NaN
0.08070794422362	NaN	NaN
0.080780278421375	NaN	NaN
0.0808661470827708	NaN	NaN
0.0811788652747517	NaN	NaN
0.0812293180882165	NaN	NaN
0.0813042310543558	NaN	NaN
0.0814021443189413	NaN	NaN
0.0814720840248448	NaN	NaN
0.0815000263189432	NaN	NaN
0.0815041488576319	NaN	NaN
0.0815893702378928	NaN	NaN
0.0815947821721201	NaN	NaN
0.0816097966550956	NaN	NaN
0.0816162131752615	NaN	NaN
0.0817014114590095	NaN	NaN
0.0819378702088054	NaN	NaN
0.0819703155273137	NaN	NaN
0.0819794547994064	NaN	NaN
0.0820045658693108	NaN	NaN
0.0821223662486412	NaN	NaN
0.0822192595557644	NaN	NaN
0.0822502209247551	NaN	NaN
0.0826059851619631	NaN	NaN
0.0826158377169948	NaN	NaN
0.0827222160016278	NaN	NaN
0.082863140175199	NaN	NaN
0.0829554514112642	NaN	NaN
0.0829763427282598	NaN	NaN
0.0830219834629786	NaN	NaN
0.083031391372798	NaN	NaN
0.0830578475473521	NaN	NaN
0.0831082551489262	NaN	NaN
0.0831850723109088	NaN	NaN
0.083229180811781	NaN	NaN
0.0833526663816652	NaN	NaN
0.0834549349143648	NaN	NaN
0.0835164937513327	NaN	NaN
0.0835574091436889	NaN	NaN
0.083651322435699	NaN	NaN
0.0836574443133316	NaN	NaN
0.0836933911409872	NaN	NaN
0.0837251891707645	NaN	NaN
0.0837257080625028	NaN	NaN
0.0838215364790107	NaN	NaN
0.0839073821013806	NaN	NaN
0.0839890638076808	NaN	NaN
0.0840958875093394	NaN	NaN
0.0841916446191524	NaN	NaN
0.0843760613705859	NaN	NaN
0.0845070468179056	NaN	NaN
0.0845656126085863	NaN	NaN
0.084676898946962	NaN	NaN
0.084731682486849	NaN	NaN
0.0848371515249821	NaN	NaN
0.0849079973556802	NaN	NaN
0.0850669511175282	NaN	NaN
0.0850767093038961	NaN	NaN
0.0851808991091082	NaN	NaN
0.0851887797742579	NaN	NaN
0.0854616623926109	NaN	NaN
0.0855244272096683	NaN	NaN
0.085617627324692	NaN	NaN
0.0856820022753185	NaN	NaN
0.0858337643763207	NaN	NaN
0.085930301361142	NaN	NaN
0.0860139542654645	NaN	NaN
0.0860292552262549	NaN	NaN
0.0860552606104904	NaN	NaN
0.0860751519570009	NaN	NaN
0.0860849209410483	NaN	NaN
0.0861753873172435	NaN	NaN
0.086361932303935	NaN	NaN
0.0863640293484489	NaN	NaN
0.0865021640194718	NaN	NaN
0.0865494598112461	NaN	NaN
0.0865563183872389	NaN	NaN
0.0865709350530842	NaN	NaN
0.0866781450796166	NaN	NaN
0.0866847042925681	NaN	NaN
0.0870490744706128	NaN	NaN
0.0870548968253224	NaN	NaN
0.0871280174955846	NaN	NaN
0.087191138863092	NaN	NaN
0.0872560824197672	NaN	NaN
0.087261402990479	NaN	NaN
0.0873288272228052	NaN	NaN
0.0873497485325533	NaN	NaN
0.0874398471380429	NaN	NaN
0.0875171908712071	NaN	NaN
0.0877180929387557	NaN	NaN
0.0878056140302257	NaN	NaN
0.0880014141633941	NaN	NaN
0.0880374038183707	NaN	NaN
0.0881395147283151	NaN	NaN
0.0881686641643522	NaN	NaN
0.0882690703127835	NaN	NaN
0.0883612555160732	NaN	NaN
0.0884382466153502	NaN	NaN
0.088547070746252	NaN	NaN
0.0886378680024645	NaN	NaN
0.088725204117921	NaN	NaN
0.0887649744098161	NaN	NaN
0.0888165618146418	NaN	NaN
0.088829089299656	NaN	NaN
0.0888335011295761	NaN	NaN
0.0889059241687338	NaN	NaN
0.0889263315757676	NaN	NaN
0.0889979435336934	NaN	NaN
0.0890428372923289	NaN	NaN
0.0890705121389535	NaN	NaN
0.0891269193718105	NaN	NaN
0.0892568643797422	NaN	NaN
0.0894297078981748	NaN	NaN
0.0896085465362725	NaN	NaN
0.0897231676795984	NaN	NaN
0.0897402959194732	NaN	NaN
0.0898266610449785	NaN	NaN
0.0898304084409567	NaN	NaN
0.0900041953447898	NaN	NaN
0.0901742285665743	NaN	NaN
0.0904581695020521	NaN	NaN
0.0904692080918555	NaN	NaN
0.0904876335907968	NaN	NaN
0.0907284270971574	NaN	NaN
0.0907700672419638	NaN	NaN
0.0910031446815493	NaN	NaN
0.0910721033655461	NaN	NaN
0.091082408636723	NaN	NaN
0.091103834479456	NaN	NaN
0.0911727608389142	NaN	NaN
0.0911967257097872	NaN	NaN
0.0912406215290102	NaN	NaN
0.091319996299934	NaN	NaN
0.0914234055032271	NaN	NaN
0.0914771282420973	NaN	NaN
0.0915786645868061	NaN	NaN
0.0917381143794656	NaN	NaN
0.0917645139257584	NaN	NaN
0.0917883752539308	NaN	NaN
0.0919420418550275	NaN	NaN
0.0919783977543979	NaN	NaN
0.0920557816033062	NaN	NaN
0.092156844396038	NaN	NaN
0.0921786488873795	NaN	NaN
0.0922056727664732	NaN	NaN
0.0922902417619536	NaN	NaN
0.0923005582749905	NaN	NaN
0.0924173320373471	NaN	NaN
0.0924480103717289	NaN	NaN
0.0928127696404088	NaN	NaN
0.0928377520735171	NaN	NaN
0.0928442023280897	NaN	NaN
0.0929004075457249	NaN	NaN
0.0930314244418623	NaN	NaN
0.0931486632010838	NaN	NaN
0.0931691015686714	NaN	NaN
0.0932142904336309	NaN	NaN
0.0933211281755306	NaN	NaN
0.0936652103979488	NaN	NaN
0.0936832992292997	NaN	NaN
0.0937864895691083	NaN	NaN
0.0939300597647974	NaN	NaN
0.0942267060348248	NaN	NaN
0.094317259606679	NaN	NaN
0.0943975209572001	NaN	NaN
0.0944027944598237	NaN	NaN
0.0944086928239242	NaN	NaN
0.094544702649243	NaN	NaN
0.0945468218192393	NaN	NaN
0.0945577555601221	NaN	NaN
0.0946162026789165	NaN	NaN
0.0946257811643447	NaN	NaN
0.0948863238795759	NaN	NaN
0.0950075489735797	NaN	NaN
0.0951429083648649	NaN	NaN
0.09536420071945	NaN	NaN
0.0954068072132816	NaN	NaN
0.0955306564754251	NaN	NaN
0.0957066427086553	NaN	NaN
0.0958215385625758	NaN	NaN
0.0959660626162882	NaN	NaN
0.0960576003350096	NaN	NaN
0.0961337416118403	NaN	NaN
0.0962369756864926	NaN	NaN
0.0963979317672993	NaN	NaN
0.0965674504625774	NaN	NaN
0.0968646189983993	NaN	NaN
0.0968782557859869	NaN	NaN
0.0968806150455298	NaN	NaN
0.0971043454687193	NaN	NaN
0.0971381616610549	NaN	NaN
0.0972747630942101	NaN	NaN
0.0975193144247348	NaN	NaN
0.0975657237722033	NaN	NaN
0.0975708425235122	NaN	NaN
0.0976054748376241	NaN	NaN
0.0977075187129751	NaN	NaN
0.0982660180200085	NaN	NaN
0.0985629086933043	NaN	NaN
0.0986434718019721	NaN	NaN
0.098655053397217	NaN	NaN
0.0986914334642752	NaN	NaN
0.0987116010099672	NaN	NaN
0.0989074037768362	NaN	NaN
0.0989118804416446	NaN	NaN
0.0993994532004021	NaN	NaN
0.0994549935343506	NaN	NaN
0.0996235569933286	NaN	NaN
0.0997034389380829	NaN	NaN
0.0999070740361078	NaN	NaN
0.100152299949229	NaN	NaN
0.100158466580257	NaN	NaN
0.100595290290649	NaN	NaN
0.100805212349692	NaN	NaN
0.100809688799177	NaN	NaN
0.100867642533718	NaN	NaN
0.100943264134265	NaN	NaN
0.101119938276318	NaN	NaN
0.101199045126773	NaN	NaN
0.10144649904317	NaN	NaN
0.102414814508318	NaN	NaN
0.10264072430976	NaN	NaN
0.102710368808336	NaN	NaN
0.102714914950355	NaN	NaN
0.102726491422922	NaN	NaN
0.103056558348449	NaN	NaN
0.103364215413948	NaN	NaN
0.103371223030947	NaN	NaN
0.10374875732873	NaN	NaN
0.103815926893284	NaN	NaN
0.104143404761126	NaN	NaN
0.104826097616132	NaN	NaN
0.104862154879704	NaN	NaN
0.104965203447927	NaN	NaN
0.105241800434966	NaN	NaN
0.105577850840298	NaN	NaN
0.106063406989959	NaN	NaN
0.106112859428435	NaN	NaN
0.106217156919926	NaN	NaN
0.106462714923678	NaN	NaN
0.106763177987941	NaN	NaN
0.107170813547533	NaN	NaN
0.107548237584951	NaN	NaN
0.107723764126177	NaN	NaN
0.107750425239768	NaN	NaN
0.107761642113331	NaN	NaN
0.108326471465269	NaN	NaN
0.108355477578001	NaN	NaN
0.108396588112853	NaN	NaN
0.108409069639881	NaN	NaN
0.108504161416371	NaN	NaN
0.108727956834176	NaN	NaN
0.108800916870904	NaN	NaN
0.109218040900827	NaN	NaN
0.109526106485841	NaN	NaN
0.109791287915481	NaN	NaN
0.110163682246799	NaN	NaN
0.110283737994845	NaN	NaN
0.110449625335918	NaN	NaN
0.110690339656574	NaN	NaN
0.110951921261387	NaN	NaN
0.111376196191698	NaN	NaN
0.111477375823726	NaN	NaN
0.111482775742994	NaN	NaN
0.112019607287808	NaN	NaN
0.113351410353041	NaN	NaN
0.113609610594782	NaN	NaN
0.113643756453476	NaN	NaN
0.114143452358547	NaN	NaN
0.11426943605822	NaN	NaN
0.114290941424735	NaN	NaN
0.115088786907267	NaN	NaN
0.117231823032658	NaN	NaN
0.117457885128589	NaN	NaN
0.117506859867264	NaN	NaN
0.117826869621011	NaN	NaN
0.11786345772136	NaN	NaN
0.118001933818028	NaN	NaN
0.119470944638646	NaN	NaN
0.119561441832401	NaN	NaN
0.120174976406218	NaN	NaN
0.120956963210529	NaN	NaN
0.121507089955699	NaN	NaN
0.12152397918987	NaN	NaN
0.121863312980024	NaN	NaN
0.122783960988912	NaN	NaN
0.123241621989404	NaN	NaN
0.123673564254648	NaN	NaN
0.123706650648463	NaN	NaN
0.123708631138355	NaN	NaN
0.123783434923659	NaN	NaN
0.12412004229127	NaN	NaN
0.124330659623939	NaN	NaN
0.124858553534069	NaN	NaN
0.125842909488849	NaN	NaN
0.126523825650763	NaN	NaN
0.126732171483541	NaN	NaN
0.127027570454515	NaN	NaN
0.127272712053525	NaN	NaN
0.128507321715463	NaN	NaN
0.128528711915872	NaN	NaN
0.129462122249644	NaN	NaN
0.129652076250975	NaN	NaN
0.130424570039711	NaN	NaN
0.131194504870224	NaN	NaN
0.131685807495735	NaN	NaN
0.131723614278762	NaN	NaN
0.131934818077339	NaN	NaN
0.132088295152885	NaN	NaN
0.132237749991805	NaN	NaN
0.132411885380857	NaN	NaN
0.134674108320346	NaN	NaN
0.135144883318699	NaN	NaN
0.135830574113331	NaN	NaN
0.137388901031837	NaN	NaN
0.137594606927263	NaN	NaN
0.137978964478815	NaN	NaN
0.138202680556253	NaN	NaN
0.138218133539838	NaN	NaN
0.138533228816255	NaN	NaN
0.13890127247481	NaN	NaN
0.139271930178933	NaN	NaN
0.140024206581161	NaN	NaN
0.140197598159728	NaN	NaN
0.141081207825008	NaN	NaN
0.141343731244702	NaN	NaN
0.141423496724571	NaN	NaN
0.141714676617428	NaN	NaN
0.142194269756612	NaN	NaN
0.142414568856607	NaN	NaN
0.142420604821151	NaN	NaN
0.143123253592499	NaN	NaN
0.143156717307564	NaN	NaN
0.143541101571448	NaN	NaN
0.14366818090024	NaN	NaN
0.145255398906328	NaN	NaN
0.145591760608542	NaN	NaN
0.146490061253	NaN	NaN
0.147269137049776	NaN	NaN
0.147618587878723	NaN	NaN
0.148360425001089	NaN	NaN
0.149935399110924	NaN	NaN
0.149993599652331	NaN	NaN
0.150391423235465	NaN	NaN
0.150572483902721	NaN	NaN
0.150945623624763	NaN	NaN
0.152020472526927	NaN	NaN
0.152188165516222	NaN	NaN
0.153302144090308	NaN	NaN
0.153466785115464	NaN	NaN
0.153691265564588	NaN	NaN
0.155668318231402	NaN	NaN
0.155893510755233	NaN	NaN
0.156075222267217	NaN	NaN
0.157434216473895	NaN	NaN
0.157934201820823	NaN	NaN
0.158193241025977	NaN	NaN
0.161806322682386	NaN	NaN
0.161907243195021	NaN	NaN
0.16307339510636	NaN	NaN
0.163303223504151	NaN	NaN
0.163955135570569	NaN	NaN
0.16402971598975	NaN	NaN
0.164640044718353	NaN	NaN
0.165308372382976	NaN	NaN
0.166307749314841	NaN	NaN
0.167728154967568	NaN	NaN
0.168030297435758	NaN	NaN
0.169590564901347	NaN	NaN
0.171705424536035	NaN	NaN
0.172289498674817	NaN	NaN
0.17305226075308	NaN	NaN
0.173131650305854	NaN	NaN
0.173201206117689	NaN	NaN
0.173457085281578	NaN	NaN
0.174204458800465	NaN	NaN
0.174589654343446	NaN	NaN
0.175068431812743	NaN	NaN
0.175490441382915	NaN	NaN
0.178069907733669	NaN	NaN
0.178827199117283	NaN	NaN
0.180337514374186	NaN	NaN
0.18221435224465	NaN	NaN
0.196042483826114	NaN	NaN
0.200220777956795	NaN	NaN
0.201438070633328	NaN	NaN
0.201952404371442	NaN	NaN
0.209549573679894	NaN	NaN
0.212825884610932	NaN	NaN
0.214646452836922	NaN	NaN
0.223758152582537	NaN	NaN
0.227570948971646	NaN	NaN
0.230519589638668	NaN	NaN
0.232390860069003	NaN	NaN
0.233610537872628	NaN	NaN
0.255127045835103	NaN	NaN
0.255284718634421	NaN	NaN
0.257947336029512	NaN	NaN
0.26049915392172	NaN	NaN
0.272205130900284	NaN	NaN
0.274997855418964	NaN	NaN
0.276294071010545	NaN	NaN
0.281664918111008	NaN	NaN
0.28274088811846	NaN	NaN
0.285463975069737	NaN	NaN
0.287374221291808	NaN	NaN
0.299363696276866	NaN	NaN
0.302424912151032	NaN	NaN
0.304757202556629	NaN	NaN
0.305415810486144	NaN	NaN
0.306276845643908	NaN	NaN
0.312037981693536	NaN	NaN
0.313196079176642	NaN	NaN
0.314617294702956	NaN	NaN
0.319604892982415	NaN	NaN
0.319635545459549	NaN	NaN
0.31979057691797	NaN	NaN
0.319849152465336	NaN	NaN
0.319926944161002	NaN	NaN
0.319935701532314	NaN	NaN
0.319993341602086	NaN	NaN
0.31999999990288	NaN	NaN
0.319999999999688	NaN	NaN
0.319999999999923	NaN	NaN
0.319999999999961	NaN	NaN
0.319999999999962	NaN	NaN
0.319999999999967	NaN	NaN
0.319999999999969	NaN	NaN
0.31999999999997	NaN	NaN
0.319999999999972	NaN	NaN
0.319999999999972	NaN	NaN
0.319999999999974	NaN	NaN
0.319999999999976	NaN	NaN
0.319999999999976	NaN	NaN
0.319999999999977	NaN	NaN
0.319999999999977	NaN	NaN
0.319999999999977	NaN	NaN
0.319999999999977	NaN	NaN
0.319999999999977	NaN	NaN
0.319999999999977	NaN	NaN
0.319999999999977	NaN	NaN
0.319999999999977	NaN	NaN
0.319999999999977	NaN	NaN
0.319999999999977	NaN	NaN
0.319999999999977	NaN	NaN
0.319999999999977	NaN	NaN
0.319999999999978	NaN	NaN
0.319999999999978	NaN	NaN
0.319999999999978	NaN	NaN
0.319999999999978	NaN	NaN
0.319999999999978	NaN	NaN
0.319999999999978	NaN	NaN
0.319999999999978	NaN	NaN
0.319999999999978	NaN	NaN
0.319999999999978	NaN	NaN
0.319999999999978	NaN	NaN
0.319999999999978	NaN	NaN
0.319999999999978	NaN	NaN
0.319999999999978	NaN	NaN
0.319999999999978	NaN	NaN
0.319999999999978	NaN	NaN
0.319999999999978	NaN	NaN
