# Supplementary material for: Diversity of spatiotemporal coding reveals specialized visual processing streams in the mouse cortex
Source: Nat Commun. 2022 Jun 6;13:3249. doi: 10.1038/s41467-022-29656-z (PMC9170684; doi:10.1038/s41467-022-29656-z)
Supplement: Supplementary file 7 — Source Data [file 41467_2022_29656_MOESM7_ESM.zip › source data/Figure3F_LM.txt]

q
0.118261200954409
-0.895619212726872
1.32090780131217
0.905617036941543
-0.0271112399742081
1.49999985497663
0.256411878900407
-0.0867243742280753
1.37532470135495
1.49999999831305
0.566794308599396
-1.17063433072433
1.13525927568796
1.4999999599129
-0.340638051882399
0.0794607332063079
0.0575545476671573
-0.49812106082064
0.270801106856542
-0.570517666989824
-0.485849552671888
0.809299625451858
0.46478001782369
0.55658114444738
0.578229020469015
0.623334346151885
0.0225693484105559
0.907815512809184
0.223884283899385
0.963791599166321
-1.22243157238397
0.770079520261905
-0.513416979471958
-0.1785871913026
-0.695142845825734
1.05236546402642
0.875136296142576
0.449743944062939
0.277087842157254
0.861119235941114
1.33459958614597
1.42854154593362
1.04851401442036
-0.0129230760278649
0.245568762279615
1.49913827850681
-1.48182648104524
1.10513630457052
-0.737107456212145
0.22974076599912
0.106419416066623
0.670045745148318
-0.517752232487826
0.387431274570812
-0.491845349893999
1.17663385379133
0.732186769487197
0.763552256133624
1.49999999986684
0.364658859676133
1.03125771224688
0.945383525447732
0.954645096188134
0.774390144145772
0.00294913308671075
-0.245443008346648
-0.639701825515389
1.17634123696457
0.262088569948961
-0.658445317579172
0.725578149653349
0.493266959824672
0.565110222092031
-1.49999999999996
1.27892325346014
-0.235717376712188
1.34834395341533
1.09948196172183
-0.311673835862516
-0.32782769599445
-0.275880847720748
-0.485320560906799
0.229408920634995
-0.586262914003779
0.455010363344124
0.117809063285754
-1.49999945298982
0.526480869829405
0.0721136953296177
0.581241349513526
1.46184647345592
0.271033926433981
0.308795921176219
0.0140900102090033
-0.0498888190021725
1.49784957428681
1.4999999999844
-0.248391216027966
-0.891553399414269
1.4999009041628
-0.174362339352012
0.238874344576974
0.648873363910757
0.968057166115053
0.832877742282275
0.0943234574118949
0.227058845274254
-1.22512173679349
1.08450278519515
1.4999902769957
-0.555322300816504
0.477272131190637
0.487248851854927
0.876829342592244
1.496101623175
0.22092237116076
-0.889718808924768
1.49999999999998
-1.32648981343431
0.4813154764035
0.631547754371438
-0.0132552870099749
0.358497106301339
-1.49999995020828
0.601224272405929
0.128216298896925
0.107064402453187
1.17611892640479
-0.0136798056192791
0.414886188479765
0.279234653317893
0.889049497309648
0.92028788824189
0.821114360918042
0.474868722869537
0.320266981213892
-1.49999998854585
0.483739719417063
-1.49999919689166
1.19935297662539
0.0884982069822665
0.126571621898574
-0.545349599422348
0.146489949757309
0.355536659058616
1.26548361582764
0.753395175525104
0.390794048810594
0.769200002933387
1.49999977514087
0.591761372285512
0.410115441362418
0.612920283456001
0.643516133746103
0.0136334252509912
0.389348377002406
-0.0670828339206734
1.42718893502262
0.452087222298865
0.505592291529204
1.20795346348513
-0.42330117244536
0.259255373302405
-0.163949516849099
-0.118424372316214
0.277570489086133
0.327895892913958
1.43599213621327
0.752791506766497
-0.413375811663783
0.679927178555658
0.190479429334285
-0.22228516189762
0.139587452235561
-0.0787061109843037
0.937421489496333
0.978543899027512
0.65681450864926
-0.00242445744358412
0.664412950323481
-1.49999999999998
-0.0235028226911982
-0.679111360771502
0.291016034346661
-0.180507254907441
0.478173894373312
1.49999999975364
0.577847501250438
0.726578727249929
0.541875352406049
1.17340486940004
0.725470802586149
0.369292789398708
-0.233833325964166
0.766746094772148
0.239060405915263
0.584770714536142
1.4999988676622
0.306449867298453
0.384400531709985
0.354431193424482
-0.235358956884501
-0.859520259565195
0.558216651655207
1.25395991687271
1.49999999999998
-0.0231128040616589
0.951473133658868
-0.000946166335325653
-0.965089812212737
0.977079568254526
-0.76545724027313
1.49999999999987
-0.399203033290884
0.875820377089862
-1.2131253057216
0.159434216215105
-0.0404886484097667
0.455870123822822
1.12590972499417
-0.801704853843726
-0.283341733077311
-0.273583201160854
-0.245286920441589
-0.200751996072641
1.0548260103613
0.382496112181826
0.669602289063007
0.8862988193079
0.812578385556384
0.308869168750559
0.242665337615425
1.14907852735332
-0.568952131949022
0.0880925530698154
1.21661162901959
-0.593584554973295
1.49999999994345
0.182432699565476
1.19765042978409
-0.892478910103623
0.90953816707382
0.715132540334751
0.396963560268777
-0.870170308741309
-0.157904652418947
0.605082070897471
-0.253856215340571
-0.0563102575867678
-0.510957805496273
0.337318068461856
1.48953159215181
-1.41090988579764
0.468767467387238
-0.0878928533799821
1.49999999998353
1.49999999999998
-0.593362560000154
0.536935392020176
1.49484249167867
-0.268703921327321
-0.582370960377752
-0.136061209836491
0.559978622463258
1.19514746563818
-0.0622405579431199
1.49999999998187
0.841887316042211
0.17351354790722
-0.648662197433012
1.1625524816765
1.45900788191114
0.556132662229732
-0.232135553333584
0.172272927104351
-0.388095260302883
-0.284356210821772
-0.287859576141857
0.165236177452978
0.512256046657496
0.624647971631947
1.49999933185124
1.10459659106256
1.39617658540865
1.02519706132761
1.49998821004883
0.600837498459229
-0.19244587001504
0.16068268052808
1.00399792811803
0.0197539392254389
-0.164961349336628
-0.650593488122423
0.602534555133231
0.113915788252182
0.196466297691492
-0.0289591585029053
0.139682576702786
0.241313408687271
0.230941451492427
0.760453230973543
-0.180602128937161
1.49999999999998
1.49999999933083
0.258061352751953
-0.554232443367162
0.530079362692135
1.06894260621551
0.0265331293919353
0.0988220069400654
-1.49999999139317
-1.30795321813819
0.767744836283687
-0.418663694513491
0.459994398443668
0.835270147618589
-0.699458775103362
1.03018348606299
1.34099309480404
0.677181637302308
-0.781532512653149
0.473764491236442
-0.419791801231984
-0.196001632119272
0.464282178624348
0.096177067120752
-0.518311028566731
-0.112254728178477
-1.4999999869335
-0.0245939671881206
-0.495851457636095
0.53644078961838
0.798842772221177
0.0784071397557252
-0.440956788220164
0.015151497940304
0.790558729269737
-0.629108013783175
0.210248142698239
0.528570212442119
-1.164956245843
-0.355196265584992
0.350510196051397
-0.062954449796764
-0.500600246124006
0.384939726723758
-0.0400048954985364
0.79343934645229
-0.367488221870524
0.922757163918254
0.0381672315670297
0.568601263853678
1.49999999999998
-0.81189203365162
-1.31578030401521
-0.721929565986649
-0.509846772650924
0.5383119453384
0.893970964852024
0.19559846570389
1.49999999857215
0.247925998723076
-1.49999964779136
-0.738104529539583
0.233226835622353
1.49999999999996
-0.178856192389348
1.49999477017422
-0.756499606858783
-0.0288098834061048
-0.756145856090991
-0.481762363134796
-0.241718499414218
-0.377964716919604
1.19941261278193
0.244358983145604
0.813545998177374
-0.505124931663101
0.469661222263259
0.183492843918806
0.582458560234809
0.714438455084009
-0.80618494567599
-1.42062776306721
-0.230247764873188
-0.407911118196821
0.342416140802233
0.985308399617892
-0.570805994124451
0.981548641462185
0.43579920046196
0.0586798776490384
-0.976254094775571
-0.052837839367067
-0.089054061917456
0.379382831372204
1.4999999066226
0.542371964994352
1.20246073271288
1.49999996597557
-0.166599638245265
-1.4999740212626
0.438195920949515
-0.843473681134082
1.49439107750486
0.126527057936597
-0.0748653435564365
0.267132115872334
-0.928224911963202
-0.478370592786056
1.36237447742423
0.0197124885897308
0.409984589841154
-0.58025505049875
-1.17753168201063
0.507658224605185
-0.0175474648249612
-0.421714349632258
1.08757413635772
0.400167779541682
0.77429203564815
1.38558789576905
-0.325335869281614
-0.723205808400866
0.389305999750506
0.552173576368726
-1.49999999763084
-0.654232984314051
-1.0897982820739
1.4999999993675
-1.11623102950581
-0.0368870428890661
-0.135164201600653
0.33751743745851
0.330607175817197
1.49999999733226
0.634996322563536
0.496233043293868
0.463668181730498
-0.555037254705072
0.0933578149444922
0.371949028550584
1.18170382534498
0.0142839243721407
-0.493707388765117
0.987730625817644
0.722598265032477
0.594417162780624
-0.331462740857276
-0.471671547549935
0.0800808682444959
-0.545846801691974
1.14319431684715
-0.455721092345098
0.808226275928595
-0.544896630983866
0.0159460639127839
1.0396835159577
0.880495070383591
-0.36149118336281
1.18576764028631
0.929837472031322
1.11200190989828
1.03696495072171
1.2230986884722
-0.118723125520552
-0.572134949131099
-0.0380299139582677
0.00156995837630244
0.922488536984288
0.206954681957837
1.35508381138407
0.691578923813379
0.369199840819824
-0.457412937068635
-0.975458824899758
0.0612941027240551
-0.547194370165002
-0.679102070470222
0.332267824854345
-0.130698524967899
0.901559505808906
0.737932117924348
1.05912537647222
1.36265865209447
0.540455480745791
1.14784605701369
0.561806649998787
-0.0713114418022279
1.19913936387899
-0.162524288324608
0.0155222443057704
0.254591820291156
0.954300307537799
1.35851136582022
0.972746232095213
0.97964945713525
0.255856513881773
0.396460760014184
0.146928851555377
0.633649517747419
0.87761863802568
0.687148320494364
-0.264859611917474
1.49999999996014
0.0170284499030535
1.49999999991517
0.113039702351508
-0.139755950408239
1.49999993232654
-0.0674606863136323
0.824914124915754
0.419503442508143
0.101139323795722
1.16662002959248
-0.599530259243963
1.01064638575126
-0.164046656458956
1.01265944746153
0.819441847632903
0.278614559474288
-0.358027781929442
0.287287567384412
0.468780424197046
1.49976837696703
1.26893712563868
1.49999999999998
-0.0227071735199402
0.910952858732438
-0.0757101222338665
1.40831449977141
-0.186557345909996
0.75456466072736
0.409947810133821
1.49999999981742
0.307624570927468
1.49999997730568
0.847352974385984
-0.813674691091237
1.33036222516024
-0.138408399936026
-0.472660623220466
1.11682381913093
1.49999999189826
1.49999995226526
1.49999999819083
0.782245373408171
1.49999999968072
0.328177880770871
1.49999999853805
-0.28926038559462
0.968233575137109
1.49999999908285
1.49999999363378
0.297199978076538
1.49999999999998
1.49999999846832
-0.375948128262525
0.858638883940592
0.218864742677425
0.203874997557926
-1.49999999999996
1.03830531641694
0.768311432186502
-0.553542509394874
-0.190682578945048
0.330952582346105
-0.221490756625754
0.1457580444485
0.191317154719902
-0.161439409341081
-0.0370773345707161
-0.298613854903796
1.49999999999998
-0.602078037384718
0.0622873133933184
1.28089005881094
-0.407772995608403
-0.407772995608403
0.58004816161007
1.18406581189182
1.49999999998117
0.430032238006092
1.49999999901926
0.179582644803081
0.179582644803081
0.446845482182424
0.44382607540486
1.07111897854797
0.133554808749188
0.846451689478851
0.774427565113493
0.647816287047888
1.08243432322371
1.4309853220927
-0.183543701884882
-0.17388929625841
0.772308778037739
0.0590586993437122
0.365129822290443
-0.825175097041432
1.11445800409571
0.0100292604874138
0.44521274518098
1.04381311265137
0.925670614591316
0.505226063738751
1.16035586681705
-0.244567680859016
1.24967198384229
-0.450039755585618
-0.0420939811939783
-0.116560470424933
0.326230655739802
-0.025428098838502
1.49950251077078
-0.228646833720558
-0.396265766169978
0.724024834002991
0.22353998310817
0.849944977338612
0.173938201472911
0.431005088769999
-0.0958336432279965
0.371557457140797
1.49999999299291
0.916830840848037
0.688526859891499
0.488029486055016
-0.594033204549429
-0.190874872002258
0.916361310347356
0.35004213381261
1.28785221195278
0.851809793420029
-0.313147479040019
-0.318882127824582
1.49999983101624
0.902143485087499
-0.361279942279966
-0.0293404785588125
0.513590517960821
1.4006082307775
0.173626728199914
-0.0710119168342018
0.421243064445613
0.0627078492746818
0.356591859931475
-0.711995145138238
1.42907909307098
1.4999999999842
0.0337516830872242
0.708992516117615
0.585352452836982
1.187183921198
1.49999999996179
-0.199212772997268
0.662846108330945
0.993318824149314
0.197273525253575
0.0606625205201933
0.706404906908014
0.167942444044416
0.407792618034416
0.405097041885192
-0.282051977654348
1.49999999530033
0.0628023593669141
-0.146405915536343
-1.49654240785816
1.4992838724027
-0.444894616618546
1.02212073676432
0.212799869222652
0.97992910143486
0.558303510507123
1.14904543178175
0.668149582459407
1.49996015066255
0.674810263723239
0.0887514417062696
1.46044997493964
0.485333832861209
1.0317497781733
1.4827557435195
0.402229073826897
1.18512961977795
1.49999999992175
0.757654178902678
1.49999999973439
0.271976183767872
-0.800095876333832
0.338696311512707
1.14856179043574
0.79763245254054
1.49088279717618
-0.332043266056089
-0.671590440826903
-0.362393152114666
0.560317577671202
0.560317577671202
0.968789384632839
0.968789384632839
0.832020274370629
-0.372962715294229
1.39588177345641
1.143688412629
1.143688412629
0.963562754785249
0.531638820256579
1.49999996034364
-1.06329627747091
-0.523518906091566
0.409064723634039
0.409064723634039
0.966547455111864
0.966547455111864
-0.503740914807148
0.771575965392841
1.01268119263176
1.39602902172979
-0.510076970757894
1.27382122034622
1.49999996124366
1.49999999999979
1.49999999999979
-0.184757235069229
-0.327100973397146
1.10213657457781
0.6096721877597
0.119584811085498
-0.00890042746447078
0.474898644851878
0.612081192032951
0.74980189346223
0.637069598222892
0.0415708867521509
0.389814089509157
-1.499467182003
0.950057472167308
0.735108892847305
-1.49999996121723
0.377261808930493
0.184240973021786
-1.37776723966996
0.124505998576478
-0.234956426133881
0.353926499307487
0.00534645595529476
0.871313363191086
0.467515855761592
1.49999999999997
0.526811041897508
1.49999999994013
0.389830773758536
0.55898316258639
1.49999999999998
1.07881278658583
-0.473957132637993
1.49999987290484
0.733489953857437
-0.212643269605193
0.560825810720453
1.26803293828082
-0.767497231071547
0.947434620666133
0.375745820102856
0.283396686589095
0.856975862794524
-0.992474085847666
0.464713556074322
1.49999996021558
0.444081824853876
0.710712415729821
0.11395137880184
1.27646152389036
0.136305093431457
-0.174094884104173
-0.00329988063023463
0.331393808757788
1.49999999998915
0.757553376559998
-1.17568784364996
1.11108060936867
0.00800543250179924
-0.18529960406033
0.714912086431015
1.49999990871223
0.159023615030843
1.44789566724694
0.435146615505873
0.66487998853782
0.227081456541725
-0.128721386189591
-0.0365417127638999
1.49999623553848
0.728787508062407
-0.0657466855737033
1.39683214310459
0.307909204369769
1.49999999031868
1.49998061843685
0.214066268496124
-0.0486245439301152
0.600010886299745
-0.22355177060261
-0.993251219990408
-1.49985415327267
0.362872909289157
-0.535056826441368
1.49999415445106
0.029247978132812
1.31404979634194
0.881657378453028
0.227537206124453
0.227537206124453
-0.516082800931956
-0.32800085116441
1.498639576271
-1.30070344591179
0.258794521594253
-0.109815874747824
-1.09597372309283
-0.962277053520066
-0.250911109182593
-1.10207719280262
-0.713056876128164
-1.49999999944885
0.411273837720219
-0.149074256171445
0.464681092310996
1.49918832600105
-0.238688712776063
0.535693770131283
0.594725172513662
0.439284062051922
1.38467062818947
-0.42144051746852
1.49999999999998
-0.4044497762713
1.49999999879512
-1.12596970156142
-0.0130267716073504
0.884753958089553
0.403639371103444
-0.416509379724723
-0.242721127328153
0.579048291662409
1.49999884085311
1.49999999907237
-0.37967677495432
-1.49999999650433
0.408369742741533
-1.4633414728315
0.546204714414261
-0.229558716843712
0.303708542985867
1.41257253193176
0.148904223748687
1.49999999999998
0.177576988548017
0.640922459792204
0.120707367630563
-0.252706285987319
-0.0542610588264206
-0.195166015210676
-1.49999784570885
-0.904324605930569
-0.263942109475153
0.249148308849642
0.623118514587399
1.4999999999998
-1.49999999999998
-0.255341618512688
-0.123347352278247
0.419338792944468
0.135962475733192
0.351981360995478
0.0703555194866066
0.140048261778542
0.984147938988869
-0.0410765206005753
0.119686284553219
-0.0901120529409455
-0.198743700493595
0.34061286916123
-1.4999999999805
0.591202806793938
-0.627184929330964
1.4999999948446
0.336974887395086
1.49999999999998
0.0468895960875396
1.49999999999998
-0.860895525788069
1.4999999996637
0.555421465646893
0.521863698004134
-0.303050263871345
0.818376970899046
-1.49636069711386
-0.0151360016151303
-0.0448410285226567
-0.553995403271247
-0.829409597726554
0.816631208568109
0.246877277946216
-0.399250220631988
-0.0595987822508326
-0.0924889010209547
0.184458686856844
-0.133538567672634
-0.2907044096431
1.26205647527074
-1.17005277823624
0.612692182925159
0.736244730371839
-0.589300496697507
0.0472884776059999
-0.0296752291227006
-0.820905444506742
1.26350720906925
-0.640038791877572
0.448381061329935
-0.458810303757556
1.30718166186775
0.102704437269253
0.221195540078704
-1.49999999999998
1.49999999961983
0.176685702380896
-0.49777473363837
-0.79923896899882
0.943942161452215
0.294278056984709
-0.523976706430973
-0.122496729209009
0.808667168911062
0.561953491043318
-0.553541833121568
0.0402776589203125
0.234000958178567
-1.49999955710289
0.701016068397564
0.0020743941752387
-1.06034771331901
-0.506211860335773
0.623607205819187
0.584641503277289
0.0850839065533432
0.561522743532955
1.0994684812612
1.44424669014812
1.49999999999458
-1.49999999899008
0.0666999843844516
-0.146590632811954
0.897093100314904
-1.28277872858718
1.02710782069195
0.328607205491636
0.53780459979137
0.832874898063458
0.559592758770814
-0.404342432758798
-0.522194327707295
1.28329142046943
-0.0652332717392421
0.448153309263542
1.18225412341681
-0.282379584840917
-0.14771363201225
0.113946763370682
-0.0076983088658258
0.354198586270989
1.23781278140995
0.127149461506722
1.49999999994913
0.344669683980808
1.49999990824092
0.960667498695641
1.0915181614004
-0.695634101351934
0.316905048172558
1.14735512628878
0.102290331759284
0.163347927605553
0.342616169404556
1.32236742943237
-0.134014762947737
0.0125441710587138
0.0484511406065879
0.947705010410151
0.325295194231145
-0.093929628949042
1.04801178154175
0.328331971082915
0.539997994356813
-0.177767753323604
-0.376914005076381
-0.246228329206318
-0.138430920707731
1.49999999950827
0.793742871300147
0.233261689215901
1.49998825737602
-0.623495029612574
0.098872959433078
0.275263535588424
0.483627335604318
0.605125478346151
0.558383618357636
0.134825075084938
0.515499595671228
1.49999999981319
0.226280769375813
0.105599174582019
-1.25282118333693
-0.238543064020496
1.35251139584159
-0.177645316764128
1.49998440496815
0.404889687795667
-0.336370413139962
1.29110928034201
-0.951663079289766
1.42860398554472
-0.320645428214974
0.209394293750441
-1.02655472470383
1.49999899425493
-0.421169753953762
-0.159692850650093
0.196947710198801
0.516545560075442
-1.00430716364916
-0.096143154253903
0.427611932494068
-0.528876360125995
0.139961055121159
1.29829959798229
0.226037514156458
0.0487892517382075
0.491410603236747
0.130063922447137
-0.140961752709731
0.438541076070506
0.477137872659886
0.284323118433926
0.338549946810666
0.368491790595301
-0.186153865970329
0.187435039048041
-0.144245755192356
-1.49999999999998
0.118592948374172
0.190402142282399
0.0252483859756808
0.477370991488001
1.18787682238325
0.502598433153305
0.592119470357332
0.338402088664969
-0.142435297149851
-0.206363883266457
1.21796665544928
-0.797393610906506
0.838950933011134
1.04604075138999
0.731515225532155
-0.531098065113006
-0.287711886873839
1.35261855229523
0.292441588410177
0.261378748837053
1.22898697729161
-0.466579375112249
1.49999999849918
-1.20235472950846
0.870208005804299
-0.294374429342676
-0.24204613975094
0.0979851590249849
-0.00378558183394248
-0.172025438390796
-0.346426302462306
0.458135535521026
1.49999997136072
1.49999999999998
0.388749086235355
1.36439118245793
-1.49999332687474
0.725479820619552
-1.45721484780875
-0.762158234161592
-0.564246571744884
-0.582065097384731
-0.403987959686222
-0.11087323990436
0.598280431183846
-0.479185309272848
1.49999999862625
-1.49999997930467
-0.221173275208281
0.296517007228003
0.0966907526508828
-0.326393689342806
1.02674390466412
-1.48389531400112
-0.139421318719159
-0.765956003378951
-0.650587225004124
-0.518673010831906
1.36046010720072
-0.570147896200861
-0.20472143211708
-0.316005806884856
1.15424203944052
-0.252633796818995
-1.49988963541245
-0.0153215183168723
0.571645934395283
1.49999999995283
-0.323497279025028
0.207997392148939
-0.589380482572326
-0.65731684088903
-0.320926977289369
-1.40473614591331
1.49999999614535
1.49400894570207
-0.130924561646984
-0.364551302811676
1.49999999778124
-0.323286011067222
-0.728813177953117
0.000857777974468617
1.49999999792666
0.466478953134821
0.460670001824077
0.103630965514417
1.45947680252926
0.284321340175782
-0.989536955812394
-0.679679925257517
-1.13287293442316
-0.692273672367675
0.507984183768697
0.284131088670702
0.694074981107722
1.25809509343328
-0.566086224845159
0.665164294182336
0.37543900302103
-0.159421555599745
-0.710973648048439
1.35241317587213
-0.287468294982515
-0.0507786377378477
-0.0212475681647208
0.735183087496394
0.221999410775377
-0.116119800969518
0.505769511934812
0.590805620140836
0.944024659828828
0.430881021663117
-0.510591381201954
-0.310174282704826
0.32530863897994
0.027282758975757
-1.1211101778872
-0.188617067197585
0.712694780010154
-0.090503992892308
-0.207151675148312
0.526762669580623
-0.117267499363494
0.205358485614033
-0.399619638406254
-0.0212245603536018
0.288777586107126
-1.11078645732984
-0.409371937229227
1.49999996296986
0.134300670784639
0.246740961633337
1.07486173961635
0.832684958361065
-0.663144445638209
0.784006672266444
-0.0166161994439085
-1.286240646948
0.778785139464627
0.380366980091206
0.883229755590952
-0.499589175682853
-0.607297766837156
0.528316304484956
-0.0254438099521906
-0.299030854615191
-0.621747110480665
0.176111475609813
0.314269375887803
0.223010925614442
-0.299642544623112
0.46950080561729
0.725168540131504
0.347235077519245
0.339752215048327
0.23150651756225
-0.0113625384292914
-0.382460935431412
0.437003217542628
1.49436301857036
1.40627305694445
0.429869711327502
0.351334620017541
-0.481963429565615
-0.0160227912324385
0.189269625061151
1.49999999999998
0.82913637756418
0.140038797485846
0.369866567806588
1.49999979902751
-0.58365725898821
-0.689547618194284
0.00405024257490593
-0.305908479273491
-1.13571195688062
0.118281786905728
-1.49999999999828
-0.332351830640265
0.0431494360893307
1.49999999999998
0.7367018534185
0.427499819501682
0.40931547472095
0.377022241215048
0.054989406735899
0.358035598136386
0.475066429041347
-1.23188602898617
-0.312926382813776
-0.808278517881638
-0.946379919278116
0.524030613034073
-0.130882605871359
-0.0476064398443521
0.230253547982232
0.482174901209376
-0.0197693570991833
0.777170360980114
1.49999959273122
-0.0945421365036862
-0.785183848872296
1.48303179324515
-1.49999892551527
-1.49999999705517
-0.525183101493489
0.110244971013425
-0.82267111753296
-0.555767106860159
-0.415164545156114
0.723762047727737
-0.204991100907279
0.807845379184966
-0.110511058074177
-1.32596269815806
-0.44751780807481
-0.383707206737015
-0.0934270161302642
0.0937394641786207
0.462232068026543
0.363754075545256
-0.248060565957579
1.33139827142629
-0.310999955342899
-0.776902225373446
-1.4999999999857
0.156384150326888
0.950297004467241
1.49999970009351
0.215614717718848
0.48963979978464
0.866697376717619
-1.49999968618215
1.49994957591066
0.434394837269123
1.23197089124825
-1.10365406919652
0.28885697609243
1.49999999369732
1.49999999988083
0.285364139307044
1.49999999833887
-0.966915521334352
0.477060225776375
-0.878903966422336
0.392211638458305
0.985835757269387
0.209559822702342
1.49999999967531
0.763378728446328
0.167768317193172
0.144761837881323
0.392848696787436
1.00612366622078
0.395998556990696
0.0612991626025774
-0.542876450430535
-0.0455313078907303
1.04149483997361
0.101705018971281
-0.377775938542299
-0.205889160033145
1.31063379270283
-0.539017765092623
0.500035384110938
-0.194969269115578
-0.247014423175358
-0.310231755410325
0.0678941889955706
0.4871703036178
0.246224355950236
0.471969063463135
1.49999999999847
-0.280823632204096
0.412309100604448
1.19989579752629
0.0358877612891893
0.425130286908436
0.694629557378068
1.32481843204111
1.49999999999998
0.363141752107178
0.0224419096303345
0.904001693347817
-0.0368620401905101
1.22824673967914
1.49999999999998
0.379876346079935
-0.405025729932751
-0.0146944303241846
0.102875435234095
1.2108846570507
-0.194794668316245
0.63962576685425
1.49988269056801
-0.504523994618677
0.511651662174026
-1.428995083004
-0.00346606126844858
0.276147118066679
1.11679431374046
0.595026508462944
-0.0258452920660962
-1.17442695672377
0.440266943077288
0.577019055347147
-0.52287129653208
0.740021127784679
0.489232299260711
0.872292879842609
0.921182031875042
-0.360805189451882
0.548754253747001
1.09819552598291
1.11148451080811
0.9065670269923
0.632172170449096
0.722636334461774
1.04496743507362
1.00031303698572
0.215561926304156
0.348757098668089
-0.420515054151333
0.467798858855102
0.55799344961045
0.700207467099248
0.560199738321831
-0.155601735287232
0.228943999106469
0.765177312806401
0.374020219251545
0.495270740479246
0.690493017987475
0.37857123028664
0.341890433752455
-0.00271117405385005
0.803478385853219
1.49999999999998
-1.49999999806617
1.195947506581
0.665102151097783
0.528474854685318
-0.425141171039391
0.425404331331924
0.383303388505198
1.49999172915002
0.265401825391357
1.4999761141404
-0.660570758566124
0.982469359914994
-0.0816163115580555
1.130901181339
0.377611032617882
0.210304768419146
-0.838944250525797
0.074678331774516
-0.905799514668078
-0.131544594195156
-0.454153992721483
0.853211456633389
-0.854313952898879
1.49999998260868
-0.797367364280875
-0.410666337729108
-1.49907362981488
0.436456989266489
1.49999999964461
0.304576342016109
-1.49456825871776
1.30866142502913
1.49999999969164
-0.746864609596237
-0.0819725186489812
1.499997859014
0.61626446290415
0.286463349873503
1.49999999999998
0.68352141451208
1.20438151170677
1.49999999999994
-0.187920620071665
0.485741157698321
1.49999992413445
-0.225370165055802
-0.631033695640748
0.572230263683085
-1.41767667992216
0.108688722397949
0.853366864994835
0.263764070252873
-0.215020143274635
-1.45763400798131
1.49999968588506
1.13227884924541
-0.0372835841106555
1.49999999931685
0.510048199195528
0.325364385217534
-1.10293535735618
0.555728682812068
-0.13375392116699
1.49999999999744
1.43826151658399
0.46454002018233
0.579176907916909
0.128253438800624
-0.758746950963789
-0.0755580858595074
0.273565451458405
1.38684882124472
0.866517962475532
0.721901134850835
0.396212569577676
-0.00714693111840181
0.275536876990265
0.975453826571747
-0.813907479672485
0.42523427113639
-0.306729417823635
1.49999999962013
0.192036078043599
-1.49999997935226
-0.0928875430145832
0.491609786712468
-0.283742945145023
0.160623987642535
-0.1927483422897
1.49986970185316
-0.565965424914957
-1.06001568339256
-0.408046971748879
1.49999999999998
-1.49999999999998
0.150734414989248
0.298716866537981
-0.971103704955183
1.49999999999997
-0.553232552283171
0.65364231391511
0.535966144491535
0.00105800751696023
-1.23763823061328
0.065269327092497
-1.18134553516399
1.1452884579479
0.283962212912493
-1.41990951583508
0.1266417022799
0.0842186783654835
1.49999999982001
0.847044479257954
0.157245739694415
1.49994844026318
1.08687492813643
-0.815914443093331
-1.47178224735239
-1.49999999999998
0.0770441486492233
0.562831130199308
0.18060172549915
-1.10986642529416
-0.0497567497437436
0.811988072888205
-0.253816831737336
-1.49999999999998
0.377169469077875
0.148377288505662
1.49999999999998
0.53775911482979
-0.506774664894504
-0.185107350185307
0.57376305193913
-0.0187081245027432
0.169262856072496
1.49999999999997
1.49999995585049
-0.0303385035037939
1.49999999999998
0.811522521591352
0.136780527355913
-0.00318712698021403
0.1905636155308
0.757852091137482
-0.144226813299412
1.49999999999998
-0.497397389813595
1.04727987135617
0.0327331312854137
1.29966160217783
-1.11661388004481
0.404503378977701
0.279473262766615
0.398168027254302
0.627757587710194
0.345416154410903
-0.846484860983644
1.49727422599569
-0.331549255232281
-0.883801376722549
-0.481038872060471
0.226788108182747
-0.0636609239530247
0.578784909251555
-0.690686401344404
-0.488126941439094
1.49999999999572
0.88972354091023
-0.839426127686383
-0.126016674977886
-1.4999987278566
-0.478658727203206
0.506573731340857
-0.418145990166726
-0.481127187821918
1.49999999994359
0.827788656470985
0.130218634907715
-0.758702179590859
0.10397853060273
-0.464188401554354
-1.23559649942139
0.291559381348968
1.08864730099831
0.511512682379853
-0.0732100177927953
-0.140048310287918
-1.49999532211444
0.619041102001368
0.97412548953502
0.922124934569894
0.605483570291601
0.303935234282317
0.00712893567420415
0.171689139185099
0.22724875793694
-0.0927437820933662
-1.4999999999141
0.21232640079495
0.526122825555743
0.638795976933747
0.215448692319083
0.859713151873232
-0.0263558071404901
0.747587583780286
-0.155417670861419
0.56493480783157
0.529944164889922
0.862584677893033
0.275166277039695
0.940021726646379
-0.952219024796459
0.600537033088104
-0.196952734918495
-0.071105853312977
0.557656074452646
0.25876209397138
0.35412829633477
1.24067306104703
-0.214997639099019
1.4999999948888
0.191529688118844
0.570458430510588
-0.569330627506515
0.486116890769424
-0.107477003016361
1.25112984147741
-1.499999997328
0.7935010491402
1.49999999995115
-0.550780671793447
0.139600305751701
-1.49999999999998
-0.00782915706602337
-0.131297129561634
0.644953296990612
0.152346204679079
-1.06859224866972
1.49999998035033
0.233660397252547
0.912669442651957
0.668896348134103
0.517576535070207
1.27756642433709
0.624793997968968
-0.326840071638258
1.40239845106364
0.536325946849962
1.49999999490615
1.49999999780027
0.606229121358507
0.0519031354207816
0.98873876955093
0.420708130989035
0.577894943686767
0.897828712957894
-1.49999999383361
0.0146571840362363
0.963465510676996
0.224514122152201
-0.0257686051271188
-0.476141296524095
1.49999999999574
0.0814781418489271
-0.405835493735657
0.566865279623922
-0.189426934363897
0.533901630904327
0.881991349928585
-0.0978719756143205
-0.0481038011595946
0.20818354830304
-0.0995714868127845
-0.66946202899091
-0.0439110316817853
0.162824091905602
-0.960199005759878
0.608352154641992
-0.570085354326992
0.576515036339197
0.744717482000892
0.241316505921258
0.336855431732861
1.34128594361795
0.82282539833686
0.414690664822046
0.799053895413468
1.01106038873735
-0.395893211678023
-0.011679362237332
-0.0425560962578455
0.481536569492492
-0.693277079335448
-0.565944827404319
0.883200881708251
-1.49999955048085
-0.0779023800504737
0.208451218326685
1.49999999999995
-0.152832167067063
-0.0884794478469125
1.22718947552721
-0.0686494622173796
-1.49999462759822
0.132378099319184
1.4999999648697
1.49999994293746
-0.00213121997055049
-0.711565038465415
-0.258155374356889
0.687441375691039
0.475781990115944
0.196642573086604
-0.27491149123328
0.258201021225385
0.42441265676073
0.527547147394903
1.4106264584633
-0.620556831623916
1.49999999998051
0.166752137928623
-1.24993516565645
1.49999999999998
1.01660224737271
0.192212823096295
1.27149159959787
0.73155909196353
0.894907550028863
1.49999999999921
0.275515243996269
-0.995924907731759
0.339677987516257
0.743471031981087
0.00418438319101849
0.222905682095267
0.619704871978412
0.305376763344817
1.49999999483934
0.653714361605092
-0.161679553500744
1.41005977296963
0.807763245702551
-0.127851872459741
0.813746599945454
0.147625581377074
-0.579236574529442
0.767181314718061
-0.779450061897894
0.0776343116439767
-0.125193636709244
-0.328739945802758
1.49999999777974
0.652836909405813
0.930844906935039
0.668264139793397
0.274583745325276
1.49999999999797
-1.49994071098558
0.049226000495902
1.13768049148153
0.256489984362352
1.3217575670983
-0.0516155193100874
-0.0922367988401404
1.49999999999998
0.341420731486662
-0.10779233738679
0.0659584153215592
1.00357395217765
0.930342925770233
0.100701050137164
0.525945579290034
0.0674403194859431
1.01430822266838
0.714044037454656
0.318470094579068
1.49999914776611
1.17207563873485
-0.817858510580125
1.49999999972766
1.43285943155686
0.833077517910731
0.576126965394494
0.785736229616555
-0.0554206159263124
-0.217963777168667
-0.278330948688727
0.505907118474008
0.536768343663025
-0.0745393493517451
0.46211910848925
1.49999999999998
1.00806294039198
1.4999889360406
0.371877818707457
0.920150443057473
0.887951648745017
1.26055856193265
-1.49999999988158
0.301176660718493
0.442180583551368
1.13902601880166
0.0494297997871763
-0.140623955322189
0.0558200587597203
-0.423821503257268
0.956828728685478
-1.0172487054646
-0.636810483887199
0.282905856349988
-0.0024600104432711
1.49226940314538
0.109838199526103
0.276747017672892
-1.49940857331004
0.264160486194925
0.00710745290890464
-0.104539502043838
0.31038190803002
-0.885171232125852
0.358800663743265
0.600685398714445
-0.301965638551817
-0.0126833387822005
0.34768611324374
-0.0974487320346274
1.10695975981211
-0.184450715006094
0.190716698352783
0.695850219431124
0.588507465249833
-0.700315652115576
-0.244492397094983
1.05158916057845
-1.07929719452126
0.392254248754975
-1.49999999999981
0.8704894765637
1.49999999999998
-1.49998811500728
1.07112577864856
0.228140077081482
0.318308976237912
0.386708832049522
0.724762617996838
-0.0491747254989739
0.991306229810086
0.803788668995427
-0.161086175378977
-0.031490769193289
0.648814724301046
0.541021006171288
-0.004087789702779
0.935306429072445
1.49989278987948
-0.149525362269381
0.363921778636944
-0.369245772958777
1.11191676329154
-1.26951870554388
1.17519548779016
0.334008164171938
-0.0584610276800105
1.24556015931025
0.910798135766618
1.38324695864784
1.49999999999998
1.16143833568213
1.49999999501926
0.583209186237884
0.31974503502103
0.276642187418277
0.247563242142066
-0.447282628151286
0.144313542327713
-0.0552961116659396
-0.0759994789307452
0.474192053804858
1.15566395789409
1.49999999985425
-0.0998456637010517
0.146500174648707
-0.0477439982459251
0.262493547224083
1.29450188765388
-0.182117298120723
0.291202869419339
0.560680749149498
1.03902298354908
0.459567761810806
1.47204655362625
-0.445262597648542
1.49999931133656
0.785364611419731
-0.0817879332196651
0.310285618057694
-0.161642569272724
-0.0475422660755122
0.114697929754702
1.499999998439
1.1447266699997
-1.49999924571366
0.730019496663166
0.17700903841726
0.857364447450084
-0.197304546776173
1.49998977800371
-0.777927525515202
0.106411529544452
-0.170684509664098
0.133572667931198
-0.109354595111284
0.0748832681526796
0.16785316356103
0.590873118133884
0.194684885884269
1.49999999999998
-1.05918853350821
-0.516686465079229
-0.516419691456011
0.363006279416312
0.313852667235548
0.617814472965289
0.141699118462751
-0.101848894524927
-0.470370167737568
0.11972703320711
1.00424754351551
0.379898490295292
0.206667780251105
0.252690142263855
-0.10488792476773
-1.49999999995606
0.424251995391665
0.59818709383062
-0.10389214135317
-0.170032153913372
0.813703464000714
1.49999999994634
-0.52426242839779
1.22564603695017
-0.500231224606032
-0.0809745717551415
-0.421500841961488
-0.173678116025949
1.45356561295945
0.470070716924512
-1.49999999942607
0.23309323650014
0.27558813632115
-0.371150065191849
-1.0974589846317
0.904507139004796
0.349484752932096
0.0280895803438952
0.324531414259915
-0.113466821235485
0.916247183946573
-0.254456607339823
-0.606233851297671
-0.419655262024545
0.702652382776596
0.98262837986309
0.766983954282862
-0.407223671107158
-0.989148429497998
0.544101579294467
1.01841775520759
0.188353950581525
-0.0408022530523077
0.203838792404312
1.47000563324939
0.122814583625047
0.149423842173826
-0.222747830783913
-0.225626862685477
0.211742932522929
1.34161181021091
-0.122233261807756
1.49999999992197
-0.0642292176150702
1.23069106049722
0.638104205335222
1.29858852756899
0.460776552595345
0.558727975392358
1.10488228810743
-0.000120809130825636
0.700724740580853
0.944775283613855
-0.245246712403714
0.121042217899424
-0.182410027483751
0.0851962634947875
0.564639488462657
0.313069725636726
-0.0606732596039615
0.469499182262216
1.27234946150389
0.175028493528868
0.227706218012378
0.63772007608191
0.279617145005853
0.199674195970768
0.408903766365634
0.498863662723899
0.605388048579706
1.00321649249629
1.49995753627512
0.0991268056741001
-1.05452803956381
0.368262295456512
0.368030620446066
0.100785530678613
0.788101998812497
0.213892442464113
0.325082837264271
0.823682157397708
1.34005216739973
0.441968966486873
0.22357728382661
0.0444048181740351
1.49999999999998
1.06010090736793
1.49999999999998
0.497406409506559
-0.3941564134794
-0.207179545167566
0.48982051989458
0.166954746155156
1.19779776987436
0.277432157021424
-0.845145197329324
0.873227388793914
0.0166666764594776
0.29349355446269
0.199062379264866
-0.392427639121009
1.30316411299491
0.937356934232001
0.739258934741713
1.39778070760271
0.501580520234751
0.977505349261344
1.49999999999998
0.47335848249889
0.270240572678318
1.04809446877237
0.771972238664792
-0.330269692053618
1.34546513976701
0.0468302092252832
0.375387595516637
1.21763998142585
-0.438475192421386
0.602708569569014
0.316099024046686
-0.802846868141544
-0.79899006538261
-0.472276948292984
0.066865593911846
0.853252587173491
0.773962424341074
0.611912061483271
0.273769505073847
0.407707129490454
0.889217742456806
0.24967120341867
0.392058403926395
1.20640421378954
1.49999517907013
0.31358825581188
1.17018672257078
1.36445769666465
1.49999977254132
-0.0299731248765296
-0.0968848588765617
0.5387168248701
-0.0971699883312352
0.94322336726656
0.191998058600083
-0.0147433286745403
1.49999999915778
0.311816798770694
1.49999999999998
1.26586853348407
1.15992767118072
-0.326973930566249
0.902858365395168
0.492977217316028
0.501497496367644
0.705544664080641
-0.518161711661495
-1.38651086081494
-0.581690154694591
1.49999999999707
-0.229728137442604
0.352369290004972
0.47170270210735
0.0301054667145838
0.974805079743447
-1.02523155632341
-1.17065675018547
-0.520282975825619
0.0830415430926806
0.936477450823267
0.487731296291185
1.25849480581613
-0.746217387389176
1.49999999999949
0.551696823227503
1.25532499615926
0.0645315037807544
-1.11058334462891
0.448435413913284
0.0292649168191726
0.676212815190826
0.261384204740853
0.358012143215743
0.351852895744825
-1.49999999998077
0.354865829269139
1.49999999999998
-0.165592632322378
0.478049598965368
0.460626631376345
0.656803893727107
0.163022478171337
0.62779131111536
1.49999999926078
-0.707584226207074
-0.121819348131915
0.733977477509542
-1.40368627803572
-0.572279877346873
-0.316682351486314
0.369111699129093
-0.0860162042166093
0.900849253594572
0.362975657164667
0.320489149217471
1.4999999985118
-0.620597258997328
1.07002522364825
0.139513387104772
1.49999999999997
1.4999999389008
1.49999999644741
0.0885479235623286
1.36295233496882
0.338610717663478
-0.878427655643353
0.228313183876374
0.173003868937725
1.04203613214648
-0.104892882475055
-0.498429310259795
0.77361523707749
0.721231799033768
0.310800011951348
1.08118007469964
0.752057272949108
-0.519749277305752
0.556364681307493
1.49999999999997
1.34811852328637
-0.566040417163442
1.49999984617139
-0.889952116800393
0.0016270784397649
1.49999997924078
0.39272496586728
1.49999999999997
-0.235572174730371
-0.0856426554480464
-0.171095058002674
-0.272551174352218
1.00656397097171
0.285513247546363
0.94140309676874
-1.34301750711371
0.644219740914144
0.187318594435097
-0.811514476659318
-0.199688043508871
0.106064106356244
1.33344530878168
1.22608371036332
0.249988567631132
-0.283506044117768
-0.887248128808841
-0.025432395343633
0.458977807047028
1.15288094249429
0.785814569880724
1.49999999995054
0.856389494638286
0.425318689540835
0.341161775851064
1.49998500215909
-0.30039886051635
0.964841814107352
0.14493541180689
0.906467768515257
0.869966514933974
1.49999999999998
0.29127889957583
0.580404624886787
0.267410610481539
-0.270820804953635
1.4999998508694
0.677122409332659
1.29127948114352
-0.940216753437604
0.202594745493553
0.746460163433155
1.49999988179311
-0.596298388259826
-1.49999977792321
1.44962458693419
0.722359870012535
-1.11326227109695
-0.859226261030385
-0.581071736903074
-0.141989033555852
-0.420496779619718
-0.0124458737542689
1.00425068461962
1.4999993731187
1.03850342915022
-0.247833443344564
-0.792489925248548
-0.125022302889901
-0.157686087367332
0.950335164308096
1.23454181804402
1.43543217431747
-0.602014681988259
1.0215094234056
0.526442813050049
0.0635421770478658
0.486497378364977
-0.328057769390528
0.445172735379968
0.749575405304036
0.0707985614041031
0.438743701682025
0.177861763281837
0.780471618914032
0.445163584710073
-0.401084262020886
0.607583148657507
0.186019602323606
-0.858771271325871
1.36974775160134
-0.316424558235735
-0.251583687309164
1.33872200303017
-0.0504057790851148
0.702497267711328
1.49996324399765
-0.867625776635855
1.49344515114208
0.672677007256366
1.22213606555721
-1.05058869612846
0.756306200644475
0.507615686308488
0.221305180071189
-0.706101416448037
-0.534557794107777
1.29532045681524
1.49999999959253
0.573325083827758
1.48210773719608
0.992379944258886
0.605452429573092
0.480821755893848
0.195968804252963
-0.489396795661206
-0.924583958930474
-0.019459673401646
0.977607701194869
0.160864154725051
-0.409037952943515
0.524290937357873
-0.518100780015156
-0.0645721450324677
0.733761220149258
-0.146792409683801
-0.577409369704933
1.49999999945707
-0.0887193560763554
1.36382828981094
0.00536773539442789
0.116980453642044
-0.206711186049096
0.541939522180985
0.897341625614089
-0.39869648412192
1.49999999947668
0.42417747222464
1.32977674690232
1.49999999984285
-0.509921751693701
-0.310798058263527
-0.206556998604881
1.49999992742937
0.237252070507509
-0.329252937762127
-0.486970884571185
0.183084891759233
-1.23754324404951
0.498446959473857
0.038526739152583
0.746070115169102
-0.448750936984113
0.540378187104653
0.0894165446338479
0.896795024409811
-0.886184946051876
-0.244962733907496
0.528771910983036
-0.124804525890739
-0.389447881699905
0.180257280934779
1.37905279676242
0.385283433494977
1.30917822422241
0.685110012132663
0.617527111001704
1.49999999999997
1.35984044112669
-0.327395483793138
0.653115250101115
0.482120609677504
0.723152597248985
-0.231535520781708
-1.49999935768344
-0.150680597274566
-0.120762302404124
0.681150441519998
-0.361242724777681
1.49999858328523
0.266438201114555
-0.336898638807437
-0.382427240522963
0.676887995971263
0.0805325847910749
0.122698901590941
-0.428255537672981
1.49999999999929
-0.475087283380596
0.46984787490729
1.18614170909657
-0.0220707363200535
-0.849663968824771
1.37657095085221
1.45851617617746
-0.057768852171743
-0.984801539455854
1.4999993890957
0.765529071169012
-1.07747144208185
-1.15923595713235
1.39459813877747
0.308541186617745
-0.410046779777752
-1.12274401215624
1.34879432381885
-0.684556887115182
-0.436079994185932
0.0400359009461665
0.747357818584884
-0.263170627535898
0.597485052345842
0.708410558854377
1.24277341722201
0.378976847180479
-0.695406511230931
1.48465562299016
1.49999529773865
-1.49999726410537
1.49999999906295
0.392602844617151
-0.507527749974344
0.671657418838463
-0.191328265938113
-1.1249761211251
-0.654873764131564
-0.450221893000642
0.881820084966188
1.49999999273122
0.505929811060464
-0.720509068892172
-0.966000908193457
0.422216788806176
0.497842455258391
0.820372702057124
-0.63564904449765
0.350446065151775
-0.161790947681568
-0.590759762167149
-0.284602030630635
-0.659774680588632
-0.340165760859084
0.87316420045908
0.348409098994909
0.548292289200507
0.386806216120367
1.49671100086544
0.372536883035103
0.361862305247892
-0.29227698874687
-0.88443696551133
0.985935419445077
-0.502085888020347
-0.581156920117144
0.683310129394082
-0.424701474859214
0.586488399685766
0.496937169874001
0.568958542624358
-0.715037015614556
-0.0399225438692327
1.49999999998093
1.49999999999998
0.989318200083232
0.70268482689293
-1.39023059692167
1.49999984379153
-0.938813025371458
0.400829976882472
0.681411125527306
0.315139821662286
-0.360375837195046
0.103417899349565
0.413192754775785
0.820740231471662
0.0272392767507188
-0.164144075058956
-0.0285362067526494
0.968215527355112
-1.49999999714376
0.455609811356612
0.500119003128524
-0.735502330073993
0.494995495790795
-0.471853087484691
-1.44843707994029
1.23747640971636
0.343831980607262
1.49998089248532
-0.0704580476651859
-0.205865594448007
-1.40930259666445
0.286938264604611
-0.443594385667097
1.22809956310319
-0.0345860759972698
0.698224037499345
1.49999999999998
1.3760779974072
-0.271591787206158
-0.147048043847366
1.49999999736686
0.585398165618596
-1.38821249277567
1.22040039581822
0.916209511253135
0.484843389580506
0.14512157344151
1.09798193318306
-0.745810988302035
1.49999999822898
1.49999999845371
0.105733769879221
1.49999999998521
0.717184265054713
0.563454905504106
-0.130795726009059
0.167068633262321
-0.0629988393991456
-0.0921107598464746
-1.49221642940589
0.944200644540762
-0.649705941531379
0.0776185161167997
-0.303822082291038
1.49999999013279
-0.0229912246926151
0.654512416791156
-0.0957066595359455
0.0438521299371262
0.957903512598847
0.120626729711748
-1.23051851652826
0.73978045168353
0.180259790584873
0.07772906754062
-1.32204133907289
0.668064434484179
0.146979841176052
0.344014180686116
0.756546769615363
0.0956437146195099
-0.190582797327404
1.4323448265195
-1.49999997169898
1.42016300390186
0.369893075121246
0.524456875503168
-0.999429460296295
0.808534213401168
0.493652664794831
0.25580053507674
0.346020763669187
0.194587615670069
0.429632021474378
-1.01324498783803
0.484769706974697
0.0217987349414096
0.718918360986373
-0.180277096984297
-0.0762966933761828
0.987510884400167
0.208533623951005
-0.259024009872385
0.830443541928843
0.44719826834189
-0.430961076218425
0.572970342925924
0.955846713089397
1.49999999999941
0.614666318220931
-0.106847229118841
0.172007105097333
0.510132747833621
-0.308304079857438
1.343622336326
0.617236508640358
0.964734536121174
0.366208410567316
0.258019596775835
0.216938988486818
1.49999561757422
-0.0948597413461293
0.256698710999643
0.0272166384897392
0.681476839753533
-0.286069475773019
0.121573209581244
-0.145144613322612
-0.692655492727085
1.42254957673496
-0.555702941399868
0.0255584751392991
-0.499553068133235
0.347544844414304
0.298888727639664
-0.137532769152452
0.656083365369956
-1.49991874631368
0.648895087595322
0.08092380832458
0.211953778426879
0.746007928096828
-0.0320766051510404
0.718993276193207
0.179512565798841
0.285846450318824
1.03403073433106
0.814338449627322
1.49999999999033
0.647868648691203
1.49999999999998
1.49999999999997
-0.353485294690434
-1.39499352170588
1.49999999999984
0.211421677065511
0.626409915888923
0.649428651304279
-1.04419617236001
0.615526032237684
-0.486617302258986
0.691225359022942
1.09277724736775
-0.675013750042563
-0.212817175253166
0.163603380837987
0.989488586458929
-0.22213199978816
1.24090576914195
0.409791235363712
0.48582563199586
-1.08989287960555
-1.34299308040849
0.261750562486409
-0.159808593952145
-0.0728919919828594
1.49999999999997
1.4999999689515
0.58568746713871
-1.24567684858613
0.524485323599153
1.03186352017632
0.193039981711381
0.0335190719401871
0.320816821705315
-0.214797232742228
0.157786294742566
0.842638643550964
0.395086542146447
0.640607500681614
-0.109751800598243
0.248925133640872
-0.210553353045003
1.49999990095097
0.492280801379993
0.554206111275093
0.622325331445994
-0.201341944909389
1.18964128966716
0.514836528549717
-0.458428603687659
-1.49999998934626
0.591440704642399
0.391168397504634
0.906845560287398
0.480866214144516
1.26071049624457
0.174503745071056
0.260360034082734
-0.27228615328992
1.44539185639277
0.0525934242569797
1.33079848738023
0.337277372627517
1.49999999999997
0.757125607880744
-0.326786431935345
-1.17820910435674
0.779587163946037
0.633690316241988
0.731906404440948
0.499200334495425
-1.49999710887293
0.55375475741793
0.0310080022355837
0.403406572168201
0.340411577829224
0.397577977081243
1.26996664471768
0.565347564585195
-0.0814971245283958
0.533185658445604
-0.207923042323605
1.10449340703626
1.07772661229461
0.336123455022854
-0.197489991674617
0.0772958406239839
1.07165949216967
0.473492145425005
-0.0474773788845645
0.312656114085018
0.306421302987063
1.1144026425953
-0.088494210792304
0.535390256683764
1.49984478595589
0.412890070933338
-0.682358147934336
0.646315920682196
0.0132210824955904
0.439875464375858
0.689944786270109
0.905754262017448
-0.166328112890681
0.3844330480857
0.959651864701233
0.646737687218057
0.253672234750895
0.985652119513229
1.49999999999941
0.530972463855136
0.923157003273451
0.685109189001806
0.900986901492048
0.199372305499782
-0.365233988001646
-0.526736265073923
0.79931110283429
-1.43835822585054
-0.640876924321018
0.4932987292083
0.78895337564493
0.812384437790232
1.49999999990342
-0.429552233096894
0.244595749746691
-0.411072075380321
0.420490701866204
0.0505850551496616
0.538851546669112
-0.849790611833737
0.722959030699976
-1.41347165265511
0.734593278173206
-0.110018552849058
-0.922846529245092
0.84288904820495
0.386352935037832
-0.335206379656717
1.49999999999998
0.983480561114353
-0.0371391682665713
0.539030190928728
-0.0920649223543102
1.49999999232829
0.985011653000481
-0.434334148648813
-0.0585927415913306
1.03236746835757
0.135723262251034
1.35934241402387
-0.880766510777378
-0.183194455389201
0.726903135968832
0.477731323678539
0.406717219049649
0.469647517863376
0.183057840679234
-0.194205299291736
0.240927893965878
0.254627734127273
-0.68411886146291
0.877999394609988
0.691409761719433
1.17444842501799
0.54355916470254
0.875870645330234
1.32744386593871
0.468873006096118
0.900102775011791
0.0639709100109279
0.876111314285091
-0.590347602401246
0.45515288701276
0.845533704365767
0.462125934222125
1.49999999999638
-0.130347461315955
0.377137296538446
-0.128399460999721
1.49999999999998
-0.342287347856542
0.305749707882544
1.01427617343843
0.75861217394956
0.490147418687751
-0.0128402452697387
0.981286656506028
-0.0801186454797146
-0.314786309900068
0.741121720366366
-0.0259881619659797
0.224717332960238
-0.84029949364426
1.49999999999623
0.0953585647532618
0.0658143395498635
0.717879294606664
