# Supplementary material for: Diversity of spatiotemporal coding reveals specialized visual processing streams in the mouse cortex
Source: Nat Commun. 2022 Jun 6;13:3249. doi: 10.1038/s41467-022-29656-z (PMC9170684; doi:10.1038/s41467-022-29656-z)
Supplement: Supplementary file 7 — Source Data [file 41467_2022_29656_MOESM7_ESM.zip › source data/FigureS9A_AM.txt]

API	reliability
-0.969560622876754	0.582818021170747
-0.0236388543898221	0.662029693782739
-0.273648353420636	0.336164218345803
-0.358738962461307	0.320209290895524
-0.334378590734938	0.668386798122316
-0.329817020338904	0.303884508333724
-0.0524160288942882	0.588408668608348
-0.687404703897885	0.316857332439034
0.593478234516743	0.346018469568398
-0.282218488585065	0.3998673681936
-0.419874376583237	0.573277032516949
-0.651404335058751	0.444000670215378
0.174317080361832	0.31456844136647
-0.771403192109022	0.387057130571476
0.247407294272181	0.620120599438555
-0.496747466872093	0.356232288160346
0.0292824380691993	0.397519004078285
-0.00704799705410147	0.547340585718134
0.458296846043602	0.427870893303274
-0.148864626154139	0.360386624747893
0.285499104713659	0.300177749167616
-0.416335722720345	0.538974836099094
0.0739597689200633	0.382779639320225
-0.22626446263167	0.459229286333985
-0.499636149640308	0.361541548130663
-0.138373399773245	0.376476745669792
-0.315151244781717	0.476678826757779
-0.435122977976379	0.582068848636181
-0.612697664221691	0.474021139663764
0.340242627615264	0.386424384676509
-0.826436487168142	0.528065629316457
-0.452300609486941	0.801523202504742
-0.518793184676505	0.462477978348519
-0.674286827108341	0.456498989528524
-0.455361778399756	0.382069576786609
-0.251227277636411	0.511598628594996
-0.855238778921905	0.737095194710003
0.00971377595585405	0.316058486405141
-0.536234400288183	0.572018826313965
-0.543457474092487	0.353901868926222
-0.350039719130827	0.432691340736816
-0.0909945147020841	0.629155087016484
-0.647741592643829	0.325962243003101
-0.486591458871961	0.684484607789355
0.0215904016793864	0.609296881409737
0.114336711871594	0.329986978512954
-0.221270379762745	0.476300931052654
0.0280520425962911	0.351295796507345
-0.432009254310438	0.457090343006362
-0.288714982779639	0.307152295084064
0.392727352006972	0.397732020172966
0.496273247846923	0.331210345780566
0.0824714511838438	0.399884110349614
-0.304478130963171	0.519842343199281
0.160359979295409	0.530278572487415
-0.287568957856761	0.455892167658461
-0.15212066603203	0.452041091000704
0.259429261411516	0.425989700704178
-0.63021973754746	0.332528693205153
-0.670578959827428	0.392380168717262
-0.141836818423464	0.532726494796329
-0.432954264154337	0.756936240555135
-0.29240186880173	0.554390850951142
-0.308238516163636	0.328277354816253
0.490077816099865	0.451226410296915
-0.126975217002532	0.730672756783699
-0.243149480253318	0.311669184920622
-0.229132450471657	0.37181785560967
-0.0128932913353897	0.453227011623276
-0.0953248001442888	0.541430884087407
-0.87909944870329	0.729362872794638
-0.361716227692641	0.422313490598055
0.491577382245574	0.358143799903393
0.102193407563377	0.465412839694191
0.554124011026417	0.674948837948759
-0.279587303637108	0.45300991981129
-0.225647563295912	0.360475838386557
0.0928268805760774	0.417088846774379
-0.0781538413077494	0.546046271044697
-0.336162299071646	0.843848112708894
-0.784644597240398	0.648555599689281
-0.532295880297636	0.627591110203728
0.0439621842840381	0.483040121001084
-0.191917333228108	0.903365416796719
0.224215953361753	0.313997800594129
0.065917565139709	0.362759842363848
0.26604879241935	0.368903411294432
-0.396955987902803	0.31848010442343
-0.345763682408666	0.799270134303392
-0.746066015894113	0.523145494507538
-0.0759883791214342	0.389500865668922
0.428096658199764	0.3238830407092
0.226118690027987	0.596841971461997
0.544476725119651	0.607418487578862
0.781889473789219	0.38045035641283
0.309916637847965	0.332935402995749
0.114504474187903	0.307114762903701
-0.330587147552887	0.392504800244544
0.799463082164555	0.416647250288205
-0.0303441768023765	0.532091442228187
-0.380085574000005	0.447073659570281
-0.240835776043602	0.684622120081973
-0.146030580311655	0.339233945241262
-0.0279550246475168	0.351893627056294
0.68397683540541	0.620545221803964
0.363526565616736	0.344296135757399
0.804013860120454	0.309478752736598
-0.727634870972645	0.516727588558363
-0.174191325827586	0.563697915812234
-0.231104575804113	0.351018329796944
0.509815915659175	0.515310959329215
-0.234643069199603	0.337330762582171
-0.24264340697132	0.461974878938366
-0.0350595930475031	0.546004400550905
0.237570508534948	0.576291349238982
0.675259239632021	0.423809201812631
-0.417154218844536	0.470690251760469
-0.00697309535139228	0.845986511551769
0.883835816529111	0.351615783085205
-0.426696658993259	0.428889170294018
-0.25112362709647	0.755694509486363
-0.276871595000174	0.749910855821954
-0.852249108100828	0.4440903762706
-0.105549615595707	0.527627833693743
-0.259656766603145	0.40957154436736
-0.388143571286981	0.860687476566533
-0.714025846186621	0.381428617827835
-0.725608292550043	0.332267073122277
0.0464990960447283	0.346987012827143
-0.400369286779079	0.384218139687935
-0.436823394593234	0.58855868232665
-0.42566079109712	0.740487716640937
-0.153104802652103	0.745228243313535
-0.0602531262791655	0.482485612870343
-0.462478315761318	0.701891325545128
-0.139192793683238	0.318987131547795
0.578297517493507	0.510808475594523
0.205286043244123	0.459583911347193
0.829469903993129	0.595146723441359
-0.0187314744671439	0.560724303300309
-0.192271647020998	0.343643440378273
-0.394922803586905	0.513209865601216
0.916865779876997	0.424963028806591
0.849428087659191	0.642447589543827
-0.729046127084143	0.612023225248051
-0.338343533468163	0.627176449666016
-0.501132918310939	0.673940018476932
0.5655248932131	0.422475321771347
-0.109791549079893	0.314365411945664
-0.173751957651992	0.498431285399706
-0.476896717502376	0.342876303783022
-0.166977107630672	0.671117483010975
-0.414708184472774	0.604665476851936
0.287385684920002	0.443289257236218
-0.189087829128361	0.605028106706011
0.333606021363515	0.319147624244908
-0.198225121783308	0.446258179008043
-0.331034311908618	0.514830186437657
-0.272590753446981	0.883927355854345
0.523731691947697	0.396892229443698
-0.421433753571889	0.535745237099959
0.342847672181649	0.903057066008132
-0.307187572558718	0.66234604977532
-0.307962821648732	0.495335246451499
-0.430271355231457	0.32041432888705
0.901608907712264	0.378582067537894
-0.167514644808369	0.447941134772521
-0.710571960948544	0.54291356239759
-0.33435563866729	0.319365416910993
-0.109701672176076	0.408545398734916
-0.656906371478459	0.483255103287827
0.200015115164992	0.750857255614101
-0.188411450232088	0.337390157368834
-0.917494366573059	0.786861266760205
-0.402141220176058	0.774394951474241
-0.164326719672416	0.335883971165668
-0.0979753276509434	0.673017842805909
-0.411086465039378	0.466987887450025
-0.137537169146559	0.375935065139371
-0.401639060701132	0.665537027554545
-0.123836956875143	0.311938838357726
-0.546968071569989	0.808881595870044
-0.383321770645526	0.666188645200471
-0.522895594703372	0.618374330024498
-0.362176392899884	0.538821536901984
-0.160403458700276	0.333709017432898
-0.165378614628963	0.888817911121644
-0.452900444541066	0.590322747155043
-0.318371764986107	0.47556123112449
-0.117988888891025	0.530202949978229
-0.298038268652682	0.445016516283759
-0.457175408761732	0.443409680297275
-0.216219680522681	0.570599149120215
-0.180842603088684	0.492343694832823
-0.167527542166486	0.846013886639527
-0.262107770402981	0.425345592265009
-0.290809032785267	0.678563330374673
0.241015351113924	0.564838255672207
-0.616367861848153	0.5060393748272
0.0465374833246983	0.602600288613888
0.166302463870838	0.734073555575828
-0.252176762656231	0.651260930994392
-0.578346114249366	0.656364907842615
-0.833534013840662	0.600265924140627
-0.529808446949778	0.56720801193588
-0.314798803439833	0.322727334016339
-0.124271335870863	0.340455565154284
-0.206562406635205	0.725639944129022
-0.419121630741319	0.882231439823328
-0.0785998194566419	0.63618298616241
-0.401483695979242	0.598141488252021
-0.0611385629567933	0.666451181808381
-0.20609921574641	0.636333080290253
-0.234460228188172	0.454651665141156
-0.307123433665254	0.509067890940698
0.358518093632135	0.336724852566582
-0.165499232549565	0.657411755097283
-0.173579779822014	0.652491149737147
-0.631541583776551	0.40019059751253
0.0575716780763682	0.457660214823821
0.352203483635399	0.315991536576363
0.793687746087062	0.620866008977987
0.226497083614869	0.35086220010818
0.293079391432019	0.472122951542968
0.47240940838568	0.838069667979246
0.237709293898383	0.499171007773951
-0.0680755247322266	0.617008239532496
-0.462488276520429	0.426854246440147
0.560911506994766	0.674425387345211
-0.0219579947289857	0.401052916739966
0.370574877307463	0.541254299957408
0.900850986735613	0.645238974192345
0.771055128410621	0.455501207076251
0.399904509011623	0.446038315263214
-0.215918890991181	0.392155030216807
0.79239999666759	0.6489507172538
0.394978210003636	0.375719154453103
-0.0367524047671064	0.724184026616147
-0.0273497065420638	0.345204908964379
0.877916318331613	0.74324291547808
0.022310879774189	0.458756723016691
-0.2308281115622	0.330816850520853
-0.167397728603026	0.621475085337095
-0.465156527612514	0.651886756540658
-0.159487261666746	0.753475953985913
-0.355801470162571	0.418644205032446
-0.123842718180363	0.427396771295252
-0.144458635122746	0.382517109309029
0.0736085673650533	0.34742608636094
-0.198342402709999	0.588806816217012
-0.307663828882992	0.560598748919985
0.0465485843658947	0.410534320417616
-0.401447315259693	0.538110347029358
0.500452134372063	0.484761039243754
-0.346756082970916	0.392914519237316
-0.180415327441302	0.599480134918088
0.0527229686430912	0.565170016632111
-0.228425669961747	0.490249225815982
0.0377732823104525	0.458890371037507
0.0495499123057687	0.441248271200937
-0.473846411510919	0.621201097884726
0.115946983904533	0.379370548557027
-0.43654050320141	0.726322202613305
-0.133312692325347	0.503995984312742
0.0265392178816611	0.788326269391656
-0.654849354892042	0.728653041480546
-0.212343002451878	0.682009696614827
-0.443949777841902	0.694075495222847
0.0250560717891155	0.531697965922469
-0.0715811954699526	0.355698905327426
0.259329075446285	0.470564030686414
-0.227905144834362	0.428242594293545
-0.177060767222253	0.419083163195636
-0.00683368768995183	0.739566081957536
-0.106264633079495	0.585013600479754
0.193576243943608	0.445021541385662
-0.35261943806261	0.383517849134399
-0.604448406240752	0.450489268130644
-0.421060223633669	0.554092166370753
-0.743653825264554	0.53798062293154
-0.219211643190828	0.528849599792684
-0.241757518297893	0.840361142043068
-0.390828233062257	0.663695605488703
-0.0564786708317792	0.312464995583119
0.318098381122334	0.328453263316475
-0.334868327497835	0.818842866933598
-0.282293338587636	0.484963976043424
-0.260781786208231	0.874312801509548
-0.386816342689485	0.346101215809256
-0.097661136418051	0.555126159370585
-0.266658672730269	0.624081355197916
-0.780595684632638	0.648953900178729
-0.130895772093475	0.759689387857196
-0.447283223798952	0.395165614244634
-0.256631289682888	0.816568212267364
-0.505942418049144	0.391040594140614
-0.366367327755173	0.749864627360462
-0.293241118135135	0.560399828435692
-0.0411120013826339	0.307780123244524
-0.361891397935893	0.450426090603005
-0.0588199285610215	0.410496055894365
0.00374805403870898	0.777485860029937
-0.298624164276466	0.67113875792334
-0.194982355201259	0.318149091341868
0.0266614911066087	0.684304718904537
-0.155774227351942	0.446955123000192
-0.246238374803674	0.847605142704676
-0.74739470787556	0.417116378924084
-0.209155680322311	0.396517338752145
-0.100941994887658	0.325264467902602
-0.158327346712299	0.896955758259411
-0.0795401667014436	0.422643981967136
-0.118262123831625	0.430633560577491
0.520736246694851	0.448186315469289
-0.399627811686393	0.699879599339573
-0.29676919717227	0.391714604076796
-0.249487238485406	0.471854316622206
0.107262746073716	0.392933715160982
-0.473210041696641	0.474069749320703
-0.611960308641049	0.46403649310098
-0.680741727892106	0.716269117723942
0.100727705394657	0.354764467640849
-0.268437028670167	0.873181303069957
-0.715729780082056	0.814156745577914
-0.230911850873475	0.624506474044122
-0.0400272032918056	0.689674279077262
0.243251655167706	0.338544906298667
-0.341068502865506	0.592487124463507
-0.195818655917927	0.751797589507991
-0.36708041518012	0.784057736172662
-0.325766500801046	0.522718034098148
0.258220116270779	0.769677746677445
-0.21611596198597	0.776917210365304
-0.224835501524988	0.535779396341767
-0.204855493610134	0.649143730808475
-0.227472465525872	0.749479304135331
-0.0872265071060583	0.736916070257054
-0.1939678289583	0.305955765432974
0.804030161829563	0.635811607409482
-0.157957204238352	0.391597415586877
-0.222997876206359	0.593370814354196
0.38218901456734	0.529585496476201
0.801100571502188	0.626508783392656
0.235694355162741	0.581135237464153
0.382585661217452	0.588745579896114
0.856961788365391	0.315851730946517
-0.548791391315028	0.353034874085489
-0.00940017132928258	0.504980664473965
0.179427043391966	0.450921604817051
0.16404655828549	0.316031570122735
0.303859104193011	0.68827549698119
-0.120881282040473	0.520369820043628
0.693772324534825	0.595810158684551
-0.16121430947964	0.51977798693938
0.296261106549139	0.427928271538957
-0.0170364449995043	0.591582646545226
-0.311781280596644	0.603751205932859
0.218680810898776	0.803211736675562
0.069612353844803	0.33679594073975
-0.198432802468544	0.410824563900727
-0.102123225090537	0.318556312367994
0.672230939023893	0.60309717141129
-0.961591010467137	0.552784226932679
-0.0457365181290682	0.607580541790905
0.0767965164217193	0.382202259016904
-0.587984624071831	0.366914251274944
-0.153588036562023	0.489635086619605
0.659350253708531	0.802451615792192
0.856887482519799	0.673562429757073
0.216864407441875	0.347483394815678
-0.275905683840851	0.776469081089738
-0.0790675004848204	0.321602602689204
0.00751740979870748	0.640777024573722
-0.0856500757146624	0.488945979787131
0.626402554267505	0.631692209689789
0.242075413297563	0.360003450032384
-0.281123211668052	0.695849967856827
0.936016901888136	0.691747463684357
-0.124390854069114	0.486868655337402
-0.129702505653964	0.476205763535903
0.0291970620630314	0.52436670313136
-0.277869279660363	0.432442682694333
-0.35401165310755	0.810117334583717
-0.424683374642824	0.662771211415414
-0.0340253343048763	0.720167528061911
-0.828980636684791	0.319421750600081
-0.974108309191616	0.788208335445308
-0.316753785355883	0.504911170766334
-0.191639588315234	0.560254042591626
0.801659926328101	0.587770133810608
0.12387284822207	0.320763182382103
-0.210107398209574	0.592679234314293
-0.148913758004891	0.726757268227466
-0.106301321598705	0.556775989606135
0.388103326504812	0.372199770793863
-0.15103630537133	0.518979923247565
-0.184303096491269	0.749412001860354
0.273488504452119	0.778728063285526
-0.235542587408472	0.413294822342199
0.768306453599983	0.82819163640374
-0.695978895634923	0.619791283116753
-0.513609753392934	0.535947183624616
-0.401901260111407	0.550452907208784
0.344958101761523	0.317643619671158
-0.590077401800415	0.308502110129023
-0.42459068759914	0.618931374045784
-0.231569436607437	0.620282025473314
-0.176177732432368	0.562173489577283
-0.242916614737156	0.706935004282095
-0.533887164432213	0.423153220520898
-0.51526132787714	0.336296840929255
0.264379442950125	0.770824896299409
-0.194308551250922	0.46145452048831
-0.346490724016084	0.732200768263694
-0.24730062344698	0.649349465578871
-0.499388376303181	0.358492972399012
-0.228743033197521	0.629140972329332
-0.25451018055043	0.496658883340913
0.253891947255865	0.301833483402722
-0.0879338722706115	0.349817026412357
0.167414873547635	0.485644859675412
0.133957636972876	0.593694734763367
-0.00753733255430483	0.784667152957286
0.175126510800112	0.43391842048255
-0.339535444187895	0.688582324652086
-0.246512056784677	0.632834954618633
-0.494843021398924	0.442963047804756
-0.12825138936339	0.764966872019503
-0.74682544934418	0.558215360237122
0.0431384237511295	0.601428118063337
-0.267800196688965	0.888127974981711
0.0814511110017782	0.438759170430186
-0.124630195466633	0.660375337585393
-0.786660013900526	0.445531492359125
-0.700471979540794	0.783180341382469
0.202569850470914	0.436596821460077
-0.0363022270877783	0.620488785125428
-0.339205171022498	0.518028718443765
0.00700198159860584	0.387940527209848
-0.212102627727286	0.707912515956598
-0.218512432351919	0.590230044619941
-0.0562921935397965	0.408325322393164
-0.133737124591753	0.721688606957677
-0.18877128344678	0.729577915435366
-0.127177593233833	0.65844856649528
0.0874715006889517	0.432370737248864
0.941819375891128	0.416038407449989
0.681737845401201	0.662647053694628
0.581834310522365	0.413286281135747
0.643166347083438	0.49268543208799
-0.670879791208028	0.531901507107648
-0.390721755528577	0.445582546793242
0.0355175893150608	0.449111314382559
0.0763442688993228	0.529499705898045
0.295042493369871	0.542130008860821
0.430746274216012	0.484768487296457
-0.0949593941587144	0.511951987733553
0.699406207855454	0.318735898259618
0.217081920890043	0.336867503167006
0.674694381402618	0.675381755540656
-0.0821697824422788	0.626480252997932
0.0403681527778286	0.543118982385581
-0.0391979257327519	0.486175231524403
0.168714543585508	0.539175743220829
-0.20891226367146	0.442865298058957
0.0187337017470422	0.501397804737922
0.86584281377845	0.347172089184462
-0.153315554065712	0.349344430261738
0.094252469672261	0.305742663842585
-0.208845456943294	0.523214111926056
-0.658301064175335	0.738611427831975
-0.484139741043114	0.44955424204638
-0.812831530548585	0.350739258958486
-0.258338652121684	0.467661329620999
0.380194981605068	0.353495137571905
-0.11303627336667	0.512331133927507
-0.0492467705367904	0.427760200653274
-0.0597329790469682	0.317812209760681
-0.365648888507227	0.481211337646741
-0.297587180556926	0.37309364585996
0.629808298004304	0.571551100228214
0.158091307866295	0.493970328281954
0.211011425663205	0.463915989315748
0.356533261751263	0.336613607856107
0.0903765074948351	0.320100199409113
-0.579100573536974	0.690589894729472
-0.13119974282793	0.552310770043717
-0.329800452616068	0.431097346803402
0.022783391119812	0.37057036544278
-0.926002085520746	0.628727655852469
-0.933260316893105	0.778296149054495
-0.255268665429029	0.638926555448116
0.202542210882499	0.359689918861037
-0.250218528766097	0.538180048323848
0.135934944551726	0.339851221018324
0.136300340373388	0.306677696585379
-0.220478416265904	0.446305618699536
0.568998296771697	0.382516182663171
-0.559070452991757	0.367976475767303
-0.236458133548199	0.86985711955294
0.195476249239433	0.355685662109906
0.563952371349554	0.589428739256065
-0.292524610564029	0.641517335284071
-0.0820197588899366	0.52413886074791
-0.256291635279948	0.549166653800687
-0.251094924767134	0.429446505147334
-0.68199553118777	0.750457374753072
0.00459771296443266	0.507304009278195
0.0723817802934521	0.474574223895813
-0.0328130703238742	0.830202542173503
-0.184636104540011	0.621114518185847
-0.303355108464471	0.607939030769317
-0.203545056692323	0.717722225005156
-0.188679826887741	0.300633928669643
-0.235854819930772	0.810831374723003
-0.792937961450749	0.451912363529877
-0.602342737965807	0.41536667568758
-0.15858486707747	0.548007168896892
0.0457697827180419	0.601617568962487
-0.0172472708553039	0.321624870032062
-0.0167532559104995	0.346115075005112
0.3030725503597	0.358508598714474
-0.181977067650596	0.428859788737923
0.25713695279631	0.369741811995016
0.256039304901662	0.661786696577313
0.43395747460858	0.575572457787176
-0.0597840075684313	0.553247985195904
0.919759597925114	0.37647596409927
-0.219021570207471	0.515015142046164
0.805618815685789	0.480763158583035
-0.282559226341747	0.657569421781585
-0.0334803771130322	0.370300484664631
0.663131212594627	0.632845758266281
0.613564547658822	0.610908901325644
0.4329809149332	0.315201314886055
0.163785274911958	0.335109256195944
-0.632312974575924	0.522520037170938
-0.106584468631451	0.470918676246953
-0.0779171125969592	0.428384396417127
-0.11666887849319	0.327345753246657
-0.290901784482031	0.608996813433424
-0.0123798351149922	0.364268195844713
-0.00645723598235069	0.361516669832875
-0.0667147902432009	0.303640541347443
-0.165688459215632	0.67344836928135
-0.0302652461990723	0.472266128993597
-0.810145521430617	0.585315699787847
-0.113195994253619	0.72557871082371
-0.19900806358031	0.652889525930676
0.344712915882344	0.427800482085792
-0.106281443128356	0.372560023313495
0.757278141547543	0.790586852861526
0.838798592014856	0.51331435379954
0.313905017359758	0.558154128404606
0.591152738485982	0.319664433064849
0.121017030419427	0.374698935530208
-0.253717253601858	0.309887237520923
0.741509615136872	0.432945919610637
0.350177594401899	0.365930306974485
-0.104618387045132	0.364868971155109
-0.382981809253203	0.486726668213114
0.512113861299342	0.687093609373682
0.214559315129385	0.607384517860278
-0.651847900687964	0.300619241790091
0.586756757989208	0.348783570464095
-0.838620388253213	0.344353272350116
-0.288301329550583	0.388114700126758
-0.230599273347893	0.652390087888502
0.0913515736517135	0.495651362670317
-0.355037006130986	0.46072253450008
-0.777046506749831	0.418165272274762
-0.60785014541428	0.336049540260493
0.608028615932226	0.419360080382194
-0.163329270049264	0.371389234008376
0.80209761923414	0.408376191252406
-0.896127093468495	0.834928810640592
0.786265749898152	0.521366785429169
-0.351030669845226	0.307165483250506
-0.936183533740799	0.710453647529444
-0.285523029134104	0.454270105871072
-0.963803919985051	0.728200826191046
-0.245531982335204	0.525537237298909
0.369168434087162	0.408309282581491
0.308095412478202	0.572790440937731
-0.296869661547881	0.611720689871235
-0.310708522747356	0.457239071247776
0.318485501236272	0.722207451605557
0.398634870180063	0.368395106849513
-0.282033302084889	0.362187694710802
0.275038678135048	0.444897439932432
-0.769169524209436	0.306596741919182
-0.209737206654669	0.421828875113384
0.10662010350224	0.647243403010497
0.0916548794681915	0.340232154188549
0.549204878215173	0.423998961035292
-0.366522593333055	0.323876700160313
-0.0896295045748801	0.435085354681074
0.0386709375521333	0.490741874356645
0.143002066596705	0.566745669227133
0.0377824948739824	0.74675950442581
-0.147659894166518	0.574678408771041
0.285635880129728	0.678350380773396
-0.137677410121401	0.464118928809789
-0.106548174797076	0.636741515345618
0.555785435194868	0.347285175013705
-0.263780801201248	0.379102976264254
-0.080188472919383	0.512299622587276
0.19499955518853	0.520812351652183
-0.946864668011886	0.643174160921443
0.294645000529943	0.522781118736116
-0.145783933068512	0.696329957832574
-0.147125366994301	0.748778334300651
0.150655274748613	0.411496088367656
-0.345479204705593	0.329382196449522
0.112134951437513	0.746936293382986
0.449575025585562	0.307434957063759
0.222657281196785	0.666602864690936
0.556926184059475	0.39150653401452
0.093007392133117	0.358300215119969
-0.0339937792489706	0.362124490918426
0.698935736376295	0.30836456259386
0.463123224574064	0.364930252064565
0.417644090110076	0.4061823270725
-0.00737059466662087	0.451401945285099
-0.0742773721847369	0.412813965916516
0.311455801612135	0.571876480867195
0.427471626364524	0.697476498637314
0.797730286943174	0.315707401161644
0.193785574564107	0.339413913975363
0.438349641677543	0.523051802153235
0.438349641677543	0.523051802153235
0.218332374855796	0.318932228024599
-0.136363693898396	0.402099147631571
-0.162807588309823	0.810637156241839
0.182832409918984	0.606589432062641
-0.256924360215659	0.564588373507161
-0.234203859070694	0.301240499735932
0.875271043180172	0.334909713234531
-0.172601036609552	0.774750258594949
0.00890757828737219	0.465998587509531
-0.349545000865408	0.325636967221422
-0.0025051520491255	0.452798997530295
0.169269817423264	0.860888142318551
-0.00626843946100128	0.574733615276865
-0.157596870298959	0.42262512746324
-0.164538116411071	0.374225468386493
-0.690530810594407	0.463096651451098
-0.0808572795319661	0.423367363391037
-0.081245791664548	0.708918599492264
-0.0916571466046295	0.458613173218541
-0.228253813604206	0.419930268318046
0.0752665138611631	0.407243207440049
-0.89621663246241	0.538780461847665
-0.22282137117653	0.380444184247311
0.0108977070729047	0.650406286052532
0.0580603345569825	0.530459491364729
-0.836122769381764	0.329494356759836
0.229412264509162	0.440201598803659
0.477974470584294	0.42866328589709
-0.0917612665718039	0.859126609091451
-0.128094418947919	0.613485008699677
-0.342274479542164	0.561542904013065
0.274065405275316	0.302285832517525
-0.289547657251189	0.332482409222795
0.467400143554646	0.429571250247102
0.083118017527825	0.655534183341679
-0.588740426524348	0.41353303389476
-0.313090580505948	0.328514036982858
0.551715443903799	0.373355123280072
0.269531146278469	0.382567213778124
0.428922552258264	0.413452297314044
0.922820235418932	0.60702912714319
0.65167798009536	0.309827133236061
-0.226700204163727	0.304731048632594
0.806801417560514	0.587922576724153
0.0487532598095015	0.479912331697109
0.046825461763502	0.31376900473131
0.808993063614727	0.557881350852995
-0.0434358756112817	0.60046322346967
0.444737893212879	0.722130870684953
0.610230460427572	0.32815311537494
0.460738070185208	0.35125003474398
-0.0799271063051122	0.356293937236968
0.412125036966007	0.428689241744002
0.111279305035042	0.414090693580357
0.0384068411451522	0.561054083577818
0.110284235549112	0.493684146681213
0.738365608119982	0.460063699419053
-0.12184237541767	0.630634661807334
0.269027772950104	0.39626515787798
0.269027772950104	0.39626515787798
0.269027772950104	0.39626515787798
-0.0611042631863477	0.770173587827232
0.0412502815643676	0.414609608962916
0.289907893258756	0.558815725334435
0.418000177627301	0.7756058309952
-0.195810332212266	0.54308976019168
-0.0900612830985981	0.71388352267898
0.0247569958752974	0.530456942531476
-0.942756235371151	0.741429788235662
0.182395024810749	0.538253956807507
0.071145235225446	0.445090970506397
-0.418681149084834	0.423485983110033
-0.306858018821341	0.658911584130688
0.398627608814147	0.315385720542134
-0.0697189511210052	0.679137410453469
0.0148997210053812	0.430848470103146
0.285050452199198	0.83287499500304
-0.0772875924541297	0.715769524899777
-0.0838676540321703	0.47493533381735
0.659735296974933	0.454856109721384
-0.141427234238716	0.826391610989347
0.667354669709721	0.318138918622822
-0.359591237055013	0.733409398090196
-0.227878134515308	0.462572831713061
0.154179559711238	0.64389860032075
0.776951789502846	0.676586230690368
-0.0157403462037074	0.577833544516603
-0.162498576159538	0.429240533132162
0.650277052736269	0.450609744904227
0.135169405529991	0.435104999031749
-0.0284942924258978	0.693299758885697
-0.222798205350024	0.788120140047965
-0.00727215546991901	0.766140579352503
0.612854038328095	0.332516491348013
-0.927483561409867	0.444531560183121
-0.157941431122734	0.604414401300175
-0.19689964646096	0.434868482253174
-0.707147575873933	0.717813797686498
0.180230251302031	0.490865358922235
0.00438336625740044	0.36850414643385
-0.61517127972386	0.30289268612152
0.364628850926408	0.663918764000875
0.0523063310550541	0.316555907812575
0.0818342801996266	0.301969513507684
-0.210988704776925	0.325789663093667
-0.906418653639027	0.412513158582102
-0.128222808437	0.935452563499251
0.0219805260086539	0.740880759523564
0.0637907869629287	0.703395231200996
0.11952165241848	0.452887666646486
0.667262206803503	0.363970412161124
0.642560148051908	0.538862436746704
-0.153852183162163	0.44129772777782
-0.0728801863418631	0.349080869659968
-0.0450266661510126	0.31516360057907
-0.090056525192885	0.384282840208182
-0.0975439868827028	0.368249204384319
0.470268126284713	0.494733721702514
-0.0367804643463985	0.376305975140632
0.123958294194216	0.499802006924097
0.491179151582516	0.601870673422186
0.185846537675353	0.326178430799877
0.238884307354349	0.340108981119934
0.597926848995859	0.517406803186729
0.341201224644258	0.388105937435535
0.324421427487991	0.64980325353899
0.297334110838759	0.483211329786636
-0.0823320742974857	0.331231785761586
0.369120102674198	0.574002591241065
-0.0108394496485851	0.828412697022948
-0.162250750741389	0.350365233542092
0.64796833855548	0.781047908850669
0.146576996257748	0.596057511694292
0.43400570775183	0.453028480534842
-0.0399096534397307	0.582765896012552
-0.0261433499818194	0.76372535650801
-0.288491446782311	0.37834618025904
-0.114428371509322	0.452020525348774
0.056272430405438	0.380093832386945
0.0874475363036227	0.330676681282491
-0.835722538484789	0.407564356681202
-0.867379219123742	0.502806177479133
-0.0349909154048985	0.45839313482845
-0.184737185411302	0.479795643134534
0.475678706531773	0.332808016048124
0.071237050495737	0.478526970894848
-0.202394198353237	0.313924703643101
-0.402714926721403	0.888236724707601
-0.216095515661933	0.32937289345345
-0.0110497975032394	0.754477255078592
0.0359415213164751	0.357460750200679
-0.85044750882024	0.619925176995405
-0.710905782944627	0.438464303335194
0.506336562947971	0.808965321038083
-0.0867936760949323	0.741328002518443
-0.0610509883884394	0.417065906060714
-0.395245723763903	0.588800364808628
0.623350761737127	0.323604167515116
-0.205166644573083	0.547932928042406
-0.905207242891542	0.33053195427298
-0.925999926139994	0.314867526389662
0.204689904519276	0.456429629982726
-0.0282042771257945	0.663808706319272
-0.526232355446421	0.300878268971775
-0.879141770633774	0.434947228658906
0.0235617387968086	0.366008670695252
0.196556025917394	0.593311938463207
0.618936724665839	0.729551825914863
0.542759693995909	0.4611000614325
0.388682481948828	0.491228465013929
0.29707265101582	0.6029746724995
-0.329446262591351	0.497292681301782
0.440999602643617	0.841244295607168
-0.267593386898737	0.333156281160376
-0.226958336400679	0.907844994824592
-0.280675734896258	0.881330473890618
-0.455374392660645	0.349396218746207
-0.201008109514229	0.689479599496526
-0.347128640751171	0.634970710913051
-0.956422399015289	0.695817007216093
-0.274917346989039	0.461964540710558
0.601344545531276	0.440692288039066
0.836828739955613	0.469324572674648
-0.258781884663821	0.419233656430698
-0.126427031285931	0.707397045047454
-0.700808725479573	0.60027083492178
-0.66346905141511	0.359318357656428
-0.865642828692502	0.321369155056642
-0.0797179190137058	0.618736229725166
-0.106461827828392	0.372690787673541
-0.774151248545239	0.436498904010493
-0.300035402448905	0.777209412849001
-0.173935233890887	0.344180647253585
-0.491786795212504	0.390167000734982
-0.453397974634759	0.420290562910424
0.106798039138508	0.323864358895013
0.142928313073073	0.582251948293092
-0.169686362350243	0.390245935136755
-0.518773482787543	0.391484171569783
-0.681735091776388	0.675313271353853
-0.11460371837039	0.300584021741891
-0.655526380874112	0.584357928451706
-0.297017096932418	0.591537338080505
0.178569199278665	0.588594167771655
-0.19609530536424	0.717009777936454
-0.0921238491526174	0.339192289624183
0.000799631263082334	0.492289193088845
0.843034322011333	0.541435464484716
0.426829074137814	0.588847473824044
0.167758322654696	0.439009757663049
-0.240532462926097	0.47918405189306
0.125970618103698	0.641494725311034
0.5573504775444	0.512438964077057
0.523594514716051	0.546214580490886
0.448643901361556	0.52905437560822
0.17187538032125	0.537217527904644
0.189477061823306	0.32882540442767
-0.12417585535167	0.350571440153466
0.45835822733616	0.322952834527995
-0.203445952545884	0.588351496042091
-0.338119157080978	0.494694426459692
0.723233080716534	0.491719418596857
-0.258350194412007	0.331080581806824
-0.2447116160326	0.399461381210313
-0.277644238797004	0.474775320390313
0.837837555797603	0.443537297845604
-0.150367092586486	0.500380468067134
-0.0508213664789557	0.590744656255968
0.0582427689457341	0.616557309372119
-0.177846431096564	0.465526641693967
-0.0862306898826523	0.775725010029233
-0.244982290728976	0.50718748262948
-0.163365518515268	0.523459388536944
0.0838803637324189	0.427130773204232
0.163676548477185	0.768399713701095
-0.0760517348447464	0.474300336454945
0.638386138904765	0.768275362448446
-0.145388693359198	0.40606261401927
-0.229320546641972	0.449998953105669
0.0408950643030372	0.543618752392522
-0.732408583164298	0.398243591984907
0.201395818834252	0.837352184311991
0.330491764548966	0.687177554803978
-0.206745429437638	0.410966467949598
0.118395010713417	0.795723980757814
-0.441473215195429	0.580631562203731
-0.228636660524396	0.521699139964521
-0.465783660152199	0.529339961049455
0.22247051712586	0.5329617561662
-0.0705060142595115	0.727153797497657
-0.0908663211001325	0.680287377667117
-0.00129779028490086	0.69450091255952
0.461651882416719	0.425657779370435
0.227110672397638	0.339296393037273
0.325714595068924	0.312881731059798
-0.0158347247351271	0.568022266644055
0.587593613034307	0.354607484129442
0.619507848010508	0.617244691346366
-0.151590533440245	0.542563226932474
0.157132730682404	0.311648257340547
0.165858657496526	0.832917121055798
-0.41669744732484	0.512886043393781
0.490992165720859	0.686548822917299
-0.171316147618611	0.501667212971373
-0.0274538992399341	0.300898323386051
-0.64562284854103	0.660781625830642
-0.449335691750068	0.392797333073381
0.298391305085968	0.5107894591292
0.473392970046306	0.410800706094896
-0.703155459872799	0.354129311929272
0.0363401067008583	0.318874547068916
0.359647661777651	0.552259985407054
-0.110052894972033	0.461422656219159
-0.0179733406199532	0.589947131387521
-0.0150095804360036	0.475229180036099
0.251416633243952	0.784207603618651
-0.228872013895299	0.765362703446555
-0.146877813456764	0.583110117518436
-0.186671818391165	0.8003277274574
-0.104470845975015	0.434029363669428
0.1504967934899	0.538078076028424
-0.0914047069025822	0.45884456399762
0.00920136402662658	0.619428412964262
-0.282881689090191	0.418397270501592
0.0223213582024468	0.880686428374766
-0.253499745669354	0.344060514828371
0.396497011788259	0.664270734773657
0.0131152246507029	0.809202833236547
-0.127599697881705	0.784064338115113
-0.0771550054855809	0.353183375330683
-0.382000932838643	0.33051992408146
0.104940394089523	0.387771698993115
-0.349478067921806	0.4702967178866
0.346329684663136	0.55122211034944
-0.188290719487364	0.760645713682968
-0.17004258391689	0.881285757959169
-0.194035382301351	0.465487735185386
-0.863987394125228	0.566843032817878
-0.721401287567327	0.435274371752903
-0.0382300736820306	0.44408350307474
0.549961993696501	0.72783000847996
0.00998732739042184	0.481275256714209
-0.0877470281171028	0.416195199613266
-0.458691358987154	0.40032899516333
0.74987619571519	0.382335288725868
0.456009550165524	0.504975223815038
0.0379950387411286	0.49593235254792
0.652093733917919	0.314843768653931
0.0920443775349435	0.317358070413416
-0.516064778052028	0.312116822737584
0.114625347237973	0.367155724548801
-0.112367466721417	0.504749166420483
-0.565809576978359	0.4907861752251
-0.620731688932541	0.536024945633208
-0.369933450096581	0.427146890904647
0.301660788908507	0.428296394869777
0.0244785888216827	0.531617588214679
0.0625477277801002	0.318873404279957
0.302702171397115	0.39314765140301
0.0337520208276624	0.562106189907388
-0.908836025252762	0.828980279903056
-0.263293281073288	0.806741214706173
0.164984203127484	0.522716190131874
-0.213318860151505	0.540551376683783
-0.16016001830322	0.326607410944041
0.144777225269177	0.456401847176561
-0.206832054348008	0.758985346056572
-0.194654503966422	0.485256368621334
-0.0277675093595317	0.597118534484609
-0.088998097237479	0.744226865596652
-0.334277952041592	0.360016991497105
0.310829924558294	0.44285041343891
-0.0641006437878238	0.853733754802627
0.197334943964853	0.742934279130597
-0.303956016636756	0.78500451813316
0.0428212734613235	0.527801483234782
0.399752400525542	0.379185327285745
-0.601190969372802	0.393556352762282
-0.322405125588952	0.301524612575975
0.0541544836916847	0.348287335378693
0.0955050912621522	0.465142843490008
-0.29348411728657	0.455296963808278
-0.0509687092752997	0.830012760769979
-0.881531535238777	0.794938622867934
-0.426915198092033	0.731999739163485
0.650621538960289	0.398048633623496
0.00466998201632421	0.408512937372265
-0.526679465044282	0.352104694575597
0.178770778608057	0.319186974995995
0.605219537518413	0.693897161471058
0.294606435130837	0.680069711156319
-0.0522511423185456	0.354087526564769
0.0421634695569915	0.551825193963235
-0.358348607165569	0.612004516015507
-0.152266880312406	0.591453038232769
-0.0586900445875591	0.47303061116317
-0.0498148049653229	0.56220959490311
-0.15822813992282	0.853404542717291
0.474589288025634	0.575418263815352
-0.299370623846195	0.674042381578164
-0.259534614496769	0.315758154431119
-0.00719089819002221	0.395853249201605
-0.230988164750517	0.311812624096792
0.471353025481676	0.466007427194381
-0.67461759531499	0.578209903996943
-0.120905452042379	0.527325927001745
-0.136873139889311	0.342721788931488
-0.484579534652958	0.347294075415083
-0.0274625254319977	0.460753800110584
-0.490081350390273	0.564040650587365
-0.307693206279731	0.599772987710217
-0.283597578838823	0.317443342134168
-0.397445538681533	0.343274754647205
0.332578473989613	0.38592789207161
-0.30018681539876	0.684760361112263
-0.347732428681889	0.513017421946479
-0.315931869547963	0.506200894447291
-0.166539293985426	0.388554675287492
-0.342349895905023	0.650150848715614
-0.283425095723474	0.349855065344393
0.0440489977043117	0.535146849653864
0.218175387474509	0.485795986142101
-0.233039394356648	0.481124455540673
-0.0846337100895634	0.346879990145556
-0.442425682791376	0.349290227322639
-0.332644140567194	0.43073577596402
-0.695034439402398	0.414167370459992
-0.406307235553524	0.424528785376843
-0.455014182343752	0.312801367061508
0.562411533344034	0.324711127095911
0.622712205430208	0.450704299204289
0.134303460409772	0.455877486174302
0.490122645570611	0.322793861954953
0.286088740934382	0.367996266618576
-0.0343519396058357	0.705595396668916
0.0575463623148857	0.414072773738002
-0.277859470190327	0.393105900696747
0.468102697388542	0.468890827603759
-0.265048177946276	0.54584885918292
-0.484202565603291	0.35620501770366
-0.634794659091476	0.311047645658284
-0.660365937803465	0.453397119085915
-0.0667388960414275	0.472189688047606
-0.674091334945015	0.37428826147227
-0.0594166512076412	0.356609423472971
-0.151879992065948	0.350488998592235
0.0130170831872224	0.507550630738688
0.546698498082902	0.448710471715702
-0.219902847989681	0.506266832062391
-0.817160202243044	0.52782089446791
-0.103249311068077	0.64067256253403
0.175026981315328	0.304870785774887
-0.31192679508681	0.451924064677577
-0.0639319816631801	0.50467451306985
-0.0964079792077307	0.479653930193389
-0.409184201037355	0.707574367699815
0.190837535652295	0.478117364207924
-0.0427500666972168	0.50422176268827
0.202897967275959	0.520914493423023
0.394094268213781	0.388283567022592
0.000522630915441774	0.822963920715477
-0.63996053889502	0.632399062878595
0.490923411399017	0.584786261601027
0.376861892419405	0.43747002329458
-0.0827071062391891	0.326305080893207
0.409564436028772	0.379461542323862
0.0877248758644182	0.6176196515616
-0.73759773163835	0.875658893761247
-0.637888632364735	0.424637397796671
-0.736279036889889	0.544196279477203
-0.207940921137532	0.472202490439758
0.336980980582402	0.430417282748697
-0.0701163127065688	0.440128510524715
0.00884487925276245	0.520870660463212
-0.550736059222482	0.524819599735299
-0.893716604207071	0.473109130601725
-0.0412032820247527	0.31473665692666
-0.0817860077078612	0.355753369691819
0.702823230144747	0.529794305891581
-0.228174513957536	0.364483301613579
-0.643339631739097	0.444743634860124
-0.40692316472569	0.429146868201597
-0.594219106147901	0.32800610536737
-0.289920781081214	0.350413076097277
-0.639247804520164	0.593941153560259
-0.782306505286944	0.531621368381306
0.0468584652235122	0.467491470527487
-0.153228101432811	0.398106552156443
0.796670218106575	0.574787358131178
0.702915372512143	0.304018235219881
-0.127550444062312	0.346964889499743
-0.699175072916223	0.720882768487496
-0.425213713390207	0.405668846188453
0.380957148540062	0.362464626581575
0.300406339450948	0.40561922668416
0.523632975607983	0.410667639092079
0.60932825841757	0.492749468281005
-0.148060625398281	0.311905910918213
-0.358595567482265	0.744593749930417
0.644907771721077	0.657947881651993
0.666231986919003	0.480236665052719
-0.700861295109799	0.348360808429595
0.036422772121892	0.330801942087269
0.882245245049574	0.554250609993135
0.350172933569525	0.440613294101901
0.508581052471876	0.306450367778565
0.605858142485602	0.470513825121955
-0.392622543953177	0.429084157623925
0.386084216265354	0.843424026464458
0.515272181922489	0.503432060303622
-0.0839465970109719	0.544832164397732
-0.362643965201692	0.620890042523135
-0.117695406717505	0.584423893663904
-0.0120449511037149	0.79341125305177
0.219979979415563	0.314900042250551
-0.89068322134976	0.421492999523025
-0.552573291190464	0.316767769225256
-0.755497031814884	0.359273947535482
-0.534676680190129	0.391306277774532
0.601964903731161	0.456769611975092
0.561513881638148	0.39955523234539
0.408298347047293	0.335718594902393
0.459270882661419	0.525078596322046
-0.33336899294806	0.651537852637694
-0.15803864600841	0.463353645623071
0.363356370199532	0.573586829351441
-0.150840729336611	0.312457331260684
0.53677446280738	0.44032730501487
-0.921373421575409	0.371269334868022
0.0138468997282333	0.52734501366432
0.888753929383321	0.424292959427607
-0.365279308311223	0.501710438090294
-0.31928480072372	0.522083114903439
0.547611468316574	0.584893281550365
0.214764449240165	0.538461542302101
-0.427466830724403	0.368407603588449
0.381456484431949	0.491598282319526
-0.970197154320802	0.695838066805757
0.308248958619029	0.36848158838727
0.388113641552151	0.340595920050628
-0.180900607026038	0.369963375140179
0.546232262898898	0.418409791654523
-0.236943581023583	0.528789661994956
0.683177814085044	0.498565535560841
-0.490206820312858	0.828228089183163
-0.891436923700063	0.563821413714845
0.116992363208015	0.382496225559987
-0.11360789548283	0.664346070284674
0.596424547265678	0.38558066369091
0.0329165003532423	0.594936453241448
-0.215620303416257	0.675348514349686
0.0786693534263612	0.446117960724504
-0.0595888840256553	0.302619564418877
-0.78040241601208	0.436809258677053
-0.782654068344242	0.312497250912425
-0.84235386033705	0.335243001137396
-0.419231574237879	0.683082812065689
-0.226926125270639	0.302984274132396
-0.847654219981988	0.310252564235464
0.0717910433953368	0.505349745891479
0.843010084139166	0.301691449653469
-0.039554173397217	0.330267881771566
0.263929226390648	0.409503273149672
0.197442297671799	0.392249265322609
-0.533704580375764	0.375817589939515
-0.194971612878204	0.395871835698409
-0.0305123508004129	0.423585802313243
0.432010432960229	0.306778033257213
-0.153236191695216	0.731485574111638
-0.431409256321056	0.47776674126179
-0.279343391768393	0.489935329713288
-0.344183727249803	0.489271128679884
0.433705349335777	0.62533782284727
-0.242159464770518	0.844941408855026
-0.294124607998594	0.615893668074539
0.775203720999561	0.702435501296639
-0.0268820336598072	0.503500742311319
0.266480771690789	0.381469712069082
0.626567223282846	0.629158174077963
0.42303819506698	0.764367030215224
-0.0249019798774464	0.365596859797846
0.663168408084616	0.31895247652731
-0.369658961190774	0.523887035362876
-0.114395155084185	0.931820834528524
0.313896056462416	0.847858145530637
-0.178916438259566	0.398686603239889
0.821902214443616	0.393817536596218
-0.583571475775113	0.549350082607213
0.15586418942501	0.326427945199442
-0.483093647357809	0.573598573109176
-0.272081089975119	0.670484038907444
0.153652863077578	0.385448079729286
0.866011854545435	0.482843106101086
0.31967228197578	0.494410240083971
-0.14237631426219	0.474641982457844
-0.726790622831842	0.394568965879735
-0.604812062419612	0.405794342360366
-0.0795400471824206	0.459554279069839
-0.0761081589928013	0.517984128136535
0.0775219338150573	0.42145575557595
0.648357700793039	0.329394520631662
-0.337412492323321	0.685134294931164
0.329577417771174	0.39660364287582
-0.318117745763566	0.497546993723112
0.349320410674522	0.55923153319891
0.246032249011715	0.619235217771771
-0.317200834374192	0.501922408696369
-0.828129685662965	0.356549311648902
0.733999530857399	0.613409529079048
-0.0154031939708535	0.819937871460998
-0.275014552080313	0.628954359198295
-0.449164393908529	0.430202840337221
-0.192871698786659	0.683398823808479
-0.124531473173743	0.473976739282893
-0.58327166776343	0.427294122465343
-0.963239680618513	0.494542606320349
0.876405114824565	0.553054310829438
0.0414124110246145	0.774064156704475
-0.792148066276234	0.303155674123637
-0.133929802323215	0.365108846325618
0.875226011382123	0.478457895066292
-0.411366122002392	0.330498182342875
0.915480828820842	0.493395479119934
0.0117487153559244	0.341135546559956
-0.0217650253882073	0.32560963049239
-0.169006896029921	0.35603474590613
-0.356988591617874	0.723251394283441
0.598288376257752	0.355126090980654
0.0915580290472553	0.512348577600436
0.351166378352816	0.435679529112394
0.869298184815494	0.557341558401351
0.251117302393575	0.319433889922614
0.0256621917682967	0.329372512794457
-0.151343104091471	0.849770460397826
-0.151245221533361	0.334693814108074
-0.275402089389337	0.516786737019019
0.0831968403994995	0.320842776009679
-0.0473357105747665	0.360141227950216
0.517465713808917	0.380492565183414
-0.409294779982864	0.407732633025555
0.682783669443895	0.357460138663002
0.224243597743464	0.386965190767721
0.837002154103226	0.498098124111963
0.348745705670876	0.794327230343593
0.465331557193216	0.412657562504524
-0.642119783720565	0.726163676578697
-0.109335215182809	0.456596116835888
-0.22324997432472	0.780871747053535
0.66382010017644	0.626679402676697
-0.102698672181219	0.617463302680474
0.306739291238012	0.808637313665567
-0.0766960813723781	0.706969043100917
-0.435529985146883	0.437845034053822
0.162220422580414	0.633184313493477
-0.898307407272296	0.910446311266005
-0.0273906800018912	0.725084569962348
-0.0732087027107211	0.830345235905698
-0.025795009095793	0.339714657746859
0.173479655450349	0.567174841550605
-0.917364746846074	0.436028785213376
0.621593123142629	0.548306707399093
-0.164389916170277	0.835813141934568
0.307041375218014	0.45687201891822
-0.191551362339005	0.704013082043538
0.00676870716613563	0.605470505943259
-0.0975697155488705	0.896425832317411
0.449694725131373	0.422197774196928
0.811676241218201	0.415029970219729
-0.572933808388259	0.403821929796425
0.655988132868007	0.539406949377964
0.700285104260205	0.456883906674631
-0.139004223964681	0.32816326615143
-0.289253881481083	0.560831494722649
0.911946629132095	0.516035391066257
-0.33603644298407	0.396932782006662
0.419094049247619	0.432406175465862
0.534821620236987	0.350591371074277
0.434029007468296	0.510149412576503
-0.688154322072012	0.56511537980524
-0.0753668517926905	0.365282635403829
-0.415461359283542	0.39608933224519
-0.150120178384797	0.42551682784893
-0.632516474350135	0.833754318852031
0.389740999735025	0.319461968775433
0.748062637200481	0.343711062739893
0.290384177561959	0.373609992952893
0.328634739857613	0.476927052558609
-0.123995015952665	0.332131627335545
-0.816333467172228	0.730342099357499
0.0571565521779608	0.40853724804909
-0.704933549927614	0.346996053645178
-0.0585610128336553	0.682877783625861
0.0429726552903303	0.53318818505525
0.0130592408279605	0.496641905995705
-0.219912382557885	0.339738012626897
0.228137031220646	0.319453663334753
-0.835994284331117	0.378186278870575
0.767178253684753	0.387286898986401
-0.935716078452328	0.422223062870716
-0.236608058142169	0.843976504826541
-0.267537476780682	0.377060499161037
-0.0405832171587359	0.48816432782765
0.212285111774934	0.326094305926173
-0.656164057769105	0.498492457248813
0.285650702153633	0.517837496425332
0.406210011984459	0.688829485373393
-0.845403790981411	0.418551645003564
0.755009655261469	0.349066250253791
-0.0747570424310023	0.490709933441684
0.0484598747095108	0.437657459332282
-0.108546246949446	0.597835872064189
0.0444118895100278	0.399854066892759
-0.668084797938445	0.451174258879652
-0.239376476513541	0.59384821417529
-0.186234419499339	0.467048885945234
0.0791375728172785	0.378074027146246
0.534134801473933	0.523237268587511
-0.00115539664422259	0.412097866372585
-0.147141529979351	0.756815122121644
0.884333963563045	0.424698927486472
-0.102594649463596	0.620527303608908
-0.337131454081529	0.495045158513568
0.111860597688927	0.34138448617948
-0.391597762693596	0.469870865410369
-0.362560063795894	0.347843337474556
-0.123288381485397	0.395905314251083
0.799002971475594	0.56321068605229
0.0564072862857141	0.637268171943985
-0.505885603720843	0.33145813387152
-0.00346047329719282	0.736114696788676
0.727953568262981	0.649621234400945
-0.111424984710317	0.582877494233761
-0.240376162074578	0.858058977902872
0.201765913492044	0.747734982196232
-0.0475702143413463	0.791840526146158
0.0136681396853813	0.328279403028799
-0.407979080785195	0.342273033909576
0.0187668078012803	0.7428135338885
-0.204677511737021	0.407307240925263
-0.448974490887694	0.304039660588339
-0.503656162977314	0.757831771823175
0.229548214455899	0.364444380498167
-0.768963706483509	0.673569126861334
0.423205375274588	0.4488413728682
0.519645151305367	0.504267548487573
-0.92448934990139	0.429353573820943
-0.200067882958066	0.654172408638066
0.0534832612687549	0.410279780531581
-0.658631994022275	0.307281356471724
0.0231017384935078	0.774922614767069
0.126305652060941	0.490506361263055
0.119830390504665	0.369668345163231
0.317461517931983	0.472825313900879
0.477811961541551	0.334963544030218
0.808886610732813	0.710565596384126
0.154614820440776	0.433388991817552
0.358437481226139	0.318730027645584
