# Supplementary material for: Diversity of spatiotemporal coding reveals specialized visual processing streams in the mouse cortex
Source: Nat Commun. 2022 Jun 6;13:3249. doi: 10.1038/s41467-022-29656-z (PMC9170684; doi:10.1038/s41467-022-29656-z)
Supplement: Supplementary file 7 — Source Data [file 41467_2022_29656_MOESM7_ESM.zip › source data/Figure7D left_C9.txt]

Inf	60	30	15
0.763162212951066	0.63439733110789	0.564508188370407	1
1	0.397182367716405	0.362834813608125	0.414950392576161
0.0440120246839637	1	0.614501319746623	0.62872941376191
0	0.0503407278915113	1	0.397959108976093
0.678126380367336	0.170441962813599	1	0.853110416863687
0.54436373325576	0.23687293496626	1	0.689400991603699
0.455485130457515	1	0.803403513981628	0.580098182941876
0.0213768510354894	0.314198668542068	1	0.513414090680484
0.938832159445948	1	0.570641732501975	0.640595998941524
0.405467864290482	0.474941698067445	1	0.63476753708779
0.0879224137981495	0.711522963845727	0.885633394304723	1
1	0	0	0.858367629314333
0.164039527695516	0.900660406353301	1	0.631336130419411
0.3442563619314	0.326354529956407	1	0.493708050393384
0.467827708367794	0.596345625711717	0.612088632321324	1
0.429299830654518	1	0.85814446431033	0.700208894208648
0.184848473721261	0.810035432601584	0.858618685352091	1
0.111845433212876	1	0.386395030333554	0.328147199349258
0.906961730862494	1	0.185751860507222	0.125231586123359
0.108955517062118	0.873207918697108	1	0.836092787130709
0.0244398678397614	0.893903674414591	1	0.668677032264125
0.333350748420485	1	0.546770820070091	0.945579346137441
0.240020063121099	1	0.942097776698005	0.891089976263439
0.161712629263924	0.558248037292376	0.710323790254521	1
0.0076308276174956	0.544396280218963	1	0.739729717561091
0.582486370695201	0.540723983937958	1	0.732330317816999
0.0700724889126426	0.302750444108586	0.967993639611941	1
0.0536702596048915	0.55984306744526	1	0.599525629778294
0.241782195240313	0.356048027933476	1	0.732978780274041
0.0427543492128443	0.0263743478960741	1	0.271526716003824
0.265527584061774	0.713430843696841	1	0.98110568442208
0.0669556559447587	0.251334749478419	1	0.445404953031239
0.195715893486147	0.458672967932596	0.658343770797061	1
0.299598995248598	0.821346666892262	1	0.914186353596995
0.271767159915627	0.74497084750153	1	0.834738775540382
0.0615159756466899	1	0.80365285748163	0.612455461942234
0.0589724406641722	1	0.867460423448472	0.695904030568656
0.065566426248677	0.66610584917236	1	0.813298510116264
0.128912014723834	0.336634520996492	1	0.756474138904003
1	0.708672514810434	0.50074472433176	0.450296805417889
0.307280815133462	0.120578856013994	1	0.79755159962253
1	0.932797641170615	0.41446889465915	0.332656148366907
0.691303820383463	1	0.876179767362936	0.349433765456614
0.607188879859148	0.746184276629143	0.373403807152839	1
0.250905054611167	0.805555560055275	0.921370887074921	1
0.773278279501944	1	0.60166437517158	0.491643708164473
0.193377240287899	0.611628808063373	1	0.851041291378303
0.843305210172377	1	0.829647838310448	0.612783628758916
0.509529865752844	0.668042196732047	0.928276335880155	1
0.122778663198439	0.736549070750147	1	0.930109790511547
1	0.708918372687114	0.535716074488651	0.343163092599205
1	0	0	0.27494129465632
1	0.593240631728701	0.8823612132497	0.547693544111741
0.0657369487589835	0.588068492875543	1	0.942817091575604
0.709749077882416	0.509030477413817	1	0.839424617012253
0.234007909272556	0.316445115085317	1	0.452818048972979
0.323161850362401	0.728778436965998	0.800464264959361	1
0.151043052663614	1	0.455402904431156	0.254649219635758
0.125166856932903	0.212368170704226	0.42971666725605	1
0.278294487230073	0.63941142392944	1	0.776989520231541
0.760133157863901	0.90710770934131	1	0.904269389566989
0.0985852717688969	0.121223180659134	1	0.136833508039989
0.753909730291469	0.524581285746097	1	0.453583358085196
0.878858513803968	0.84363207347849	1	0.867983178799958
0	0.590064756341596	1	0.986118397566688
0.236427418531398	1	0.949099767990635	0.712222983661545
0.0228196700382659	0.461640549042789	1	0.288104723015886
1	0.502719385624669	0.508225929745586	0.121717183117051
0.388175843442987	0.28727337183362	1	0.4831013521749
1	0.55393881002161	0.801253032659866	0.694141265115883
0.613272698792246	0.542502107147409	1	0.540909732685089
0.618309513793289	0.617543301645879	1	0.31195379262674
0.826108363382124	1	0.789820459407124	0.569711011703422
0.0538640607994503	0.470462871656576	1	0.710823967840967
1	0.650347849135525	0.702422617704504	0.452792269225587
0.434342378644913	0.715912850052269	1	0.32884444643753
0.870474397914905	1	0.65636737912347	0.332524680751031
0.649792334323137	1	0.737089189096256	0.800161264340614
0.374708406395178	0.89155736179198	0.88694582580918	1
1	0.733838880661483	0.451021372370775	0.645585497388571
0.932188405333198	0.989569111839334	0.824088109993026	1
0.600071110197798	0.423076608962742	0.460732301516288	1
1	0.47441904005567	0.384022445530375	0.594158321589787
0.166828485572149	1	0.888390130346468	0.819775850257972
0.330523678472375	1	0.274479472506975	0.271480358762113
0.496626468873664	0.409217197963531	0.849323655422205	1
0.213385127582595	0.302766431820948	0.948678488156699	1
0.0587246864405601	1	0.624657722918082	0.44631248211635
0.378719745575207	0.961804008229593	0.733805860673441	1
0.217232164062968	0.462927529269368	1	0.945556834094866
0.606531791427058	1	0.787142510337644	0.78313358505926
0.121274939262555	0.779927553932116	0.94866484659682	1
0.16737291580611	0.747362730872914	0.68259490009897	1
1	0.193250336066262	0.167750439582279	0.680360360232814
0.144025716513863	0.668956186018386	1	0.931587491050321
0.687610913003833	0.723264177868721	0.355015811572464	1
0.850690483749971	0.330557983531411	0.276510779742944	1
0.256562567932514	0.705829301505344	0.462774827502135	1
0.0474745627814695	0.57929798629754	0.705671920196743	1
0.353290297998868	1	0.902727999383391	0.639496082525546
0.760766122768505	0.530763457482576	0.548932502578844	1
0.156748876465642	1	0.701003324074707	0.601959552826464
0.631633155207742	0.342619619734586	1	0.522046493190471
0.0573671470169514	0.0364697750756264	0.312049720552202	1
0.0890030428991585	0.565877795978204	1	0.911286101102903
0.206751739132265	1	0.598453835669968	0.728244280106575
0.174050736647331	1	0.470052355784897	0.531903793634217
0.709559596149436	0.975387125888283	1	0.972686113551798
0.631347677273131	0.665585709246053	0.361574318251471	1
0.455699739337503	0.716659899225842	1	0.741026028980097
0.417267502780443	0.737204981989893	0.516665138367041	1
0.693847716901676	0.684243912798787	1	0.72585813552014
0.770289163551433	0.831382349236491	1	0.935837967897069
0.52591233841269	1	0.609832320445254	0.61512980343136
0.462186065579228	1	0.67342883908225	0.559723307780085
0.0560011074967885	0.581716370370978	1	0.950069643749523
0.46042903252011	0.65854899614039	0.560507123669333	1
0.539042685684505	1	0.614846451870202	0.802848859476468
1	0.892878922103553	0.820924767244366	0.955202132952388
0.196991586230962	0.83784910255434	0.384176557830244	1
0.38969791069883	0.796788760139598	0.467366250072738	1
0.550565010418242	0.576419690745035	0.901064035882069	1
0.968127449917145	1	0.797711573466428	0.752237655030151
1	0.51657108408965	0.212872344835305	0.40554344286977
0.147217680685239	0.454121108550519	0.596316083838392	1
0.564820586475176	1	0.655391063394665	0.576067473035205
0.0814329841505828	0.559871650848232	0.444316177887768	1
0.541769036575204	0.497653632053695	0.476011954628316	1
0.0773759873418997	0.348372966401957	0.463071299800849	1
0.111505694169931	0.733438880160032	0.677834723704572	1
0.441218533777688	0.470873347149901	0.297314014581993	1
0.325393975879023	0.29181830667092	0.473311962895868	1
0.358871113107766	0.493594741412352	0.985805764663699	1
0.201882047659277	0.832212943864535	0.91357464827751	1
0.183759040419229	1	0.946741565475613	0.917006637951342
0.469829245344972	0.466245326358148	1	0.389751653824518
0.840455422891517	1	0.323871558993696	0.237626154387452
0.172076617325277	0.906471736681562	0.372756711731038	1
1	0.236222907427644	0.142968634957216	0.156511441175342
1	0.790405395925333	0.663699472920155	0.550763222532425
1	0.618453204894028	0.690189585209021	0.52777104967227
0.224411499521785	0.914407846274679	1	0.916462973029037
0.183101344006275	1	0.142240631304838	0.19217610596586
0.28920787107189	1	0.614130401292886	0.353554671872662
0.704694197883671	0.987803650349727	0.883333622322116	1
1	0.647047659662619	0.570178852306285	0.623028244741446
0.683952310135524	1	0.863734018177506	0.790534043464469
0.125184339759084	1	0.88573042209257	0.432979561748428
1	0.868275847116328	0.835817221847592	0.79335248917606
0.0298015960794238	0	1	0.747109782656626
1	0	0	0
0.193426342881423	0.24711471757268	0.965407685184623	1
1	0.745174104424428	0.766241714453927	0.255914594206868
0.385939495988219	0.407364341261535	0.0378035141791319	1
0.0841868943682892	0.245845681417915	0.332599239053674	1
0.895860448989371	1	0.670617315603431	0.879607214093911
0.155279114193301	0.733033033636867	0.809764391344712	1
0.0886873551404361	0.454428214762264	0.667961269403691	1
0	0.731127571569226	0	1
0.0160158556764148	0.789726945875366	1	0.781912011014633
0.168790285378845	0.476284291152514	1	0.933618282681213
0.522068349987609	0.813191813355343	1	0.743965850770385
0.307683125821987	0.857430820230042	0.984463996835095	1
0.202201995127799	0.8257776808659	0.976360728677704	1
0.0213014706782915	1	0.435596935046838	0.218619737203902
0.206334049005262	0.306062851114817	1	0.696908404898094
0.123034446265427	0.224668408810137	0.265680182695309	1
0.430455846384857	0.784909832066196	0.999971416438599	1
0	0.6986605872932	1	0.495756291406543
0.355784907499338	1	0.766580149241378	0.61471917515744
0.23615734443648	0.756837705561068	0.722513057243827	1
0.0967680610919214	0.762455254323914	1	0.788666846067769
0.186453956809595	0.328163964776996	1	0.582742949455235
0.138570387278086	0.507556697332612	1	0.667127723016663
0.149106077080206	0.279423414118454	0.391185657348641	1
0.354294920487317	0.582086761373834	0.716494152462642	1
0	0.968122002719966	0.848006228991271	1
0.159702508297813	0.863802234960037	0.482759941234213	1
0.233127196822059	0.786486810868898	0.436655063591402	1
1	0.346284042591666	0.72858863220721	0.58766277323198
0.899671936853068	0.961871090378497	1	0.861626346790027
0	0.862661872165547	1	0.933429892550182
0.670239744121779	0.907812724140032	0.698146106712641	1
0.430510360778121	0.832003582581036	0.976471055042984	1
0	0.855133743974403	1	0.962733757678506
0.596713230093991	0.902878623131199	0.908722176836572	1
0.214761032748309	0.752525606537983	1	0.795402197503934
0.446247068289901	0.544752754414393	0.707865365419437	1
1	0.510479629766055	0.426873649554501	0.229354983234482
0.383678661662228	0.605911561964369	1	0.511799685345344
0.077893068421381	0.439585476855077	0.08231491062453	1
0.642290481130019	0.710764836039097	0.948539463999784	1
0.642290481130019	0.710764836039097	0.948539463999784	1
0.47677401629518	0.767761851325964	0.810426923192601	1
1	0.749000553790106	0.594244860895908	0.454211283331056
0.0724950461577408	0.389848438760201	0.0572021821244269	1
0.523158805850948	0.855996720348117	0.891185350528672	1
0.579778039250865	0.538564097625974	1	0.399822466796476
0.405811169680208	0.103217276665473	0.467683164056578	1
0.413177413250835	0.688210861062705	0.986050322216933	1
1	0.638592034853937	0.656110240160215	0.556828155872419
0.332482302177979	0.615055142771336	0.871758728256192	1
1	0.716106536405103	0.638531722126204	0.416329274322023
0.172160471340438	0.839911321452775	1	0.955325141433207
0.306968385689604	0.764856516082351	1	0.992955322071697
0.33986374015994	0.35705669584447	0.850054850179302	1
0.17137709088797	0.302671132353733	0.77642565693169	1
0.983497753660081	0.789533760636354	0.901662317458735	1
0.78615877856542	0.901232119528057	1	0.845931400818958
1	0.659162755756266	0.781669495114515	0.571824114944409
0.451157154931888	1	0.734245084813889	0.876912582615448
0.106030202456067	0.809427827733175	0.772455503694281	1
0.0328847030261003	0.0403168012794095	0.270999779708968	1
0.909829426923173	0.835644362127331	1	0.714518726445581
0.270583657178707	0.279991969835559	0.859697722891548	1
0.246822504163649	0.782416180149558	1	0.576969189031007
0.588740473121442	0.470146669824741	1	0.562073479545668
1	0.691936081729395	0.82724140866645	0.810476884733465
0.395121630586075	0.640851103991612	1	0.551363307337805
1	0.639300018255543	0.92532251681026	0.945852186965542
0.145821695424519	0.854675854290534	1	0.788032531195822
1	0.245633809348581	0.615522550565391	0.822574636459389
0.361426880652146	0.711903954598073	0.506524048231018	1
0.285131255841459	0.634073350704036	1	0.980233114152474
0.505103390623502	0.534964256897078	1	0.738667254019918
0	0.484031215723794	0.405881220600923	1
0.223743949744982	0.813947467756001	1	0.815815890373704
0.524232297925996	0.363011173494881	0.949291004254332	1
0.420730046261988	0.875137943227728	1	0.957822218386851
0.773504176992816	0.639173199801002	1	0.718321754919429
0.117255614236376	0.755303679283788	1	0.477001430595398
1	0.505802529003963	0.387738108212447	0.291496291001828
0.21738930889762	0.684346465876687	1	0.942339794431552
0.55575085180474	0.470809429732412	1	0.91754503011514
0.623849943339818	1	0.909536935092056	0.691891994936945
0.643647346679919	1	0.928773114680621	0.637779853976419
0.143945825092087	0.901271749440481	1	0.91842999848388
0.640824392798514	0.584618729342316	1	0.57921461783455
0.640824392798514	0.584618729342316	1	0.57921461783455
0.108978990113636	0.837612616879781	0.960949377616152	1
0.72186479357845	0.900239546084375	1	0.719916711137722
0.13815770359817	0.711056321792205	1	0.82666397154159
0.241709381968457	0.380246391930402	1	0.696278522715821
0.266985671454372	0.505099189370689	1	0.651695558412037
0.244249260306877	0.486019875818285	0.701137885681859	1
0.954877836288472	0.759669258441465	0.831346943221538	1
0.772988534450277	0.639703014069769	1	0.310666375689395
0.479195811294406	1	0.455939993011848	0.0941787311730128
0.556473854268045	0.945642968168092	1	0.748221486311183
0.928722439961439	0.487009696427327	1	0.731388150808761
0.111685507154289	0.164263543704752	1	0.392801852336023
0.59392446791311	0.775602077425638	0.917665770536263	1
0.775427884476177	1	0.922793653560662	0.875802734584285
0.622968179822409	0.738040940128607	1	0.785735849482529
0.325655338662742	0.13526853331106	0.365921271300646	1
0.0763219890323668	0.101175260066126	1	0.904519072408242
0.841931756654302	1	0.928554027826851	0.8100156389226
0.0736763639348774	1	0.745527855878379	0.977661822303375
0.431070083889451	0.89907846961728	1	0.950019472329049
0.685532511757704	0.991243370366309	0.586561579068938	1
0.0621386520145561	0.147935846898321	0.41708375365255	1
0.356152534512876	0.648531218703138	1	0.863765083544914
0.724290877866703	0.379068881761568	0.333563914726753	1
0.144898915216919	0.456812904759629	0.764830021455773	1
0.391933034351792	1	0.565091603510032	0.963176239429414
0.349351676059793	0.493219482327292	0.637001731973706	1
0.357902966366867	0.496037098396383	0.56767942627618	1
0.247175601290284	0.921518757173443	0.660594752079622	1
0.710837034606495	1	0.815171890355497	0.951597252238519
0.281665869357797	1	0.628141890218007	0.399744961490166
0.28548929304196	0.44295048762135	0.676555652219339	1
0.551166287483312	1	0.401611526399709	0.477890229589568
0.274730901901885	0.456362864447434	0.739089086889375	1
0.0817805944567149	0.463346898435442	0.509585907748769	1
0.891100785423301	0.897211694800722	1	0.623459492811273
0.131280708010141	0.354498221697364	0.531904090041133	1
1	0.860804652056795	0.74105201515045	0.752443252547003
0.270824612000191	0.53916527236939	1	0.779214300324815
0.208470187926473	0.772590415308002	1	0.797442076473142
0.30693478795853	0.43470250580368	0.777953468425369	1
0.272742555764016	0.3057855846124	0.675802191740714	1
0.262711718479771	1	0.990365155368502	0.997327417280335
0.141784074628266	0.120909430516948	0.570709834346047	1
0.105216038449887	0.33041108115951	0.71658969296704	1
0.0746722487233198	0.779120852249318	1	0.974205132299361
0.489316739903089	0.929916566118204	0.784886120880898	1
0.452999867492332	1	0.698709582037586	0.590061903190058
0.0533616418766587	0.681755751478386	0.800942933281837	1
0.400870860197012	0.220591347385487	1	0.943774655515501
0.0457684534542059	0.948946176312594	0.370140985726574	1
0.250307757097514	0.27336875585317	1	0.834783008999777
0.131234504222847	0.332992616902898	0.65728042264169	1
0.489222386962436	0.441399263966131	0.875198061757461	1
0.113152728920359	0.604511522964579	0.896768847802649	1
0.329818861785096	0.936076755776741	1	0.863001297819317
1	0.369118340372613	0.399709707667002	0.149918581993415
0.130249610288968	0.430990550203633	1	0.765152937507873
0.866248093001031	0.77296448828109	1	0.478359849839979
0.182780180428592	0.218223388983497	0.429840804554134	1
0.587160427675261	1	0.542689911614606	0.60266108235431
0.639905776035703	0.58616317738737	1	0.506090315659846
1	0.373193181367743	0.307664181256202	0.0955742780182964
1	0.360371098432628	0.492137127300454	0.170454777931544
0.195385298103541	0.557888219955459	1	0.890943040531689
0.734005890863353	0.703032214641639	1	0.690921056623197
0.698154578514201	0.844604397070312	1	0.938437602626383
0.733311592094576	0.745376247580882	1	0.792510700389921
0.208475041486581	0.305975194788357	1	0.842466928143532
0.0822455159857169	0.364125282034875	0.739541258497426	1
0.583465510941795	1	0.993077248890437	0.895266335766802
0.251238304410447	1	0.188928883820603	0.368907076676611
0.0938879802134578	0.286928141401404	0.650597775618863	1
0.136655524407758	0.20945635962041	0.603182832179853	1
0.296370907984003	0.47026464230057	0.796455879475911	1
0.0214273234390418	0.665440702837954	0.890360777795455	1
0.228712726753273	0.298776715914955	0.373148760471516	1
0.334019049601196	0.750874405676396	1	0.973391945755903
0.0849715726010101	0.228493203045874	0.469951120533554	1
0.293566627059991	0.543093217056025	1	0.929054141547727
0.183300487600122	0.210107270150826	0.508493849005064	1
0.214600438086565	0.420336482579639	1	0.858355177553804
0.126001584374315	0.414381358809127	0.593451164335519	1
0.255545098758777	0.718422075783057	0.960497791189453	1
0.175467071216229	0.234211520620532	0.804369149123192	1
1	0.472677870426896	0.613131072685041	0.585236445908168
0.0960059254798379	0.562573499575343	0.744719015234162	1
0.374395780225288	0.824578563911188	0.840600929611301	1
0.61331657369926	0.972481125300137	0.946427935744105	1
0.314271781401618	0.635999162423199	0.535599619546787	1
0.202200840040266	1	0.745995567252915	0.883557349288708
0.28870082445497	0.81547200215264	1	0.993355810299936
0	0.543315862535645	0.655805628888374	1
0	0.265978214407576	1	0.764765160669744
0.358822107115081	1	0.922234447766925	0.824680886975866
0.107872864789224	0.375707368741474	0.692545155230948	1
0.175885132919904	0.754676329650619	0.978693811501015	1
0	0.904903424699885	0.73808525030758	1
1	0.159750154076703	0.41868183498872	0.179433146750763
0.586582246035341	0.677228240428433	1	0.904741996875558
0.507216506944872	0.354662340875574	1	0.922967182959769
0.168427755430131	1	0.426488582998988	0.76444099500465
0.2136801904849	1	0.511810579886328	0.821106175280881
0.0683604199187312	0.268043947536882	0.0604502097632155	1
0.109859390091777	1	0.306410964798212	0.336729723441284
0.656481902358656	0.632320862401414	1	0.258898424217205
0.0705219235951404	0.89266313736547	0.769018272931772	1
0.73196130629651	1	0.814510600100061	0.741337510158175
0.425931443798951	1	0.577338830656913	0.593325651446189
0.298329135332516	1	0.682598944551349	0.784338255040594
0.342773744976099	0	1	0.885890308999352
0.428410877884448	1	0.919736477791606	0.889821709997342
0.48774645705804	1	0.974910921665346	0.891481627083314
0.410596230873129	1	0.919004993498404	0.770812722802372
0.732740484960351	1	0.958949325360544	0.927047218760733
0.347168249345544	0.404368735715513	0.734364202982225	1
0.0790897527171985	0.636537731666866	1	0.623923294655
0.48744719882637	1	0.678164539838075	0.815943078786444
0.871854867965557	0.989247189912156	0.85829188090572	1
0.143748340601999	0.585502631417094	1	0.662160128272861
0.125979562874168	1	0.601569862270338	0.86892371862
0.0753721853472191	0.154996282674132	0.668835596963602	1
0.589361588128138	1	0.921716989152242	0.705952352911036
0.70719092390296	1	0.815498170219701	0.858125691021021
0.340322862687763	0.597530341090197	1	0.927589332115474
0.396652120711338	0.716315723862894	1	0.712028224549157
0.837436081722165	1	0.698446288398329	0.858474176148888
0.778755521584436	0.785884683466012	0.874593690678698	1
0.104956522784439	0.483630853220679	1	0.886040565662845
0.214037511220986	0.276626910074081	0.698430422152992	1
0.145763093849684	0.180099165473536	0.401455923123475	1
0.23790057819096	0.3979490900888	0.735898490434706	1
0.21547570060648	0.816504945773369	0.65946042056838	1
0.0664199244751179	0.748734920557261	0.779328209392891	1
0.113036023166067	1	0.377935945202891	0.881616298100402
0.413399523241525	1	0.919588206774329	0.607480952307304
0.217852027328074	0.890125851346633	1	0.7592666192327
1	0.423448757003488	0.170687859340151	0.476040859399826
0.502670020054697	1	0.995474435886624	0.851050459472588
1	0.682403588040335	0.359094961826056	0.695134683774522
0.0916438814744543	0.250047551407819	1	0.976224459530695
0.206172799146334	0.993354462641314	0.903143676474116	1
0.145037572715189	0.913184636000941	1	0.833749696494699
0.345579064928867	0.9800248337589	1	0.727411286933868
0.0942341048038841	0.419783319833074	0.460611353354286	1
0.843098666248104	1	0.494639411157845	0.703202892386207
0.344144440520747	0.768999534460961	0.721398095147416	1
1	0.940175671362059	0.642896355120581	0.852576256289393
0.547509997189488	0.810213706817569	1	0.677579904690868
0.12231321005968	0.538051029793136	0.881957755242553	1
0.523612718286851	0.374840825186996	1	0.80028224525485
0.132736874346776	0.153893861700117	1	0.518252951033586
0.395068903043385	0.413415805659916	1	0.679078657719809
0.144837235994372	0.353789095435523	0.761260400991731	1
0.170370831830805	0.222780021546517	1	0.945117772458334
0.0983354569689505	0.287802498168654	1	0.530292221591368
1	0	0.707139661853044	0.665505023226038
0.163360776978135	0.200120582963504	1	0.812943645102139
0.0485463087638182	0.200015622321329	1	0.345666714190756
1	0.438197184128123	0.142492189082104	0
0.0265102433775627	0.724564374883083	1	0.507972980687986
0.423854566050641	0.862514812821761	0.947290235104342	1
0.286117643751034	1	0.806919310250477	0.805960660040008
0	0.70633901960375	1	0.501097601338015
1	0.679808830258437	0.362725255455735	0.519795992791828
1	0.876525743359707	0.710805563247424	0.979310114085361
1	0.667002365150401	0.514353094948139	0.593359786786893
0.126017425402043	0.678477902047134	1	0.874363684854705
0.0753404013692998	0.582026973497461	1	0.93533371130488
0.367285149093259	0.530985322161199	1	0.781786147676471
0.358584397700363	0.66862097270876	1	0.84331066278369
0.0886624893164013	1	0.898842248140044	0.512996927880775
0.194290129887152	1	0.840456627326261	0.767411833669801
0.480554741402873	0.595155870123705	1	0.516609794780982
0.121256638789345	0.608895109155958	0.509145400234004	1
0.277425855119152	1	0.811219831657938	0.336863243933278
0.160060733311035	0.623381652130452	1	0.732318613881023
0.530069201815714	1	0.644561513776381	0.57986024622026
0.775012995072434	0.392447138519243	0.417823706372266	1
1	0.679598998084676	0.930200261574828	0.282106195947438
0.0874082137472354	0.700293635723648	0.56633142022158	1
1	0.458622845402272	0.320306221797071	0.446273700014093
0.147820781553259	0.745498100248385	1	0.896066719322976
0.0406007056488792	0.0757702169521309	0.816750396450732	1
0.025392046405998	0.404891448813045	0.413215180070422	1
0.657449759252344	0.933013832803566	1	0.867735822587901
0.700738298059126	0.946786827420797	0.921501957653043	1
0.0577107381323144	0.123317316771486	0.948900390258802	1
0.716286253792331	0.841689076798679	1	0.812655848129892
0.0360759885303108	0.701629946765089	1	0.628738990162489
0.0261693108454709	0.172815530140858	0.258913648653395	1
0.739229444853625	0.480488590843138	1	0.163164634862529
1	0.357043522224768	0.162881567117641	0.657763586076718
0.104177187599314	0.431803675928012	1	0.91686537654905
0.271436778513057	1	0.447676435245801	0.267450253032361
1	0.57279234297884	0.368852689984504	0.544832037065859
0.0888511208355663	0.733295022808013	1	0.731277583246055
0.971776455381596	0.946617564753978	1	0.70281675587372
0.389730706396496	1	0.639964932989708	0.959759573142448
0.0982637769200662	0.55609300137742	1	0.704194030528678
0.365911728313725	0.719418869100565	1	0.507182171252329
0.000868046733102234	0.301357687663023	1	0.533358621107271
0.391604061352555	1	0.722753419716019	0.653172102546995
1	0.707504825057476	0.901402406291834	0.680647416567041
0.0715991848694953	0.444037443618798	1	0.942819867486559
0.0476984857113641	0.392249419596724	1	0.782893294866946
1	0.0743053171747555	0	0
0.615444217848947	1	0.543688930445937	0.744000573957744
0.603694764081276	0.621094520758878	0.69931338196375	1
0.232488706812813	0.535743868015728	1	0.97553352682156
0.193859028463681	0.386053823576828	1	0.338511850926574
0.125978711676049	0.0896959115169094	0.374710802034909	1
1	0.658032180535195	0.609604193318449	0.574653158180708
0.457386794926724	0.367702294398268	1	0.985588474421625
0.321555814448432	0.602928830853896	1	0.80047079603347
1	0.983960989465837	0.972620085523305	0.688581099973767
0.788481566900633	0.581773596243845	1	0.881477793412162
0.146578814146426	0.574987675482096	0.904279410351907	1
0.115083783650085	0.747306852653555	1	0.794000847018422
0.766373761051109	0.587424247745453	1	0.927253893504655
0.486015807734474	0.650061108335063	1	0.619891343578216
0.877416076354398	0.549138939009668	0.967099443548801	1
0.607745014283646	0.582907206633971	0.808518524880022	1
1	0.280772969955891	0.438846078640852	0.451552274116083
1	0.377521487385701	0.591387443826602	0.682327529669708
0.214371888115416	0.229099791428435	1	0.280111291893403
0.26148546049158	0.511719542939664	1	0.665282861025649
1	0.376722579344706	0.712585373155258	0.283250114874707
1	0.56452153665294	0.945226094266949	0.388971760608871
1	0.411342587563564	0.952435525594239	0.375230452868821
0.781794887812243	0.427653289588399	1	0.49295387732675
0.536246611436702	0.834788035119039	1	0.780910574360643
0.522768410131589	0.444776435725871	1	0.792989393194553
0.436766522205775	0.470638934516316	1	0.940020638741247
0.872614559001876	0.721675136694831	1	0.87641484191404
0	0.332313554767887	1	0.211648793855784
0.189614018303506	0.587864963870618	1	0.56896694200336
0.667474800142269	0.72011920580188	1	0.311908489218914
0.356594511320445	0.530755860182884	0.649652467924443	1
1	0.225835649668671	0.351222405698352	0.667572587884787
0.334670729193573	0.989170723102563	1	0.890505849292138
0.800669976979022	1	0.850734772653207	0.82803901993526
0.450163086202556	0.785933927882451	1	0.841228773224791
1	0.887333029789144	0.692597426398034	0.293657132825072
0.0403854579541933	0.449093936264042	1	0.343179740406532
0.0610536169098424	0.320847752422947	1	0.578173335823449
0.306007316217987	0.938325115853376	0.540352960455591	1
0.345724950076851	0.716937246839124	0.680912294830252	1
0.937099199156557	1	0.943477237546226	0.507987420975065
0.774616843261258	0.727874786169178	1	0.851291498974712
0.38432382315822	0.841592965874521	1	0.669351740650558
0.304001322693748	0.55257921949572	1	0.689103897772294
1	0.431934339612344	0.251911272623879	0.305840178001394
0.0808629351669987	0.772218041722173	1	0.763898690843551
1	0.438560373210683	0.273352462741212	0.320817529412312
0.21896309697127	0.884296177479911	1	0.843599080606538
0.289015863637186	0.891111229316939	0.646156453575264	1
0.356977863965832	1	0.911922809573948	0.738314480286286
0.115614795427315	0.22110935540365	1	0.374722555407835
1	0.565238481096386	0.479023817408054	0.387132665546149
0.999551124805657	1	0.802869063426411	0.920189485557856
0.707569280382721	0.650455303059592	1	0.570468277503495
1	0.46790839833534	0.718046838760115	0.628629646964642
0.887239808266589	0.54353414867086	1	0.588682888267305
0.230080758263349	0.0971811339503331	0.699238813709581	1
1	0.329392303374057	0.179649560883751	0.254717475930905
0.276805934454825	0.399332154868487	0.235993323730521	1
0.435158182859964	0.913317367610882	0.855209115560962	1
1	0.742650135243793	0.540665657863758	0.478048384080124
0.605098973970504	0.808515819641169	0.654997894899879	1
1	0.650091331717182	0.631350956574954	0.458292159748614
0.914385705087729	0.902822498929938	0.899220907178878	1
0.700645970424751	0.792988375674836	1	0.673591146280875
0.347324853814583	1	0.861715911262745	0.525778661823973
0.345346393882858	0.382676891476532	0.411589110004842	1
0.314853352254839	0.618260911729692	1	0.278785247522876
1	0.458721879710417	0.557569401389865	0.570636439952105
1	0.70346849338531	0.978731033469359	0.954004516413614
0.491304894707386	1	0.560066179910921	0.62931520355665
1	0.247098471164121	0.216289660656173	0.223711045083143
0.503132278927129	0.683834026172612	1	0.464241992525664
1	0.369037894335442	0.488185134826842	0.323639458835365
0.999323898371951	1	0.809148903984384	0.850783398421847
1	0.586414282220724	0.337907372716341	0.422019700294205
0.599768929768837	0.829524617919512	1	0.771413050882311
0.350718927447129	0.902275936337506	1	0.621338924677633
0.58068116431192	1	0.885643151949591	0.813555328356807
0.856203265019861	0.694035650531314	1	0.981051669330609
1	0.222707732188583	0.28306764375226	0.130475415995406
0.85162573784817	1	0.711953378648233	0.316572193687559
0.656874537116851	1	0.748755139264607	0.742633937328035
1	0.385605418334015	0.193613336072823	0.293404493368086
1	0.270801478773828	0.261331603206584	0.118107570790107
0.217851609842961	0.258071725946769	0.576050344251343	1
0.0266837972291578	0.583652779342858	1	0.561615059817884
0.58513065282061	0.586935810024061	1	0.949351520845613
0.483104713812122	1	0.563534616354955	0.895499793932301
0.584848752799124	1	0.857224727273824	0.954973277435515
1	0.738502414206552	0.689880973041286	0.377462914686253
0.0897082506392543	1	0.608830835557443	0.683216261046596
1	0.544537184020283	0.0997125619686443	0.0543976165591522
1	0.664274775735664	0.201619531537349	0.535213054389096
0.843884939501532	1	0.937232313061037	0.721398666963546
1	0.78262468165246	0.914264732865825	0.526700851650465
1	0.850866323970874	0.696543068522042	0.482670808525111
0.0408267775641076	0.698237374371614	0.57109745322957	1
0.983104936739654	1	0.898639738705146	0.614959568934821
