# Supplementary material for: Diversity of spatiotemporal coding reveals specialized visual processing streams in the mouse cortex
Source: Nat Commun. 2022 Jun 6;13:3249. doi: 10.1038/s41467-022-29656-z (PMC9170684; doi:10.1038/s41467-022-29656-z)
Supplement: Supplementary file 7 — Source Data [file 41467_2022_29656_MOESM7_ESM.zip › source data/Figure S5C left_LI.txt]

lcSF
0.0286905045907589
0.147644710245034
0.0625596498634172
NaN
0.19441881218725
0.0367523388596309
0.120631977252635
0.0474050170123912
0.189448062898935
NaN
NaN
0.116672455720499
0.177807351814055
0.118630586773527
0.0827926124450185
0.130128319313769
NaN
0.0896685765777688
0.0269048992570406
0.0283985704917789
0.15085559392927
0.0200000102931033
0.200644782578574
NaN
0.0526246446637082
0.0624625826703498
NaN
NaN
0.0201220106495798
0.1121937789536
NaN
0.111925565302754
0.112993359702098
0.0246410851207883
0.109726085084629
0.0576782926641609
NaN
NaN
0.103058856775227
0.0725759497422615
0.149196911103149
0.0347075797005102
0.0909360858883549
0.0514478325931482
0.0919131342691719
0.0262543390404371
0.0237157366582596
0.0661027515023528
0.108012317056782
NaN
0.118920838206799
NaN
0.0680253737869879
0.0846697898785329
0.18912636870814
NaN
NaN
0.0854902501268485
0.152861557054492
0.0248291174238443
0.157968664897187
0.0448757380404704
0.0303494613776877
NaN
0.111540947364483
0.134389200595556
0.133384345454494
0.185576855772637
NaN
0.102821934642524
0.17944025816672
0.0400871348325238
0.117445619549119
0.175866066012758
0.104509578437939
0.0536759030900936
0.115168236491199
0.0464635018933847
0.118330010315375
NaN
0.0828544577319637
0.102840883052778
0.0774700998964147
0.120770632687937
0.0605948685883557
0.0601808544264288
0.054709989473606
NaN
0.105059015946738
0.0902621330035016
0.126499585049751
0.189127688884389
0.206952437899063
0.044650392906763
0.196322762759582
NaN
NaN
0.0858140208552203
NaN
0.14547725122912
0.0726785599991011
0.098065462804874
NaN
0.226270227992824
0.181637468062273
0.0866794527625249
0.0276796997309627
NaN
0.0228597347370831
0.0921648485271465
NaN
0.16664374799753
0.184176314088161
0.0601010392491161
NaN
0.139003707535361
NaN
0.11874935476314
0.0200308915768156
0.162541420345463
0.161601805773443
NaN
NaN
NaN
0.0253416884516724
0.0799833241246856
0.0910310718898655
0.128763496358415
0.106069880292382
0.200124872655607
0.109265679837494
0.13656576422248
0.057083230096281
0.124519145867708
0.0659928240397057
NaN
0.14420965432304
0.101060752920397
0.0497496622191359
0.0585332721359991
NaN
0.0530369860027642
0.0510015551449894
0.0232425578260012
0.0698022641143816
0.0526488985635227
0.216054428609742
0.0236175092315925
NaN
0.226274169952414
0.199845271014842
0.0810116663950093
0.0959062902044272
0.125367940084363
0.0977078874237186
0.0331460093645521
NaN
0.220852543554532
0.090601803573043
0.0684173435129014
0.226274169979676
NaN
0.1489410820038
0.0804385414347942
0.0499623547971082
0.0246086885442628
0.0384752490897619
0.0493121833437298
0.0234524814158847
0.081650999113294
0.0571430998411391
0.0972920600790163
NaN
NaN
0.0405837923474456
0.137515030687002
0.176763294868751
0.0232176138359699
0.0693441289963597
0.0467611157579882
NaN
NaN
0.0691346263255615
0.0575452183753593
0.0681229802222641
0.138047917612887
0.0624447172443102
0.103264712995684
NaN
0.0271821515475338
0.0259447139823678
NaN
NaN
0.095387064808038
0.223363016253906
0.0547326182494068
0.154297870312362
0.0365987474507125
0.0255728403873087
0.0499040213007827
0.0234462559478673
0.160872159451478
0.2262681837718
0.226269716739717
0.0241924449760707
0.0311187172724942
0.0979336371010232
0.0679122546709236
NaN
NaN
0.0411065306781269
NaN
0.0868530267838587
0.080145884497111
0.226274169946698
0.122966118115965
0.090237628318793
0.107355533279623
0.0474909439135674
0.111665943042035
0.191726918118277
0.129383621755655
0.0204503169477899
NaN
0.129734789239854
0.0211116774853815
0.077628131320393
0.0510362289791487
0.1121482213135
0.209651150556724
NaN
0.186806403819215
0.0399537705625083
0.0360476862928772
NaN
0.136169833680988
0.09647067328916
0.100005553918832
0.091783195782836
0.0366871542727977
0.192279896072648
NaN
0.123223347842598
0.0934545841285287
NaN
NaN
0.122443681520701
0.0587693827076394
0.0499920628381705
NaN
0.090368964715725
0.0352309833795755
NaN
0.207080862937111
0.146477919704043
NaN
0.0358324833344863
0.0866453123715876
0.0948949938498395
NaN
0.0203333984329687
NaN
0.0409451797499606
0.0906192132107111
0.129873385145673
0.0490865188749602
NaN
0.110250975830058
0.15018359877565
0.0340579775533904
0.0848077349127821
0.0251921002421021
0.0945089837884535
0.0943277353079846
0.174332970833482
0.0882556305834309
0.221626099121161
0.0826809929003968
0.0983475654376828
0.187924908584112
0.040521541047445
0.196803809283863
NaN
NaN
0.0305261950840406
0.0849015388124324
0.0489127573648151
NaN
0.0550327944431007
0.0646838421294176
0.047298352624947
0.035144195871249
NaN
0.0317784222142972
NaN
NaN
0.0210950999110453
NaN
0.0256449859095051
0.0362967817390405
NaN
0.210170640331424
NaN
NaN
NaN
0.10566410155786
0.0367052097386908
NaN
0.0275190098039248
0.0882181802772171
0.226274169979676
NaN
0.0402126229779622
0.107769133592947
0.0662181105432489
0.106278076511064
0.0761633471436598
NaN
0.0726190230658521
NaN
0.0688984443081202
0.0202621288914098
0.0785688336696069
0.0542952853219316
0.210580618327745
0.211050422594756
NaN
NaN
NaN
NaN
0.206572137754977
0.0754430931066175
0.203562577252558
0.11776422304262
0.144414005699601
0.21748600051603
0.112815886411752
NaN
NaN
0.219145350518691
0.0753474787506981
NaN
0.212266215458323
0.211032793154881
NaN
0.0207735980987782
0.0550398831615419
0.0526354532780316
0.046867400594203
0.125122493910751
0.140707245398077
0.067515897240523
NaN
NaN
0.226274154752345
NaN
NaN
0.0631571637588768
0.0631571637588768
0.0611268346550703
0.0287971942401241
0.023262448673291
0.138541693547508
NaN
0.226182262332206
0.226274169973046
0.0203627933745479
NaN
0.0574147086375586
0.049410506885487
0.0494786581947209
0.122169238187709
0.0835509395335246
0.06195168523934
NaN
0.0465065645906586
0.141193919114864
NaN
NaN
0.0415218117781263
0.205658703875587
0.0732796748447391
0.1251197959561
0.0742026245962403
0.123762956705908
0.226274169974514
NaN
NaN
0.0619800981296491
0.0404145222120004
0.22627416997732
NaN
0.0716331128195407
0.0317731558309063
NaN
0.0758815484532929
NaN
0.0582227353419026
0.218844258707108
0.0676109294085981
NaN
0.226274169746766
NaN
NaN
NaN
0.0550292413959011
0.0704118097158471
0.10771871530755
0.139118900501379
0.21093207632628
0.0328355902081998
NaN
0.195099439345833
0.188151804740015
0.0382886032166326
0.0445413792969285
0.0976735528547078
0.0309807612509093
0.194240532879932
0.0577429514387844
0.0351173319430035
0.102277178066171
0.040166702406093
0.0689925187237672
0.0338055177934463
0.0432680718192567
NaN
NaN
0.0502383805163803
0.0658274880822084
0.0560474969957109
0.0600157688844845
NaN
0.0341221794499642
NaN
0.0801523617567668
0.0443329449116061
0.0451893808513114
0.0369712755044107
0.0893563645994944
0.103713658813174
0.139334849497504
0.070505112762544
0.0529244124966746
0.111130895884263
0.130483507413012
0.106835395566456
0.169407645469162
0.0344401263469874
0.0386011498440669
0.0959544176825422
0.0682075636767152
0.0530544834670029
NaN
0.162578963505087
0.15260385616266
0.0789903443531135
0.083951572258319
0.0493939527315673
0.103317440738451
NaN
0.0532372174116709
0.226274169979674
0.0738391350259878
0.0321741375800903
0.055856979137477
0.0594046014778891
0.0549354419836853
0.0928786506766883
0.0530611340371931
NaN
0.198429149258514
0.101847118514611
0.0436016430836964
0.215867908537162
0.100241067062987
0.0840781959030269
0.0301476337605909
0.0643219450377759
0.207177394043111
0.0510481327260688
0.215824637388146
0.0477394978398568
0.0669400789528408
0.0569682378493309
NaN
0.057956498601624
NaN
0.0269252325195808
0.212164566104011
0.0560231046640524
0.0420517332019986
0.131873436179081
0.122284862746768
0.1187049871968
0.0351466360023125
0.0222527211100219
0.0889389913866368
0.0511301748723037
0.136703841262951
0.0834372687017715
0.0418757854802929
0.0798454754170398
0.226274169979676
NaN
0.118335912368364
NaN
0.0966390690874782
0.105306769275276
0.226274169979398
0.0638475329311083
0.0200000095869915
0.0963353408799539
0.203385919188894
0.0242225984135066
0.226274169828968
NaN
0.0255048955122038
0.0655895233910814
0.0436501154921499
0.13618119081014
0.0430405098952835
0.108580620960167
0.083036565022086
0.0335303685813714
0.185639300189581
0.203830925896033
NaN
0.112885283518776
0.115756446160501
0.0993991986984418
NaN
0.0957843223581645
0.205337320830102
0.0242691034835561
0.071606407861694
NaN
0.0772039223627304
0.0993510886468702
0.10492145379631
NaN
0.112072740436614
0.0318940672469799
0.0346305799737846
0.0614527150068532
0.0880813062852949
0.0260865605876781
NaN
0.0749819197918868
0.120528708424686
0.106436092179434
0.0520927118094627
0.0469635458101988
0.133082721897798
0.0867612513387383
0.208245522945329
0.03243656953528
0.185782734968066
0.208566722285774
0.153079724229368
0.212160324817065
0.188128340424544
0.110243599779556
NaN
NaN
0.0840807546814738
0.0292632381314225
0.100958817128781
0.0848671882047855
NaN
0.104681189308284
0.0611204913736836
0.0997191102324271
0.0830685131928683
0.203207339118608
0.0668238975983265
0.142146427176679
0.109293008875133
0.0724418930409191
0.205762531906819
0.107746545068713
0.20320569517528
0.0643057707366931
0.206882348128589
NaN
0.0343760525720446
0.0313148163160012
0.0202923803077194
0.093729464366125
NaN
0.0485220888409097
0.0665508571487033
0.0342240582555841
0.0399587269580035
0.0904343997087014
0.0416902032429645
NaN
0.0241334988963641
0.105190065151815
0.0794005844319805
NaN
0.0419800068511595
0.0287105963420819
0.202976054597377
0.0692518410432959
0.064782973601303
0.0811923855381471
0.04390446257444
NaN
0.0250840294255785
0.0300626467756915
NaN
0.0877298030388022
NaN
0.226274168005712
0.218174887431189
0.0281941204620767
0.0277975979886289
NaN
0.0988718440836083
0.065683802716833
0.186767373268814
NaN
0.0561192696037441
NaN
0.0368463380314629
0.0202505481404406
0.0308761273763985
NaN
NaN
0.0904352076661829
NaN
0.0533238713960712
NaN
0.0384337998273851
NaN
0.0327438048304056
0.226274167150369
NaN
0.0760477276508347
0.0597591357358684
NaN
0.124169591556361
0.0476702164140732
0.050948170707402
NaN
NaN
0.100823851464317
0.0620939735748801
NaN
0.060754556622289
0.0502569098158359
0.0776192356490023
NaN
0.151064987335863
0.0527357093069137
0.120096852614582
0.0967338961115775
0.0414886554104662
NaN
NaN
0.107257835977281
NaN
0.0992525461869401
0.040463890265352
NaN
0.0612242489988167
NaN
0.10482570610284
0.102412808453276
0.120549022670784
NaN
0.223458088720129
NaN
0.0302511180541999
0.0399651072081962
0.182355565082482
NaN
0.0630981421420012
0.0682050580911507
0.113237637392937
0.121793945427909
NaN
0.0607217985661383
0.0602611448869981
0.0919100159386411
NaN
0.0675384829121706
0.0595488074739949
0.0261808766467391
0.0873251425060922
NaN
0.0418170561634491
0.0249670661197429
0.106785176629241
NaN
0.205563690188656
0.0553901998047985
0.0638915254916621
0.0396086016449322
0.0815040721095211
0.0587090980107078
0.145641445963631
NaN
0.0816541791457514
0.0958551957678338
NaN
0.0522330542413246
0.142100174944993
NaN
0.0979414836792877
0.043613966944969
0.0579544976988014
0.0722640468482403
0.0984469038442919
0.117347147981229
0.0763596164922225
NaN
0.0993615819967557
0.0534075443935074
0.0200015024612298
0.0307960995129176
0.0868299722404928
0.0536406489225979
0.131630502468495
0.0200001607210048
NaN
0.0200000272219493
0.0831291214987874
0.0497587451734444
0.0564681294648036
0.0679510180874672
0.121246089659994
0.104250313952283
0.0203381908169214
0.0229579148381546
0.0931661613704098
NaN
NaN
0.101230855272811
0.0241234083109988
0.0500041546830454
NaN
NaN
0.0679968100544223
0.0406430485677295
0.0221663406713812
0.0245579084787712
0.0415939560880843
0.102872349117142
0.0256711533841561
0.112470401941752
0.143520950006904
0.07943705185457
0.168111736001338
NaN
NaN
0.0200001115196055
0.136572294518454
0.177261984888695
0.0367129134567972
NaN
NaN
0.0364495268639705
NaN
0.209807141913284
0.218697161120172
NaN
NaN
NaN
0.04615872809406
NaN
0.0265240180542286
0.0326323880247008
0.0314511177726662
0.0403070294044518
0.0282976957769621
NaN
NaN
0.0526921298565829
0.0883301220628671
0.0924240102209583
0.12915159926462
0.190341323973934
0.0428642154044732
0.0828393784753078
0.0960622875738509
0.0585769286572807
0.109971495477563
NaN
NaN
NaN
0.0558829736846875
0.140779316414379
0.0229746512953335
NaN
NaN
0.0702514782014674
0.101997076952332
0.0318168239093148
0.0289253365029614
0.0411362920139525
0.024401547957331
0.0863246214352044
0.115991645638146
0.151146305358819
0.220961897265213
0.0488636775115486
0.0467122186641588
0.226057366334037
0.0200620626946833
NaN
0.0776986078420304
0.0306141782093947
NaN
0.119017901431983
0.0882189223017452
0.226274169979608
0.0248197388752759
0.092253574843775
0.0323643371770822
NaN
NaN
NaN
NaN
0.146752095841153
NaN
NaN
0.119668024626122
0.101295400268405
0.11236736712698
0.226274169902882
0.224538259127255
0.151274389384615
0.166257411299371
NaN
0.0585630726351358
0.052813493124124
0.19198245828977
0.21156344916652
0.0226866874060354
0.0342241229991138
0.115675573469772
0.0434805414468166
0.191691236305023
NaN
NaN
0.0558606366937472
0.110482348416122
0.101051971412244
0.222196378428054
0.0732081844794051
0.0403486007671203
0.116046172374176
0.0457817936756639
0.196872740140576
0.0222034632618796
0.173064629808598
NaN
NaN
NaN
0.213929358855868
0.222683967593855
0.0237539051078704
0.0654294126008806
NaN
0.0272273552193125
0.143270682323787
NaN
0.0391453473712326
0.0322732182834666
0.0449010569809357
0.157496456029582
0.128249783280612
NaN
0.0436237658403201
NaN
0.0617750863069988
0.0406130547524141
0.0376315579974759
NaN
0.038081405616616
NaN
0.0587212776826056
0.104907657109485
0.0311383056454528
0.209532164466798
NaN
0.0219483432180487
NaN
0.030374579833443
0.0572280044997522
NaN
NaN
0.0272186117588173
0.226274162982218
0.0334482995418079
NaN
NaN
NaN
NaN
0.0700981332640339
NaN
0.139472139945312
0.0293906800946454
0.0856861111451618
0.0272096826051653
0.0519382123972559
0.0442679516777492
NaN
NaN
NaN
0.111227369405647
NaN
NaN
0.022810945949782
0.129526649517284
0.0557731916563176
0.0229453002848167
NaN
0.0579467204085988
0.0556978789625851
0.0665522290677269
0.0258069444894473
0.0274103021605893
0.0309274807774287
0.0257850618922827
0.027458740954608
0.0505334077030392
0.0858589671540402
0.0543383899609709
NaN
0.04992361738475
0.0379806809745205
0.0348445281044548
NaN
0.0373711459587288
0.0333691369616528
0.0681288919764524
NaN
0.0241971229734528
NaN
0.0216593581238774
NaN
NaN
0.0266752481277367
0.056940150879944
0.0818695543621353
0.0791737015411077
0.0420084425529421
0.0265044436416773
NaN
0.217561901900994
0.0471979856630329
0.060153458324888
0.187834764042263
0.0427009957145711
0.216470820281814
0.21556817157199
0.0341516080338886
NaN
NaN
NaN
0.0749086297233797
0.065154041003129
0.0424111520300091
0.033577172173261
0.225460157337036
NaN
0.0436706952342522
NaN
NaN
0.226274169979676
0.0475201576991415
0.0232085147420076
0.109668407164084
0.136435942971453
0.0876593852236437
0.028640654943238
0.0200635679794035
0.0250196814203849
0.0270035651655027
0.0469473298851636
0.109894807663853
0.0607343829991595
0.0229771983140489
0.0725934559549425
0.0334343844286432
0.172655691754104
NaN
0.154559274653568
0.081864070114706
0.0716360334888218
0.0627265011489439
0.103876606287018
0.024786059196649
NaN
0.0274101016959446
NaN
NaN
NaN
NaN
0.0729136870127177
0.0480935533886113
0.0812707680285826
0.103924631355599
0.044025672360778
0.0691860681470638
0.165044368763656
0.0453457934841695
0.220393268104575
0.0207801740875868
0.107894242488417
0.191601987553644
0.176350051790886
NaN
NaN
0.102058677073865
NaN
0.0765228015740792
0.093727401905003
0.0211959414088317
0.0390803483176396
0.130305705978543
0.0806231800757951
NaN
0.0813309940016348
NaN
0.022101174460933
0.104621944222918
0.115564575084475
0.0215909221640258
0.0636945974637559
NaN
NaN
0.0214179396570113
0.0411832206171518
NaN
NaN
0.130804084234405
0.0944895088979586
0.0757308678450993
0.220142513023738
0.117496140106565
NaN
0.0664601787987344
NaN
0.0205887725286489
0.0472925282282195
0.111789337821309
NaN
0.11941828616221
0.190983385983505
NaN
NaN
0.11403880410194
0.0281325441537768
0.204725084707517
NaN
0.206967674086119
NaN
0.049156652687063
0.0441226551726711
0.0768833278670608
0.0522592326407719
0.120562538507529
0.0383387335026588
0.0358846538932735
0.0880421289100633
NaN
0.0348627334285196
0.0573027777165015
NaN
NaN
NaN
NaN
0.0971972164211008
0.0914237988591689
0.0309464206673984
NaN
0.0779991626149109
NaN
NaN
0.142215934621639
0.0201617314861638
NaN
NaN
NaN
NaN
NaN
0.127715980229702
0.123360692591926
0.0598397632570292
0.0242485436590743
NaN
0.0468414212185684
0.0627569208927725
0.0340979341231129
0.0303265631810432
NaN
0.0285857694367805
NaN
0.0888952528736128
NaN
0.215292366147692
0.0233939065859604
0.0614605090424708
0.0884926408799962
0.0480835921374489
NaN
0.126746332508922
NaN
0.0265725636325855
0.0411845898760711
0.0495087956380394
0.0997081164777811
0.0644002824083469
NaN
NaN
NaN
0.0892437519113871
0.21883167249893
NaN
0.172588923343834
0.0524490862782547
0.0410093949523578
0.100767286844949
NaN
0.0417243264454699
NaN
0.0598878588116704
0.065774034518728
NaN
0.0791480560355559
NaN
0.0402914442991584
NaN
0.0256883714348756
NaN
0.031437744901131
0.0425130446983575
NaN
NaN
0.0305513028524923
0.0365644938200837
0.0379552020231831
NaN
0.0384474968325879
0.0947313771905142
0.0624087107022633
NaN
NaN
NaN
NaN
0.023461076686707
0.0277132157948327
0.104408371774444
0.104908980212588
0.06559753258509
0.0646800979456869
0.0833840334928651
0.0203221539450653
NaN
NaN
0.0276829370494474
0.0211533147985511
NaN
0.0390084028952701
0.0219909269244179
0.0392527022013265
NaN
0.0750225089858291
NaN
NaN
NaN
0.0287518358881878
0.0361244394797111
0.101070624814096
NaN
0.0525434753219384
0.210026747246541
0.0720440860056538
NaN
0.0254371026257478
NaN
0.0584199025576715
0.0278011760735276
0.072867417673494
0.0220565594716383
0.168560319475335
0.0889580327126226
NaN
NaN
0.0451611091009738
0.0722830988824939
0.0757308846180616
0.0555851125669451
0.0262532000857949
0.0263334242306325
NaN
0.0510449467819054
NaN
0.0206424903984413
0.0845587026330159
NaN
0.0400804305652614
0.0939810451984636
0.180569649818239
0.0932549406844142
0.0348154594186789
0.0677296017330641
0.0733277924189021
0.0827417382354257
0.101087069063769
NaN
0.0231136481418587
