# Supplementary material for: Diversity of spatiotemporal coding reveals specialized visual processing streams in the mouse cortex
Source: Nat Commun. 2022 Jun 6;13:3249. doi: 10.1038/s41467-022-29656-z (PMC9170684; doi:10.1038/s41467-022-29656-z)
Supplement: Supplementary file 7 — Source Data [file 41467_2022_29656_MOESM7_ESM.zip › source data/Figure S5E_PM.txt]

bwSF
1.17750000000005
NaN
1.66719678300487
1.3309286478784
1.41346330193083
NaN
1.17750008298201
2.23997452107137
NaN
NaN
1.1775594746183
NaN
NaN
NaN
NaN
NaN
1.29907328547386
1.78739893835469
NaN
NaN
NaN
NaN
NaN
NaN
NaN
NaN
NaN
1.77190178637313
1.17750000000005
2.91182760785252
NaN
1.22509613898907
NaN
NaN
2.87712348254977
1.1775000000086
NaN
NaN
NaN
NaN
NaN
NaN
NaN
1.49954542835201
2.08652733758908
NaN
NaN
2.77469183592438
4.16320163369804
NaN
2.71068303362544
NaN
NaN
NaN
NaN
NaN
NaN
NaN
2.65537063134814
NaN
NaN
1.17750000000005
NaN
NaN
3.11320834466519
NaN
NaN
1.37883571842438
NaN
1.18201660640903
NaN
NaN
NaN
2.19123936576518
NaN
2.11563848987066
1.1784269117104
NaN
NaN
NaN
NaN
2.89024102018648
NaN
3.28335734307499
2.84369567792794
NaN
NaN
NaN
1.94542913358549
NaN
NaN
NaN
NaN
1.17750000003293
2.29570797685947
3.36854693932696
NaN
NaN
1.17750628185571
NaN
NaN
NaN
NaN
NaN
NaN
NaN
NaN
2.57351053430276
NaN
NaN
NaN
NaN
1.79950906456579
NaN
NaN
1.30028951258681
2.29392045779279
2.66951551082142
NaN
NaN
NaN
NaN
1.17750000000005
NaN
2.3654930347658
NaN
3.6848990916219
NaN
NaN
NaN
NaN
1.44261653315163
2.52433855782418
NaN
NaN
NaN
NaN
NaN
NaN
1.54031195623879
1.17844840969252
1.69738466989618
NaN
3.85054565618154
NaN
3.1693970472414
NaN
1.56373669283036
NaN
NaN
NaN
3.48623858943023
NaN
NaN
NaN
NaN
NaN
NaN
NaN
NaN
NaN
NaN
NaN
NaN
2.77544385800285
2.16502609815889
NaN
NaN
NaN
NaN
1.55682698746997
1.79470075372719
1.86863994894939
1.56354243084003
2.37289033320978
NaN
NaN
NaN
2.46658244303055
2.10454239381418
2.25710324818626
1.17750001381303
1.22354043412764
NaN
2.82732286261492
NaN
NaN
1.17750000000949
1.47337276168742
NaN
NaN
1.17750000000008
1.17750000000005
NaN
NaN
1.1775067930378
1.9767403482798
2.42491729422898
3.82241651267901
NaN
1.95725376672537
NaN
1.3048678390041
NaN
1.28332445427758
NaN
NaN
NaN
NaN
NaN
2.0170246677167
1.32289527117661
NaN
NaN
NaN
NaN
1.17750000000005
1.76546864338968
1.51251667162597
NaN
3.23451834623973
NaN
2.8566677150808
NaN
NaN
1.17750010910681
NaN
NaN
2.54140645461384
NaN
2.56904499375627
2.79853977223834
NaN
NaN
NaN
1.28910414554052
NaN
NaN
NaN
2.1018529640335
NaN
NaN
NaN
1.89582952014846
NaN
NaN
NaN
2.63235197294672
NaN
NaN
NaN
1.88316346280481
NaN
NaN
NaN
NaN
NaN
NaN
NaN
1.17750000000005
NaN
3.17132133193787
1.96661944988447
NaN
NaN
NaN
NaN
1.33815821084931
1.50574945592704
NaN
NaN
1.43515622683865
1.78402211897993
NaN
NaN
1.17750005533102
1.21028985442562
2.05498786335936
1.68571942979227
1.64999820295964
NaN
NaN
3.41322401743888
2.30970823235673
2.47809405314819
NaN
2.46575388036181
1.40467086364826
1.17750000000005
NaN
NaN
NaN
1.17750001283847
1.6546311217553
NaN
NaN
NaN
NaN
2.55567464734575
NaN
NaN
2.09915436611474
1.48497209576046
NaN
2.67183896283923
2.54563809133832
NaN
NaN
NaN
NaN
NaN
NaN
NaN
NaN
NaN
NaN
NaN
NaN
NaN
2.29989268518529
NaN
NaN
NaN
NaN
NaN
NaN
NaN
NaN
NaN
NaN
1.32183779921182
NaN
3.36607345894177
NaN
NaN
1.61267281688297
2.51220248493323
1.82944006642475
NaN
1.65187831130859
2.20719491221309
2.21495529766503
NaN
NaN
NaN
NaN
NaN
1.79550671132965
1.74739880482174
NaN
2.14272149430393
NaN
NaN
1.79275064639302
NaN
NaN
NaN
NaN
1.34064469589926
NaN
NaN
NaN
2.19498371883545
NaN
NaN
NaN
NaN
NaN
NaN
NaN
NaN
NaN
NaN
NaN
NaN
NaN
NaN
NaN
2.47507023880196
1.93536490808357
NaN
NaN
1.67138914475806
NaN
1.28685025446886
NaN
NaN
2.69804903705826
1.92394097350505
NaN
NaN
NaN
NaN
1.17750044347221
NaN
NaN
NaN
NaN
2.64231920291924
NaN
NaN
2.67521060733938
NaN
1.20085341425025
NaN
NaN
NaN
NaN
NaN
NaN
2.05197642547449
NaN
NaN
2.37378150584118
2.12376984931514
2.41813880017379
NaN
NaN
1.71775520375714
NaN
NaN
2.3149016759799
NaN
NaN
NaN
2.02798518761245
NaN
NaN
NaN
NaN
NaN
1.40998811999064
NaN
NaN
NaN
2.81378743011771
NaN
1.95321698485167
1.40333873135051
NaN
1.28113289946744
1.17750000000005
2.42574074346469
NaN
NaN
NaN
1.26184284771541
1.85722640447761
1.27570695444372
2.21453784040425
1.96349311128104
NaN
NaN
NaN
1.33829016627945
1.5653873621237
NaN
1.43945308710595
1.637808405653
NaN
1.17750000000005
1.73824219941505
NaN
1.42786407252533
1.26280422665739
NaN
NaN
NaN
NaN
NaN
NaN
1.17750000000005
2.28348789425544
2.2418910397674
1.52258793681174
2.06144984087515
1.17750000000894
1.95705919980173
2.30787394434957
1.43114527069889
1.46500573783999
NaN
2.13908680206748
NaN
1.80177453605937
NaN
1.17750000000005
2.47928087312573
1.17750000000005
NaN
1.30174641945292
1.67506821293767
1.75451170933252
1.73195554694853
1.22617464974222
1.93821060124562
2.02392828097998
NaN
1.92622427920997
NaN
1.7943036301799
1.45329907545725
NaN
NaN
NaN
1.94079395294043
NaN
NaN
1.71829769493842
1.85404016693102
NaN
NaN
1.3225653676106
NaN
2.01365213617757
1.74738787841244
NaN
1.52142413181157
2.68171137831431
NaN
1.17750000000005
1.1940476218571
2.10303678868389
NaN
NaN
1.17750000000005
NaN
1.94233152624423
1.50656346139867
NaN
3.72815862003036
NaN
NaN
NaN
NaN
NaN
1.9942180939577
2.35949274911714
1.96903992468304
1.17750000086478
NaN
NaN
NaN
NaN
NaN
2.14261553761536
NaN
NaN
NaN
NaN
1.34704205504153
NaN
1.17750000000005
NaN
1.17750000055245
1.56591098321587
2.42230696447077
1.17750000000005
NaN
NaN
2.61432938324023
2.12957688526437
1.53548653232589
NaN
1.65151570498686
1.21031256826639
NaN
NaN
NaN
2.35795510576456
NaN
NaN
1.71737332771054
NaN
1.71032727317958
1.17750000000006
2.30351171796506
NaN
1.27230560731832
2.77993062596919
NaN
1.69631854896216
NaN
NaN
NaN
2.7706991512479
NaN
1.17750000000005
NaN
1.46351132879875
NaN
2.07792119905275
2.06560296489945
1.31375868553508
2.05124279134141
NaN
1.78346453847587
2.25804179501411
NaN
2.02235464652474
1.60305401392438
NaN
NaN
NaN
1.31035002235113
1.5185439240208
NaN
NaN
2.38062550339607
1.48303975986141
NaN
NaN
2.60917600662433
NaN
NaN
1.38624384892721
NaN
1.57877081534944
1.90998169743448
1.90998169743448
NaN
1.97707407812617
NaN
NaN
NaN
1.89373692695019
NaN
NaN
2.0737314182687
NaN
NaN
2.10791642964354
NaN
NaN
1.17750000000005
1.25087721821647
NaN
1.17750000000005
2.18754667219178
NaN
NaN
1.17750000000024
NaN
NaN
2.29603381999104
NaN
NaN
2.38845335786922
NaN
NaN
NaN
NaN
NaN
NaN
NaN
NaN
1.73521407354992
NaN
NaN
1.29808546314305
1.76932407613162
NaN
1.17800308433527
2.04986310972527
NaN
1.41168280707076
1.34614067354315
1.17750000000005
NaN
NaN
2.11584622526276
1.17750000000005
3.32664433533768
NaN
2.04303535422423
NaN
2.55908856094542
NaN
NaN
1.21436116152752
2.32975186235328
NaN
1.59787263986084
NaN
NaN
NaN
1.51375676354546
NaN
NaN
NaN
NaN
1.17750000000005
NaN
NaN
NaN
1.17750000054667
NaN
1.42132316988107
NaN
1.85821794196685
NaN
2.2374308337518
1.48352310413587
NaN
3.00407121493785
1.41721286148005
NaN
4.01633839779035
NaN
2.20581682873728
1.83586433562297
2.04426298331909
1.18611046120596
NaN
2.36633228352696
1.8186273893221
2.18198375610867
1.80858347438588
2.97705933054236
2.07978166625509
1.17750000000005
NaN
1.40109848957437
NaN
NaN
NaN
2.14108871977629
2.27961702464821
NaN
1.73961778851752
1.50035088020146
NaN
2.86140986550105
NaN
NaN
NaN
NaN
1.41099668725692
1.6018090307152
NaN
2.50640156352026
NaN
NaN
NaN
NaN
NaN
2.23258809606555
NaN
2.38176338223128
1.17750000000005
NaN
NaN
1.17750000000005
1.36042000954246
NaN
NaN
NaN
NaN
2.63930729755944
2.54466735256464
2.10191133478245
NaN
NaN
NaN
1.38128499912322
NaN
NaN
1.54827043673825
NaN
1.17750719684413
1.71899511428015
NaN
1.94883336959915
1.1775000010297
NaN
NaN
NaN
1.58340369125184
1.2683175315482
NaN
NaN
1.8872833808599
NaN
2.23201708467189
NaN
1.79985265456542
2.36647611666306
NaN
2.29475624243117
NaN
2.81443997244352
1.83835679299937
NaN
NaN
NaN
3.03287930275155
NaN
NaN
2.60506350240371
2.26696818790362
NaN
NaN
NaN
NaN
NaN
NaN
1.74130630190746
1.62023750860231
1.27037837015573
NaN
1.99140291736599
2.35857291397083
1.17750000000013
1.31406830174454
NaN
NaN
NaN
2.05608424999814
NaN
1.60238629573914
1.92327193090592
NaN
2.54376181626804
NaN
1.68753020141902
1.9954226991757
NaN
NaN
NaN
1.70017107155493
NaN
NaN
1.56713944037567
NaN
NaN
2.23363482769772
NaN
NaN
NaN
NaN
1.29629084946194
NaN
2.53649481795521
NaN
1.41126254079643
1.20974360598464
NaN
NaN
2.45336009119007
NaN
NaN
NaN
NaN
NaN
NaN
NaN
1.61523866695328
NaN
3.19606005410262
NaN
NaN
NaN
NaN
2.19552513225514
2.34237220025932
NaN
NaN
NaN
1.17750000000005
1.74000707446424
NaN
NaN
2.30351396566049
NaN
1.48508430145113
1.24471052300436
NaN
1.8864678679118
NaN
1.63255462781683
NaN
2.01155242550621
1.37628594406201
NaN
NaN
NaN
1.72227456669702
3.19984621778281
NaN
NaN
NaN
2.45386918940402
2.03016432038178
1.73137175654921
NaN
1.66887014911693
1.50542326582226
1.80769971136089
1.82991556813548
2.50459100650406
2.27580060927616
NaN
NaN
1.7275450565561
2.22280361281367
NaN
NaN
NaN
NaN
NaN
NaN
2.41767086562362
2.50139176884396
NaN
NaN
NaN
NaN
1.87945845838045
NaN
1.17750000011825
NaN
NaN
NaN
NaN
2.09620240762562
NaN
NaN
NaN
NaN
NaN
NaN
NaN
1.66666704087101
NaN
2.19171745612879
NaN
3.16151704449949
NaN
NaN
1.70000172582298
2.05686532149218
1.42087227025894
2.78016330421433
NaN
NaN
NaN
NaN
NaN
1.5250478761155
1.99294857083346
NaN
NaN
1.86834426770419
NaN
NaN
NaN
2.58345785673438
2.26035622994784
NaN
NaN
2.11485409886743
NaN
3.45204332083315
2.12893731646835
NaN
1.79334413153571
1.88147440064981
1.90054776040743
NaN
NaN
NaN
NaN
NaN
1.83548332367193
NaN
NaN
NaN
NaN
1.53840496858586
NaN
NaN
NaN
NaN
NaN
3.04771212562942
NaN
NaN
NaN
NaN
NaN
1.79247011540467
2.68561402305714
NaN
NaN
NaN
1.81313915289386
1.61795831020546
NaN
NaN
1.7194510159599
1.43114103835977
1.50939866986766
NaN
2.17572992167607
NaN
NaN
NaN
NaN
NaN
NaN
NaN
2.04040771310568
NaN
NaN
NaN
NaN
NaN
2.32529349371939
NaN
NaN
NaN
NaN
NaN
NaN
NaN
NaN
2.38442931879555
NaN
NaN
NaN
NaN
2.29852688035469
1.65991623705083
NaN
NaN
NaN
1.91318147368126
NaN
NaN
2.89914211213355
1.91335699211593
NaN
NaN
1.87460150705819
NaN
NaN
NaN
NaN
NaN
NaN
1.17750000000007
NaN
NaN
NaN
2.1684890239648
1.17750000193968
2.65858447783994
2.82548456803844
1.47893447403337
NaN
1.64238291328506
NaN
1.28681736259748
1.51265958997003
NaN
NaN
NaN
2.02979613531316
NaN
NaN
NaN
NaN
NaN
NaN
1.81920743110917
NaN
1.23317480910742
NaN
NaN
1.45170295952036
2.12570366360655
NaN
NaN
1.89464355584576
NaN
NaN
NaN
1.7963235758514
NaN
2.79394258419332
1.17750000000005
NaN
2.648678807055
NaN
1.28115635911098
1.17750000000005
NaN
1.25953449274631
NaN
NaN
1.54178873788181
NaN
NaN
1.54174770512989
NaN
NaN
NaN
NaN
NaN
NaN
NaN
NaN
NaN
2.02395652605742
1.85859559113091
3.8790074475013
1.17750000000005
NaN
NaN
NaN
NaN
NaN
NaN
1.51052593806321
NaN
1.7529401722039
NaN
NaN
NaN
NaN
NaN
NaN
NaN
NaN
1.17750000043379
NaN
1.62319947116033
NaN
NaN
NaN
NaN
NaN
1.94137610670822
NaN
1.53756522251697
NaN
NaN
NaN
NaN
1.47234991782273
2.5381783699661
NaN
1.17750000000008
NaN
NaN
3.15899933046701
NaN
2.64586604349955
NaN
NaN
NaN
1.17750000000006
NaN
NaN
1.28198981101082
NaN
NaN
1.19775971461293
1.74468993298044
NaN
2.10867743889013
NaN
NaN
NaN
NaN
2.15990897102182
NaN
NaN
2.2189230061027
1.41051606342056
NaN
2.38510776090665
NaN
NaN
3.11449066494741
NaN
1.65708576152675
NaN
NaN
NaN
NaN
1.99089149968408
NaN
NaN
NaN
NaN
NaN
NaN
1.20989795437556
NaN
NaN
NaN
1.20911915657635
NaN
2.01459599384538
NaN
NaN
NaN
NaN
NaN
2.38355855130474
NaN
NaN
1.78253339527296
NaN
NaN
NaN
1.17750000000006
2.00403493823528
NaN
NaN
NaN
NaN
2.69986127437501
NaN
NaN
NaN
NaN
NaN
NaN
2.24517710995846
NaN
1.73298763758039
NaN
1.40808584372884
NaN
1.17750000000005
1.57591123200549
1.34277335319626
1.41413224770722
2.142963537824
NaN
NaN
1.76939023763589
NaN
NaN
1.62946335554736
1.52411479116528
NaN
2.78447262517162
NaN
1.6235103625365
1.17751730416071
2.25225789345287
NaN
NaN
1.29723757695905
NaN
NaN
1.25312787907978
1.17750000031363
NaN
NaN
NaN
1.71163254976885
NaN
NaN
NaN
NaN
NaN
1.17750000000005
1.20702898624402
NaN
NaN
1.24876932409313
NaN
NaN
NaN
NaN
1.29643629604066
NaN
NaN
1.35723062632641
NaN
2.21439251150822
2.03884961328849
2.99140174070228
NaN
2.03815973859015
NaN
NaN
NaN
NaN
2.40848566099446
NaN
NaN
NaN
NaN
NaN
NaN
1.48834588930006
NaN
NaN
1.17750000000007
3.23441883179607
NaN
NaN
NaN
NaN
2.45890498037256
1.49074081995035
2.13725420595301
NaN
NaN
NaN
NaN
NaN
1.5782825440212
NaN
NaN
2.06136556111027
NaN
NaN
NaN
NaN
NaN
NaN
NaN
NaN
NaN
NaN
1.80506247292331
NaN
1.82633277402461
1.75421655132685
1.92228100910964
1.92277141408549
NaN
NaN
NaN
NaN
1.5890362890741
NaN
NaN
NaN
2.40401401698968
NaN
NaN
NaN
1.73566290522658
NaN
1.52429260341321
NaN
2.28740292180374
1.49089494432837
NaN
NaN
2.08363566955053
NaN
1.59509484742204
1.59076541935236
NaN
NaN
1.27919752072936
1.72576769978449
NaN
NaN
NaN
NaN
2.24121820147038
2.86114983298932
NaN
2.20184007534882
2.87728238311264
NaN
NaN
NaN
1.97895350935725
NaN
1.45033806054295
2.25292171266258
NaN
NaN
1.32457614718011
1.47121634025151
NaN
NaN
1.17750000000005
1.81749459619968
NaN
NaN
NaN
2.23572912144523
NaN
NaN
NaN
NaN
NaN
NaN
1.17750001396271
NaN
NaN
NaN
NaN
NaN
NaN
NaN
NaN
NaN
NaN
NaN
1.98161942171595
NaN
NaN
NaN
NaN
1.52098398129753
2.02058241048969
NaN
NaN
2.92765964589114
NaN
3.00469113643876
NaN
NaN
NaN
NaN
NaN
NaN
NaN
NaN
NaN
NaN
NaN
2.66596761713529
1.59079563967945
NaN
NaN
NaN
2.23624988000252
NaN
NaN
NaN
2.22654194784249
NaN
NaN
NaN
NaN
2.51951570934575
NaN
1.17750000000005
NaN
NaN
NaN
2.6114222968251
1.98530377374204
NaN
NaN
NaN
NaN
NaN
NaN
1.75288279672076
1.18522251610757
NaN
1.793635460913
NaN
NaN
1.67165834989876
NaN
2.33652763921414
NaN
NaN
NaN
NaN
NaN
NaN
NaN
NaN
1.58613259287387
2.12869917238716
1.48234050996648
NaN
NaN
NaN
NaN
NaN
1.97131426174047
NaN
NaN
NaN
NaN
NaN
NaN
NaN
1.61914222799944
2.12961829210445
NaN
NaN
1.74989745869619
1.73545412858647
NaN
2.69566413479805
1.89998019065297
1.68017668602596
NaN
NaN
NaN
NaN
NaN
1.69823318393611
NaN
1.32805421239609
1.50246056856268
NaN
NaN
NaN
NaN
NaN
NaN
NaN
NaN
NaN
NaN
NaN
NaN
NaN
NaN
2.27845580820626
NaN
NaN
NaN
NaN
NaN
NaN
NaN
NaN
NaN
NaN
NaN
1.17750000000005
NaN
2.58627016600457
1.58869054988089
NaN
NaN
NaN
1.2976584386385
NaN
2.62461890404546
1.77736941948983
NaN
NaN
NaN
NaN
NaN
NaN
NaN
NaN
NaN
NaN
1.93614154992217
2.79440078576991
NaN
1.62059290843742
NaN
NaN
NaN
2.1417188466551
NaN
NaN
NaN
3.14757908104782
NaN
NaN
NaN
NaN
NaN
NaN
NaN
NaN
3.07824493123535
2.74296758231126
NaN
1.2776274133484
NaN
NaN
NaN
NaN
1.92830863849843
NaN
1.17750000000005
NaN
2.17543085362663
NaN
1.17750000000009
NaN
2.12237494028817
1.59777676653043
1.62032872171045
3.54124729451705
NaN
NaN
NaN
NaN
2.57491433446122
1.17750000000011
NaN
NaN
NaN
1.17750000000164
NaN
1.29155139933582
1.17750007194442
NaN
NaN
NaN
2.19707430250767
1.33112173411519
NaN
1.81159911609379
NaN
1.92040909366707
2.31773668871809
1.46269834804296
2.51508181994447
1.7254015423261
NaN
1.49804303543604
1.17750000000005
1.45812156496891
1.83153160363438
1.60449461639487
1.50867009485161
NaN
1.17750000000005
1.34056935814188
3.74953998284896
NaN
NaN
1.17750000000005
1.17750000000005
NaN
2.26102084382658
1.17750000000005
1.88807783267616
1.56144782283819
NaN
1.178042734596
NaN
2.6404643078696
1.71998761283096
1.8878585630588
2.23293143589502
1.72926304393959
NaN
NaN
1.41435968215222
1.51698619718151
1.48026768452563
1.39081658949304
1.91086073458321
1.17750000000008
NaN
2.22339734249644
1.97551367424767
1.29092462530172
NaN
NaN
2.78235081252787
2.18204948151489
2.02283554164575
2.42639355644919
NaN
NaN
2.82740577752446
1.78471083442146
NaN
1.17750002041234
NaN
NaN
1.17750000001414
NaN
NaN
NaN
1.70964975347012
1.68860365047438
NaN
1.17750000000006
1.78517364515181
NaN
NaN
1.42808879534806
NaN
NaN
NaN
NaN
3.17849086459825
1.76680527748246
NaN
NaN
1.74240961299674
2.79563890326421
NaN
2.69888963920622
1.35518725059019
NaN
1.96968553993299
NaN
NaN
NaN
2.2971306547425
NaN
NaN
2.25088394642643
2.20526973549403
1.82909803506332
1.33320126553327
NaN
NaN
1.70273801005361
2.50689469504611
NaN
1.40375842138015
1.17750000000005
NaN
NaN
NaN
NaN
NaN
NaN
3.17627594426065
1.17750000000005
NaN
NaN
NaN
2.29861248083263
NaN
NaN
1.1775000997069
NaN
2.71885631012382
1.39161406440817
2.26607221707091
2.41965837409933
1.98146026128499
NaN
NaN
2.69972890873319
NaN
2.35072187419728
NaN
3.36202979517678
NaN
NaN
1.34776999783937
1.17926045883244
NaN
1.26984440003493
NaN
NaN
NaN
NaN
NaN
NaN
2.61051723343778
NaN
1.40706190729659
2.14382829991167
1.85361524765591
2.01880604427291
1.5617978397177
NaN
NaN
NaN
NaN
NaN
NaN
1.28525648215094
1.83472306294652
NaN
NaN
1.22935169143394
2.80616455881703
NaN
NaN
NaN
NaN
1.26162874306712
1.78869232594374
NaN
NaN
NaN
NaN
NaN
1.89920090057179
NaN
1.17750000001575
NaN
1.17750000000005
NaN
NaN
1.43045990682533
NaN
NaN
1.7565957572191
NaN
1.17750007740732
NaN
NaN
NaN
NaN
NaN
1.17750000000005
NaN
1.88766273687746
NaN
1.17750000000632
NaN
NaN
NaN
1.88870659853435
NaN
NaN
NaN
1.28828309533123
3.03976173521524
NaN
2.55784375978114
1.42327068687778
1.24448269526476
1.64109228947403
1.48288876261644
2.67396892341834
NaN
NaN
NaN
1.73132041934451
1.35398557708606
NaN
NaN
1.17750000000005
NaN
1.32256498858025
2.00732405474187
2.69301793145747
NaN
NaN
NaN
2.13747259190966
1.17750000000005
2.53872652736132
1.88689974294158
3.05446860801468
2.13165420008094
1.5535634636584
NaN
NaN
NaN
2.98520783267309
2.6390995897103
2.21452679613527
NaN
1.48668035263685
NaN
NaN
NaN
2.53131594580748
NaN
1.44690296694977
1.96671802033823
NaN
2.62138084708757
NaN
NaN
2.16041387615345
NaN
1.85468477284285
2.09470392367991
1.97753540964444
NaN
NaN
2.99413006926676
1.36967750848688
NaN
NaN
NaN
NaN
NaN
NaN
NaN
1.17750000000005
NaN
NaN
1.60215032919495
2.47244147038189
NaN
NaN
2.73809657008314
1.40453530539325
NaN
NaN
1.31263536834511
NaN
1.3780797572349
NaN
NaN
NaN
NaN
1.17750000000005
NaN
NaN
1.46649814715299
3.34761189180977
NaN
1.78970244599449
NaN
NaN
NaN
NaN
NaN
1.51079986977841
1.9174791485208
NaN
2.29553687614679
NaN
NaN
3.2687891380209
NaN
1.83411532290044
NaN
NaN
NaN
NaN
NaN
NaN
NaN
NaN
NaN
NaN
NaN
1.91829604528983
2.07518241065157
1.66531772336287
1.84564968811594
NaN
1.60136527745714
NaN
1.4637905890548
1.50909856699909
1.17750000007656
NaN
NaN
NaN
1.95877343167421
2.45097554710287
2.1300818975385
NaN
NaN
NaN
NaN
2.6512718021114
NaN
NaN
NaN
NaN
NaN
NaN
NaN
NaN
1.64209967842899
NaN
1.1775000162639
NaN
NaN
2.66490378337093
1.58444181142009
NaN
NaN
NaN
1.41270925975476
NaN
2.50861521473733
NaN
NaN
NaN
NaN
1.83988754264408
NaN
2.41622711586054
NaN
NaN
2.58157760307793
NaN
NaN
NaN
NaN
2.43313256798523
NaN
1.46211042159704
NaN
2.50338964134756
2.05136484454782
1.1775048475552
NaN
3.25554061869038
NaN
NaN
NaN
NaN
NaN
NaN
NaN
2.54529564209133
2.70445794441753
1.17750000000041
NaN
NaN
NaN
NaN
2.47782694801358
1.36687721919879
NaN
NaN
NaN
NaN
NaN
NaN
1.91659702031523
NaN
NaN
NaN
NaN
NaN
NaN
1.80734549263036
NaN
NaN
NaN
2.55099799882307
NaN
NaN
NaN
NaN
NaN
3.06349676713609
NaN
NaN
NaN
NaN
NaN
NaN
NaN
1.17750000011503
NaN
1.72228300870068
NaN
1.93374520576909
1.4195147003192
NaN
2.42344578229329
NaN
1.8330951223903
NaN
NaN
1.49910212967471
NaN
1.83923648022793
NaN
NaN
1.81082654470818
1.95838403252894
NaN
NaN
2.62269444728563
1.95601708213685
NaN
1.17750000000156
NaN
NaN
2.04803415407137
1.64449962085283
1.56780122746116
NaN
NaN
1.74532278790366
NaN
NaN
NaN
NaN
NaN
NaN
NaN
NaN
NaN
NaN
