# Supplementary material for: Diversity of spatiotemporal coding reveals specialized visual processing streams in the mouse cortex
Source: Nat Commun. 2022 Jun 6;13:3249. doi: 10.1038/s41467-022-29656-z (PMC9170684; doi:10.1038/s41467-022-29656-z)
Supplement: Supplementary file 7 — Source Data [file 41467_2022_29656_MOESM7_ESM.zip › source data/FigureS13A_RL.txt]

resp1	resp2	resp3	resp4	resp5	resp6	resp7	resp8	resp9	resp10	resp11	resp12	resp13	resp14	resp15	resp16	resp17	resp18	resp19	resp20	resp21	resp22	resp23	resp24	resp25	resp26	resp27	resp28	resp29	resp30	resp31	resp32	resp33	resp34	resp35	resp36	resp37	resp38	resp39	resp40	resp41	resp42	resp43	resp44	resp45	resp46	resp47	resp48	resp49	resp50
0.66116669254919	0.781065608963049	0.884614174664252	0.960555418226384	1	0.998135851735919	0.434226629111634	0.546542245044154	0.659442641935107	0.762791357968993	0.845916584083473	0.89939937233145	0.132786805080727	0.178348977483182	0.229480061558057	0.282954414308033	0.334400420586048	0.378830300906864	0.0180283885995441	0.0262842461889494	0.0364441286851669	0.0482183170545056	0.0609893239361547	0.0738267210677335	0	0.000678747105588331	0.00158619691215484	0.00273511230945332	0.00410800548881126	0.00564869296048727	0.477817339027225	0.575559063061014	0.639640829475837	0.655883497896784	0.620536024064661	0.541682172391979	0.28021751901394	0.381043204722592	0.477904812692674	0.552954459061743	0.590285653842641	0.581402060398667	0.111132833210976	0.170952265510937	0.24223099784059	0.316433210910342	0.381252265931553	0.423749112999145	0.0292190017236479	0.0514456033589201
0.362546065759037	0.555145153462121	0.757489585853307	0.921589500846982	1	0.967833617555331	0.177283786859067	0.310793351522012	0.484504339938059	0.672877349116621	0.833128779437583	0.919949347184393	0.0625046954526077	0.126809536683009	0.226831978315783	0.360276026677689	0.509448827835389	0.642053746453909	0.0146772501727039	0.0366401383842437	0.0767991131511459	0.14066318132873	0.227984526799958	0.328498330776988	0.0007196130998094	0.00609862675166767	0.0175534401207752	0.0389346138580737	0.0736892788721467	0.12236763716799	0.363917293064831	0.494333555815695	0.623451296170211	0.730280570062609	0.794605283096163	0.803189612464784	0.265096046578818	0.381739907787894	0.510132354092903	0.632986386164709	0.72950026393905	0.780974654385873	0.103540173950477	0.158790747640304	0.225407003304364	0.296702288155601	0.362468964606983	0.411159756231797	0.0202039168948433	0.0341543788309691
0.197114998619915	0.392484361933957	0.618783719563829	0.772522523187772	0.76374932996628	0.597939789899544	0.116519004470852	0.283080113659223	0.544453489693035	0.829179512899717	1	0.955041873280802	0.02745944940062	0.0815303255706999	0.191381801152956	0.355604071536017	0.52317876674385	0.609520619816824	0.00250419477132045	0.00930501815577721	0.0268085105427154	0.0608732098626055	0.109315970728604	0.155391869207154	0	0.000334666403427232	0.00141274249933532	0.00407835144527016	0.00904436569282538	0.0157507213018302	0.272483512485389	0.352692615613221	0.416522993035812	0.44882182644017	0.441269081093756	0.395846765281161	0.183361819233411	0.272332904721771	0.369028516343194	0.456251532254806	0.514684157573591	0.529751927343841	0.0772857987664556	0.131746033373572	0.20486440541671	0.290633009931104	0.376182731250331	0.444263170841009	0.020358039738154	0.0398898810210642
0.354107729594276	0.592517647885116	0.836304658689472	0.995703860364356	1	0.847176653602638	0.148129565578408	0.281636940482785	0.45166529407396	0.610997535509654	0.697209891061838	0.671105347548164	0.0237026899180993	0.0512372460037514	0.0933845768066337	0.143547695139086	0.186119679605126	0.203553441716255	0.0014219983365184	0.00353955769454327	0.00736416189675092	0.0128855055441681	0.018997450168694	0.0236144924726624	0	6.11791133788503e-05	0.000190156125621148	0.000410958499748495	0.000710863428467383	0.00101770554632487	0.248789393241457	0.396711356068559	0.55454179275604	0.679542596798245	0.730002178143827	0.687475681643693	0.121384502694051	0.222494580885635	0.357498085380032	0.503550841905254	0.621777458678243	0.673056178241645	0.0434809407418953	0.0916345065196265	0.169255396777914	0.274039845958861	0.388951853611677	0.483947156164507	0.0114197641179962	0.0277000712898461
0.183207320817873	0.353094883013946	0.580843402412357	0.81557317294765	0.97748296275385	1	0.104732747039698	0.217521209202589	0.38557817100942	0.583377637049737	0.753400124515558	0.830509379806172	0.0351809943118064	0.078769659198526	0.150478052684369	0.245340308413097	0.341417257535521	0.405543039038474	0.00691915475227383	0.0167433449493294	0.0345026969037991	0.060640700981746	0.0909473178383797	0.116413832865919	0.000765356126313624	0.00205849293587171	0.00461811236049965	0.00878030707556163	0.014212965080576	0.0196177328948939	0.153568931244278	0.28517744046714	0.439441317472677	0.561927602407687	0.596293560780901	0.52509920773506	0.119463318611053	0.25153495554681	0.439459093604704	0.637128999130784	0.766541475297738	0.765326293596549	0.0281732094634982	0.0673031352094008	0.133348718291201	0.219212741915428	0.299032024135093	0.338502275214855	0.00197804492412213	0.0054276484326733
0.456506874660063	0.605852782701678	0.754569261551895	0.882423034172993	0.96922302931836	1	0.249263657786238	0.364852177718087	0.500148418692268	0.643070688031664	0.7761337476777	0.879656289082292	0.102920937159995	0.167985495307744	0.254879847377573	0.361393997428391	0.480078858758329	0.598263513961714	0.029658313989204	0.0569343605049688	0.0979233680474684	0.154924678002892	0.227923978910014	0.313369583741742	0.00260541095335389	0.0112296018181555	0.0257018401741717	0.0482797771211669	0.0809348368389156	0.124545987585857	0.134836839390885	0.251031498759386	0.389873549128956	0.508970882337123	0.559964680273253	0.519544476241613	0.121646330241513	0.253291459603521	0.438316346996848	0.636996616693212	0.780148383765065	0.806151080161409	0.0681202690527619	0.161940472352097	0.314422886952935	0.510007967344353	0.695911502585411	0.800707274618219	0.0213148371567419	0.0636140120408793
0.179490311804039	0.334760107135084	0.541577582371853	0.762458410889807	0.935251393750396	1	0.146284633320368	0.273550217709623	0.443157392097444	0.624419930689227	0.766374786365528	0.819784486083331	0.0788809618240482	0.149104250518459	0.242741208501426	0.342880366134496	0.421389345504335	0.45104742851239	0.0267943505280357	0.0528797532438102	0.0876811331203122	0.124924218370197	0.154154523162036	0.165241148923009	0.00373250630467733	0.0102556976900046	0.0189631624020992	0.0282878268201253	0.0356142549684462	0.0384041586580933	0.553034569351668	0.698465286652923	0.822667650743516	0.903818923495811	0.926313236632382	0.885653155675991	0.315949220246945	0.435196453556173	0.55860573120114	0.668533555327837	0.746216572248229	0.776946834945453	0.112602055096876	0.170215117164837	0.238913696625368	0.312076920325427	0.379797485862209	0.430887469091743	0.0229881648030554	0.039867944515444
0.192928805983992	0.401951408863446	0.665193126645185	0.874428127067674	0.913069711765043	0.757333836980144	0.142212562113558	0.327119538128913	0.597680548855543	0.8674270278211	1	0.915737026050667	0.0507409683181039	0.128868489104818	0.259960006676934	0.416544077305529	0.530171404349644	0.536011786312041	0.00875727335411783	0.0245694590645054	0.0547290651531555	0.0968246360634102	0.136062393321111	0.151874898353138	0.00072365787149969	0.00225975445025685	0.00556996995922285	0.0108876392109767	0.0168964034102204	0.0208243542636844	0.25416242495909	0.381626781968867	0.465601989390232	0.461573350205614	0.371806080965518	0.243355131076397	0.17744388273801	0.363761745076588	0.605923258326759	0.820101141125901	0.901919602870048	0.805970548037268	0.0287416996447384	0.0804581906481938	0.182985609670883	0.338140576309484	0.507718915275263	0.619439273592028	0.00107160277517075	0.0041213108936751
0.803418507539651	0.946469979670359	1	0.947601474770834	0.805340799305444	0.613827346424583	0.430778204164595	0.597565359680237	0.743366581161183	0.82934638789268	0.829842008164638	0.744700188790059	0.102463971945348	0.167598457156451	0.245641872647236	0.322764456837711	0.380288892962336	0.401814595986754	0.0104263340029791	0.020514717458318	0.0357365870642704	0.0555338406041048	0.0772096004143758	0.0961580146557802	0	0.000653476796186787	0.00185883234329763	0.00380773688736377	0.00654347415153102	0.0098214040101393	0.263537121587367	0.303358436073085	0.328451686428247	0.334502326349035	0.320436043945973	0.288730402476311	0.202107130583777	0.255052678707052	0.30272109970921	0.337948587602409	0.354870056276603	0.35051364559105	0.126781229741985	0.1754601241982	0.22833052554857	0.279440736090408	0.321660363337113	0.348264867040563	0.0649595523040157	0.0986885243889704
0	2.09430754173176e-07	0.000149779562826969	0.0173793718678908	0.327252654687593	1	2.16757190556455e-08	2.5508668682291e-05	0.00486093558120369	0.15032072364659	0.754372010597901	0.614355846369664	2.39673649110319e-06	0.00075008422153221	0.0380942065038766	0.313960872662492	0.419913506033431	0.091140599236106	6.38563831511634e-05	0.00532602741298778	0.0720891464099644	0.158344902164657	0.0564424697682017	0.00326494332450046	0.000410820602113664	0.00913205738226913	0.0329422093567433	0.0192843290172212	0.00183199402512898	2.82429842755445e-05	0.00345258820739706	0.022265433332246	0.0825784937004078	0.176137651446704	0.216066225922758	0.152430197042573	0.010376699757926	0.0670780753201466	0.249374116029636	0.533177230388483	0.655603487868173	0.463618072081337	0.00816466407292904	0.0529047467107508	0.197151641114729	0.422528096963956	0.520787115373836	0.369159720499498	0.00168182958485166	0.010923788701947
0.206090159695569	0.377375224626875	0.598033784884363	0.820189614434865	0.973506881351425	1	0.0622284960509176	0.130012643166327	0.235081280385451	0.367863508090189	0.498186067853205	0.583892181875859	0.00589643861822977	0.0140561657534046	0.0289987777504907	0.0517760083856954	0.0800043477834399	0.106987933573256	0.000175314569973122	0.000476872684869332	0.00112254680327672	0.00228684558011361	0.00403184089355876	0.00615184438047985	1.61819470299373e-06	5.05949921220634e-06	1.36189156395207e-05	3.16793486119807e-05	6.37447866610525e-05	0.000110988481603406	0.099606513569257	0.236024587836365	0.429484839781761	0.600149614329386	0.644009586300906	0.530696521843289	0.0123213044472231	0.0433855298687369	0.117315095004532	0.243603722801183	0.388449918747415	0.475671632968532	0.000461079149064551	0.00241265471912052	0.00969448562811873	0.0299139390772809	0.0708831745050622	0.128983371542742	5.2023887396514e-06	4.05719475030159e-05
0.304866108286164	0.457851978320635	0.610063898448535	0.721306079565224	0.75680152690665	0.704641647518412	0.221707964792545	0.380692864162712	0.579833381592064	0.783589169166604	0.93968116990836	1	0.0776469342184138	0.152734059741845	0.266130909292629	0.411224339853192	0.563728050852939	0.685713877967	0.0127619250249835	0.0292543379360886	0.058696963569468	0.103990441157706	0.163166690662926	0.22699965729802	0.000560115507246889	0.0022657074287323	0.00582682530235187	0.0122934403338651	0.0224249449037475	0.0359359447886098	0.180368125740464	0.279925709054603	0.384711156347373	0.468326380792407	0.50504545809413	0.482496781270028	0.185594399917249	0.3189474137879	0.485334277769857	0.654149132181662	0.781063712876665	0.826217277165706	0.0706077168584663	0.134661190546341	0.227101219663879	0.339058327496196	0.448331309678029	0.525136729179297	0.00956816792080668	0.0207196594458539
0.56111653980159	0.679966933332629	0.764320516573684	0.797067506906311	0.771207618199865	0.692284840245361	0.473320874365123	0.638889149337981	0.79962466709395	0.928357396068841	1	0.999486037038927	0.197528471749349	0.29819908478799	0.416463211621144	0.538895478371386	0.646571815446625	0.719575501532982	0.0382356692676655	0.066763480496463	0.105788188974895	0.153918395549054	0.206708119273598	0.256867009155515	0	0.00387340913911615	0.00993909589352818	0.0185940649215572	0.0297726381544326	0.0427016495347048	0.239749486783941	0.349014795010028	0.458236639407228	0.543292499207413	0.581983411433168	0.563375797546951	0.214101491417659	0.322089444312495	0.436767497706756	0.53470876401836	0.59139416856588	0.591078882754443	0.121878156063363	0.190399060228835	0.267325428653227	0.338363734622438	0.386618162715981	0.399006925364774	0.0426841332301003	0.0706230882015376
0.68702133312558	0.834822571420202	0.943886452227514	0.993088355556298	0.972329030531472	0.885910600922578	0.45170229112471	0.611784466410905	0.770718482993779	0.903360884196901	0.98526696488863	1	0.155559954102087	0.235678591288404	0.331459172999951	0.433269352861324	0.526705288704281	0.59565251074772	0.0263509056975367	0.0461124504389562	0.0735667651153631	0.10816143880222	0.147255973221153	0.186070107712833	0	0.00246866922124121	0.00639147122003179	0.0120981907595987	0.0196568333954542	0.0286930725018711	0.36168083958811	0.407425540646109	0.428066950630716	0.419515163036694	0.383480662656997	0.326916794448931	0.232680313658356	0.290908827485228	0.339060089295935	0.368522379067317	0.373579711414661	0.353219511656009	0.0967727605483607	0.134840266544227	0.174743072211496	0.210909869680222	0.237256174663656	0.248834976200668	0.0247364035446839	0.0394001104831808
0.301482820575452	0.447629894644384	0.59863076681086	0.72244664791562	0.787446946397628	0.775420770208628	0.287654401667631	0.453987258572954	0.644838422506108	0.826316859848735	0.956305637064664	1	0.157015245109027	0.265721356704797	0.402565088609904	0.548911153169848	0.67518580244732	0.749964796578027	0.0457469587938134	0.0867068806176545	0.142833550439277	0.209197231322371	0.27482331031558	0.325050123991317	0.00212423621111736	0.0110472139037016	0.0242851201427832	0.0414094975339989	0.0603343202739035	0.0774387139367622	0.0604166359924643	0.181984217840783	0.379797042585079	0.574309494541539	0.635343185061753	0.514977701294551	0.0435667478140811	0.142905614648105	0.316487472419427	0.505230715801851	0.589249489739505	0.503385253378456	0.0248621774070519	0.0934170441272026	0.221765334571476	0.37481368756439	0.461236172003163	0.415188606690187	0.00968250755730059	0.0496463033391694
0.596588006490049	0.718355177364528	0.816658207458841	0.876899702089622	0.889506032314871	0.852417484113703	0.455778375275903	0.598682221390639	0.741715390946508	0.867484988644551	0.95825302081387	1	0.211727776864041	0.305807131724447	0.414743256859659	0.529709357315058	0.638104207460123	0.725611719864541	0.0544118188814177	0.0907804981733284	0.138256925178874	0.195583584315131	0.259067715500382	0.322609297807219	0	0.00843182137650799	0.0206874384285333	0.0372865609871715	0.0581438770754204	0.0822949269920907	0.410726756297051	0.493242163975857	0.556353911081185	0.589762758000804	0.587683650113514	0.550482958728168	0.336182790780702	0.442736927909328	0.546953550954211	0.634651794926122	0.692130958844229	0.709653768307029	0.172318963685407	0.251118938779278	0.34145053852613	0.434835149391188	0.519659532874619	0.583389528242868	0.0505621114132478	0.0857404422616932
0.651606014448104	0.820502436414252	0.946360345437816	1	0.9681397840272	0.858726222194527	0.359795771863584	0.517430004683474	0.680973608343842	0.82070174253552	0.906055722769331	0.916424583501901	0.124173078292261	0.205403717463099	0.309525825765684	0.426218709557103	0.537058407505541	0.619653717218705	0.0246292782015804	0.0493626885478985	0.0870998695266882	0.138500038500835	0.200267571348077	0.264350636330838	0	0.0045777908732617	0.012755868289565	0.0259245819262242	0.0449294307159222	0.0692900035906771	0.265987038775809	0.315186424576862	0.338052076132452	0.328268160070853	0.288572124211904	0.229517864962328	0.171972887126002	0.234540371258596	0.289097355174889	0.322441766960267	0.325569766212187	0.297604038829857	0.0850394252085572	0.134410819938784	0.191006391584979	0.24503004476823	0.28426616757647	0.298469182497688	0.0309508988857668	0.0583351430286596
0.000582060114085857	0.00850314175566969	0.0684523596400918	0.303665081265249	0.742332908405563	1	1.61288653055677e-05	0.000447664968461064	0.00684699073057751	0.0577090325362929	0.26803115300251	0.686000106229893	2.10320040759282e-07	1.10911104114034e-05	0.000322299341191392	0.00516108602639247	0.0455428496607689	0.221460732390392	1.2869602928448e-09	1.29310289130881e-07	7.13949090398269e-06	0.000217213474016784	0.00364169436112009	0.0336447764170332	0	7.05792225754057e-10	7.44221367721844e-08	4.30209928867595e-06	0.000137036147543447	0.00240539789556276	0.0521479217003741	0.118149206846448	0.219601967991905	0.334852277115389	0.418872546548321	0.429855164625195	0.0270409603997134	0.0570538056594541	0.0987549188176608	0.140231140363749	0.163358526248112	0.156117202085078	0.00194943683462045	0.00383036689338889	0.00617423554461199	0.00816465096662717	0.00885734712413419	0.00788281471003983	1.95388091664223e-05	3.57518102093008e-05
0.409343357421056	0.641680021804693	0.864216337455868	1	0.99414843776206	0.849133882320233	0.138727950865918	0.273078892068555	0.461830824935797	0.671042970663346	0.837704986110514	0.898473949822573	0.01399532078842	0.0345986996686567	0.0734794918141897	0.13406998037251	0.2101673671936	0.283054838976521	0.000416831779305548	0.00130168601830868	0.00347744693753673	0.00797204271727666	0.0156959934971429	0.0265475039117174	0	1.0901578278695e-05	4.53410037195479e-05	0.000137506031084945	0.000345420170105646	0.000737776514359309	0.594403941127959	0.686646493402845	0.704076914760267	0.640829355443872	0.51772602456091	0.371272376915748	0.378686318291625	0.397347073718131	0.37007998709902	0.305954074857911	0.224518201178627	0.146244853184888	0.0704709983577228	0.0671643056295607	0.0568197121634138	0.0426668029991143	0.0284385362021645	0.0168243989782013	0.00382742565513449	0.00331290377047221
0.17969112918294	0.333347381638301	0.539050669304592	0.759843691327899	0.933643473134487	1	0.0208415729803334	0.0475070110601582	0.0943945786370764	0.163492760999583	0.246838065993206	0.324853741379911	0.000255099786427902	0.000714486639802409	0.00174437663403906	0.00371234679703321	0.00688682346277354	0.011136571040998	3.29507604963892e-07	1.13398226711099e-06	3.40180343255942e-06	8.89558057572039e-06	2.02768977749877e-05	4.02894052646273e-05	4.49155301598445e-11	1.89930258239769e-10	7.00090065549045e-10	2.24944718861895e-09	6.3002795335918e-09	1.53817577468114e-08	2.24130531436947e-09	2.84295379857857e-06	0.000736925013778171	0.0390356584910636	0.422556159641661	0.934742693561958	5.88332322188877e-10	7.37874410760907e-07	0.000189115404140231	0.0099050364086056	0.106015645667129	0.231882815264637	9.50380115684631e-12	1.17855014992096e-08	2.98664416307846e-06	0.000154669119503866	0.00163684840324738	0.00353995727425644	9.44709815336889e-15	1.15842156694977e-11
0.467279489551179	0.667788954056172	0.853739655410869	0.97670208361347	1	0.916319424098829	0.214500263852177	0.362891502669207	0.548464154760395	0.741333173260078	0.896544503727361	0.970305122309569	0.0660046161945281	0.133421233292946	0.23927565693099	0.382731025090993	0.547125710813579	0.699583886181802	0.0124727210494726	0.0321746478145638	0.0700048330116309	0.133650382614158	0.226660680361388	0.342975954496541	0	0.00378408876462962	0.012557861408948	0.0305161649919289	0.0628204108902281	0.113543029101981	0.304766808054153	0.397644659797089	0.458325132264366	0.466800824419809	0.420129743659886	0.334071652479559	0.157881276423604	0.248124424785837	0.343937510200158	0.421014583364256	0.455343610875078	0.435183352361098	0.0575992146336898	0.110028835839701	0.184088366641418	0.271244627107248	0.352717925110795	0.405133428534668	0.0138306845307568	0.0338575084049764
0.000251087406108009	0.016216514795894	0.240709172511243	0.821164719199181	0.643828872498718	0.116014731775738	4.7101543599686e-07	0.00012284051463516	0.00736292945185135	0.10142900756024	0.321126567899508	0.2336645472656	3.40996362476583e-11	3.59112174220424e-08	8.6918662581806e-06	0.000483502213718301	0.00618139395720628	0.018162553410533	9.52727605281239e-17	4.05156700776815e-13	3.9598599621084e-10	8.89486076128761e-08	4.59199075800041e-06	5.44835479965206e-05	1.02728770603503e-23	1.7640883022317e-19	6.96227248829174e-16	6.31515824961499e-13	1.31649733381438e-10	6.3075144583985e-09	1.25794761065883e-08	0.00029531553758558	0.126979061377086	1	0.144241410277515	0.000381067571451226	3.00339488181105e-11	2.51492885435207e-06	0.00385710128568254	0.108347390376895	0.0557439757404289	0.000525290439900938	8.76594586972308e-16	2.61819251192643e-10	1.43227509643893e-06	0.000143507096409158	0.000263355496209317	8.8518382192245e-06	3.127674845314e-22	3.33206845907704e-16
6.98325589821982e-05	0.00620189832798132	0.136354835759351	0.742156787730977	1	0.333567364077351	0.000515345407682626	0.0135064311353122	0.0876318587958716	0.140754619109366	0.0559683501576042	0.00550936531890155	2.39680118449321e-05	0.000185374384382276	0.000354933220603755	0.000168237495596402	1.97414094716176e-05	5.73472683036164e-07	7.02520105344208e-09	1.6034372985075e-08	9.05992124805052e-09	1.26729021166795e-09	4.38840756628968e-11	3.76198487407422e-13	1.29771283396459e-14	8.74072207335397e-15	1.45745407511189e-15	6.01604790077161e-17	6.13237679797129e-19	0	0.0975804647613944	0.125713923990275	0.149091372862316	0.162768468128454	0.163582435398573	0.151339290682182	0.0144651841593869	0.0181470461142327	0.0209573588396763	0.0222800308292275	0.021804375690456	0.019643558125941	3.89984144233854e-05	4.76420456874862e-05	5.35775047523905e-05	5.54655337733263e-05	5.28582208469514e-05	4.63714329572885e-05	1.91219347157169e-09	2.27476615381825e-09
0.150781205134811	0.328432956234552	0.583564279960703	0.845810601484885	1	0.96442692773519	0.0201858828711258	0.0596805437096797	0.143932956066635	0.283158870220968	0.454404421864674	0.594836184255453	0.000305890724121349	0.00122754344650574	0.00401836939541939	0.0107301375268153	0.0233723924220991	0.0415282377586459	5.24652258334718e-07	2.85794120089743e-06	1.26986118637837e-05	4.60254583355867e-05	0.000136076065115695	0.00032817662799223	6.38184907302957e-11	7.15126751081638e-10	4.5043242128073e-09	2.23084577790042e-08	8.96384416754752e-08	2.9351727368861e-07	0.12952925648276	0.279124109060047	0.475558217300547	0.640599940806903	0.682255367927245	0.574491876254688	0.0146376890174681	0.0448679987320253	0.10873709954679	0.208351030665405	0.315638830187716	0.378061158170217	0.000182465084864276	0.00079557060818181	0.00274254962656687	0.00747492969279734	0.0161078134077304	0.0274437168996397	2.50855736275279e-07	1.55601179004614e-06
0.696548143346277	0.817753792350415	0.900564293755534	0.930388195161943	0.901741499571125	0.819893965174065	0.525961519874595	0.679827012202782	0.824044895172484	0.936929916702433	0.999347303947474	1	0.197014520460751	0.281226440512806	0.375864297648337	0.470790805620716	0.552915684623295	0.609025300502716	0.034454019252742	0.0558452802127217	0.083532101615049	0.116239082858437	0.151062877490839	0.183703165204894	0	0.00259903932984059	0.00640635644892521	0.011548908796123	0.0179152720118734	0.0250698288977945	0.69487510068825	0.784314999925425	0.825382886232276	0.809885153446594	0.740945985900385	0.631981198307553	0.486193059552558	0.595131226574316	0.679034768331621	0.722309544204188	0.716369955430887	0.662414961347267	0.191475770469233	0.254815753392396	0.315677981039921	0.364321254338385	0.391837195911889	0.392803275113752	0.0405189405482976	0.0597396745743587
5.33301703325337e-15	7.96153153245502e-09	0.000217691935461955	0.109020993177245	1	0.168001027645781	3.47949232383718e-19	3.09746772726624e-12	5.05033015212865e-07	0.00150818571186604	0.0824920215668331	0.0826401589042659	1.87377070068804e-25	9.94659900656718e-18	9.67063180171893e-12	1.72209521172395e-07	5.61670406777582e-05	0.000335527405044765	8.32865080817369e-34	2.63633186388743e-25	1.52843711776703e-18	1.62299486371743e-13	3.15652175839332e-10	1.12440430995639e-08	0	5.76744147915267e-35	1.9938751126541e-27	1.26250986642004e-21	1.46417734020665e-17	3.11010215622764e-15	0.00899588682147928	0.00437014406082949	0.00161514801325232	0.000454144129434044	9.71493467771215e-05	1.58106916238016e-05	0.0708802750369295	0.0518895566554954	0.028900098919857	0.0122456967823293	0.00394759397149314	0.000968158038506561	0.197008397174457	0.217341219208004	0.182416560775426	0.116479964877112	0.0565852190912322	0.0209131559331942	0.193162142436405	0.321130954566001
0.80613887404937	0.901527222219639	0.968669276954956	1	0.991864408819739	0.945218985110234	0.543077843741101	0.644896859970075	0.73577615661547	0.806545153921265	0.84945297236286	0.85956306922718	0.0826259164211215	0.104189353476388	0.126226539415536	0.146926749377142	0.164314349868133	0.176553153100138	0.00281899170219617	0.00378175947155729	0.00487109381223658	0.00602558168985691	0.00715937862367359	0.00817135724711901	0	9.30233901847609e-06	2.07788642124397e-05	3.41604947962615e-05	4.88290190684011e-05	6.38198109356505e-05	0.418837271974634	0.486220431292149	0.542310700747138	0.581153029575549	0.598356965926559	0.59191284957785	0.282614556990827	0.327538929860663	0.364718569388056	0.390193273696126	0.401078011059505	0.396100307787055	0.058071144993985	0.0671932371396991	0.0746983296675466	0.0797844561772962	0.0818745258618631	0.0807240224602851	0.00361507021997209	0.00417921088362653
0.410065637661453	0.565231246486469	0.725482959780579	0.86707475228909	0.964970718516657	1	0.0634399087611873	0.0885895843272989	0.115194315483338	0.139478639688696	0.157257956574965	0.165099524831577	0.000267524381037781	0.000378469435561686	0.000498570441723935	0.000611576110254481	0.0006985584779025	0.000742990555591465	3.07507585149993e-08	4.40727964547129e-08	5.88184604601597e-08	7.3094545219649e-08	8.45832861699981e-08	9.11407105261207e-08	9.63473877766232e-14	1.39894953937033e-13	1.8914393725798e-13	2.38128332572452e-13	2.79163083703249e-13	3.04742603346273e-13	0.000341163144397931	0.0129877608228874	0.147539719019928	0.500133698548371	0.505901281848854	0.152703129580876	4.08127798881023e-08	9.53108566878084e-06	0.00066418806203676	0.0138115447138967	0.085702982961419	0.158690934864681	2.36404154122753e-14	3.38668904099172e-11	1.44776487965385e-08	1.84681438211286e-06	7.02992925956805e-05	0.000798511468087991	6.63038716808144e-23	5.82684049837716e-19
0.0642851140576425	0.153426163710349	0.301811177870858	0.489348320135571	0.653954858511023	0.720318098688669	0.0394102664229447	0.0997247017496042	0.207990264947534	0.357544545736464	0.506598843384638	0.591623093355823	0.0162985850392181	0.043726795092438	0.0966923860995549	0.176231604221353	0.264741605859303	0.327798898944525	0.00454707385174021	0.0129340378486822	0.0303237653638967	0.0585974899228632	0.0933301116209549	0.122521257235895	0.000855767204311937	0.00258084647837974	0.00641527905454414	0.0131436446749258	0.0221953987376294	0.0308927791157279	4.91031571686852e-10	2.79075863320403e-06	0.00151121612033125	0.103807410302764	0.904592152686472	1	3.3524052242205e-07	0.000292100179835595	0.0322715218587691	0.452303091241231	0.804196889612897	0.181391923995953	1.25463861073203e-05	0.00222944767797745	0.0502565962262784	0.143718128899233	0.052137807120722	0.00239947741255782	3.4226295405057e-05	0.00124091864288964
0.234696994768173	0.448852699429525	0.709389393675486	0.926509927452154	1	0.891937574186457	0.0354097075228876	0.0884920793389739	0.182755727800021	0.311904852245516	0.439903889206045	0.512717344044961	0.000978901076911694	0.00319673484172077	0.00862698334016817	0.0192395912402238	0.0354582468484001	0.0540036624474736	4.95857508031112e-06	2.11597472893422e-05	7.46188540419961e-05	0.00021745590520785	0.000523694933298367	0.00104224561090485	4.6019108364557e-09	2.56630993818001e-08	1.18260130221876e-07	4.50347581444162e-07	1.41723221842979e-06	3.68568779029936e-06	0.335145844369425	0.49235060689271	0.616004473840243	0.656390073919701	0.595674341553067	0.460388568825091	0.0528528509271418	0.0987883956661225	0.157257800256566	0.213200004828084	0.246167646662158	0.24207140307664	0.000295072317911147	0.000701718389211877	0.00142123533673602	0.00245153380356344	0.00360145941339915	0.00450596603314633	5.83191185166879e-08	1.76459177216629e-07
0.232907601774657	0.433797697896092	0.680442072722878	0.898866947563402	1	0.93692521117372	0.0573875031113167	0.12533527271291	0.230531155868305	0.357097065844857	0.465846966879296	0.511800374128724	0.00207652576118954	0.00531796783195386	0.0114697624961131	0.0208335596591121	0.0318693255508068	0.0410565640353977	1.10342702804506e-05	3.31363310695748e-05	8.38041541453191e-05	0.000178495390830882	0.000320176019038473	0.000483671982424382	8.60993929919411e-09	3.03206984123512e-08	8.9920670730599e-08	2.24582274139268e-07	4.72378799998883e-07	8.36768297135941e-07	0.0481161679206236	0.0717452217381697	0.0978901386262297	0.122216239287697	0.139624907807407	0.145962365774523	0.00618919567754533	0.0105246316839044	0.0163765950500535	0.0233176256169458	0.0303800896417194	0.036219111134703	4.90197596138986e-05	9.50636785394666e-05	0.000168694942771898	0.000273926167493711	0.000407013664703741	0.000553386384668015	2.39050083970367e-08	5.28701110856693e-08
3.1549808384899e-09	0.000117430998428381	0.0800664386231765	1	0.228786934455473	0.00095883564112466	4.20637089195341e-11	3.60910277026615e-06	0.00567247597175643	0.163315652923952	0.0861320311296863	0.000832114895796572	1.86243694746925e-14	3.68365477449437e-09	1.33462112919858e-05	0.000885765581494971	0.00107686518362781	2.39820112109744e-05	2.73853666313512e-19	1.24859552214779e-13	1.04281316454999e-09	1.59541241652628e-07	4.47116977561175e-07	2.29536145582167e-08	0	1.40548879794178e-19	2.70594018176028e-15	9.54311840576054e-13	6.16515732410894e-12	7.29591465719242e-13	0.0332081517646057	0.073872274470338	0.127988961839565	0.172710142225884	0.181517059328295	0.148583755931334	0.052930248616065	0.100961979646359	0.149991297188154	0.173551569098745	0.156403082375067	0.109778262060625	0.0687105423916498	0.112381405282464	0.143159383669019	0.142036336257141	0.109757291845499	0.0660574164103446	0.0726445493377497	0.101880548287828
0.427259521416123	0.630160113498082	0.826523695376045	0.964062073600305	1	0.922444656098845	0.180369918143843	0.317216486480615	0.496126419122139	0.690039789559131	0.853495387742605	0.938800959166664	0.0304948444939587	0.0639520790604604	0.119268335562712	0.197806142107096	0.291742169539097	0.382651785050214	0.00206420591195647	0.0051629641754405	0.0114824022688547	0.0227086758343185	0.0399382164822268	0.0624637061173406	5.527485188764e-05	0.000166254478864136	0.000442059007968706	0.00104343793252097	0.00218900558320603	0.00408302087841592	0.278042579705395	0.434653722846271	0.487229084050309	0.391634376279989	0.225728299588754	0.093292743453836	0.0665009599971331	0.163593446357986	0.288575829673316	0.365015608904303	0.331070617553703	0.215321529108967	0.0048399449216714	0.0187381716194417	0.0520157241452639	0.103536243823351	0.147776746610043	0.151243588500298	0.000106510527433338	0.000652516744648453
0.148053139782976	0.29452990828335	0.50280847790909	0.736705654528775	0.926454258376883	1	0.0916408715203809	0.18379151648339	0.316273925354128	0.467085327683361	0.59204841852967	0.644107905950509	0.023464186896018	0.0475158449735727	0.0824743645100239	0.122805333311115	0.156914994531648	0.172071512254386	0.0024022725708485	0.00500668595634197	0.00883344960572185	0.0133069283362505	0.0171661166016128	0.0189836535485367	0	0.00011700226608367	0.000290780962054824	0.000496588326797071	0.000677582697526786	0.000767456994055868	0.0173243986434431	0.0329882896691581	0.0543820330253671	0.0776925708478988	0.0962263269003021	0.103337993590216	0.0116861423366707	0.0238744205528931	0.0421804501840235	0.0645576468296811	0.0856463540065039	0.0985136660241435	0.00714401468823866	0.0156866979188632	0.0297210040363677	0.0487437112330985	0.0692741708595661	0.0853490929144146	0.00394421482578772	0.00934608307882809
0.143839580790941	0.345969441803407	0.634683262486579	0.902772729045637	1	0.863362958387707	0.155449705916789	0.344593344252862	0.584670297656952	0.769623690269307	0.788806961900629	0.629644533606581	0.103067422249211	0.214189605548394	0.338014113008806	0.412422811394453	0.390800487494509	0.287284826677696	0.039291724787544	0.0801807407236274	0.119453991594751	0.135456688808451	0.117862700157723	0.0779826815462043	0.00402780029246211	0.0134192299548152	0.0209665033814516	0.0222074320468995	0.0163295189827331	0.00699209119596994	0.208240965158497	0.369142963570416	0.54278703773317	0.666097288757762	0.683574688167339	0.586764961326783	0.193228326768435	0.342782032242271	0.503974972509808	0.618181815006121	0.633973899189424	0.543711719374442	0.107620317800187	0.193814017694758	0.28659818813702	0.352186008599782	0.36102715359229	0.308844420088071	0.0325596446036747	0.0633628897773252
0.590871294047213	0.841223928242713	1	0.992562901811321	0.822594372717238	0.569223846824982	0.280777992381076	0.434772850133752	0.562123089489571	0.606834256438038	0.546988770205464	0.411676794960754	0.0450433208523628	0.0758595704689405	0.106674351986735	0.125250452563686	0.122791484714948	0.100514068871368	0.00243946675135467	0.00446843563580188	0.00683416982316704	0.00872741610322157	0.00930583301485527	0.00828503760988355	4.46022296153363e-05	8.88582586778382e-05	0.000147811656410894	0.000205300130662935	0.000238089051094806	0.000230546895734368	0.23409813429526	0.467686909130632	0.620081197541031	0.545604569200958	0.318598349862407	0.123465361645317	0.0067917721268013	0.02509780658406	0.0615494982909407	0.100172694003925	0.108195768867663	0.0775545511340458	2.44626876672436e-06	1.6720614438343e-05	7.58466462414779e-05	0.000228326657448154	0.000456155528841446	0.000604791048598066	1.09385843639322e-11	1.38294403494147e-10
0.214749591574204	0.469520476830411	0.784049938622471	1	0.974144504974479	0.724792813111362	0.0320425977998105	0.104954435031629	0.262566722593348	0.501701480716309	0.732180434017955	0.816127384060085	0.00166643547279131	0.00817803008719662	0.0306509437106166	0.0877405711595064	0.1918328377781	0.320340789287047	3.00263883693446e-05	0.000221948881911123	0.00124708771301315	0.00534874803140027	0.0175200035636542	0.0438304011418116	0	1.91233715166579e-06	1.75015876976773e-05	0.000113478607234529	0.000557591481840425	0.00209032053752873	0.0745105910933801	0.12715640466753	0.189424099940436	0.246325356233888	0.279614670386582	0.277068882236652	0.157774489352788	0.230728219581377	0.294538157690839	0.328215718649103	0.319267093136638	0.271097747378877	0.125699626764537	0.157522241113517	0.172316432854044	0.164546424314528	0.137159891490543	0.0998027937773975	0.0376798302687621	0.0404632577014192
0.0124830382339826	0.0875666239825519	0.327588415503608	0.683279932925714	0.798315748821067	0.522694261683826	0.0195035933304871	0.127561525568431	0.453157856096726	0.899284807159602	1	0.623244171054798	0.0173822701850404	0.108648465272679	0.367651422735836	0.694573133971387	0.735144128596134	0.43598410708873	0.00873110556123396	0.053967507029527	0.174768818179477	0.314618947143532	0.316943780178772	0.178680352278134	0.00209486174892474	0.0152523388067031	0.0482830860295877	0.0831691661897348	0.0797112681317601	0.042461849338308	0.0809432725817541	0.234605552169553	0.48282956124292	0.708243414418447	0.741065841909516	0.553152862045034	0.0473006083791535	0.160180203629811	0.383407922103074	0.65352380142018	0.794452830898423	0.688985986253996	0.0180667186234053	0.0726746030153705	0.20297085882642	0.402347365921534	0.568372419563579	0.57267284193666	0.00409982396534189	0.0215535573653668
0	3.06893374094036e-14	2.95806376161574e-08	0.000522215327502474	0.168854940041502	1	2.56455807497819e-18	1.98876839639031e-11	2.82409440373365e-06	0.00734507582017209	0.349893140917587	0.30527880108473	1.29972089965146e-15	1.48456157079966e-09	3.10576222888075e-05	0.0119003645713052	0.0835169068845041	0.0107352116067984	7.58589144236318e-14	1.27652561284828e-08	3.93436377048237e-05	0.00222096423021489	0.00229631090721115	4.34852414704061e-05	5.10011853958193e-13	1.2643815984264e-08	5.74113996894864e-06	4.77463499006546e-05	7.27284430468472e-06	2.02903938558249e-08	0.00437088247825834	0.0150617203792132	0.0394256462085456	0.0783938238555247	0.118408714379048	0.135857704234058	0.00620110249175407	0.0192544370146161	0.0454141854027237	0.0813675091079588	0.110741219681149	0.114489688119313	0.00624788303898317	0.0174803961405308	0.0371508229497392	0.0599769525454306	0.0735527882587925	0.0685192617070678	0.00447055120977836	0.0112703114496357
3.14705737428831e-08	5.39091332387756e-05	0.0114797069574189	0.303885528567529	1	0.409072933626021	3.35823946568054e-11	1.88042234688077e-07	0.000130891037597768	0.0113259641180557	0.121829150664207	0.162906350985642	6.25751534822872e-16	1.14533285775414e-11	2.60598721595523e-08	7.3709523867425e-06	0.000259170576629934	0.00113281384521055	2.03598908489692e-22	1.21812343492116e-17	9.05978545512362e-14	8.3763591903626e-11	9.62727628410614e-09	1.3755055363255e-07	0	2.26220479249837e-25	5.49979887061469e-21	1.66215010199998e-17	6.2445973117307e-15	2.91641550924899e-13	0.0181314063154488	0.0530121873144379	0.118023635935653	0.200083505654148	0.258287042069832	0.253888471963685	0.00293149455644063	0.0121501527967103	0.0383462959161108	0.0921539874426995	0.168637391632508	0.234986359587558	0.000131392635114687	0.000771990727537163	0.00345383970489678	0.011766337571293	0.0305231578412537	0.0602929666596157	1.63259056367837e-06	1.35977407653625e-05
0.653738446677577	0.864093140259139	0.995617479318546	1	0.875554173683778	0.668253867426682	0.328293258051361	0.499982533878274	0.663777644781992	0.768184835858407	0.774968949422938	0.681519593232368	0.0852007297399217	0.149512523709815	0.228709098636497	0.304974280296478	0.354501258772214	0.359209212888899	0.011425025786278	0.0231039486358601	0.0407241745579419	0.0625718113126263	0.0838057964795942	0.0978456676529916	0.0007887401457623	0.00184216097343182	0.00374471158472836	0.0066319823714844	0.0102364266651768	0.0137716721198173	0.606336093130757	0.839193579665414	0.954524425336127	0.892253474744732	0.685434066730861	0.432731969544389	0.177226155795729	0.329232825855064	0.502634989252088	0.630634848098964	0.650248429230685	0.551006602543289	0.0157445411497117	0.0392629022007474	0.0804587907641109	0.135496824881969	0.187523984028145	0.213284371052786	0.000421895468059106	0.00142015890065745
0.862251024447835	0.952827373807571	1	0.996825664888991	0.94377848945388	0.848633887405815	0.557112001640491	0.665630097707762	0.754988955070361	0.81315942667095	0.831750952437539	0.807995363662826	0.216790183268169	0.281332303710299	0.345837878117458	0.403159746900064	0.445964598315977	0.468257560118968	0.046673457638215	0.0680377542059964	0.0924458119771174	0.118052459637964	0.142288355278886	0.16224531512645	0	0.00410053733885094	0.00933231248403404	0.0155446366985539	0.0223567013179362	0.0291649074659569	0.35290415585281	0.424120572840801	0.48908733828894	0.541387721669387	0.575372456287554	0.587161443690697	0.23443585399344	0.300251183468814	0.368543583673689	0.433913049606446	0.490281335039508	0.531798555937919	0.125921926847812	0.172846386466346	0.226605118788815	0.284385702970307	0.342089091218625	0.394728674174947	0.0527907064339771	0.0792206677465593
0.603392538891777	0.736039050685222	0.825293609057778	0.850594973928914	0.80583077089949	0.701732493027138	0.506622169133358	0.681401500383984	0.842420032434189	0.957328505045257	1	0.960164653332733	0.150912777348999	0.223801442757253	0.30507488534935	0.382258134672318	0.440264552847426	0.466098182262506	0.0159487041148522	0.0260783581672965	0.039196004171843	0.054151444919378	0.0687677805954438	0.0802724783514045	0.000597974077074198	0.00107809039498791	0.00178663032455266	0.00272157890376422	0.00381077987811567	0.00490471189194581	0.254546674706131	0.254584911264355	0.234090096261463	0.197887593760338	0.153793946920306	0.109886683278756	0.0452368664407176	0.0513251260620283	0.0535368338170223	0.0513405467590049	0.0452640534681277	0.0366886341730151	0.000288161360457685	0.000370890351665576	0.000438874626734143	0.000477441931001603	0.000477513649621515	0.000439072432218798	6.57951032002662e-08	9.60675601327453e-08
0.360858527882927	0.574460385003887	0.794959420192069	0.956294368785099	1	0.909013147830466	0.0354881265591613	0.0697049369871865	0.11901611450703	0.176648421088544	0.227916367936343	0.25562482853003	0.000168014998837208	0.000407179470604035	0.000857798843402283	0.00157089371590437	0.00250074789333771	0.00346062693814249	3.82936841692923e-08	1.14505275497063e-07	2.97634597625889e-07	6.72515741949579e-07	1.32093987624006e-06	2.25540913051564e-06	0	1.1300187444947e-12	4.55148133577695e-12	1.34402770678694e-11	3.31702339593894e-11	7.03442367226506e-11	0.519329092410934	0.570044957474162	0.540235565305827	0.442043330312356	0.312287154021767	0.190480711502487	0.0807009946202684	0.110416322236525	0.130435340068929	0.133034683051802	0.117149945494752	0.0890690683376072	0.000499199410474152	0.000851366168185309	0.00125362117555908	0.00159376343162198	0.00174939952161611	0.00165791307323363	1.22921173601263e-07	2.61311030346164e-07
0.0172497013825221	0.0743944096937063	0.231868329818351	0.522257978938005	0.850102456492552	1	0.00128640854133713	0.00870508774209878	0.042570406005261	0.150447403006124	0.384241345380649	0.709195589417409	4.82432071307159e-05	0.000512308484378251	0.00393102143118028	0.0217979791475213	0.0873512138999801	0.252967133216151	9.01649187963836e-07	1.51561461767513e-05	0.000182564511771968	0.00158846548615508	0.00998770141824971	0.045383101136683	0	2.17132449727294e-07	4.25617094844107e-06	5.8211863882942e-05	0.00057436555764354	0.00409501529654594	0.123965005912965	0.213739995858337	0.312842622125642	0.388704413159188	0.409983577103172	0.367085207765878	0.0231856992956473	0.050941683766142	0.0950122875967394	0.150431806486141	0.202186891590556	0.230685210726456	0.000969035437545203	0.00271307304140815	0.00644814896123358	0.0130095287922931	0.0222813414866685	0.032394738018335	9.04178091191455e-06	3.22803417738326e-05
0.381480028844867	0.539690995287933	0.706858999127256	0.857111066740386	0.962186628102151	1	0.139445791598965	0.221478524506913	0.325654248165616	0.443293049522422	0.558648996152965	0.651783662205014	0.0216254119003106	0.0385849235677435	0.0637111422819673	0.0973755183200304	0.13777238203052	0.180456294576879	0.00138957935548938	0.00282114800906354	0.00526134243821464	0.00905386613818276	0.0144020867303355	0.0211939456618355	0	4.99659970456102e-05	0.000147213637626716	0.000320583670167063	0.000602906852283684	0.00102118033515806	0.256248892998571	0.316485920184492	0.357839971825622	0.370396807160555	0.350986169068751	0.304478357987235	0.116922830228968	0.164872841423387	0.212827654339105	0.251503723314123	0.272083415689499	0.269465084641483	0.0238693027024231	0.0384458451521354	0.0566731173878735	0.0764693502933631	0.0944517884591596	0.106797130041945	0.00214914600294801	0.00398293054262488
0.173228509967907	0.406506820293341	0.714526549266442	0.947207963458782	0.948603694043954	0.717694763947257	0.127921236427531	0.329492885805362	0.632707483366172	0.915266576527287	1	0.825544656486045	0.0607274046028082	0.174995352750065	0.36899843752308	0.583446560120913	0.695744546412197	0.626509052463803	0.0167049607584263	0.0592636013518904	0.140270327133453	0.244064086433937	0.318356113628905	0.312771619420188	0	0.010425664832714	0.0325626774393411	0.0649578722376027	0.0939144322460251	0.100973427368641	0.39146109828451	0.566690858955859	0.693347012091988	0.717599535077938	0.62833842151586	0.465224347984328	0.314345903464754	0.50203659716118	0.677026900550691	0.772123809784297	0.745045555441595	0.608194484367734	0.149417594565862	0.264820675010781	0.394576224154317	0.49632091303833	0.52780677009555	0.474678233599997	0.0400014643591258	0.0813158345197642
0.31630137280635	0.450423001291025	0.594409871090697	0.729846307103534	0.835469295262829	0.892520425002327	0.444106548629189	0.601872170972833	0.758547705632359	0.891108525956127	0.976917047419653	1	0.384403833316977	0.499905273834955	0.604489175996057	0.681136627620429	0.715951411538817	0.702267089498172	0.201816094007487	0.254048534803968	0.296098225091503	0.320596275161047	0.322922310498449	0.302625998161648	0.0546096630519912	0.069016506015598	0.0788212897710056	0.0822148664248423	0.078543335634687	0.0685135442106048	0.59857130633339	0.694949235601823	0.773602737679416	0.826091823886967	0.846446316071545	0.832282794036856	0.454421980003181	0.562792699290729	0.667363232230964	0.758528583826259	0.826905122461595	0.864909253381688	0.23248257359324	0.310282966282845	0.394415900354671	0.47904380198316	0.55696097939942	0.62054875972042	0.0714555072163512	0.10848375084211
0.273424258557926	0.437807103049513	0.62917722612006	0.814153633483856	0.949937167459224	1	0.185500361579876	0.312464723709549	0.470525827005762	0.636872287654425	0.77663503207268	0.854121000502059	0.0887557460460342	0.160012501614668	0.254467857694579	0.361677145162523	0.461876459400458	0.531185580402811	0.0265801171739522	0.0556727352219065	0.0966016004494243	0.14637308341869	0.197246511532116	0.238140873091026	0	0.00864849653212298	0.0215292650682353	0.0382308466747676	0.0566974456090096	0.0733500599890076	0.191861461131544	0.299776486014736	0.421997159384275	0.537426661293964	0.620336213606128	0.649500090459702	0.215130316160868	0.33671698070806	0.47523111916409	0.607066671667297	0.703042068301691	0.738674953677802	0.142936430991954	0.226341179486341	0.321912020397546	0.413572944727684	0.48117897929639	0.507548303752701	0.0533250967235816	0.0881585781602838
0.380174757246934	0.525902517203081	0.681346309532859	0.826744382097358	0.939540018750295	1	0.272583676204352	0.341795001950051	0.401395276306871	0.441488599196377	0.454786343333434	0.438769087670063	0.00308960939490731	0.00351166704190095	0.00373821066655054	0.00372696143804209	0.00348005984408133	0.00304340122736264	5.53597374563611e-07	5.70358188368657e-07	5.50353834603326e-07	4.97366999406901e-07	4.20971387433489e-07	3.33709686532642e-07	9.89643934101231e-13	8.85983242715835e-13	7.02427894269319e-13	4.70818207593132e-13	2.26568569903038e-13	0	0.089552503096207	0.14473902301781	0.210173649207189	0.274192526629098	0.321379138890858	0.338426585799109	0.0745370498534889	0.121138128022399	0.176878170384021	0.232034379450448	0.273473442381594	0.289576089076879	0.0237357262851244	0.0387892993336163	0.0569516177627146	0.0751250745541075	0.0890324834173359	0.094797477145934	0.0028918030145744	0.00475202664334668
0.373220373272694	0.588930054846681	0.793343801727875	0.912533660609928	0.896304571171187	0.751758211519746	0.521068691105862	0.727993692069632	0.868426658473171	0.884611125421462	0.769465202305173	0.571495209765113	0.622253510833317	0.769839977669706	0.81326992215141	0.733638459445484	0.56509198093503	0.371591007435542	0.635680939141883	0.696458090745652	0.651557526908049	0.52046960865007	0.354934985291223	0.206541418884967	0.555541152978388	0.538998405180424	0.446508498757008	0.315770595167805	0.190550511559564	0.0979884086538479	0.831564764978832	0.920418632711622	0.978781598233995	1	0.98158724447443	0.925703154360899	0.468443698379852	0.550645409197793	0.62183888679765	0.674659366015108	0.703230182148346	0.704237626106311	0.120233270971534	0.150225221023085	0.180262863025996	0.207765401958975	0.230027096696726	0.244649504073051	0.0135047496781287	0.0181445038581196
5.17421703026662e-15	7.78305987591127e-09	0.000214426360780417	0.10820019687978	1	0.169275467474952	5.81065560556276e-21	1.82076159141494e-13	1.04496827112968e-07	0.00109843711113841	0.211480030057922	0.745736847468318	1.3786142888295e-28	8.99897282461911e-20	1.07588332874999e-12	2.35591430127026e-07	0.000944878292874591	0.0694087667634234	6.91031047126422e-38	9.39658273787697e-28	2.34026154816325e-19	1.06753205529966e-12	8.91906902974348e-08	0.000136483514922734	0	2.07292738453312e-37	1.07547609320943e-27	1.02197319682002e-19	1.77869024590339e-13	5.67000202503799e-09	0.0199612961712295	0.0459129224170312	0.0869496818509086	0.135577592917015	0.174058285942084	0.183987512337721	0.0232859056112005	0.0505340191065109	0.0902945232537832	0.13283907413741	0.160907813057639	0.160477919789468	0.0211218946531811	0.0432482051639518	0.0729105151179557	0.101204332809722	0.115663121096141	0.108837252542687	0.0148973134910384	0.0287797940770762
0.441749167769836	0.592805840234793	0.745183562288741	0.877461597375443	0.967847716188412	1	0.0682970011185206	0.101092052641585	0.140167218232211	0.182049693935279	0.22148662786748	0.252417306526681	0.000672768694766168	0.00109839818341285	0.00167983990777842	0.00240652313612091	0.00322943276152511	0.0040595370653052	4.22231690114909e-07	7.60380941166401e-07	1.28269051342929e-06	2.02686476966756e-06	3.00013501056529e-06	4.15978027320182e-06	0	1.66544745681583e-11	4.55205835828747e-11	9.18836620565707e-11	1.60696513550869e-10	2.54699867023634e-10	0.345347344838128	0.276862052069256	0.142931441225102	0.0475170137656291	0.0101724961122912	0.00140237108627895	0.153083443220056	0.136575432404001	0.0784646376523443	0.0290290210262763	0.00691588611258899	0.00106101200549978	0.012938633496103	0.0128460563652962	0.00821312177899927	0.00338145589823345	0.000896512223625937	0.000153061405384405	0.000208514689148774	0.000230385488589782
0.606530659712922	0.726149037073968	0.835270211411511	0.923116346386813	0.980198673306849	1	0.0581342667402617	0.0739031371981089	0.0902654956104512	0.105927540374318	0.11943296826758	0.12938018997829	9.32711234652996e-05	0.000125902847502525	0.000163287190923236	0.000203468369012681	0.000243595864228256	0.000280201940131888	2.50494151613772e-09	3.59040684481332e-09	4.9444493759442e-09	6.54214873878671e-09	8.31670133091661e-09	1.01580421937006e-08	0	5.87790347163935e-16	1.38010380279515e-15	2.39499231744805e-15	3.62688380399529e-15	5.03819306665008e-15	0.244842307911989	0.370678635618159	0.486502023644186	0.553538395282986	0.545992722038604	0.466876442531045	0.0238276860321588	0.0403818765967909	0.0593290138469407	0.0755655357937314	0.0834365631025077	0.0798665732200139	4.73375379918285e-05	8.98056854748575e-05	0.0001476991519062	0.000210585359772667	0.00026028812356065	0.000278905150286899	1.91980714233058e-09	4.07708194490646e-09
0.820261328389331	0.964167540369005	1	0.915209201422627	0.739006887009805	0.526237319405087	0.455449689260765	0.646540995569498	0.809225235072489	0.893522007123602	0.870534567146934	0.748326889363362	0.151449117917717	0.261314241151836	0.395800085406057	0.52789730967123	0.620758641698983	0.643880835537594	0.0279365294070566	0.0616874672986092	0.115306808324219	0.187328945931403	0.266899605132221	0.334641472590095	0	0.00588754206790753	0.0176246684495047	0.0377859701815116	0.0673067770910028	0.103443165405615	0.67719050361249	0.671673045849944	0.632533712653143	0.565538620347624	0.479996493468958	0.386642142540174	0.83199850772111	0.842514763525157	0.810104598664743	0.739605495237746	0.641092329116065	0.527518561934667	0.481073182995886	0.497414712275808	0.488270642143227	0.455016095766855	0.40250814055806	0.337923081868186	0.129078557269275	0.136428723716287
0.360858527882927	0.574460385003887	0.794959420192069	0.956294368785099	1	0.909013147830466	0.0354881265591613	0.0697049369871865	0.11901611450703	0.176648421088544	0.227916367936343	0.25562482853003	0.000168014998837208	0.000407179470604035	0.000857798843402283	0.00157089371590437	0.00250074789333771	0.00346062693814249	3.82936841692923e-08	1.14505275497063e-07	2.97634597625889e-07	6.72515741949579e-07	1.32093987624006e-06	2.25540913051564e-06	0	1.1300187444947e-12	4.55148133577695e-12	1.34402770678694e-11	3.31702339593894e-11	7.03442367226506e-11	0.519329092410934	0.570044957474162	0.540235565305827	0.442043330312356	0.312287154021767	0.190480711502487	0.0807009946202684	0.110416322236525	0.130435340068929	0.133034683051802	0.117149945494752	0.0890690683376072	0.000499199410474152	0.000851366168185309	0.00125362117555908	0.00159376343162198	0.00174939952161611	0.00165791307323363	1.22921173601263e-07	2.61311030346164e-07
0.148053139782976	0.29452990828335	0.50280847790909	0.736705654528775	0.926454258376883	1	0.0916408715203809	0.18379151648339	0.316273925354128	0.467085327683361	0.59204841852967	0.644107905950509	0.023464186896018	0.0475158449735727	0.0824743645100239	0.122805333311115	0.156914994531648	0.172071512254386	0.0024022725708485	0.00500668595634197	0.00883344960572185	0.0133069283362505	0.0171661166016128	0.0189836535485367	0	0.00011700226608367	0.000290780962054824	0.000496588326797071	0.000677582697526786	0.000767456994055868	0.0173243986434431	0.0329882896691581	0.0543820330253671	0.0776925708478988	0.0962263269003021	0.103337993590216	0.0116861423366707	0.0238744205528931	0.0421804501840235	0.0645576468296811	0.0856463540065039	0.0985136660241435	0.00714401468823866	0.0156866979188632	0.0297210040363677	0.0487437112330985	0.0692741708595661	0.0853490929144146	0.00394421482578772	0.00934608307882809
0.227643093277801	0.409903634503548	0.637778370365836	0.857469692098061	0.996159403089	1	0.0611211332614156	0.137018694079844	0.265416043689626	0.44425760088565	0.642544772219294	0.803032147732378	0.00498821988006901	0.0139232547010408	0.033578553750278	0.0699735006956215	0.125997717105173	0.196043067391888	0.000122872333094155	0.000429239950903628	0.00129060202576298	0.00334972404402623	0.00751036164135718	0.0145489915036379	0	3.10622571334047e-06	1.41677102027116e-05	4.7842195744823e-05	0.000135195081049757	0.000327354049832233	0.104484700054944	0.184709352438794	0.287699248109464	0.3948232509418	0.477398515563928	0.508597051999204	0.0307147425439946	0.0656548136542524	0.123650732141616	0.205182242869334	0.299983059687903	0.386427407612507	0.00521164030444316	0.0134714077462814	0.0306785802138264	0.0615547869417332	0.108817612673493	0.169492147819446	0.000509727484872613	0.00159495286777875
0.0642851140576425	0.153426163710349	0.301811177870858	0.489348320135571	0.653954858511023	0.720318098688669	0.0394102664229447	0.0997247017496042	0.207990264947534	0.357544545736464	0.506598843384638	0.591623093355823	0.0162985850392181	0.043726795092438	0.0966923860995549	0.176231604221353	0.264741605859303	0.327798898944525	0.00454707385174021	0.0129340378486822	0.0303237653638967	0.0585974899228632	0.0933301116209549	0.122521257235895	0.000855767204311937	0.00258084647837974	0.00641527905454414	0.0131436446749258	0.0221953987376294	0.0308927791157279	4.91031571686852e-10	2.79075863320403e-06	0.00151121612033125	0.103807410302764	0.904592152686472	1	3.3524052242205e-07	0.000292100179835595	0.0322715218587691	0.452303091241231	0.804196889612897	0.181391923995953	1.25463861073203e-05	0.00222944767797745	0.0502565962262784	0.143718128899233	0.052137807120722	0.00239947741255782	3.4226295405057e-05	0.00124091864288964
0.68702133312558	0.834822571420202	0.943886452227514	0.993088355556298	0.972329030531472	0.885910600922578	0.45170229112471	0.611784466410905	0.770718482993779	0.903360884196901	0.98526696488863	1	0.155559954102087	0.235678591288404	0.331459172999951	0.433269352861324	0.526705288704281	0.59565251074772	0.0263509056975367	0.0461124504389562	0.0735667651153631	0.10816143880222	0.147255973221153	0.186070107712833	0	0.00246866922124121	0.00639147122003179	0.0120981907595987	0.0196568333954542	0.0286930725018711	0.36168083958811	0.407425540646109	0.428066950630716	0.419515163036694	0.383480662656997	0.326916794448931	0.232680313658356	0.290908827485228	0.339060089295935	0.368522379067317	0.373579711414661	0.353219511656009	0.0967727605483607	0.134840266544227	0.174743072211496	0.210909869680222	0.237256174663656	0.248834976200668	0.0247364035446839	0.0394001104831808
0.467279489551179	0.667788954056172	0.853739655410869	0.97670208361347	1	0.916319424098829	0.214500263852177	0.362891502669207	0.548464154760395	0.741333173260078	0.896544503727361	0.970305122309569	0.0660046161945281	0.133421233292946	0.23927565693099	0.382731025090993	0.547125710813579	0.699583886181802	0.0124727210494726	0.0321746478145638	0.0700048330116309	0.133650382614158	0.226660680361388	0.342975954496541	0	0.00378408876462962	0.012557861408948	0.0305161649919289	0.0628204108902281	0.113543029101981	0.304766808054153	0.397644659797089	0.458325132264366	0.466800824419809	0.420129743659886	0.334071652479559	0.157881276423604	0.248124424785837	0.343937510200158	0.421014583364256	0.455343610875078	0.435183352361098	0.0575992146336898	0.110028835839701	0.184088366641418	0.271244627107248	0.352717925110795	0.405133428534668	0.0138306845307568	0.0338575084049764
0.130891519821054	0.285118006591773	0.508255215322611	0.741532045472388	0.885489640066502	0.865459698711426	0.0621893871502421	0.161857358827595	0.344651237701615	0.600601989315957	0.856622879794783	1	0.013589934955852	0.0423539326072927	0.107793380905772	0.224409346960827	0.382316469206405	0.533078191148046	0.00131729199945396	0.00506256851416851	0.0155062276625278	0.0386402797130765	0.0786829969958092	0.131072585882575	0	0.000221406487283358	0.000972611627529211	0.00301462827846537	0.00741793543298854	0.0148179285625637	0.0181723750463342	0.06883149201332	0.194869409070825	0.413012418341112	0.655513857855806	0.779170481411788	0.0241821812045894	0.0867814170785094	0.232903611038624	0.467987027521734	0.704208439776893	0.793602805926509	0.0174420383509283	0.059385399967791	0.151135531877655	0.287942296380165	0.41080483648948	0.438925751452373	0.00679976420550834	0.0220358423491026
0.366148056639706	0.568945173115226	0.77439467126095	0.923279228066488	0.964234669798558	0.882087017562243	0.27306503548619	0.460768015287371	0.681045650811731	0.881756493727557	1	0.99341416125178	0.0379762906397097	0.0695908142329737	0.111700997302268	0.157049162824182	0.193415213988637	0.208652334177821	0.000980474562913995	0.00195569624085844	0.00341230436584294	0.00521232775312054	0.00697245779950464	0.00816888263393221	0	5.53302984756261e-06	1.47281016080912e-05	2.75549308273425e-05	4.21738229896531e-05	5.49481460950829e-05	0.451892714416345	0.59853301072741	0.69703409808189	0.713728931260953	0.642578173004691	0.508665041692486	0.230083778896221	0.35813130074265	0.490129315804995	0.589782683085267	0.624002908737736	0.580489744201002	0.0722314445105337	0.13212766753672	0.212504412584576	0.300505790178233	0.373637117629012	0.408469926275847	0.0139788594544657	0.030054314006885
0.651606014448104	0.820502436414252	0.946360345437816	1	0.9681397840272	0.858726222194527	0.359795771863584	0.517430004683474	0.680973608343842	0.82070174253552	0.906055722769331	0.916424583501901	0.124173078292261	0.205403717463099	0.309525825765684	0.426218709557103	0.537058407505541	0.619653717218705	0.0246292782015804	0.0493626885478985	0.0870998695266882	0.138500038500835	0.200267571348077	0.264350636330838	0	0.0045777908732617	0.012755868289565	0.0259245819262242	0.0449294307159222	0.0692900035906771	0.265987038775809	0.315186424576862	0.338052076132452	0.328268160070853	0.288572124211904	0.229517864962328	0.171972887126002	0.234540371258596	0.289097355174889	0.322441766960267	0.325569766212187	0.297604038829857	0.0850394252085572	0.134410819938784	0.191006391584979	0.24503004476823	0.28426616757647	0.298469182497688	0.0309508988857668	0.0583351430286596
0.000609237682299842	0.0120026476134886	0.107064443707541	0.432405674181952	0.790706691754932	0.65466233428496	0.0142455345019021	0.092311453468858	0.270838462544745	0.359784956917864	0.216398164438485	0.0589307617299411	0.00757669852936104	0.0161489165111996	0.0155842060483936	0.00680932220190829	0.00134710360342699	0.00012066352867962	9.16622540462378e-05	6.42599607953682e-05	2.03970936662428e-05	2.93139291622521e-06	1.90746982493759e-07	5.61977328410362e-09	2.5223783051069e-08	5.81629392869252e-09	6.07235157187949e-10	2.86987755821679e-11	6.08407522798155e-13	0	0.340934330156549	0.524674066982942	0.724743114492521	0.898574793352001	1	0.998898596520613	0.164294238469875	0.215464323116244	0.253631996097428	0.267983678698634	0.254148929077966	0.21634350334674	0.00437220473309437	0.00488638516533351	0.00490174301181391	0.00441355979134509	0.00356700012968251	0.00258757454663938	6.42547448025688e-06	6.11964995408804e-06
0.130891519821054	0.285118006591773	0.508255215322611	0.741532045472388	0.885489640066502	0.865459698711426	0.0621893871502421	0.161857358827595	0.344651237701615	0.600601989315957	0.856622879794783	1	0.013589934955852	0.0423539326072927	0.107793380905772	0.224409346960827	0.382316469206405	0.533078191148046	0.00131729199945396	0.00506256851416851	0.0155062276625278	0.0386402797130765	0.0786829969958092	0.131072585882575	0	0.000221406487283358	0.000972611627529211	0.00301462827846537	0.00741793543298854	0.0148179285625637	0.0181723750463342	0.06883149201332	0.194869409070825	0.413012418341112	0.655513857855806	0.779170481411788	0.0241821812045894	0.0867814170785094	0.232903611038624	0.467987027521734	0.704208439776893	0.793602805926509	0.0174420383509283	0.059385399967791	0.151135531877655	0.287942296380165	0.41080483648948	0.438925751452373	0.00679976420550834	0.0220358423491026
0.257215614513345	0.46521038240027	0.686278457942693	0.826455981035493	0.812675316776493	0.652504981561124	0.193533592953495	0.396130276223834	0.660783456280588	0.899596026460254	1	0.907745432916661	0.0731590023389948	0.170476179837073	0.322206686262037	0.496272248619459	0.623779916739868	0.640113543838843	0.0130550063182981	0.0362981629907495	0.0788470343441217	0.138101206449895	0.19667656085697	0.22832855644247	0	0.00277474015219287	0.00867844124777887	0.018425655229151	0.0304313599359673	0.0403340097002529	0.23501599834449	0.289165597620559	0.320299644919427	0.319446546631954	0.286860094199075	0.231897787963104	0.153456910714981	0.221210255095359	0.286865757187744	0.334863046364398	0.351950338525364	0.333081980973111	0.0621518874686065	0.105463258654914	0.160458344357485	0.219435130562759	0.270016439906212	0.299098850461252	0.0149277636716139	0.0307321453355474
0.000251087406108009	0.016216514795894	0.240709172511243	0.821164719199181	0.643828872498718	0.116014731775738	4.7101543599686e-07	0.00012284051463516	0.00736292945185135	0.10142900756024	0.321126567899508	0.2336645472656	3.40996362476583e-11	3.59112174220424e-08	8.6918662581806e-06	0.000483502213718301	0.00618139395720628	0.018162553410533	9.52727605281239e-17	4.05156700776815e-13	3.9598599621084e-10	8.89486076128761e-08	4.59199075800041e-06	5.44835479965206e-05	1.02728770603503e-23	1.7640883022317e-19	6.96227248829174e-16	6.31515824961499e-13	1.31649733381438e-10	6.3075144583985e-09	1.25794761065883e-08	0.00029531553758558	0.126979061377086	1	0.144241410277515	0.000381067571451226	3.00339488181105e-11	2.51492885435207e-06	0.00385710128568254	0.108347390376895	0.0557439757404289	0.000525290439900938	8.76594586972308e-16	2.61819251192643e-10	1.43227509643893e-06	0.000143507096409158	0.000263355496209317	8.8518382192245e-06	3.127674845314e-22	3.33206845907704e-16
0.0359062263251317	0.210932183083528	0.636026306130524	1	0.821182675371668	0.352004425107348	0.0262566733490668	0.160294065022505	0.498872674817235	0.808924880672986	0.684952760182939	0.302688422099062	0.0123668519721752	0.0803643132190718	0.258926579744567	0.433235699355889	0.378222120882765	0.172135252526815	0.00338189510966038	0.0262329803483471	0.0885909729476052	0.153294754243109	0.137946260666897	0.0644359108359571	0	0.00508712405151528	0.0195076820822748	0.0353724502475178	0.0327776334499306	0.0154314799672367	0.149684758714985	0.18642378637909	0.171107237873754	0.115683468599853	0.0574211808634878	0.0206256423304409	0.316848151597202	0.473894989489762	0.522798136614547	0.425492924536849	0.255364125654414	0.112781800942197	0.221817436102281	0.398861852263369	0.528756911873296	0.517114300623596	0.373074666909922	0.198390404748524	0.0509445336321979	0.110902848325478
0.000132463679097341	0.00329717471267935	0.0401749044683846	0.239626856237045	0.699654887894457	1	2.04431236581727e-05	0.000527183864579174	0.00665494864171129	0.0411239717474118	0.124397926375805	0.184203965356643	1.07052212551934e-07	2.86009335145072e-06	3.74052458700942e-05	0.000239470799501821	0.000750482136933178	0.00115131960509129	1.90212639600278e-11	5.26497317624295e-10	7.13375618911475e-09	4.73160002209726e-08	1.53626284738202e-07	2.44169140760024e-07	0	3.17391434330502e-15	4.6049165447989e-14	3.17105961313236e-13	1.06694484503864e-12	1.75693321615089e-12	0.140200880274539	0.251140825815085	0.400098091970609	0.566889257575883	0.714352483657516	0.800588736075269	0.153309582156356	0.230335183751612	0.307775360000486	0.365754770301179	0.386570522985021	0.363370825399533	0.00235856219339769	0.00297209521450364	0.00333089305383664	0.00332002415942111	0.00294309569809353	0.00232033188796965	5.10487178330945e-07	5.39541218448216e-07
0.0827145324279288	0.171628752817947	0.302797262262998	0.454221375623474	0.579344566438979	0.62828987476521	0.0440134002836108	0.100840251623289	0.19644296782238	0.325381416558327	0.458250278968538	0.54873982277967	0.01786488891905	0.0451950055406749	0.0972151147589398	0.177799579199347	0.276491230233707	0.36558277632759	0.00553128883443231	0.0154510883036014	0.0366981067824168	0.0741107877234567	0.127254386702662	0.185788051192451	0.00130633333074874	0.00402936976663579	0.0105673269977364	0.0235637531167407	0.0446762548964723	0.0720215620105653	0.000102651437537116	0.00185155010899836	0.0186279527437814	0.104581604090891	0.327654270729642	0.572858707645207	0.0103790158765914	0.0780030649396373	0.327142254126139	0.765654253127907	1	0.728850678620089	0.0606362462435006	0.189973470655577	0.332142664945729	0.324061618305202	0.176441907523499	0.0536101370248215	0.0204796933668077	0.0267479819581658
0.236073519052196	0.484319813106159	0.78021623844745	0.992948561230806	1	0.796988462220629	0.200296663338958	0.42509461482789	0.706922456150639	0.928129296924673	0.964088280917741	0.792491996169681	0.102127682703927	0.227640372628548	0.392816407566815	0.533050236650696	0.571308487326028	0.483956286697466	0.0284062152084098	0.071620607832297	0.131215847778311	0.185553225720358	0.205633754983595	0.179134245223146	0	0.009176300967206	0.0224176080164898	0.0353103362275853	0.0411957839129629	0.0364949921364793	0.08243250686152	0.184163849080985	0.310959093609864	0.404667096622751	0.407927457170571	0.318574448901415	0.104228098988388	0.233332796738423	0.397120856035444	0.521975415195365	0.532038758956306	0.420628506854288	0.0846161131318834	0.193168287468697	0.333309400978261	0.4433642978209	0.456989119996335	0.365142204234097	0.0429549275409351	0.103425860279386
0.210445672837728	0.356798176160232	0.53385317100608	0.70524759812826	0.822744672442637	0.847665463529133	0.202469765798045	0.357601101176235	0.557325417957953	0.766876361397281	0.931843546139574	1	0.110280817483493	0.203221607009482	0.330138769537524	0.473321650270048	0.599152630430523	0.669756001953161	0.0336459800051021	0.0651388328930483	0.110634826034488	0.165505206936873	0.21840261142296	0.254388366152161	0.00522101417878175	0.0112598679629517	0.0204697043923069	0.0322924682067296	0.044651476344846	0.0543238623001367	0.19944080260581	0.34364222663729	0.513907049755062	0.667392492417286	0.752811790993996	0.737615326758761	0.152935831151814	0.293081327264757	0.487212478168698	0.703214344511238	0.881537681652596	0.959916252251412	0.0559849985074882	0.119874141617043	0.221914070388799	0.35625305568361	0.496483955695991	0.600894453062453	0.00924999040585421	0.023008772327491
0.215331217758457	0.387345914371584	0.605736444967787	0.823496861930772	0.973271509275358	1	0.0563727928178351	0.12510645229848	0.241366390901873	0.404823159969515	0.590264864706715	0.748207619790989	0.00553057248746546	0.0151466695053679	0.0360549619721231	0.0746067015136796	0.13420680516692	0.209875321551212	0.000200806540751847	0.000684934980371122	0.0020166581502237	0.00515233629161952	0.0114375367174819	0.0220686737412368	0	8.89614271677429e-06	3.95939017658791e-05	0.000130730121140558	0.00036279888983374	0.000867386280452156	0.0902025456501248	0.161752446504229	0.25475243365621	0.352389571071866	0.428120167464993	0.45682150621243	0.0276383750873819	0.060191169195012	0.115127083305216	0.193399564114808	0.28534474067781	0.369761632590524	0.00554642238934979	0.014672915798533	0.0340854587667836	0.0695394756877155	0.124601087953118	0.196086061042237	0.000727086842577177	0.00234140868224645
0.775071618009893	0.89669658691069	0.972759325678941	0.989531158365627	0.94388540671042	0.844248747944977	0.558141991882412	0.711211877573117	0.84972646269595	0.951938363725265	1	0.985047504906622	0.164941853217851	0.231762648046836	0.305167464665931	0.376655620208074	0.435843115901972	0.472858237561766	0.0192704679299968	0.0303205245378745	0.044375061477143	0.0606398262573475	0.0775196472492622	0.0927943787261495	0	0.000716325797763605	0.00175064914374482	0.00312513242812611	0.00479491749302847	0.00662923070013251	0.404451570487473	0.437250093768925	0.448967977028861	0.437851762369016	0.405565618962885	0.356783024335698	0.56435052917907	0.602241347102365	0.610422345293076	0.587665323045529	0.537359577935258	0.466684551296381	0.382739595780669	0.403204445923273	0.403428791259578	0.383378912566827	0.346019078033417	0.29659319976306	0.125784874183487	0.130833118531672
0.602357599585266	0.723130800633219	0.811337658387205	0.850764243262829	0.83375764162738	0.763648237608249	0.47493192706814	0.631046226245016	0.783631694380574	0.909463016394883	0.986463342040984	1	0.160837466979561	0.236539123969548	0.325109942603544	0.417613577399152	0.501347588801334	0.56250282314672	0.0233714174609477	0.0380614031702855	0.057915515883588	0.0823512832020939	0.109430375188523	0.135897366211912	0.00142794593684377	0.00260035007602566	0.00440184197236339	0.00694627107017642	0.0102314337785721	0.0140750688194368	0.208619455840489	0.29476420722784	0.369120991907189	0.409676819650402	0.402990033889051	0.351339720189366	0.0767200524714986	0.129930519660602	0.195009767582447	0.259398126107913	0.305810092472745	0.319532469895801	0.0128790895981117	0.0261713913581567	0.0470991641825876	0.0751012363925294	0.106121858377826	0.132897646898578	0.000958814949454919	0.00238194325303353
0.178777823417871	0.33281889481865	0.538832966592252	0.759795198881871	0.933641978014389	1	0.173638335229948	0.311885804724027	0.487225421269203	0.662918266185901	0.785997716847893	0.812272800966627	0.110747960857199	0.192377059542164	0.290293282420804	0.38130114121796	0.436302215326307	0.435025770535662	0.0458735705425242	0.0775675682048606	0.11340224754383	0.143994719535512	0.159075417198944	0.152976819148874	0.0115290097666576	0.0196159013210226	0.0281971945173059	0.034832343092911	0.0372033213667701	0.0344071717628934	0.048234820578507	0.125463707557533	0.263393981644557	0.450966339351242	0.631548942788808	0.724093081323341	0.0727907762325411	0.177211860243722	0.350180439904334	0.565235745179318	0.746648718284122	0.807621622256511	0.0471978871028411	0.109161804980627	0.204073331308724	0.311152329751471	0.387975280349647	0.395950211530378	0.0123780944778941	0.0285049570182254
0.410065637661453	0.565231246486469	0.725482959780579	0.86707475228909	0.964970718516657	1	0.0634399087611873	0.0885895843272989	0.115194315483338	0.139478639688696	0.157257956574965	0.165099524831577	0.000267524381037781	0.000378469435561686	0.000498570441723935	0.000611576110254481	0.0006985584779025	0.000742990555591465	3.07507585149993e-08	4.40727964547129e-08	5.88184604601597e-08	7.3094545219649e-08	8.45832861699981e-08	9.11407105261207e-08	9.63473877766232e-14	1.39894953937033e-13	1.8914393725798e-13	2.38128332572452e-13	2.79163083703249e-13	3.04742603346273e-13	0.000341163144397931	0.0129877608228874	0.147539719019928	0.500133698548371	0.505901281848854	0.152703129580876	4.08127798881023e-08	9.53108566878084e-06	0.00066418806203676	0.0138115447138967	0.085702982961419	0.158690934864681	2.36404154122753e-14	3.38668904099172e-11	1.44776487965385e-08	1.84681438211286e-06	7.02992925956805e-05	0.000798511468087991	6.63038716808144e-23	5.82684049837716e-19
0.252346164834236	0.482025032657851	0.752363571688785	0.959557991546399	1	0.851557699388929	0.0870229949689576	0.191707390322461	0.34508723485757	0.507579659677136	0.610049144947314	0.599115752042831	0.00479832175085689	0.0121907138641508	0.0253076634218619	0.0429298719844786	0.0595048270457672	0.0673953598141943	4.22440456649508e-05	0.000123890347585736	0.000296696774781303	0.000580489606296598	0.000927973170845937	0.00121213653751919	0	1.41871732315333e-07	4.96745454184975e-07	1.19564800599208e-06	2.25454631999134e-06	3.42645543995615e-06	0.162867393795131	0.257258176940157	0.367100786784957	0.473241196392404	0.551138663648038	0.579856224763684	0.0421165525736322	0.0774758599920436	0.128754069262252	0.193302099452186	0.26217619796142	0.321241059238424	0.00334261478106551	0.00716113890923865	0.0138597883549066	0.0242332278540087	0.0382777710428127	0.0546214142079898	8.13650823367791e-05	0.000203094757652147
0.240613144702921	0.419970512132534	0.639787630030111	0.850690328626936	0.987247782694611	1	0.0691897749079808	0.148106354947645	0.276704391779569	0.451205599226697	0.642171348838674	0.797712011300291	0.00742988906630425	0.0195111055014924	0.0447090133680706	0.089411491893278	0.156062513720092	0.237748782408718	0.000293958552326654	0.000956267553097655	0.00269503648390167	0.00661590011518115	0.0141664895204322	0.0264705059604332	0	1.31951930278063e-05	5.64164889968431e-05	0.000178663336316895	0.000476273846541143	0.00109700287011553	0.17512848126708	0.255299287159949	0.342267343603902	0.421992815184442	0.478485423840843	0.498949489807896	0.0764813829812544	0.126420422861474	0.192175738394903	0.268659429949895	0.345405254194741	0.408394272662401	0.0223746058115396	0.0419381735205672	0.072288158436298	0.114588192644239	0.16704465002113	0.223948157824966	0.00438235829828717	0.00931790733496418
0.000132463679097341	0.00329717471267935	0.0401749044683846	0.239626856237045	0.699654887894457	1	2.04431236581727e-05	0.000527183864579174	0.00665494864171129	0.0411239717474118	0.124397926375805	0.184203965356643	1.07052212551934e-07	2.86009335145072e-06	3.74052458700942e-05	0.000239470799501821	0.000750482136933178	0.00115131960509129	1.90212639600278e-11	5.26497317624295e-10	7.13375618911475e-09	4.73160002209726e-08	1.53626284738202e-07	2.44169140760024e-07	0	3.17391434330502e-15	4.6049165447989e-14	3.17105961313236e-13	1.06694484503864e-12	1.75693321615089e-12	0.140200880274539	0.251140825815085	0.400098091970609	0.566889257575883	0.714352483657516	0.800588736075269	0.153309582156356	0.230335183751612	0.307775360000486	0.365754770301179	0.386570522985021	0.363370825399533	0.00235856219339769	0.00297209521450364	0.00333089305383664	0.00332002415942111	0.00294309569809353	0.00232033188796965	5.10487178330945e-07	5.39541218448216e-07
0.703377368245855	0.816898288539605	0.880888498869167	0.881988474745508	0.819962781595215	0.707782063266135	0.549618936589553	0.713548289911429	0.860015121960105	0.962404118241777	1	0.964806933957071	0.184525554311762	0.268272195944811	0.36175334088319	0.45269124940517	0.52585024609221	0.567088397035398	0.0254645420985529	0.042312175948182	0.0645155118847284	0.0908084363249885	0.118318006761228	0.142897012640106	0	0.00138803153223786	0.00350000607618772	0.0064249397687599	0.0100844952341853	0.0141694156278373	0.374231571106591	0.533473051482108	0.623598718584558	0.597938869621507	0.470255106779567	0.303172588172099	0.275008412376404	0.416674472758346	0.517475847688283	0.527076552461367	0.440316453885698	0.301557622356069	0.138887509205268	0.22406306653366	0.295850426592654	0.320165498542563	0.284056040187428	0.206519799192947	0.0475992783736975	0.0823881346016746
0.358546359025423	0.518691349301427	0.691251866058922	0.848647337263399	0.959802361063485	1	0.158267282235682	0.258946117003009	0.390293466040355	0.541921998641688	0.69317981073421	0.81680550077723	0.0466094757563278	0.0862476114891418	0.147022408959127	0.230878560230017	0.33400063785129	0.445117438775031	0.00915786463235168	0.0191655764105382	0.0369498781413495	0.0656247545331475	0.107370745436099	0.161833287148184	0.00120046144635566	0.00284140179858966	0.00619554047733637	0.0124448252366344	0.0230282959159477	0.0392553024381619	0.335185673451011	0.429737498434244	0.50060225490526	0.529851415066435	0.509550395104199	0.44523770327233	0.177262649178336	0.200213649880316	0.20546690333804	0.191585136995279	0.162313071894572	0.124944436827567	0.0119726572705018	0.0119131232810879	0.0107704146970177	0.00884730306230629	0.00660330011637361	0.0044779861094751	0.00010326573344589	9.05196508834839e-05
0.292601110186158	0.481636894006675	0.673919924284043	0.801679325298748	0.810806049751228	0.697201485757334	0.206174078705702	0.389458893610524	0.625243318302268	0.853321203905028	0.990132780820584	0.976799159693329	0.0670100722146874	0.145503723236365	0.268182612121391	0.420024694875522	0.559194435602161	0.632922369122597	0.00981685195107069	0.0249004387711059	0.0529791497026455	0.0954214949661338	0.145892025173237	0.189525308341891	0.000362885473317385	0.00167528507238754	0.00455260690492499	0.00974714130443246	0.0173355810374905	0.0259910385173519	0.344352207270123	0.467102669735653	0.577643549148855	0.651278244021645	0.66948568737171	0.627459841947979	0.303446820048931	0.463431565580343	0.64520874234954	0.818962741852715	0.94775216389329	1	0.0918447395625484	0.158091379736802	0.247920807709172	0.354361713964206	0.461730315037259	0.54849676998938	0.00928669677513102	0.0182906321388686
0.266705180883514	0.428430119352764	0.619412209187503	0.806539481078559	0.946122099343202	1	0.261219237486529	0.415831958224456	0.595772892269676	0.768752890731345	0.893644722886332	0.935987147437951	0.158326372727564	0.250191756936384	0.355531989605499	0.454822198844695	0.524045636974991	0.543936018859313	0.0587346073898434	0.092657293254217	0.130972470772569	0.166358093761029	0.190114304883939	0.195576018935295	0.0123301529265217	0.0201150526612786	0.0287735748625764	0.0366026483948559	0.0416475100074541	0.0424822119270787	0.179617915341775	0.263104631881598	0.351986343361074	0.430374329166944	0.481097180842766	0.49175218120199	0.0988949810462549	0.160446104911225	0.237264101338837	0.320372785654645	0.39532367143439	0.44595282823073	0.0370095665251042	0.0672618218578101	0.110516233201121	0.165217061915245	0.22533499867382	0.280723145000585	0.0085155657313245	0.018565219583846
0.00575470706973235	0.0771858287296316	0.430720825436037	1	0.965939811940855	0.38819154065142	0.000901259087496469	0.0184350577717601	0.156881542541304	0.555449494032239	0.818207020500224	0.501450148715909	6.42050235417314e-05	0.00200363951617951	0.0260028529457464	0.140398553563664	0.315391406841132	0.294769794220202	2.05260509037352e-06	9.90708871017144e-05	0.00196127198626478	0.016149295221714	0.0553235297384063	0.0788518032552223	0	2.19978604116044e-06	6.72888160107098e-05	0.00084528627631614	0.00441611999209666	0.00959870680258216	0.467117159983951	0.667855702752609	0.84804911251198	0.956402977488273	0.957948994545512	0.852168356023263	0.231692251968666	0.357873119539943	0.490939741666445	0.598148265792473	0.647248504450533	0.622034988071126	0.0486639704595607	0.081205592099922	0.120349926946604	0.158411698506729	0.185186877226468	0.192271409152988	0.00432824167716774	0.00780282566096895
0.0172497013825221	0.0743944096937063	0.231868329818351	0.522257978938005	0.850102456492552	1	0.00128640854133713	0.00870508774209878	0.042570406005261	0.150447403006124	0.384241345380649	0.709195589417409	4.82432071307159e-05	0.000512308484378251	0.00393102143118028	0.0217979791475213	0.0873512138999801	0.252967133216151	9.01649187963836e-07	1.51561461767513e-05	0.000182564511771968	0.00158846548615508	0.00998770141824971	0.045383101136683	0	2.17132449727294e-07	4.25617094844107e-06	5.8211863882942e-05	0.00057436555764354	0.00409501529654594	0.123965005912965	0.213739995858337	0.312842622125642	0.388704413159188	0.409983577103172	0.367085207765878	0.0231856992956473	0.050941683766142	0.0950122875967394	0.150431806486141	0.202186891590556	0.230685210726456	0.000969035437545203	0.00271307304140815	0.00644814896123358	0.0130095287922931	0.0222813414866685	0.032394738018335	9.04178091191455e-06	3.22803417738326e-05
0.0946095580317451	0.221114843553286	0.427909959869817	0.685737086789406	0.909996091228871	1	0.0280381843161357	0.0785303474277842	0.182090890030848	0.349610865820835	0.55584077132414	0.731798817358584	0.00443735074116566	0.014924551242428	0.0414855808915589	0.0954453013681231	0.181814154739244	0.286786805136586	0.000361533137654176	0.0015049165799509	0.0050481653399335	0.013941568175564	0.0318366652038696	0.0601773506897914	0	6.57954725073945e-05	0.00031383742536902	0.00107583408249756	0.00297119858210684	0.00674854363786412	0.173372411308851	0.253697757908081	0.317879295130185	0.34105167260709	0.313322275446753	0.246475928037726	0.101922606913127	0.171934795648031	0.248346017968408	0.307156482963376	0.325292796912647	0.294986521167864	0.0291571340058304	0.0567117835002496	0.0944379277254826	0.134650265271191	0.164388353675572	0.171847605117196	0.00404714877468874	0.00909321003878859
0.272273411418956	0.460105910860588	0.658337515037799	0.797599239012031	0.818217241077795	0.71072330944702	0.197042348253231	0.379590013372539	0.619154712794657	0.855117984553881	1	0.990199213153347	0.0399012483601515	0.0876606726403224	0.163021019928692	0.256676669150217	0.342184895219385	0.386257289656196	0.00223010349458471	0.00563648056676982	0.0119871273450908	0.0215421004814863	0.0327554305749504	0.0421587991249435	0	6.67333175744135e-05	0.000212228917700513	0.000471854365373094	0.000843782907891856	0.00125451346641219	0.320050792170733	0.41513747602489	0.503221023730056	0.57006064905827	0.603503266305287	0.597083111823108	0.186687087673574	0.268042675561132	0.359651144539665	0.450973782048511	0.528464503680001	0.578730317346866	0.0654504554749607	0.104032223502903	0.154519047425766	0.21447355475809	0.278196903637562	0.337227026610058	0.0137719143653689	0.0242523035921396
0	0.000476334916378221	0.0121774048330618	0.127405070505614	0.553684293090071	1	8.90443003921945e-05	0.00342296891539353	0.0504047794538645	0.307846079956639	0.781313329835912	0.824120527674982	0.000474911680422691	0.00996307381624968	0.0855569692038305	0.305154060280061	0.452311776576962	0.278630494498293	0.000977865303114123	0.0118803535718664	0.0595727607591245	0.124091735520221	0.107419672137521	0.0386413300046281	0.000817698912366106	0.00580708614659165	0.0170124395609824	0.0206965528550041	0.01045946266332	0.00219136534412804	0.0492983041649132	0.125405244026208	0.243163277735903	0.359417658950348	0.404972213327131	0.347837555342225	0.0531035458845458	0.123379936428129	0.218508574550148	0.294993342719748	0.303584842066922	0.238161963033989	0.0324962218292635	0.0689629712602971	0.111555166770231	0.137555510577722	0.129296486293895	0.0926433735158568	0.0112939903429565	0.0218960447330049
2.08166999498813e-05	0.00234211286944042	0.0641934878648778	0.428609053523411	0.697138266786339	0.276225468550977	0.00174559285048065	0.0595124854571339	0.494265658572404	1	0.492863637297323	0.0591753411276429	0.00184527427810258	0.0190631760097381	0.047975200900895	0.0294120679770518	0.00439259876014313	0.000159810283853156	2.45904118735971e-05	7.69784794980826e-05	5.87029692352584e-05	1.09053101978138e-05	4.93518220106043e-07	5.44070765572101e-09	4.1310203459865e-09	3.91859195059173e-09	9.0550138083632e-10	5.09703354974078e-11	6.96656237105431e-13	0	2.24359527997063e-05	0.00428182709944991	0.0713411345343585	0.103771279875971	0.0131777301877082	0.00014609330888445	8.96514292292379e-06	0.00347862513225948	0.117837716882857	0.348487564245813	0.089973896086229	0.00202801912030112	8.07306810182392e-07	0.00063687592770609	0.0438628985167587	0.263733984711012	0.138439857118941	0.00634428179261157	1.63828198228857e-08	2.62766948347002e-05
0.148592294520577	0.363366535037457	0.656322546690467	0.875616704447291	0.862849799579858	0.628030610219957	0.0520901445438357	0.171764108787309	0.418341468668929	0.75258105691363	1	0.981456786741933	0.00472984614571453	0.0210326332015294	0.069075863823767	0.167562308586701	0.300226610903333	0.39732515619967	0.000110608291111126	0.000666537543105337	0.00295403053095819	0.00966400519421726	0.023349228774369	0.0416677621602274	0	4.80469178765147e-06	3.20621879714951e-05	0.000143726815038367	0.000469762903565532	0.001131338423137	0.059704233839373	0.0929082228221667	0.124453580417352	0.143504436406928	0.142438735210365	0.121701444170506	0.0202980784732336	0.0395504548478195	0.0663359816382065	0.0957746061044527	0.119029882185096	0.127340447706764	0.00376316544201253	0.00918187171030315	0.0192834584427714	0.0348605177094168	0.0542480475618871	0.0726671164939898	0.000379946061169456	0.00116202917155364
0.475718448025124	0.714448163879299	0.915182213626662	1	0.932091718811042	0.741097265758684	0.443604526678972	0.669937274517845	0.862941563341761	0.948158325410324	0.888678250305608	0.710500545852277	0.186064543945742	0.282709512974633	0.366264862539742	0.404699887589268	0.381402742534524	0.30657044233657	0.0348035600863489	0.0533903382183031	0.0696777383605706	0.0774626955096415	0.0733880509698605	0.059239425089108	0.00250713395097515	0.00411712690201643	0.00554670453622673	0.00625505795413542	0.00593744307172068	0.0047332002062076	0.425038251664951	0.657886606988056	0.871631129558394	0.988602414888557	0.959916230790509	0.797929283545006	0.195775284329189	0.34950033774982	0.533853694906791	0.697969565777899	0.781172391789606	0.748463692512565	0.0488036239503488	0.100832777071132	0.177808855621922	0.26812850434207	0.345988650756764	0.382134592636977	0.00624314985647846	0.0154764162523383
0.687650857485824	0.812609504212072	0.888403455817799	0.898788263984745	0.841464592487689	0.728905849185558	0.512670583178097	0.681269000332924	0.83687036134809	0.950975630793613	1	0.973195413601344	0.221304232392171	0.332952166308757	0.461165268056484	0.589666941272757	0.696965263268734	0.761994909832626	0.0508324171586406	0.0907862813620902	0.145019104694268	0.211092264629431	0.282229210251769	0.347862543465372	0	0.00801284930171609	0.0206035041329287	0.0385762890470686	0.0617196566366977	0.0882913239259961	0.495306555446803	0.52747731196012	0.538063496901546	0.525754210225964	0.492072121340838	0.4410638599382	0.487368428830293	0.55362089883634	0.602302144938887	0.627687405690439	0.626664170174955	0.599359518571475	0.309821952503421	0.376064267068392	0.436797469364161	0.485728259028202	0.517288274187716	0.527673487057381	0.12457156566692	0.16293121283156
7.64976025544078e-17	4.84768740926589e-11	1.57802259296642e-06	0.00263866132674416	0.226644880190246	1	1.1399265983753e-18	1.59980463384747e-12	1.15331738713644e-07	0.000427093099236056	0.0812434009628947	0.793862819325574	1.07052514961444e-20	3.32728664957057e-14	5.31221185045683e-09	4.35664708803527e-05	0.018353597444835	0.397174949243648	6.33589229629736e-23	4.36118398750862e-16	1.54203012308944e-10	2.80074218173295e-06	0.00261303503673707	0.125230224634488	2.36324975740176e-25	3.60254591470926e-18	2.82098809421687e-12	1.13470980556817e-07	0.000234455372174305	0.0248844126709303	0.0398724347098372	0.693976754537987	0.221249484898454	0.00129206627157905	1.38214143829307e-07	2.70822886573061e-13	1.50424886883109e-07	0.00105607336912001	0.135810599266617	0.319917808855778	0.0138041078713739	1.09104697343559e-05	1.71782624082244e-17	4.8646977238139e-11	2.52346719798118e-06	0.00239775411228731	0.0417327306105647	0.0133049772430079	5.93815285314764e-32	6.78313138896291e-23
0.178777823417871	0.33281889481865	0.538832966592252	0.759795198881871	0.933641978014389	1	0.173638335229948	0.311885804724027	0.487225421269203	0.662918266185901	0.785997716847893	0.812272800966627	0.110747960857199	0.192377059542164	0.290293282420804	0.38130114121796	0.436302215326307	0.435025770535662	0.0458735705425242	0.0775675682048606	0.11340224754383	0.143994719535512	0.159075417198944	0.152976819148874	0.0115290097666576	0.0196159013210226	0.0281971945173059	0.034832343092911	0.0372033213667701	0.0344071717628934	0.048234820578507	0.125463707557533	0.263393981644557	0.450966339351242	0.631548942788808	0.724093081323341	0.0727907762325411	0.177211860243722	0.350180439904334	0.565235745179318	0.746648718284122	0.807621622256511	0.0471978871028411	0.109161804980627	0.204073331308724	0.311152329751471	0.387975280349647	0.395950211530378	0.0123780944778941	0.0285049570182254
0.534402751879038	0.6970246197653	0.819047192257695	0.867188820739775	0.827333833204418	0.711205677245674	0.378148503246082	0.564062523266949	0.75773013787113	0.917027558687968	1	0.982635281065652	0.130223711318891	0.222925449425077	0.342913161305245	0.474739789278571	0.591930424992281	0.664905576506741	0.0206435038996094	0.0419221282600567	0.0748905160157868	0.119388198146105	0.17076655067464	0.219648527595529	0	0.00230292451575624	0.00650158627211482	0.013252301908713	0.0227402457178225	0.0342209155625678	0.69973911726818	0.749674902540567	0.760994478792205	0.731921411280163	0.666982833547921	0.575854903291169	0.576059508020898	0.66922756328385	0.736593475518003	0.768155475827291	0.759006099217105	0.710581899607764	0.272620583428237	0.343664659864285	0.410310303062651	0.464053792411489	0.497215439633173	0.504732609780957	0.0732947554270895	0.100706121696361
2.08166999498813e-05	0.00234211286944042	0.0641934878648778	0.428609053523411	0.697138266786339	0.276225468550977	0.00174559285048065	0.0595124854571339	0.494265658572404	1	0.492863637297323	0.0591753411276429	0.00184527427810258	0.0190631760097381	0.047975200900895	0.0294120679770518	0.00439259876014313	0.000159810283853156	2.45904118735971e-05	7.69784794980826e-05	5.87029692352584e-05	1.09053101978138e-05	4.93518220106043e-07	5.44070765572101e-09	4.1310203459865e-09	3.91859195059173e-09	9.0550138083632e-10	5.09703354974078e-11	6.96656237105431e-13	0	2.24359527997063e-05	0.00428182709944991	0.0713411345343585	0.103771279875971	0.0131777301877082	0.00014609330888445	8.96514292292379e-06	0.00347862513225948	0.117837716882857	0.348487564245813	0.089973896086229	0.00202801912030112	8.07306810182392e-07	0.00063687592770609	0.0438628985167587	0.263733984711012	0.138439857118941	0.00634428179261157	1.63828198228857e-08	2.62766948347002e-05
0.263533008764291	0.469264043869557	0.709115865375452	0.9099175564692	0.991669027822216	0.917985856825826	0.227270243720561	0.420930140645158	0.66143357926614	0.882489321122425	1	0.962486792932191	0.0868308942172863	0.167882258116924	0.274734058537113	0.381382561515769	0.449457262798009	0.449788180076982	0.01396781761907	0.0290569492252653	0.0501151755890023	0.07275816947809	0.089368350820162	0.0930306987498019	0	0.00125003070120655	0.00309263519057831	0.00521439600829886	0.006956912375479	0.00762056900614635	0.117528469486108	0.277603076515018	0.517962892112952	0.765343752012531	0.89620233092266	0.831812953244746	0.0674063484134321	0.179508192659862	0.376289843982719	0.624078359984605	0.820025589254179	0.853998296130341	0.0271367297519526	0.0824879750365851	0.194894507962122	0.363179159872638	0.535678741759374	0.626018570266499	0.00718184509948148	0.026506261194657
0.113204076216014	0.248023543908214	0.456480388525928	0.70574808914421	0.916591171011355	1	0.0286017095872881	0.0664848281262768	0.129822951885305	0.212950557271118	0.293429959533665	0.33964755940673	0.000829930657500593	0.00204678431184203	0.00424034041408088	0.00737951361536797	0.0107883027461073	0.0132488103660688	2.76574092652592e-06	7.23671535888352e-06	1.59063249897926e-05	2.93695019631648e-05	4.55534929628137e-05	5.93533390989097e-05	1.05843623270837e-09	2.93844582322481e-09	6.85256635177197e-09	1.34240155150106e-08	2.20906445002425e-08	3.05373998778308e-08	0.0330804576910639	0.0977499491258349	0.227035083668701	0.414477357961924	0.594757670076305	0.670827249106305	0.00610795465501789	0.0182078341560771	0.0426630772176584	0.0785737478371466	0.113745484187012	0.129426218411355	4.09964012221272e-05	0.000123289381719656	0.000291431852849562	0.000541476687584836	0.000790776788231132	0.000907735803969629	1.00027048037236e-08	3.03471162442028e-08
0.194360239795874	0.350526957774153	0.55451025691844	0.769454505773392	0.936582094526216	1	0.204009144610778	0.326394117472672	0.458050851350452	0.56386021609206	0.608861685884682	0.57670824190717	0.0711997985007542	0.101063409180644	0.125825333663839	0.137409214519325	0.131626033796276	0.110597107008447	0.00823552636468789	0.0103782058611281	0.0114655728168504	0.0111064243552722	0.00943276410330588	0.00702224227944915	0.000283011959794906	0.000320365916219122	0.000313139694585542	0.000263992990951772	0.000190041621620215	0.000113319131526376	0.504212410636688	0.603659053623493	0.694378680636737	0.767410965244171	0.814867267883637	0.831329416596452	0.315886736088582	0.366312563168747	0.408129497185672	0.436888384699632	0.449334413947317	0.444012971759286	0.0564307407693869	0.0633870542416975	0.0684070950302756	0.0709283478233284	0.0706574037029177	0.0676261304745455	0.00284284021712823	0.00309597230130691
0.143839580790941	0.345969441803407	0.634683262486579	0.902772729045637	1	0.863362958387707	0.155449705916789	0.344593344252862	0.584670297656952	0.769623690269307	0.788806961900629	0.629644533606581	0.103067422249211	0.214189605548394	0.338014113008806	0.412422811394453	0.390800487494509	0.287284826677696	0.039291724787544	0.0801807407236274	0.119453991594751	0.135456688808451	0.117862700157723	0.0779826815462043	0.00402780029246211	0.0134192299548152	0.0209665033814516	0.0222074320468995	0.0163295189827331	0.00699209119596994	0.208240965158497	0.369142963570416	0.54278703773317	0.666097288757762	0.683574688167339	0.586764961326783	0.193228326768435	0.342782032242271	0.503974972509808	0.618181815006121	0.633973899189424	0.543711719374442	0.107620317800187	0.193814017694758	0.28659818813702	0.352186008599782	0.36102715359229	0.308844420088071	0.0325596446036747	0.0633628897773252
0.0302884220020397	0.130021011445101	0.369296975656708	0.694006088108882	0.862931113257022	0.70992798123047	0.00192642560189542	0.0153656577780602	0.0810915104312603	0.283155460703703	0.654183839726922	1	1.21719867029026e-05	0.000180394138722332	0.00176892198422801	0.0114767852059503	0.0492671166739829	0.139932746137578	7.63971751461872e-09	2.10390612782969e-07	3.83332433577579e-06	4.62114092021468e-05	0.000368593889529103	0.00194523629902046	0	2.38997846985535e-11	8.24755878177805e-10	1.84841990958621e-08	2.73950446897443e-07	2.68632743380454e-06	0.225186016135278	0.360766649790993	0.500621700406766	0.60171561298754	0.626428072536727	0.564871241959154	0.157368279751038	0.255925399868375	0.360502188465715	0.439846096749499	0.464827593439336	0.425482185802834	0.0601548949484219	0.0993066640599975	0.141998623852111	0.17586855681469	0.188664672419926	0.175303785299863	0.0125777437804977	0.0210776113063495
0.590043511152368	0.772741108274314	0.921310339429743	1	0.98813492001247	0.888903625902833	0.520467259337591	0.678911904110245	0.806223258178525	0.871604184059137	0.857838328124585	0.76862362538223	0.073212435454737	0.0951221499892099	0.112511527178164	0.121152475703858	0.118764861371232	0.105989761085077	0.00163680090112734	0.0021198678274188	0.00249845712861908	0.00268006013320256	0.00261666134587312	0.00232527333691316	0	1.69818963969978e-06	3.01192541338384e-06	3.61864510988356e-06	3.35763362767144e-06	2.29888236364362e-06	0.707998254946053	0.785470704931089	0.835961668884649	0.853495684454433	0.835939593735922	0.785429221781381	0.398253354145028	0.470240231741228	0.532645797347671	0.57878291040843	0.603325133838609	0.603317167793879	0.0902890005018247	0.113464992612568	0.136787282226933	0.158192893027015	0.175503591904485	0.186785458854634	0.00824552138957191	0.0110300988895566
0.424299948985221	0.577874388727622	0.733505907414466	0.869075157425651	0.961923132901743	0.994988650468333	0.273101881416009	0.396667824883529	0.535194680778247	0.672882040715116	0.789582619426828	0.865445510194573	0.128364872440848	0.202033532038507	0.292177574687303	0.391611746557025	0.48847042904491	0.56819154938993	0.0389003254666324	0.0716615320249336	0.115062224281722	0.167411481983573	0.224203712775806	0.278372985543934	0	0.0109150544140195	0.0264868679710566	0.0468449170729805	0.0710440034116897	0.0968520326152506	0.299090125478056	0.453321100539428	0.624397798849899	0.784480693662631	0.900562703495591	0.945343958734592	0.327562160058231	0.492552280773015	0.673613035319684	0.840631618531533	0.958746443466341	1	0.215280680207675	0.324178649272147	0.442390394837824	0.549841163780083	0.623837694494902	0.646758025186915	0.0801958320176363	0.124541737226274
0.602357599585266	0.723130800633219	0.811337658387205	0.850764243262829	0.83375764162738	0.763648237608249	0.47493192706814	0.631046226245016	0.783631694380574	0.909463016394883	0.986463342040984	1	0.160837466979561	0.236539123969548	0.325109942603544	0.417613577399152	0.501347588801334	0.56250282314672	0.0233714174609477	0.0380614031702855	0.057915515883588	0.0823512832020939	0.109430375188523	0.135897366211912	0.00142794593684377	0.00260035007602566	0.00440184197236339	0.00694627107017642	0.0102314337785721	0.0140750688194368	0.208619455840489	0.29476420722784	0.369120991907189	0.409676819650402	0.402990033889051	0.351339720189366	0.0767200524714986	0.129930519660602	0.195009767582447	0.259398126107913	0.305810092472745	0.319532469895801	0.0128790895981117	0.0261713913581567	0.0470991641825876	0.0751012363925294	0.106121858377826	0.132897646898578	0.000958814949454919	0.00238194325303353
0.0538599541030953	0.165215295023359	0.387172223691574	0.694122352299502	0.952333041901861	1	0.0458137843088619	0.137624997683196	0.315747693009823	0.554145582456755	0.74424328890383	0.764991619492231	0.0230315822936734	0.0679250742649209	0.152677100954806	0.262370084832217	0.344967535120994	0.347096408096276	0.00675343682260424	0.0197721325856413	0.0436802757171803	0.0735785924246437	0.0947413624638148	0.0933097561657019	0.0010282118030604	0.00326714449353327	0.00726557811278439	0.0120922669888863	0.0152861934143232	0.0147303122917889	0.137950233370638	0.241427122893384	0.370083158078995	0.496987448505566	0.584732481979326	0.602763832317993	0.0634064440101075	0.126464164961444	0.220798483588788	0.337645749547434	0.452327813696132	0.530893928067387	0.0164390209293119	0.0375332592505296	0.0747616220685424	0.130274076309444	0.19877482222499	0.265668817428907	0.00226694568682853	0.00618212644667049
0.952794999903786	0.99992118190123	1	0.953020327965162	0.865510299926692	0.749048920107	0.604823114325789	0.651176895870457	0.668093793120648	0.653196362738302	0.608580357925933	0.540331031194494	0.0713970578943433	0.0788602937985429	0.0830046859645567	0.0832555591193343	0.0795775013176958	0.0724825642232179	0.00156129253097629	0.00176999454811785	0.00191176528607161	0.00196738879357776	0.00192905638071236	0.00180216513325887	0	1.04001170462168e-06	1.84196772871278e-06	2.30067401950184e-06	2.35266024989118e-06	1.99058962143175e-06	0.468984487947007	0.590235703249296	0.705829698670162	0.802014056996625	0.86590792799993	0.888319461149127	0.270445396545999	0.327929344100361	0.377822819678585	0.413621882113407	0.430255421036128	0.425262178480841	0.0356049671249103	0.0415962158430118	0.0461743019067831	0.0487024997480961	0.0488098044473205	0.0464801801570054	0.00106428150088484	0.00119870654835802
0.09561773895832	0.240645011993471	0.44264773600765	0.595089954548984	0.584722734530384	0.419913975952249	0.0224999742532991	0.0899621113964729	0.26289374106955	0.561492348233499	0.876496985380355	1	0.000383192808104586	0.00243407654459071	0.0113004065397145	0.0383439534084742	0.0950917186477475	0.172358018974213	4.72286846423195e-07	4.76646954012495e-06	3.51559788878973e-05	0.000189514158761574	0.000746666670700661	0.00215008090731103	0	6.33415190773778e-10	7.87370623704128e-09	6.7749863800764e-08	4.24286856692724e-07	1.9411563843812e-06	0.068933863936805	0.106514737346011	0.109775853579376	0.0754612488680398	0.034598812861243	0.0105807986509232	0.0292733984062012	0.0640284312336933	0.0934098388132691	0.0908934164650212	0.0589918854158509	0.0255371348106638	0.00669637723182278	0.0207330058295265	0.042815859926939	0.0589748867533578	0.0541813228156096	0.0332010742538589	0.000825150011255848	0.00361641218012361
0.597538815155437	0.81824228402184	0.971068817104236	1	0.893734071039864	0.692724784219642	0.349878272341211	0.554107707446028	0.757629252043649	0.897559634629419	0.922528603550812	0.822779868129441	0.147727613165192	0.275350340752987	0.436776866433797	0.597021588356405	0.706406333998041	0.724713579893247	0.0400277006529314	0.0962470109240822	0.182632875524264	0.291579187214583	0.399307280744669	0.472308754187326	0	0.017813094157479	0.050388430022673	0.100316158592692	0.163097582623987	0.224934223643475	0.490799408572613	0.476320300816462	0.435669081280515	0.375378673139325	0.304379526216857	0.231846005605358	0.449284307688357	0.439022767031393	0.404261715385685	0.350624256930022	0.286151502833919	0.219337753838963	0.328912455392101	0.323574690751283	0.299783448481573	0.261410442872682	0.214273871386946	0.164699264405681	0.190824494009755	0.188993902015517
0.386567634046917	0.545080472069566	0.711185959648543	0.859558506485106	0.96289086671866	1	0.238927757533517	0.359806196686847	0.500176901667342	0.643321474560707	0.766424922958126	0.846232545156029	0.102866765451304	0.167563164119607	0.249797255937429	0.343107530276033	0.435577416907483	0.511865946356348	0.0275863785654184	0.0520312529823549	0.0857820425607834	0.127801355583407	0.174353529482865	0.219111634182808	0	0.00654577208996146	0.0163132561912604	0.0295426055204508	0.0456672719301136	0.0630938427806662	0.114674672811292	0.200051636773039	0.302288356312607	0.399074947631031	0.461842976108871	0.469112928307316	0.176519911108195	0.268514526840601	0.356494459430133	0.414693052786959	0.423265091338602	0.379125086685732	0.191814830701537	0.256667419781268	0.300394181540045	0.308139456758623	0.277116790468963	0.21821291138445	0.147804138173185	0.174427925061492
0.214593790917482	0.382105235736947	0.589923147453992	0.7910711468107	0.922007948621739	0.934239089340956	0.18659984384888	0.346625766122996	0.557883881609425	0.779692173038543	0.947027834535813	1	0.0849321815624049	0.165871025159568	0.279223268475657	0.407326803660517	0.515940079559007	0.567868149126244	0.0187899619585838	0.0404761987535006	0.0726158740233645	0.111489737280618	0.147834489834464	0.16987542348261	0	0.00307942926461332	0.00789942483854088	0.0141118944334622	0.0204365387739235	0.0249605557707992	0.352330113751966	0.514623686167901	0.684644342905342	0.830044262429012	0.917281441888822	0.924084137997128	0.251336132659164	0.394815232100804	0.564468010635426	0.735183878256164	0.872669234700375	0.944246526072929	0.108740840406364	0.18460974942294	0.284319908252757	0.398307078024712	0.508162565628122	0.590743145892296	0.0272102817895694	0.0513649908460184
0.258384864649444	0.467478788088573	0.704348389727574	0.891062967078895	0.949130454748462	0.8517055850545	0.235623256120386	0.442874173247249	0.691688492230701	0.906441736410539	1	0.929544865462601	0.135084219503351	0.268845818360922	0.43850897501635	0.597134419040055	0.6830166862241	0.657423794974922	0.0437093711164496	0.0999432233188929	0.175112480594592	0.250640089600657	0.298569544542922	0.297702896035536	0	0.0154036705633826	0.0370582199462995	0.0603008084590357	0.0770159978687819	0.0799910269273558	0.421141788456078	0.536259070989628	0.602389090030276	0.597685246003488	0.523754804677699	0.40477833150198	0.308761399541517	0.423451704763037	0.511130399213341	0.544422857800394	0.512062678728558	0.425006917042875	0.170380049032061	0.253985668301534	0.330835518257525	0.378989745813496	0.382718074919716	0.340746665247344	0.0668722959081762	0.112284431776509
0.545662892759773	0.773491634206632	0.946558545301097	1	0.912038516000287	0.71810345844837	0.106163917011237	0.187614821226415	0.286231886877654	0.376989750489696	0.428648918189487	0.420760130301598	0.00277643203831889	0.00611696909059427	0.0116344584478135	0.0191036659462146	0.0270799535910393	0.0331390286993229	9.75988784362491e-06	2.68076928832544e-05	6.35668135476472e-05	0.000130125010953166	0.000229959478293247	0.000350834529141294	4.38632696604784e-09	1.55668003454954e-08	4.64592137361775e-08	1.18916173506332e-07	2.62264684712435e-07	4.99030171987908e-07	0.0784446487202244	0.161503359358889	0.265432936423121	0.348243546174978	0.364725690728265	0.304933155615937	0.041886378629948	0.0727241641531766	0.100795159390742	0.111520736032556	0.098497813948311	0.0694468529940859	0.00180356619931188	0.00264074042746164	0.00308655729295683	0.00287990377875978	0.00214504603511458	0.00127541127184267	6.26218157400222e-06	7.73232190316544e-06
0.348505562148391	0.633887632564198	0.900759892946112	1	0.867331574239878	0.587711935561988	0.195723937753466	0.38138443979225	0.58059887896387	0.690531688329807	0.641630840431682	0.46578022373892	0.0140502806815394	0.0293305688784261	0.04783548370923	0.060950047819367	0.0606725333149002	0.0471850483333881	0.000128923735444794	0.000288326677330493	0.000503768457409549	0.000687656120741263	0.000733340806416948	0.000610990683295861	1.51212462153748e-07	3.62289704600061e-07	6.7813880643369e-07	9.91688780375936e-07	1.13299084175198e-06	1.01128041430262e-06	0.0922862039821715	0.137106858801632	0.186541988566242	0.23242832139312	0.265214040441791	0.277139864717565	0.00584830392246592	0.00991424845956767	0.0153916325147298	0.0218828858828273	0.0284917764335148	0.0339726545322548	5.56908760223891e-06	1.07726209864395e-05	1.9083311250752e-05	3.09585855140664e-05	4.59942464795311e-05	6.25778919856134e-05	7.96891209278652e-11	1.75891107785416e-10
0.567094126316624	0.693555544752349	0.800156670707004	0.870841551000054	0.89407692354223	0.86592968510754	0.422858239865116	0.564448937126952	0.710747664831093	0.844253825021446	0.946020746848563	1	0.152890229519413	0.222789294451727	0.306216701441988	0.397015509955389	0.485560074150212	0.560199042979586	0.0267076717225687	0.0425542884933863	0.0639019402705705	0.0904773939731548	0.120814388403737	0.152160117079248	0.00213065905275441	0.00381266734571335	0.006341080322072	0.00987732929777823	0.0144602587173427	0.0199301732416412	0.171353939597486	0.292463190564167	0.441978686286807	0.591466932112631	0.700934669747799	0.735614227159363	0.121290013057524	0.21497818694064	0.33734380655919	0.468739551537957	0.576766407775305	0.628477477007593	0.0335810227927241	0.0618952062249253	0.100915513187743	0.145639646614567	0.18609493622737	0.210556767971782	0.00351980672140646	0.00686452714965158
0.754161454969481	0.868552543464999	0.954204189657628	1	0.999705632766535	0.953361778342176	0.122577110180131	0.151520343146778	0.178667668511643	0.200971490481846	0.215643511330163	0.220725136713489	0.000862918042845574	0.00114488250598481	0.00144899119660796	0.00174937949858263	0.00201472500460506	0.00221340546796242	2.63111066939209e-07	3.7468127982255e-07	5.0897644889769e-07	6.5954806733451e-07	8.15283091101331e-07	9.61354847915477e-07	0	1.83627795532743e-12	4.2688948567139e-12	7.29547544544356e-12	1.0814751333593e-11	1.46104150966374e-11	0.724116322452406	0.731377807062329	0.709746794115091	0.661749042792826	0.592804408550812	0.510220317167183	0.195392933275994	0.206761697093433	0.210212987531146	0.205341732234734	0.192718372313557	0.173778977409329	0.00411651742412182	0.00456371997007617	0.00486111884845221	0.00497486970513465	0.00489165031099171	0.00462122714902241	6.77129026915792e-06	7.86481094077197e-06
0.337305699197177	0.598712074838399	0.860026904664473	1	0.941255250839919	0.717174446665606	0.181184516626093	0.365473230081466	0.596335090098108	0.78750543589125	0.841811540475587	0.728428203826498	0.0492475156013527	0.113287731430464	0.210223474535994	0.315441511980065	0.383005527424831	0.37638272412136	0.00644024293488577	0.0175154916384533	0.0373788954550433	0.0639883061156348	0.0883905944810842	0.0986994298796527	0	0.000958955764324903	0.00297294246402971	0.00620729379980389	0.00999466178680565	0.0127977273274233	0.300560167471814	0.348757371896795	0.388784103683517	0.416385146668992	0.428438235117422	0.423534952639822	0.183065945874492	0.22240863990286	0.259570474876063	0.291030653450544	0.313483066747157	0.324405408911555	0.060652697007879	0.077229467356674	0.0944266408262535	0.110883667772597	0.125069761818775	0.135512330824278	0.010635649808741	0.0143136758544962
0.892990271987017	0.976094014157291	1	0.96022767521795	0.864191831799745	0.728946480414894	0.637336029323703	0.767803942990932	0.866906969949612	0.917383417519453	0.909896345345769	0.84585263944515	0.249697942839708	0.331746078404142	0.412951667180596	0.481691736437541	0.526567888500943	0.539477158623856	0.0530783729175064	0.0781468733407695	0.107541222540192	0.138498820823376	0.167033002039044	0.188707478550351	0.00530765738463561	0.00924987253551614	0.0145533759697869	0.0210788052900458	0.0283465067844595	0.0355395767408368	0.55226118152842	0.534146332833939	0.462280141768064	0.357952497970263	0.247906491694714	0.153455618336711	0.685626589524056	0.643803735191129	0.540957215476619	0.406686273099769	0.273469713409423	0.164360475456404	0.358166104447779	0.326459974051368	0.266201139867097	0.194127695113514	0.126514949604854	0.0735543131559352	0.078111272400036	0.0690139411640381
0.894372258177585	0.997679214192439	1	0.900628212478529	0.728832223990763	0.529963617636278	0.3537684687439	0.46332637053401	0.545244618410615	0.57654369600032	0.547784247743512	0.467652566715293	0.035680804185549	0.0548653083350111	0.0758049360588617	0.0941095330835525	0.104979916517595	0.10522411914238	0.000917624196084387	0.00165662167604019	0.00268731325315178	0.00391696526007612	0.00513000297511103	0.00603701125606002	6.01741256767502e-06	1.27545037225696e-05	2.42914708555513e-05	4.15700484775213e-05	6.39210236165196e-05	8.83168117428023e-05	0.433291863351451	0.529218245253732	0.555713510022963	0.501682524990837	0.389375717189963	0.259818832004239	0.0441737055271186	0.0676823296386881	0.0891556021777519	0.100968022012337	0.0983062050008388	0.0822886401280792	0.000106987673252643	0.000205637541006568	0.000339807478890701	0.00048275339434814	0.000589630052751559	0.000619149829327063	6.15587330393372e-09	1.48428012403066e-08
0.192928805983992	0.401951408863446	0.665193126645185	0.874428127067674	0.913069711765043	0.757333836980144	0.142212562113558	0.327119538128913	0.597680548855543	0.8674270278211	1	0.915737026050667	0.0507409683181039	0.128868489104818	0.259960006676934	0.416544077305529	0.530171404349644	0.536011786312041	0.00875727335411783	0.0245694590645054	0.0547290651531555	0.0968246360634102	0.136062393321111	0.151874898353138	0.00072365787149969	0.00225975445025685	0.00556996995922285	0.0108876392109767	0.0168964034102204	0.0208243542636844	0.25416242495909	0.381626781968867	0.465601989390232	0.461573350205614	0.371806080965518	0.243355131076397	0.17744388273801	0.363761745076588	0.605923258326759	0.820101141125901	0.901919602870048	0.805970548037268	0.0287416996447384	0.0804581906481938	0.182985609670883	0.338140576309484	0.507718915275263	0.619439273592028	0.00107160277517075	0.0041213108936751
0.398472422068483	0.600708590191356	0.764977114556988	0.822986343249365	0.748007217628337	0.574348395306205	0.228211004613284	0.425360144953727	0.669531215552923	0.890233527572734	1	0.94901215016977	0.0601822008819007	0.139049890684681	0.270772483790106	0.445115064341042	0.618014632706346	0.724873195823835	0.00700791867651958	0.020706947456548	0.0503473216151779	0.102649674931255	0.176380152159335	0.255816673126362	0	0.00105902092395589	0.00397412963418313	0.0106060974650157	0.0229540433045826	0.0414438590070862	0.181725773689996	0.286812064054906	0.398521420323531	0.487611654093449	0.525415145667784	0.498595477159844	0.108320498223239	0.195917609886526	0.311812045768404	0.436914631637286	0.539106689687889	0.585819080485126	0.040845875173717	0.0848909540458914	0.15491802973159	0.248702097170303	0.351471673142995	0.437372514325047	0.00953389565670193	0.0231428143277094
0.597292695879804	0.745330912528899	0.874390123084112	0.964396292163792	1	0.974851911011918	0.10797619811382	0.146453668303697	0.186752599604662	0.223886154565117	0.252337617037732	0.267381242589072	0.00126112740759128	0.00185926581400713	0.0025770223268815	0.00335806467723934	0.00411390359677927	0.00473819950730792	9.5160973109422e-07	1.52496417972169e-06	2.29747646849341e-06	3.25412938108247e-06	4.33322962165629e-06	5.42478041582584e-06	0	3.44182962488457e-11	8.59430051082939e-11	1.57346034248775e-10	2.48498741669674e-10	3.5488379391717e-10	0.818171177747268	0.8803630475702	0.887214665793828	0.837423024206027	0.740304450892677	0.612950073973899	0.358318532012428	0.349470890774734	0.319228768010363	0.273112963574422	0.218842610116487	0.164236898507351	0.0218985923447918	0.0193589609401233	0.0160286581319618	0.0124297263280205	0.00902766105454577	0.00614098732619469	0.000186760426679027	0.000149649332233237
0.148592294520577	0.363366535037457	0.656322546690467	0.875616704447291	0.862849799579858	0.628030610219957	0.0520901445438357	0.171764108787309	0.418341468668929	0.75258105691363	1	0.981456786741933	0.00472984614571453	0.0210326332015294	0.069075863823767	0.167562308586701	0.300226610903333	0.39732515619967	0.000110608291111126	0.000666537543105337	0.00295403053095819	0.00966400519421726	0.023349228774369	0.0416677621602274	0	4.80469178765147e-06	3.20621879714951e-05	0.000143726815038367	0.000469762903565532	0.001131338423137	0.059704233839373	0.0929082228221667	0.124453580417352	0.143504436406928	0.142438735210365	0.121701444170506	0.0202980784732336	0.0395504548478195	0.0663359816382065	0.0957746061044527	0.119029882185096	0.127340447706764	0.00376316544201253	0.00918187171030315	0.0192834584427714	0.0348605177094168	0.0542480475618871	0.0726671164939898	0.000379946061169456	0.00116202917155364
0.232907601774657	0.433797697896092	0.680442072722878	0.898866947563402	1	0.93692521117372	0.0573875031113167	0.12533527271291	0.230531155868305	0.357097065844857	0.465846966879296	0.511800374128724	0.00207652576118954	0.00531796783195386	0.0114697624961131	0.0208335596591121	0.0318693255508068	0.0410565640353977	1.10342702804506e-05	3.31363310695748e-05	8.38041541453191e-05	0.000178495390830882	0.000320176019038473	0.000483671982424382	8.60993929919411e-09	3.03206984123512e-08	8.9920670730599e-08	2.24582274139268e-07	4.72378799998883e-07	8.36768297135941e-07	0.0481161679206236	0.0717452217381697	0.0978901386262297	0.122216239287697	0.139624907807407	0.145962365774523	0.00618919567754533	0.0105246316839044	0.0163765950500535	0.0233176256169458	0.0303800896417194	0.036219111134703	4.90197596138986e-05	9.50636785394666e-05	0.000168694942771898	0.000273926167493711	0.000407013664703741	0.000553386384668015	2.39050083970367e-08	5.28701110856693e-08
0.0345111533363082	0.160879299522746	0.470999542779395	0.866005060829371	1	0.725202338019365	0.0137804120206763	0.0766750326588644	0.267932478848169	0.587998719243194	0.810414165678036	0.701483229676052	0.00337803327718758	0.0224340025023167	0.0935684057761698	0.245093233565969	0.40319305124987	0.416556946779851	0.000508352116011133	0.00402956856297861	0.0200600536074608	0.0627169968608501	0.123145357863077	0.15185547738608	4.69639199503562e-05	0.000444333775357327	0.00264018245021916	0.00985231250202069	0.0230898995144671	0.0339848637213889	5.98580747096188e-06	0.00959126315185166	0.281482203343789	0.151303212589984	0.00148959233649182	2.68601715222625e-07	1.34491297871374e-13	8.69388995736881e-08	0.0010293336377545	0.223213400831781	0.88655653549877	0.0644933118609012	2.81239081228479e-26	7.33436494821151e-18	3.50325244721247e-11	3.06480201442881e-06	0.00491083663671236	0.144122113519122	5.4735262028676e-44	5.7586533781753e-33
0.208431390888922	0.34640956048247	0.513186465456776	0.679904170505075	0.806702773757115	0.857684885028625	0.255048379449329	0.419182426802718	0.614871166281141	0.807051622566421	0.948940764475258	1	0.161309739316423	0.264290260751554	0.385370080690541	0.502128313336234	0.585651254217885	0.611870282259317	0.0501823373373817	0.084260363637574	0.123764500800453	0.161148468605502	0.187002713855891	0.19381681502922	0.00344149255122799	0.00938922275556053	0.0161854256770978	0.0224930867769638	0.0266998314167995	0.0275744487693559	0.174014862814691	0.272949797024028	0.384207315077099	0.486902264376916	0.55632406927458	0.573428581200752	0.252524296626342	0.399867005138759	0.569310454363185	0.7304813526211	0.845547648084181	0.883331806815744	0.162215543506516	0.261820826702426	0.378887989496429	0.493464046260896	0.579367572785616	0.613640851943553	0.0432893079987316	0.0738549178123127
0.380932273476166	0.608839465528868	0.836015266712435	0.986369982145126	1	0.871156359727324	0.14975734526023	0.292996516913603	0.492161632800708	0.710170338241209	0.880466760315825	0.937973667098289	0.0358227233797896	0.0862411194187528	0.177527151656701	0.313502472046306	0.475444325250258	0.619443624738035	0.00489476896282023	0.015235849943403	0.0389770801007823	0.0846291415613725	0.157267552334692	0.250770117217576	0	0.00125953534622334	0.0048786432695551	0.0136675425651459	0.0315937189341804	0.0619917066280755	0.275809861099842	0.394713189802364	0.52115913792083	0.634921127946803	0.713758610428393	0.740414539063937	0.235532206467446	0.340455192950017	0.454010702909564	0.558627156159253	0.634240466339338	0.664467876522453	0.0946387779159378	0.138292747193698	0.186353227705544	0.231643347383065	0.265653574685961	0.281097070871247	0.0176008585918002	0.0261647174662339
0.272273411418956	0.460105910860588	0.658337515037799	0.797599239012031	0.818217241077795	0.71072330944702	0.197042348253231	0.379590013372539	0.619154712794657	0.855117984553881	1	0.990199213153347	0.0399012483601515	0.0876606726403224	0.163021019928692	0.256676669150217	0.342184895219385	0.386257289656196	0.00223010349458471	0.00563648056676982	0.0119871273450908	0.0215421004814863	0.0327554305749504	0.0421587991249435	0	6.67333175744135e-05	0.000212228917700513	0.000471854365373094	0.000843782907891856	0.00125451346641219	0.320050792170733	0.41513747602489	0.503221023730056	0.57006064905827	0.603503266305287	0.597083111823108	0.186687087673574	0.268042675561132	0.359651144539665	0.450973782048511	0.528464503680001	0.578730317346866	0.0654504554749607	0.104032223502903	0.154519047425766	0.21447355475809	0.278196903637562	0.337227026610058	0.0137719143653689	0.0242523035921396
0.0146288022194501	0.0631891064416824	0.197182435900657	0.444515396801632	0.723932304591006	0.851729467910958	0.00518310095811539	0.0268692392020149	0.100626794572974	0.272247860355882	0.53211791347963	0.751352699874235	0.00142907468012169	0.00889104650078882	0.0399616494967367	0.129755716022883	0.304370220167372	0.515786992939622	0.000306622865084489	0.00228946890840522	0.0123497319217994	0.0481252366708992	0.1354817487854	0.275537857408605	5.11962918962251e-05	0.0004587763004168	0.00296999700166154	0.0138900437756961	0.0469292685928204	0.114545102307598	0.000136589947622873	0.00314663916268431	0.0367721626321008	0.217989424334146	0.655534722495543	1	0.000470565306326811	0.00617879917005717	0.041155916573587	0.13906072859397	0.238353068018431	0.207243546666964	1.86389131752178e-05	0.000139495671041789	0.000529596247313329	0.00101993639993216	0.000996426587595818	0.000493811894740773	8.48829692687498e-09	3.6209026191604e-08
0.00297384247208139	0.0241505454432698	0.123139309801029	0.394213874709991	0.792379039546962	1	0.00360339233865466	0.0251524960234387	0.110233220022301	0.30332581498466	0.524049286059316	0.568461213252133	0.00141090295217672	0.0084651635755616	0.0318881669595559	0.0754203187904543	0.111998670564285	0.104424701093356	0.000178482672117702	0.000920605792369822	0.00298086796678521	0.00605991107417126	0.00773487076804996	0.00619875538454614	7.25408550372468e-06	3.23103647106165e-05	9.00016107207158e-05	0.000157299092913471	0.0001725778885214	0.000118863101667303	0.0604504006170385	0.0957984148725292	0.137050955154666	0.176998849338477	0.2063590240386	0.217190656865193	0.0498082172210977	0.0677028755687003	0.0830764335659003	0.0920265635430588	0.0920265635430837	0.0830764335659677	0.00600445626149076	0.00700046939421981	0.00736792117726866	0.00700046939422363	0.0060044562614973	0.00464926585005378	0.000105861786357411	0.00010586178635744
0.229880865795077	0.484429429963148	0.785802913407935	0.983194672435062	0.949370614835485	0.707411846604495	0.153887647828826	0.363906223376007	0.660984669146023	0.925525873946221	1	0.833859779250294	0.0694775953448774	0.185833602091571	0.378814465867145	0.594042706700136	0.718343141057218	0.670230121065636	0.0202911523008514	0.0637452270045424	0.147247097576353	0.25940094169521	0.3514463020747	0.366997115986588	0.00264499640115546	0.0136135862873635	0.0378389903528964	0.0761729733038569	0.116305932168855	0.136193257352757	0	0.0103664838697903	0.0434517822362516	0.102031825265752	0.147137321792054	0.132031390810486	0.00668840632283929	0.043985136883536	0.148825583625218	0.307731513092142	0.396806911358996	0.32003241052247	0.0127327912886343	0.0676299753415858	0.203010940304865	0.376193327015103	0.435494318506498	0.315392829268687	0.00813177024650349	0.0411696697300056
0.301482820575452	0.447629894644384	0.59863076681086	0.72244664791562	0.787446946397628	0.775420770208628	0.287654401667631	0.453987258572954	0.644838422506108	0.826316859848735	0.956305637064664	1	0.157015245109027	0.265721356704797	0.402565088609904	0.548911153169848	0.67518580244732	0.749964796578027	0.0457469587938134	0.0867068806176545	0.142833550439277	0.209197231322371	0.27482331031558	0.325050123991317	0.00212423621111736	0.0110472139037016	0.0242851201427832	0.0414094975339989	0.0603343202739035	0.0774387139367622	0.0604166359924643	0.181984217840783	0.379797042585079	0.574309494541539	0.635343185061753	0.514977701294551	0.0435667478140811	0.142905614648105	0.316487472419427	0.505230715801851	0.589249489739505	0.503385253378456	0.0248621774070519	0.0934170441272026	0.221765334571476	0.37481368756439	0.461236172003163	0.415188606690187	0.00968250755730059	0.0496463033391694
0.101701176822705	0.241934591482237	0.468970024378923	0.74075794800408	0.953442152315341	1	0.0426936679506255	0.118887639896297	0.269749786846068	0.498727328358614	0.75136339577602	0.92240975866583	0.0105523814266025	0.0344092269294381	0.091393529004031	0.19778810058829	0.348786771666534	0.501191402980556	0.00153015331019512	0.00586048921328147	0.0182345773500848	0.0462005238358071	0.0953688960402251	0.160409506948799	0.000123676695638982	0.000581148868034003	0.00213647947920513	0.00635068345200687	0.0153547192705461	0.0302366372880109	0.228304019521635	0.331883826603921	0.433187903229224	0.5076744740391	0.534211906974825	0.50473236165935	0.227237017668377	0.28104758898379	0.312103743715917	0.311198057169637	0.278607978470854	0.223958995428144	0.0620527208568955	0.0652967571888109	0.0616930659765278	0.0523352052566177	0.0398621246903735	0.0272600526272734	0.00464217647039374	0.00415516521742666
0	4.52947800237377e-15	7.04373503826212e-09	0.000200622637020556	0.104659566347499	1	1.12974352064208e-18	8.50518767148038e-12	1.17270697466003e-06	0.00296153717100777	0.136983084289275	0.116048295432188	1.01003227421657e-16	6.74170540828161e-11	8.24187710716991e-07	0.000184545972033365	0.000756841746583953	5.68496323845773e-05	3.81171232293723e-17	2.25582689786438e-12	2.44519157214855e-09	4.85447291583946e-08	1.76519767716269e-08	1.17561923949368e-10	6.06700545979971e-20	3.18633788137447e-16	3.06231438459135e-14	5.39050834916103e-14	1.73792780363926e-15	1.02620295725188e-18	6.70599199041546e-11	2.07993111088652e-07	0.000116589378192134	0.0118111758528203	0.216247651513006	0.71553977181242	2.07056258820703e-08	1.56181135420798e-05	0.00212908452478198	0.0524543301366444	0.233557545075953	0.187944911809324	3.63954179677358e-08	6.6763826013432e-06	0.000221339964851646	0.0013261802961775	0.00143604953253375	0.000281034982618713	3.64198435482373e-10	1.62475122747139e-08
0.833487711849407	0.935408189891412	0.993880336753101	1	0.95281509690065	0.859568218203697	0.560168690096578	0.683742096765261	0.789149186838004	0.861926029818921	0.891257167654024	0.872607953195577	0.256516516523151	0.3437587251221	0.433384833691243	0.51554218855302	0.579592310352658	0.61633809687491	0.0716017805215734	0.111206822663873	0.157692540639171	0.207793839348668	0.256596335444934	0.298224459492576	0	0.0119989600569827	0.0277509050841837	0.0469740270863065	0.0686262343364228	0.0908700897926896	0.141199839281446	0.177903185612395	0.194234171241531	0.184560244987882	0.152252688474544	0.107804350621757	0.117905309318747	0.171013595201953	0.213137073368013	0.230970099131443	0.218349145316335	0.179666663355273	0.0785352053145561	0.134238898416537	0.19237451603233	0.237744755868256	0.255933529402505	0.240642116794428	0.038534093193906	0.0840124792055963
0.00933679081689506	0.050225759963025	0.185896481576405	0.473403682316633	0.829483798859684	1	0.000554703290631651	0.00488693345147115	0.0296228559156304	0.123547266806558	0.354531770907354	0.699991862708568	1.61461501625404e-05	0.000232985872814734	0.00231296151660944	0.0157986726858581	0.0742486205150404	0.240088835269562	2.28719166274193e-07	5.44109266648805e-06	8.84888500969368e-05	0.00098990477934706	0.00761916760070362	0.0403493840138153	0	6.06894201280622e-08	1.65725189794181e-06	3.03899921442764e-05	0.000383098981515371	0.00332267342636865	0.0898336826685356	0.167720230486163	0.271489183629868	0.381013573815578	0.463606162283986	0.48907874371717	0.0341999353269445	0.0652204172016082	0.107835732074439	0.15458332458591	0.192124801019607	0.207026077480435	0.00232058178616161	0.00452030083196529	0.00763411241307406	0.0111781662592859	0.0141906862920976	0.01561913797292	2.80627304619393e-05	5.58373326929707e-05
1.44928752498076e-06	0.000363564921756372	0.0198702577565858	0.269804516936512	0.910652477618594	0.764042576953139	1.86617103551581e-06	0.000440499474427019	0.0232970121727398	0.306140611906831	1	0.811970989096168	1.37211935570729e-06	0.000324617473193338	0.0166177920012064	0.211334829943941	0.668075963682488	0.524979047929048	5.2513474355378e-07	0.000145448786090436	0.00721139861392716	0.0887563289831836	0.271537688057052	0.20650082929722	0	3.95296031610998e-05	0.00190377963918173	0.0226779505205606	0.0671447638635292	0.0494173084777314	1.15225760124801e-06	0.000123778105937929	0.00429819881615958	0.0566040564303963	0.28313373105241	0.537942102199419	9.25810539824345e-05	0.00323758052203637	0.042914822256274	0.216058395813623	0.413175427365107	0.300122479749006	0.00111497093080678	0.0148771024612351	0.0753884314839306	0.145106806477218	0.106089168645013	0.0294613960795708	0.00235806664626868	0.0120278356604779
0.590043511152368	0.772741108274314	0.921310339429743	1	0.98813492001247	0.888903625902833	0.520467259337591	0.678911904110245	0.806223258178525	0.871604184059137	0.857838328124585	0.76862362538223	0.073212435454737	0.0951221499892099	0.112511527178164	0.121152475703858	0.118764861371232	0.105989761085077	0.00163680090112734	0.0021198678274188	0.00249845712861908	0.00268006013320256	0.00261666134587312	0.00232527333691316	0	1.69818963969978e-06	3.01192541338384e-06	3.61864510988356e-06	3.35763362767144e-06	2.29888236364362e-06	0.707998254946053	0.785470704931089	0.835961668884649	0.853495684454433	0.835939593735922	0.785429221781381	0.398253354145028	0.470240231741228	0.532645797347671	0.57878291040843	0.603325133838609	0.603317167793879	0.0902890005018247	0.113464992612568	0.136787282226933	0.158192893027015	0.175503591904485	0.186785458854634	0.00824552138957191	0.0110300988895566
0.427259521416123	0.630160113498082	0.826523695376045	0.964062073600305	1	0.922444656098845	0.180369918143843	0.317216486480615	0.496126419122139	0.690039789559131	0.853495387742605	0.938800959166664	0.0304948444939587	0.0639520790604604	0.119268335562712	0.197806142107096	0.291742169539097	0.382651785050214	0.00206420591195647	0.0051629641754405	0.0114824022688547	0.0227086758343185	0.0399382164822268	0.0624637061173406	5.527485188764e-05	0.000166254478864136	0.000442059007968706	0.00104343793252097	0.00218900558320603	0.00408302087841592	0.278042579705395	0.434653722846271	0.487229084050309	0.391634376279989	0.225728299588754	0.093292743453836	0.0665009599971331	0.163593446357986	0.288575829673316	0.365015608904303	0.331070617553703	0.215321529108967	0.0048399449216714	0.0187381716194417	0.0520157241452639	0.103536243823351	0.147776746610043	0.151243588500298	0.000106510527433338	0.000652516744648453
0.513375558762728	0.815482383830632	1	0.946654595608199	0.691813767411753	0.390294789864303	0.193254537964559	0.416270944455506	0.692194003429934	0.888557452411415	0.880540430793289	0.673626544192925	0.0160615361766353	0.0469158098749392	0.105789495747501	0.184148458482104	0.247456314493914	0.256705176270633	0.000293584984492718	0.0011663515804478	0.00356871437934971	0.0084252918170685	0.0153535356842453	0.0215983273664586	0	5.22073166675594e-06	2.54040840702903e-05	8.39414958719953e-05	0.000209171069178382	0.000400080859066803	0.333445249456106	0.393275428179896	0.412678164659266	0.385273014668483	0.320013338964853	0.236488402524902	0.26405493189004	0.371110318657556	0.464038553302062	0.516235071376969	0.510955876605255	0.449947391243018	0.0864303228645498	0.144748099961298	0.215675564227588	0.285911089690284	0.337212230763371	0.353849027485869	0.0116925542858879	0.0233352245841771
0.952794999903786	0.99992118190123	1	0.953020327965162	0.865510299926692	0.749048920107	0.604823114325789	0.651176895870457	0.668093793120648	0.653196362738302	0.608580357925933	0.540331031194494	0.0713970578943433	0.0788602937985429	0.0830046859645567	0.0832555591193343	0.0795775013176958	0.0724825642232179	0.00156129253097629	0.00176999454811785	0.00191176528607161	0.00196738879357776	0.00192905638071236	0.00180216513325887	0	1.04001170462168e-06	1.84196772871278e-06	2.30067401950184e-06	2.35266024989118e-06	1.99058962143175e-06	0.468984487947007	0.590235703249296	0.705829698670162	0.802014056996625	0.86590792799993	0.888319461149127	0.270445396545999	0.327929344100361	0.377822819678585	0.413621882113407	0.430255421036128	0.425262178480841	0.0356049671249103	0.0415962158430118	0.0461743019067831	0.0487024997480961	0.0488098044473205	0.0464801801570054	0.00106428150088484	0.00119870654835802
0.192928805983992	0.401951408863446	0.665193126645185	0.874428127067674	0.913069711765043	0.757333836980144	0.142212562113558	0.327119538128913	0.597680548855543	0.8674270278211	1	0.915737026050667	0.0507409683181039	0.128868489104818	0.259960006676934	0.416544077305529	0.530171404349644	0.536011786312041	0.00875727335411783	0.0245694590645054	0.0547290651531555	0.0968246360634102	0.136062393321111	0.151874898353138	0.00072365787149969	0.00225975445025685	0.00556996995922285	0.0108876392109767	0.0168964034102204	0.0208243542636844	0.25416242495909	0.381626781968867	0.465601989390232	0.461573350205614	0.371806080965518	0.243355131076397	0.17744388273801	0.363761745076588	0.605923258326759	0.820101141125901	0.901919602870048	0.805970548037268	0.0287416996447384	0.0804581906481938	0.182985609670883	0.338140576309484	0.507718915275263	0.619439273592028	0.00107160277517075	0.0041213108936751
0.215331217758457	0.387345914371584	0.605736444967787	0.823496861930772	0.973271509275358	1	0.0563727928178351	0.12510645229848	0.241366390901873	0.404823159969515	0.590264864706715	0.748207619790989	0.00553057248746546	0.0151466695053679	0.0360549619721231	0.0746067015136796	0.13420680516692	0.209875321551212	0.000200806540751847	0.000684934980371122	0.0020166581502237	0.00515233629161952	0.0114375367174819	0.0220686737412368	0	8.89614271677429e-06	3.95939017658791e-05	0.000130730121140558	0.00036279888983374	0.000867386280452156	0.0902025456501248	0.161752446504229	0.25475243365621	0.352389571071866	0.428120167464993	0.45682150621243	0.0276383750873819	0.060191169195012	0.115127083305216	0.193399564114808	0.28534474067781	0.369761632590524	0.00554642238934979	0.014672915798533	0.0340854587667836	0.0695394756877155	0.124601087953118	0.196086061042237	0.000727086842577177	0.00234140868224645
0.554876286027527	0.727422502174904	0.87824862580717	0.976536651020198	1	0.943087195240591	0.188100880772506	0.279012169838013	0.381148729832498	0.479518672537164	0.555592823212473	0.592854266750434	0.0186769985662046	0.0313486311605198	0.0484562457888324	0.0689780965214025	0.0904290106816922	0.109179681035037	0.000538917017646644	0.00102752611496355	0.00180043815787595	0.00290261817337106	0.00430769058362935	0.00588625398746198	0	5.32141705149713e-06	1.50642573805837e-05	3.12620492451773e-05	5.56095259570091e-05	8.8480363854804e-05	0.47996366115049	0.552252580667631	0.598916661626223	0.612201423128239	0.589822840608673	0.535609321721778	0.222218623369844	0.279422784702643	0.331163116501857	0.369931340897536	0.389492803924686	0.386524428337534	0.0367115254921682	0.0504484150302783	0.065341078402533	0.0797665957380818	0.0917810581164589	0.099536640462273	0.00216015668859166	0.00324621418436608
0.611450937577282	0.821035806574509	0.967329513651775	1	0.907066266004724	0.721922805406606	0.289906090297373	0.458623854224085	0.636591436609896	0.775309734740702	0.828518321095666	0.776858654592595	0.0449336846734907	0.0837731537699884	0.137012460669393	0.196603425036196	0.247524743558355	0.273433009380092	0.00224383887852287	0.00497178898526156	0.00961312011278623	0.0162757860864659	0.024158289665957	0.0314510148856455	0	6.00832872577903e-05	0.00018444274384558	0.000404848186771344	0.000735712760752179	0.00114817779364464	0.360233279567968	0.417646279749817	0.464038801793375	0.494107481048157	0.50420866546497	0.493084115005343	0.278999009073027	0.3443599553773	0.407325925519687	0.46173422994494	0.501606778652	0.522223508931652	0.161287967661337	0.211936331609021	0.266884714293334	0.322077069041928	0.372490752250983	0.412849557426575	0.0695857269288167	0.0973524559478011
0.302995920064529	0.509936063793466	0.740120748611388	0.926397420237521	1	0.930916157974933	0.101740137881068	0.213800839790357	0.387466711720851	0.605574100601874	0.816221619819552	0.948760948710094	0.0229262961578257	0.0601574087999703	0.136129500153408	0.265658235554379	0.447097481236279	0.648916875019959	0.00346706121565396	0.0113593863567111	0.0320963862571635	0.0782105445939027	0.164354798244277	0.297856697980787	0.00035186426007431	0.00143948338328315	0.00507862400241009	0.015452308541276	0.0405460533120738	0.0917511905565082	0.526749355999746	0.517846394416782	0.474568371004321	0.405412852903486	0.322847275717431	0.239661144419233	0.0714242841142686	0.0694857809698661	0.0630154264664753	0.0532719637439924	0.0419808688551137	0.0308393367243081	0.000177105474850258	0.000170504221868622	0.000153016821774887	0.000128010061800007	9.98274383870041e-05	7.25699187341866e-05	8.03086179612383e-09	7.6510034775178e-09
0.754161454969481	0.868552543464999	0.954204189657628	1	0.999705632766535	0.953361778342176	0.122577110180131	0.151520343146778	0.178667668511643	0.200971490481846	0.215643511330163	0.220725136713489	0.000862918042845574	0.00114488250598481	0.00144899119660796	0.00174937949858263	0.00201472500460506	0.00221340546796242	2.63111066939209e-07	3.7468127982255e-07	5.0897644889769e-07	6.5954806733451e-07	8.15283091101331e-07	9.61354847915477e-07	0	1.83627795532743e-12	4.2688948567139e-12	7.29547544544356e-12	1.0814751333593e-11	1.46104150966374e-11	0.724116322452406	0.731377807062329	0.709746794115091	0.661749042792826	0.592804408550812	0.510220317167183	0.195392933275994	0.206761697093433	0.210212987531146	0.205341732234734	0.192718372313557	0.173778977409329	0.00411651742412182	0.00456371997007617	0.00486111884845221	0.00497486970513465	0.00489165031099171	0.00462122714902241	6.77129026915792e-06	7.86481094077197e-06
0.214593790917482	0.382105235736947	0.589923147453992	0.7910711468107	0.922007948621739	0.934239089340956	0.18659984384888	0.346625766122996	0.557883881609425	0.779692173038543	0.947027834535813	1	0.0849321815624049	0.165871025159568	0.279223268475657	0.407326803660517	0.515940079559007	0.567868149126244	0.0187899619585838	0.0404761987535006	0.0726158740233645	0.111489737280618	0.147834489834464	0.16987542348261	0	0.00307942926461332	0.00789942483854088	0.0141118944334622	0.0204365387739235	0.0249605557707992	0.352330113751966	0.514623686167901	0.684644342905342	0.830044262429012	0.917281441888822	0.924084137997128	0.251336132659164	0.394815232100804	0.564468010635426	0.735183878256164	0.872669234700375	0.944246526072929	0.108740840406364	0.18460974942294	0.284319908252757	0.398307078024712	0.508162565628122	0.590743145892296	0.0272102817895694	0.0513649908460184
0.373220373272694	0.588930054846681	0.793343801727875	0.912533660609928	0.896304571171187	0.751758211519746	0.521068691105862	0.727993692069632	0.868426658473171	0.884611125421462	0.769465202305173	0.571495209765113	0.622253510833317	0.769839977669706	0.81326992215141	0.733638459445484	0.56509198093503	0.371591007435542	0.635680939141883	0.696458090745652	0.651557526908049	0.52046960865007	0.354934985291223	0.206541418884967	0.555541152978388	0.538998405180424	0.446508498757008	0.315770595167805	0.190550511559564	0.0979884086538479	0.831564764978832	0.920418632711622	0.978781598233995	1	0.98158724447443	0.925703154360899	0.468443698379852	0.550645409197793	0.62183888679765	0.674659366015108	0.703230182148346	0.704237626106311	0.120233270971534	0.150225221023085	0.180262863025996	0.207765401958975	0.230027096696726	0.244649504073051	0.0135047496781287	0.0181445038581196
0.373327093137948	0.589958910196645	0.795383020784087	0.91485854927046	0.897748993072904	0.751586917603018	0.237910263774936	0.432292026434659	0.670134613586066	0.886276896457494	1	0.962617968944147	0.0330995162236423	0.0691600067070707	0.123277844245861	0.187468613514547	0.243215626312939	0.269200501818085	0.000999212693914523	0.00240970913960014	0.00494562104210867	0.00865239373240531	0.012910266330768	0.0164321994794041	0	1.17593986605547e-05	3.67636760754865e-05	8.06547304986151e-05	0.000143112784172906	0.000212512837785633	0.226363378837334	0.343892567059526	0.4713963819016	0.583038896872081	0.65066445708256	0.65518671563494	0.0918646643854142	0.162836249776284	0.260432716867104	0.375825002759775	0.489353952115431	0.57492150541147	0.0251166210993533	0.051950084360539	0.0969452492539876	0.163230753626416	0.247982080467093	0.339926197911322	0.00462255512045095	0.0111632623411046
0.214593790917482	0.382105235736947	0.589923147453992	0.7910711468107	0.922007948621739	0.934239089340956	0.18659984384888	0.346625766122996	0.557883881609425	0.779692173038543	0.947027834535813	1	0.0849321815624049	0.165871025159568	0.279223268475657	0.407326803660517	0.515940079559007	0.567868149126244	0.0187899619585838	0.0404761987535006	0.0726158740233645	0.111489737280618	0.147834489834464	0.16987542348261	0	0.00307942926461332	0.00789942483854088	0.0141118944334622	0.0204365387739235	0.0249605557707992	0.352330113751966	0.514623686167901	0.684644342905342	0.830044262429012	0.917281441888822	0.924084137997128	0.251336132659164	0.394815232100804	0.564468010635426	0.735183878256164	0.872669234700375	0.944246526072929	0.108740840406364	0.18460974942294	0.284319908252757	0.398307078024712	0.508162565628122	0.590743145892296	0.0272102817895694	0.0513649908460184
0.952794999903786	0.99992118190123	1	0.953020327965162	0.865510299926692	0.749048920107	0.604823114325789	0.651176895870457	0.668093793120648	0.653196362738302	0.608580357925933	0.540331031194494	0.0713970578943433	0.0788602937985429	0.0830046859645567	0.0832555591193343	0.0795775013176958	0.0724825642232179	0.00156129253097629	0.00176999454811785	0.00191176528607161	0.00196738879357776	0.00192905638071236	0.00180216513325887	0	1.04001170462168e-06	1.84196772871278e-06	2.30067401950184e-06	2.35266024989118e-06	1.99058962143175e-06	0.468984487947007	0.590235703249296	0.705829698670162	0.802014056996625	0.86590792799993	0.888319461149127	0.270445396545999	0.327929344100361	0.377822819678585	0.413621882113407	0.430255421036128	0.425262178480841	0.0356049671249103	0.0415962158430118	0.0461743019067831	0.0487024997480961	0.0488098044473205	0.0464801801570054	0.00106428150088484	0.00119870654835802
0.048162185845877	0.163584738978034	0.407665493523131	0.745400518921726	1	0.984316760795427	0.014102559214937	0.0487142216919723	0.123463383759122	0.229585869035801	0.31323963061019	0.313568785217351	0.000411355018264605	0.00144509326226427	0.00372477053836978	0.00704413615754922	0.00977418447210981	0.00995079757951905	1.19526111971614e-06	4.2703464374153e-06	1.11940694403491e-05	2.15296740656588e-05	3.03816589816073e-05	3.14564772538184e-05	3.45967983850142e-10	1.25706422601144e-09	3.35122505908419e-09	6.55502411072168e-09	9.40739897316304e-09	9.90579654474297e-09	2.02383350843427e-09	2.55032232333268e-06	0.000657707926384394	0.0347127317767183	0.374940386381421	0.828806915139385	1.03833869630799e-14	8.12515554006342e-11	1.30119396635726e-07	4.2645195670233e-05	0.00286032838142556	0.0392626304756312	1.19551588202989e-22	5.8092537618742e-18	5.77700919972749e-14	1.17571885678608e-10	4.89690435457507e-08	4.17404832397573e-06	3.08904129345659e-33	9.32096904577643e-28
0.68702133312558	0.834822571420202	0.943886452227514	0.993088355556298	0.972329030531472	0.885910600922578	0.45170229112471	0.611784466410905	0.770718482993779	0.903360884196901	0.98526696488863	1	0.155559954102087	0.235678591288404	0.331459172999951	0.433269352861324	0.526705288704281	0.59565251074772	0.0263509056975367	0.0461124504389562	0.0735667651153631	0.10816143880222	0.147255973221153	0.186070107712833	0	0.00246866922124121	0.00639147122003179	0.0120981907595987	0.0196568333954542	0.0286930725018711	0.36168083958811	0.407425540646109	0.428066950630716	0.419515163036694	0.383480662656997	0.326916794448931	0.232680313658356	0.290908827485228	0.339060089295935	0.368522379067317	0.373579711414661	0.353219511656009	0.0967727605483607	0.134840266544227	0.174743072211496	0.210909869680222	0.237256174663656	0.248834976200668	0.0247364035446839	0.0394001104831808
0.424299948985221	0.577874388727622	0.733505907414466	0.869075157425651	0.961923132901743	0.994988650468333	0.273101881416009	0.396667824883529	0.535194680778247	0.672882040715116	0.789582619426828	0.865445510194573	0.128364872440848	0.202033532038507	0.292177574687303	0.391611746557025	0.48847042904491	0.56819154938993	0.0389003254666324	0.0716615320249336	0.115062224281722	0.167411481983573	0.224203712775806	0.278372985543934	0	0.0109150544140195	0.0264868679710566	0.0468449170729805	0.0710440034116897	0.0968520326152506	0.299090125478056	0.453321100539428	0.624397798849899	0.784480693662631	0.900562703495591	0.945343958734592	0.327562160058231	0.492552280773015	0.673613035319684	0.840631618531533	0.958746443466341	1	0.215280680207675	0.324178649272147	0.442390394837824	0.549841163780083	0.623837694494902	0.646758025186915	0.0801958320176363	0.124541737226274
0.542490145426274	0.799172520132239	0.979888342360032	1	0.849397090957205	0.600494312989941	0.0291050819936614	0.0564659281923451	0.0911782969590632	0.12254168307773	0.137076676443053	0.127623500152454	1.89240790367787e-05	4.83505427341773e-05	0.000102819458846083	0.000181985436370777	0.000268092901617382	0.000328716388018759	1.49117835230915e-10	5.01747451665022e-10	1.40516750976626e-09	3.27535500298383e-09	6.3544214544364e-09	1.02607950485911e-08	0	4.8861137863755e-17	2.18488534061217e-16	7.00172441782973e-16	1.8110658422023e-15	3.86734955673153e-15	0.220967905802009	0.462195745347123	0.692433395850035	0.742994136549825	0.571015748249873	0.314315721444715	0.045186681325836	0.0857896321878261	0.116657988564628	0.113618612326943	0.0792573953868809	0.039599110455505	0.00022851975824984	0.000393800017724099	0.000486052325539788	0.000429680493358385	0.000272059295616312	0.000123377742417891	2.85804543342684e-08	4.47042403820383e-08
0.17969112918294	0.333347381638301	0.539050669304592	0.759843691327899	0.933643473134487	1	0.0208415729803334	0.0475070110601582	0.0943945786370764	0.163492760999583	0.246838065993206	0.324853741379911	0.000255099786427902	0.000714486639802409	0.00174437663403906	0.00371234679703321	0.00688682346277354	0.011136571040998	3.29507604963892e-07	1.13398226711099e-06	3.40180343255942e-06	8.89558057572039e-06	2.02768977749877e-05	4.02894052646273e-05	4.49155301598445e-11	1.89930258239769e-10	7.00090065549045e-10	2.24944718861895e-09	6.3002795335918e-09	1.53817577468114e-08	2.24130531436947e-09	2.84295379857857e-06	0.000736925013778171	0.0390356584910636	0.422556159641661	0.934742693561958	5.88332322188877e-10	7.37874410760907e-07	0.000189115404140231	0.0099050364086056	0.106015645667129	0.231882815264637	9.50380115684631e-12	1.17855014992096e-08	2.98664416307846e-06	0.000154669119503866	0.00163684840324738	0.00353995727425644	9.44709815336889e-15	1.15842156694977e-11
0.464701969396868	0.697432392243917	0.900416516905045	1	0.955371325376044	0.785163088577498	0.548754863491104	0.768729099168427	0.926366330684503	0.960301592258279	0.856343750212448	0.656906712261443	0.123657450382391	0.161694518967703	0.181876847395227	0.175982480463878	0.146477400280952	0.104876000296002	0.00530089088174626	0.00647369900670563	0.00679762610069907	0.00613751151995923	0.00476424180102947	0.00317795884735085	2.50751645632403e-05	3.11532016813074e-05	3.01570116536073e-05	2.25039423552343e-05	1.12104183272803e-05	0	0.111869468067969	0.212203579963213	0.328275589353932	0.414172767439099	0.426172435757278	0.357643563173992	0.169961123130279	0.301115140787509	0.435079458306214	0.512701439767875	0.492745272281399	0.386226378907169	0.166498683226882	0.275516491767914	0.371824684978106	0.409249965625528	0.367367106930207	0.268949976247173	0.105170411355312	0.162552472004334
0.11200073084828	0.305088765701201	0.613702453506255	0.911624078516228	1	0.810047520117368	0.00515310976964699	0.0220323623476287	0.0695631150457371	0.162189696827464	0.279250389056347	0.355050882205784	1.54540443682716e-05	0.000103709881926172	0.000513954187016336	0.00188085346446047	0.00508290272840377	0.0101436655228767	3.02088094184737e-09	3.18202006702935e-08	2.47510685453594e-07	1.42170952811326e-06	6.03050987165785e-06	1.88896307581381e-05	0	5.9788075247461e-13	7.73091562547006e-12	7.00087500624162e-11	4.66320653742915e-10	2.29281467671249e-09	0.128949092368632	0.154382637292815	0.177584531929997	0.196262952306639	0.20840015292203	0.21261027656273	0.0651572148695239	0.0741084734334304	0.0809840954367763	0.0850272468988114	0.0857715013685576	0.0831293568177299	0.00503324898874214	0.00543849782389138	0.0056459368535117	0.00563144163252075	0.00539671733038132	0.00496896878346175	5.94396163414551e-05	6.10143137238519e-05
0.000251087406108009	0.016216514795894	0.240709172511243	0.821164719199181	0.643828872498718	0.116014731775738	4.7101543599686e-07	0.00012284051463516	0.00736292945185135	0.10142900756024	0.321126567899508	0.2336645472656	3.40996362476583e-11	3.59112174220424e-08	8.6918662581806e-06	0.000483502213718301	0.00618139395720628	0.018162553410533	9.52727605281239e-17	4.05156700776815e-13	3.9598599621084e-10	8.89486076128761e-08	4.59199075800041e-06	5.44835479965206e-05	1.02728770603503e-23	1.7640883022317e-19	6.96227248829174e-16	6.31515824961499e-13	1.31649733381438e-10	6.3075144583985e-09	1.25794761065883e-08	0.00029531553758558	0.126979061377086	1	0.144241410277515	0.000381067571451226	3.00339488181105e-11	2.51492885435207e-06	0.00385710128568254	0.108347390376895	0.0557439757404289	0.000525290439900938	8.76594586972308e-16	2.61819251192643e-10	1.43227509643893e-06	0.000143507096409158	0.000263355496209317	8.8518382192245e-06	3.127674845314e-22	3.33206845907704e-16
0.441749167769836	0.592805840234793	0.745183562288741	0.877461597375443	0.967847716188412	1	0.0682970011185206	0.101092052641585	0.140167218232211	0.182049693935279	0.22148662786748	0.252417306526681	0.000672768694766168	0.00109839818341285	0.00167983990777842	0.00240652313612091	0.00322943276152511	0.0040595370653052	4.22231690114909e-07	7.60380941166401e-07	1.28269051342929e-06	2.02686476966756e-06	3.00013501056529e-06	4.15978027320182e-06	0	1.66544745681583e-11	4.55205835828747e-11	9.18836620565707e-11	1.60696513550869e-10	2.54699867023634e-10	0.345347344838128	0.276862052069256	0.142931441225102	0.0475170137656291	0.0101724961122912	0.00140237108627895	0.153083443220056	0.136575432404001	0.0784646376523443	0.0290290210262763	0.00691588611258899	0.00106101200549978	0.012938633496103	0.0128460563652962	0.00821312177899927	0.00338145589823345	0.000896512223625937	0.000153061405384405	0.000208514689148774	0.000230385488589782
0.127256757867834	0.27344807207435	0.49261042668528	0.743990378322157	0.942032984072092	1	0.0575416314704915	0.135070934259327	0.265812717963803	0.438555334411341	0.606607868299274	0.703439499988507	0.0119830295821529	0.0307282427816015	0.0660600017646119	0.119061914338234	0.179904344696402	0.227900516954723	0.00114902029036913	0.00321932770939311	0.00756095507753356	0.014886928165641	0.0245732427211635	0.0340057648264027	5.04052402223684e-05	0.000155004950178822	0.000398239475578725	0.000856964011185047	0.00154555293606319	0.00233664146843379	0.125104336101007	0.270586767264633	0.463022679521	0.626844441511386	0.671396668775891	0.568932163321743	0.0250884478768064	0.0771114134499067	0.187509124389846	0.360734180717912	0.549052517627829	0.661153555569919	0.00175857179524019	0.00768206620133097	0.026546205720504	0.0725734585879982	0.15696849792494	0.268601467992099	4.27415027126661e-05	0.000267203244799926
0.255560559224987	0.424552749571152	0.621689618974535	0.802822988087867	0.914432341664623	0.918753624058599	0.175049361669452	0.319247282164668	0.512889189019696	0.726471007505732	0.907522429567793	1	0.0614028653483106	0.12354011983213	0.218194134196018	0.339301785896105	0.46507224673822	0.562133397614806	0.0103741492843643	0.0239783436785949	0.0472755404110647	0.0812379333242389	0.12254742196483	0.162720100847468	0	0.00151937848264934	0.0044272931304282	0.00920614741880368	0.0158641697225519	0.0235415934083385	0.324024325040798	0.417705864011846	0.498196978364184	0.549818553991456	0.561497582821135	0.530628910275664	0.217161293888264	0.314664696083138	0.421700135625347	0.522849948543352	0.599834101456994	0.636790138856822	0.0817658463175776	0.13353916734991	0.201370114710622	0.280698037216655	0.361894129783989	0.431657302228692	0.0167001876976163	0.0313733671384656
0	0.000476334916378221	0.0121774048330618	0.127405070505614	0.553684293090071	1	8.90443003921945e-05	0.00342296891539353	0.0504047794538645	0.307846079956639	0.781313329835912	0.824120527674982	0.000474911680422691	0.00996307381624968	0.0855569692038305	0.305154060280061	0.452311776576962	0.278630494498293	0.000977865303114123	0.0118803535718664	0.0595727607591245	0.124091735520221	0.107419672137521	0.0386413300046281	0.000817698912366106	0.00580708614659165	0.0170124395609824	0.0206965528550041	0.01045946266332	0.00219136534412804	0.0492983041649132	0.125405244026208	0.243163277735903	0.359417658950348	0.404972213327131	0.347837555342225	0.0531035458845458	0.123379936428129	0.218508574550148	0.294993342719748	0.303584842066922	0.238161963033989	0.0324962218292635	0.0689629712602971	0.111555166770231	0.137555510577722	0.129296486293895	0.0926433735158568	0.0112939903429565	0.0218960447330049
0.567094126316624	0.693555544752349	0.800156670707004	0.870841551000054	0.89407692354223	0.86592968510754	0.422858239865116	0.564448937126952	0.710747664831093	0.844253825021446	0.946020746848563	1	0.152890229519413	0.222789294451727	0.306216701441988	0.397015509955389	0.485560074150212	0.560199042979586	0.0267076717225687	0.0425542884933863	0.0639019402705705	0.0904773939731548	0.120814388403737	0.152160117079248	0.00213065905275441	0.00381266734571335	0.006341080322072	0.00987732929777823	0.0144602587173427	0.0199301732416412	0.171353939597486	0.292463190564167	0.441978686286807	0.591466932112631	0.700934669747799	0.735614227159363	0.121290013057524	0.21497818694064	0.33734380655919	0.468739551537957	0.576766407775305	0.628477477007593	0.0335810227927241	0.0618952062249253	0.100915513187743	0.145639646614567	0.18609493622737	0.210556767971782	0.00351980672140646	0.00686452714965158
0.256430078907302	0.491056373387902	0.76486769164883	0.969444985930934	1	0.839504149067806	0.242382603413479	0.452675049072757	0.687632885241894	0.849966768692324	0.855027106366817	0.699989909843988	0.0872123487967575	0.159175023253161	0.235999473487528	0.284569310065184	0.279159918296557	0.222788621278663	0.0115028931161539	0.0209037475887908	0.0304706783054182	0.0359276874609512	0.0343455180007742	0.0266046462391615	0	0.000468743718536189	0.00092222363376894	0.00115104427813739	0.00103097965589614	0.000628567216121335	0.332718024970509	0.519495203038308	0.687643778729343	0.771800492218394	0.734565618382647	0.592830121843709	0.376178744345078	0.581124511852717	0.761102126754149	0.845252093143967	0.796011287222371	0.63566865389893	0.270055279311454	0.412888289794312	0.53512657936909	0.588057458721056	0.547958898332624	0.432934638390879	0.122941580510611	0.186165252747773
0.456506874660063	0.605852782701678	0.754569261551895	0.882423034172993	0.96922302931836	1	0.249263657786238	0.364852177718087	0.500148418692268	0.643070688031664	0.7761337476777	0.879656289082292	0.102920937159995	0.167985495307744	0.254879847377573	0.361393997428391	0.480078858758329	0.598263513961714	0.029658313989204	0.0569343605049688	0.0979233680474684	0.154924678002892	0.227923978910014	0.313369583741742	0.00260541095335389	0.0112296018181555	0.0257018401741717	0.0482797771211669	0.0809348368389156	0.124545987585857	0.134836839390885	0.251031498759386	0.389873549128956	0.508970882337123	0.559964680273253	0.519544476241613	0.121646330241513	0.253291459603521	0.438316346996848	0.636996616693212	0.780148383765065	0.806151080161409	0.0681202690527619	0.161940472352097	0.314422886952935	0.510007967344353	0.695911502585411	0.800707274618219	0.0213148371567419	0.0636140120408793
0.366148056639706	0.568945173115226	0.77439467126095	0.923279228066488	0.964234669798558	0.882087017562243	0.27306503548619	0.460768015287371	0.681045650811731	0.881756493727557	1	0.99341416125178	0.0379762906397097	0.0695908142329737	0.111700997302268	0.157049162824182	0.193415213988637	0.208652334177821	0.000980474562913995	0.00195569624085844	0.00341230436584294	0.00521232775312054	0.00697245779950464	0.00816888263393221	0	5.53302984756261e-06	1.47281016080912e-05	2.75549308273425e-05	4.21738229896531e-05	5.49481460950829e-05	0.451892714416345	0.59853301072741	0.69703409808189	0.713728931260953	0.642578173004691	0.508665041692486	0.230083778896221	0.35813130074265	0.490129315804995	0.589782683085267	0.624002908737736	0.580489744201002	0.0722314445105337	0.13212766753672	0.212504412584576	0.300505790178233	0.373637117629012	0.408469926275847	0.0139788594544657	0.030054314006885
0.408854011639576	0.564561191171704	0.725182437709358	0.866975098652604	0.964952078369423	1	0.230132167437436	0.347250565525762	0.486629242751694	0.63419051537726	0.769122123213233	0.868302902424703	0.0959914624453326	0.159599884273392	0.245026948539766	0.348861281878937	0.461561048580438	0.568037627219759	0.0279136990170605	0.0532244525347669	0.0911466641980086	0.143039266724272	0.207427126588861	0.279005022315642	0.00329523985766887	0.0107371689941712	0.0230920005508993	0.0419269394555383	0.0681803948899987	0.101418768532998	0.275974674630997	0.363050304923624	0.44092483962965	0.494702053453509	0.512900799026855	0.49143856248769	0.148792290098636	0.221411633832012	0.303358866767389	0.383462033924659	0.44763272141326	0.482791604963003	0.0587322303812683	0.100348725801333	0.15620716714774	0.223251562692517	0.293963662896006	0.357201155167703	0.0151221569484324	0.032188288696861
0.900755161161059	0.985111455397907	1	0.942229596514452	0.824006248071217	0.668736209479035	0.555451719734961	0.679621582819514	0.771609140565429	0.8130417759476	0.795134473708073	0.721721015962422	0.189165897958116	0.259831274408599	0.330575530802585	0.389944637799211	0.426675182220857	0.433157932286332	0.0332362322406306	0.0528505070412674	0.0765859948352786	0.102059541207873	0.125601187820422	0.143041310107603	0	0.00283255105637601	0.00683083030254782	0.0119370301985301	0.0177706463492117	0.0236107729061976	0.259225315884551	0.28809539725708	0.306187117004131	0.311228086811975	0.302568969424696	0.281320887252911	0.275433863477204	0.294895961283219	0.301958928662451	0.295714901214923	0.276967196866691	0.248060528964051	0.265625693803896	0.274000984675809	0.270304824718431	0.255013609128386	0.230052677457248	0.198398025750041	0.23246899331562	0.231019141241567
0.409343357421056	0.641680021804693	0.864216337455868	1	0.99414843776206	0.849133882320233	0.138727950865918	0.273078892068555	0.461830824935797	0.671042970663346	0.837704986110514	0.898473949822573	0.01399532078842	0.0345986996686567	0.0734794918141897	0.13406998037251	0.2101673671936	0.283054838976521	0.000416831779305548	0.00130168601830868	0.00347744693753673	0.00797204271727666	0.0156959934971429	0.0265475039117174	0	1.0901578278695e-05	4.53410037195479e-05	0.000137506031084945	0.000345420170105646	0.000737776514359309	0.594403941127959	0.686646493402845	0.704076914760267	0.640829355443872	0.51772602456091	0.371272376915748	0.378686318291625	0.397347073718131	0.37007998709902	0.305954074857911	0.224518201178627	0.146244853184888	0.0704709983577228	0.0671643056295607	0.0568197121634138	0.0426668029991143	0.0284385362021645	0.0168243989782013	0.00382742565513449	0.00331290377047221
0.2836801407267	0.493232846041791	0.717225725281687	0.874381165518824	0.894410135217144	0.767709087077775	0.278088000582801	0.499797130130832	0.751018683424933	0.946066280834035	1	0.887074403585696	0.13885425699173	0.260110162746356	0.405270882576124	0.528267805252038	0.577212027683163	0.528931799757202	0.032788339882084	0.0670805544267589	0.110334092272244	0.14993257396333	0.169782818258459	0.160600584554391	0	0.00501630942541909	0.0116675434756741	0.0181976684725964	0.0220659495286211	0.0214922254490547	0.428231986116276	0.567959089471649	0.67360918392184	0.714809480620241	0.678785049274984	0.576732979840361	0.471889542273179	0.648078546472833	0.795952458500192	0.87473354175246	0.860370370064127	0.757357709538521	0.30700533067984	0.43747187431216	0.556937265453412	0.634124053572938	0.646004944046957	0.588862693659487	0.116264740828728	0.173132685282237
0.305496688644175	0.49187813271494	0.702489905491604	0.889926719376753	1	0.996729592311657	0.271641511510889	0.437081761306926	0.623822146898335	0.789751531732288	0.886853243252315	0.883374051273724	0.0234438458285798	0.0376974480685362	0.0537682727487828	0.0680254694043925	0.0763393499277499	0.0759900726640408	0.00019622744206153	0.000315421071519445	0.000449661204762008	0.000568562719022115	0.000637652280333141	0.000634318356005913	0	9.6744526196729e-08	2.05580102048864e-07	3.01826175537704e-07	3.57551511099761e-07	3.54510981591174e-07	0.554168433547816	0.649988003001335	0.700544483594051	0.693797796679042	0.631388891442723	0.527992527451153	0.269540950314239	0.357939798215361	0.436779276613144	0.489757249536251	0.504622417067849	0.477770163049153	0.0560844457154881	0.0843236987537195	0.116499351468245	0.147898611657215	0.172532715575436	0.184946283802031	0.00499210815951964	0.00849802786204567
0.0359062263251317	0.210932183083528	0.636026306130524	1	0.821182675371668	0.352004425107348	0.0262566733490668	0.160294065022505	0.498872674817235	0.808924880672986	0.684952760182939	0.302688422099062	0.0123668519721752	0.0803643132190718	0.258926579744567	0.433235699355889	0.378222120882765	0.172135252526815	0.00338189510966038	0.0262329803483471	0.0885909729476052	0.153294754243109	0.137946260666897	0.0644359108359571	0	0.00508712405151528	0.0195076820822748	0.0353724502475178	0.0327776334499306	0.0154314799672367	0.149684758714985	0.18642378637909	0.171107237873754	0.115683468599853	0.0574211808634878	0.0206256423304409	0.316848151597202	0.473894989489762	0.522798136614547	0.425492924536849	0.255364125654414	0.112781800942197	0.221817436102281	0.398861852263369	0.528756911873296	0.517114300623596	0.373074666909922	0.198390404748524	0.0509445336321979	0.110902848325478
0.292601110186158	0.481636894006675	0.673919924284043	0.801679325298748	0.810806049751228	0.697201485757334	0.206174078705702	0.389458893610524	0.625243318302268	0.853321203905028	0.990132780820584	0.976799159693329	0.0670100722146874	0.145503723236365	0.268182612121391	0.420024694875522	0.559194435602161	0.632922369122597	0.00981685195107069	0.0249004387711059	0.0529791497026455	0.0954214949661338	0.145892025173237	0.189525308341891	0.000362885473317385	0.00167528507238754	0.00455260690492499	0.00974714130443246	0.0173355810374905	0.0259910385173519	0.344352207270123	0.467102669735653	0.577643549148855	0.651278244021645	0.66948568737171	0.627459841947979	0.303446820048931	0.463431565580343	0.64520874234954	0.818962741852715	0.94775216389329	1	0.0918447395625484	0.158091379736802	0.247920807709172	0.354361713964206	0.461730315037259	0.54849676998938	0.00928669677513102	0.0182906321388686
0.371748111738141	0.52538971364726	0.678422138646307	0.800394993156138	0.862769408806871	0.849710880177155	0.257836273352343	0.399972300288064	0.566892867630355	0.734104286329631	0.868561261268233	0.938921297587422	0.091268662678955	0.15540498472503	0.241763506187377	0.343637860195567	0.446268862059731	0.529514532204661	0.0164862011381618	0.0308145211888686	0.0526201303410988	0.0820963077580184	0.117024357964469	0.152409628293897	0.00151669556117249	0.00311530841322077	0.00584220327541389	0.0100070888957427	0.0156590907248678	0.0223863587974649	0.320062724058827	0.448552650364887	0.57772747489986	0.683855207879879	0.743938389243064	0.743774885113351	0.311743661476812	0.465988595885112	0.640153425459255	0.808210247855462	0.937769925930364	1	0.0467453249707809	0.074529190824034	0.10920445745857	0.147056111868981	0.181993537195054	0.206994930263461	0.00107548998293111	0.0018315470070467
0.00454589183190351	0.0645007643907894	0.359731586929478	0.788694920917376	0.679765063997875	0.230317907227364	0.00197598203534543	0.0380323469344758	0.287686522959489	0.855460877304985	1	0.459535718216114	0.00033933019293388	0.00887112054931033	0.0910156677463847	0.367069546736933	0.581967026923694	0.362716773536934	2.25073896777604e-05	0.000818059393412847	0.0113907313395639	0.0623090195235028	0.133984000335053	0.113258827789099	0	2.92642024521113e-05	0.000563390411622508	0.00418364031752058	0.0122024337074073	0.0139900326963263	0.212755910083228	0.32720452221287	0.456162103492063	0.576476290224366	0.660398510724218	0.685793126410981	0.1852402347109	0.291926685680927	0.417036884090815	0.540054338486066	0.633961420654407	0.674606628448239	0.100503488646201	0.162300860699104	0.237586885408757	0.315272659379193	0.379238545406432	0.413524267075831	0.0339794294437366	0.0562287738479819
0.148592294520577	0.363366535037457	0.656322546690467	0.875616704447291	0.862849799579858	0.628030610219957	0.0520901445438357	0.171764108787309	0.418341468668929	0.75258105691363	1	0.981456786741933	0.00472984614571453	0.0210326332015294	0.069075863823767	0.167562308586701	0.300226610903333	0.39732515619967	0.000110608291111126	0.000666537543105337	0.00295403053095819	0.00966400519421726	0.023349228774369	0.0416677621602274	0	4.80469178765147e-06	3.20621879714951e-05	0.000143726815038367	0.000469762903565532	0.001131338423137	0.059704233839373	0.0929082228221667	0.124453580417352	0.143504436406928	0.142438735210365	0.121701444170506	0.0202980784732336	0.0395504548478195	0.0663359816382065	0.0957746061044527	0.119029882185096	0.127340447706764	0.00376316544201253	0.00918187171030315	0.0192834584427714	0.0348605177094168	0.0542480475618871	0.0726671164939898	0.000379946061169456	0.00116202917155364
0.0532028326536523	0.153897687695014	0.332035356157201	0.534677704646223	0.642726127697722	0.576768525786438	0.116610244034062	0.309468289229516	0.612894862022013	0.906088352221872	1	0.823909133888826	0.0537413781978646	0.131025361238889	0.238295591617119	0.3234691163425	0.327766619688229	0.247921180833445	0.00512785700831772	0.0115976288657051	0.0194304303040284	0.0242396540102297	0.0225433205758579	0.0156245787803161	0	0.000112910540823583	0.00023015338768226	0.000278783696991857	0.000222486052989341	0.000103018177246418	0.000802383676024446	0.0123500664816307	0.0851894184840655	0.291896462985074	0.499689422829584	0.427600406327767	0.00329967269873135	0.0370332898262548	0.202326564107672	0.551546528978217	0.751513593372673	0.511904242313999	0.00448084255039101	0.0397076293097145	0.172638543985209	0.374622567378744	0.406315208839702	0.220279674327181	0.0021144007519704	0.0152394874712551
0.371748111738141	0.52538971364726	0.678422138646307	0.800394993156138	0.862769408806871	0.849710880177155	0.257836273352343	0.399972300288064	0.566892867630355	0.734104286329631	0.868561261268233	0.938921297587422	0.091268662678955	0.15540498472503	0.241763506187377	0.343637860195567	0.446268862059731	0.529514532204661	0.0164862011381618	0.0308145211888686	0.0526201303410988	0.0820963077580184	0.117024357964469	0.152409628293897	0.00151669556117249	0.00311530841322077	0.00584220327541389	0.0100070888957427	0.0156590907248678	0.0223863587974649	0.320062724058827	0.448552650364887	0.57772747489986	0.683855207879879	0.743938389243064	0.743774885113351	0.311743661476812	0.465988595885112	0.640153425459255	0.808210247855462	0.937769925930364	1	0.0467453249707809	0.074529190824034	0.10920445745857	0.147056111868981	0.181993537195054	0.206994930263461	0.00107548998293111	0.0018315470070467
0.655410376678637	0.786877502556799	0.897271112222461	0.971880378725311	1	0.977447755022019	0.410624222780523	0.53294618780177	0.656680622916453	0.768400617304039	0.853999473322661	0.90157933017643	0.148698688438815	0.209556867873786	0.279750706947968	0.354201592192542	0.425632875300608	0.485614084533236	0.0288407509752929	0.045664611461125	0.0673108049240966	0.0932477603581019	0.121978273128764	0.151040541441583	0	0.00263240525381294	0.00636941184228093	0.0113423727130423	0.0175214770657529	0.0246484575400496	0.31621096570077	0.38534356926978	0.440583878991222	0.472764187744012	0.476159047833381	0.450149048878172	0.227655913512912	0.305504563690058	0.384328663426313	0.453565567904201	0.502332155728613	0.522198179317605	0.105473741885937	0.156753910828142	0.217646812597876	0.282979267312309	0.344939362954446	0.394447565278887	0.0297207603383721	0.0504861259745371
0.371748111738141	0.52538971364726	0.678422138646307	0.800394993156138	0.862769408806871	0.849710880177155	0.257836273352343	0.399972300288064	0.566892867630355	0.734104286329631	0.868561261268233	0.938921297587422	0.091268662678955	0.15540498472503	0.241763506187377	0.343637860195567	0.446268862059731	0.529514532204661	0.0164862011381618	0.0308145211888686	0.0526201303410988	0.0820963077580184	0.117024357964469	0.152409628293897	0.00151669556117249	0.00311530841322077	0.00584220327541389	0.0100070888957427	0.0156590907248678	0.0223863587974649	0.320062724058827	0.448552650364887	0.57772747489986	0.683855207879879	0.743938389243064	0.743774885113351	0.311743661476812	0.465988595885112	0.640153425459255	0.808210247855462	0.937769925930364	1	0.0467453249707809	0.074529190824034	0.10920445745857	0.147056111868981	0.181993537195054	0.206994930263461	0.00107548998293111	0.0018315470070467
8.61574460071956e-21	1.44074593394487e-13	5.98005824473006e-08	0.000616093817472667	0.157547571314373	1	9.57724234848827e-30	4.84251052434111e-21	6.07748778468401e-14	1.89321981510639e-08	0.000146386630133812	0.0280947525059915	8.40308117936377e-42	1.28470722095832e-31	4.8752085274534e-23	4.59203990245555e-16	1.07359760798286e-10	6.23018356072571e-07	5.81951862305876e-57	2.69022236183381e-45	3.08683005194059e-35	8.79145356067499e-27	6.21487042452675e-20	1.09050307783308e-14	0	4.44654419049903e-62	1.54270420788036e-50	1.32851401641395e-40	2.83970380099538e-32	1.50661875730294e-25	0.0286614216632932	0.0465725038817327	0.0679375564731955	0.0889690048907698	0.1045962271213	0.110393062484245	0.0233726529212767	0.0383465440366242	0.0564797706852191	0.0746806511217525	0.0886485716837762	0.0944678138486476	0.013957333590724	0.0231210226173442	0.0343842926291544	0.0459051727122289	0.0550188657550949	0.0591984200390211	0.00610352987134153	0.0102087369815839
0.0992544302999768	0.341854676967882	0.738338119319687	1	0.849331114963834	0.452361609788248	0.0380060890183808	0.160642281180871	0.425762327951213	0.707623203343289	0.737511038675314	0.482021952571986	0.00774575452216137	0.0401910251146203	0.13072310465827	0.266613489522633	0.340987976618764	0.273480458616064	0.000836794758293157	0.00535045868148761	0.0213673687942159	0.0534833497872697	0.0839414637756767	0.0826140281064321	4.39945043686302e-05	0.000375226343807055	0.00185574765432025	0.00570888756659992	0.0109990355456417	0.0132847308382943	7.63411647686552e-06	0.00146755223377387	0.0338288030534732	0.14905898869639	0.125900307090536	0.0203826483762393	3.8248774027196e-05	0.00531960513708875	0.126687563814754	0.577940885727705	0.505435333792224	0.0847372062750316	5.07044064294367e-05	0.00710887500846033	0.175257268877026	0.827815749898363	0.749596729349872	0.130123220324788	2.17392986785063e-05	0.00350646568274548
0.527355119425213	0.833875489712564	1	0.909493375760533	0.627335449656143	0.328171504178687	0.177848504518762	0.294098400215297	0.368838167393255	0.350816327529295	0.253060574258991	0.138442658217212	0.00827508463737072	0.0143106477215887	0.0187692485982497	0.0186696093654406	0.0140839451324873	0.00805775701408773	5.31214389233372e-05	9.60729412006575e-05	0.000131775018731463	0.000137077392134899	0.0001081432276328	6.47043630604673e-05	4.70461165992226e-08	8.89832406732491e-08	1.2764023743968e-07	1.38856209984446e-07	1.14562337251866e-07	7.16829602850031e-08	0.292850624053375	0.297517139190963	0.274497713233188	0.229999227932049	0.175014862623647	0.12094401743845	0.054685757759039	0.0641735577332849	0.0683909923545696	0.0661915574321413	0.0581791269860624	0.0464400529582297	0.000431246147010476	0.000584552009773025	0.000719584821174598	0.000804454963041199	0.00081673728624086	0.000753050213370709	1.43612761319984e-07	2.24858451837084e-07
4.17343015326215e-12	8.09966745777999e-07	0.0028791434280577	0.187448290607259	0.223522754522979	0.00488184593498762	1.25971131816583e-14	1.51694615311313e-08	0.000334573370074417	0.135155788096798	1	0.135515016759539	7.94996061207031e-19	5.94003774810395e-12	8.12896970777262e-07	0.00203752937130841	0.0935393446769484	0.0786514693573633	1.04899875857951e-24	4.86322439034589e-17	4.12948319556913e-11	6.42227902532343e-07	0.000182938329770546	0.000954426131510441	0	8.32483192965864e-24	4.38603370562669e-17	4.23243723269285e-12	7.48050917628679e-09	2.42155237230961e-07	6.67384257920056e-14	2.19185427587146e-09	7.31537197811346e-06	0.0024811337178336	0.0855170962506921	0.299533043964979	7.17443308965888e-10	3.74371474446899e-06	0.00198521217064644	0.106979392432533	0.585844482395266	0.32602700905022	1.5717106066561e-07	0.000130306831875909	0.0109786971941792	0.0939990461491258	0.0817871557431789	0.00723162309097127	7.01666821960352e-07	9.24283042563158e-05
0.353807957538446	0.519629328859066	0.69842908090267	0.859528428230484	0.968735297105444	1	0.210325072725462	0.334593658419657	0.486606643008576	0.647628775288368	0.789173873675351	0.880677996147661	0.0854156401847483	0.148044789363645	0.233614562538064	0.336727574865691	0.443972840531097	0.53582655927955	0.0225723299859001	0.0439665150952266	0.0763173715822227	0.119925668566948	0.171677033368081	0.224497946697292	0.00237927225273553	0.00735785853158225	0.0156411689170713	0.0280103864218661	0.0444578148378277	0.063674884541401	0.189239771753357	0.297569032025115	0.418641341403487	0.527593716309932	0.595917594490993	0.603379775376677	0.19677064105973	0.3157910346885	0.453435149139291	0.583233633860076	0.672377131339603	0.694897574902069	0.0960250157292411	0.158154041486035	0.23240287484638	0.305521691308384	0.359734579849377	0.37955183957466	0.0206212493147064	0.0360323304243898
4.70116316467483e-05	0.00755721474590307	0.20939188737838	1	0.823156119603296	0.116790222298097	5.05437610572292e-05	0.00561727782401484	0.107603384892109	0.355277759914428	0.202186508751457	0.0198325421688787	5.14577636404443e-06	0.000395379896633692	0.0052362044496123	0.0119525515703425	0.00470269394102754	0.000318914901057201	4.95643527923702e-08	2.63524185139459e-06	2.41285394371863e-05	3.80782780810726e-05	1.03577148408563e-05	4.85574015564848e-07	0	1.61799183234411e-09	1.04833356350265e-08	1.14420530991575e-08	2.11498763155924e-09	2.47331704660279e-11	0.129205432794445	0.247505839255372	0.36116178002863	0.401448446213579	0.33991430273005	0.21924048681155	0.0498248465232036	0.118862957151016	0.216002487636827	0.299007881526485	0.315295796147288	0.253259290426455	0.0101504421769497	0.0301565329827196	0.0682479356443349	0.117654702322031	0.154504353228086	0.154555267979136	0.00109244036260014	0.00404194207230191
0.639510645552881	0.842230677081357	0.977565996740865	1	0.901558128861189	0.716345761792185	0.419223588675648	0.59710739725112	0.749505767680298	0.829142586341243	0.808389307273166	0.694620711460229	0.0971293503790716	0.149706232330761	0.203280349335478	0.243224861475579	0.256456406292621	0.238298269575067	0.00776772839679821	0.013091107817389	0.0193240304046646	0.0250671019452383	0.0286136629142811	0.0287552901846111	0	0.000186411813114497	0.000432574283254902	0.000698017199524734	0.00091488387497221	0.00101440278547342	0.565257516739801	0.727087960592663	0.807543735874109	0.774444658797938	0.641294351023356	0.458514587893367	0.346419036795138	0.498646178982641	0.619723885938578	0.665027994263728	0.616201717257832	0.492993705222176	0.126928822666633	0.204533556267433	0.284492211488466	0.341634127423765	0.354215585521871	0.317098827574813	0.0276806408352733	0.050061231963885
0.348505562148391	0.633887632564198	0.900759892946112	1	0.867331574239878	0.587711935561988	0.195723937753466	0.38138443979225	0.58059887896387	0.690531688329807	0.641630840431682	0.46578022373892	0.0140502806815394	0.0293305688784261	0.04783548370923	0.060950047819367	0.0606725333149002	0.0471850483333881	0.000128923735444794	0.000288326677330493	0.000503768457409549	0.000687656120741263	0.000733340806416948	0.000610990683295861	1.51212462153748e-07	3.62289704600061e-07	6.7813880643369e-07	9.91688780375936e-07	1.13299084175198e-06	1.01128041430262e-06	0.0922862039821715	0.137106858801632	0.186541988566242	0.23242832139312	0.265214040441791	0.277139864717565	0.00584830392246592	0.00991424845956767	0.0153916325147298	0.0218828858828273	0.0284917764335148	0.0339726545322548	5.56908760223891e-06	1.07726209864395e-05	1.9083311250752e-05	3.09585855140664e-05	4.59942464795311e-05	6.25778919856134e-05	7.96891209278652e-11	1.75891107785416e-10
0.611450937577282	0.821035806574509	0.967329513651775	1	0.907066266004724	0.721922805406606	0.289906090297373	0.458623854224085	0.636591436609896	0.775309734740702	0.828518321095666	0.776858654592595	0.0449336846734907	0.0837731537699884	0.137012460669393	0.196603425036196	0.247524743558355	0.273433009380092	0.00224383887852287	0.00497178898526156	0.00961312011278623	0.0162757860864659	0.024158289665957	0.0314510148856455	0	6.00832872577903e-05	0.00018444274384558	0.000404848186771344	0.000735712760752179	0.00114817779364464	0.360233279567968	0.417646279749817	0.464038801793375	0.494107481048157	0.50420866546497	0.493084115005343	0.278999009073027	0.3443599553773	0.407325925519687	0.46173422994494	0.501606778652	0.522223508931652	0.161287967661337	0.211936331609021	0.266884714293334	0.322077069041928	0.372490752250983	0.412849557426575	0.0695857269288167	0.0973524559478011
0.373327093137948	0.589958910196645	0.795383020784087	0.91485854927046	0.897748993072904	0.751586917603018	0.237910263774936	0.432292026434659	0.670134613586066	0.886276896457494	1	0.962617968944147	0.0330995162236423	0.0691600067070707	0.123277844245861	0.187468613514547	0.243215626312939	0.269200501818085	0.000999212693914523	0.00240970913960014	0.00494562104210867	0.00865239373240531	0.012910266330768	0.0164321994794041	0	1.17593986605547e-05	3.67636760754865e-05	8.06547304986151e-05	0.000143112784172906	0.000212512837785633	0.226363378837334	0.343892567059526	0.4713963819016	0.583038896872081	0.65066445708256	0.65518671563494	0.0918646643854142	0.162836249776284	0.260432716867104	0.375825002759775	0.489353952115431	0.57492150541147	0.0251166210993533	0.051950084360539	0.0969452492539876	0.163230753626416	0.247982080467093	0.339926197911322	0.00462255512045095	0.0111632623411046
0.305496688644175	0.49187813271494	0.702489905491604	0.889926719376753	1	0.996729592311657	0.271641511510889	0.437081761306926	0.623822146898335	0.789751531732288	0.886853243252315	0.883374051273724	0.0234438458285798	0.0376974480685362	0.0537682727487828	0.0680254694043925	0.0763393499277499	0.0759900726640408	0.00019622744206153	0.000315421071519445	0.000449661204762008	0.000568562719022115	0.000637652280333141	0.000634318356005913	0	9.6744526196729e-08	2.05580102048864e-07	3.01826175537704e-07	3.57551511099761e-07	3.54510981591174e-07	0.554168433547816	0.649988003001335	0.700544483594051	0.693797796679042	0.631388891442723	0.527992527451153	0.269540950314239	0.357939798215361	0.436779276613144	0.489757249536251	0.504622417067849	0.477770163049153	0.0560844457154881	0.0843236987537195	0.116499351468245	0.147898611657215	0.172532715575436	0.184946283802031	0.00499210815951964	0.00849802786204567
5.36875177450062e-08	2.22391880883858e-05	0.00241409522457316	0.0686720056969418	0.511911555384928	1	2.50480933025874e-09	1.63252717058567e-06	0.000278827770922647	0.0124796240251648	0.146371607427791	0.449885554893761	2.36526498473129e-11	2.42552639876137e-08	6.51811103655853e-06	0.000459015518823803	0.00847076920684972	0.0409645506694762	4.51878461616147e-14	7.29382917392875e-11	3.08398018929253e-08	3.41709721044088e-06	9.92185678344528e-05	0.000754950435499945	0	4.43750003888296e-14	2.95328422668894e-11	5.14862659002876e-09	2.3521616042151e-07	2.81600085402557e-06	0.0597754508150674	0.121867458774155	0.212082530044608	0.315046226196133	0.399480802246907	0.432384174862251	0.00746714888094488	0.0171049919776216	0.0334459229375949	0.055823330076013	0.0795317504761627	0.0967202895172022	4.66747881298884e-05	0.000120130584195333	0.000263922896228069	0.000494940272736761	0.00079228377781512	0.00108258244341574	1.45984078928836e-08	4.22162737782876e-08
0.554876286027527	0.727422502174904	0.87824862580717	0.976536651020198	1	0.943087195240591	0.188100880772506	0.279012169838013	0.381148729832498	0.479518672537164	0.555592823212473	0.592854266750434	0.0186769985662046	0.0313486311605198	0.0484562457888324	0.0689780965214025	0.0904290106816922	0.109179681035037	0.000538917017646644	0.00102752611496355	0.00180043815787595	0.00290261817337106	0.00430769058362935	0.00588625398746198	0	5.32141705149713e-06	1.50642573805837e-05	3.12620492451773e-05	5.56095259570091e-05	8.8480363854804e-05	0.47996366115049	0.552252580667631	0.598916661626223	0.612201423128239	0.589822840608673	0.535609321721778	0.222218623369844	0.279422784702643	0.331163116501857	0.369931340897536	0.389492803924686	0.386524428337534	0.0367115254921682	0.0504484150302783	0.065341078402533	0.0797665957380818	0.0917810581164589	0.099536640462273	0.00216015668859166	0.00324621418436608
0.534402751879038	0.6970246197653	0.819047192257695	0.867188820739775	0.827333833204418	0.711205677245674	0.378148503246082	0.564062523266949	0.75773013787113	0.917027558687968	1	0.982635281065652	0.130223711318891	0.222925449425077	0.342913161305245	0.474739789278571	0.591930424992281	0.664905576506741	0.0206435038996094	0.0419221282600567	0.0748905160157868	0.119388198146105	0.17076655067464	0.219648527595529	0	0.00230292451575624	0.00650158627211482	0.013252301908713	0.0227402457178225	0.0342209155625678	0.69973911726818	0.749674902540567	0.760994478792205	0.731921411280163	0.666982833547921	0.575854903291169	0.576059508020898	0.66922756328385	0.736593475518003	0.768155475827291	0.759006099217105	0.710581899607764	0.272620583428237	0.343664659864285	0.410310303062651	0.464053792411489	0.497215439633173	0.504732609780957	0.0732947554270895	0.100706121696361
0.208431390888922	0.34640956048247	0.513186465456776	0.679904170505075	0.806702773757115	0.857684885028625	0.255048379449329	0.419182426802718	0.614871166281141	0.807051622566421	0.948940764475258	1	0.161309739316423	0.264290260751554	0.385370080690541	0.502128313336234	0.585651254217885	0.611870282259317	0.0501823373373817	0.084260363637574	0.123764500800453	0.161148468605502	0.187002713855891	0.19381681502922	0.00344149255122799	0.00938922275556053	0.0161854256770978	0.0224930867769638	0.0266998314167995	0.0275744487693559	0.174014862814691	0.272949797024028	0.384207315077099	0.486902264376916	0.55632406927458	0.573428581200752	0.252524296626342	0.399867005138759	0.569310454363185	0.7304813526211	0.845547648084181	0.883331806815744	0.162215543506516	0.261820826702426	0.378887989496429	0.493464046260896	0.579367572785616	0.613640851943553	0.0432893079987316	0.0738549178123127
0.467279489551179	0.667788954056172	0.853739655410869	0.97670208361347	1	0.916319424098829	0.214500263852177	0.362891502669207	0.548464154760395	0.741333173260078	0.896544503727361	0.970305122309569	0.0660046161945281	0.133421233292946	0.23927565693099	0.382731025090993	0.547125710813579	0.699583886181802	0.0124727210494726	0.0321746478145638	0.0700048330116309	0.133650382614158	0.226660680361388	0.342975954496541	0	0.00378408876462962	0.012557861408948	0.0305161649919289	0.0628204108902281	0.113543029101981	0.304766808054153	0.397644659797089	0.458325132264366	0.466800824419809	0.420129743659886	0.334071652479559	0.157881276423604	0.248124424785837	0.343937510200158	0.421014583364256	0.455343610875078	0.435183352361098	0.0575992146336898	0.110028835839701	0.184088366641418	0.271244627107248	0.352717925110795	0.405133428534668	0.0138306845307568	0.0338575084049764
0.651687600544903	0.860890577480205	0.992944751836288	1	0.879374712858506	0.675182796592581	0.293043003287136	0.474771946411774	0.671296515920304	0.828638427688287	0.893086801175383	0.840458016949362	0.0748842039566582	0.149411771268001	0.259409009665203	0.392752317215775	0.51895322435374	0.598614399639316	0.0102528226542432	0.0262648747669231	0.0567909327704937	0.10603761852911	0.172169880346194	0.243686357341608	0	0.00187278874628282	0.0063846077376838	0.0156996861222185	0.0320603480923086	0.0562074878388986	0.276475363638604	0.339404364158828	0.367662633420901	0.351471770706374	0.296496541857986	0.220670064029445	0.154018899619351	0.228267717979716	0.298349722832765	0.344049403741951	0.3501121816655	0.314407670718621	0.0591839598572568	0.106285185539809	0.16786566773039	0.233658371863339	0.286875002752364	0.310771932187408	0.0152608361667554	0.0339007317774717
0.511849571166161	0.813261141150896	1	0.951607896159088	0.700814257971013	0.399415185918321	0.149758786223565	0.349558427904179	0.631356310368414	0.882475486897023	0.954589288129524	0.79913155761959	0.0220617083507777	0.0757676106218968	0.201085984779817	0.41287921931552	0.656017421777753	0.806653147112476	0.00158638918598132	0.00823632645835019	0.0322692697423112	0.0974261060660712	0.227435344225175	0.410800678143526	0	0.000396225665833334	0.00256006149612545	0.0115504609209378	0.0397399854968864	0.105517958470343	0.319318457562931	0.330417373567704	0.324647694631276	0.302881074295643	0.268312765916564	0.225692911307497	0.226832329259582	0.253677070835197	0.269380392591288	0.271619073405648	0.260054390948506	0.236416102663114	0.0973484017085163	0.117670592447675	0.135052812931371	0.147177421575413	0.152294196035909	0.149634283499001	0.0252108195283328	0.0329500615764903
0.304866108286164	0.457851978320635	0.610063898448535	0.721306079565224	0.75680152690665	0.704641647518412	0.221707964792545	0.380692864162712	0.579833381592064	0.783589169166604	0.93968116990836	1	0.0776469342184138	0.152734059741845	0.266130909292629	0.411224339853192	0.563728050852939	0.685713877967	0.0127619250249835	0.0292543379360886	0.058696963569468	0.103990441157706	0.163166690662926	0.22699965729802	0.000560115507246889	0.0022657074287323	0.00582682530235187	0.0122934403338651	0.0224249449037475	0.0359359447886098	0.180368125740464	0.279925709054603	0.384711156347373	0.468326380792407	0.50504545809413	0.482496781270028	0.185594399917249	0.3189474137879	0.485334277769857	0.654149132181662	0.781063712876665	0.826217277165706	0.0706077168584663	0.134661190546341	0.227101219663879	0.339058327496196	0.448331309678029	0.525136729179297	0.00956816792080668	0.0207196594458539
0.0749158685603199	0.207185406532748	0.446472151681733	0.749686293348852	0.980877508475556	1	0.0271161445059758	0.0845551708650654	0.205448018067816	0.388967794574475	0.573819523255225	0.659609658397263	0.00186326881879698	0.00655124122667819	0.0179479224656658	0.0383136073597114	0.0637296344449344	0.0825999259228488	2.42481803272751e-05	9.6305076619653e-05	0.000297609823724798	0.000716412501336707	0.00134367661767921	0.00196365639705769	0	2.08899156371665e-07	8.77056420773932e-07	2.48341117306087e-06	5.31868363024479e-06	8.80285287083306e-06	0.107830187018887	0.2509002713149	0.4629457964078	0.677372344302792	0.78594670437568	0.723147779451753	0.0180178215487449	0.0593692316134863	0.155127276606662	0.321427518641615	0.52813654480427	0.68814141455025	0.00111046430907124	0.00518177727007129	0.0191737205689664	0.0562599827767217	0.130906283782987	0.241540272509565	2.51870322846442e-05	0.000166767045978306
0.481043716063281	0.694804835397702	0.886632281815232	1	0.997000683263477	0.878675423254054	0.272957691284304	0.433506604013423	0.607660360750662	0.752504877700236	0.823590410189712	0.79675084437803	0.0939915624675096	0.165252494560808	0.255227127160132	0.347540157264124	0.417844337318802	0.443821169642279	0.0181321781722472	0.0370710778789882	0.0643716590969751	0.0972801917967449	0.129063437888018	0.150840875544873	0	0.00303735120838399	0.00798022270272838	0.0148171594488959	0.0226665941068923	0.0297585775949099	0.484843096282209	0.624532100420192	0.736877649919054	0.796549157903151	0.788934170711451	0.715938851990051	0.306635926454164	0.430761131441861	0.553976513437155	0.652531749361667	0.704153215077956	0.696186974880251	0.138273240307782	0.212478696519984	0.298301815978649	0.383191650093622	0.450716313133024	0.485579660398368	0.0434146942905471	0.0740034293571129
0.465693821669133	0.670705986290965	0.860318651721652	0.982838010820817	1	0.906177982124779	0.162021855841567	0.277627279486871	0.423687957166049	0.575871454312232	0.697108586738602	0.751572296030153	0.0242518499799723	0.0494413443282701	0.0897699729323266	0.145166818150988	0.209073537342728	0.26817990006377	0.00156175600909721	0.00378805384093648	0.00818302853684649	0.0157437167112938	0.0269771365965385	0.0411699042826104	4.3264775772124e-05	0.000124860395512841	0.000320914456858851	0.000734586286198187	0.00149757853110687	0.00271913663173831	0.312320398636118	0.433994776406508	0.519364742393648	0.535259316269194	0.475072417360211	0.363127556070556	0.0643886720586463	0.111953552541362	0.167637082209705	0.21617532179244	0.24007445063679	0.229609357048354	0.00189422852712278	0.00412102839847221	0.00772115545011496	0.0124584112673987	0.0173119817528653	0.0207173732997387	7.94716104569524e-06	2.16418090743989e-05
0.148053139782976	0.29452990828335	0.50280847790909	0.736705654528775	0.926454258376883	1	0.0916408715203809	0.18379151648339	0.316273925354128	0.467085327683361	0.59204841852967	0.644107905950509	0.023464186896018	0.0475158449735727	0.0824743645100239	0.122805333311115	0.156914994531648	0.172071512254386	0.0024022725708485	0.00500668595634197	0.00883344960572185	0.0133069283362505	0.0171661166016128	0.0189836535485367	0	0.00011700226608367	0.000290780962054824	0.000496588326797071	0.000677582697526786	0.000767456994055868	0.0173243986434431	0.0329882896691581	0.0543820330253671	0.0776925708478988	0.0962263269003021	0.103337993590216	0.0116861423366707	0.0238744205528931	0.0421804501840235	0.0645576468296811	0.0856463540065039	0.0985136660241435	0.00714401468823866	0.0156866979188632	0.0297210040363677	0.0487437112330985	0.0692741708595661	0.0853490929144146	0.00394421482578772	0.00934608307882809
0.611450937577282	0.821035806574509	0.967329513651775	1	0.907066266004724	0.721922805406606	0.289906090297373	0.458623854224085	0.636591436609896	0.775309734740702	0.828518321095666	0.776858654592595	0.0449336846734907	0.0837731537699884	0.137012460669393	0.196603425036196	0.247524743558355	0.273433009380092	0.00224383887852287	0.00497178898526156	0.00961312011278623	0.0162757860864659	0.024158289665957	0.0314510148856455	0	6.00832872577903e-05	0.00018444274384558	0.000404848186771344	0.000735712760752179	0.00114817779364464	0.360233279567968	0.417646279749817	0.464038801793375	0.494107481048157	0.50420866546497	0.493084115005343	0.278999009073027	0.3443599553773	0.407325925519687	0.46173422994494	0.501606778652	0.522223508931652	0.161287967661337	0.211936331609021	0.266884714293334	0.322077069041928	0.372490752250983	0.412849557426575	0.0695857269288167	0.0973524559478011
0.226074907356425	0.387981437794381	0.573182032686285	0.729230956226449	0.799081541869276	0.754203508351023	0.145724341311186	0.289095383789532	0.493382135841654	0.7249663577434	0.917432180760157	1	0.0476051325790916	0.109696307248395	0.216641388134873	0.367903530855925	0.537825851858392	0.677072493627416	0.00744128026505163	0.0207866199653686	0.0481479594043591	0.0949635493878956	0.16068901142732	0.233847458596858	0	0.00143568981931688	0.0049084167110339	0.011984347197312	0.0240111472585317	0.0407702022032036	0.270853084939976	0.356916932921253	0.432131702088149	0.480757312460652	0.491491697923519	0.461732723895926	0.241037603980837	0.353958871319552	0.477505969730467	0.591893462140099	0.674195425870554	0.705705240193717	0.086379857811591	0.141627591094195	0.213094830945317	0.294449868957548	0.373777345361333	0.435962798595496	0.0119924661952988	0.0224120011740201
0.764717264208501	0.883178739362754	0.965787506785999	1	0.980401387088005	0.910108771712457	0.56556595912183	0.688876054300056	0.794481387848286	0.867584028605176	0.897066710632422	0.878260537184125	0.0903464860714771	0.11606448774518	0.141177088150658	0.162595711071122	0.177311025560495	0.183081767945281	0.00309620057820708	0.00420295544921117	0.00539811912311256	0.00656171236318515	0.00755002282202586	0.00822382445219163	0	9.97602236164087e-06	2.17062981793167e-05	3.43432518671578e-05	4.66099259540917e-05	5.69849842161593e-05	0.698884004335805	0.792145750645643	0.845665405627988	0.850326390540852	0.805316112030748	0.718357500140274	0.371594198476162	0.460766536566516	0.538127508886083	0.591946392295638	0.613299790707839	0.598489616130069	0.0717284085660879	0.0973068478020781	0.124329883580226	0.14962121879317	0.16958968437429	0.181048888496234	0.0050074236335365	0.00744209980889239
0.371748111738141	0.52538971364726	0.678422138646307	0.800394993156138	0.862769408806871	0.849710880177155	0.257836273352343	0.399972300288064	0.566892867630355	0.734104286329631	0.868561261268233	0.938921297587422	0.091268662678955	0.15540498472503	0.241763506187377	0.343637860195567	0.446268862059731	0.529514532204661	0.0164862011381618	0.0308145211888686	0.0526201303410988	0.0820963077580184	0.117024357964469	0.152409628293897	0.00151669556117249	0.00311530841322077	0.00584220327541389	0.0100070888957427	0.0156590907248678	0.0223863587974649	0.320062724058827	0.448552650364887	0.57772747489986	0.683855207879879	0.743938389243064	0.743774885113351	0.311743661476812	0.465988595885112	0.640153425459255	0.808210247855462	0.937769925930364	1	0.0467453249707809	0.074529190824034	0.10920445745857	0.147056111868981	0.181993537195054	0.206994930263461	0.00107548998293111	0.0018315470070467
0.691355126880649	0.831023723111937	0.939577935390493	0.999354726949149	1	0.941399697612457	0.590073543221171	0.72984653289894	0.848994816868638	0.928995154414526	0.956311073723798	0.926135634981395	0.24500990017101	0.312542215618731	0.3745661038744	0.421982450099873	0.447029381203039	0.445356301910352	0.0466980794382935	0.0625145850103265	0.0779900290547973	0.0910131959190061	0.0995436004686341	0.102131741609465	0.00033779347551347	0.00213848667221266	0.00400123952338409	0.00569392286317882	0.00696575768160017	0.00760734306557609	0.304917977298115	0.449436308350653	0.513162825811011	0.454426394803535	0.3117609526974	0.164847145429701	0.178932174317226	0.315693812547377	0.429833819219148	0.453480181608213	0.370904764460037	0.234670357463663	0.0724907936066745	0.155603140308677	0.253929889861354	0.319648837123512	0.311531649960862	0.234991052798476	0.0182165112425587	0.052112075896625
0.214593790917482	0.382105235736947	0.589923147453992	0.7910711468107	0.922007948621739	0.934239089340956	0.18659984384888	0.346625766122996	0.557883881609425	0.779692173038543	0.947027834535813	1	0.0849321815624049	0.165871025159568	0.279223268475657	0.407326803660517	0.515940079559007	0.567868149126244	0.0187899619585838	0.0404761987535006	0.0726158740233645	0.111489737280618	0.147834489834464	0.16987542348261	0	0.00307942926461332	0.00789942483854088	0.0141118944334622	0.0204365387739235	0.0249605557707992	0.352330113751966	0.514623686167901	0.684644342905342	0.830044262429012	0.917281441888822	0.924084137997128	0.251336132659164	0.394815232100804	0.564468010635426	0.735183878256164	0.872669234700375	0.944246526072929	0.108740840406364	0.18460974942294	0.284319908252757	0.398307078024712	0.508162565628122	0.590743145892296	0.0272102817895694	0.0513649908460184
6.98325589821982e-05	0.00620189832798132	0.136354835759351	0.742156787730977	1	0.333567364077351	0.000515345407682626	0.0135064311353122	0.0876318587958716	0.140754619109366	0.0559683501576042	0.00550936531890155	2.39680118449321e-05	0.000185374384382276	0.000354933220603755	0.000168237495596402	1.97414094716176e-05	5.73472683036164e-07	7.02520105344208e-09	1.6034372985075e-08	9.05992124805052e-09	1.26729021166795e-09	4.38840756628968e-11	3.76198487407422e-13	1.29771283396459e-14	8.74072207335397e-15	1.45745407511189e-15	6.01604790077161e-17	6.13237679797129e-19	0	0.0975804647613944	0.125713923990275	0.149091372862316	0.162768468128454	0.163582435398573	0.151339290682182	0.0144651841593869	0.0181470461142327	0.0209573588396763	0.0222800308292275	0.021804375690456	0.019643558125941	3.89984144233854e-05	4.76420456874862e-05	5.35775047523905e-05	5.54655337733263e-05	5.28582208469514e-05	4.63714329572885e-05	1.91219347157169e-09	2.27476615381825e-09
0.452234214105012	0.72920748170539	0.950013938342245	1	0.85047428019675	0.584404471453838	0.074606409035498	0.143723162679132	0.223701324464787	0.281320581812595	0.285841722278251	0.234660987801292	0.000888154258222302	0.00204409915882079	0.00380107709455833	0.00571087373720609	0.00693249555970925	0.00679935635691712	7.62957239852335e-07	2.09786092149368e-06	4.6606269613827e-06	8.36571669441949e-06	1.21325788885362e-05	1.42165512802368e-05	4.7270390195834e-11	1.55339999160798e-10	4.12340561581965e-10	8.8428326151046e-10	1.53217838538942e-09	2.1449410085904e-09	0.176175573617263	0.351207813604276	0.562342527021268	0.7231959250668	0.747014954598628	0.619756235960686	0.0163835952328287	0.0395946760160728	0.0768568641877092	0.11982482730797	0.150047666584126	0.150914150634536	5.3322179200792e-05	0.000156222859396326	0.000367620362067275	0.00069482081101559	0.00105478600920329	0.00128609836747522	6.07351354166031e-09	2.1571832967178e-08
0.42313854119262	0.661620639539318	0.881203958857113	1	0.966976089888334	0.796736695329901	0.238129984350774	0.423868619861327	0.642262181957484	0.828983865373421	0.911666994273435	0.854302333388997	0.0725794037335966	0.147760905939999	0.255182396076883	0.374914469624473	0.469068415224851	0.499938356291594	0.0112681041251999	0.0273599898360533	0.0546485209387385	0.0919312486309343	0.131190496842318	0.159213770792869	0	0.00183926370673875	0.00549286103242765	0.0114437119420362	0.0192056158670541	0.0268949540463012	0.53915339202171	0.627631156332063	0.683966547252799	0.697777944704906	0.666430034143232	0.595854099571656	0.339092881502844	0.435914416817807	0.524510671874233	0.590777886020019	0.622922744082911	0.614883972170582	0.14666883296416	0.20844316557941	0.277096814653853	0.344699949791102	0.4013343340034	0.43739446885577	0.0431593234778442	0.0681949838051427
0.597538815155437	0.81824228402184	0.971068817104236	1	0.893734071039864	0.692724784219642	0.349878272341211	0.554107707446028	0.757629252043649	0.897559634629419	0.922528603550812	0.822779868129441	0.147727613165192	0.275350340752987	0.436776866433797	0.597021588356405	0.706406333998041	0.724713579893247	0.0400277006529314	0.0962470109240822	0.182632875524264	0.291579187214583	0.399307280744669	0.472308754187326	0	0.017813094157479	0.050388430022673	0.100316158592692	0.163097582623987	0.224934223643475	0.490799408572613	0.476320300816462	0.435669081280515	0.375378673139325	0.304379526216857	0.231846005605358	0.449284307688357	0.439022767031393	0.404261715385685	0.350624256930022	0.286151502833919	0.219337753838963	0.328912455392101	0.323574690751283	0.299783448481573	0.261410442872682	0.214273871386946	0.164699264405681	0.190824494009755	0.188993902015517
0.386567634046917	0.545080472069566	0.711185959648543	0.859558506485106	0.96289086671866	1	0.238927757533517	0.359806196686847	0.500176901667342	0.643321474560707	0.766424922958126	0.846232545156029	0.102866765451304	0.167563164119607	0.249797255937429	0.343107530276033	0.435577416907483	0.511865946356348	0.0275863785654184	0.0520312529823549	0.0857820425607834	0.127801355583407	0.174353529482865	0.219111634182808	0	0.00654577208996146	0.0163132561912604	0.0295426055204508	0.0456672719301136	0.0630938427806662	0.114674672811292	0.200051636773039	0.302288356312607	0.399074947631031	0.461842976108871	0.469112928307316	0.176519911108195	0.268514526840601	0.356494459430133	0.414693052786959	0.423265091338602	0.379125086685732	0.191814830701537	0.256667419781268	0.300394181540045	0.308139456758623	0.277116790468963	0.21821291138445	0.147804138173185	0.174427925061492
0.485763717746832	0.634221443441496	0.759105767111514	0.833058120124098	0.838276404810749	0.77346345109724	0.377429801085943	0.545773933151515	0.723294626294787	0.878774691176253	0.978956282085298	1	0.136655045089238	0.219523161263821	0.322622872645476	0.434307520795271	0.535835157782933	0.606055866139752	0.0218556338495498	0.0401292370438205	0.0662878288541553	0.0995528038982336	0.136532139907109	0.171333515421437	0	0.00183392013888705	0.00481600797682939	0.00916874982779449	0.0148238047534311	0.0212692260862569	0.41524575599613	0.527168574889015	0.592885269866787	0.590797483763182	0.521616758730184	0.40797567139404	0.213958400450203	0.326165840071374	0.440050808668658	0.525828055560708	0.556661196004544	0.522129734122632	0.0712174017157951	0.131269075881862	0.213076336436561	0.305705814883527	0.388239429285187	0.436699933928544	0.0143044879081411	0.0334797800825084
0.380174757246934	0.525902517203081	0.681346309532859	0.826744382097358	0.939540018750295	1	0.272583676204352	0.341795001950051	0.401395276306871	0.441488599196377	0.454786343333434	0.438769087670063	0.00308960939490731	0.00351166704190095	0.00373821066655054	0.00372696143804209	0.00348005984408133	0.00304340122736264	5.53597374563611e-07	5.70358188368657e-07	5.50353834603326e-07	4.97366999406901e-07	4.20971387433489e-07	3.33709686532642e-07	9.89643934101231e-13	8.85983242715835e-13	7.02427894269319e-13	4.70818207593132e-13	2.26568569903038e-13	0	0.089552503096207	0.14473902301781	0.210173649207189	0.274192526629098	0.321379138890858	0.338426585799109	0.0745370498534889	0.121138128022399	0.176878170384021	0.232034379450448	0.273473442381594	0.289576089076879	0.0237357262851244	0.0387892993336163	0.0569516177627146	0.0751250745541075	0.0890324834173359	0.094797477145934	0.0028918030145744	0.00475202664334668
7.64976025544078e-17	4.84768740926589e-11	1.57802259296642e-06	0.00263866132674416	0.226644880190246	1	1.1399265983753e-18	1.59980463384747e-12	1.15331738713644e-07	0.000427093099236056	0.0812434009628947	0.793862819325574	1.07052514961444e-20	3.32728664957057e-14	5.31221185045683e-09	4.35664708803527e-05	0.018353597444835	0.397174949243648	6.33589229629736e-23	4.36118398750862e-16	1.54203012308944e-10	2.80074218173295e-06	0.00261303503673707	0.125230224634488	2.36324975740176e-25	3.60254591470926e-18	2.82098809421687e-12	1.13470980556817e-07	0.000234455372174305	0.0248844126709303	0.0398724347098372	0.693976754537987	0.221249484898454	0.00129206627157905	1.38214143829307e-07	2.70822886573061e-13	1.50424886883109e-07	0.00105607336912001	0.135810599266617	0.319917808855778	0.0138041078713739	1.09104697343559e-05	1.71782624082244e-17	4.8646977238139e-11	2.52346719798118e-06	0.00239775411228731	0.0417327306105647	0.0133049772430079	5.93815285314764e-32	6.78313138896291e-23
0.689764162919864	0.803679959387306	0.89969202708873	0.967682362786953	1	0.99287687375558	0.0688933091022894	0.0852348549813119	0.101317771414124	0.115713026047678	0.126971746818684	0.133862878183287	0.000115295274461437	0.000151463977573025	0.000191176905856323	0.000231840721637757	0.000270129635267146	0.00030240082048975	3.23298736690011e-09	4.50982332099761e-09	6.0442618243462e-09	7.78314694311248e-09	9.62931539042863e-09	1.14462654561568e-08	1.47965599038608e-15	2.21059071345071e-15	3.16257750295542e-15	4.33869777281582e-15	5.71210780895026e-15	7.22010034327382e-15	0.272372295520248	0.37999477114602	0.471180925493209	0.519269927226855	0.508620702440961	0.442782334340075	0.0179326012003241	0.0298582874012198	0.0441857151316778	0.058115807054021	0.0679363247952134	0.0705838291532578	1.6585759030111e-05	3.29582291534307e-05	5.82086835392903e-05	9.13707261178317e-05	0.000127474044645419	0.000158063591635881	2.15495911341232e-10	5.11063084866519e-10
0.00237325044231074	0.0209035841206931	0.113533557973498	0.380237747568767	0.785260600296912	1	0.00200256374292545	0.0165610963292322	0.0844535488885457	0.265567046599714	0.514941692868262	0.61570054878672	0.000640566696447945	0.00497388791025507	0.0238149974832311	0.0703124431433023	0.128009255291066	0.14370707476346	7.76678432405885e-05	0.000566286757519228	0.00254578078690814	0.00705714142547776	0.0120632270062512	0.0127152699169375	3.56165960215545e-06	2.44325326607737e-05	0.000103156228875679	0.000268504142094414	0.000430939432781593	0.000426484742605542	0.104586493528408	0.151842860446543	0.202922964365612	0.249623845618658	0.282656509801613	0.294611683773444	0.0660301092902014	0.0846618726771696	0.0999198496740857	0.108550973408699	0.108550973408725	0.099919849674157	0.00479525113148524	0.00542980674637827	0.00565946496373646	0.00542980674638088	0.00479525113148984	0.00389812983799057	4.00486634279924e-05	4.00486634280021e-05
0.691061979451934	0.855744706717402	0.967911338244274	1	0.943712188098881	0.813486789062095	0.45263318791067	0.628421184762922	0.796872873170819	0.922967930080256	0.976461433570127	0.943622393745179	0.117597584853428	0.183246612613561	0.260650063708045	0.338543050502218	0.401581551888874	0.435080420060594	0.0117389886504345	0.0208498361889443	0.0335174625187153	0.0490093465929001	0.0653201726601415	0.0794321266666705	0	0.000482257252054792	0.00125813505812082	0.0023713738795566	0.00378151913051705	0.00533028092138239	0.691513939844246	0.674557961574472	0.626122650489542	0.55299013020295	0.464713557775512	0.371577492999009	0.456739592808801	0.456204480590155	0.433575674834173	0.392085560250759	0.337363911344698	0.27618635695025	0.131395664724477	0.134392399125663	0.130775177416704	0.12106704473412	0.106624056235131	0.0893246765136568	0.0161067312713043	0.0168904848487494
0.279312578219948	0.549905798748493	0.841249465815036	1	0.923663739939759	0.662928188801473	0.166528429200715	0.343983210187894	0.552108967662446	0.688574687575132	0.667292129676681	0.502481003755211	0.0207355030695196	0.044938077609983	0.0756751168036873	0.0990217064691336	0.100680742383217	0.0795428428354974	0.000539223816703097	0.00122608345953132	0.00216625559578255	0.00297398009841422	0.0031725254501974	0.00262972822629587	2.9285446602191e-06	6.98640687980473e-06	1.29507402630101e-05	1.86540874283602e-05	2.08781550573053e-05	1.81572020241368e-05	0.0919094212076751	0.243832277560551	0.403277500845809	0.415813346121631	0.267284940147748	0.107110534970911	0.00613198292904865	0.0258778153193654	0.0680825658527546	0.111667258516102	0.114181942512186	0.0727864660353376	1.96979334435828e-05	0.000132233911918596	0.000553409563076123	0.00144388334477556	0.0023485466314567	0.00238148528438486	3.04660383315198e-09	3.25339356432116e-08
0.380174757246934	0.525902517203081	0.681346309532859	0.826744382097358	0.939540018750295	1	0.272583676204352	0.341795001950051	0.401395276306871	0.441488599196377	0.454786343333434	0.438769087670063	0.00308960939490731	0.00351166704190095	0.00373821066655054	0.00372696143804209	0.00348005984408133	0.00304340122736264	5.53597374563611e-07	5.70358188368657e-07	5.50353834603326e-07	4.97366999406901e-07	4.20971387433489e-07	3.33709686532642e-07	9.89643934101231e-13	8.85983242715835e-13	7.02427894269319e-13	4.70818207593132e-13	2.26568569903038e-13	0	0.089552503096207	0.14473902301781	0.210173649207189	0.274192526629098	0.321379138890858	0.338426585799109	0.0745370498534889	0.121138128022399	0.176878170384021	0.232034379450448	0.273473442381594	0.289576089076879	0.0237357262851244	0.0387892993336163	0.0569516177627146	0.0751250745541075	0.0890324834173359	0.094797477145934	0.0028918030145744	0.00475202664334668
0.545662892759773	0.773491634206632	0.946558545301097	1	0.912038516000287	0.71810345844837	0.106163917011237	0.187614821226415	0.286231886877654	0.376989750489696	0.428648918189487	0.420760130301598	0.00277643203831889	0.00611696909059427	0.0116344584478135	0.0191036659462146	0.0270799535910393	0.0331390286993229	9.75988784362491e-06	2.68076928832544e-05	6.35668135476472e-05	0.000130125010953166	0.000229959478293247	0.000350834529141294	4.38632696604784e-09	1.55668003454954e-08	4.64592137361775e-08	1.18916173506332e-07	2.62264684712435e-07	4.99030171987908e-07	0.0784446487202244	0.161503359358889	0.265432936423121	0.348243546174978	0.364725690728265	0.304933155615937	0.041886378629948	0.0727241641531766	0.100795159390742	0.111520736032556	0.098497813948311	0.0694468529940859	0.00180356619931188	0.00264074042746164	0.00308655729295683	0.00287990377875978	0.00214504603511458	0.00127541127184267	6.26218157400222e-06	7.73232190316544e-06
3.06368342807209e-06	0.00264069497528779	0.181818028072863	1	0.439346741046394	0.0154191051847602	0.00126315795156297	0.0982710067640411	0.610713475502395	0.303175395639345	0.0120224991663517	3.80837679972247e-05	0.00108151808226894	0.0075944254517189	0.00425990990693865	0.000190875530787957	6.83194645233423e-07	1.95336320297074e-10	1.92296890395845e-06	1.2187841372571e-06	6.17057559897655e-08	2.4955651621701e-10	8.06225450616047e-14	2.08059928824914e-18	7.10024099307535e-12	4.06182318961804e-13	1.85615095181864e-15	6.77563374952949e-19	1.97574046073139e-23	0	5.99052898989468e-07	5.0818467842396e-05	0.0016069777835801	0.0189421857467891	0.0832304460185139	0.136322099360696	1.20208098173645e-06	8.56781768567005e-05	0.00227634780854033	0.0225444131864104	0.0832283268226846	0.114534231208201	1.70270870776853e-06	0.00010196636676644	0.00227617393332078	0.018940256612907	0.0587486896911482	0.0679269982744475	1.70249194877701e-06	8.56607262561758e-05
0.251718976049705	0.505646980849874	0.800393638326023	1	0.986582644451141	0.768588864992557	0.213894512070362	0.436498947396985	0.701558767621254	0.889831245989485	0.891157841763776	0.704703169179158	0.120638754554098	0.250897491959823	0.409915841359205	0.528032019455972	0.536826056927995	0.430762025383304	0.0444696352610646	0.0953485324071589	0.158996603134619	0.208307414493292	0.215023259516323	0.174920253016246	0.0096919614665352	0.0229577706039669	0.0399551480239477	0.0536593101809337	0.056307131616413	0.0462357194721095	0.00269554926338322	0.0393843853484552	0.175261056543682	0.373375974050774	0.391563870961821	0.20230454573547	0.0054967065784186	0.0618260136617867	0.263969557589789	0.546294875850772	0.557678657785619	0.280885806760618	0.00561908525808935	0.0611391137790214	0.25416157756697	0.512135238423985	0.508951333445754	0.249430913789281	0.00293128549829597	0.0380612811087794
0.0187152030037236	0.0785407150975487	0.239128110559205	0.529489490551813	0.853034070263589	1	0.0382375069787599	0.123683022937143	0.290756254051199	0.497236783343564	0.618731175984621	0.560227646068089	0.0244265260309594	0.0610646035129351	0.110907838439268	0.146511084518069	0.140807125442726	0.0984491459997253	0.00482956309090818	0.00939146985273759	0.0132037158854219	0.0134715905260736	0.0099763370924887	0.00534587829692341	0.00021608704310631	0.000367550972195831	0.000405800650775355	0.000299765183519866	0.000131665093605579	0	0.128377038973346	0.262072158096049	0.456478513058555	0.67849185747636	0.860625843200346	0.931616129824128	0.0803919007376607	0.173911357289776	0.320951781608769	0.505419963083821	0.67920548684265	0.778931002797031	0.0351572278825359	0.0806460956846132	0.157727115819376	0.263176719415665	0.374707966668433	0.455274621573425	0.0106995464650596	0.0260971662010429
0.441749167769836	0.592805840234793	0.745183562288741	0.877461597375443	0.967847716188412	1	0.0682970011185206	0.101092052641585	0.140167218232211	0.182049693935279	0.22148662786748	0.252417306526681	0.000672768694766168	0.00109839818341285	0.00167983990777842	0.00240652313612091	0.00322943276152511	0.0040595370653052	4.22231690114909e-07	7.60380941166401e-07	1.28269051342929e-06	2.02686476966756e-06	3.00013501056529e-06	4.15978027320182e-06	0	1.66544745681583e-11	4.55205835828747e-11	9.18836620565707e-11	1.60696513550869e-10	2.54699867023634e-10	0.345347344838128	0.276862052069256	0.142931441225102	0.0475170137656291	0.0101724961122912	0.00140237108627895	0.153083443220056	0.136575432404001	0.0784646376523443	0.0290290210262763	0.00691588611258899	0.00106101200549978	0.012938633496103	0.0128460563652962	0.00821312177899927	0.00338145589823345	0.000896512223625937	0.000153061405384405	0.000208514689148774	0.000230385488589782
0.235920392808978	0.421395903878175	0.602936043503748	0.691048620110562	0.634457389140205	0.466608630046088	0.0957710298525	0.238603106395563	0.476181696200157	0.761246551289267	0.974842379595781	1	0.00916934806089558	0.0318661522822703	0.0887053619961305	0.197797192593491	0.3533012078662	0.505505778813843	0.000206016666622891	0.00100279817474731	0.00389667148847523	0.0121215875122703	0.0302010544156284	0.0602733907507149	0	6.35623247285717e-06	3.92944381446556e-05	0.000174145549480994	0.000607885495631059	0.0016940928528342	0.375911128968943	0.327399556065224	0.216300044940514	0.108397649022683	0.0412063642287576	0.01188155881868	0.255911500486567	0.242284993339138	0.173999796614128	0.0947884941502039	0.0391691199210489	0.0122771784735268	0.080742351561817	0.0830963801745249	0.064870495098174	0.0384144868247819	0.0172551537656493	0.00587882289121965	0.0118057295008608	0.0132075239099159
0.000869035316535756	0.031652473641919	0.207843015781375	0.649348126925891	1	0.761614637722574	0.00314069249008733	0.0486694568379776	0.25481034812685	0.644688052697268	0.804952498318677	0.496856195778861	0.00388105771134116	0.0453088678211972	0.192477161642458	0.395190553315961	0.400027049741145	0.199664047172669	0.00225178446227352	0.0254072029570887	0.0891818425766112	0.148987958513534	0.121999863108119	0.0485585425744202	0	0.0079328090422104	0.0245684195168386	0.0336407758320814	0.0218099326216269	0.00600676569750076	0.0723620282281569	0.130319857332026	0.208237487628715	0.296151766646253	0.375343442121342	0.424165844468314	0.148611039614487	0.229765831029064	0.316316725019446	0.388149746443535	0.424718497559407	0.41446811387233	0.20141823147306	0.268554765788495	0.319134242648972	0.338142768355685	0.319493887524794	0.269161024076056	0.1810918019442	0.208449301446328
0.0345111533363082	0.160879299522746	0.470999542779395	0.866005060829371	1	0.725202338019365	0.0137804120206763	0.0766750326588644	0.267932478848169	0.587998719243194	0.810414165678036	0.701483229676052	0.00337803327718758	0.0224340025023167	0.0935684057761698	0.245093233565969	0.40319305124987	0.416556946779851	0.000508352116011133	0.00402956856297861	0.0200600536074608	0.0627169968608501	0.123145357863077	0.15185547738608	4.69639199503562e-05	0.000444333775357327	0.00264018245021916	0.00985231250202069	0.0230898995144671	0.0339848637213889	5.98580747096188e-06	0.00959126315185166	0.281482203343789	0.151303212589984	0.00148959233649182	2.68601715222625e-07	1.34491297871374e-13	8.69388995736881e-08	0.0010293336377545	0.223213400831781	0.88655653549877	0.0644933118609012	2.81239081228479e-26	7.33436494821151e-18	3.50325244721247e-11	3.06480201442881e-06	0.00491083663671236	0.144122113519122	5.4735262028676e-44	5.7586533781753e-33
0.651687600544903	0.860890577480205	0.992944751836288	1	0.879374712858506	0.675182796592581	0.293043003287136	0.474771946411774	0.671296515920304	0.828638427688287	0.893086801175383	0.840458016949362	0.0748842039566582	0.149411771268001	0.259409009665203	0.392752317215775	0.51895322435374	0.598614399639316	0.0102528226542432	0.0262648747669231	0.0567909327704937	0.10603761852911	0.172169880346194	0.243686357341608	0	0.00187278874628282	0.0063846077376838	0.0156996861222185	0.0320603480923086	0.0562074878388986	0.276475363638604	0.339404364158828	0.367662633420901	0.351471770706374	0.296496541857986	0.220670064029445	0.154018899619351	0.228267717979716	0.298349722832765	0.344049403741951	0.3501121816655	0.314407670718621	0.0591839598572568	0.106285185539809	0.16786566773039	0.233658371863339	0.286875002752364	0.310771932187408	0.0152608361667554	0.0339007317774717
0.381480028844867	0.539690995287933	0.706858999127256	0.857111066740386	0.962186628102151	1	0.139445791598965	0.221478524506913	0.325654248165616	0.443293049522422	0.558648996152965	0.651783662205014	0.0216254119003106	0.0385849235677435	0.0637111422819673	0.0973755183200304	0.13777238203052	0.180456294576879	0.00138957935548938	0.00282114800906354	0.00526134243821464	0.00905386613818276	0.0144020867303355	0.0211939456618355	0	4.99659970456102e-05	0.000147213637626716	0.000320583670167063	0.000602906852283684	0.00102118033515806	0.256248892998571	0.316485920184492	0.357839971825622	0.370396807160555	0.350986169068751	0.304478357987235	0.116922830228968	0.164872841423387	0.212827654339105	0.251503723314123	0.272083415689499	0.269465084641483	0.0238693027024231	0.0384458451521354	0.0566731173878735	0.0764693502933631	0.0944517884591596	0.106797130041945	0.00214914600294801	0.00398293054262488
0.183934744408313	0.400227693707863	0.660280383986153	0.825923829206452	0.783330391657525	0.563303848115702	0.127940486297603	0.32403362617735	0.622210573633215	0.905883083392581	1	0.836993186342922	0.0252391615392239	0.0744368128631814	0.166385077960514	0.281961299910587	0.362280730220582	0.352930797134365	0.00139280045254317	0.00483292961242959	0.0126074934124414	0.0248875986784173	0.0372290823432321	0.0422162423115042	0	6.73526162024615e-05	0.000249543349285755	0.000602003137963087	0.00106449135538283	0.00141204400898011	0.041413327901238	0.143826961433338	0.312327826858011	0.424183893235299	0.360318746818384	0.191426131308072	0.0176549333616882	0.0820619979109309	0.238376568773314	0.433038903246852	0.492012419007136	0.349635842321344	0.005893593077263	0.0367215273555713	0.142715583087707	0.3467897789733	0.527026010867602	0.500943484962068	0.00153068424206992	0.0128803316856432
0.807417088344383	0.903450169430463	0.970156350278435	1	0.989495786773821	0.939878259912673	0.548280419631983	0.653574212232099	0.746987719553671	0.81904353996103	0.861822541106703	0.870393940639819	0.25156496777314	0.321979180824393	0.393643320221068	0.460611601485094	0.51645028039536	0.555236758675291	0.0698595772207913	0.10044509431253	0.134935511554693	0.171349916843429	0.206948385212976	0.238530282906646	0	0.00886392358648102	0.0197672374584953	0.0324399374872254	0.0462820745666613	0.0603699241388282	0.942206481441178	0.820930733410765	0.597462512666856	0.360775480576637	0.177013624509432	0.0652521527532395	0.883004707578015	0.895020103617069	0.759054743616341	0.537241599050523	0.314713611310088	0.148623158269425	0.572684692660782	0.676385640190042	0.667447781865322	0.550148518001077	0.377192630967349	0.212271300880263	0.251776338586674	0.350487242625909
0.441749167769836	0.592805840234793	0.745183562288741	0.877461597375443	0.967847716188412	1	0.0682970011185206	0.101092052641585	0.140167218232211	0.182049693935279	0.22148662786748	0.252417306526681	0.000672768694766168	0.00109839818341285	0.00167983990777842	0.00240652313612091	0.00322943276152511	0.0040595370653052	4.22231690114909e-07	7.60380941166401e-07	1.28269051342929e-06	2.02686476966756e-06	3.00013501056529e-06	4.15978027320182e-06	0	1.66544745681583e-11	4.55205835828747e-11	9.18836620565707e-11	1.60696513550869e-10	2.54699867023634e-10	0.345347344838128	0.276862052069256	0.142931441225102	0.0475170137656291	0.0101724961122912	0.00140237108627895	0.153083443220056	0.136575432404001	0.0784646376523443	0.0290290210262763	0.00691588611258899	0.00106101200549978	0.012938633496103	0.0128460563652962	0.00821312177899927	0.00338145589823345	0.000896512223625937	0.000153061405384405	0.000208514689148774	0.000230385488589782
0.56252670971186	0.701101112910406	0.821954966709793	0.907055036302444	0.942501335503	0.922238228537642	0.427357927648727	0.572844828336929	0.721332570759509	0.854382159263277	0.952552313848567	1	0.226526283393579	0.328998369852533	0.446807194790938	0.569365843630783	0.682000033488436	0.768622343934776	0.0789775085918389	0.128477456835401	0.191451067285107	0.264994596569813	0.342926940526836	0.416279081854402	0.0110221137942529	0.0276180748297296	0.0507552136616253	0.0806023290519625	0.115998614947042	0.154182269408421	0.317397252625794	0.366869382972599	0.382172250242216	0.35898205799781	0.303807572639606	0.231040542700567	0.26603002948477	0.359802641398092	0.437536852033821	0.479666604716	0.474531666895186	0.42358957448379	0.143666200006138	0.230673146443717	0.329357157210918	0.421975983967439	0.487009066122548	0.507125293434861	0.0447931675702861	0.0925199940926312
0.467279489551179	0.667788954056172	0.853739655410869	0.97670208361347	1	0.916319424098829	0.214500263852177	0.362891502669207	0.548464154760395	0.741333173260078	0.896544503727361	0.970305122309569	0.0660046161945281	0.133421233292946	0.23927565693099	0.382731025090993	0.547125710813579	0.699583886181802	0.0124727210494726	0.0321746478145638	0.0700048330116309	0.133650382614158	0.226660680361388	0.342975954496541	0	0.00378408876462962	0.012557861408948	0.0305161649919289	0.0628204108902281	0.113543029101981	0.304766808054153	0.397644659797089	0.458325132264366	0.466800824419809	0.420129743659886	0.334071652479559	0.157881276423604	0.248124424785837	0.343937510200158	0.421014583364256	0.455343610875078	0.435183352361098	0.0575992146336898	0.110028835839701	0.184088366641418	0.271244627107248	0.352717925110795	0.405133428534668	0.0138306845307568	0.0338575084049764
0.000251087406108009	0.016216514795894	0.240709172511243	0.821164719199181	0.643828872498718	0.116014731775738	4.7101543599686e-07	0.00012284051463516	0.00736292945185135	0.10142900756024	0.321126567899508	0.2336645472656	3.40996362476583e-11	3.59112174220424e-08	8.6918662581806e-06	0.000483502213718301	0.00618139395720628	0.018162553410533	9.52727605281239e-17	4.05156700776815e-13	3.9598599621084e-10	8.89486076128761e-08	4.59199075800041e-06	5.44835479965206e-05	1.02728770603503e-23	1.7640883022317e-19	6.96227248829174e-16	6.31515824961499e-13	1.31649733381438e-10	6.3075144583985e-09	1.25794761065883e-08	0.00029531553758558	0.126979061377086	1	0.144241410277515	0.000381067571451226	3.00339488181105e-11	2.51492885435207e-06	0.00385710128568254	0.108347390376895	0.0557439757404289	0.000525290439900938	8.76594586972308e-16	2.61819251192643e-10	1.43227509643893e-06	0.000143507096409158	0.000263355496209317	8.8518382192245e-06	3.127674845314e-22	3.33206845907704e-16
0.00575470706973235	0.0771858287296316	0.430720825436037	1	0.965939811940855	0.38819154065142	0.000901259087496469	0.0184350577717601	0.156881542541304	0.555449494032239	0.818207020500224	0.501450148715909	6.42050235417314e-05	0.00200363951617951	0.0260028529457464	0.140398553563664	0.315391406841132	0.294769794220202	2.05260509037352e-06	9.90708871017144e-05	0.00196127198626478	0.016149295221714	0.0553235297384063	0.0788518032552223	0	2.19978604116044e-06	6.72888160107098e-05	0.00084528627631614	0.00441611999209666	0.00959870680258216	0.467117159983951	0.667855702752609	0.84804911251198	0.956402977488273	0.957948994545512	0.852168356023263	0.231692251968666	0.357873119539943	0.490939741666445	0.598148265792473	0.647248504450533	0.622034988071126	0.0486639704595607	0.081205592099922	0.120349926946604	0.158411698506729	0.185186877226468	0.192271409152988	0.00432824167716774	0.00780282566096895
0.0235057974416988	0.125514028116548	0.391160399486177	0.740859512747813	0.857374482268144	0.606629428781656	0.0276525801996609	0.146484969623666	0.456073815248916	0.863846990289244	1	0.707867413379362	0.0180202491132734	0.0979070502991379	0.306119785049745	0.580519248054289	0.672333694854516	0.475921785177156	0.00593968851899698	0.0369321321601851	0.117743012652761	0.224301572997322	0.260031576955444	0.183824410147252	0	0.00693868537570266	0.0250384511957458	0.0489184287656223	0.0569424742942305	0.0398791361847313	0.0313429602248705	0.112732042081095	0.279616772731978	0.489311261867509	0.606783601848554	0.533690485445832	0.0285365807570639	0.10555140221371	0.268349197626142	0.481057358952677	0.611039882670579	0.550488980377705	0.0176476683400867	0.068601188634128	0.179604615460093	0.330262600981039	0.429846262331197	0.396616629907975	0.00695381645396147	0.0305244599867898
0.803418507539651	0.946469979670359	1	0.947601474770834	0.805340799305444	0.613827346424583	0.430778204164595	0.597565359680237	0.743366581161183	0.82934638789268	0.829842008164638	0.744700188790059	0.102463971945348	0.167598457156451	0.245641872647236	0.322764456837711	0.380288892962336	0.401814595986754	0.0104263340029791	0.020514717458318	0.0357365870642704	0.0555338406041048	0.0772096004143758	0.0961580146557802	0	0.000653476796186787	0.00185883234329763	0.00380773688736377	0.00654347415153102	0.0098214040101393	0.263537121587367	0.303358436073085	0.328451686428247	0.334502326349035	0.320436043945973	0.288730402476311	0.202107130583777	0.255052678707052	0.30272109970921	0.337948587602409	0.354870056276603	0.35051364559105	0.126781229741985	0.1754601241982	0.22833052554857	0.279440736090408	0.321660363337113	0.348264867040563	0.0649595523040157	0.0986885243889704
0.496494086544776	0.709408744371413	0.895656357751725	1	0.987636177426987	0.862818476949114	0.330687205776497	0.513560139021628	0.703736337492691	0.852268918200055	0.912798319582937	0.864741017295121	0.135238609359605	0.230274694730407	0.343852488733808	0.452560083947866	0.526068245868789	0.540518156184631	0.031039708807081	0.0612303201738524	0.101947146391047	0.147387664934485	0.186919901578865	0.208783772338506	0	0.00589989451169184	0.0147817269010324	0.0260584216828913	0.037736742186275	0.0467966279485055	0.146011534393599	0.262248106789878	0.397684549149596	0.512129745536022	0.561207962354266	0.523612207653401	0.263684765933469	0.409444967617088	0.53983374998841	0.605666622809497	0.578631270461359	0.470606717972028	0.269621243557114	0.364703543149164	0.419243590114714	0.410059370732021	0.341198598814696	0.24111109962753	0.15627601767829	0.18456510982728
0.300083460628032	0.407996201266417	0.518110705539083	0.614527608852009	0.680789139539602	0.704427375687255	0.155905423271041	0.234826282531447	0.330357803349673	0.434085044069957	0.532742645237443	0.610678301821251	0.0608740660399767	0.101575557001167	0.158306409831176	0.230441224031763	0.313309983287236	0.397869529186318	0.0178630378889066	0.0330205000264513	0.0570117477631515	0.091938507603662	0.138478684879538	0.194814284313955	0.00393940123080689	0.00806733306876297	0.0154305756651287	0.0275668186083998	0.0459984875252257	0.0716890524661749	0.58084888144427	0.798600659131344	0.957139586170767	1	0.910759749087256	0.723080691757767	0.102669485256435	0.17343596956013	0.255397162079596	0.327847645396818	0.366865757802175	0.357866786895691	0.00181053309473482	0.00375781680394958	0.00679898068354236	0.0107233653282357	0.014743394860837	0.0176702622895374	3.18480294300382e-06	8.1224913136646e-06
0.25080634720837	0.521535284631721	0.826996915727539	1	0.922087723028222	0.648366438527952	0.0458794407061797	0.143272092973648	0.341169617914998	0.619516233517965	0.857848439227918	0.905825355195456	0.00379029658497693	0.0177828706617678	0.0635965494813536	0.173424299459957	0.360624764822631	0.571841323050505	0.000139273670867646	0.000995216936287251	0.005354768876621	0.0219350389062285	0.0685011968591627	0.163121406964693	0	2.289425482386e-05	0.000201513834148196	0.00125151155805814	0.00587759712101836	0.0210240388068451	0.095503162007622	0.1688892096649	0.258817308020553	0.343710999582174	0.395551284285285	0.394476932094943	0.147406306388289	0.239161221287631	0.336258955867315	0.409700133569333	0.432581337924373	0.395802874954416	0.116079746223553	0.172792126568919	0.22289468464732	0.249163522976951	0.241367301990566	0.202619653772712	0.0466372806716768	0.0636936758281928
5.14247610356967e-22	2.37219431430091e-14	2.16781402462341e-08	0.000392452920378036	0.140749509904143	1	7.88763893432709e-31	1.38835833850595e-21	4.84116524180149e-14	3.34419830647368e-08	0.000457644156402599	0.124067377558073	1.86224564334451e-41	1.25074302723755e-30	1.66415201994607e-21	4.38643486802463e-14	2.29046761864717e-08	0.000236935649641214	6.76771586222921e-54	1.73440218865461e-41	8.8054446502196e-31	8.85618240205471e-22	1.76455661258316e-14	6.96495673181443e-09	0	3.70208802188127e-54	7.17174421232479e-42	2.7523054198144e-31	2.09248446145377e-22	3.15153141461912e-15	0.00398839081372011	0.253322063934605	0.900045856479607	0.178884439553002	0.00198882605578927	1.2369078509968e-06	2.73010368742174e-07	0.000397356033284928	0.0323516764231274	0.147343193156765	0.0375387384516519	0.000534989893635232	1.6069330925468e-14	5.35949443165293e-10	9.99922088596745e-07	0.000104357774518749	0.000609255929259914	0.000198971570781748	8.13305419468509e-25	6.21591483131918e-19
0.217607544570899	0.418535089467542	0.643740399563315	0.791849555156848	0.778998644110765	0.612903682483301	0.124645867176343	0.293364898428963	0.55207162599597	0.830842033593482	1	0.962601052897893	0.028162337430616	0.0812266235496061	0.187099666115092	0.344545141880079	0.507381645643222	0.597548205510309	0.00243992062682265	0.00881751381954897	0.0249955829344852	0.0564136587365951	0.101700239668633	0.146569748192699	0	0.000296144059296435	0.00123931514437391	0.00357238423843107	0.00798128790190117	0.0141370837743278	0.306299701197733	0.391517272434571	0.458522510503031	0.49201705085725	0.48373890386047	0.43576553477862	0.215779346195212	0.314496179363712	0.41996574813092	0.513826775857643	0.576009101468957	0.591635287160029	0.0934753807745721	0.155376027290495	0.236597178687761	0.330076244031115	0.421906851999658	0.494111787872158	0.0248588589163656	0.0471750559147139
0.00101241859162718	0.0171870883137448	0.139397505882261	0.540158054802009	1	0.884489017180415	0.000952340449677202	0.0131219068042986	0.0863797747188328	0.271669140228856	0.408208301666601	0.293046577994698	0.000129853374089667	0.00145224411380831	0.00775923140657123	0.019806582643556	0.0241553580649645	0.01407442267653	2.55955118634427e-06	2.32915970511821e-05	0.00010102862566037	0.000209321470649418	0.000207195300476539	9.79810979147268e-05	0	4.68300658842629e-08	1.83359000718447e-07	3.13344350236294e-07	2.50292947195739e-07	9.15386068550088e-08	0.056621854794867	0.0761914411094377	0.0959795980886378	0.11318850163744	0.124961531969892	0.129151964765564	0.0523018244737112	0.0697448169643985	0.0870678220902818	0.101754603923351	0.111327152520203	0.114024658526698	0.0376569463263794	0.0497637623680014	0.0615647267101589	0.0713019401951069	0.0773074563853929	0.0784679065538548	0.021133374523872	0.0276764240323968
6.20670634530748e-07	0.000229834481825946	0.0178655668859465	0.291660905853203	1	0.720082317711082	1.15924466089839e-06	0.000316431290431889	0.0181355365458297	0.218293777880235	0.55183935072574	0.292984295333205	4.00939826702426e-07	8.07324908105034e-05	0.00341153680658841	0.0302768414416779	0.056432774985203	0.0220908592217979	2.54240803744562e-08	3.8167299983638e-06	0.000118925433696596	0.000778190079155297	0.00106943921135158	0.000308664392434171	0	3.31375022883248e-08	7.67953319360668e-07	3.7062217464849e-06	3.75536163651843e-06	7.98916168250089e-07	0.175901585556521	0.463448045113606	0.78026317869634	0.839440519512171	0.577095253738503	0.253520938666702	0.0337726667760538	0.128062198702893	0.310302524357122	0.480461309772577	0.475379326414133	0.300559817840952	0.00166225672456193	0.00907147809015393	0.0316349182576525	0.0704959434536119	0.100385339906751	0.0913450920785219	2.09730640025226e-05	0.00016472958170465
0.410065637661453	0.565231246486469	0.725482959780579	0.86707475228909	0.964970718516657	1	0.0634399087611873	0.0885895843272989	0.115194315483338	0.139478639688696	0.157257956574965	0.165099524831577	0.000267524381037781	0.000378469435561686	0.000498570441723935	0.000611576110254481	0.0006985584779025	0.000742990555591465	3.07507585149993e-08	4.40727964547129e-08	5.88184604601597e-08	7.3094545219649e-08	8.45832861699981e-08	9.11407105261207e-08	9.63473877766232e-14	1.39894953937033e-13	1.8914393725798e-13	2.38128332572452e-13	2.79163083703249e-13	3.04742603346273e-13	0.000341163144397931	0.0129877608228874	0.147539719019928	0.500133698548371	0.505901281848854	0.152703129580876	4.08127798881023e-08	9.53108566878084e-06	0.00066418806203676	0.0138115447138967	0.085702982961419	0.158690934864681	2.36404154122753e-14	3.38668904099172e-11	1.44776487965385e-08	1.84681438211286e-06	7.02992925956805e-05	0.000798511468087991	6.63038716808144e-23	5.82684049837716e-19
5.49727679644375e-23	6.02163816047082e-15	8.72073087098019e-09	0.000231319999992658	0.112381689190284	1	6.90005334846449e-20	9.62372304410534e-13	2.45766426094738e-07	0.0011495399378492	0.0984799108953943	0.154523060772954	5.39647336462501e-19	1.32686170692197e-12	5.97511556082353e-08	4.92820800721324e-05	0.000744481351023066	0.000205987415690021	3.63805879111285e-20	1.57820090968134e-14	1.2532108583218e-10	1.82267014798798e-08	4.85527781165252e-08	2.3688750891123e-09	0	1.6193746018501e-18	2.26754581225629e-15	5.81542174685137e-14	2.7316712419441e-14	2.35016134479539e-16	3.05930042422003e-14	9.16935096749622e-10	3.39377281458973e-06	0.00155115300368223	0.087549609072548	0.610213042141413	4.10705106396547e-08	5.34180614767062e-05	0.00857973444326939	0.170171673444073	0.416800656906092	0.126065781738781	3.53230884756281e-05	0.00199369280783461	0.0138958627714992	0.0119602564650205	0.00127122717887647	1.66852818821786e-05	1.94629123513523e-05	4.76704171100338e-05
0.447599524688977	0.696233674400379	0.909323477456097	1	0.926656248140327	0.723141102857303	0.269651811315039	0.475810666990214	0.700919490731207	0.867616840996503	0.90439672516096	0.794161334068824	0.119590488786671	0.244545267827156	0.40946236327369	0.572250680656676	0.671737949989354	0.663609947989017	0.0345297642409693	0.0907224160386532	0.178105927026417	0.284345167337167	0.377717457396419	0.420601177962298	0	0.0189119418763067	0.0530697970040444	0.102475984409022	0.157428517238816	0.199420547014443	0.146580467307353	0.198611578500127	0.247380349469663	0.284297400261732	0.3019855231183	0.296676010585748	0.148926361595091	0.195312695002434	0.235670470778693	0.262452826196502	0.27013055006578	0.257049380772666	0.117573040705998	0.149965830890739	0.175733107347033	0.189820803456527	0.189251415804849	0.174148021130532	0.0706685842445167	0.0883114904336188
0.178777823417871	0.33281889481865	0.538832966592252	0.759795198881871	0.933641978014389	1	0.173638335229948	0.311885804724027	0.487225421269203	0.662918266185901	0.785997716847893	0.812272800966627	0.110747960857199	0.192377059542164	0.290293282420804	0.38130114121796	0.436302215326307	0.435025770535662	0.0458735705425242	0.0775675682048606	0.11340224754383	0.143994719535512	0.159075417198944	0.152976819148874	0.0115290097666576	0.0196159013210226	0.0281971945173059	0.034832343092911	0.0372033213667701	0.0344071717628934	0.048234820578507	0.125463707557533	0.263393981644557	0.450966339351242	0.631548942788808	0.724093081323341	0.0727907762325411	0.177211860243722	0.350180439904334	0.565235745179318	0.746648718284122	0.807621622256511	0.0471978871028411	0.109161804980627	0.204073331308724	0.311152329751471	0.387975280349647	0.395950211530378	0.0123780944778941	0.0285049570182254
0.803418507539651	0.946469979670359	1	0.947601474770834	0.805340799305444	0.613827346424583	0.430778204164595	0.597565359680237	0.743366581161183	0.82934638789268	0.829842008164638	0.744700188790059	0.102463971945348	0.167598457156451	0.245641872647236	0.322764456837711	0.380288892962336	0.401814595986754	0.0104263340029791	0.020514717458318	0.0357365870642704	0.0555338406041048	0.0772096004143758	0.0961580146557802	0	0.000653476796186787	0.00185883234329763	0.00380773688736377	0.00654347415153102	0.0098214040101393	0.263537121587367	0.303358436073085	0.328451686428247	0.334502326349035	0.320436043945973	0.288730402476311	0.202107130583777	0.255052678707052	0.30272109970921	0.337948587602409	0.354870056276603	0.35051364559105	0.126781229741985	0.1754601241982	0.22833052554857	0.279440736090408	0.321660363337113	0.348264867040563	0.0649595523040157	0.0986885243889704
0.590043511152368	0.772741108274314	0.921310339429743	1	0.98813492001247	0.888903625902833	0.520467259337591	0.678911904110245	0.806223258178525	0.871604184059137	0.857838328124585	0.76862362538223	0.073212435454737	0.0951221499892099	0.112511527178164	0.121152475703858	0.118764861371232	0.105989761085077	0.00163680090112734	0.0021198678274188	0.00249845712861908	0.00268006013320256	0.00261666134587312	0.00232527333691316	0	1.69818963969978e-06	3.01192541338384e-06	3.61864510988356e-06	3.35763362767144e-06	2.29888236364362e-06	0.707998254946053	0.785470704931089	0.835961668884649	0.853495684454433	0.835939593735922	0.785429221781381	0.398253354145028	0.470240231741228	0.532645797347671	0.57878291040843	0.603325133838609	0.603317167793879	0.0902890005018247	0.113464992612568	0.136787282226933	0.158192893027015	0.175503591904485	0.186785458854634	0.00824552138957191	0.0110300988895566
0.0676928812189234	0.203672052150326	0.460578452996731	0.782816163014145	1	0.960117263665275	0.02684595228372	0.0920874579269372	0.237413433880048	0.460038260384523	0.669987389725518	0.733370364952549	0.00448595067027	0.0175434608499786	0.0515648783493672	0.113913582717844	0.189138857990663	0.236031504777217	0.000315751957304533	0.00140814934798973	0.00471891217352905	0.0118850618827288	0.0224978423542329	0.0320083364770583	9.26078485323354e-06	4.75215505844289e-05	0.000181858709188125	0.000522385609286031	0.00112748365592128	0.00182886037982667	0.110455334369305	0.264212000099201	0.483504390524631	0.676909268736184	0.725007810217318	0.594069285657355	0.0152802866194591	0.0546230607183597	0.149382964612719	0.312541676790759	0.500261292744026	0.612587362968802	0.000789663837401605	0.00421900846737809	0.0172432897330058	0.0539144766029708	0.128964892774461	0.23600405806514	1.51407336839046e-05	0.000121645074644107
0.451118789836507	0.598524688368407	0.712056019539437	0.762231848335458	0.734984196335239	0.638026627358151	0.588798661748621	0.781036948953498	0.931026381246422	1	0.96865275682314	0.845866179040119	0.430688658523589	0.576806069962576	0.692256323067975	0.747342413771714	0.726674493568333	0.636112633631531	0.166735816735525	0.231465564974309	0.283241696308322	0.308811512138103	0.30104520171551	0.26214616975947	0.014710396314087	0.0314231657743229	0.0449524623443936	0.051852832957747	0.0502041325118202	0.0404743658976728	0.0939048164790068	0.155621902287255	0.209400981942453	0.23701713777005	0.2279203584324	0.185666112400689	0.279231012426659	0.398484042916654	0.48436669256237	0.505651815143753	0.454028679154844	0.349276499795975	0.355348159616408	0.468688263784714	0.529630515223989	0.514981921738778	0.430473650322234	0.307186352706875	0.213030545411024	0.264617082829717
0.727416801604019	0.896597871985248	0.996939259089373	1	0.904881490670728	0.738652844809326	0.431905898421197	0.600027059678551	0.751957242367486	0.850097176119623	0.866966313600453	0.797617768507139	0.10485727126872	0.164278763783061	0.232098965203291	0.295769433286418	0.33998278384866	0.352532323899363	0.0102390052500173	0.018235948600142	0.0291577270761376	0.0419646795368508	0.0544254625088215	0.0636386619181098	0.000202767275736232	0.000624390393801875	0.00129769609842981	0.00223837872059299	0.00337070727036185	0.00451022064569234	0.163050842543002	0.221956445142239	0.282109278863654	0.334809294764843	0.371040573169044	0.383968330596274	0.0733536752064731	0.110726090222238	0.156011259382975	0.205223169678163	0.252060721214441	0.289077971679947	0.0185769992916121	0.0311923953229419	0.0487992691417944	0.0712121844144311	0.0969844658172157	0.123302371297266	0.00250023902494391	0.00482032365693319
8.26457118563021e-06	0.00407477122811846	0.201540867092811	1	0.497752973190466	0.0248544817102339	3.59740971794731e-10	2.00847872216903e-06	0.00112491977774906	0.0632052065833163	0.356255143641118	0.201440326783856	1.62437963999005e-16	1.02697363548664e-11	6.51340430963517e-08	4.14413376693234e-05	0.00264506579340292	0.0169362079875985	7.60874845178749e-25	5.44727635758335e-19	3.91221376764109e-14	2.81866024901959e-10	2.03722909494121e-07	1.477113933228e-05	3.69714910094231e-35	2.99728181343217e-28	2.43761532800441e-22	1.98874797866942e-17	1.62768857803086e-13	1.33641045991091e-10	2.98979588867977e-13	7.33097970007531e-08	0.000560689759185107	0.133759107211249	0.995323433926576	0.231017685004735	3.99999568835889e-06	0.00540306549003769	0.22764654870634	0.299172754302179	0.0122637457850989	1.56806611334461e-05	0.00357009979253827	0.026565701964863	0.006165983621216	4.46399364740571e-05	1.00805655834054e-08	7.10045797682165e-14	0.000212571011064246	8.71375229867297e-06
0.300083460628032	0.407996201266417	0.518110705539083	0.614527608852009	0.680789139539602	0.704427375687255	0.155905423271041	0.234826282531447	0.330357803349673	0.434085044069957	0.532742645237443	0.610678301821251	0.0608740660399767	0.101575557001167	0.158306409831176	0.230441224031763	0.313309983287236	0.397869529186318	0.0178630378889066	0.0330205000264513	0.0570117477631515	0.091938507603662	0.138478684879538	0.194814284313955	0.00393940123080689	0.00806733306876297	0.0154305756651287	0.0275668186083998	0.0459984875252257	0.0716890524661749	0.58084888144427	0.798600659131344	0.957139586170767	1	0.910759749087256	0.723080691757767	0.102669485256435	0.17343596956013	0.255397162079596	0.327847645396818	0.366865757802175	0.357866786895691	0.00181053309473482	0.00375781680394958	0.00679898068354236	0.0107233653282357	0.014743394860837	0.0176702622895374	3.18480294300382e-06	8.1224913136646e-06
0.0212133342083422	0.129633857988869	0.445864204462517	0.880297374492527	1	0.653739435668969	0.0215727840590947	0.126899129711057	0.420406296108368	0.799502435790676	0.874781462876487	0.55078179560259	0.016920310815875	0.0965149385925012	0.308317146147557	0.564895177496347	0.595333266059283	0.36093917220252	0.0101519754631236	0.0569409035751019	0.175766725799315	0.310397179456949	0.315075756464228	0.183848347848701	0.00450681256794689	0.0259014929985866	0.0777252412387109	0.132463608045756	0.129492962561431	0.0725933549843146	0.121255444483957	0.293713330452172	0.52315334768799	0.686274576813236	0.663266661112679	0.472262771751916	0.0811319628987491	0.234309834277369	0.496765889292886	0.775409448664701	0.891696134784751	0.755551137173826	0.0294979758012333	0.10244649705747	0.259037840950003	0.481378384372565	0.658747413715267	0.664140800752774	0.00543853426575375	0.0242010590293217
0.276642494377648	0.459525282338518	0.673461128116105	0.870820403101716	0.993476810692582	1	0.189160538512108	0.308195136351819	0.443030230748112	0.561893165724746	0.628763226819552	0.620774089617663	0.0395487989305343	0.0632032020672595	0.0891156447729322	0.110861313249339	0.121679700364838	0.117833444381711	0.00252664122637788	0.00396157470762382	0.00547952230398908	0.00668650567187395	0.00719863137933272	0.00683751899716556	4.74660706071711e-05	7.40346011718399e-05	0.000101128955281164	0.000121421307421932	0.000128325610859736	0.000119421890904458	0.522837359918079	0.587644915726095	0.594994130466415	0.542699866057536	0.445919058818333	0.330066550951966	0.1980263747198	0.260314287808279	0.308263385458881	0.328847871611713	0.31602201570506	0.273582818355566	0.0178659919647311	0.0274690430386364	0.0380453293189541	0.0474683864438902	0.0533524797479348	0.0540197355713522	0.000382103866543757	0.00068864900640134
0.31630137280635	0.450423001291025	0.594409871090697	0.729846307103534	0.835469295262829	0.892520425002327	0.444106548629189	0.601872170972833	0.758547705632359	0.891108525956127	0.976917047419653	1	0.384403833316977	0.499905273834955	0.604489175996057	0.681136627620429	0.715951411538817	0.702267089498172	0.201816094007487	0.254048534803968	0.296098225091503	0.320596275161047	0.322922310498449	0.302625998161648	0.0546096630519912	0.069016506015598	0.0788212897710056	0.0822148664248423	0.078543335634687	0.0685135442106048	0.59857130633339	0.694949235601823	0.773602737679416	0.826091823886967	0.846446316071545	0.832282794036856	0.454421980003181	0.562792699290729	0.667363232230964	0.758528583826259	0.826905122461595	0.864909253381688	0.23248257359324	0.310282966282845	0.394415900354671	0.47904380198316	0.55696097939942	0.62054875972042	0.0714555072163512	0.10848375084211
0.236073519052196	0.484319813106159	0.78021623844745	0.992948561230806	1	0.796988462220629	0.200296663338958	0.42509461482789	0.706922456150639	0.928129296924673	0.964088280917741	0.792491996169681	0.102127682703927	0.227640372628548	0.392816407566815	0.533050236650696	0.571308487326028	0.483956286697466	0.0284062152084098	0.071620607832297	0.131215847778311	0.185553225720358	0.205633754983595	0.179134245223146	0	0.009176300967206	0.0224176080164898	0.0353103362275853	0.0411957839129629	0.0364949921364793	0.08243250686152	0.184163849080985	0.310959093609864	0.404667096622751	0.407927457170571	0.318574448901415	0.104228098988388	0.233332796738423	0.397120856035444	0.521975415195365	0.532038758956306	0.420628506854288	0.0846161131318834	0.193168287468697	0.333309400978261	0.4433642978209	0.456989119996335	0.365142204234097	0.0429549275409351	0.103425860279386
0.508000362891724	0.729973472803447	0.914679270000254	1	0.954062060714097	0.794255145536598	0.455245643991002	0.676863402402866	0.87733886312104	0.992116246015467	0.979030280897543	0.843057687349055	0.194904493903062	0.301036270783608	0.404389831008582	0.473371836318986	0.483205987520146	0.430154327829417	0.0374751214171028	0.0618815652841163	0.0872853077056261	0.1063879973126	0.112523194847835	0.103372305366924	0	0.00269749992129576	0.00568234519287431	0.00815809198681184	0.00929095822887886	0.00865752468721823	0.278055113430968	0.406445661318498	0.519837468454271	0.582382497490252	0.571728008435985	0.491797555169913	0.299493458274423	0.457155683558156	0.61056051620944	0.714334874424224	0.732451944147744	0.658244563684977	0.174578522965096	0.279394567300718	0.390390248249312	0.477375993057398	0.511331240025126	0.479880147009569	0.053374255747185	0.0911724171784289
0.878296487658367	0.98482011072918	1	0.919539659573607	0.765716565682086	0.577420266092831	0.52670489946126	0.685320252057471	0.807506582447587	0.861639455114375	0.832592154580985	0.728561409015639	0.0756159051139214	0.114178493459414	0.156122013245828	0.193313368464057	0.216761281150781	0.220102668797533	0.00257937498263219	0.00453519983934255	0.00720807621724647	0.0103658569341541	0.0134938202690998	0.0159033875350428	0	2.21210857524518e-05	5.87373846386246e-05	0.000112218374936193	0.000180348750480105	0.000254452379859947	0.241950760622648	0.345556292335926	0.434621908491203	0.48140211231014	0.46957915145027	0.40337953581571	0.148459606563909	0.239293050018151	0.339661698068589	0.424584430075876	0.467396101482752	0.453117126679673	0.0762674150938299	0.138742540094184	0.222258074166055	0.313544692468806	0.389530948505833	0.426174788181781	0.0327983492866417	0.067348946974531
0.441749167769836	0.592805840234793	0.745183562288741	0.877461597375443	0.967847716188412	1	0.0682970011185206	0.101092052641585	0.140167218232211	0.182049693935279	0.22148662786748	0.252417306526681	0.000672768694766168	0.00109839818341285	0.00167983990777842	0.00240652313612091	0.00322943276152511	0.0040595370653052	4.22231690114909e-07	7.60380941166401e-07	1.28269051342929e-06	2.02686476966756e-06	3.00013501056529e-06	4.15978027320182e-06	0	1.66544745681583e-11	4.55205835828747e-11	9.18836620565707e-11	1.60696513550869e-10	2.54699867023634e-10	0.345347344838128	0.276862052069256	0.142931441225102	0.0475170137656291	0.0101724961122912	0.00140237108627895	0.153083443220056	0.136575432404001	0.0784646376523443	0.0290290210262763	0.00691588611258899	0.00106101200549978	0.012938633496103	0.0128460563652962	0.00821312177899927	0.00338145589823345	0.000896512223625937	0.000153061405384405	0.000208514689148774	0.000230385488589782
0.0992544302999768	0.341854676967882	0.738338119319687	1	0.849331114963834	0.452361609788248	0.0380060890183808	0.160642281180871	0.425762327951213	0.707623203343289	0.737511038675314	0.482021952571986	0.00774575452216137	0.0401910251146203	0.13072310465827	0.266613489522633	0.340987976618764	0.273480458616064	0.000836794758293157	0.00535045868148761	0.0213673687942159	0.0534833497872697	0.0839414637756767	0.0826140281064321	4.39945043686302e-05	0.000375226343807055	0.00185574765432025	0.00570888756659992	0.0109990355456417	0.0132847308382943	7.63411647686552e-06	0.00146755223377387	0.0338288030534732	0.14905898869639	0.125900307090536	0.0203826483762393	3.8248774027196e-05	0.00531960513708875	0.126687563814754	0.577940885727705	0.505435333792224	0.0847372062750316	5.07044064294367e-05	0.00710887500846033	0.175257268877026	0.827815749898363	0.749596729349872	0.130123220324788	2.17392986785063e-05	0.00350646568274548
0.612807013514277	0.741779981234517	0.857074066028079	0.945264950634533	0.995132161732596	1	0.39680815867111	0.504132920174014	0.611365775323471	0.70769965142828	0.78196757861359	0.824746501490917	0.0515776475056707	0.0687783118665694	0.0875443992592926	0.106363848681259	0.123352987810497	0.136551323681152	0.00133919904712401	0.00187709001019028	0.00251000666637198	0.00320265352078675	0.00389982013964859	0.00453221126953304	0	3.30756940800916e-06	7.47419152154635e-06	1.23902834935848e-05	1.77868149908182e-05	2.32383351116018e-05	0.317080040929924	0.479852354303522	0.632025023788092	0.724518799031495	0.722859801999189	0.627693334630657	0.110752229670578	0.195113066118019	0.299159907756205	0.399215314403674	0.463659491960925	0.468683625527856	0.01359835508972	0.0278939597934675	0.0497916484504763	0.0773510347722038	0.104581244114429	0.123062356588051	0.000580669813385894	0.00139597915416364
0.000582060114085857	0.00850314175566969	0.0684523596400918	0.303665081265249	0.742332908405563	1	1.61288653055677e-05	0.000447664968461064	0.00684699073057751	0.0577090325362929	0.26803115300251	0.686000106229893	2.10320040759282e-07	1.10911104114034e-05	0.000322299341191392	0.00516108602639247	0.0455428496607689	0.221460732390392	1.2869602928448e-09	1.29310289130881e-07	7.13949090398269e-06	0.000217213474016784	0.00364169436112009	0.0336447764170332	0	7.05792225754057e-10	7.44221367721844e-08	4.30209928867595e-06	0.000137036147543447	0.00240539789556276	0.0521479217003741	0.118149206846448	0.219601967991905	0.334852277115389	0.418872546548321	0.429855164625195	0.0270409603997134	0.0570538056594541	0.0987549188176608	0.140231140363749	0.163358526248112	0.156117202085078	0.00194943683462045	0.00383036689338889	0.00617423554461199	0.00816465096662717	0.00885734712413419	0.00788281471003983	1.95388091664223e-05	3.57518102093008e-05
0.215331217758457	0.387345914371584	0.605736444967787	0.823496861930772	0.973271509275358	1	0.0563727928178351	0.12510645229848	0.241366390901873	0.404823159969515	0.590264864706715	0.748207619790989	0.00553057248746546	0.0151466695053679	0.0360549619721231	0.0746067015136796	0.13420680516692	0.209875321551212	0.000200806540751847	0.000684934980371122	0.0020166581502237	0.00515233629161952	0.0114375367174819	0.0220686737412368	0	8.89614271677429e-06	3.95939017658791e-05	0.000130730121140558	0.00036279888983374	0.000867386280452156	0.0902025456501248	0.161752446504229	0.25475243365621	0.352389571071866	0.428120167464993	0.45682150621243	0.0276383750873819	0.060191169195012	0.115127083305216	0.193399564114808	0.28534474067781	0.369761632590524	0.00554642238934979	0.014672915798533	0.0340854587667836	0.0695394756877155	0.124601087953118	0.196086061042237	0.000727086842577177	0.00234140868224645
0.110385309910779	0.300913985637585	0.59124898209647	0.837327549484673	0.854707069648376	0.628834199903314	0.112904533507224	0.283728804496588	0.51391632888505	0.670931754490381	0.631336965537121	0.428194447458983	0.0676556355519029	0.156731749469496	0.261701930195151	0.314958846816628	0.273210659018507	0.170819878022692	0.0237513923347868	0.0507227781598855	0.0780753487270291	0.0866207170039898	0.0692670285099855	0.0399234699965903	0.00488502360939057	0.00961704352602625	0.0136462535911333	0.0139566836585364	0.0102884031469233	0.00546651637738488	0	1.10968576901995e-09	3.57219274205421e-05	0.0264714063449252	0.451571703054505	0.177330728906953	1.60772796090326e-13	7.2962853064656e-08	0.000758508236029685	0.181520785942836	1	0.126818090864709	7.99419089274144e-12	1.16598367033712e-06	0.00391448729855108	0.30252751655701	0.538223245320922	0.0220428422752474	9.61545707464421e-11	4.52868688670072e-06
0.0172497013825221	0.0743944096937063	0.231868329818351	0.522257978938005	0.850102456492552	1	0.00128640854133713	0.00870508774209878	0.042570406005261	0.150447403006124	0.384241345380649	0.709195589417409	4.82432071307159e-05	0.000512308484378251	0.00393102143118028	0.0217979791475213	0.0873512138999801	0.252967133216151	9.01649187963836e-07	1.51561461767513e-05	0.000182564511771968	0.00158846548615508	0.00998770141824971	0.045383101136683	0	2.17132449727294e-07	4.25617094844107e-06	5.8211863882942e-05	0.00057436555764354	0.00409501529654594	0.123965005912965	0.213739995858337	0.312842622125642	0.388704413159188	0.409983577103172	0.367085207765878	0.0231856992956473	0.050941683766142	0.0950122875967394	0.150431806486141	0.202186891590556	0.230685210726456	0.000969035437545203	0.00271307304140815	0.00644814896123358	0.0130095287922931	0.0222813414866685	0.032394738018335	9.04178091191455e-06	3.22803417738326e-05
0.25511840318771	0.519497082882061	0.818918272504422	1	0.946093167244899	0.693465037777294	0.212031411010164	0.453946947970472	0.752147311437335	0.965313390227715	0.959843966039333	0.73943160052819	0.0759975274607959	0.171663631890299	0.299312955996624	0.403899684226394	0.422110396455687	0.341677417645007	0.0112122042658373	0.0275702544290205	0.0510959547283784	0.072752683489927	0.0799797949987743	0.0679470947914356	0	0.0012099533389908	0.00307906765643687	0.0049859358686412	0.00588073948058642	0.00517363172948403	0.0347403971396751	0.0359718509116196	0.032364752311655	0.0252732920583377	0.01706656711698	0.00986918082195995	0.0377786590862366	0.0455863782766984	0.0478189821181284	0.0436218522397202	0.0345798675611026	0.0237619331635355	0.0319394673257706	0.0449479800731453	0.0549228932485005	0.0583658745080181	0.0539631415621837	0.0433855455288955	0.0209202619583916	0.0344742629508749
0.00679896512935155	0.0399017100753515	0.158981120063614	0.431078723074844	0.79573119892072	1	0.00993759253719305	0.0514323630956507	0.180894109427098	0.433030299591734	0.70569628923519	0.78296408404624	0.00448371103288301	0.0205394890928919	0.0638111963432136	0.134878459993755	0.194066358474088	0.190091675084842	0.000605857231092491	0.00252168618199428	0.00695809023869932	0.0130054002673681	0.0165268939546464	0.0142884229699778	1.10316763374075e-07	7.05190514837314e-05	0.000209588358687353	0.000362993694903322	0.000410398814556292	0.000306835899662542	0.0196088319660342	0.0815503006447783	0.230209247944268	0.44140866327767	0.574951153056608	0.508747856439128	0.0270314315463612	0.117401490693998	0.346175562760332	0.693361699290652	0.943411397161657	0.872021748174464	0.0100420114753301	0.0456208597307384	0.140555722802097	0.294097889507153	0.418016602270089	0.403619961227373	0.000984465898765949	0.00476458031104542
0.441749167769836	0.592805840234793	0.745183562288741	0.877461597375443	0.967847716188412	1	0.0682970011185206	0.101092052641585	0.140167218232211	0.182049693935279	0.22148662786748	0.252417306526681	0.000672768694766168	0.00109839818341285	0.00167983990777842	0.00240652313612091	0.00322943276152511	0.0040595370653052	4.22231690114909e-07	7.60380941166401e-07	1.28269051342929e-06	2.02686476966756e-06	3.00013501056529e-06	4.15978027320182e-06	0	1.66544745681583e-11	4.55205835828747e-11	9.18836620565707e-11	1.60696513550869e-10	2.54699867023634e-10	0.345347344838128	0.276862052069256	0.142931441225102	0.0475170137656291	0.0101724961122912	0.00140237108627895	0.153083443220056	0.136575432404001	0.0784646376523443	0.0290290210262763	0.00691588611258899	0.00106101200549978	0.012938633496103	0.0128460563652962	0.00821312177899927	0.00338145589823345	0.000896512223625937	0.000153061405384405	0.000208514689148774	0.000230385488589782
0.337305699197177	0.598712074838399	0.860026904664473	1	0.941255250839919	0.717174446665606	0.181184516626093	0.365473230081466	0.596335090098108	0.78750543589125	0.841811540475587	0.728428203826498	0.0492475156013527	0.113287731430464	0.210223474535994	0.315441511980065	0.383005527424831	0.37638272412136	0.00644024293488577	0.0175154916384533	0.0373788954550433	0.0639883061156348	0.0883905944810842	0.0986994298796527	0	0.000958955764324903	0.00297294246402971	0.00620729379980389	0.00999466178680565	0.0127977273274233	0.300560167471814	0.348757371896795	0.388784103683517	0.416385146668992	0.428438235117422	0.423534952639822	0.183065945874492	0.22240863990286	0.259570474876063	0.291030653450544	0.313483066747157	0.324405408911555	0.060652697007879	0.077229467356674	0.0944266408262535	0.110883667772597	0.125069761818775	0.135512330824278	0.010635649808741	0.0143136758544962
0.604078748720132	0.811983894305315	0.96042923296641	1	0.916604622778896	0.739507343073881	0.32606372968994	0.506577647005714	0.691606441290257	0.830694874307011	0.878193742296588	0.817248687376263	0.113414815003606	0.205465931523452	0.32500969723018	0.451103897426521	0.550446327194472	0.590938096092305	0.0232676894974407	0.0522467691648856	0.0979632858614374	0.158661749941177	0.224477167580113	0.278620137277674	0	0.00576076813242445	0.0165890301686037	0.0340054039090319	0.0576370627194801	0.0839530395164055	0.481520045516126	0.544973895309877	0.587668233191305	0.603839169522908	0.591228329402882	0.551600351737868	0.333302769544415	0.405829256770593	0.470635577094943	0.519958719921264	0.547335766425206	0.548992029622886	0.161157376407319	0.211662644795161	0.264409195880827	0.314406436305103	0.356029250363017	0.384034777073436	0.0529210735309789	0.0759270501509482
0.408854011639576	0.564561191171704	0.725182437709358	0.866975098652604	0.964952078369423	1	0.230132167437436	0.347250565525762	0.486629242751694	0.63419051537726	0.769122123213233	0.868302902424703	0.0959914624453326	0.159599884273392	0.245026948539766	0.348861281878937	0.461561048580438	0.568037627219759	0.0279136990170605	0.0532244525347669	0.0911466641980086	0.143039266724272	0.207427126588861	0.279005022315642	0.00329523985766887	0.0107371689941712	0.0230920005508993	0.0419269394555383	0.0681803948899987	0.101418768532998	0.275974674630997	0.363050304923624	0.44092483962965	0.494702053453509	0.512900799026855	0.49143856248769	0.148792290098636	0.221411633832012	0.303358866767389	0.383462033924659	0.44763272141326	0.482791604963003	0.0587322303812683	0.100348725801333	0.15620716714774	0.223251562692517	0.293963662896006	0.357201155167703	0.0151221569484324	0.032188288696861
0.0837545495856398	0.221084124668332	0.460289721696105	0.755839504603368	0.978931929492302	1	0.0290632777227642	0.0811693828058493	0.178798716118643	0.310642677372519	0.425679206491142	0.460074696535579	0.00203813077110581	0.00602254533478289	0.0140362537260831	0.0258015939560254	0.0374081585221085	0.0427770338664951	2.88704583346106e-05	9.02925239326389e-05	0.000222671019434383	0.000433083325044773	0.000664346774110239	0.000803783813595457	6.7698273284095e-08	2.58631528396491e-07	6.98949318076035e-07	1.45416354868446e-06	2.36946307909367e-06	3.03734141386448e-06	0.0178350502088004	0.0991071934388292	0.327249615524269	0.642090812968784	0.748612610953233	0.518634253200811	0.00266171732706674	0.0219117309342674	0.107184726209418	0.311553261791457	0.538114941298336	0.552282358401095	0.000137209182514903	0.00167348382073968	0.012127266432353	0.0522209478272465	0.133619432870362	0.203159819673893	2.42881133179538e-06	4.41369824758857e-05
0.0306089253843366	0.132200587643042	0.369888458014482	0.670440537001761	0.787230373418804	0.598818914877958	0.00196989581198419	0.0163173798382888	0.0875607918747235	0.30438344573677	0.685463712719003	1	1.52194668404941e-05	0.000241784529883512	0.00248833949569228	0.01658986472491	0.0716519720338525	0.200477455675395	1.41145943701684e-08	4.3009665700549e-07	8.48927411863714e-06	0.000108548969798676	0.000899151509330038	0.00482494242693041	0	9.0275815271367e-11	3.47533216178388e-09	8.52631995556321e-08	1.35455971980362e-06	1.39405443475634e-05	0.0940429786090166	0.102744445519861	0.107770963238658	0.108531701423	0.104935610448638	0.0974093421372099	0.0726074671200162	0.084323011983132	0.0940204596721933	0.100649139075449	0.103444926110169	0.10207508685301	0.0463206661962351	0.0571837284415445	0.0677768803265253	0.077126232394363	0.0842624521214114	0.0883847840535755	0.0244178210257359	0.0320433139657184
6.8874575932178e-05	0.0125425368780452	0.305984251051813	1	0.437812507706779	0.0256781403246037	1.80509001550941e-09	4.18140034058506e-06	0.0012975732242014	0.0539422725066456	0.300409623359397	0.224122615252238	2.16591584968605e-16	6.3820602987648e-12	2.519227947434e-08	1.33217496101746e-05	0.000943718146859427	0.00895592781466024	1.18983594265085e-25	4.45967124930132e-20	2.23926682077815e-15	1.50624661434543e-11	1.35729284869944e-08	1.63846918017801e-06	0	1.4267487001652e-30	9.11269876237876e-25	7.79711051934802e-20	8.93732610580443e-16	1.37236223357317e-12	0.188015515073557	0.22430891520114	0.242264306347657	0.23687672055285	0.209674387170999	0.168019014981582	0.156750547849474	0.217108486346123	0.272229122373817	0.309017032770408	0.31755598655707	0.295425678950647	0.0296475556884847	0.0476728934261155	0.0693975567871998	0.0914548837005449	0.109108773558722	0.117842649357298	0.00127213489949804	0.00237481985376591
0.554876286027527	0.727422502174904	0.87824862580717	0.976536651020198	1	0.943087195240591	0.188100880772506	0.279012169838013	0.381148729832498	0.479518672537164	0.555592823212473	0.592854266750434	0.0186769985662046	0.0313486311605198	0.0484562457888324	0.0689780965214025	0.0904290106816922	0.109179681035037	0.000538917017646644	0.00102752611496355	0.00180043815787595	0.00290261817337106	0.00430769058362935	0.00588625398746198	0	5.32141705149713e-06	1.50642573805837e-05	3.12620492451773e-05	5.56095259570091e-05	8.8480363854804e-05	0.47996366115049	0.552252580667631	0.598916661626223	0.612201423128239	0.589822840608673	0.535609321721778	0.222218623369844	0.279422784702643	0.331163116501857	0.369931340897536	0.389492803924686	0.386524428337534	0.0367115254921682	0.0504484150302783	0.065341078402533	0.0797665957380818	0.0917810581164589	0.099536640462273	0.00216015668859166	0.00324621418436608
0.398472422068483	0.600708590191356	0.764977114556988	0.822986343249365	0.748007217628337	0.574348395306205	0.228211004613284	0.425360144953727	0.669531215552923	0.890233527572734	1	0.94901215016977	0.0601822008819007	0.139049890684681	0.270772483790106	0.445115064341042	0.618014632706346	0.724873195823835	0.00700791867651958	0.020706947456548	0.0503473216151779	0.102649674931255	0.176380152159335	0.255816673126362	0	0.00105902092395589	0.00397412963418313	0.0106060974650157	0.0229540433045826	0.0414438590070862	0.181725773689996	0.286812064054906	0.398521420323531	0.487611654093449	0.525415145667784	0.498595477159844	0.108320498223239	0.195917609886526	0.311812045768404	0.436914631637286	0.539106689687889	0.585819080485126	0.040845875173717	0.0848909540458914	0.15491802973159	0.248702097170303	0.351471673142995	0.437372514325047	0.00953389565670193	0.0231428143277094
0.263533008764291	0.469264043869557	0.709115865375452	0.9099175564692	0.991669027822216	0.917985856825826	0.227270243720561	0.420930140645158	0.66143357926614	0.882489321122425	1	0.962486792932191	0.0868308942172863	0.167882258116924	0.274734058537113	0.381382561515769	0.449457262798009	0.449788180076982	0.01396781761907	0.0290569492252653	0.0501151755890023	0.07275816947809	0.089368350820162	0.0930306987498019	0	0.00125003070120655	0.00309263519057831	0.00521439600829886	0.006956912375479	0.00762056900614635	0.117528469486108	0.277603076515018	0.517962892112952	0.765343752012531	0.89620233092266	0.831812953244746	0.0674063484134321	0.179508192659862	0.376289843982719	0.624078359984605	0.820025589254179	0.853998296130341	0.0271367297519526	0.0824879750365851	0.194894507962122	0.363179159872638	0.535678741759374	0.626018570266499	0.00718184509948148	0.026506261194657
0.31630137280635	0.450423001291025	0.594409871090697	0.729846307103534	0.835469295262829	0.892520425002327	0.444106548629189	0.601872170972833	0.758547705632359	0.891108525956127	0.976917047419653	1	0.384403833316977	0.499905273834955	0.604489175996057	0.681136627620429	0.715951411538817	0.702267089498172	0.201816094007487	0.254048534803968	0.296098225091503	0.320596275161047	0.322922310498449	0.302625998161648	0.0546096630519912	0.069016506015598	0.0788212897710056	0.0822148664248423	0.078543335634687	0.0685135442106048	0.59857130633339	0.694949235601823	0.773602737679416	0.826091823886967	0.846446316071545	0.832282794036856	0.454421980003181	0.562792699290729	0.667363232230964	0.758528583826259	0.826905122461595	0.864909253381688	0.23248257359324	0.310282966282845	0.394415900354671	0.47904380198316	0.55696097939942	0.62054875972042	0.0714555072163512	0.10848375084211
0.166774305142582	0.418377920860728	0.756645052500693	1	0.968773218414249	0.687760523527776	0.161077406204645	0.403270751699987	0.727391641157339	0.958596500853855	0.925908695874589	0.655279532430381	0.0919846809906001	0.234483973091595	0.424308832121126	0.558558629276354	0.537795881557038	0.37850121249767	0.0281490242904951	0.0793960126732635	0.147347329959221	0.194989236064235	0.186977910224597	0.129671075564005	0	0.011264945612309	0.0261325600673869	0.0364654618983285	0.0345860454035	0.0219854618484337	0.227242322280441	0.361515604098959	0.452874742318791	0.448417542519372	0.350898110981998	0.216085307731181	0.222990004570005	0.38922844319285	0.534402020212972	0.580073140145734	0.498255317908809	0.338049149410977	0.139890839512627	0.270425983017387	0.40821585278687	0.486036158616508	0.457615809013207	0.340438642821411	0.0537441584348361	0.119249494349101
0.101701176822705	0.241934591482237	0.468970024378923	0.74075794800408	0.953442152315341	1	0.0426936679506255	0.118887639896297	0.269749786846068	0.498727328358614	0.75136339577602	0.92240975866583	0.0105523814266025	0.0344092269294381	0.091393529004031	0.19778810058829	0.348786771666534	0.501191402980556	0.00153015331019512	0.00586048921328147	0.0182345773500848	0.0462005238358071	0.0953688960402251	0.160409506948799	0.000123676695638982	0.000581148868034003	0.00213647947920513	0.00635068345200687	0.0153547192705461	0.0302366372880109	0.228304019521635	0.331883826603921	0.433187903229224	0.5076744740391	0.534211906974825	0.50473236165935	0.227237017668377	0.28104758898379	0.312103743715917	0.311198057169637	0.278607978470854	0.223958995428144	0.0620527208568955	0.0652967571888109	0.0616930659765278	0.0523352052566177	0.0398621246903735	0.0272600526272734	0.00464217647039374	0.00415516521742666
0.130891519821054	0.285118006591773	0.508255215322611	0.741532045472388	0.885489640066502	0.865459698711426	0.0621893871502421	0.161857358827595	0.344651237701615	0.600601989315957	0.856622879794783	1	0.013589934955852	0.0423539326072927	0.107793380905772	0.224409346960827	0.382316469206405	0.533078191148046	0.00131729199945396	0.00506256851416851	0.0155062276625278	0.0386402797130765	0.0786829969958092	0.131072585882575	0	0.000221406487283358	0.000972611627529211	0.00301462827846537	0.00741793543298854	0.0148179285625637	0.0181723750463342	0.06883149201332	0.194869409070825	0.413012418341112	0.655513857855806	0.779170481411788	0.0241821812045894	0.0867814170785094	0.232903611038624	0.467987027521734	0.704208439776893	0.793602805926509	0.0174420383509283	0.059385399967791	0.151135531877655	0.287942296380165	0.41080483648948	0.438925751452373	0.00679976420550834	0.0220358423491026
0.148592294520577	0.363366535037457	0.656322546690467	0.875616704447291	0.862849799579858	0.628030610219957	0.0520901445438357	0.171764108787309	0.418341468668929	0.75258105691363	1	0.981456786741933	0.00472984614571453	0.0210326332015294	0.069075863823767	0.167562308586701	0.300226610903333	0.39732515619967	0.000110608291111126	0.000666537543105337	0.00295403053095819	0.00966400519421726	0.023349228774369	0.0416677621602274	0	4.80469178765147e-06	3.20621879714951e-05	0.000143726815038367	0.000469762903565532	0.001131338423137	0.059704233839373	0.0929082228221667	0.124453580417352	0.143504436406928	0.142438735210365	0.121701444170506	0.0202980784732336	0.0395504548478195	0.0663359816382065	0.0957746061044527	0.119029882185096	0.127340447706764	0.00376316544201253	0.00918187171030315	0.0192834584427714	0.0348605177094168	0.0542480475618871	0.0726671164939898	0.000379946061169456	0.00116202917155364
0	0.000476334916378221	0.0121774048330618	0.127405070505614	0.553684293090071	1	8.90443003921945e-05	0.00342296891539353	0.0504047794538645	0.307846079956639	0.781313329835912	0.824120527674982	0.000474911680422691	0.00996307381624968	0.0855569692038305	0.305154060280061	0.452311776576962	0.278630494498293	0.000977865303114123	0.0118803535718664	0.0595727607591245	0.124091735520221	0.107419672137521	0.0386413300046281	0.000817698912366106	0.00580708614659165	0.0170124395609824	0.0206965528550041	0.01045946266332	0.00219136534412804	0.0492983041649132	0.125405244026208	0.243163277735903	0.359417658950348	0.404972213327131	0.347837555342225	0.0531035458845458	0.123379936428129	0.218508574550148	0.294993342719748	0.303584842066922	0.238161963033989	0.0324962218292635	0.0689629712602971	0.111555166770231	0.137555510577722	0.129296486293895	0.0926433735158568	0.0112939903429565	0.0218960447330049
0.00933679081689506	0.050225759963025	0.185896481576405	0.473403682316633	0.829483798859684	1	0.000554703290631651	0.00488693345147115	0.0296228559156304	0.123547266806558	0.354531770907354	0.699991862708568	1.61461501625404e-05	0.000232985872814734	0.00231296151660944	0.0157986726858581	0.0742486205150404	0.240088835269562	2.28719166274193e-07	5.44109266648805e-06	8.84888500969368e-05	0.00098990477934706	0.00761916760070362	0.0403493840138153	0	6.06894201280622e-08	1.65725189794181e-06	3.03899921442764e-05	0.000383098981515371	0.00332267342636865	0.0898336826685356	0.167720230486163	0.271489183629868	0.381013573815578	0.463606162283986	0.48907874371717	0.0341999353269445	0.0652204172016082	0.107835732074439	0.15458332458591	0.192124801019607	0.207026077480435	0.00232058178616161	0.00452030083196529	0.00763411241307406	0.0111781662592859	0.0141906862920976	0.01561913797292	2.80627304619393e-05	5.58373326929707e-05
0.514494563023812	0.692691071691569	0.85438297379195	0.965594807449929	1	0.949021803173575	0.372343955750663	0.535393684415061	0.70507659463194	0.850688584647562	0.940461313011423	0.952740386201488	0.13093174921157	0.201669817283071	0.284014314371147	0.366132853757176	0.432283756139	0.467562219027094	0.0211467769417795	0.0358357390302063	0.0546978045034932	0.0758807570524935	0.0960550119991398	0.111154973307887	0	0.00146855699993241	0.00353103718643231	0.00609613589809768	0.00887018097129931	0.0113823092719618	0.421329737750155	0.608916909894004	0.753107280037798	0.797385067423246	0.722809339039017	0.560876054237642	0.372670009556644	0.556971459419959	0.712257001976716	0.779700918528379	0.730735391261341	0.586267309764626	0.207457348829102	0.321046604145836	0.424741272020761	0.480823210781333	0.46587926272915	0.386330995740205	0.0719745566478837	0.1159362112611
0.101701176822705	0.241934591482237	0.468970024378923	0.74075794800408	0.953442152315341	1	0.0426936679506255	0.118887639896297	0.269749786846068	0.498727328358614	0.75136339577602	0.92240975866583	0.0105523814266025	0.0344092269294381	0.091393529004031	0.19778810058829	0.348786771666534	0.501191402980556	0.00153015331019512	0.00586048921328147	0.0182345773500848	0.0462005238358071	0.0953688960402251	0.160409506948799	0.000123676695638982	0.000581148868034003	0.00213647947920513	0.00635068345200687	0.0153547192705461	0.0302366372880109	0.228304019521635	0.331883826603921	0.433187903229224	0.5076744740391	0.534211906974825	0.50473236165935	0.227237017668377	0.28104758898379	0.312103743715917	0.311198057169637	0.278607978470854	0.223958995428144	0.0620527208568955	0.0652967571888109	0.0616930659765278	0.0523352052566177	0.0398621246903735	0.0272600526272734	0.00464217647039374	0.00415516521742666
0.524670181938879	0.586422028139191	0.629741593641426	0.649744620948021	0.644096912584218	0.613462404791366	0.123097592426525	0.14609355753216	0.166586874941152	0.182506656245647	0.192107732610809	0.194284965572445	0.002357045596667	0.00297034642402318	0.00359645336015373	0.00418379091938516	0.00467620696092603	0.00502164128071061	3.68333871630392e-06	4.92876815961781e-06	6.33670271979971e-06	7.82738123341914e-06	9.28961789975704e-06	1.05927183738734e-05	4.69753771916641e-10	6.67459181891685e-10	9.11186602159222e-10	1.19513820455925e-09	1.50611152500223e-09	1.82357796825537e-09	0.0744650972347129	0.189473646609888	0.391878614470757	0.658811257634061	0.900279077123624	1	0.0385539413448647	0.0718910605037147	0.108965168707195	0.13424780655143	0.134441515401871	0.109437533713824	0.000229362266772513	0.000313428248018582	0.000348145668082647	0.000314333417166676	0.000230688959157775	0.000137616263797299	1.56787819785383e-08	1.57014058463299e-08
0.0156899540698155	0.0700160925808797	0.224090683890484	0.514398232381842	0.846885831032725	1	0.0738403931256926	0.200145024786244	0.389085755328765	0.542494822292374	0.542494822292854	0.389085755329798	0.0526086298107051	0.0866128621213078	0.102272182326737	0.0866128621214624	0.0526086298108929	0.0229182432806918	0.00567427845147557	0.00567427845148068	0.00406968108546114	0.00209343675672407	0.000772340922616066	0.000204365688034225	9.26520343905283e-05	5.62768214679922e-05	2.45162417282521e-05	7.65998577280724e-06	1.71653144960065e-06	2.75883228214046e-07	0.0248833097772895	0.1131910177527	0.238377397121814	0.232416775501731	0.104910548979828	0.0219240173686327	0.00365423569880146	0.0466836171092721	0.27610974228218	0.756046056692078	0.958438088593007	0.562508599131736	1.13998231364441e-05	0.000409006471500479	0.00679378088278317	0.0522446929804634	0.186003928518606	0.306585310248707	7.55461275319932e-10	7.61217918447788e-08
0.272273411418956	0.460105910860588	0.658337515037799	0.797599239012031	0.818217241077795	0.71072330944702	0.197042348253231	0.379590013372539	0.619154712794657	0.855117984553881	1	0.990199213153347	0.0399012483601515	0.0876606726403224	0.163021019928692	0.256676669150217	0.342184895219385	0.386257289656196	0.00223010349458471	0.00563648056676982	0.0119871273450908	0.0215421004814863	0.0327554305749504	0.0421587991249435	0	6.67333175744135e-05	0.000212228917700513	0.000471854365373094	0.000843782907891856	0.00125451346641219	0.320050792170733	0.41513747602489	0.503221023730056	0.57006064905827	0.603503266305287	0.597083111823108	0.186687087673574	0.268042675561132	0.359651144539665	0.450973782048511	0.528464503680001	0.578730317346866	0.0654504554749607	0.104032223502903	0.154519047425766	0.21447355475809	0.278196903637562	0.337227026610058	0.0137719143653689	0.0242523035921396
0.127256757867834	0.27344807207435	0.49261042668528	0.743990378322157	0.942032984072092	1	0.0575416314704915	0.135070934259327	0.265812717963803	0.438555334411341	0.606607868299274	0.703439499988507	0.0119830295821529	0.0307282427816015	0.0660600017646119	0.119061914338234	0.179904344696402	0.227900516954723	0.00114902029036913	0.00321932770939311	0.00756095507753356	0.014886928165641	0.0245732427211635	0.0340057648264027	5.04052402223684e-05	0.000155004950178822	0.000398239475578725	0.000856964011185047	0.00154555293606319	0.00233664146843379	0.125104336101007	0.270586767264633	0.463022679521	0.626844441511386	0.671396668775891	0.568932163321743	0.0250884478768064	0.0771114134499067	0.187509124389846	0.360734180717912	0.549052517627829	0.661153555569919	0.00175857179524019	0.00768206620133097	0.026546205720504	0.0725734585879982	0.15696849792494	0.268601467992099	4.27415027126661e-05	0.000267203244799926
0.263533008764291	0.469264043869557	0.709115865375452	0.9099175564692	0.991669027822216	0.917985856825826	0.227270243720561	0.420930140645158	0.66143357926614	0.882489321122425	1	0.962486792932191	0.0868308942172863	0.167882258116924	0.274734058537113	0.381382561515769	0.449457262798009	0.449788180076982	0.01396781761907	0.0290569492252653	0.0501151755890023	0.07275816947809	0.089368350820162	0.0930306987498019	0	0.00125003070120655	0.00309263519057831	0.00521439600829886	0.006956912375479	0.00762056900614635	0.117528469486108	0.277603076515018	0.517962892112952	0.765343752012531	0.89620233092266	0.831812953244746	0.0674063484134321	0.179508192659862	0.376289843982719	0.624078359984605	0.820025589254179	0.853998296130341	0.0271367297519526	0.0824879750365851	0.194894507962122	0.363179159872638	0.535678741759374	0.626018570266499	0.00718184509948148	0.026506261194657
0.219357563408056	0.331486248330622	0.45698341208406	0.578405728300808	0.674170984130777	0.724653930244749	0.543375297616888	0.714907578733128	0.866449858395888	0.968789089443234	1	0.95307987166969	0.592246022859632	0.690220809873006	0.741868517082654	0.735789628499844	0.673353105271262	0.568195427405269	0.287429801024014	0.29716543829116	0.282529615707353	0.246789237342092	0.197477295290714	0.143813275297988	0.0505603479615676	0.0446222378456231	0.0346210744483436	0.0225600320227562	0.0104985905146748	0	0.0497876408010341	0.154127404345007	0.300736657625612	0.418741385625107	0.426339880900267	0.317711002783344	0.131042006800446	0.320648749511192	0.549960577734474	0.689180220388194	0.636570021221006	0.432213810759362	0.18587829270173	0.401921653055832	0.622245465483934	0.707232778464511	0.592731414166929	0.363987441280758	0.157592610658955	0.311350015336553
0.0302884220020397	0.130021011445101	0.369296975656708	0.694006088108882	0.862931113257022	0.70992798123047	0.00192642560189542	0.0153656577780602	0.0810915104312603	0.283155460703703	0.654183839726922	1	1.21719867029026e-05	0.000180394138722332	0.00176892198422801	0.0114767852059503	0.0492671166739829	0.139932746137578	7.63971751461872e-09	2.10390612782969e-07	3.83332433577579e-06	4.62114092021468e-05	0.000368593889529103	0.00194523629902046	0	2.38997846985535e-11	8.24755878177805e-10	1.84841990958621e-08	2.73950446897443e-07	2.68632743380454e-06	0.225186016135278	0.360766649790993	0.500621700406766	0.60171561298754	0.626428072536727	0.564871241959154	0.157368279751038	0.255925399868375	0.360502188465715	0.439846096749499	0.464827593439336	0.425482185802834	0.0601548949484219	0.0993066640599975	0.141998623852111	0.17586855681469	0.188664672419926	0.175303785299863	0.0125777437804977	0.0210776113063495
0.696548143346277	0.817753792350415	0.900564293755534	0.930388195161943	0.901741499571125	0.819893965174065	0.525961519874595	0.679827012202782	0.824044895172484	0.936929916702433	0.999347303947474	1	0.197014520460751	0.281226440512806	0.375864297648337	0.470790805620716	0.552915684623295	0.609025300502716	0.034454019252742	0.0558452802127217	0.083532101615049	0.116239082858437	0.151062877490839	0.183703165204894	0	0.00259903932984059	0.00640635644892521	0.011548908796123	0.0179152720118734	0.0250698288977945	0.69487510068825	0.784314999925425	0.825382886232276	0.809885153446594	0.740945985900385	0.631981198307553	0.486193059552558	0.595131226574316	0.679034768331621	0.722309544204188	0.716369955430887	0.662414961347267	0.191475770469233	0.254815753392396	0.315677981039921	0.364321254338385	0.391837195911889	0.392803275113752	0.0405189405482976	0.0597396745743587
0.651687600544903	0.860890577480205	0.992944751836288	1	0.879374712858506	0.675182796592581	0.293043003287136	0.474771946411774	0.671296515920304	0.828638427688287	0.893086801175383	0.840458016949362	0.0748842039566582	0.149411771268001	0.259409009665203	0.392752317215775	0.51895322435374	0.598614399639316	0.0102528226542432	0.0262648747669231	0.0567909327704937	0.10603761852911	0.172169880346194	0.243686357341608	0	0.00187278874628282	0.0063846077376838	0.0156996861222185	0.0320603480923086	0.0562074878388986	0.276475363638604	0.339404364158828	0.367662633420901	0.351471770706374	0.296496541857986	0.220670064029445	0.154018899619351	0.228267717979716	0.298349722832765	0.344049403741951	0.3501121816655	0.314407670718621	0.0591839598572568	0.106285185539809	0.16786566773039	0.233658371863339	0.286875002752364	0.310771932187408	0.0152608361667554	0.0339007317774717
0.173242209922516	0.325926970106276	0.532706155405724	0.75640894538142	0.933098270769447	1	0.121994631310949	0.238164933601075	0.403938404877594	0.595187454774547	0.761893171322246	0.847298106255527	0.0603981379196595	0.122358349259498	0.215348502981743	0.329268823947694	0.437381811779546	0.504745553642411	0.021022723831384	0.0441958643749077	0.0807169378318664	0.128069371116396	0.176533030530172	0.211401346127995	0.00514355435448931	0.0112224848298463	0.0212699641489565	0.0350209422473819	0.0500937008879181	0.0622496230073752	0.00409908878055613	0.0246117408470616	0.0993970507747983	0.270083642780125	0.493778452779216	0.607404114968444	0.0650709122809083	0.215555322737074	0.480437517814081	0.720487372185274	0.726989375745877	0.493562324404909	0.142393753328536	0.260331055626626	0.320237246881074	0.265050968340619	0.147603908341631	0.0553060345711082	0.0429688938046996	0.0433566799725562
0.354107729594276	0.592517647885116	0.836304658689472	0.995703860364356	1	0.847176653602638	0.148129565578408	0.281636940482785	0.45166529407396	0.610997535509654	0.697209891061838	0.671105347548164	0.0237026899180993	0.0512372460037514	0.0933845768066337	0.143547695139086	0.186119679605126	0.203553441716255	0.0014219983365184	0.00353955769454327	0.00736416189675092	0.0128855055441681	0.018997450168694	0.0236144924726624	0	6.11791133788503e-05	0.000190156125621148	0.000410958499748495	0.000710863428467383	0.00101770554632487	0.248789393241457	0.396711356068559	0.55454179275604	0.679542596798245	0.730002178143827	0.687475681643693	0.121384502694051	0.222494580885635	0.357498085380032	0.503550841905254	0.621777458678243	0.673056178241645	0.0434809407418953	0.0916345065196265	0.169255396777914	0.274039845958861	0.388951853611677	0.483947156164507	0.0114197641179962	0.0277000712898461
0	0.000476334916378221	0.0121774048330618	0.127405070505614	0.553684293090071	1	8.90443003921945e-05	0.00342296891539353	0.0504047794538645	0.307846079956639	0.781313329835912	0.824120527674982	0.000474911680422691	0.00996307381624968	0.0855569692038305	0.305154060280061	0.452311776576962	0.278630494498293	0.000977865303114123	0.0118803535718664	0.0595727607591245	0.124091735520221	0.107419672137521	0.0386413300046281	0.000817698912366106	0.00580708614659165	0.0170124395609824	0.0206965528550041	0.01045946266332	0.00219136534412804	0.0492983041649132	0.125405244026208	0.243163277735903	0.359417658950348	0.404972213327131	0.347837555342225	0.0531035458845458	0.123379936428129	0.218508574550148	0.294993342719748	0.303584842066922	0.238161963033989	0.0324962218292635	0.0689629712602971	0.111555166770231	0.137555510577722	0.129296486293895	0.0926433735158568	0.0112939903429565	0.0218960447330049
0	3.06893374094036e-14	2.95806376161574e-08	0.000522215327502474	0.168854940041502	1	2.56455807497819e-18	1.98876839639031e-11	2.82409440373365e-06	0.00734507582017209	0.349893140917587	0.30527880108473	1.29972089965146e-15	1.48456157079966e-09	3.10576222888075e-05	0.0119003645713052	0.0835169068845041	0.0107352116067984	7.58589144236318e-14	1.27652561284828e-08	3.93436377048237e-05	0.00222096423021489	0.00229631090721115	4.34852414704061e-05	5.10011853958193e-13	1.2643815984264e-08	5.74113996894864e-06	4.77463499006546e-05	7.27284430468472e-06	2.02903938558249e-08	0.00437088247825834	0.0150617203792132	0.0394256462085456	0.0783938238555247	0.118408714379048	0.135857704234058	0.00620110249175407	0.0192544370146161	0.0454141854027237	0.0813675091079588	0.110741219681149	0.114489688119313	0.00624788303898317	0.0174803961405308	0.0371508229497392	0.0599769525454306	0.0735527882587925	0.0685192617070678	0.00447055120977836	0.0112703114496357
0.0236519873293179	0.0931829265241343	0.255055300952682	0.503582914116289	0.722285295924397	0.753771595036949	0.0440747227407321	0.158109489077391	0.403098232153549	0.744507488713496	1	0.977642555923714	0.0388312958050893	0.130950956816246	0.313183875968492	0.542203501543302	0.682409005664125	0.624951834282594	0.0158474590343628	0.0524903060165226	0.119060396043702	0.193861127368255	0.228796455676998	0.196088270043268	0.00182785690628908	0.00900231985465649	0.0209334401860673	0.0327791425708791	0.0364016981034957	0.0288753631726206	0.0735504728715376	0.152958876762683	0.260855636871274	0.366790826896967	0.425974658312603	0.408804291666234	0.111279948506235	0.222213912104721	0.365043194904367	0.49498368853992	0.554603187077132	0.513620303350469	0.0689707451321591	0.133579424396904	0.212206062438301	0.277918011523629	0.300554294029219	0.268490394784055	0.016562093853901	0.0322444884075114
0.304866108286164	0.457851978320635	0.610063898448535	0.721306079565224	0.75680152690665	0.704641647518412	0.221707964792545	0.380692864162712	0.579833381592064	0.783589169166604	0.93968116990836	1	0.0776469342184138	0.152734059741845	0.266130909292629	0.411224339853192	0.563728050852939	0.685713877967	0.0127619250249835	0.0292543379360886	0.058696963569468	0.103990441157706	0.163166690662926	0.22699965729802	0.000560115507246889	0.0022657074287323	0.00582682530235187	0.0122934403338651	0.0224249449037475	0.0359359447886098	0.180368125740464	0.279925709054603	0.384711156347373	0.468326380792407	0.50504545809413	0.482496781270028	0.185594399917249	0.3189474137879	0.485334277769857	0.654149132181662	0.781063712876665	0.826217277165706	0.0706077168584663	0.134661190546341	0.227101219663879	0.339058327496196	0.448331309678029	0.525136729179297	0.00956816792080668	0.0207196594458539
0.00933679081689506	0.050225759963025	0.185896481576405	0.473403682316633	0.829483798859684	1	0.000554703290631651	0.00488693345147115	0.0296228559156304	0.123547266806558	0.354531770907354	0.699991862708568	1.61461501625404e-05	0.000232985872814734	0.00231296151660944	0.0157986726858581	0.0742486205150404	0.240088835269562	2.28719166274193e-07	5.44109266648805e-06	8.84888500969368e-05	0.00098990477934706	0.00761916760070362	0.0403493840138153	0	6.06894201280622e-08	1.65725189794181e-06	3.03899921442764e-05	0.000383098981515371	0.00332267342636865	0.0898336826685356	0.167720230486163	0.271489183629868	0.381013573815578	0.463606162283986	0.48907874371717	0.0341999353269445	0.0652204172016082	0.107835732074439	0.15458332458591	0.192124801019607	0.207026077480435	0.00232058178616161	0.00452030083196529	0.00763411241307406	0.0111781662592859	0.0141906862920976	0.01561913797292	2.80627304619393e-05	5.58373326929707e-05
0.527355119425213	0.833875489712564	1	0.909493375760533	0.627335449656143	0.328171504178687	0.177848504518762	0.294098400215297	0.368838167393255	0.350816327529295	0.253060574258991	0.138442658217212	0.00827508463737072	0.0143106477215887	0.0187692485982497	0.0186696093654406	0.0140839451324873	0.00805775701408773	5.31214389233372e-05	9.60729412006575e-05	0.000131775018731463	0.000137077392134899	0.0001081432276328	6.47043630604673e-05	4.70461165992226e-08	8.89832406732491e-08	1.2764023743968e-07	1.38856209984446e-07	1.14562337251866e-07	7.16829602850031e-08	0.292850624053375	0.297517139190963	0.274497713233188	0.229999227932049	0.175014862623647	0.12094401743845	0.054685757759039	0.0641735577332849	0.0683909923545696	0.0661915574321413	0.0581791269860624	0.0464400529582297	0.000431246147010476	0.000584552009773025	0.000719584821174598	0.000804454963041199	0.00081673728624086	0.000753050213370709	1.43612761319984e-07	2.24858451837084e-07
0.578590532044998	0.712016703465153	0.831837058561583	0.926029129531226	0.984314263881958	1	0.4132074710925	0.543885288470147	0.673872738890701	0.791848294516661	0.886097486718097	0.946404637266309	0.243787829950963	0.353704228136061	0.472245617777536	0.591104433049772	0.700092632349081	0.78850502389348	0.101542288923175	0.181977822383354	0.274958112078292	0.37590313750002	0.477912557433913	0.572386664533792	0	0.0516063351913623	0.115111582143183	0.188954398233986	0.269650293068946	0.351824744784428	0.182822822203954	0.178631981421425	0.162826990188475	0.137223067956692	0.104615489821174	0.0682783147713366	0.241258948784114	0.25452829738276	0.252932003436325	0.236657814185696	0.207589488825622	0.168948096578868	0.260280358011209	0.294432099536322	0.313792994738313	0.316123801508135	0.301150406489207	0.270616851272177	0.233281096869208	0.284749808442242
8.61574460071956e-21	1.44074593394487e-13	5.98005824473006e-08	0.000616093817472667	0.157547571314373	1	9.57724234848827e-30	4.84251052434111e-21	6.07748778468401e-14	1.89321981510639e-08	0.000146386630133812	0.0280947525059915	8.40308117936377e-42	1.28470722095832e-31	4.8752085274534e-23	4.59203990245555e-16	1.07359760798286e-10	6.23018356072571e-07	5.81951862305876e-57	2.69022236183381e-45	3.08683005194059e-35	8.79145356067499e-27	6.21487042452675e-20	1.09050307783308e-14	0	4.44654419049903e-62	1.54270420788036e-50	1.32851401641395e-40	2.83970380099538e-32	1.50661875730294e-25	0.0286614216632932	0.0465725038817327	0.0679375564731955	0.0889690048907698	0.1045962271213	0.110393062484245	0.0233726529212767	0.0383465440366242	0.0564797706852191	0.0746806511217525	0.0886485716837762	0.0944678138486476	0.013957333590724	0.0231210226173442	0.0343842926291544	0.0459051727122289	0.0550188657550949	0.0591984200390211	0.00610352987134153	0.0102087369815839
0.567094126316624	0.693555544752349	0.800156670707004	0.870841551000054	0.89407692354223	0.86592968510754	0.422858239865116	0.564448937126952	0.710747664831093	0.844253825021446	0.946020746848563	1	0.152890229519413	0.222789294451727	0.306216701441988	0.397015509955389	0.485560074150212	0.560199042979586	0.0267076717225687	0.0425542884933863	0.0639019402705705	0.0904773939731548	0.120814388403737	0.152160117079248	0.00213065905275441	0.00381266734571335	0.006341080322072	0.00987732929777823	0.0144602587173427	0.0199301732416412	0.171353939597486	0.292463190564167	0.441978686286807	0.591466932112631	0.700934669747799	0.735614227159363	0.121290013057524	0.21497818694064	0.33734380655919	0.468739551537957	0.576766407775305	0.628477477007593	0.0335810227927241	0.0618952062249253	0.100915513187743	0.145639646614567	0.18609493622737	0.210556767971782	0.00351980672140646	0.00686452714965158
0.985674567290952	1	0.974737012981991	0.912841454524793	0.821338376796384	0.710010584491127	0.582795876563776	0.627855853290638	0.649859254012242	0.646242834695207	0.617431892760059	0.566757996761507	0.133370615847959	0.152618625359049	0.167772295315169	0.177178978728367	0.179758927123271	0.175209172487504	0.011491665660681	0.0140460352655956	0.0164600878282016	0.0185052737250728	0.0199667693217291	0.0206804375373035	0	0.000118990291058685	0.000245666815860685	0.000370745741472185	0.000483179220024054	0.000571696415733681	0.19990762502496	0.304003684960986	0.421112995092188	0.53144172899427	0.611055752728564	0.640159096059238	0.0859856880754362	0.150535293949688	0.239892701725248	0.348175808853201	0.460348019711284	0.554532947146754	0.027555613858772	0.05576426311883	0.102405760573271	0.17106193290568	0.260168237310514	0.360413893520788	0.00638351442303507	0.01527950607723
0.301482820575452	0.447629894644384	0.59863076681086	0.72244664791562	0.787446946397628	0.775420770208628	0.287654401667631	0.453987258572954	0.644838422506108	0.826316859848735	0.956305637064664	1	0.157015245109027	0.265721356704797	0.402565088609904	0.548911153169848	0.67518580244732	0.749964796578027	0.0457469587938134	0.0867068806176545	0.142833550439277	0.209197231322371	0.27482331031558	0.325050123991317	0.00212423621111736	0.0110472139037016	0.0242851201427832	0.0414094975339989	0.0603343202739035	0.0774387139367622	0.0604166359924643	0.181984217840783	0.379797042585079	0.574309494541539	0.635343185061753	0.514977701294551	0.0435667478140811	0.142905614648105	0.316487472419427	0.505230715801851	0.589249489739505	0.503385253378456	0.0248621774070519	0.0934170441272026	0.221765334571476	0.37481368756439	0.461236172003163	0.415188606690187	0.00968250755730059	0.0496463033391694
0.534402751879038	0.6970246197653	0.819047192257695	0.867188820739775	0.827333833204418	0.711205677245674	0.378148503246082	0.564062523266949	0.75773013787113	0.917027558687968	1	0.982635281065652	0.130223711318891	0.222925449425077	0.342913161305245	0.474739789278571	0.591930424992281	0.664905576506741	0.0206435038996094	0.0419221282600567	0.0748905160157868	0.119388198146105	0.17076655067464	0.219648527595529	0	0.00230292451575624	0.00650158627211482	0.013252301908713	0.0227402457178225	0.0342209155625678	0.69973911726818	0.749674902540567	0.760994478792205	0.731921411280163	0.666982833547921	0.575854903291169	0.576059508020898	0.66922756328385	0.736593475518003	0.768155475827291	0.759006099217105	0.710581899607764	0.272620583428237	0.343664659864285	0.410310303062651	0.464053792411489	0.497215439633173	0.504732609780957	0.0732947554270895	0.100706121696361
0.527355119425213	0.833875489712564	1	0.909493375760533	0.627335449656143	0.328171504178687	0.177848504518762	0.294098400215297	0.368838167393255	0.350816327529295	0.253060574258991	0.138442658217212	0.00827508463737072	0.0143106477215887	0.0187692485982497	0.0186696093654406	0.0140839451324873	0.00805775701408773	5.31214389233372e-05	9.60729412006575e-05	0.000131775018731463	0.000137077392134899	0.0001081432276328	6.47043630604673e-05	4.70461165992226e-08	8.89832406732491e-08	1.2764023743968e-07	1.38856209984446e-07	1.14562337251866e-07	7.16829602850031e-08	0.292850624053375	0.297517139190963	0.274497713233188	0.229999227932049	0.175014862623647	0.12094401743845	0.054685757759039	0.0641735577332849	0.0683909923545696	0.0661915574321413	0.0581791269860624	0.0464400529582297	0.000431246147010476	0.000584552009773025	0.000719584821174598	0.000804454963041199	0.00081673728624086	0.000753050213370709	1.43612761319984e-07	2.24858451837084e-07
0.639510645552881	0.842230677081357	0.977565996740865	1	0.901558128861189	0.716345761792185	0.419223588675648	0.59710739725112	0.749505767680298	0.829142586341243	0.808389307273166	0.694620711460229	0.0971293503790716	0.149706232330761	0.203280349335478	0.243224861475579	0.256456406292621	0.238298269575067	0.00776772839679821	0.013091107817389	0.0193240304046646	0.0250671019452383	0.0286136629142811	0.0287552901846111	0	0.000186411813114497	0.000432574283254902	0.000698017199524734	0.00091488387497221	0.00101440278547342	0.565257516739801	0.727087960592663	0.807543735874109	0.774444658797938	0.641294351023356	0.458514587893367	0.346419036795138	0.498646178982641	0.619723885938578	0.665027994263728	0.616201717257832	0.492993705222176	0.126928822666633	0.204533556267433	0.284492211488466	0.341634127423765	0.354215585521871	0.317098827574813	0.0276806408352733	0.050061231963885
0.192928805983992	0.401951408863446	0.665193126645185	0.874428127067674	0.913069711765043	0.757333836980144	0.142212562113558	0.327119538128913	0.597680548855543	0.8674270278211	1	0.915737026050667	0.0507409683181039	0.128868489104818	0.259960006676934	0.416544077305529	0.530171404349644	0.536011786312041	0.00875727335411783	0.0245694590645054	0.0547290651531555	0.0968246360634102	0.136062393321111	0.151874898353138	0.00072365787149969	0.00225975445025685	0.00556996995922285	0.0108876392109767	0.0168964034102204	0.0208243542636844	0.25416242495909	0.381626781968867	0.465601989390232	0.461573350205614	0.371806080965518	0.243355131076397	0.17744388273801	0.363761745076588	0.605923258326759	0.820101141125901	0.901919602870048	0.805970548037268	0.0287416996447384	0.0804581906481938	0.182985609670883	0.338140576309484	0.507718915275263	0.619439273592028	0.00107160277517075	0.0041213108936751
0.542490145426274	0.799172520132239	0.979888342360032	1	0.849397090957205	0.600494312989941	0.0291050819936614	0.0564659281923451	0.0911782969590632	0.12254168307773	0.137076676443053	0.127623500152454	1.89240790367787e-05	4.83505427341773e-05	0.000102819458846083	0.000181985436370777	0.000268092901617382	0.000328716388018759	1.49117835230915e-10	5.01747451665022e-10	1.40516750976626e-09	3.27535500298383e-09	6.3544214544364e-09	1.02607950485911e-08	0	4.8861137863755e-17	2.18488534061217e-16	7.00172441782973e-16	1.8110658422023e-15	3.86734955673153e-15	0.220967905802009	0.462195745347123	0.692433395850035	0.742994136549825	0.571015748249873	0.314315721444715	0.045186681325836	0.0857896321878261	0.116657988564628	0.113618612326943	0.0792573953868809	0.039599110455505	0.00022851975824984	0.000393800017724099	0.000486052325539788	0.000429680493358385	0.000272059295616312	0.000123377742417891	2.85804543342684e-08	4.47042403820383e-08
0.359397638762369	0.672687885302591	0.946139533001787	1	0.794233209651724	0.474022873592069	0.102803884915527	0.226938083129461	0.376450828985367	0.469258670796759	0.439561415330233	0.309406917727773	0.00585286542659575	0.0152381446577085	0.0298122081842734	0.0438286469325268	0.0484199879858854	0.0401970450367956	6.61764082374527e-05	0.000203507601104322	0.000469765005061008	0.000814632295178378	0.00106146540978447	0.00103928216052382	0	3.92151762600352e-07	1.32467049437831e-06	2.86519892107712e-06	4.48319502529157e-06	5.20012166285434e-06	0.143460654021303	0.181187992087753	0.202540280011276	0.200391272564213	0.175481606797474	0.136009669297631	0.11609497725535	0.150957043890741	0.173731554786397	0.176965833092901	0.159545860687047	0.12731132525389	0.0708047163892983	0.0947862962226967	0.112308916874669	0.11777911554046	0.109322036543126	0.0898116130305231	0.0325445751997604	0.0448544566320684
0.647623577966133	0.819042450466512	0.946639976786286	1	0.965529091793658	0.852064469648162	0.328074079061007	0.475177347847672	0.628649631567131	0.759957614837992	0.8395989880169	0.847787298146864	0.0979218332335954	0.163204339395297	0.247727687040146	0.343117778406528	0.434023852888444	0.501604130614782	0.016063121698799	0.0321095071080497	0.0569380287402681	0.0911378176689053	0.132577093636677	0.175782212936542	0	0.00224791250836872	0.00633605336275483	0.0130195486106448	0.0227855130322107	0.0354234970254082	0.683576405469794	0.693219202264848	0.670396399466603	0.618250234154044	0.543691262778965	0.455895777288164	0.59292391278831	0.64050404842458	0.659802395460784	0.648157574066068	0.607181716981324	0.542394213902217	0.333097501610325	0.383415678634608	0.420793216312963	0.440349999492383	0.439410824627355	0.418105991299958	0.120537357833345	0.148087756388635
0.380932273476166	0.608839465528868	0.836015266712435	0.986369982145126	1	0.871156359727324	0.14975734526023	0.292996516913603	0.492161632800708	0.710170338241209	0.880466760315825	0.937973667098289	0.0358227233797896	0.0862411194187528	0.177527151656701	0.313502472046306	0.475444325250258	0.619443624738035	0.00489476896282023	0.015235849943403	0.0389770801007823	0.0846291415613725	0.157267552334692	0.250770117217576	0	0.00125953534622334	0.0048786432695551	0.0136675425651459	0.0315937189341804	0.0619917066280755	0.275809861099842	0.394713189802364	0.52115913792083	0.634921127946803	0.713758610428393	0.740414539063937	0.235532206467446	0.340455192950017	0.454010702909564	0.558627156159253	0.634240466339338	0.664467876522453	0.0946387779159378	0.138292747193698	0.186353227705544	0.231643347383065	0.265653574685961	0.281097070871247	0.0176008585918002	0.0261647174662339
0.647623577966133	0.819042450466512	0.946639976786286	1	0.965529091793658	0.852064469648162	0.328074079061007	0.475177347847672	0.628649631567131	0.759957614837992	0.8395989880169	0.847787298146864	0.0979218332335954	0.163204339395297	0.247727687040146	0.343117778406528	0.434023852888444	0.501604130614782	0.016063121698799	0.0321095071080497	0.0569380287402681	0.0911378176689053	0.132577093636677	0.175782212936542	0	0.00224791250836872	0.00633605336275483	0.0130195486106448	0.0227855130322107	0.0354234970254082	0.683576405469794	0.693219202264848	0.670396399466603	0.618250234154044	0.543691262778965	0.455895777288164	0.59292391278831	0.64050404842458	0.659802395460784	0.648157574066068	0.607181716981324	0.542394213902217	0.333097501610325	0.383415678634608	0.420793216312963	0.440349999492383	0.439410824627355	0.418105991299958	0.120537357833345	0.148087756388635
0.56252670971186	0.701101112910406	0.821954966709793	0.907055036302444	0.942501335503	0.922238228537642	0.427357927648727	0.572844828336929	0.721332570759509	0.854382159263277	0.952552313848567	1	0.226526283393579	0.328998369852533	0.446807194790938	0.569365843630783	0.682000033488436	0.768622343934776	0.0789775085918389	0.128477456835401	0.191451067285107	0.264994596569813	0.342926940526836	0.416279081854402	0.0110221137942529	0.0276180748297296	0.0507552136616253	0.0806023290519625	0.115998614947042	0.154182269408421	0.317397252625794	0.366869382972599	0.382172250242216	0.35898205799781	0.303807572639606	0.231040542700567	0.26603002948477	0.359802641398092	0.437536852033821	0.479666604716	0.474531666895186	0.42358957448379	0.143666200006138	0.230673146443717	0.329357157210918	0.421975983967439	0.487009066122548	0.507125293434861	0.0447931675702861	0.0925199940926312
0.353042726159958	0.497070006133048	0.646554308032737	0.777451722643405	0.864494969432877	0.889068931022413	0.174452934790658	0.277529479649663	0.406793936578521	0.550505082358993	0.688480628424633	0.796110086227952	0.0638699832506609	0.11652273607662	0.193765435512663	0.296072310402698	0.417145348321749	0.542805685933472	0.0154712230853202	0.0351608295467449	0.0684542691037302	0.119725744599645	0.191265551889317	0.280980953111152	0	0.0054626159796731	0.0160241385968459	0.0347115243827981	0.0648828381017088	0.109144788790595	0.297172736012626	0.400460135334496	0.476147367735682	0.499897864956848	0.463505494964836	0.379438643737454	0.315950152838366	0.492421483918978	0.676828931111439	0.821458359205027	0.880794751781509	0.834467094497295	0.182030042008399	0.329612567011482	0.524679190924495	0.736561842390432	0.913067814943614	1	0.0550297529744897	0.118617783106012
0.164625285943224	0.315180639264825	0.522324306462123	0.74927323899245	0.930379365404981	1	0.0387414209476192	0.0912860430545905	0.186182366515447	0.328690996931089	0.502290980772122	0.664419569301366	0.00402171664874025	0.0116688219023704	0.0292942403978585	0.0636508301696088	0.119709417715823	0.194879534707111	0.000180890330854784	0.000655126904934973	0.00203149654632049	0.00543819083398801	0.0125916517236015	0.0252305314933894	0	1.26794833618699e-05	5.86751426559835e-05	0.000201643869151267	0.000581277853971302	0.00143868723088214	0.284891222289823	0.400543248898355	0.516645124138708	0.61137564758902	0.663738432005804	0.661087401426009	0.0974971932317084	0.155993707649096	0.22897729814183	0.308353999888374	0.380959870374382	0.43179904586147	0.0123564966136977	0.0225010777811088	0.0375884422079131	0.0576055981087784	0.0809918816491189	0.10446912580063	0.000576676761298449	0.00119887893169646
0.48097222975392	0.662377281854533	0.824604480864564	0.928114207616903	0.944490108000642	0.869034339384453	0.25960352317012	0.416218541141226	0.602907114494844	0.789388093996579	0.934389273099042	1	0.077693856251711	0.145683911414009	0.246040163977633	0.375094577593386	0.516671402401074	0.64328094734757	0.0121056635722874	0.0276748100037533	0.0553745574318758	0.0989745982407619	0.159155272286009	0.230891968585567	0	0.00192216001356791	0.00599150178377712	0.0136716144449295	0.0265348400613505	0.0455215153408548	0.42601602087394	0.50339802858715	0.571422200060113	0.623133131895947	0.652819509384141	0.657050820201736	0.291883423037413	0.366363663516237	0.441689548194417	0.511522032362778	0.569087060661764	0.608239805704417	0.15061929523749	0.200975994890734	0.257468812543806	0.316762775897344	0.374317114635179	0.424895125652827	0.0581621165769632	0.0827540547457068
0.148592294520577	0.363366535037457	0.656322546690467	0.875616704447291	0.862849799579858	0.628030610219957	0.0520901445438357	0.171764108787309	0.418341468668929	0.75258105691363	1	0.981456786741933	0.00472984614571453	0.0210326332015294	0.069075863823767	0.167562308586701	0.300226610903333	0.39732515619967	0.000110608291111126	0.000666537543105337	0.00295403053095819	0.00966400519421726	0.023349228774369	0.0416677621602274	0	4.80469178765147e-06	3.20621879714951e-05	0.000143726815038367	0.000469762903565532	0.001131338423137	0.059704233839373	0.0929082228221667	0.124453580417352	0.143504436406928	0.142438735210365	0.121701444170506	0.0202980784732336	0.0395504548478195	0.0663359816382065	0.0957746061044527	0.119029882185096	0.127340447706764	0.00376316544201253	0.00918187171030315	0.0192834584427714	0.0348605177094168	0.0542480475618871	0.0726671164939898	0.000379946061169456	0.00116202917155364
0.25511840318771	0.519497082882061	0.818918272504422	1	0.946093167244899	0.693465037777294	0.212031411010164	0.453946947970472	0.752147311437335	0.965313390227715	0.959843966039333	0.73943160052819	0.0759975274607959	0.171663631890299	0.299312955996624	0.403899684226394	0.422110396455687	0.341677417645007	0.0112122042658373	0.0275702544290205	0.0510959547283784	0.072752683489927	0.0799797949987743	0.0679470947914356	0	0.0012099533389908	0.00307906765643687	0.0049859358686412	0.00588073948058642	0.00517363172948403	0.0347403971396751	0.0359718509116196	0.032364752311655	0.0252732920583377	0.01706656711698	0.00986918082195995	0.0377786590862366	0.0455863782766984	0.0478189821181284	0.0436218522397202	0.0345798675611026	0.0237619331635355	0.0319394673257706	0.0449479800731453	0.0549228932485005	0.0583658745080181	0.0539631415621837	0.0433855455288955	0.0209202619583916	0.0344742629508749
0.0578813119172917	0.161445018443039	0.358520410941969	0.633878724407281	0.892280792331185	1	0.0428296538066971	0.118284170046261	0.26008277868657	0.45530204944667	0.634586294535312	0.704181896285033	0.0157151984126865	0.042973240508654	0.0935575690999685	0.162167081532541	0.223794554353384	0.245889168035879	0.00285930475380452	0.00774172352323045	0.016688419962802	0.028641454850306	0.0391361173721326	0.0425758534216894	0.000257936045882557	0.000691552251621424	0.00147608355585985	0.00250836715307893	0.0033936823848676	0.00365555122909108	1.21528839248556e-05	0.000773883740197654	0.0176110547710177	0.143690881261595	0.420366309836893	0.440942731799798	0.000524130614357855	0.0159614942006049	0.174273292577016	0.682248905909191	0.957658047613422	0.481985223497124	0.00143324210570445	0.0209411687968158	0.109705114349176	0.206066731066829	0.138785611164591	0.0335147750197271	0.000249269525670697	0.00174771283223124
0.166774305142582	0.418377920860728	0.756645052500693	1	0.968773218414249	0.687760523527776	0.161077406204645	0.403270751699987	0.727391641157339	0.958596500853855	0.925908695874589	0.655279532430381	0.0919846809906001	0.234483973091595	0.424308832121126	0.558558629276354	0.537795881557038	0.37850121249767	0.0281490242904951	0.0793960126732635	0.147347329959221	0.194989236064235	0.186977910224597	0.129671075564005	0	0.011264945612309	0.0261325600673869	0.0364654618983285	0.0345860454035	0.0219854618484337	0.227242322280441	0.361515604098959	0.452874742318791	0.448417542519372	0.350898110981998	0.216085307731181	0.222990004570005	0.38922844319285	0.534402020212972	0.580073140145734	0.498255317908809	0.338049149410977	0.139890839512627	0.270425983017387	0.40821585278687	0.486036158616508	0.457615809013207	0.340438642821411	0.0537441584348361	0.119249494349101
0.465693821669133	0.670705986290965	0.860318651721652	0.982838010820817	1	0.906177982124779	0.162021855841567	0.277627279486871	0.423687957166049	0.575871454312232	0.697108586738602	0.751572296030153	0.0242518499799723	0.0494413443282701	0.0897699729323266	0.145166818150988	0.209073537342728	0.26817990006377	0.00156175600909721	0.00378805384093648	0.00818302853684649	0.0157437167112938	0.0269771365965385	0.0411699042826104	4.3264775772124e-05	0.000124860395512841	0.000320914456858851	0.000734586286198187	0.00149757853110687	0.00271913663173831	0.312320398636118	0.433994776406508	0.519364742393648	0.535259316269194	0.475072417360211	0.363127556070556	0.0643886720586463	0.111953552541362	0.167637082209705	0.21617532179244	0.24007445063679	0.229609357048354	0.00189422852712278	0.00412102839847221	0.00772115545011496	0.0124584112673987	0.0173119817528653	0.0207173732997387	7.94716104569524e-06	2.16418090743989e-05
0.409343357421056	0.641680021804693	0.864216337455868	1	0.99414843776206	0.849133882320233	0.138727950865918	0.273078892068555	0.461830824935797	0.671042970663346	0.837704986110514	0.898473949822573	0.01399532078842	0.0345986996686567	0.0734794918141897	0.13406998037251	0.2101673671936	0.283054838976521	0.000416831779305548	0.00130168601830868	0.00347744693753673	0.00797204271727666	0.0156959934971429	0.0265475039117174	0	1.0901578278695e-05	4.53410037195479e-05	0.000137506031084945	0.000345420170105646	0.000737776514359309	0.594403941127959	0.686646493402845	0.704076914760267	0.640829355443872	0.51772602456091	0.371272376915748	0.378686318291625	0.397347073718131	0.37007998709902	0.305954074857911	0.224518201178627	0.146244853184888	0.0704709983577228	0.0671643056295607	0.0568197121634138	0.0426668029991143	0.0284385362021645	0.0168243989782013	0.00382742565513449	0.00331290377047221
0.603392538891777	0.736039050685222	0.825293609057778	0.850594973928914	0.80583077089949	0.701732493027138	0.506622169133358	0.681401500383984	0.842420032434189	0.957328505045257	1	0.960164653332733	0.150912777348999	0.223801442757253	0.30507488534935	0.382258134672318	0.440264552847426	0.466098182262506	0.0159487041148522	0.0260783581672965	0.039196004171843	0.054151444919378	0.0687677805954438	0.0802724783514045	0.000597974077074198	0.00107809039498791	0.00178663032455266	0.00272157890376422	0.00381077987811567	0.00490471189194581	0.254546674706131	0.254584911264355	0.234090096261463	0.197887593760338	0.153793946920306	0.109886683278756	0.0452368664407176	0.0513251260620283	0.0535368338170223	0.0513405467590049	0.0452640534681277	0.0366886341730151	0.000288161360457685	0.000370890351665576	0.000438874626734143	0.000477441931001603	0.000477513649621515	0.000439072432218798	6.57951032002662e-08	9.60675601327453e-08
5.14247610356967e-22	2.37219431430091e-14	2.16781402462341e-08	0.000392452920378036	0.140749509904143	1	7.88763893432709e-31	1.38835833850595e-21	4.84116524180149e-14	3.34419830647368e-08	0.000457644156402599	0.124067377558073	1.86224564334451e-41	1.25074302723755e-30	1.66415201994607e-21	4.38643486802463e-14	2.29046761864717e-08	0.000236935649641214	6.76771586222921e-54	1.73440218865461e-41	8.8054446502196e-31	8.85618240205471e-22	1.76455661258316e-14	6.96495673181443e-09	0	3.70208802188127e-54	7.17174421232479e-42	2.7523054198144e-31	2.09248446145377e-22	3.15153141461912e-15	0.00398839081372011	0.253322063934605	0.900045856479607	0.178884439553002	0.00198882605578927	1.2369078509968e-06	2.73010368742174e-07	0.000397356033284928	0.0323516764231274	0.147343193156765	0.0375387384516519	0.000534989893635232	1.6069330925468e-14	5.35949443165293e-10	9.99922088596745e-07	0.000104357774518749	0.000609255929259914	0.000198971570781748	8.13305419468509e-25	6.21591483131918e-19
0.25080634720837	0.521535284631721	0.826996915727539	1	0.922087723028222	0.648366438527952	0.0458794407061797	0.143272092973648	0.341169617914998	0.619516233517965	0.857848439227918	0.905825355195456	0.00379029658497693	0.0177828706617678	0.0635965494813536	0.173424299459957	0.360624764822631	0.571841323050505	0.000139273670867646	0.000995216936287251	0.005354768876621	0.0219350389062285	0.0685011968591627	0.163121406964693	0	2.289425482386e-05	0.000201513834148196	0.00125151155805814	0.00587759712101836	0.0210240388068451	0.095503162007622	0.1688892096649	0.258817308020553	0.343710999582174	0.395551284285285	0.394476932094943	0.147406306388289	0.239161221287631	0.336258955867315	0.409700133569333	0.432581337924373	0.395802874954416	0.116079746223553	0.172792126568919	0.22289468464732	0.249163522976951	0.241367301990566	0.202619653772712	0.0466372806716768	0.0636936758281928
3.33984560450836e-07	5.73242434747227e-05	0.00333635045711636	0.0658455432995893	0.440658850871331	1	0.000134718526451978	0.00456584696107922	0.0524731054968586	0.204490706287059	0.270228886991544	0.121090859074848	8.73320103708711e-05	0.000584452969872498	0.0013263161938467	0.00102062444264741	0.000266321512038648	2.35650258806431e-05	9.09839509375341e-08	1.20232807849128e-07	5.38768972981331e-08	8.18659970300694e-09	4.21818792086566e-10	7.37003723652644e-12	1.52335567971989e-13	3.97504060358391e-14	3.5172466563653e-15	1.05528824744321e-16	1.07001501057819e-18	0	0.0803331378039822	0.119222428904529	0.162053634736884	0.201742390987093	0.230023987242274	0.240207557483491	0.0464055355267893	0.0748897382035583	0.110691025824191	0.149844252113365	0.185782730268225	0.21096391183847	0.0205970133597617	0.0361448197363337	0.058093220354578	0.0855150230364551	0.115291412100228	0.142360359572437	0.00702422017753764	0.013403839462458
0.915848099220681	1	0.998077061786536	0.910571134884575	0.759201125998507	0.5781794820189	0.653082251143813	0.816401533361766	0.932462353462408	0.97342413272471	0.928877668015413	0.810129224874448	0.258214895701331	0.37135694583446	0.486579441577685	0.581880253236464	0.635600272952165	0.634372727477558	0.0525105444353197	0.0903826783141764	0.138472239853567	0.191579417534445	0.24082617818556	0.275822777167781	0	0.00660489295981208	0.016641443663493	0.0302108235976543	0.0463258945790531	0.0627372879996572	0.422726195838303	0.52658803178893	0.599329724578858	0.623549464287149	0.593125447366814	0.515722340883558	0.288275481402369	0.391586753383762	0.485331809399452	0.549515278006646	0.568705183257201	0.538044316975278	0.149367995807694	0.222579896584472	0.301325765764829	0.371873758595726	0.419033700410248	0.431412118370441	0.056638686605211	0.0948019250681386
0.0992544302999768	0.341854676967882	0.738338119319687	1	0.849331114963834	0.452361609788248	0.0380060890183808	0.160642281180871	0.425762327951213	0.707623203343289	0.737511038675314	0.482021952571986	0.00774575452216137	0.0401910251146203	0.13072310465827	0.266613489522633	0.340987976618764	0.273480458616064	0.000836794758293157	0.00535045868148761	0.0213673687942159	0.0534833497872697	0.0839414637756767	0.0826140281064321	4.39945043686302e-05	0.000375226343807055	0.00185574765432025	0.00570888756659992	0.0109990355456417	0.0132847308382943	7.63411647686552e-06	0.00146755223377387	0.0338288030534732	0.14905898869639	0.125900307090536	0.0203826483762393	3.8248774027196e-05	0.00531960513708875	0.126687563814754	0.577940885727705	0.505435333792224	0.0847372062750316	5.07044064294367e-05	0.00710887500846033	0.175257268877026	0.827815749898363	0.749596729349872	0.130123220324788	2.17392986785063e-05	0.00350646568274548
0.048162185845877	0.163584738978034	0.407665493523131	0.745400518921726	1	0.984316760795427	0.014102559214937	0.0487142216919723	0.123463383759122	0.229585869035801	0.31323963061019	0.313568785217351	0.000411355018264605	0.00144509326226427	0.00372477053836978	0.00704413615754922	0.00977418447210981	0.00995079757951905	1.19526111971614e-06	4.2703464374153e-06	1.11940694403491e-05	2.15296740656588e-05	3.03816589816073e-05	3.14564772538184e-05	3.45967983850142e-10	1.25706422601144e-09	3.35122505908419e-09	6.55502411072168e-09	9.40739897316304e-09	9.90579654474297e-09	2.02383350843427e-09	2.55032232333268e-06	0.000657707926384394	0.0347127317767183	0.374940386381421	0.828806915139385	1.03833869630799e-14	8.12515554006342e-11	1.30119396635726e-07	4.2645195670233e-05	0.00286032838142556	0.0392626304756312	1.19551588202989e-22	5.8092537618742e-18	5.77700919972749e-14	1.17571885678608e-10	4.89690435457507e-08	4.17404832397573e-06	3.08904129345659e-33	9.32096904577643e-28
0.362546065759037	0.555145153462121	0.757489585853307	0.921589500846982	1	0.967833617555331	0.177283786859067	0.310793351522012	0.484504339938059	0.672877349116621	0.833128779437583	0.919949347184393	0.0625046954526077	0.126809536683009	0.226831978315783	0.360276026677689	0.509448827835389	0.642053746453909	0.0146772501727039	0.0366401383842437	0.0767991131511459	0.14066318132873	0.227984526799958	0.328498330776988	0.0007196130998094	0.00609862675166767	0.0175534401207752	0.0389346138580737	0.0736892788721467	0.12236763716799	0.363917293064831	0.494333555815695	0.623451296170211	0.730280570062609	0.794605283096163	0.803189612464784	0.265096046578818	0.381739907787894	0.510132354092903	0.632986386164709	0.72950026393905	0.780974654385873	0.103540173950477	0.158790747640304	0.225407003304364	0.296702288155601	0.362468964606983	0.411159756231797	0.0202039168948433	0.0341543788309691
0.66116669254919	0.781065608963049	0.884614174664252	0.960555418226384	1	0.998135851735919	0.434226629111634	0.546542245044154	0.659442641935107	0.762791357968993	0.845916584083473	0.89939937233145	0.132786805080727	0.178348977483182	0.229480061558057	0.282954414308033	0.334400420586048	0.378830300906864	0.0180283885995441	0.0262842461889494	0.0364441286851669	0.0482183170545056	0.0609893239361547	0.0738267210677335	0	0.000678747105588331	0.00158619691215484	0.00273511230945332	0.00410800548881126	0.00564869296048727	0.477817339027225	0.575559063061014	0.639640829475837	0.655883497896784	0.620536024064661	0.541682172391979	0.28021751901394	0.381043204722592	0.477904812692674	0.552954459061743	0.590285653842641	0.581402060398667	0.111132833210976	0.170952265510937	0.24223099784059	0.316433210910342	0.381252265931553	0.423749112999145	0.0292190017236479	0.0514456033589201
0.25511840318771	0.519497082882061	0.818918272504422	1	0.946093167244899	0.693465037777294	0.212031411010164	0.453946947970472	0.752147311437335	0.965313390227715	0.959843966039333	0.73943160052819	0.0759975274607959	0.171663631890299	0.299312955996624	0.403899684226394	0.422110396455687	0.341677417645007	0.0112122042658373	0.0275702544290205	0.0510959547283784	0.072752683489927	0.0799797949987743	0.0679470947914356	0	0.0012099533389908	0.00307906765643687	0.0049859358686412	0.00588073948058642	0.00517363172948403	0.0347403971396751	0.0359718509116196	0.032364752311655	0.0252732920583377	0.01706656711698	0.00986918082195995	0.0377786590862366	0.0455863782766984	0.0478189821181284	0.0436218522397202	0.0345798675611026	0.0237619331635355	0.0319394673257706	0.0449479800731453	0.0549228932485005	0.0583658745080181	0.0539631415621837	0.0433855455288955	0.0209202619583916	0.0344742629508749
0.808924884580178	0.946149416320448	1	0.95529358094462	0.824673300117016	0.642836627944912	0.527338577264152	0.688321677058282	0.810775424461094	0.862715291605102	0.829532351301195	0.720627224410081	0.224079991803166	0.329399265490783	0.43439327452488	0.51598994167288	0.55303484272011	0.535136596844749	0.0561283374807305	0.0983480940302339	0.14903374458494	0.200221087519705	0.240826798391019	0.26040556796852	0	0.0107491732037767	0.0257895320485918	0.044028573548755	0.0626832028932263	0.0777758188067817	0.610035383776283	0.607832473379002	0.566815475400199	0.494518265790998	0.403335597871455	0.307061457593778	0.482623216325885	0.525641874776234	0.535651341778496	0.510772535395215	0.455633755782936	0.379965376862951	0.255520930926669	0.305339866963102	0.340678466005849	0.355257252667633	0.346356936258113	0.315646223831924	0.0858466790173824	0.114947660343068
0.240541437029313	0.401200289484587	0.573989587096135	0.704407214472854	0.741519537378541	0.669577465537549	0.182607719418841	0.348715382216173	0.571199628935774	0.802563904807244	0.967274820537544	1	0.0364143928958503	0.0796407711484854	0.149374466549363	0.240304063712654	0.331597992860628	0.392497429956539	0.00188462998514206	0.00475682538602603	0.0102433897370318	0.0188877125746535	0.0298544510371706	0.0404668039020043	0	4.91387310784411e-05	0.000159197153383707	0.000364882415893119	0.000681279891916267	0.00107154998947588	0.185020586409847	0.269016804565925	0.348946358538015	0.403796091913312	0.416861180287697	0.383925555248901	0.0903878310405622	0.155558648369227	0.2388253657318	0.327102225887617	0.399677259377065	0.435673213766382	0.0299830835986937	0.0610931841822875	0.111027032134254	0.179990447058529	0.260303367078522	0.335838019121302	0.00673986875703892	0.0162838407743339
0.0304441577590468	0.12625534188658	0.36300647175434	0.723598704051099	1	0.958122472771584	0.00341038530616699	0.0187304894523059	0.0713203738298812	0.188276840871222	0.344587089067265	0.437240021646794	5.62605866574414e-05	0.000409213376578918	0.00206354615247422	0.00721435248448269	0.017486356792676	0.0293846228159677	1.36679175887148e-07	1.31659266349902e-06	8.79257400733273e-06	4.07098152973237e-05	0.000130677554458258	0.000290818255345449	4.76206769586872e-11	6.22534700623184e-10	5.51592830659045e-09	3.38287414844828e-08	1.43813659930487e-07	4.23860781711378e-07	0.272997915909177	0.435158850599796	0.563985596455558	0.594319400054141	0.509217714740476	0.354747058108014	0.0281668396148862	0.0612391045556718	0.108255817781789	0.155598483820798	0.181840735354316	0.172786059173644	0.00017089964551528	0.000506797071291742	0.00122196490191852	0.00239560422024333	0.00381859068905129	0.00494906150877971	6.09760590267502e-08	2.46638781135638e-07
0.192928805983992	0.401951408863446	0.665193126645185	0.874428127067674	0.913069711765043	0.757333836980144	0.142212562113558	0.327119538128913	0.597680548855543	0.8674270278211	1	0.915737026050667	0.0507409683181039	0.128868489104818	0.259960006676934	0.416544077305529	0.530171404349644	0.536011786312041	0.00875727335411783	0.0245694590645054	0.0547290651531555	0.0968246360634102	0.136062393321111	0.151874898353138	0.00072365787149969	0.00225975445025685	0.00556996995922285	0.0108876392109767	0.0168964034102204	0.0208243542636844	0.25416242495909	0.381626781968867	0.465601989390232	0.461573350205614	0.371806080965518	0.243355131076397	0.17744388273801	0.363761745076588	0.605923258326759	0.820101141125901	0.901919602870048	0.805970548037268	0.0287416996447384	0.0804581906481938	0.182985609670883	0.338140576309484	0.507718915275263	0.619439273592028	0.00107160277517075	0.0041213108936751
0.339615523567995	0.508189511018238	0.691890092151894	0.857188302034542	0.96642499540792	0.991570376973646	0.27753644419102	0.433186264664042	0.615122852819663	0.794800711548575	0.934542384363703	1	0.099867193785072	0.162808024909386	0.241288683143472	0.32527396882311	0.398953773884598	0.445253335487279	0.0154362015180504	0.0265993696311635	0.0413877060363426	0.0583907047291664	0.0748292279913334	0.0871786260506164	0.000533323313394955	0.00140270529274921	0.00262258058170829	0.00412051990997371	0.00569391994986505	0.00703788939495306	0.101159537601831	0.167997657426897	0.232590140519036	0.268646243495469	0.258919213977905	0.208218934969502	0.158951742060922	0.256149610991938	0.344304791492953	0.386184461635216	0.361492007401425	0.282375680784097	0.0781259310271705	0.122442012605628	0.159935761032144	0.174252303768463	0.158383393020396	0.120073917608756	0.0116260701080137	0.0179577193969321
0.384334867874694	0.70438295583545	0.968031769120302	1	0.776638093127285	0.452690635171225	0.303588508305465	0.549749532002501	0.745683170373002	0.759866629101634	0.581799812025921	0.333895122430628	0.137968637460427	0.248770852738583	0.333859335377652	0.335594844882774	0.252692150291842	0.141675800121052	0.0334573240006518	0.0626444560745294	0.08423313406898	0.0834727920000787	0.0609264744087385	0.0318331080403916	0.000649939575767873	0.00514914806727056	0.00834860855629781	0.00804447986142453	0.00446187838805889	0	0.209043249371011	0.358081300043831	0.471902599295746	0.480214809348464	0.377405903206922	0.228385409260452	0.195454370902851	0.322655063821411	0.409699089708333	0.401547625510298	0.303703568897365	0.176484455206391	0.130990037349379	0.209281402803411	0.25636272247725	0.241873039821621	0.175562103136836	0.0971739369726945	0.06171122063838	0.0964284074243379
0.222392019516051	0.379555130777383	0.562861139063393	0.726809956224915	0.817882640079236	0.802291905268403	0.172399263246154	0.324232301973224	0.528784011956672	0.750398862192819	0.927813071200662	1	0.0787976097442916	0.165200925436327	0.297638343631938	0.465089174715101	0.632362061825595	0.749062803442078	0.0194178061387051	0.0485463030324519	0.0988741062022397	0.171703250948701	0.257784147879347	0.336243039842	0	0.00583963305481433	0.0171435293804907	0.0356514205259141	0.0608775718162699	0.0886061146969286	0.429700810963362	0.515507228843994	0.579312568948963	0.609930434429473	0.60168242232401	0.556117037949758	0.384170073432261	0.508343131845107	0.629882376005734	0.731130986292017	0.795150844771198	0.810330373939567	0.18950218057946	0.277421623360861	0.379654790146297	0.486267953980153	0.583266393291959	0.655394079807794	0.049732402057592	0.0821018500026879
0.639510645552881	0.842230677081357	0.977565996740865	1	0.901558128861189	0.716345761792185	0.419223588675648	0.59710739725112	0.749505767680298	0.829142586341243	0.808389307273166	0.694620711460229	0.0971293503790716	0.149706232330761	0.203280349335478	0.243224861475579	0.256456406292621	0.238298269575067	0.00776772839679821	0.013091107817389	0.0193240304046646	0.0250671019452383	0.0286136629142811	0.0287552901846111	0	0.000186411813114497	0.000432574283254902	0.000698017199524734	0.00091488387497221	0.00101440278547342	0.565257516739801	0.727087960592663	0.807543735874109	0.774444658797938	0.641294351023356	0.458514587893367	0.346419036795138	0.498646178982641	0.619723885938578	0.665027994263728	0.616201717257832	0.492993705222176	0.126928822666633	0.204533556267433	0.284492211488466	0.341634127423765	0.354215585521871	0.317098827574813	0.0276806408352733	0.050061231963885
0.730632223995177	0.890013927642235	0.965383668374839	0.932493414530731	0.802082254379215	0.61424435425844	0.45389596858839	0.658379161510082	0.84994821051276	0.976962275815787	1	0.911525836191476	0.149833137211209	0.259928255163549	0.400155712471984	0.547807512537067	0.667450158407787	0.724027763724889	0.0246858282556772	0.0533146083144675	0.0994435950117029	0.163276560179129	0.237586313121584	0.307203030598821	0	0.00376874693894008	0.0112496403473424	0.0241970389680836	0.0435655803325373	0.0682351692633412	0.270581582775324	0.322373232398066	0.337374003671281	0.310185320386234	0.250474523754157	0.177472858593224	0.177447067952349	0.257107205405867	0.326842239296711	0.364915750245741	0.357958235718097	0.308483837274716	0.080882381297298	0.14342212189309	0.222005572123613	0.301219825814984	0.358819573091485	0.375502583585628	0.0246228489804791	0.0551559528804913
0.200538012947762	0.497102484251905	0.849272440326707	1	0.811530488138114	0.453901431165069	0.0318195251166031	0.0885820351462518	0.169961081236292	0.224752839920165	0.204839054379322	0.128668491068957	0.000251446349306335	0.000786140246774444	0.00169397343954686	0.00251573581977388	0.00257498878282192	0.00181650886158641	9.89562267896211e-08	3.47461462271351e-07	8.40847746675293e-07	1.4024227117174e-06	1.61210029128557e-06	1.27719389159197e-06	0	5.70883628378137e-12	1.88470619845345e-11	3.6996161842267e-11	4.83252576960037e-11	4.27835209394216e-11	0.161279988611933	0.15369103759107	0.133000329856879	0.10451846202916	0.074588078630629	0.0483372508345135	0.152851404588241	0.136446738644376	0.110609645971084	0.0814252239924533	0.054432845593125	0.0330445035994977	0.130117671660463	0.108806709388921	0.0826249455171797	0.0569774243235135	0.0356804692059432	0.0202905779553036	0.0994903668987032	0.0779338430438317
0.229688552494145	0.444076800229057	0.69500373467889	0.881708397350811	0.907095184437877	0.756811932965302	0.259929495620698	0.499127841432415	0.776069540447631	0.9782371694897	1	0.829048982409294	0.154194628940641	0.294859671731007	0.45594320362709	0.571248915994748	0.580256883539978	0.477870455206413	0.0472186684312945	0.0908184362009861	0.140196376152763	0.174834456498993	0.176472463866194	0.144183413981503	0.00633159981614712	0.0134544087750254	0.0214312512525744	0.0269114958799149	0.0269938408868908	0.021631680284057	0.179339339579929	0.362093457898556	0.591228594843447	0.782187534569115	0.838960728736947	0.729616866307386	0.0939129822439878	0.221150333398677	0.419509297818156	0.644048662168403	0.80134076961871	0.80838105230505	0.0340321799526073	0.0949663680743788	0.210226843321714	0.375086619109473	0.54165942271003	0.633903925805523	0.00771190176340778	0.0279591816677429
0.359397638762369	0.672687885302591	0.946139533001787	1	0.794233209651724	0.474022873592069	0.102803884915527	0.226938083129461	0.376450828985367	0.469258670796759	0.439561415330233	0.309406917727773	0.00585286542659575	0.0152381446577085	0.0298122081842734	0.0438286469325268	0.0484199879858854	0.0401970450367956	6.61764082374527e-05	0.000203507601104322	0.000469765005061008	0.000814632295178378	0.00106146540978447	0.00103928216052382	0	3.92151762600352e-07	1.32467049437831e-06	2.86519892107712e-06	4.48319502529157e-06	5.20012166285434e-06	0.143460654021303	0.181187992087753	0.202540280011276	0.200391272564213	0.175481606797474	0.136009669297631	0.11609497725535	0.150957043890741	0.173731554786397	0.176965833092901	0.159545860687047	0.12731132525389	0.0708047163892983	0.0947862962226967	0.112308916874669	0.11777911554046	0.109322036543126	0.0898116130305231	0.0325445751997604	0.0448544566320684
0.148053139782976	0.29452990828335	0.50280847790909	0.736705654528775	0.926454258376883	1	0.0916408715203809	0.18379151648339	0.316273925354128	0.467085327683361	0.59204841852967	0.644107905950509	0.023464186896018	0.0475158449735727	0.0824743645100239	0.122805333311115	0.156914994531648	0.172071512254386	0.0024022725708485	0.00500668595634197	0.00883344960572185	0.0133069283362505	0.0171661166016128	0.0189836535485367	0	0.00011700226608367	0.000290780962054824	0.000496588326797071	0.000677582697526786	0.000767456994055868	0.0173243986434431	0.0329882896691581	0.0543820330253671	0.0776925708478988	0.0962263269003021	0.103337993590216	0.0116861423366707	0.0238744205528931	0.0421804501840235	0.0645576468296811	0.0856463540065039	0.0985136660241435	0.00714401468823866	0.0156866979188632	0.0297210040363677	0.0487437112330985	0.0692741708595661	0.0853490929144146	0.00394421482578772	0.00934608307882809
3.56682808947441e-06	0.000507486409460267	0.0201983273188536	0.225973338367794	0.710663282147985	0.628254678150635	1.06705398907314e-05	0.00125422324285775	0.0413734677759237	0.383644023412824	1	0.732717814489715	6.32886319227813e-06	0.000617255606166194	0.0168765264691972	0.129704399294959	0.280214876027034	0.170173848759116	7.32781559242505e-07	6.04786654017173e-05	0.0013708641513804	0.00873243342667385	0.0156364088852538	0.00787051378690461	0	1.16301850773435e-06	2.2157736048144e-05	0.000117059614779322	0.000173737961238854	7.24710335320887e-05	0.000493300667238491	0.00671707509708839	0.0469273707279021	0.168214075170937	0.309377907909804	0.291949136559478	0.0014988089853714	0.0180067445708503	0.110996870951132	0.351056413154152	0.569683971636229	0.474331570966803	0.00226661195056429	0.0240267261358164	0.130677305026878	0.364667005335772	0.522136066998333	0.383585213678967	0.00170612252587647	0.0159572749201845
0.200538012947762	0.497102484251905	0.849272440326707	1	0.811530488138114	0.453901431165069	0.0318195251166031	0.0885820351462518	0.169961081236292	0.224752839920165	0.204839054379322	0.128668491068957	0.000251446349306335	0.000786140246774444	0.00169397343954686	0.00251573581977388	0.00257498878282192	0.00181650886158641	9.89562267896211e-08	3.47461462271351e-07	8.40847746675293e-07	1.4024227117174e-06	1.61210029128557e-06	1.27719389159197e-06	0	5.70883628378137e-12	1.88470619845345e-11	3.6996161842267e-11	4.83252576960037e-11	4.27835209394216e-11	0.161279988611933	0.15369103759107	0.133000329856879	0.10451846202916	0.074588078630629	0.0483372508345135	0.152851404588241	0.136446738644376	0.110609645971084	0.0814252239924533	0.054432845593125	0.0330445035994977	0.130117671660463	0.108806709388921	0.0826249455171797	0.0569774243235135	0.0356804692059432	0.0202905779553036	0.0994903668987032	0.0779338430438317
0.465706698609199	0.602930245024755	0.740513728330355	0.862800955396321	0.953673202018663	1	0.307085631594055	0.37194906864407	0.427384643715625	0.465871143183853	0.481752709657372	0.472600286527792	0.00340926640282793	0.00386326332806321	0.00415297334145175	0.00423521472509316	0.00409735113170342	0.00376047228041478	6.37260208525212e-07	6.75584331409978e-07	6.79444197610967e-07	6.48245451385648e-07	5.86727737989687e-07	5.0378498629806e-07	1.99074687325835e-12	1.97433850403278e-12	1.85678262439539e-12	1.65577053801288e-12	1.39979654716448e-12	1.1215511847095e-12	4.2202592946533e-07	5.57603720039928e-05	0.00264167868094225	0.0448747597468824	0.273333018806961	0.596966383545198	0.000383556013379089	0.0108809554690401	0.110681003031134	0.403689037432428	0.527944952282091	0.247570072769349	0.00338383627258142	0.0206110113737413	0.0450149819978148	0.035251911813642	0.00989865266723881	0.00099663770293201	0.000289788259605055	0.000378985393965879
7.64976025544078e-17	4.84768740926589e-11	1.57802259296642e-06	0.00263866132674416	0.226644880190246	1	1.1399265983753e-18	1.59980463384747e-12	1.15331738713644e-07	0.000427093099236056	0.0812434009628947	0.793862819325574	1.07052514961444e-20	3.32728664957057e-14	5.31221185045683e-09	4.35664708803527e-05	0.018353597444835	0.397174949243648	6.33589229629736e-23	4.36118398750862e-16	1.54203012308944e-10	2.80074218173295e-06	0.00261303503673707	0.125230224634488	2.36324975740176e-25	3.60254591470926e-18	2.82098809421687e-12	1.13470980556817e-07	0.000234455372174305	0.0248844126709303	0.0398724347098372	0.693976754537987	0.221249484898454	0.00129206627157905	1.38214143829307e-07	2.70822886573061e-13	1.50424886883109e-07	0.00105607336912001	0.135810599266617	0.319917808855778	0.0138041078713739	1.09104697343559e-05	1.71782624082244e-17	4.8646977238139e-11	2.52346719798118e-06	0.00239775411228731	0.0417327306105647	0.0133049772430079	5.93815285314764e-32	6.78313138896291e-23
0.219357563408056	0.331486248330622	0.45698341208406	0.578405728300808	0.674170984130777	0.724653930244749	0.543375297616888	0.714907578733128	0.866449858395888	0.968789089443234	1	0.95307987166969	0.592246022859632	0.690220809873006	0.741868517082654	0.735789628499844	0.673353105271262	0.568195427405269	0.287429801024014	0.29716543829116	0.282529615707353	0.246789237342092	0.197477295290714	0.143813275297988	0.0505603479615676	0.0446222378456231	0.0346210744483436	0.0225600320227562	0.0104985905146748	0	0.0497876408010341	0.154127404345007	0.300736657625612	0.418741385625107	0.426339880900267	0.317711002783344	0.131042006800446	0.320648749511192	0.549960577734474	0.689180220388194	0.636570021221006	0.432213810759362	0.18587829270173	0.401921653055832	0.622245465483934	0.707232778464511	0.592731414166929	0.363987441280758	0.157592610658955	0.311350015336553
0.807417088344383	0.903450169430463	0.970156350278435	1	0.989495786773821	0.939878259912673	0.548280419631983	0.653574212232099	0.746987719553671	0.81904353996103	0.861822541106703	0.870393940639819	0.25156496777314	0.321979180824393	0.393643320221068	0.460611601485094	0.51645028039536	0.555236758675291	0.0698595772207913	0.10044509431253	0.134935511554693	0.171349916843429	0.206948385212976	0.238530282906646	0	0.00886392358648102	0.0197672374584953	0.0324399374872254	0.0462820745666613	0.0603699241388282	0.942206481441178	0.820930733410765	0.597462512666856	0.360775480576637	0.177013624509432	0.0652521527532395	0.883004707578015	0.895020103617069	0.759054743616341	0.537241599050523	0.314713611310088	0.148623158269425	0.572684692660782	0.676385640190042	0.667447781865322	0.550148518001077	0.377192630967349	0.212271300880263	0.251776338586674	0.350487242625909
6.98325589821982e-05	0.00620189832798132	0.136354835759351	0.742156787730977	1	0.333567364077351	0.000515345407682626	0.0135064311353122	0.0876318587958716	0.140754619109366	0.0559683501576042	0.00550936531890155	2.39680118449321e-05	0.000185374384382276	0.000354933220603755	0.000168237495596402	1.97414094716176e-05	5.73472683036164e-07	7.02520105344208e-09	1.6034372985075e-08	9.05992124805052e-09	1.26729021166795e-09	4.38840756628968e-11	3.76198487407422e-13	1.29771283396459e-14	8.74072207335397e-15	1.45745407511189e-15	6.01604790077161e-17	6.13237679797129e-19	0	0.0975804647613944	0.125713923990275	0.149091372862316	0.162768468128454	0.163582435398573	0.151339290682182	0.0144651841593869	0.0181470461142327	0.0209573588396763	0.0222800308292275	0.021804375690456	0.019643558125941	3.89984144233854e-05	4.76420456874862e-05	5.35775047523905e-05	5.54655337733263e-05	5.28582208469514e-05	4.63714329572885e-05	1.91219347157169e-09	2.27476615381825e-09
0.384334867874694	0.70438295583545	0.968031769120302	1	0.776638093127285	0.452690635171225	0.303588508305465	0.549749532002501	0.745683170373002	0.759866629101634	0.581799812025921	0.333895122430628	0.137968637460427	0.248770852738583	0.333859335377652	0.335594844882774	0.252692150291842	0.141675800121052	0.0334573240006518	0.0626444560745294	0.08423313406898	0.0834727920000787	0.0609264744087385	0.0318331080403916	0.000649939575767873	0.00514914806727056	0.00834860855629781	0.00804447986142453	0.00446187838805889	0	0.209043249371011	0.358081300043831	0.471902599295746	0.480214809348464	0.377405903206922	0.228385409260452	0.195454370902851	0.322655063821411	0.409699089708333	0.401547625510298	0.303703568897365	0.176484455206391	0.130990037349379	0.209281402803411	0.25636272247725	0.241873039821621	0.175562103136836	0.0971739369726945	0.06171122063838	0.0964284074243379
0.17969112918294	0.333347381638301	0.539050669304592	0.759843691327899	0.933643473134487	1	0.0208415729803334	0.0475070110601582	0.0943945786370764	0.163492760999583	0.246838065993206	0.324853741379911	0.000255099786427902	0.000714486639802409	0.00174437663403906	0.00371234679703321	0.00688682346277354	0.011136571040998	3.29507604963892e-07	1.13398226711099e-06	3.40180343255942e-06	8.89558057572039e-06	2.02768977749877e-05	4.02894052646273e-05	4.49155301598445e-11	1.89930258239769e-10	7.00090065549045e-10	2.24944718861895e-09	6.3002795335918e-09	1.53817577468114e-08	2.24130531436947e-09	2.84295379857857e-06	0.000736925013778171	0.0390356584910636	0.422556159641661	0.934742693561958	5.88332322188877e-10	7.37874410760907e-07	0.000189115404140231	0.0099050364086056	0.106015645667129	0.231882815264637	9.50380115684631e-12	1.17855014992096e-08	2.98664416307846e-06	0.000154669119503866	0.00163684840324738	0.00353995727425644	9.44709815336889e-15	1.15842156694977e-11
0.439535743218584	0.554461356780152	0.663631474325407	0.753677421796588	0.812194966111808	0.830535153866167	0.487726215441665	0.61835647726928	0.743851759204298	0.849065207544694	0.919634765482113	0.945182664228349	0.333016209309445	0.424442442751718	0.513244300429169	0.588864456270283	0.64107873895831	0.662250045354581	0.139643560897311	0.179044463825408	0.217726118864212	0.251161751858996	0.27487582322474	0.285419761127848	0.0355037412514346	0.0459595488745546	0.0563322619536277	0.0654278075930027	0.0720414154204352	0.0752172046777949	0.0611775334893234	0.142305735696693	0.261614723019414	0.381590851819415	0.442089334796987	0.406928920822558	0.126791952357078	0.300612119118053	0.564939949739124	0.843180369272306	1	0.942548774011269	0.0801359598851121	0.1950437986293	0.375616326546291	0.574172093087209	0.697286945251198	0.672912226796586	0.0149335278794785	0.0383724458669161
0.48097222975392	0.662377281854533	0.824604480864564	0.928114207616903	0.944490108000642	0.869034339384453	0.25960352317012	0.416218541141226	0.602907114494844	0.789388093996579	0.934389273099042	1	0.077693856251711	0.145683911414009	0.246040163977633	0.375094577593386	0.516671402401074	0.64328094734757	0.0121056635722874	0.0276748100037533	0.0553745574318758	0.0989745982407619	0.159155272286009	0.230891968585567	0	0.00192216001356791	0.00599150178377712	0.0136716144449295	0.0265348400613505	0.0455215153408548	0.42601602087394	0.50339802858715	0.571422200060113	0.623133131895947	0.652819509384141	0.657050820201736	0.291883423037413	0.366363663516237	0.441689548194417	0.511522032362778	0.569087060661764	0.608239805704417	0.15061929523749	0.200975994890734	0.257468812543806	0.316762775897344	0.374317114635179	0.424895125652827	0.0581621165769632	0.0827540547457068
0.0172497013825221	0.0743944096937063	0.231868329818351	0.522257978938005	0.850102456492552	1	0.00128640854133713	0.00870508774209878	0.042570406005261	0.150447403006124	0.384241345380649	0.709195589417409	4.82432071307159e-05	0.000512308484378251	0.00393102143118028	0.0217979791475213	0.0873512138999801	0.252967133216151	9.01649187963836e-07	1.51561461767513e-05	0.000182564511771968	0.00158846548615508	0.00998770141824971	0.045383101136683	0	2.17132449727294e-07	4.25617094844107e-06	5.8211863882942e-05	0.00057436555764354	0.00409501529654594	0.123965005912965	0.213739995858337	0.312842622125642	0.388704413159188	0.409983577103172	0.367085207765878	0.0231856992956473	0.050941683766142	0.0950122875967394	0.150431806486141	0.202186891590556	0.230685210726456	0.000969035437545203	0.00271307304140815	0.00644814896123358	0.0130095287922931	0.0222813414866685	0.032394738018335	9.04178091191455e-06	3.22803417738326e-05
0.859276068045773	1	0.871450636026344	0.568369258607308	0.276693251434407	0.0994127469278755	0.478308721182032	0.760761715467089	0.905275625117018	0.806561801145563	0.537785857585504	0.267633349301687	0.154936484246097	0.339243279248442	0.55231644594359	0.672180174518858	0.612240881243245	0.417131666851261	0.0271801102521115	0.0870112796802993	0.196674767848055	0.328368708536993	0.408949860673478	0.380758360277288	0	0.0105761873933636	0.0389524063987299	0.0924837585807617	0.159185160826955	0.203203321521871	0.598265568046783	0.490246357091186	0.318449737153633	0.163332572874895	0.0652045934687026	0.0189862619061837	0.587055520789662	0.585736387970353	0.463724630039452	0.290921545231947	0.143942384199783	0.0551797641053291	0.448893800051188	0.545405641129556	0.525780756930588	0.402085036814753	0.24349354915398	0.116036008723871	0.267017590382222	0.395642899713869
0.0882004761656563	0.100665663819646	0.0770126237815637	0.0394923126038904	0.0135747890752461	0.00312767933809452	1	0.894345717123791	0.536143468110977	0.215440204281935	0.0580286636238827	0.0104767849871081	0.678603590964288	0.475572345573331	0.223402062877001	0.0703441309681242	0.0148469887115283	0.0021004688885414	0.0275625379781192	0.0151361152746911	0.00557159001735123	0.00137470851061416	0.000227346199183904	2.51875741862144e-05	6.69873242118609e-05	2.88156014672942e-05	8.29878877737669e-06	1.58991800744972e-06	1.9029409320044e-07	0	0.0594218664814011	0.060603825154723	0.0521644277482714	0.0378939178853656	0.0232319243481375	0.0120204676027373	0.0947290615105971	0.0914119319377313	0.0744463159215247	0.0511686775668914	0.0296814968527403	0.0145307465208536	0.107938080642455	0.0985508220327123	0.0759392810977342	0.0493848076859389	0.0271044665476917	0.0125547723804597	0.0879064356156177	0.0759402696284743
0.0408444813955571	0.0819643426058068	0.0450567513719578	0.00678481691379349	0.000279872180822242	3.16245731775455e-06	0.0107552292081264	0.140574736477542	0.503313092451538	0.493642472620965	0.1326264521514	0.0097609283976251	9.95887519393429e-06	0.000847801013952888	0.01977064851668	0.126296478291741	0.221006429233969	0.10594047521347	3.24268856341557e-11	1.79798026589665e-08	2.73091346267389e-06	0.000113625105072762	0.00129504243417403	0.00404331001904988	0	1.34047886882334e-15	1.32647532447532e-12	3.59469204086094e-10	2.66850134316072e-08	5.42645870886409e-07	7.62591186317484e-09	6.35552529516791e-05	0.0161058845073704	0.124105539962982	0.0290784474731297	0.000207168976916684	4.62381348964064e-07	0.00196649756409132	0.254307973359132	1	0.119567591759616	0.00043471079320687	1.49463859887298e-06	0.00324386471673496	0.214073413043997	0.429572223235797	0.0262109709289811	4.86299121488137e-05	2.57572468190034e-07	0.000285272176140961
0.439371406130261	0.427923313730005	0.388203733349192	0.328029539825373	0.258181692177248	0.189276496799453	0.850921246828874	0.820182796646696	0.736362593070849	0.615789796927619	0.479659252325527	0.348010586448307	0.284407974318464	0.271300060953005	0.24105568503711	0.199500507137532	0.15379042745449	0.110426261909838	0.0164014378146188	0.0154835307950459	0.0136146717514205	0.0111503642948907	0.00850563561930415	0.00604286635120561	0.000158559150512578	0.000147826989204867	0.000128026823377159	0.000102873707392085	7.65033956190537e-05	5.23865619235394e-05	0.47200270649928	0.594538247118453	0.597476513984436	0.47903541520281	0.306421648520853	0.15637734428291	1	0.926765560646171	0.685244829673482	0.404228520525461	0.19024405359918	0.0714314549186169	0.631420866893633	0.430549505980962	0.234223990264783	0.101657346693003	0.0351986358237001	0.00972083848824187	0.118820631861183	0.0596095543731947
0.507968549819408	0.364435999753159	0.126715516689258	0.0213531724704525	0.00174389004398906	6.90239597064583e-05	0.829591826347878	0.567955977771588	0.188446886537298	0.0303031195728222	0.00236161877989858	8.91982490264757e-05	0.0437423491922943	0.0285770949276829	0.0090481154422101	0.00138842450380748	0.000103254856587194	3.72154082173573e-06	7.4464579362281e-05	4.64228157374897e-05	1.40261118575935e-05	2.0538427943817e-06	1.45754234398735e-07	5.0130177659465e-09	4.09267611205704e-09	2.4347528258554e-09	7.01982784807954e-10	9.8089410890355e-11	6.64265767554095e-12	2.18014660523772e-13	0.000372501390843913	0.0211337184250008	0.0222761664343767	0.000436236007839364	1.5871540646236e-07	1.07283560925881e-12	0.211982830228559	1	0.0876427170498107	0.000142707955658188	4.31714917690461e-09	2.42640027087571e-15	0.470594656392232	0.18458550789251	0.0013451314576308	1.82116114900153e-07	4.58087607920764e-13	2.1407464336068e-20	0.00407536784351196	0.000132913385234595
0.313150252902554	0.319549984624731	0.262125141412786	0.172847219279514	0.0916220403708441	0.0390410386846567	0.184890517698356	0.261772950033163	0.297933088448723	0.27258161013007	0.200474070742363	0.118523292702505	0.0561025271520654	0.110208894992829	0.174034245155305	0.220920807727448	0.225435534650086	0.184923441459432	0.00874895383865666	0.02384593979061	0.0522464279706352	0.0920200800356231	0.130284410520173	0.148281216575069	0.000701190042342923	0.002651661924257	0.00806091622449841	0.0196985611652057	0.0386962112732167	0.0611063338334988	1.68854608639734e-06	0.00570366006623541	0.478978472285198	1	0.0519045763461094	6.69781189307458e-05	3.59066947993997e-07	0.0012730647660025	0.112214043441512	0.245903986802419	0.0133969387944232	1.81454282159144e-05	4.48452745861381e-09	1.66888388872903e-05	0.00154403516799029	0.00355148429749464	0.0002030879963145	2.88722251450074e-07	3.28941008949708e-12	1.28493304956263e-08
0.35516528046218	0.379506298351874	0.350935435546727	0.28083756073882	0.194492487355114	0.116565482730677	0.687330357239367	0.891195266421138	1	0.971061917882239	0.816044114455004	0.593471851869546	0.0873651924685611	0.137456501216288	0.187159365341809	0.220534971297725	0.224886334633288	0.198457888684801	0.000728981870448869	0.0013921150865607	0.00230032484039809	0.00328924684362584	0.00407015563283483	0.0043585103120559	0	5.26605727712941e-07	1.45766598335504e-06	2.82304552077156e-06	4.43935623370774e-06	5.88824857919737e-06	0.140688204874969	0.172067358888774	0.177354596003917	0.15405988496516	0.112781994840635	0.0695813381252402	0.379190918704586	0.589485714763439	0.772310419616107	0.852734433137821	0.793485536271676	0.62225376057646	0.0769346289075391	0.152024221124523	0.253166593192457	0.355306452055106	0.420245444339888	0.418895989909046	0.00117464945550354	0.00295094893293657
1	0.940314156176026	0.781791208146433	0.574710731454747	0.373541051181226	0.214650915806486	0.823408818390563	0.718597335285659	0.554494029269296	0.378303864730999	0.228189941061127	0.121677726818372	0.459671956652966	0.37231068376352	0.266618353608272	0.168801824961297	0.094472603162261	0.0467212453844952	0.173946220216137	0.13074142683328	0.0868712937773786	0.051015752200369	0.0264629962905417	0.0121047752263957	0.0445710505763466	0.0310675516332018	0.0191274867808177	0.0103875736554337	0.0049574484566553	0.00205579480734444	0.482012333084132	0.442598570325758	0.292910789839479	0.13968913487626	0.0479697233635972	0.0118136900187458	0.584959588307653	0.488160731164229	0.293610227475519	0.127250380118449	0.0397004029952552	0.00886469036525782	0.387952485407639	0.294229450004608	0.160813231022196	0.0633104377521597	0.0179103344272094	0.00358601587002526	0.140575149034954	0.096872960120052
1	0.964054232833724	0.879183288737031	0.758254429926183	0.618123559252879	0.475810779390321	0.844538749286437	0.875027228438167	0.857609533309327	0.795055497570936	0.697008269203533	0.577550233328326	0.453064940557233	0.505305518603795	0.532620451366888	0.530723534593464	0.499917103178178	0.445013142040953	0.148757354506733	0.180466929466479	0.205884336528599	0.221316915642719	0.224371247657184	0.214560966768171	0.0215983106831127	0.0319891463505774	0.042072495247327	0.0505974783220082	0.0563598998714429	0.0584795156742281	0.432893307222071	0.299277545838686	0.17280233122657	0.0805037222183026	0.0262373663051821	0	0.74083117032371	0.659550528271999	0.497871654563813	0.317167551653965	0.168197905716391	0.0709584791812078	0.556199324642254	0.63326711093722	0.611805908242011	0.50132137063186	0.347310593483902	0.201530291142444	0.178184006128474	0.26392834246308
0.104500969373168	0.0858593657503207	0.0457434078295393	0.015785834501391	0.00350399241613421	0.000469304091885719	0.924564424701463	0.957500544685082	0.643236357677157	0.280292941581852	0.0792044596411036	0.0144862075530223	0.766128618641911	1	0.846699449174912	0.465032490327373	0.165660213131548	0.0382525355192151	0.0594399296927565	0.0978131298449506	0.104384101645733	0.0722456211038531	0.0324165956119116	0.00940947109895706	0.000385318038670584	0.000849824686141126	0.00115936146463276	0.0010054707148692	0.000548479326096918	0.000171347052444402	0.17587240686277	0.105136467498916	0.0357088278793542	0.00686328127152163	0.000711944387426465	0	0.179860535239609	0.181812938095739	0.104471307451191	0.0341047628794553	0.00629726664335326	0.000622708841984322	0.106004095897384	0.181194143534673	0.176055727103037	0.0972373437153378	0.0305081788773307	0.00540895152901368	0.0359867251949312	0.104066426548244
0.489937374251859	0.199674549958335	0.0244605036929803	0.000900676051050231	9.96855872895403e-06	3.31632174962576e-08	0.404359501041062	1	0.743349212464924	0.166091079943185	0.0111547610064805	0.000225182568436328	0.00122028217163102	0.0183122967890259	0.0826011146930025	0.111992653695366	0.0456408475319788	0.00559085724306432	1.34653732320931e-08	1.2261713634002e-06	3.3561739580775e-05	0.000276120273362095	0.000682830110471507	0.000507560212442787	0	2.99666626858609e-13	4.98613254174976e-11	2.48927278881954e-09	3.73540033463317e-08	1.68485398358654e-07	7.74813769142896e-06	3.59688785649624e-05	0.000144260144780269	0.00049986845203984	0.00149642512388987	0.00387029574379174	0.000166840943506371	0.000622011876759483	0.00200347817459617	0.00557520001341723	0.0134037459513674	0.0278408071151279	0.00204441288925777	0.00612112323038885	0.0158337408884426	0.0353855412509092	0.0683216034814745	0.113967272981225	0.0142559199979664	0.0342786914072912
0.723239896186446	0.730723363957385	0.646162440994751	0.499722495323357	0.337284245101627	0.197596441695035	0.77683035488803	0.941990242914017	1	0.929594392137858	0.756476186803455	0.538312650856173	0.379714975084144	0.554592226263769	0.707354375112286	0.789265883274126	0.770889806400339	0.659010185073248	0.0794427658097004	0.144812707598036	0.225332122082478	0.303888916817876	0.357226737251144	0.36678780429861	0	0.0100888953078114	0.0260916411324942	0.0473108823736045	0.0700755194071671	0.0882694102712161	0.502823302231446	0.341955987136781	0.189168539338599	0.0830708429897341	0.0260998635062529	0.00185533373425836	0.765564945953252	0.701463054648073	0.527806671416971	0.32506959185951	0.162176219953378	0.0631314638360888	0.471678673554734	0.580723135152397	0.586977749134504	0.487137664151849	0.331196810582876	0.183088601340429	0.11316196041335	0.19162425994732
0.439371406130261	0.427923313730005	0.388203733349192	0.328029539825373	0.258181692177248	0.189276496799453	0.850921246828874	0.820182796646696	0.736362593070849	0.615789796927619	0.479659252325527	0.348010586448307	0.284407974318464	0.271300060953005	0.24105568503711	0.199500507137532	0.15379042745449	0.110426261909838	0.0164014378146188	0.0154835307950459	0.0136146717514205	0.0111503642948907	0.00850563561930415	0.00604286635120561	0.000158559150512578	0.000147826989204867	0.000128026823377159	0.000102873707392085	7.65033956190537e-05	5.23865619235394e-05	0.47200270649928	0.594538247118453	0.597476513984436	0.47903541520281	0.306421648520853	0.15637734428291	1	0.926765560646171	0.685244829673482	0.404228520525461	0.19024405359918	0.0714314549186169	0.631420866893633	0.430549505980962	0.234223990264783	0.101657346693003	0.0351986358237001	0.00972083848824187	0.118820631861183	0.0596095543731947
1	0.959332110677629	0.789089742977899	0.556509074680984	0.336516635586144	0.17447341493734	0.662863457669388	0.577260572471572	0.431030645701599	0.275951549973967	0.151476744214858	0.0712931036676787	0.0204818944561291	0.0161918614176723	0.0109751854638174	0.00637845348951413	0.00317839123002965	0.00135796241456401	2.95010947773322e-05	2.11711096528537e-05	1.3026793933512e-05	6.87258143272454e-06	3.1087848360784e-06	1.20572931608884e-06	1.98039382312028e-09	1.29001548870335e-09	7.20401794695772e-10	3.44831490012211e-10	1.41392046403182e-10	4.95547239027631e-11	0.453103662484905	0.42906833631924	0.364204798980154	0.277111893329491	0.188997026363428	0.115543383392347	0.0942262963219238	0.0832081639155135	0.0658642969998004	0.0467330888104333	0.0297227655798318	0.0169451044396841	0.000847204313653928	0.000697664942693204	0.00051498662089462	0.000340749554150563	0.000202099365427186	0.000107444677600114	3.29340564031781e-07	2.52911601776151e-07
0.745611550048706	0.915007989125394	0.922809002712183	0.765038020535448	0.517960130627328	0.28000054019547	0.699372411588186	0.922938188002431	1	0.891647632837571	0.652038742294309	0.38579448069731	0.455199105345291	0.65142685933809	0.760150113431738	0.727848700669129	0.570944971712022	0.362674444189413	0.195114074534002	0.31275854882734	0.397821100250107	0.410177205986917	0.343535464827791	0.230474564339313	0.0376868568367042	0.0865387548391731	0.129144620274733	0.146623149106311	0.130197952761272	0.0881319377508739	0.232407533384217	0.205937188471883	0.153775848884846	0.0929529109545584	0.0389870603392028	0	0.219871188541194	0.223730151346262	0.193719923579288	0.140711760776754	0.0815964835073809	0.0307304220535721	0.156892595448342	0.184715079002359	0.183870232988764	0.154674554234017	0.107584759539898	0.0572088756380677	0.0779704107745533	0.111818072884271
0.99406605500177	1	0.938437555599716	0.821426339166042	0.670401048694716	0.509791687308864	0.709960431481923	0.792574348811093	0.825197418425696	0.801373261609278	0.725833558214225	0.612966366186967	0.289343010578383	0.359810227644659	0.416489100177625	0.4491555931863	0.45146242912684	0.422949701558931	0.0621169144012419	0.0887629731713751	0.116245345705366	0.140635613671116	0.157781811795879	0.164451112457592	0	0.00522278039092884	0.0116010286869381	0.0185914031142342	0.0253122139287323	0.0307023114776416	0.558641361558954	0.563644159083686	0.52708038846572	0.456688791220478	0.366360195938726	0.271683809318909	0.560579209088586	0.550740699407964	0.501446831644764	0.422941648820396	0.330129758724096	0.237992266218765	0.430871042111727	0.412083778203421	0.36503829527497	0.299271014745216	0.226691525289826	0.158109646779273	0.25230294628795	0.234639542339314
0.745611550048706	0.915007989125394	0.922809002712183	0.765038020535448	0.517960130627328	0.28000054019547	0.699372411588186	0.922938188002431	1	0.891647632837571	0.652038742294309	0.38579448069731	0.455199105345291	0.65142685933809	0.760150113431738	0.727848700669129	0.570944971712022	0.362674444189413	0.195114074534002	0.31275854882734	0.397821100250107	0.410177205986917	0.343535464827791	0.230474564339313	0.0376868568367042	0.0865387548391731	0.129144620274733	0.146623149106311	0.130197952761272	0.0881319377508739	0.232407533384217	0.205937188471883	0.153775848884846	0.0929529109545584	0.0389870603392028	0	0.219871188541194	0.223730151346262	0.193719923579288	0.140711760776754	0.0815964835073809	0.0307304220535721	0.156892595448342	0.184715079002359	0.183870232988764	0.154674554234017	0.107584759539898	0.0572088756380677	0.0779704107745533	0.111818072884271
0.655294765579907	0.873302354251972	0.930235403952611	0.791993102357878	0.538952182994183	0.293142894556279	0.840509773638001	1	0.950949673364054	0.722795381088221	0.439110179025239	0.213221964414387	0.0635312884633122	0.067479863716641	0.0572876525721602	0.0388730082413201	0.0210831527702072	0.00913951611033043	0.000282986800149631	0.000268337718575336	0.000203374304532377	0.000123199158479445	5.96501546277499e-05	2.30828261606909e-05	7.08472415874962e-08	5.94473104201205e-08	3.91119865916165e-08	1.95741779827398e-08	6.51008956466251e-09	0	0.463188126578537	0.480486473886938	0.407922481531832	0.28343066861009	0.16117169234001	0.0750072790250277	0.246260483741652	0.34503200509919	0.395636873742771	0.371284540956015	0.285160717320883	0.179244259168493	0.0557980205843899	0.105590382048889	0.163531962651156	0.207278215275969	0.215019277084464	0.182546646701158	0.00538802249148193	0.013771334533123
0.507968549819408	0.364435999753159	0.126715516689258	0.0213531724704525	0.00174389004398906	6.90239597064583e-05	0.829591826347878	0.567955977771588	0.188446886537298	0.0303031195728222	0.00236161877989858	8.91982490264757e-05	0.0437423491922943	0.0285770949276829	0.0090481154422101	0.00138842450380748	0.000103254856587194	3.72154082173573e-06	7.4464579362281e-05	4.64228157374897e-05	1.40261118575935e-05	2.0538427943817e-06	1.45754234398735e-07	5.0130177659465e-09	4.09267611205704e-09	2.4347528258554e-09	7.01982784807954e-10	9.8089410890355e-11	6.64265767554095e-12	2.18014660523772e-13	0.000372501390843913	0.0211337184250008	0.0222761664343767	0.000436236007839364	1.5871540646236e-07	1.07283560925881e-12	0.211982830228559	1	0.0876427170498107	0.000142707955658188	4.31714917690461e-09	2.42640027087571e-15	0.470594656392232	0.18458550789251	0.0013451314576308	1.82116114900153e-07	4.58087607920764e-13	2.1407464336068e-20	0.00407536784351196	0.000132913385234595
1	0.964054232833724	0.879183288737031	0.758254429926183	0.618123559252879	0.475810779390321	0.844538749286437	0.875027228438167	0.857609533309327	0.795055497570936	0.697008269203533	0.577550233328326	0.453064940557233	0.505305518603795	0.532620451366888	0.530723534593464	0.499917103178178	0.445013142040953	0.148757354506733	0.180466929466479	0.205884336528599	0.221316915642719	0.224371247657184	0.214560966768171	0.0215983106831127	0.0319891463505774	0.042072495247327	0.0505974783220082	0.0563598998714429	0.0584795156742281	0.432893307222071	0.299277545838686	0.17280233122657	0.0805037222183026	0.0262373663051821	0	0.74083117032371	0.659550528271999	0.497871654563813	0.317167551653965	0.168197905716391	0.0709584791812078	0.556199324642254	0.63326711093722	0.611805908242011	0.50132137063186	0.347310593483902	0.201530291142444	0.178184006128474	0.26392834246308
0.122557438975963	0.00145504280037628	3.19214376876087e-07	1.29407575633408e-12	9.69410103837448e-20	0	0.26852151167794	0.120631885833488	0.00100141878623694	1.53617231833585e-07	4.35446414492382e-13	2.28086764025611e-20	0.0202293309450681	0.343883624591284	0.108021960557934	0.000627022605536441	6.72550538671386e-08	1.33302174758878e-13	5.24018940762257e-05	0.0337072951379555	0.400655773984603	0.0880013817949279	0.00035717262080089	2.67878225203395e-08	4.66740492468381e-09	0.000113605495801939	0.0510968098055098	0.42467707183048	0.0652220471020032	0.000185097528823403	1.04571426757269e-18	3.2452781884659e-15	1.07671898733793e-12	3.81912924587151e-11	1.44823114696935e-10	5.87114700630672e-11	1.47600651608038e-13	2.82781853900806e-10	5.79197052931646e-08	1.26827284226038e-06	2.96900265458567e-06	7.43053394170105e-07	1.09884701291787e-09	1.2996453576596e-06	0.000164332715273808	0.00222144080975576	0.00321038416212075	0.000496010426667296	4.31479240012053e-07	0.000315044497181828
0.843724741696693	0.919936402010954	0.916589186224304	0.834548249766821	0.694360376514706	0.527919457154212	0.845756635974345	0.962039307802001	1	0.949878482922991	0.824509200985962	0.653999841254789	0.214257016530114	0.254287944864988	0.275768611712769	0.273275591588851	0.247453098498449	0.204743502953855	0.0135299285886723	0.0168025486842179	0.0190379059360004	0.0196893265790596	0.0185890885522379	0.0160183347745487	0	6.50152818755895e-05	0.000116928028814721	0.000143625191360681	0.000138345517514961	0.000102452694598872	0.394130326899203	0.440475548715557	0.442510824420968	0.399619318330542	0.324400369010884	0.236704662638191	0.275130699399018	0.360795596825967	0.425290359668345	0.450637093558004	0.429229727363612	0.3675111004704	0.141904379748932	0.218401572643312	0.302095797408101	0.375593889413295	0.419760670845209	0.421700279152418	0.0540077866302283	0.097647041342542
0.147454886176795	1	0.124211836241875	0.000282584355355435	1.17748503734839e-08	8.98638105115999e-15	0.0853368083547923	0.0789841851569169	0.0013389551762475	4.15732603712067e-07	2.36420037732104e-12	2.46250221413425e-19	0.000335571753590621	4.23888913327815e-05	9.8071059840497e-08	4.15577312095922e-12	3.22541009731811e-18	4.58500911001846e-26	8.96615355890339e-09	1.5457375150984e-10	4.88076022241905e-14	2.82267806273439e-19	2.98990489218884e-26	5.80063514889393e-35	1.62779129398457e-15	3.82993330001616e-18	1.65046321792477e-22	1.30269468119049e-28	1.88322226439262e-36	0	3.92558861716316e-08	2.10217014196786e-06	4.23031657640934e-05	0.000319904097628196	0.00090909373523994	0.000970821654979745	4.95917245312e-07	3.28031375682093e-05	0.000815386445477825	0.00761646618463851	0.0267353255588387	0.0352662566441874	5.76265978758964e-07	4.70838808174107e-05	0.0014456509662101	0.0166800204219469	0.0723222007817304	0.117838882901597	6.1595090118244e-08	6.2163929983607e-06
0.0414669178288309	0.0559212099593689	0.0516041421227265	0.0325856032395655	0.0140799193590046	0.00416301302031223	1	0.948056173547659	0.615037138088258	0.273024619502918	0.0829345475764884	0.017238614138904	0.666491224648832	0.444209429554227	0.20258827694979	0.0632228468309923	0.0135010325409435	0.00197284570207727	0.0122767966709927	0.00575224887678214	0.00184426562851623	0.000404615463405633	6.07427821959775e-05	6.23993524832193e-06	6.24988292713532e-06	2.05865586551606e-06	4.64011585772519e-07	7.1566056627481e-08	7.55298252089068e-09	5.45458882118685e-10	0.022821089315785	0.0019652137689534	2.77744054247045e-05	6.44230493434585e-08	2.45229219281222e-11	0	0.149155075371322	0.0618842657826237	0.00421389775945591	4.70922336983679e-05	8.63726260544939e-08	2.59979391427764e-11	0.020291032478683	0.040561605050164	0.0133072299854037	0.000716509145799449	6.3316566843213e-06	9.18278574131005e-09	5.74559091466281e-05	0.00055336854145011
0.439371406130261	0.427923313730005	0.388203733349192	0.328029539825373	0.258181692177248	0.189276496799453	0.850921246828874	0.820182796646696	0.736362593070849	0.615789796927619	0.479659252325527	0.348010586448307	0.284407974318464	0.271300060953005	0.24105568503711	0.199500507137532	0.15379042745449	0.110426261909838	0.0164014378146188	0.0154835307950459	0.0136146717514205	0.0111503642948907	0.00850563561930415	0.00604286635120561	0.000158559150512578	0.000147826989204867	0.000128026823377159	0.000102873707392085	7.65033956190537e-05	5.23865619235394e-05	0.47200270649928	0.594538247118453	0.597476513984436	0.47903541520281	0.306421648520853	0.15637734428291	1	0.926765560646171	0.685244829673482	0.404228520525461	0.19024405359918	0.0714314549186169	0.631420866893633	0.430549505980962	0.234223990264783	0.101657346693003	0.0351986358237001	0.00972083848824187	0.118820631861183	0.0596095543731947
0.147454886176795	1	0.124211836241875	0.000282584355355435	1.17748503734839e-08	8.98638105115999e-15	0.0853368083547923	0.0789841851569169	0.0013389551762475	4.15732603712067e-07	2.36420037732104e-12	2.46250221413425e-19	0.000335571753590621	4.23888913327815e-05	9.8071059840497e-08	4.15577312095922e-12	3.22541009731811e-18	4.58500911001846e-26	8.96615355890339e-09	1.5457375150984e-10	4.88076022241905e-14	2.82267806273439e-19	2.98990489218884e-26	5.80063514889393e-35	1.62779129398457e-15	3.82993330001616e-18	1.65046321792477e-22	1.30269468119049e-28	1.88322226439262e-36	0	3.92558861716316e-08	2.10217014196786e-06	4.23031657640934e-05	0.000319904097628196	0.00090909373523994	0.000970821654979745	4.95917245312e-07	3.28031375682093e-05	0.000815386445477825	0.00761646618463851	0.0267353255588387	0.0352662566441874	5.76265978758964e-07	4.70838808174107e-05	0.0014456509662101	0.0166800204219469	0.0723222007817304	0.117838882901597	6.1595090118244e-08	6.2163929983607e-06
0.0732305677652147	0.0845903142410558	0.0865186963629826	0.0783538583933822	0.0628307001712418	0.0446112613893594	0.066278786518608	0.0805764130117122	0.0867366018775432	0.0826719094772813	0.0697709482431394	0.0521377606334473	0.0551546004747581	0.0705700247049984	0.0799502613211856	0.080201150322178	0.0712364713556882	0.0560254420703632	0.0422001490665702	0.0568273829645807	0.0677582871579242	0.0715365964536729	0.0668736795482159	0.0553532668997739	0.0296873391921995	0.0420746091592486	0.0527995228662403	0.0586679613486779	0.0577208992010211	0.0502835893150323	4.60459263264232e-15	1.08221286997529e-14	4.65860884460104e-16	3.67300797914337e-19	5.30407253133958e-24	0	6.06512480040847e-10	1.32408171058375e-08	5.29434092876548e-09	3.87731507896008e-11	5.20082638688212e-15	1.27771999516723e-20	4.22647666471728e-07	8.57051828011981e-05	0.000318315486409665	2.16536205931773e-05	2.69789690727579e-08	6.15661859939487e-13	1.55814336899303e-06	0.00293487487854114
0.35516528046218	0.379506298351874	0.350935435546727	0.28083756073882	0.194492487355114	0.116565482730677	0.687330357239367	0.891195266421138	1	0.971061917882239	0.816044114455004	0.593471851869546	0.0873651924685611	0.137456501216288	0.187159365341809	0.220534971297725	0.224886334633288	0.198457888684801	0.000728981870448869	0.0013921150865607	0.00230032484039809	0.00328924684362584	0.00407015563283483	0.0043585103120559	0	5.26605727712941e-07	1.45766598335504e-06	2.82304552077156e-06	4.43935623370774e-06	5.88824857919737e-06	0.140688204874969	0.172067358888774	0.177354596003917	0.15405988496516	0.112781994840635	0.0695813381252402	0.379190918704586	0.589485714763439	0.772310419616107	0.852734433137821	0.793485536271676	0.62225376057646	0.0769346289075391	0.152024221124523	0.253166593192457	0.355306452055106	0.420245444339888	0.418895989909046	0.00117464945550354	0.00295094893293657
1	0.945714899505082	0.81559540870492	0.641410695713443	0.459968408456528	0.300756234672005	0.640684007077624	0.692569472099715	0.68270549863872	0.613695874904752	0.50305535042389	0.376014294003251	0.144428022684582	0.17851487773116	0.201173395430695	0.206712569647007	0.193672904064825	0.165448575401189	0.0111960271340623	0.0159433012198455	0.0206244693336995	0.0242775113402716	0.0260237200714957	0.0254093140857955	0	0.00019834782677342	0.00044438641058427	0.000707069022626734	0.000937915992012228	0.00108458449027639	0.383156945008398	0.416395583653511	0.407087857358637	0.358030662082471	0.283260273627639	0.201578194430621	0.251303613828334	0.320099135398449	0.36677157200296	0.378052434787175	0.35055603592897	0.292416566953235	0.106573785315233	0.159190091079536	0.213826723016961	0.258336368791102	0.280756016141362	0.274477901074988	0.0290783074090959	0.0510889665428814
0.313150252902554	0.319549984624731	0.262125141412786	0.172847219279514	0.0916220403708441	0.0390410386846567	0.184890517698356	0.261772950033163	0.297933088448723	0.27258161013007	0.200474070742363	0.118523292702505	0.0561025271520654	0.110208894992829	0.174034245155305	0.220920807727448	0.225435534650086	0.184923441459432	0.00874895383865666	0.02384593979061	0.0522464279706352	0.0920200800356231	0.130284410520173	0.148281216575069	0.000701190042342923	0.002651661924257	0.00806091622449841	0.0196985611652057	0.0386962112732167	0.0611063338334988	1.68854608639734e-06	0.00570366006623541	0.478978472285198	1	0.0519045763461094	6.69781189307458e-05	3.59066947993997e-07	0.0012730647660025	0.112214043441512	0.245903986802419	0.0133969387944232	1.81454282159144e-05	4.48452745861381e-09	1.66888388872903e-05	0.00154403516799029	0.00355148429749464	0.0002030879963145	2.88722251450074e-07	3.28941008949708e-12	1.28493304956263e-08
0.0414669178288309	0.0559212099593689	0.0516041421227265	0.0325856032395655	0.0140799193590046	0.00416301302031223	1	0.948056173547659	0.615037138088258	0.273024619502918	0.0829345475764884	0.017238614138904	0.666491224648832	0.444209429554227	0.20258827694979	0.0632228468309923	0.0135010325409435	0.00197284570207727	0.0122767966709927	0.00575224887678214	0.00184426562851623	0.000404615463405633	6.07427821959775e-05	6.23993524832193e-06	6.24988292713532e-06	2.05865586551606e-06	4.64011585772519e-07	7.1566056627481e-08	7.55298252089068e-09	5.45458882118685e-10	0.022821089315785	0.0019652137689534	2.77744054247045e-05	6.44230493434585e-08	2.45229219281222e-11	0	0.149155075371322	0.0618842657826237	0.00421389775945591	4.70922336983679e-05	8.63726260544939e-08	2.59979391427764e-11	0.020291032478683	0.040561605050164	0.0133072299854037	0.000716509145799449	6.3316566843213e-06	9.18278574131005e-09	5.74559091466281e-05	0.00055336854145011
0.0414669178288309	0.0559212099593689	0.0516041421227265	0.0325856032395655	0.0140799193590046	0.00416301302031223	1	0.948056173547659	0.615037138088258	0.273024619502918	0.0829345475764884	0.017238614138904	0.666491224648832	0.444209429554227	0.20258827694979	0.0632228468309923	0.0135010325409435	0.00197284570207727	0.0122767966709927	0.00575224887678214	0.00184426562851623	0.000404615463405633	6.07427821959775e-05	6.23993524832193e-06	6.24988292713532e-06	2.05865586551606e-06	4.64011585772519e-07	7.1566056627481e-08	7.55298252089068e-09	5.45458882118685e-10	0.022821089315785	0.0019652137689534	2.77744054247045e-05	6.44230493434585e-08	2.45229219281222e-11	0	0.149155075371322	0.0618842657826237	0.00421389775945591	4.70922336983679e-05	8.63726260544939e-08	2.59979391427764e-11	0.020291032478683	0.040561605050164	0.0133072299854037	0.000716509145799449	6.3316566843213e-06	9.18278574131005e-09	5.74559091466281e-05	0.00055336854145011
0.65134700795388	0.728031354207231	0.581151185003985	0.331047361376314	0.134058352182017	0.0378532647628008	0.661112314162585	0.962073292527549	1	0.742484154267675	0.393474286420587	0.148267012255295	0.325995100986376	0.61837014746662	0.836932338945144	0.809036867668745	0.558527236537248	0.274994312483528	0.0771817490879554	0.192610358887586	0.340310690808764	0.428553298789636	0.385177659773436	0.246944016190789	0.00749269439863018	0.0279101892830283	0.066200360388692	0.109492335018119	0.128415740751434	0.107114813986444	0.460824401377617	0.36361594575887	0.184383710591969	0.0594019267269373	0.0111940828070757	0	0.517758987214253	0.575249586007609	0.411602121986887	0.189241765742827	0.0551596091359306	0.0091723594872625	0.316613685277764	0.495464315401027	0.499118366092437	0.323684582599313	0.134627634183022	0.0351001554626737	0.104697974711391	0.232039728109147
0.122557438975963	0.00145504280037628	3.19214376876087e-07	1.29407575633408e-12	9.69410103837448e-20	0	0.26852151167794	0.120631885833488	0.00100141878623694	1.53617231833585e-07	4.35446414492382e-13	2.28086764025611e-20	0.0202293309450681	0.343883624591284	0.108021960557934	0.000627022605536441	6.72550538671386e-08	1.33302174758878e-13	5.24018940762257e-05	0.0337072951379555	0.400655773984603	0.0880013817949279	0.00035717262080089	2.67878225203395e-08	4.66740492468381e-09	0.000113605495801939	0.0510968098055098	0.42467707183048	0.0652220471020032	0.000185097528823403	1.04571426757269e-18	3.2452781884659e-15	1.07671898733793e-12	3.81912924587151e-11	1.44823114696935e-10	5.87114700630672e-11	1.47600651608038e-13	2.82781853900806e-10	5.79197052931646e-08	1.26827284226038e-06	2.96900265458567e-06	7.43053394170105e-07	1.09884701291787e-09	1.2996453576596e-06	0.000164332715273808	0.00222144080975576	0.00321038416212075	0.000496010426667296	4.31479240012053e-07	0.000315044497181828
1	0.997687823706383	0.885290395612417	0.698386722288325	0.48927399028112	0.303610380137966	0.791474096669859	0.94155174282685	0.99605460166888	0.937199155648053	0.784161133746904	0.583040074438079	0.324406238837595	0.462066485712799	0.583743580184979	0.655157959464847	0.653635648361733	0.579677568693211	0.0642853099747696	0.113858252535387	0.174733976852228	0.235862998094224	0.281680673783868	0.29831972573516	0	0.00833398447223148	0.0213728339183757	0.0388220760510889	0.0583215528902443	0.0755569699720365	0.478875818796827	0.552793940166352	0.555921431725813	0.487067759063714	0.37142546945121	0.245840936009	0.643300980186383	0.783105690801856	0.830929870336748	0.768710904796843	0.619812719664727	0.435014486428204	0.469813456192918	0.604073706506817	0.676503822016508	0.660321156309062	0.561678279996119	0.415929047442796	0.184154980616186	0.251647051624156
0.345822203471555	0.402743079822866	0.0434740880674009	0.000434970752142904	4.03382275084607e-07	3.46737447152375e-11	0.00633437740384856	0.261419739289206	1	0.354559236551201	0.0116521156896642	3.54934285706735e-05	7.12688542150683e-08	0.00010423017035375	0.0141290935033286	0.177526148757312	0.206746204210932	0.0223172119888914	4.92538743667463e-16	2.55266190967749e-11	1.22623406977547e-07	5.45984909852334e-05	0.00225327958360523	0.00861939343116013	0	3.84005718590733e-21	6.53698122561939e-16	1.03143942544351e-11	1.50847250468087e-08	2.04483490658203e-06	0.149484454296152	0.153074986162988	0.119726038650283	0.0715235700441894	0.0326351745795845	0.0113736244158721	0.0820345675098322	0.118917610504241	0.131665393444899	0.111345660140507	0.0719202409346534	0.0354817603936816	0.0204047959181765	0.0418718953056598	0.0656279999879705	0.0785655047964786	0.0718374366529401	0.0501702118710338	0.00230039342862065	0.00668241687285718
0.0825336281064075	0.0617852179760405	0.0352021116139267	0.0152635669396374	0.00503536114035251	0.00126211507792525	1	0.840147842776624	0.537222803544451	0.261453730602106	0.0968437577125193	0.0272998272297137	0.592767667356089	0.558902571988267	0.401079548883629	0.21906171638435	0.0910624130903893	0.0288089455277272	0.0171874977832555	0.0181871807115051	0.0146465384300157	0.00897634894340206	0.00418572476705074	0.00148383163784094	2.0635200890793e-05	2.52095036014172e-05	2.24237494252954e-05	1.42527623996108e-05	5.67205684304302e-06	0	0.0499279769803464	0.0569789845925403	0.0584086214400917	0.0537812584100944	0.0444811371780892	0.0330452703899929	0.0473392059299189	0.0623494571632672	0.0737623922962056	0.0783843611690025	0.0748197778670642	0.0641498474398829	0.0319229587919416	0.0485244646089005	0.0662528760519683	0.0812529477714916	0.089508788468274	0.0885696736026436	0.0153096942079278	0.0268589596821301
0.489937374251859	0.199674549958335	0.0244605036929803	0.000900676051050231	9.96855872895403e-06	3.31632174962576e-08	0.404359501041062	1	0.743349212464924	0.166091079943185	0.0111547610064805	0.000225182568436328	0.00122028217163102	0.0183122967890259	0.0826011146930025	0.111992653695366	0.0456408475319788	0.00559085724306432	1.34653732320931e-08	1.2261713634002e-06	3.3561739580775e-05	0.000276120273362095	0.000682830110471507	0.000507560212442787	0	2.99666626858609e-13	4.98613254174976e-11	2.48927278881954e-09	3.73540033463317e-08	1.68485398358654e-07	7.74813769142896e-06	3.59688785649624e-05	0.000144260144780269	0.00049986845203984	0.00149642512388987	0.00387029574379174	0.000166840943506371	0.000622011876759483	0.00200347817459617	0.00557520001341723	0.0134037459513674	0.0278408071151279	0.00204441288925777	0.00612112323038885	0.0158337408884426	0.0353855412509092	0.0683216034814745	0.113967272981225	0.0142559199979664	0.0342786914072912
0.65134700795388	0.728031354207231	0.581151185003985	0.331047361376314	0.134058352182017	0.0378532647628008	0.661112314162585	0.962073292527549	1	0.742484154267675	0.393474286420587	0.148267012255295	0.325995100986376	0.61837014746662	0.836932338945144	0.809036867668745	0.558527236537248	0.274994312483528	0.0771817490879554	0.192610358887586	0.340310690808764	0.428553298789636	0.385177659773436	0.246944016190789	0.00749269439863018	0.0279101892830283	0.066200360388692	0.109492335018119	0.128415740751434	0.107114813986444	0.460824401377617	0.36361594575887	0.184383710591969	0.0594019267269373	0.0111940828070757	0	0.517758987214253	0.575249586007609	0.411602121986887	0.189241765742827	0.0551596091359306	0.0091723594872625	0.316613685277764	0.495464315401027	0.499118366092437	0.323684582599313	0.134627634183022	0.0351001554626737	0.104697974711391	0.232039728109147
1	0.997687823706383	0.885290395612417	0.698386722288325	0.48927399028112	0.303610380137966	0.791474096669859	0.94155174282685	0.99605460166888	0.937199155648053	0.784161133746904	0.583040074438079	0.324406238837595	0.462066485712799	0.583743580184979	0.655157959464847	0.653635648361733	0.579677568693211	0.0642853099747696	0.113858252535387	0.174733976852228	0.235862998094224	0.281680673783868	0.29831972573516	0	0.00833398447223148	0.0213728339183757	0.0388220760510889	0.0583215528902443	0.0755569699720365	0.478875818796827	0.552793940166352	0.555921431725813	0.487067759063714	0.37142546945121	0.245840936009	0.643300980186383	0.783105690801856	0.830929870336748	0.768710904796843	0.619812719664727	0.435014486428204	0.469813456192918	0.604073706506817	0.676503822016508	0.660321156309062	0.561678279996119	0.415929047442796	0.184154980616186	0.251647051624156
0.975440680464692	0.967520827103731	0.869268694726083	0.707037848153075	0.519907788371042	0.344553218429521	0.83398051663114	0.959578783983925	1	0.944055147219994	0.807150951749417	0.624435087632641	0.385132573287717	0.516489630359382	0.625525514864696	0.685352116184104	0.6797524996321	0.610284765618778	0.0888172764571591	0.144469080149154	0.207320299661842	0.26624985041457	0.307832476232547	0.321214988078585	0	0.0114861359790157	0.0275924783677341	0.0472502880994626	0.0676145552547086	0.0845183739841478	0.527764628973069	0.60716965409839	0.592123247311973	0.489333703803742	0.341659206875106	0.199755586618772	0.507007058380946	0.651565398256821	0.709573070482342	0.655482561253224	0.513159725796826	0.339194802726426	0.30402624399557	0.438758075794503	0.53444414818599	0.551369146813209	0.481991856552932	0.35626809478719	0.108979419431537	0.18133954902917
0.405457917925019	0.402286822640468	0.318478498228625	0.200437215027442	0.0989744835617103	0.0364257936616829	0.852078477487955	1	0.938921885185228	0.705053218713411	0.42255076473011	0.200685792993556	0.547840582186684	0.761257719988688	0.845473948021178	0.751029821474877	0.533166406772776	0.301479763514656	0.104173154251503	0.174785059947517	0.231251458136268	0.243254563751862	0.20366413100966	0.135130827019448	0	0.00642748800854229	0.0137336285944817	0.01870146021976	0.0185563772069882	0.013384841134539	0.21446240925179	0.197835686723405	0.162116634421251	0.117641078938661	0.0750116296056222	0.0411877221147293	0.481207874938387	0.528449369957328	0.51718758979992	0.451047393150372	0.350268136374631	0.241742805328368	0.402738913501199	0.525888579943891	0.611620243540406	0.634011381410239	0.585871142075841	0.482451858992088	0.123947363260064	0.194911771616141
6.72953559621104e-07	0.00183275339206603	0.209142518616498	1	0.200344318416583	0.00168179642892773	0.000209691863349948	0.0546943853561253	0.597755083180116	0.273730489599953	0.00525221426548967	4.22261085852451e-06	0.00103836786421511	0.0259390840401082	0.0271504728727671	0.00119074707736575	2.18816977547087e-06	1.68485243603325e-10	8.17135492937501e-05	0.000195496822094498	1.9597681435917e-05	8.23169082007e-08	1.44874773774094e-11	1.06835565129112e-16	1.02190397046129e-07	2.34152038902892e-08	2.2480458546764e-10	9.04340023224655e-14	1.52432437993879e-18	0	0.00289990469331238	0.0182256523199246	0.0535115463090527	0.0733967760022763	0.0470296265079075	0.0140776816213347	0.000206590111633168	0.00297001955877995	0.019946842181558	0.062582665572071	0.0917273877603859	0.0628071457712668	5.12504761689637e-06	0.000168538104962159	0.0025891867225762	0.018582053210467	0.0623001497650309	0.0975774681406681	4.42740089209216e-08	3.33042357785651e-06
0.405457917925019	0.402286822640468	0.318478498228625	0.200437215027442	0.0989744835617103	0.0364257936616829	0.852078477487955	1	0.938921885185228	0.705053218713411	0.42255076473011	0.200685792993556	0.547840582186684	0.761257719988688	0.845473948021178	0.751029821474877	0.533166406772776	0.301479763514656	0.104173154251503	0.174785059947517	0.231251458136268	0.243254563751862	0.20366413100966	0.135130827019448	0	0.00642748800854229	0.0137336285944817	0.01870146021976	0.0185563772069882	0.013384841134539	0.21446240925179	0.197835686723405	0.162116634421251	0.117641078938661	0.0750116296056222	0.0411877221147293	0.481207874938387	0.528449369957328	0.51718758979992	0.451047393150372	0.350268136374631	0.241742805328368	0.402738913501199	0.525888579943891	0.611620243540406	0.634011381410239	0.585871142075841	0.482451858992088	0.123947363260064	0.194911771616141
0.745611550048706	0.915007989125394	0.922809002712183	0.765038020535448	0.517960130627328	0.28000054019547	0.699372411588186	0.922938188002431	1	0.891647632837571	0.652038742294309	0.38579448069731	0.455199105345291	0.65142685933809	0.760150113431738	0.727848700669129	0.570944971712022	0.362674444189413	0.195114074534002	0.31275854882734	0.397821100250107	0.410177205986917	0.343535464827791	0.230474564339313	0.0376868568367042	0.0865387548391731	0.129144620274733	0.146623149106311	0.130197952761272	0.0881319377508739	0.232407533384217	0.205937188471883	0.153775848884846	0.0929529109545584	0.0389870603392028	0	0.219871188541194	0.223730151346262	0.193719923579288	0.140711760776754	0.0815964835073809	0.0307304220535721	0.156892595448342	0.184715079002359	0.183870232988764	0.154674554234017	0.107584759539898	0.0572088756380677	0.0779704107745533	0.111818072884271
0.745611550048706	0.915007989125394	0.922809002712183	0.765038020535448	0.517960130627328	0.28000054019547	0.699372411588186	0.922938188002431	1	0.891647632837571	0.652038742294309	0.38579448069731	0.455199105345291	0.65142685933809	0.760150113431738	0.727848700669129	0.570944971712022	0.362674444189413	0.195114074534002	0.31275854882734	0.397821100250107	0.410177205986917	0.343535464827791	0.230474564339313	0.0376868568367042	0.0865387548391731	0.129144620274733	0.146623149106311	0.130197952761272	0.0881319377508739	0.232407533384217	0.205937188471883	0.153775848884846	0.0929529109545584	0.0389870603392028	0	0.219871188541194	0.223730151346262	0.193719923579288	0.140711760776754	0.0815964835073809	0.0307304220535721	0.156892595448342	0.184715079002359	0.183870232988764	0.154674554234017	0.107584759539898	0.0572088756380677	0.0779704107745533	0.111818072884271
0.122557438975963	0.00145504280037628	3.19214376876087e-07	1.29407575633408e-12	9.69410103837448e-20	0	0.26852151167794	0.120631885833488	0.00100141878623694	1.53617231833585e-07	4.35446414492382e-13	2.28086764025611e-20	0.0202293309450681	0.343883624591284	0.108021960557934	0.000627022605536441	6.72550538671386e-08	1.33302174758878e-13	5.24018940762257e-05	0.0337072951379555	0.400655773984603	0.0880013817949279	0.00035717262080089	2.67878225203395e-08	4.66740492468381e-09	0.000113605495801939	0.0510968098055098	0.42467707183048	0.0652220471020032	0.000185097528823403	1.04571426757269e-18	3.2452781884659e-15	1.07671898733793e-12	3.81912924587151e-11	1.44823114696935e-10	5.87114700630672e-11	1.47600651608038e-13	2.82781853900806e-10	5.79197052931646e-08	1.26827284226038e-06	2.96900265458567e-06	7.43053394170105e-07	1.09884701291787e-09	1.2996453576596e-06	0.000164332715273808	0.00222144080975576	0.00321038416212075	0.000496010426667296	4.31479240012053e-07	0.000315044497181828
0.0348397871480297	0.0345262080735309	0.00485945258264788	9.71383872486781e-05	2.75777927552845e-07	1.11197031411507e-10	0.0205391926601204	0.380284957569038	1	0.373470177312701	0.019809655841388	0.000149232360282146	2.74621626451048e-06	0.000949976585197892	0.0466719709988319	0.325660029277841	0.322728892811671	0.0454230522022178	8.32778667750347e-14	5.38220388988787e-10	4.94032789503692e-07	6.44045393005221e-05	0.00119245570653344	0.00313568991567817	5.72749032338124e-25	6.91593465435178e-20	1.18603880265363e-15	2.88876350634289e-12	9.99286810242835e-10	4.90945627017211e-08	2.40730743062038e-05	1.04969119252224e-06	8.82789944451414e-10	1.43192090490141e-14	4.47967501303432e-21	2.23144283303302e-29	0.000378126834754785	0.00615557680659051	0.0019327061892494	1.17038500169062e-05	1.36696528506685e-09	3.07930034618876e-15	7.21662259624645e-08	0.000438597859244626	0.0514120414310559	0.116232885026416	0.0050682614925517	4.2624062264594e-06	1.67348197897326e-16	3.79712428302088e-10
0.0348397871480297	0.0345262080735309	0.00485945258264788	9.71383872486781e-05	2.75777927552845e-07	1.11197031411507e-10	0.0205391926601204	0.380284957569038	1	0.373470177312701	0.019809655841388	0.000149232360282146	2.74621626451048e-06	0.000949976585197892	0.0466719709988319	0.325660029277841	0.322728892811671	0.0454230522022178	8.32778667750347e-14	5.38220388988787e-10	4.94032789503692e-07	6.44045393005221e-05	0.00119245570653344	0.00313568991567817	5.72749032338124e-25	6.91593465435178e-20	1.18603880265363e-15	2.88876350634289e-12	9.99286810242835e-10	4.90945627017211e-08	2.40730743062038e-05	1.04969119252224e-06	8.82789944451414e-10	1.43192090490141e-14	4.47967501303432e-21	2.23144283303302e-29	0.000378126834754785	0.00615557680659051	0.0019327061892494	1.17038500169062e-05	1.36696528506685e-09	3.07930034618876e-15	7.21662259624645e-08	0.000438597859244626	0.0514120414310559	0.116232885026416	0.0050682614925517	4.2624062264594e-06	1.67348197897326e-16	3.79712428302088e-10
0.047187613788916	0.0529991805199465	0.0329595839823369	0.0113492121863947	0.00216381999213778	0.000228427222692448	0.682722695595526	0.851915533303237	0.588599871095145	0.225172431346802	0.0476959716282214	0.00559396323797703	0.721334567497987	1	0.767599501783319	0.32624269594245	0.0767747373032337	0.0100038531391121	0.055655133638282	0.0857194831591638	0.0731013313292383	0.034517748302891	0.00902466429390924	0.00130644479997426	0.000313580968096749	0.000536580777744492	0.000508384040595258	0.000266698198668923	7.74674841929067e-05	1.24591499489897e-05	0.0828207721737421	0.0967573820753769	0.0536518808508118	0.0141202309667363	0.00176382154886001	0.000104573881368163	0.251569826575502	0.188284963606374	0.0668850005947668	0.0112771105583007	0.00090244952282315	3.42770276764993e-05	0.151301933939547	0.0725460585122235	0.0165096996166688	0.00178328401028902	9.1423439432281e-05	2.22452390932125e-06	0.0180176049593071	0.00553450334176071
1	0.945714899505082	0.81559540870492	0.641410695713443	0.459968408456528	0.300756234672005	0.640684007077624	0.692569472099715	0.68270549863872	0.613695874904752	0.50305535042389	0.376014294003251	0.144428022684582	0.17851487773116	0.201173395430695	0.206712569647007	0.193672904064825	0.165448575401189	0.0111960271340623	0.0159433012198455	0.0206244693336995	0.0242775113402716	0.0260237200714957	0.0254093140857955	0	0.00019834782677342	0.00044438641058427	0.000707069022626734	0.000937915992012228	0.00108458449027639	0.383156945008398	0.416395583653511	0.407087857358637	0.358030662082471	0.283260273627639	0.201578194430621	0.251303613828334	0.320099135398449	0.36677157200296	0.378052434787175	0.35055603592897	0.292416566953235	0.106573785315233	0.159190091079536	0.213826723016961	0.258336368791102	0.280756016141362	0.274477901074988	0.0290783074090959	0.0510889665428814
8.33708962877e-05	0.000649509894926781	0.00209950787081994	0.0043646512118512	0.00612725081592268	0.00586049820371706	0.0124731647401502	0.050746707982208	0.14096570196861	0.268247520425732	0.349887057326121	0.312851551739353	0.0470182934050733	0.178033584197784	0.461681832492951	0.820641079215921	1	0.835400628757869	0.00887690910188838	0.0315800777373163	0.0766128511980003	0.127277208444886	0.144911929904852	0.113086941719385	0	0.000199098329248357	0.000559834661343524	0.000916265908369554	0.000980089230308686	0.000691270949165043	0.00113196411582412	0.00384611810358376	0.00985427312137632	0.0195938600803495	0.0304290785482096	0.0369718594842906	0.0190393420440197	0.0545412456481087	0.122116484723091	0.214018325545721	0.293710446633007	0.315664184357798	0.0715101814732343	0.180888137615877	0.358190278682993	0.555428505118787	0.674517844763506	0.641534669352284	0.0638341524282877	0.142901159777156
0	7.62366586200996e-06	0.000422228631461123	0.00519148724518022	0.0142254416710871	0.00868750198654927	4.67074715389084e-06	0.000784028909638821	0.029140900255779	0.241387636469934	0.445639968865323	0.183362539025997	5.09595369559608e-05	0.00572901758895637	0.143460845773043	0.800648471460607	0.995881653846904	0.276077479286486	3.94176747996102e-05	0.00298618983761735	0.0503813020498797	0.189441341470311	0.158758635937408	0.0296522079463705	2.14618410571794e-06	0.000111006002595017	0.00126212190305717	0.00319749360453794	0.00180536833122457	0.000227159522409193	0.000142730325874337	0.00165587725222637	0.0121012494234348	0.055717974480773	0.161632572251718	0.295414287599899	0.00223752241568445	0.0191020370194868	0.102743986020945	0.348178400480347	0.743389353585616	1	0.00702660315603197	0.04415044712558	0.174780337484138	0.435932278281511	0.685037921888366	0.678233685736335	0.00442108770881926	0.0204456380762853
0.000105775278192621	0.00566158647886877	0.0898582056140912	0.431691610313854	0.627965251183371	0.276598067707319	0.000201949659275727	0.0102524523795969	0.155879976031226	0.717497432158152	1	0.422019157850431	0.000130836724832314	0.00640249119095641	0.0932790990749736	0.4113728622592	0.549330210856959	0.222117258726534	2.76208925333558e-05	0.00137760837108314	0.0192535866459799	0.0813603011336548	0.104095142263111	0.0403259533419423	0	0.000100237413102222	0.001368885518016	0.00554881904116682	0.00680247946742579	0.0025235006690786	0.00201114681793272	0.00904680243032888	0.0298226363461819	0.0720859891286326	0.127777297540988	0.16609784453185	0.00537817086369144	0.0201025794159626	0.055090312363948	0.110710230214627	0.163157011422802	0.1763327584812	0.00685331923589777	0.0212960436720704	0.0485216328907231	0.0810709749118677	0.0993347180709078	0.0892575652698104	0.00416275488362395	0.0107558765944221
0.0592420851187204	0.140471318387381	0.241473150287281	0.309959808950336	0.299139867018916	0.216883463541937	0.178697818484073	0.40446575538079	0.68325533076126	0.869778244931955	0.836309831922186	0.607186301228555	0.196019658929431	0.440953454855694	0.741314694997166	0.939546580395607	0.899605293080482	0.650523320505529	0.0795802962281148	0.183302460969318	0.309610460716671	0.39182055152432	0.373390399045902	0.26771120350394	0.00734117262526279	0.0244859050386936	0.0452177024710288	0.0585216942437953	0.05522819131011	0.0377291927458995	0.340896573708122	0.398474954012723	0.385991540563483	0.309741995420822	0.205282522829536	0.111292285581931	0.549731184636619	0.782698849331285	0.924513262931338	0.906762568428681	0.738407800553995	0.498666174152867	0.333328585818971	0.580544945525761	0.836488594880485	1	0.992763085590353	0.81843315779751	0.0724225770335895	0.159958853454473
0.031574123267126	0.165223886659997	0.483642408452069	0.801147304831123	0.752073674048773	0.400052185860478	0.0355016420879225	0.192172305122968	0.582670496292815	1	0.972702831120315	0.536223422560314	0.0237746887551187	0.134311699234069	0.422377557434782	0.75124841812703	0.75716721880681	0.432446239492768	0.00929167152236636	0.0562309165766403	0.184064155493139	0.339522838298018	0.354589856106594	0.209710720388482	0.00179465402270881	0.0137918611505359	0.0479189925157639	0.0920186472645895	0.099619354235704	0.0608753636483604	0.113404120998401	0.265392748118899	0.466087094963841	0.61517900628858	0.610448975461328	0.455414886602542	0.0583631173222675	0.167432022619651	0.359431269768409	0.579516625677603	0.702373508504958	0.640043039475646	0.0193113401590344	0.0687539855015037	0.18090050817475	0.356546725677293	0.527902999313636	0.587562559485915	0.00377110727221437	0.018086295154074
0	0.0053965213617559	0.0554115045779683	0.253982490880867	0.539048120494516	0.531153043466921	0.00115889532759884	0.0229184025053193	0.174788225441611	0.613691888112564	1	0.75675021579302	0.00267151411311996	0.0364231323269975	0.212497894781882	0.572869970362142	0.716915294351238	0.416615574591009	0.00207333842843284	0.0221777581918595	0.0997016139893035	0.206564808609283	0.198517662580288	0.0884813126085513	0.000453139702204347	0.00504043293739633	0.0178905174845968	0.0285872053484263	0.0210323190618166	0.00703620062877947	0.235768789730021	0.309268418313021	0.376443946482402	0.425205578945746	0.445697591975519	0.43353810276662	0.169288572340241	0.239019251962697	0.313125601594358	0.380645420280053	0.429395028512407	0.449506934349925	0.0894620608720039	0.13600680760743	0.191801744477498	0.250959973140298	0.304691825492957	0.343276372292652	0.034714508048492	0.0569062516851024
0.606377554930611	0.716173791956478	0.775103135959844	0.768750560738155	0.698705891441882	0.581919115877132	0.513973771291148	0.692046677717566	0.85377651706132	0.96521488951047	1	0.949464061351471	0.177489099258889	0.272937831572327	0.384181311514531	0.495294710552367	0.585026235293081	0.633186506460996	0.0239622058460684	0.0429786138013283	0.069725439828478	0.103047005774617	0.139158040725178	0.171954892545758	0	0.00146826926231383	0.00390207717702573	0.00752444849628352	0.0123272727164731	0.0179248620876382	0.419783700673804	0.398729534091582	0.346178237264412	0.274672682975297	0.199095344166814	0.131730089119424	0.499647209431708	0.543002318218026	0.53946276423674	0.489937465696216	0.406728056825685	0.308578905167509	0.376959426431209	0.468776286800849	0.532843829076204	0.553664711845194	0.525919377317869	0.456666894492449	0.179945643956217	0.256353704695164
0	7.62366586200996e-06	0.000422228631461123	0.00519148724518022	0.0142254416710871	0.00868750198654927	4.67074715389084e-06	0.000784028909638821	0.029140900255779	0.241387636469934	0.445639968865323	0.183362539025997	5.09595369559608e-05	0.00572901758895637	0.143460845773043	0.800648471460607	0.995881653846904	0.276077479286486	3.94176747996102e-05	0.00298618983761735	0.0503813020498797	0.189441341470311	0.158758635937408	0.0296522079463705	2.14618410571794e-06	0.000111006002595017	0.00126212190305717	0.00319749360453794	0.00180536833122457	0.000227159522409193	0.000142730325874337	0.00165587725222637	0.0121012494234348	0.055717974480773	0.161632572251718	0.295414287599899	0.00223752241568445	0.0191020370194868	0.102743986020945	0.348178400480347	0.743389353585616	1	0.00702660315603197	0.04415044712558	0.174780337484138	0.435932278281511	0.685037921888366	0.678233685736335	0.00442108770881926	0.0204456380762853
0.0764133826394231	0.186243136433943	0.352435834995593	0.522779216881641	0.609433890286539	0.558703414563752	0.137289755260023	0.325188216876203	0.601823827001444	0.8747503731591	1	0.89941711947659	0.100695401757878	0.234896812007654	0.427041427310311	0.609205844525931	0.6832559933313	0.602706783916142	0.0291474895485952	0.0691614243978379	0.124847183857038	0.175482026950118	0.193251763927231	0.166945109650462	0.00133425099999648	0.00631477125348678	0.0130480220659368	0.0189073997749537	0.0206157900196894	0.0170909177065392	0.0617581300166155	0.132321250661413	0.237068627003787	0.358339239218214	0.458324924443765	0.496546615170174	0.0695611844762932	0.149235039570844	0.268128406217024	0.406663489616676	0.522028935591706	0.567705097548616	0.0417128669336635	0.0910734931172868	0.165117752944574	0.251946817953502	0.324968056053917	0.354856108408868	0.0122349997177189	0.0290142434791073
0.482441432927533	0.701404946645461	0.761715400115745	0.617918190476251	0.374405305190058	0.169373182143168	0.258831456495432	0.543808646117109	0.853239052808839	1	0.875501284829976	0.572561807841454	0.0609333966668073	0.185416932488696	0.420534396845	0.712135822849149	0.900752406374594	0.8510790407712	0.00607606399903416	0.0276087180781784	0.0910375743059153	0.223054291102008	0.407758858008058	0.556659554395021	0	0.00155354218240162	0.00843296440879071	0.0305288930072058	0.0810486152539142	0.160084234396436	0.391849021656027	0.388436640440919	0.307499304509747	0.194365802897154	0.0980396597377833	0.039383507069927	0.333247706697285	0.451326392092576	0.488136765462113	0.42163406407834	0.290831348499591	0.160152006361419	0.139438678829822	0.258133457688258	0.38146293646199	0.450150764353433	0.424229887223243	0.319278069706576	0.0285402943836876	0.0725427944942044
0.46407955888508	0.634465951921382	0.774862026309464	0.845626526945756	0.824742594585972	0.71883793354188	0.27726165601399	0.449404042435077	0.649990041018605	0.839695095245828	0.969308004788655	1	0.0977505672319423	0.189245385085931	0.325144877631519	0.497880242341715	0.680602719259417	0.831163559267104	0.018819807379123	0.0460236227202682	0.0958090230242928	0.175279471219364	0.284732359651404	0.41227048306364	0	0.00464547141012728	0.0149607754746251	0.03512044192173	0.06961243162186	0.120844228209412	0.282251283878493	0.333037154397675	0.329739371008286	0.273936319868986	0.190753831527569	0.11097879464386	0.19730960297882	0.301676378511663	0.386560879083673	0.415665232687604	0.375184300872227	0.28414388306267	0.0839136751252344	0.167582524244711	0.278584034079819	0.387762186477577	0.452806818599912	0.443880809237388	0.0204052027454068	0.0560581672354853
[truncated: 1,566 more rows]
[truncated: 10 more columns]
