# Supplementary material for: Diversity of spatiotemporal coding reveals specialized visual processing streams in the mouse cortex
Source: Nat Commun. 2022 Jun 6;13:3249. doi: 10.1038/s41467-022-29656-z (PMC9170684; doi:10.1038/s41467-022-29656-z)
Supplement: Supplementary file 7 — Source Data [file 41467_2022_29656_MOESM7_ESM.zip › source data/Figure S5C left_V1.txt]

lcSF
NaN
NaN
NaN
0.0277759390390006
NaN
0.020709785148015
NaN
NaN
0.0378591238705687
NaN
NaN
NaN
NaN
0.0401623134785497
NaN
0.0480548122317662
NaN
NaN
NaN
NaN
0.0204195202029289
0.0213104050253055
NaN
0.0305405666309339
NaN
0.0510526312398177
NaN
NaN
0.0210145763944891
NaN
NaN
0.0572965011403872
0.0400158178503974
0.0266827824928801
NaN
NaN
NaN
0.0336855260739557
NaN
0.0211937861496553
0.0397725190541725
0.0263088369897667
0.0431010480420324
NaN
NaN
0.0445624984757621
0.0221372612598267
NaN
0.132688914401145
0.0580353527204457
0.0234966111215453
0.0439923507320821
0.135634001083425
0.0220942162455832
NaN
0.0225642290016584
0.0935820549632705
0.0231485674293103
NaN
NaN
0.106594509834365
NaN
NaN
NaN
0.0563013503291597
0.0200000017218166
NaN
0.0791474733303832
NaN
NaN
NaN
0.0270708376805106
NaN
0.0330272590894648
0.0231192373595128
NaN
NaN
NaN
0.051372698967605
NaN
NaN
NaN
0.0236825498061171
NaN
0.024926056943162
0.0327360504175961
0.0225557589796338
NaN
NaN
NaN
NaN
0.21507607180964
NaN
0.0670827562625627
NaN
NaN
0.0716656541470937
0.0341665542294722
0.0259354381727682
NaN
NaN
0.138054157147729
0.110492782327033
0.0296619830643503
0.187799664599693
NaN
NaN
NaN
0.0209478267476472
0.0543979142826855
0.0355764267083379
NaN
0.0432291639723397
NaN
0.0221166808617491
NaN
NaN
0.0232745078842234
0.0412774238363266
NaN
NaN
NaN
NaN
0.0321530777059942
NaN
NaN
0.0218798573176315
NaN
0.0479289183938759
NaN
0.0587845539199262
NaN
0.204018965582385
0.120176323541017
NaN
0.0309667283113959
NaN
0.106363659572992
0.0222758521493959
0.139616514142842
NaN
NaN
0.0406650159950935
0.160322195897331
0.0237283675150397
0.209854587064944
0.137610010746788
0.134350777039581
NaN
NaN
0.0233037079381835
NaN
NaN
NaN
0.0279211603817135
0.0804579047229645
0.0710192627899231
NaN
0.182838202032885
NaN
NaN
0.0324996393631701
NaN
0.215673867664923
NaN
NaN
NaN
NaN
NaN
NaN
NaN
NaN
NaN
NaN
NaN
0.0550163322963314
0.0216007827503817
NaN
NaN
NaN
NaN
0.0294314694186537
0.199806666506002
0.0735594893937337
0.167054430320605
0.0662624123744605
0.0366725101707114
0.0218298437811738
NaN
NaN
0.0499084262162491
0.0212058702674039
NaN
NaN
NaN
NaN
0.0243607639320281
NaN
0.0202424507708794
0.0608822111949791
NaN
NaN
0.0414299038936829
NaN
NaN
0.0318094664914739
NaN
NaN
NaN
NaN
NaN
0.0269934237948802
0.0218691909430956
NaN
0.0213055568955783
NaN
NaN
0.0796193237187585
0.0231210549439533
NaN
0.0215835979991099
NaN
NaN
NaN
NaN
NaN
NaN
NaN
NaN
0.0622169915850679
NaN
NaN
NaN
NaN
0.0403184312103886
0.11455115663714
NaN
0.138747713702664
NaN
NaN
NaN
0.020874231477734
0.0252719375802171
0.0536822497041288
NaN
0.103030618424029
0.0820050141014094
NaN
NaN
NaN
0.211213057339536
0.0259034796589726
0.0244414445908767
0.0202287583549474
0.0207502231974874
0.022725437058486
0.0962962617927069
NaN
0.0367479249567185
NaN
0.175547418463491
0.0235226310741746
NaN
0.0223498533450552
NaN
NaN
NaN
0.144877494737605
0.209095563874823
0.0433599088274414
NaN
0.0245631984584458
0.087973711590723
0.02348743048152
0.121893856024039
0.0290175206638794
NaN
0.134776520754976
0.0878729655086489
NaN
NaN
NaN
0.189619335693746
NaN
0.107085847995646
0.0305415255751168
NaN
NaN
0.102485785537588
0.0616858601443279
NaN
NaN
0.0616646204169929
0.0270735612466298
0.178746324420288
0.0237423531178574
0.0442735207911535
NaN
NaN
0.0253828065972688
NaN
0.0310039507509405
0.0968104848289857
NaN
0.025606560483568
0.12484007636509
0.0320415058463748
0.0245524643836269
0.041823959030722
0.0329271435005325
0.11845518636245
0.0393306128839649
0.0689854390294113
0.138616751698669
0.0298012653288239
0.0308765102392038
0.195104395977544
0.0264956218079922
NaN
NaN
NaN
0.0701220286340962
0.0301182378658842
NaN
0.0281143337062176
NaN
0.0315305590617541
0.0670742828075722
NaN
NaN
0.059340696669091
0.0410926926319069
0.0665499440222959
0.0259812657632811
0.0200000083192202
0.0350891546968036
0.0710153165278271
0.0707097886240774
0.0456795454505974
0.0927394256988661
0.0642109991089205
0.0881134627145572
NaN
NaN
NaN
0.0985153097509564
0.121267212541709
0.0535692948933109
0.0353988184271444
NaN
0.0288138101727163
0.18050992880651
0.0328041038088687
NaN
NaN
0.0386862070393647
0.0215672571794022
NaN
0.0202097307623063
0.0540364521674048
0.0283531794118793
0.0374125703696845
0.131107079094313
0.0207783936234879
0.101316308198954
0.0662155860821063
0.0276846437497181
NaN
NaN
0.0222684415013643
0.10910803932577
0.113854018289831
0.0968306577207885
0.173758086311892
NaN
0.0801364275720065
NaN
0.0581315299647202
0.0274192636675154
0.125983238320705
0.0461506544058716
NaN
0.135275174738878
0.0824651788816043
0.225137623801639
0.0521252022144745
0.116109475148915
0.0473500771068963
0.206831354710986
NaN
0.0200000983220608
NaN
NaN
0.0862696768900069
NaN
NaN
NaN
0.217089151237326
NaN
0.0885256113384104
NaN
NaN
NaN
0.0221819522849154
0.0420468169497083
NaN
0.108459318014157
0.052664281704427
NaN
NaN
NaN
0.0342156601098011
0.0250525678936639
0.129579478341677
0.058605943577908
NaN
NaN
0.105147284962024
0.112768256203632
NaN
NaN
0.0270617808865085
NaN
0.0248536305392947
0.135004982564356
0.03177520820341
0.0406681812948298
0.0349841283285816
NaN
0.0295789136085612
0.207717187813637
0.0806449294307877
0.0267254683823585
NaN
0.0226029826960668
0.0970374233707881
0.0620085440904348
0.0984991376716819
0.0200000000010365
NaN
0.209638433396096
0.0303872022541304
0.124887371729619
NaN
NaN
NaN
0.0337987977129741
NaN
NaN
0.0295562381471642
NaN
NaN
0.0334279599652737
0.100295077489819
0.0322408455317598
0.020322155031846
NaN
0.0210220121103804
0.027712139976406
0.0422383909957453
0.0203905402842457
0.0223142982199492
0.0262625166563457
0.226273885448121
0.0322453687170357
NaN
0.0411794042231451
0.0335483929378131
0.0247567691413175
0.0204218543735551
0.070588093380732
NaN
0.0204555254981353
0.0254949045224483
0.0225718658555018
0.031248109090943
0.0740716820413172
0.127503406078559
0.0314493738236602
0.127237476306413
0.0643050057612076
NaN
NaN
0.0281430651792497
0.025788931936729
NaN
0.213301579853682
0.0924846411283371
NaN
0.125278570097466
0.0496617727915555
0.134500057281655
0.0268502448008437
0.0688815040847696
NaN
NaN
0.0308199542864519
0.0564259148477878
NaN
0.19258191563599
0.0606566358085028
0.169359843820217
NaN
0.0252089106445019
0.0858286661371611
0.112916643096453
0.0219032562096919
NaN
0.0501727381184882
0.105663996775332
NaN
0.0643480113874792
0.0254915179745949
0.0219212976109449
0.119221148365717
NaN
0.0327165043528784
0.0320410925156163
0.0452993435693055
0.0289895463212699
0.0239201407876271
0.0369716346955018
0.129637095032354
NaN
0.0200000045256623
0.122359011441608
0.0299215710787347
0.0308754265118105
0.0259054067943218
0.0708142913628318
0.226139883574126
0.080228327290421
NaN
0.110601816436084
0.0263946736124151
NaN
0.0360353283590233
0.0200000857414314
0.114913544847584
NaN
0.0233810982772515
0.0407059883779831
0.0637060518867958
0.0398097800194347
0.022339367817422
0.0270162858086138
0.0203319924803098
0.101262676293706
0.0490484916473335
0.0465318153290835
NaN
0.0775159637355791
0.190823768295192
0.120635734747916
0.0650801978458987
0.0546365155243637
0.028423395800793
0.0650545099951721
NaN
0.0573111933983247
0.0234565232257588
0.108812416772279
NaN
0.0622737576491252
0.10447833947176
0.13013208398262
0.0642314270071309
0.0349168424190153
0.0541703126281896
0.140461772707691
0.0264338304535319
0.0777606293091225
0.0598048498041566
0.0539919031035865
0.0200000000326087
NaN
0.0360421771535545
0.0457919298783595
0.0265454295506848
0.0577870161303813
0.0237096623873949
NaN
0.0422056183011091
0.0657211959596259
0.135394480232388
0.0483145676563532
0.0384593402219027
NaN
0.0200000660316782
0.130729043270369
0.0200000010044766
NaN
NaN
NaN
0.0335160780741394
0.160759390925507
NaN
0.141729915348195
0.0200013644803688
0.0301148985687793
0.0875927991388959
0.105502586225631
NaN
0.0880332131425662
0.039006742119823
0.130383331674849
0.0234916821153983
0.145099808884777
0.115179353597833
0.0583354855220113
NaN
0.127662396955575
0.122314055750404
0.0222615861645637
0.078168378400027
NaN
0.211832585575225
0.141136008854831
NaN
0.138632742893919
0.190453328106143
0.0257493094468732
NaN
0.226274169978589
NaN
0.110017107590231
0.0695795861717281
NaN
0.125734546342437
NaN
NaN
0.0498547563388356
NaN
NaN
NaN
0.0481936980798749
0.127999102977377
0.0403252326057042
0.0915027082830791
0.102047034429392
0.120823037733588
0.0317045794338535
0.0225877603920484
0.0948546599137059
NaN
NaN
0.153891747530442
0.0702105100897694
NaN
0.0545092770679835
0.0633481034547325
0.0501473764341507
0.099433620166529
0.078534158101915
0.226146684546774
0.0342524084597714
0.0247676789186387
0.0286692020114885
0.0254404339120321
NaN
0.0316887604294159
0.0339752062461619
NaN
NaN
0.0260394110744665
0.0736291916428399
NaN
NaN
0.102665311893365
0.139179721678725
0.0810453164337466
0.0529565635093818
0.0458396706527755
0.0201674174675622
0.0767453038878237
0.0390017704640998
NaN
0.109353611389089
0.210484544081085
0.0531929632128634
NaN
NaN
NaN
0.020889118699197
0.136565997864887
0.0333705272342473
0.0540980077180438
0.0298139804449135
0.0403372565335708
NaN
NaN
0.21179126365501
NaN
0.131750692683553
0.104090847821415
0.135594462930167
NaN
0.114823108685973
0.0571649327559479
0.137054444638337
0.021854703440471
0.0242510932204295
0.107200550019242
0.025926956047384
0.0233237046863826
NaN
0.0821465582414851
0.062879545734605
0.0273890450034804
NaN
0.0261161511537891
0.0618318314081042
0.072010809711123
NaN
0.031513201152685
0.0200000007233587
0.112960211950135
0.0533390349221731
0.0239672030995519
0.121133904684642
0.0529408203519594
NaN
0.0343071523336774
0.140018804633277
0.0228918461440731
0.152655251549602
0.0328227914157895
NaN
0.0906659374402665
0.0938035994942083
0.0246944456452085
0.0208786365829365
0.0984465227232622
NaN
0.0296601600201193
NaN
0.0321205360639356
0.0446543978730917
0.0635678722325293
NaN
0.0315913353454011
NaN
0.0288858887309223
0.041367393896908
0.0420209766000379
0.141229455839967
0.0344733961668955
0.0494114122799375
NaN
0.0206971663492128
0.0564340237032901
0.0249793914684731
NaN
0.147083779756057
0.0246422919882651
0.0230987693480859
0.150151248847502
NaN
0.200998935688521
0.0361924722351507
0.0303452752288122
0.0276689557110758
0.0281799007885446
NaN
NaN
0.0632578964600672
0.123521560107817
0.0926349543526417
NaN
0.182799923875903
0.200631397887205
0.0810395946331719
0.067495027702806
0.0643895021668362
0.126382925009573
0.0239729334477475
0.217328586862357
0.0200081325643388
0.0444968482144483
0.128240360748308
0.142925876270129
NaN
0.0398968607498907
0.125071185092353
0.087862043506276
0.0243118552540502
NaN
0.14026519579664
0.0580617323113775
0.19499356497753
0.0329362179247329
0.216104322121155
NaN
0.209351763077022
0.129342070565727
0.144171113855478
NaN
0.20460977170651
NaN
0.226274159568431
0.197493163276034
NaN
0.0283067677027921
0.204719394618789
0.20372448485972
NaN
NaN
0.0258452326525156
0.11050722200756
0.0654831662360056
NaN
0.0286864702760305
0.0219604087316432
0.0269713311046762
0.038937378300796
0.0246473114094259
NaN
0.0294134321891628
0.0239327294250137
0.0315956044862285
0.150344157476253
NaN
0.0317922547775016
0.0221233173062328
0.0972174078240153
0.0541481406212672
0.0249326869876508
0.117415245779433
0.0321296909476522
0.05723295856408
0.157518501019888
0.027371840314359
0.176429087456255
NaN
0.130416354925026
0.0222992555666168
NaN
0.0352487732190102
NaN
0.0228922749734077
0.0430196548073025
NaN
0.2231447924213
0.0920595371026927
NaN
0.0562012758009623
NaN
0.186057327151592
0.0296154630809424
NaN
NaN
0.0211385883108135
0.028495045104847
NaN
0.226269298404896
0.0238277944865654
NaN
0.0214100560661691
NaN
0.0237172034233871
0.163809102306392
0.0276970238926469
NaN
0.0522576971513792
0.148220974398329
NaN
NaN
NaN
0.0739057763273683
0.111225214903468
0.0200000044796229
NaN
0.0565352138717952
0.0317364347316883
0.0658187594583617
0.0432624476424529
NaN
NaN
NaN
0.0806465459285619
NaN
NaN
NaN
NaN
NaN
NaN
0.0464144622876056
0.0641465828103023
0.0789636300777105
0.0286055545442929
0.0465937321165438
0.0517099102575024
NaN
0.0641064142060125
0.0455846728672889
0.0266080286276782
0.0709690061437586
0.158369905436464
NaN
0.0203021490096017
0.0269633421181685
0.126219273156456
0.0668880684933834
NaN
0.0481277228321293
0.032086967296466
0.0685743048455857
0.0693276367251814
0.170859175198392
0.123489175716382
NaN
NaN
0.0333980308651002
0.0760887952165512
0.0335563614453647
0.0320478112050856
0.0388390234484453
0.100920618525861
0.0959440790993466
0.0760581090297576
0.0565533505062261
0.09344853109245
0.0754639694369566
0.106093139959487
0.0252153183054843
0.0648057640844865
0.0977255622072346
0.0257802882164237
0.0702232913443664
0.0612012181739032
0.126024811919041
NaN
0.103394706963337
NaN
0.065130213320065
NaN
0.0742828756642396
0.0966376110512456
0.0903513479202829
NaN
0.146955370475602
0.0745498690602216
0.0212071024463148
0.0897533628454969
0.0749788937654782
0.061767915979706
NaN
0.0577964725250912
NaN
NaN
0.15573702710954
0.137415371577292
0.0877297044659394
0.121341056957053
0.104520339755662
0.066018729604844
0.106697707032939
NaN
0.0280882818849834
NaN
0.127548132479805
NaN
0.0392425599990953
0.0659701463221381
0.130464785380839
NaN
0.0981124695098065
0.0622700687641387
0.0395871968345374
0.0664840764431614
0.10198467123618
NaN
0.149700505482811
0.101027930014839
0.0634490472732742
0.170943003201765
NaN
NaN
NaN
NaN
0.0624100864723775
NaN
0.0813097449981452
NaN
NaN
0.0303343228446357
0.0549681471727247
0.0247047634107872
0.033279174845704
0.0313029663875082
NaN
0.0234903481015838
NaN
NaN
0.0247989356637782
NaN
0.0268422122892572
0.0204188268009687
0.0280212621068929
NaN
NaN
NaN
NaN
0.0240398180571333
0.0547111721548361
NaN
0.0340776772575308
0.026741799816815
0.0230286130777585
0.226274169979676
NaN
0.0419831978638018
NaN
0.0227519102156821
0.0201656879437932
0.0281240826821344
NaN
NaN
0.0265135557703074
0.223659151878263
0.0264370627123219
0.0251788290871566
0.0604359895698597
0.0460941663633628
NaN
0.0262199953749992
NaN
0.0208247424710442
0.0200144753710788
NaN
0.0218811950932551
0.0216101830948914
NaN
0.0224925347639429
NaN
NaN
0.0209368424953633
0.0484588969697078
NaN
NaN
0.024903257214762
NaN
NaN
0.0401433443391904
NaN
0.0583975231215039
NaN
0.0224496762267679
0.0220571228444605
NaN
NaN
0.0889906512607741
NaN
NaN
NaN
0.0385438402402051
0.020907835804816
NaN
NaN
NaN
NaN
0.0204240075313025
0.0275969789468363
NaN
0.0707651742097391
0.0203595661084367
NaN
NaN
NaN
0.0236090607027423
0.197750411273507
0.0243801524825705
NaN
0.0512739710055317
NaN
NaN
NaN
NaN
0.0961389662906301
NaN
NaN
0.0646498933205222
NaN
0.0389186461699072
NaN
0.0590752995857923
NaN
NaN
0.0325184390330438
0.0231127044681798
NaN
0.0228827537688248
NaN
0.0451346278284873
NaN
0.0562154399176204
0.030693450789162
0.0418372416107759
0.150492861598847
NaN
0.0228827253027979
NaN
0.0306517449913731
NaN
NaN
NaN
NaN
NaN
0.0409725198489621
0.0983959554101647
0.103967914711618
NaN
NaN
0.0642223199787145
0.0212762679321157
NaN
0.118632373234555
0.0403442214189963
0.0314483612168607
NaN
NaN
NaN
NaN
0.198079997005127
NaN
NaN
NaN
0.0288500637992143
0.0825095271013824
NaN
NaN
NaN
0.0748120107521443
NaN
0.166501311694581
NaN
NaN
NaN
NaN
0.169706978416205
0.130507762059957
NaN
0.154589423602889
NaN
0.128847399651799
0.1201307762397
NaN
0.226274169979676
NaN
NaN
NaN
NaN
NaN
NaN
NaN
0.0288080601390165
0.0235276291672728
0.0510826800233688
NaN
NaN
NaN
NaN
0.0425581572283162
0.0233969577817027
0.21454005102351
NaN
0.0386827962233574
0.0390194724463097
0.103918666482023
0.0353785513162408
0.0201395893899397
0.0364557207017688
0.202855362826928
NaN
NaN
0.0204602223841676
NaN
0.0200000000003855
0.108602479403425
NaN
NaN
NaN
0.0336139733912492
NaN
0.109496115937681
NaN
0.028691352332005
NaN
NaN
0.0908924387054847
0.219532460000257
NaN
NaN
NaN
NaN
0.0540986081768913
NaN
NaN
0.0806328796704603
0.0260627697447777
NaN
NaN
NaN
NaN
NaN
0.0315777611209174
NaN
NaN
NaN
0.0270948665617326
0.0534175616281205
0.0289288201301408
NaN
0.0719688386015942
0.102822183234336
0.022598456988849
NaN
0.0240858895562101
0.0282736308055978
NaN
0.0274628131316791
NaN
0.025659653719648
NaN
0.177852938136512
0.0854552135047791
NaN
0.0283504481346016
NaN
NaN
0.0898591150585037
0.0320020289457991
0.0735498756170118
NaN
0.0701892058626507
0.0411190171969544
0.0211146611406067
NaN
NaN
NaN
NaN
NaN
NaN
NaN
NaN
NaN
NaN
NaN
NaN
0.024119373866296
0.0380954853544059
0.141895077393735
0.0304900348320776
0.196648953269046
0.0281519015443378
0.0210451674714334
0.0730807883226547
NaN
0.149653311099216
NaN
0.0824446901977073
NaN
NaN
NaN
NaN
0.0688082479691097
0.112429879343144
0.172205899731589
NaN
NaN
0.0229594911245087
0.0219122897371408
NaN
0.179307500419657
NaN
0.0245871035015049
0.0313727993990341
NaN
0.050329645141657
0.0219676991173503
0.020165740091654
0.0652649070465118
0.0238637452246093
NaN
0.0357139418676653
NaN
0.0476425907712894
0.0357800489542967
0.0261957251879194
0.0202878244341464
NaN
NaN
NaN
NaN
0.0213774773738147
0.0338613658622893
0.0217534322714966
0.220736999622411
0.0223456275613109
0.0931433885248851
NaN
0.0848749705741683
0.0214487260539107
0.0401320887293641
0.0301610859485204
NaN
0.0591882843068051
0.0205507466506566
0.0338871786538438
NaN
NaN
0.054733587225066
0.0337890536480932
0.0518851753413275
NaN
0.0246307668719363
NaN
NaN
NaN
0.032684002492007
0.0210943980220255
NaN
NaN
0.0537939857968587
0.0267971928390175
NaN
NaN
0.0309602601586556
0.0200860627691213
NaN
NaN
0.0205125362232721
0.0249123321504
0.0286043339980241
NaN
NaN
NaN
NaN
NaN
0.0803049462558924
0.0200001431138835
NaN
NaN
0.0524443031673891
0.0668998436134965
NaN
NaN
0.13102232281805
0.0302203432018992
NaN
0.0639621742588685
NaN
NaN
NaN
0.0207993075671214
NaN
NaN
NaN
0.099093251651567
NaN
NaN
NaN
0.212922965865196
NaN
NaN
NaN
NaN
0.139300073526248
0.0330189162019529
0.0428594105555775
0.0261129903421581
NaN
NaN
0.0308997799630314
0.0231264380552835
NaN
NaN
NaN
0.0238069262153102
0.0376848837202719
0.0255333560433672
NaN
0.0207192430841236
0.0647822297679658
NaN
0.050787673097067
NaN
NaN
0.12718018011073
0.0504506244019009
NaN
0.0769850376607046
NaN
0.1542651571032
0.2212677877945
0.194437002932106
NaN
NaN
0.101039758976422
NaN
NaN
0.0552231837037737
NaN
NaN
NaN
NaN
NaN
0.0573697886163355
0.0752617799965412
NaN
0.0719180682956668
NaN
0.0543611300545337
NaN
NaN
NaN
NaN
0.0264396182905538
0.173340769603484
NaN
NaN
NaN
0.0221856622942219
0.020735821761218
0.0263229263937039
NaN
0.120008139455586
NaN
0.0854671430370478
0.0309572723474119
NaN
0.0302767411298595
NaN
0.022353587577523
0.0638657375853681
NaN
0.0384940201534646
NaN
0.140330514385534
0.0574479680184469
0.0533682221127906
NaN
0.0222919391854135
NaN
NaN
NaN
0.025711575125172
NaN
0.0985132776644352
NaN
0.0230765196065973
0.135641169766142
NaN
0.021574761693819
0.0332190718490355
0.024660086802684
NaN
0.091339838781813
NaN
NaN
0.0708180529824142
NaN
0.0356992629446406
0.0659099178790258
NaN
0.0499602737598729
NaN
NaN
0.0242787734047829
0.0236993348470231
0.0225717080953521
0.0200000000100172
0.0243920107515507
0.0304247859749708
NaN
0.0224964996704029
0.0253802828139809
0.0313632115984424
NaN
NaN
NaN
0.104527232044353
NaN
NaN
0.0216156709439056
NaN
0.0345676301989899
0.0250049937384997
0.0443955697315347
NaN
0.0231766848497843
NaN
0.127300475453784
NaN
0.0353281370352624
NaN
0.129350839873294
0.0415001077912245
NaN
0.0623294318438059
0.11688764044581
0.0605805037049593
0.0569085667748436
NaN
0.0560162541203946
NaN
0.0643904803035147
0.0251076184465934
NaN
NaN
0.21891805598981
0.023558070814525
0.0289169072056784
0.0596231422116325
NaN
NaN
0.0202380398243672
0.0325082444759453
0.0222267975447255
NaN
0.0705565370355553
NaN
NaN
0.0902845942272479
NaN
0.113501237943942
0.0807026610195654
0.0234235581059063
0.0233450525616325
0.0367934044106447
NaN
NaN
NaN
NaN
NaN
0.0282717430875508
0.097484916399412
0.0483085415957088
NaN
0.0453619990175365
0.0785033216798088
0.0670300339882522
0.214548609988856
0.204352866696969
0.0518609242512831
0.0586886333923314
NaN
0.0653076172390737
NaN
NaN
0.0287857045906589
0.0657527594459528
0.140714656792535
NaN
0.0294258610128827
0.055494709005278
NaN
NaN
0.0361100801046702
0.0277596748754682
0.0242991692355905
0.212502108690964
NaN
NaN
NaN
NaN
NaN
0.165997496753378
0.0275905232417202
0.188182147351474
NaN
0.038545282744846
0.0254171108432206
0.0402198394674481
NaN
NaN
NaN
0.042202747510166
0.0545662188373661
0.0650421042228214
0.0604751588362559
0.186493866605498
0.0206029939204862
0.0701671322396724
NaN
0.0701417749794386
NaN
NaN
0.027660685861519
NaN
0.0557125449759286
NaN
NaN
NaN
0.075102892787506
0.0201597986514002
0.063448702143486
NaN
0.0217372691939789
NaN
0.0842596619580674
0.0707862987541829
0.0655715888839786
0.0260440214021805
NaN
0.0253762654424264
0.0460857845958533
NaN
0.0261147076354707
NaN
0.0268336086811332
0.0781308521084305
NaN
0.042222525958544
0.0328429174130859
0.0268010447237502
0.033604978080814
0.0326528693458062
0.063460554403586
NaN
NaN
0.0286802106825325
0.161928075324448
0.0273794506073516
NaN
NaN
0.0275127924267566
0.0515294582764644
0.0217557879885677
NaN
NaN
NaN
NaN
0.0225699404377473
0.0236580213212621
NaN
NaN
NaN
0.0630419868386841
NaN
NaN
NaN
0.0299803385573029
NaN
NaN
0.0915334289260495
0.0882917228266718
NaN
0.0278117372887989
0.0686860966533781
0.119903384572662
0.0211762739880561
0.0501405740609415
0.022261752185191
0.0306421559686572
NaN
0.104805469245938
0.100996227855782
0.0674788471483277
0.108495829664941
NaN
0.0362512099790713
0.0210928546104808
NaN
0.0631488604408041
NaN
0.0676203750358412
NaN
0.0300260692971673
NaN
0.0296650138181986
0.035000550276813
NaN
0.220040505767065
0.0377116493661448
0.051091373971081
0.0633188682021941
0.194746193111212
0.0521991096345772
0.0752269323675207
NaN
0.0641134737262973
0.0249880121164429
0.0202267713967062
NaN
0.049233700197898
0.101484632407637
0.0870237791884817
0.110734948772237
0.0311475827686369
0.167042412446002
NaN
NaN
0.0232938023393548
0.0388815662770069
0.0408508655740903
0.106562604737248
0.0269547290263517
NaN
NaN
0.207436636985303
0.0220381172790613
0.041973774603301
0.0214948669868208
NaN
0.0324393528122438
NaN
0.0292879738332304
0.1290170542601
0.0406961934987903
0.0200370022396397
0.0222450743973061
0.0247563104415599
0.0824763213734106
0.0479799390233836
0.0619533835613624
0.0549654948020451
0.0231306286184849
0.0239230711965233
NaN
NaN
0.0201363783092867
0.0234166754089887
0.0365974792960208
0.0244737658062413
0.0711937078954798
NaN
0.0532428477392071
0.0239702157794434
0.0536343322867435
0.127671710674477
0.0707054337329414
NaN
0.0427845094556133
NaN
NaN
NaN
0.0652925312254758
0.0240428764683286
0.0200000003209087
0.0217382216209362
NaN
0.15217206875246
0.0526176898080615
0.123188223832184
NaN
0.0451658065761436
0.025009538654595
0.0640587262133488
0.0311057817716233
NaN
0.0231221468161282
0.0361297480599278
0.0483722993980232
0.0233441305513204
NaN
0.100907492789131
0.0210359086171519
0.0529148063493399
0.0563560677041434
0.0742288832982533
0.0329470956183859
0.101051684842978
NaN
0.0569010327260456
0.114849851464993
NaN
NaN
0.0327028374073004
0.0482632367648795
0.041572665019076
NaN
0.0384380278914125
NaN
0.0214439425523631
0.200145765988711
0.114277238017451
0.0908941263118072
0.0214177697408344
0.0632528436798803
0.0776358459614442
NaN
0.18702040074702
0.0868900361767209
0.0279299311885371
NaN
NaN
NaN
0.0532721855210888
0.0355228158762646
NaN
NaN
0.032700164477016
NaN
0.0348528742179453
0.0435757664394803
NaN
0.129075941387738
NaN
0.0875852595787811
NaN
0.046346842498729
NaN
NaN
0.226274169956815
0.0214453411101042
0.0247492907739196
0.142674931086468
0.0495349310765554
NaN
0.0660068116158634
0.0334162238332419
0.0304073576827488
0.0738282755251845
0.0235836568144219
0.0208644497403651
NaN
0.0350610209049762
NaN
0.0329430911275701
0.0207385853912644
NaN
0.0347692761291744
0.0687843945472191
NaN
0.0303875175243562
0.0288929388753879
NaN
NaN
NaN
0.180280921867429
0.0426899805556152
NaN
0.226274169977112
0.0238969430859859
0.0836713517034704
NaN
0.0236769477499307
0.030102233043987
NaN
NaN
0.0433192819421615
NaN
0.0898108675955305
NaN
NaN
0.184207888352281
NaN
0.030125167848424
0.0547948531460926
0.0256389901501022
NaN
NaN
0.111011321329271
0.0273740614499931
NaN
0.0651163787889541
0.0232397960243263
0.0413558943211321
0.0866701901913201
0.078692834375034
0.055727008176555
0.0606113769714859
NaN
0.112329547599581
NaN
NaN
NaN
NaN
NaN
0.208725535913462
NaN
NaN
0.0383023500396135
0.0735781431373453
0.0428229324609822
0.026016112082314
NaN
0.0227786938913902
0.144436555031534
NaN
0.110893390829403
NaN
NaN
0.0282784152683895
0.0534568529588505
0.226274169975163
NaN
0.0252155800251238
0.0300962511429309
0.0263595453296415
0.226267709608392
NaN
NaN
NaN
0.021820909491886
0.0260632147102238
0.0490624123264549
0.104567967404173
NaN
0.0581356980297298
0.201053673252847
0.0752525263267858
0.0721896377860921
0.112216293839838
NaN
0.0526670575069406
0.0476428402868658
0.206030772660248
NaN
0.18855082935845
0.215436140287517
0.111867120752923
0.0734712957700643
0.107079197169905
0.0521511023910441
0.0395888908394594
NaN
NaN
0.040572479682712
0.0364594841763639
0.0422707595237737
0.105015815741944
0.0678833701864648
0.0677052024886331
NaN
0.211112268262677
0.109800344885999
0.0274018300885576
NaN
NaN
0.0528561234429864
0.104963956497198
0.0484032502373116
0.0692827075348013
NaN
0.0751226378999914
0.101167664454971
NaN
0.111230858518175
0.031904168030342
0.0589907340160335
NaN
NaN
0.0214659515445108
0.132204717097917
0.0242960404310221
0.0252582395570504
0.166678307727976
0.0588230382381143
0.135028184922386
0.0220105327631818
NaN
0.196101528584359
0.0239321126470957
NaN
NaN
NaN
0.132075783698994
0.0340008758805168
0.117911321097651
NaN
0.130034255755877
NaN
NaN
0.0497557057019636
0.0219520377250629
0.0484674145059192
0.0773076672769883
NaN
NaN
0.206648199745086
0.0567471001114405
0.0840608434155656
0.0205710608048412
0.0396862049588489
0.0473956102875126
0.105975992387604
NaN
0.0345349613682768
0.0217386819235395
NaN
0.0971746879320957
NaN
0.180389281122132
0.0531966387730189
0.022069440926187
0.0233998424653155
NaN
0.0268220068199814
0.145132768488266
0.131355481674121
0.0426217118133575
0.109644481641505
0.226274169979676
NaN
0.0463344847299271
0.0892151225639528
0.10865305252695
NaN
NaN
0.0348637686633825
0.0642273897414024
0.0622776658276005
NaN
0.0217586929222816
0.172905169845281
NaN
0.0216025075647813
NaN
NaN
NaN
0.0455321621451049
0.0200000021664406
0.032760892626937
0.115773747459861
0.0693942815009162
0.153481430629365
NaN
NaN
NaN
NaN
NaN
NaN
0.180717452325449
NaN
NaN
0.150394984911432
0.0324346285443829
0.226274169979674
NaN
NaN
0.0669328540098615
NaN
0.114770510275726
0.0907485755554018
NaN
NaN
0.0598633763280193
0.0299184271230138
NaN
0.226274169979676
0.0559299473918635
0.198418817980928
0.031540458340808
NaN
NaN
0.0346836533975744
0.0218226509085961
0.0220671092631047
NaN
0.226274169979676
0.0468430449054135
0.226274169979675
0.159536037149319
NaN
0.0577029300458014
0.029783649017539
0.0530570580203716
0.226274169976559
0.172300955226766
0.0201402229124153
0.0411087463870755
NaN
0.208542749972295
0.103432242000421
NaN
NaN
0.0445430133219064
0.110700549056483
0.0497651252724486
NaN
NaN
0.100207581984822
NaN
NaN
NaN
0.0888224611822755
0.1156635658927
0.0280523766053096
0.0984977717250232
NaN
0.0202818720731861
0.0428061003952272
NaN
NaN
0.030422868300193
0.0569244976993561
0.0564693203702259
0.0201019231231683
0.0373815986282918
0.0963964353104249
0.0824561385034133
0.152551671860144
0.0277984647088902
0.072265406595203
0.0342610331501575
NaN
0.0272761938618244
0.0748370919820095
0.225824207362541
0.0441222519207507
0.121476371798563
0.0527457416280664
0.0251691560758258
0.0271401734527704
0.0303502777277115
0.0284466281796851
0.0717495176059709
0.079390751205665
0.196953497187112
NaN
NaN
0.0345996844243858
NaN
0.155928513452951
0.0319310520577153
NaN
NaN
0.111884401263725
0.0581285436413538
0.067036774394087
0.213956600037142
NaN
0.0865552611797259
0.148886545894923
NaN
0.0580078010100693
0.0255001071902462
0.0828917299942756
NaN
0.212283212582627
0.020000100045513
NaN
NaN
0.133306066699716
NaN
0.226274169979675
0.167593405724612
0.0686750211593376
0.114509828960284
0.164318369236217
0.14724997135763
0.0311342283618872
NaN
NaN
0.074302876995733
0.0782502552170349
NaN
NaN
0.0482438070775262
0.0552443943486516
0.113946230182409
0.0831677916093212
NaN
0.125829232249462
0.021772051548482
0.0464348586965168
0.0598328773512364
0.0405551477915718
0.0481879520851814
NaN
0.0204496711265877
NaN
0.0489001843270761
0.101283762336763
0.0962022388559388
0.0808362759937509
NaN
0.116612991602719
0.179204847708364
NaN
0.0200439569756409
NaN
0.0328085151043672
NaN
0.0200000001876609
NaN
0.0727164733859829
0.120028916852715
NaN
NaN
NaN
NaN
0.198791907143569
0.0408557061196154
NaN
NaN
0.028533129131129
0.0327859100658057
0.0320964779015754
0.193956793377428
0.226274169927018
0.0348536315832395
0.0659266624985087
0.0416069919654392
NaN
0.037029627893375
0.0768470093971521
NaN
NaN
NaN
0.041733130601913
NaN
0.0257779025761957
NaN
0.0234681775133743
NaN
0.226274169979676
NaN
0.0331858300646002
0.0265753611647147
0.0322019173767645
NaN
0.075390889807272
NaN
0.0326587191661555
0.0519673915784108
0.0673758633122025
0.0741566914404354
0.0481213310124671
0.0693273099916825
0.0921181448784083
0.0287948880585194
0.0434769795431059
NaN
NaN
0.0989191978912573
0.0454913113848506
0.0224228679876734
NaN
NaN
NaN
NaN
0.0286731779275148
0.0322056272996615
0.0595255320405139
NaN
0.137664305748112
0.0677761904095647
0.161815355704159
0.0597740618462859
NaN
NaN
0.0641728942307033
0.0521108089129625
0.0300389093728242
NaN
0.107571292159992
0.0717853356586349
NaN
0.0416306177111473
0.117441097868608
0.0370426024433139
0.0229422126170593
NaN
NaN
NaN
0.0770160743188114
0.170317446547207
0.167047817291983
NaN
0.056401129201817
NaN
NaN
NaN
0.0204183101614792
NaN
NaN
0.0282437733293184
0.0928985697507288
0.127560102184693
0.0417985662195974
NaN
NaN
NaN
NaN
0.213090011353828
0.095864710663489
0.0313042735018199
0.0433443862388065
0.226274169979598
0.0662414556739663
NaN
0.111495437956886
0.0535621187616862
NaN
0.226274079455697
NaN
0.0778565498360915
0.0549598335396631
0.0476149766334213
0.0247457480449351
0.0703496489893883
0.0862503284300708
0.226274169979676
0.0360181551941606
0.0656633618101583
NaN
0.0411173816349757
0.0575662550542783
NaN
0.0811673005824156
0.102967126577498
0.026318758674724
0.0379871488188266
NaN
0.0976811352487671
0.030537460821573
NaN
NaN
0.0461277821960144
0.0319579280085778
NaN
0.0640065821856253
0.095316122687116
0.0310528205876943
0.0246211729629073
NaN
0.0364740046390711
0.02900193961444
0.0200964531694609
NaN
NaN
0.024589874180151
0.197269866434776
0.0312364905580861
NaN
NaN
NaN
NaN
0.226274169671312
NaN
NaN
NaN
0.0292816941381626
NaN
0.0984455494037337
0.0875362141284326
0.025439268486625
NaN
NaN
NaN
0.020000000002317
0.0726679113119643
0.0282253204869437
NaN
NaN
0.105395204440985
NaN
NaN
0.090644387855738
NaN
0.0771857505860374
0.14140206991536
0.0282222013524892
NaN
NaN
0.162758889357756
NaN
0.188102274079119
NaN
NaN
NaN
0.0337812535221808
0.0200000017687492
0.0200000420886153
NaN
NaN
0.159920764932005
0.0226828855212088
0.0507239654542041
0.133963178726398
0.048340319233777
0.105822710818447
0.055191253447406
0.0709751273837213
0.074184484132392
NaN
NaN
NaN
NaN
NaN
0.0545208390927043
0.0848080319223519
0.0659685036298786
NaN
0.0486752098653969
0.0409594391734937
NaN
0.119697019944322
NaN
NaN
NaN
0.0283445447375875
NaN
0.0315726415655259
NaN
0.0533504547162345
NaN
0.0657310560778984
0.0701706844480265
NaN
0.0756610011268526
0.0741741240671892
NaN
0.059852955436954
NaN
0.166276688842404
0.226274169979675
NaN
0.0751800194670802
NaN
0.156352981375631
0.0710536283931684
0.0949596497239535
NaN
0.064985668300379
0.125000861189813
0.106795033924235
0.128242060622755
NaN
0.0607982168427949
0.120314741211805
0.0802829396116799
0.185376382601488
0.0871184821258396
0.18641395372686
0.0558433685338843
0.0741625815714506
0.210137942312889
NaN
0.0874174528710705
0.198818483837878
NaN
0.221848304900722
NaN
0.100667085130772
0.0696558691715962
0.094015637033411
0.0597380846092377
0.102358296191556
NaN
0.0940085503614702
0.0670105412944115
0.0652115743630874
0.0657517998515514
NaN
0.0251548383063244
NaN
NaN
0.0990990539475847
NaN
0.128554722072339
0.0806215656580022
0.190048081233678
0.0725292618752761
0.205599791601494
NaN
NaN
0.0496633974959054
0.0625971553682049
0.0844493222164686
0.19690576188265
0.221015987690732
0.0711147874450259
0.14672116342319
0.0881276242593654
0.0743109709601679
0.187836414113164
0.026144209634528
NaN
0.0625368300916509
0.215422503800918
0.176245905816848
NaN
NaN
0.0738199746790932
0.181802346035255
0.0218882585659382
0.0907171421308931
0.198327113668862
0.100176806775292
0.0988327137040887
NaN
0.077632732523347
0.0772575359160727
0.0252842093333899
NaN
0.0993489656175721
0.0424490478406854
NaN
0.197224973427063
0.0763437205910462
NaN
NaN
NaN
NaN
NaN
0.12380730640387
0.100924561962589
0.191110830704561
0.024370774910373
NaN
0.0957811350550689
0.137797874763339
0.1105976740412
0.085213844131472
0.0681704050776885
NaN
NaN
0.201628797081704
0.0200013337375735
0.0625658110422631
0.214270588835008
0.192729360264641
0.0895798010089064
0.153916373463313
0.126680766079027
0.079347928137789
0.0698689951816592
0.176889065235756
0.0811361205104876
0.0482799676274243
0.112303773456512
NaN
NaN
0.0676602258736111
0.199921881494525
0.15076080221025
0.0715515764326026
0.0900505012929497
0.0600734455707619
0.0668499912600709
0.047341526488984
0.0591343614724742
0.0259306513797987
0.112491334593575
NaN
0.0259089565141248
0.058791818926548
0.0292493066184358
0.0564228955504323
0.0429391529951126
0.0223646781494153
0.200970644846917
NaN
0.0259892047941922
0.166812541512157
0.0476643840066261
NaN
NaN
NaN
0.025245986536202
NaN
0.0268297759790983
NaN
0.0604457196806518
0.0481012382920629
0.226274163475073
0.0794840589275635
NaN
NaN
0.117641087424708
NaN
0.196579535479737
NaN
0.183153986791334
0.109130156180457
0.222854034177973
0.0417464072454508
0.154619745242999
NaN
0.118039319114342
0.166102799190165
NaN
0.140825707437802
NaN
0.112914115712425
0.0295174041452577
0.0935654063376769
0.020229488477201
NaN
NaN
NaN
NaN
0.0226555020296038
0.134768968825549
NaN
0.141861532834857
0.121009205661015
NaN
0.137109153279293
NaN
NaN
NaN
NaN
NaN
NaN
0.0312267815374495
0.0905241491938573
NaN
NaN
0.060714907463463
NaN
0.0804602494882182
NaN
NaN
NaN
NaN
NaN
NaN
NaN
NaN
NaN
NaN
NaN
NaN
NaN
NaN
0.0268152998369044
0.0645212252591751
0.117681214988074
NaN
NaN
NaN
NaN
NaN
NaN
0.0743362098238245
0.0456458860167795
0.128664736125148
0.215105233821444
NaN
NaN
NaN
0.0696111696553598
NaN
NaN
NaN
0.226274169979675
NaN
0.0645016326524542
NaN
NaN
NaN
0.02175358681231
NaN
0.0317977315100606
NaN
NaN
NaN
NaN
0.218977088328717
0.199697741928888
NaN
0.186143119744002
NaN
NaN
0.0351749324007162
NaN
NaN
0.0229438045513012
NaN
0.0996782702651088
0.111810864166445
NaN
0.0607443796713631
NaN
0.0641115332327605
0.0644972695104369
NaN
NaN
NaN
NaN
0.0391777572335735
0.0470699390505446
NaN
0.204783776535271
0.203189188944704
0.106664150967236
NaN
NaN
NaN
NaN
NaN
NaN
0.0707828870084626
NaN
0.0946575015132143
0.0434088784238971
NaN
NaN
NaN
NaN
0.13516927934573
NaN
NaN
0.200042398604481
0.0688179424929116
NaN
NaN
NaN
NaN
NaN
NaN
NaN
NaN
0.146347214545582
0.0259734266470578
0.0208812847196257
NaN
NaN
NaN
0.104591643041561
0.184782886660668
0.0429303593931515
NaN
0.176744773804814
NaN
NaN
NaN
NaN
NaN
NaN
0.0222108529926182
NaN
NaN
0.151887744511555
NaN
NaN
0.0998037716651829
0.20490890823826
NaN
NaN
NaN
0.105718222489482
0.140042309642485
NaN
0.106374606420836
NaN
0.0320800158648183
0.0490065610346721
NaN
0.028119910133669
NaN
NaN
NaN
0.19864245814255
NaN
NaN
NaN
0.0247431044229476
0.0816463520872698
0.0804128875584047
NaN
NaN
0.158494255005306
NaN
0.104329783193734
NaN
0.0258166670893921
NaN
0.211883476974399
0.112667126654032
0.0962557490512697
NaN
0.149834738988954
NaN
0.1454234815562
NaN
NaN
NaN
0.125150298992423
NaN
0.0284505925645996
NaN
NaN
0.107302324786345
NaN
0.0782464738530001
NaN
0.0279939238492887
0.0567320345535097
0.141160835448585
NaN
NaN
0.163895648296163
0.0726021703346378
0.0795349657526967
NaN
NaN
0.0229872994392969
NaN
NaN
NaN
NaN
NaN
NaN
0.0339065229100285
NaN
NaN
NaN
0.200333775243721
0.12302965272581
NaN
NaN
NaN
NaN
0.105046230715148
0.226274169686123
0.143678609785993
NaN
0.116028658977637
NaN
0.176304608445392
0.150162209250829
NaN
0.0266186988994482
NaN
NaN
NaN
NaN
NaN
NaN
0.224905566882
0.196858103228732
0.0303014067309898
NaN
NaN
NaN
NaN
0.11391862472352
0.0769949220740186
NaN
NaN
NaN
NaN
NaN
NaN
NaN
NaN
0.113912576530193
0.0274376542964271
NaN
0.193435293972082
0.0402863681565619
NaN
NaN
0.0263760638833189
0.0905253846849961
NaN
NaN
NaN
NaN
NaN
0.0203269922390431
0.157691504467063
0.0213560018179353
NaN
NaN
NaN
0.0202927756406049
0.208750292899941
0.0523156119326737
0.0408187007548508
NaN
NaN
0.202368553918089
0.105507986323116
0.0296549457143719
0.0442438649495825
0.0770686203422026
0.110239964838579
NaN
0.196999902172452
NaN
NaN
0.115597379325445
0.0330767414133996
0.0539003697796544
0.119969308608899
NaN
0.0354058000362131
NaN
0.122034435490594
0.0974788719902024
NaN
NaN
0.0375390167876945
0.0490151862768497
0.0489018160902426
0.0787784345788452
0.0641228562998456
NaN
0.155235232275366
0.112247971929004
NaN
NaN
NaN
0.0620589309665209
NaN
NaN
0.0658924686821554
0.0597240055371421
0.144554878963535
NaN
NaN
NaN
0.0568402918720534
NaN
NaN
NaN
NaN
NaN
NaN
NaN
NaN
NaN
0.0276748735831674
0.0328638124003868
0.104247066445073
NaN
0.0575301820711338
0.133231297509364
0.0238375980842982
0.121696118956774
0.0534156542522098
NaN
0.0350722938013943
NaN
0.074475920840658
NaN
0.0412163224163568
0.0895430059958953
NaN
0.0249470970958381
NaN
0.0280330923086863
NaN
0.033364552167064
NaN
0.0965075468055922
NaN
0.0274548840511469
NaN
0.0421977925323711
NaN
0.0404361894631427
0.0257451743466007
0.0984886659946395
NaN
0.089634003453665
NaN
0.0788892947175348
0.0401857844238806
0.134229442289846
NaN
0.0827483990712594
0.0801381958797213
0.11662288803124
0.0410862382548244
NaN
NaN
NaN
0.0759673217081231
0.0924779600764631
0.226274169979648
0.0214318963092914
NaN
NaN
0.074135518856497
NaN
0.124491961247594
NaN
0.0302090916423306
0.0354153548412196
NaN
NaN
NaN
0.0500268712779663
NaN
NaN
0.086543306585548
NaN
NaN
0.0971333089783328
0.0870183356354788
0.0316465725952082
NaN
NaN
NaN
0.192829987116062
NaN
0.104322450939477
NaN
0.221738565239718
0.0368428594731249
NaN
NaN
NaN
0.139810820212482
0.0316748648393226
NaN
0.0433951858644723
0.033877452138426
0.128741486996446
NaN
NaN
0.206991021612212
0.039470186781846
NaN
0.0211379484889341
0.0804458932463387
0.0211698714982112
0.0721684516070363
0.0765738365253145
0.0411881513951729
0.191384748671778
0.0702793834678656
0.0323218361798562
NaN
0.103241787819082
0.105628237797993
0.0475288840941094
NaN
NaN
NaN
NaN
0.0347742107093483
NaN
0.119498946151122
NaN
NaN
0.169836864702923
0.165318904483963
0.218823078282971
0.0295367954035568
0.0473477373397842
0.15800403560914
NaN
NaN
0.144997960486544
0.0298995669392868
0.0417119683144908
0.0245933856434599
NaN
NaN
0.0250021581439996
0.225997296410035
0.0407971035698941
0.15931764053174
NaN
NaN
NaN
0.058381120550566
0.180138624023919
0.205261046878779
0.168645736175598
0.141494281259384
0.0892945343994689
0.0640197477998053
0.023192470643479
0.0768753852618099
NaN
NaN
0.194553964355455
NaN
0.216958093250748
0.0358844055344037
0.0585153989659321
NaN
0.0915397071356028
0.0216459665031389
0.0995702746033122
0.0970665653034152
0.0536120519637196
NaN
NaN
0.0251443320075397
0.0543007500458066
NaN
0.0903013491712521
0.140672183625555
0.0553118590148379
0.0206515419036589
0.097101349067321
NaN
0.0788039048781518
0.0659761784636362
0.162577052011194
0.0277070036634804
NaN
NaN
0.226274169525791
NaN
NaN
0.025434428000206
NaN
0.051805188853255
0.066029476820569
NaN
NaN
0.115908633971813
0.0290319925710712
0.0256051075160879
NaN
NaN
0.0466729488878466
0.090751986236562
0.0355038087453843
NaN
NaN
0.0607014180041193
0.0877686272073815
0.0497207512218312
0.16211484217021
NaN
NaN
0.0769512344940438
0.0907196345200637
0.0878767150012091
NaN
0.109891812443369
0.0287428109749421
0.111785543538797
NaN
NaN
0.0739974902102702
0.163479912103388
NaN
NaN
NaN
NaN
NaN
NaN
0.046699208686625
NaN
0.100117753807606
NaN
0.163756387779176
0.0490424235370024
NaN
NaN
NaN
0.100846727361856
0.0936537476834709
0.141218807021159
0.0302783248712979
0.0967902108574529
NaN
NaN
0.128322330623912
NaN
NaN
0.224606529465373
NaN
0.077674049183973
0.075688111951441
NaN
0.0273337741881851
0.0739888813557389
0.0257725415569828
NaN
0.0757934363636215
0.0483759565448873
0.220384983072373
0.224184595509632
0.032301613902883
0.0630702638107886
0.0254068261816414
0.226274169979675
0.205617273427047
0.12364249260949
0.118444558775517
0.0979380553331587
NaN
0.0622939933283547
0.129589506633469
0.0242442186398939
0.0445365007699654
NaN
0.0394257186827382
0.0932294086618626
0.0486649011201691
NaN
NaN
0.105367395176044
0.0282029547877948
0.0310343918765427
NaN
0.0936112199535968
0.0339387354861149
0.0587568722843559
0.029755761069058
0.0777123969551387
0.028945806345809
0.135253685442999
NaN
0.0365676146675318
NaN
0.0591051315452313
0.127347922384303
NaN
NaN
0.0414297823713533
0.0212444351132596
NaN
NaN
0.0559730375852772
0.0999072118266528
0.0273813237652442
0.0235747088007188
NaN
0.0830415696507484
0.037348756426996
0.0339951670867913
0.0774733514031257
0.0362607132071925
NaN
0.0921565330263771
NaN
0.0621451403476039
0.203767407264534
0.0733128474641738
0.100039847705578
0.226274169979676
0.118746479994848
0.0289636599274994
0.0400383511334895
0.0292327487352908
NaN
0.0306315503313357
NaN
NaN
0.151517393980995
0.0312460120427895
0.143738338754645
0.209518483408439
0.183913283769263
0.0262248519596192
0.203886625372647
0.0323087832730944
NaN
NaN
NaN
0.14022172123649
0.0260249587928333
0.181323251926988
0.0202591097423558
0.226274169979676
0.179716435149473
0.0264163249153025
0.127535895081471
0.0955480641217339
0.0938191614479082
0.137033901536151
0.0270832968549267
0.0888560091850816
0.226274169568235
NaN
0.0252101888509438
0.117971884626483
NaN
0.0296258838053805
0.159051409482814
0.0826331111209777
0.0559282891047882
0.0773612850810483
0.0597235936516502
0.0632163314731006
0.04572901152066
0.0497348839820249
0.0334366638483966
0.0873497639634977
0.113770023148146
0.0628432897845285
0.0863545356627581
0.0896868085294606
0.0503043905548538
0.105482703434826
0.197608966722516
0.13467557058263
0.0573203530412239
0.0634252718878945
NaN
0.0289380936297517
0.107805603068022
0.0310618697813645
0.0974387377070425
NaN
0.178241314768063
0.0353937875209215
NaN
0.0647936264564728
0.0570187632852603
0.024147148143407
0.0387199909862648
0.0447055321308171
NaN
0.0323009183360615
0.0880537433976643
NaN
0.0401318761250359
0.0596732440880769
0.0445886113174477
0.038867891740718
0.0906366487397262
NaN
0.127544832713306
0.0751434172697651
NaN
0.0742731667534837
0.0274336587274895
0.0368784385725829
0.218590698207671
NaN
0.164108833949394
0.0514012999516966
0.141690155422858
0.174504318183613
0.0831231911783949
0.122441474811079
0.203173720650703
0.13089809402297
0.154444097918496
0.124227171744221
0.0465480874374388
0.0728846520458081
0.0715178934857235
0.0853011937209688
0.0946208069318765
0.137016749294988
0.0648983823635342
0.111166331017443
NaN
0.199282892445372
0.0222561966959938
0.157502697142141
NaN
0.0782050141621288
0.0699619644861231
0.178333190750667
0.0981987451729643
0.0352403209235588
NaN
0.190418814953451
0.0837502335665192
0.0773950923888384
NaN
0.0751929245619662
0.0540213811973104
0.111252887247792
NaN
0.0647114815092888
NaN
NaN
NaN
0.0209209535707088
NaN
0.101848000975834
0.140430011997924
NaN
0.0926252381905553
0.0644964874434748
0.160787203566047
0.226274169979676
0.070059699205309
0.118822299856346
NaN
0.0327274045248623
0.226274169979676
NaN
0.0641803827871046
0.0200000524520617
0.0654044250800351
0.0329202770408984
0.0257026437551304
0.0801884409617103
0.0552281370660586
0.074439870951895
0.0589404392139916
0.0857059887162565
0.139995531007218
0.0246313687857096
0.0516574408443516
0.0989595962420058
0.0692963946888706
0.186568153216195
0.0266129791184193
0.0861397275444708
0.0506616902685977
NaN
0.101929641593715
0.226274169979676
0.0313407449939103
0.0789363327259929
NaN
NaN
0.0648297850162765
0.0401678113491343
0.103297539150456
0.128873076663076
0.0453715176257477
0.110251350988118
0.0672152597451249
NaN
0.219022501705203
NaN
0.0542076235345365
NaN
NaN
0.213649519621817
0.0402500960922992
0.0215071910529565
NaN
0.0330678237144699
NaN
0.11709652637632
0.100982313031608
0.0222902613187145
0.0317210506442135
0.0274631073982808
0.067387994918516
0.0333433526209828
0.0306325856623926
0.0482395302689174
0.0294224322061714
0.0291444143716785
NaN
0.0494612683033384
NaN
NaN
0.0473473227123554
0.0570953716394242
0.0657999510563882
0.0482203200038151
0.0558580588201465
0.0650734584314537
0.055799303679917
0.0721970079412775
0.0744156535496796
NaN
NaN
NaN
0.0273717730364162
0.0202804630703433
0.0644909623626755
0.0473925677795547
NaN
0.116719109796344
0.0761017142330405
0.0281409444918451
0.0516496938224136
0.0943299099030456
NaN
NaN
0.0534279014857979
0.111456011317238
0.0241237897471593
0.0864498582651135
0.114153496769369
0.113342581864198
NaN
NaN
0.0203431321634776
NaN
NaN
0.0251184931971336
0.0376678874144924
0.0223517648314839
NaN
0.0564085869405247
0.0333593937347632
0.0757623017453517
0.0280302308475704
0.024785699454991
NaN
0.0622346107411692
0.0577228583870391
0.031745627779185
0.0376793850662555
NaN
NaN
0.0737922650551143
NaN
0.226274169979675
0.0685226461034708
0.100586464234486
NaN
0.106876252609509
0.0995475096258649
0.22627415751838
NaN
0.101647947195156
0.0679515047054864
0.0434879933327733
0.0961226174618221
NaN
0.117252678233128
NaN
NaN
NaN
0.0305450332334485
0.0785264333764975
0.0514139468729004
0.197788436804534
0.127572824292801
0.0312853791175007
0.198649861932373
0.110958737174638
0.0230539235247489
0.0815691297135997
0.0202551769213632
0.07190419901198
0.0291479659482375
0.196041516008973
0.0235583165695621
0.0662969362919666
0.0749319727886287
0.0415561688357916
NaN
NaN
NaN
NaN
0.101745699553947
0.0639514552342458
NaN
0.0439278041366166
0.144316988114962
0.0210107547945549
0.0628594008706418
NaN
NaN
0.0491499141054091
NaN
0.103143637917524
0.174740538748363
0.0724827514772713
0.0656073394716565
0.127206353723006
NaN
0.0654047052662527
0.0503135553390122
0.0734524295032424
0.0880336289991711
NaN
0.18541147265818
0.0541077936492094
0.0225820316391873
0.0201752283373639
NaN
0.0705679423761758
0.21420898911223
NaN
NaN
0.135457873256559
0.081790874794031
NaN
0.105680718828554
NaN
0.113148222854337
NaN
0.0200001969408126
NaN
0.0478053834641422
0.19250657833706
NaN
0.0639927960771291
NaN
0.024838973785319
NaN
NaN
0.0314055673492278
0.0875784518176683
0.0208337566275672
NaN
NaN
0.0513418158120908
NaN
0.0218948078430592
0.0251191064954856
NaN
0.0280591381603867
0.0431102901465363
NaN
0.146436019017637
0.0307310345065151
NaN
0.135985917055093
NaN
0.129519136789062
0.0745223693024037
0.0532235313054739
NaN
NaN
0.0503648481707485
0.204743690615023
NaN
NaN
NaN
0.0845237758524765
NaN
NaN
NaN
0.0240379535909116
NaN
0.126235430776222
0.0590552855659137
0.101436916673582
NaN
NaN
NaN
NaN
0.170860077903768
0.0211288207764343
0.0324383702250744
NaN
NaN
0.173004361870503
NaN
0.134307911478653
NaN
0.0200816651869191
NaN
0.0593207304831965
NaN
NaN
0.0509038421705913
0.0681384520620935
0.0479891793082127
NaN
0.151230461899266
NaN
NaN
0.124907893487313
0.0545644420361541
0.0581259096658706
NaN
0.104191987990694
NaN
NaN
0.0227280280500402
0.101719975127636
NaN
0.0640122163410484
NaN
0.0202610477582942
NaN
0.101935906583346
NaN
0.141313254586186
NaN
NaN
NaN
0.0258030822389074
NaN
0.0200003911382428
0.0640334912389455
0.0251881992489228
0.0248497702301549
NaN
0.0386584896254516
0.194850639826045
0.122029930168935
0.063587980284399
0.0647994762907425
0.0914506278824826
NaN
0.0827168461921665
NaN
NaN
NaN
NaN
0.0711231258015829
0.0983436708699294
0.142108275517306
0.196569889972005
0.102825062688641
NaN
0.0592512622210515
NaN
0.0618849200930712
0.0615221919397524
0.0269377557979456
0.143358075539243
NaN
0.0594112483177994
0.0858746785366728
NaN
0.136091951328922
NaN
0.1119680076372
NaN
NaN
NaN
NaN
NaN
0.032121272883861
NaN
0.2081889119916
0.0514791001234421
NaN
0.0222992762111849
NaN
0.0213879859367126
NaN
0.0384535144725644
0.0348707038122109
NaN
0.0689570713994616
0.128288713975222
NaN
0.172095215795386
0.224779059694531
0.0482049163399157
NaN
0.0223678207405371
NaN
0.16235318464743
NaN
NaN
0.0239862865548829
0.084404116876048
NaN
NaN
NaN
NaN
0.0786200509630032
NaN
0.0268677002846311
NaN
NaN
0.132925526740282
0.0301579731547965
0.0203242915511153
NaN
NaN
NaN
0.0703028635464069
NaN
NaN
0.02684108807824
NaN
NaN
0.132843772350102
0.0288375397570654
NaN
NaN
0.0714859141360548
NaN
NaN
NaN
0.0312006996840622
NaN
0.0268916939036025
NaN
NaN
NaN
0.0286005225101828
NaN
NaN
0.02361185629715
0.0366923040975172
NaN
0.0275471698078016
NaN
NaN
0.0468886869178687
NaN
0.0250935439347079
0.225514168470661
NaN
NaN
NaN
NaN
0.0475168218792103
0.0301047275367125
NaN
NaN
0.0923716816467174
NaN
NaN
NaN
NaN
0.020964962004592
NaN
NaN
NaN
NaN
NaN
NaN
NaN
NaN
NaN
NaN
0.114131701450773
0.0564203514980259
0.022724089992875
NaN
0.0256728357812605
0.0592584710297401
NaN
0.0697134078972823
NaN
0.0732724227991108
NaN
0.0559549115148048
NaN
NaN
NaN
0.0266455360415272
NaN
0.154303031979695
0.0549053593578114
0.0840412993183123
0.047783627204883
NaN
0.0849386371945748
0.0783840643661709
0.190769889676594
0.147890592554884
0.0431634567927943
NaN
0.0559837012772757
NaN
NaN
NaN
NaN
NaN
0.0369769442326893
0.0827271836933219
NaN
NaN
0.0255716225815678
NaN
NaN
0.0220867623205926
NaN
NaN
0.0217223302481193
0.0228934569535174
NaN
NaN
NaN
NaN
NaN
0.0890636962877708
0.222545445338078
NaN
NaN
0.0524779017722648
NaN
0.0573549108220645
0.0208734385661842
NaN
NaN
NaN
NaN
NaN
NaN
0.075815787849546
NaN
0.0221791363119261
0.0850525415427422
NaN
NaN
0.0208109840663363
NaN
NaN
NaN
NaN
0.0203577064538682
NaN
NaN
0.0225848119781809
0.0252627830222802
NaN
NaN
NaN
NaN
0.0259467134242214
NaN
0.0272651545305153
0.101837794682105
0.0989287347759448
0.0321653556550933
0.0263740772302785
0.0263864199902664
NaN
NaN
NaN
NaN
0.0212306528474974
NaN
0.0239122902840347
NaN
NaN
NaN
0.0239028899402752
0.0254252789211184
0.0318948218356851
0.0325338686037143
0.174319278788294
NaN
NaN
NaN
NaN
NaN
NaN
0.020342326953324
0.0209612212001587
0.0570144904701359
NaN
0.0957125469724881
0.0307617548821559
NaN
0.062539157665666
NaN
0.0256046773981162
NaN
0.022741382180127
0.0318726523437305
0.0347757962784252
NaN
NaN
NaN
0.0289273350675938
NaN
NaN
0.0215068912995289
NaN
NaN
NaN
NaN
NaN
0.0213613458841882
0.0626373119051041
0.217889697641482
0.226260930488119
0.123699333785279
0.027585984403419
NaN
0.0231022159392881
0.021529021796971
0.0408976486122553
0.0513203617390059
NaN
0.0344994626153618
NaN
0.0200000000362585
NaN
NaN
NaN
NaN
0.0200000052978868
NaN
0.0365962632269248
0.0623269747419253
0.0840288014652066
0.022129330501398
NaN
0.145020225852756
0.084611793483316
0.0299662138028231
0.0208351796502859
0.0451740037749658
0.0883212098780879
NaN
0.226274169979676
NaN
0.0297677569112496
NaN
NaN
NaN
NaN
0.021954150549189
0.0814557185156553
0.215568290320467
NaN
0.0347521531049441
0.217226135047447
NaN
NaN
NaN
NaN
NaN
NaN
NaN
0.155676481712433
0.148260047514463
NaN
0.033234382887131
NaN
0.170947185145424
NaN
NaN
NaN
NaN
NaN
NaN
0.0200643270287049
0.0345998825854161
0.116589042528531
NaN
NaN
NaN
0.0200002383037057
0.123218307557026
NaN
0.171380005949918
0.0294193250966861
NaN
NaN
0.0365783168765213
0.0632430441530583
0.215421084609171
NaN
0.0451256423305175
NaN
0.0264778141208849
NaN
0.175542865797798
0.0267389342648923
0.0221437275711567
0.0261331271414485
NaN
NaN
0.0266437752414486
NaN
NaN
NaN
NaN
NaN
NaN
NaN
0.0230409125182656
NaN
NaN
NaN
0.0452450639545419
0.0220342536740469
0.0203704762184009
NaN
0.186049390859926
0.0514233376353387
0.0269920168987132
0.0236874172425651
0.0227515738147995
NaN
NaN
NaN
NaN
0.118743018696749
NaN
0.0288393097727866
0.0985665301807045
NaN
NaN
0.0311166678928509
0.226274169228658
0.025221778721526
NaN
NaN
0.0202525838824619
NaN
0.133668577176676
NaN
NaN
NaN
NaN
0.0205426213382676
NaN
0.123897378249417
0.159740102300792
NaN
NaN
NaN
NaN
NaN
NaN
0.0252727121709715
NaN
0.193942144571357
NaN
NaN
NaN
0.0274906116117307
NaN
0.0411677603086171
0.0206712134901513
0.0528495073664206
0.0233789689821968
0.0904949373740661
NaN
0.0200000045864178
NaN
NaN
0.0607531301845013
NaN
NaN
0.194848415581164
NaN
NaN
NaN
0.0211821835217529
NaN
NaN
0.124793815946864
NaN
0.0405837378822081
0.0583514631802112
0.0238036698988749
NaN
NaN
0.0317402782139688
0.185655224049041
0.0215048731758716
NaN
NaN
0.0205522272112293
0.115068816701787
NaN
NaN
NaN
NaN
NaN
NaN
NaN
0.177701786908962
NaN
NaN
0.0294029591082755
0.0349779115792511
NaN
0.19750119627588
0.0845195186324935
0.100807252748379
0.0256677291399092
NaN
0.0297416656708046
0.0971405351301188
NaN
NaN
0.0647718679356979
NaN
NaN
0.0225333361636328
0.0211513141092689
NaN
NaN
0.11244909352456
0.0474801062401241
NaN
NaN
NaN
NaN
NaN
NaN
NaN
NaN
0.147597399104914
NaN
NaN
NaN
NaN
0.226274138674478
NaN
0.184031035661433
0.0297888899952426
0.0972774316211728
0.0201372036252536
NaN
NaN
NaN
NaN
NaN
0.0231195358260695
NaN
0.0205953926803489
0.0955240986549178
NaN
NaN
0.0208960180541108
0.0379314118985376
0.0233166976468279
0.0233551729968076
0.031152192670564
NaN
NaN
NaN
0.142889396566292
0.0266151461188721
NaN
NaN
NaN
0.0210667457944229
0.0229682991548795
NaN
NaN
NaN
0.0244421431066045
NaN
0.023041567855503
NaN
NaN
NaN
NaN
0.0540654364025727
0.0325556983365749
0.0212172506182951
0.0228684075089404
0.0467014870465017
NaN
0.0248545753159123
NaN
0.021293702963573
NaN
NaN
NaN
0.0293913188113459
NaN
NaN
NaN
NaN
NaN
0.0778516257609087
NaN
0.0369268399620354
NaN
0.0313864595052808
NaN
0.212710712885832
0.0219247872479543
0.0772040466950925
0.0451167612081083
NaN
0.0244725274974141
NaN
0.0236270751020378
0.0232588160528893
0.203572012630515
0.0246743885156396
NaN
NaN
NaN
NaN
0.0489387414781879
NaN
NaN
NaN
NaN
0.0423448783408092
0.0213334553614171
0.0238659536983208
NaN
NaN
NaN
0.0264751543626589
0.0310648873986687
0.0468956524965344
0.0205450146844178
NaN
NaN
0.226274169979649
0.0402125860271615
NaN
NaN
0.0325606766444472
0.023097533733037
NaN
NaN
0.0571056428532033
0.0476359345664015
0.0269548954932524
0.13965343229236
0.0215684193832495
NaN
0.0239464128246707
0.0916249893053713
NaN
0.0531078980731631
0.0945079541043212
NaN
0.1149323845523
0.0314453109768471
NaN
0.157966179319948
0.0339096775758983
0.0712160499989046
0.0200605305164857
0.0368320711461823
0.219293415643011
0.0855994200593513
0.0344214272064981
NaN
NaN
NaN
NaN
0.021445849528355
NaN
NaN
NaN
0.0978397786522553
NaN
NaN
0.127047439417341
NaN
NaN
0.0610605219104968
0.0274690705946826
NaN
0.0202194543616825
NaN
NaN
NaN
0.0435958862258614
0.211721771372611
0.0271235374918322
NaN
0.0698078452756196
NaN
0.186420888916886
NaN
0.0216477212586506
NaN
NaN
0.110498872540724
NaN
NaN
0.0643358860183293
0.0311716947286785
0.0206500298850348
0.0897983305095674
NaN
0.0222448875442668
0.0482327030891768
0.0538711445884966
0.0214362297531817
NaN
NaN
0.0249652309857451
0.0524543236598082
NaN
NaN
NaN
0.0258793846515053
0.0276228262855951
NaN
0.0208782056075973
0.0279795628163703
0.0626149347199758
0.0701600615252852
NaN
NaN
NaN
NaN
0.0846172439830185
0.0219101752389725
NaN
NaN
0.0205530107810345
0.0224146080353664
0.0906309542100879
NaN
0.0808885207837645
0.0221293914179483
NaN
0.0207375503742961
NaN
0.0232075750090303
NaN
NaN
0.0278832956976346
NaN
NaN
NaN
NaN
NaN
0.0234014837307874
0.0200000006232704
NaN
0.0764711693172276
0.0252461791542194
0.0541065019119814
NaN
NaN
0.0273559756882963
0.210292009703549
NaN
0.0815261726371403
0.0287983695534897
0.0214816010980059
0.0366395158952625
0.113137974503171
NaN
0.0264552427845555
NaN
0.138246073044165
0.0540761951514959
0.145556774868028
0.0217991482012066
0.0657904097498675
0.127295258556293
0.0275851194549989
NaN
NaN
0.0367160356105323
NaN
NaN
0.0565289533481196
NaN
NaN
0.179828363507823
0.0409557981261064
0.0683645378311676
NaN
0.073220225888018
NaN
0.226274169979592
NaN
NaN
NaN
NaN
0.210131611393868
NaN
NaN
NaN
0.20185525998269
NaN
0.0777546224550987
NaN
NaN
NaN
NaN
NaN
NaN
NaN
0.0417715394752015
0.0264938120698903
0.0620011397749696
0.0640520820817554
0.0597873061093137
0.0256399825755284
0.0549054212888591
0.164134331037611
0.158547531773493
0.0739532620992927
NaN
NaN
0.0618786524235264
NaN
0.0261246880679179
NaN
NaN
0.0407199643420735
0.0989379356619559
NaN
0.0682854294336244
0.039794490050164
0.0608613193483125
0.0220820371026891
0.020000000009319
0.1693980395312
0.0641185509246462
0.0696421615499615
0.0555725459986403
NaN
0.0769897193831832
NaN
0.0530719491891958
NaN
NaN
NaN
NaN
NaN
0.129270478607153
0.0798529631723123
NaN
NaN
NaN
NaN
NaN
NaN
0.0291779903782136
NaN
0.0216301445504649
NaN
0.0213651990196096
NaN
NaN
0.0202546252901432
NaN
0.0216289806754338
NaN
0.139776980670732
0.0202729992699465
0.0495424316742484
0.0212093329915049
NaN
NaN
0.0248048905526228
0.139801542661901
NaN
0.0246945524880489
NaN
NaN
0.0228474776101477
0.0317851227598066
0.0366711855558962
0.0282196267393709
NaN
0.0298107216357521
0.0510930611459328
0.0356180161664903
0.0208607928566283
NaN
0.0247390638903549
NaN
NaN
NaN
0.064288045814006
NaN
0.0450463429527279
0.0347551103427772
0.0200000231360549
NaN
NaN
NaN
NaN
0.0264348469688454
0.0246044362288289
0.226274169732067
NaN
0.104340102123749
0.0413064136302892
0.0281019309901932
0.0387355935310789
0.134703332721372
NaN
0.219085283446318
0.104914515010174
0.0257217566905953
NaN
0.0430502493665222
0.0324434608989468
0.0280165078534187
0.126565641392515
0.0978136034223413
NaN
NaN
NaN
0.0714111614518388
0.211007865545488
NaN
0.0678283774824338
0.0411670909623926
0.020000457166528
0.0516804900868653
0.207660762840353
0.105747672582926
0.122646902017243
0.201927715630553
0.0273520165663619
0.030595719095544
NaN
NaN
0.0913970069576547
0.189468391031432
0.0751169533390798
0.13116640286959
NaN
NaN
NaN
NaN
NaN
NaN
0.0294966649693445
0.0896417916660062
0.024676930296714
0.0204584540455317
NaN
0.209287856985154
0.156269901484243
NaN
NaN
0.226274169920166
NaN
0.0299856008219409
NaN
0.0209414424558749
NaN
0.0318988683554732
NaN
0.0360912459592045
0.160765483051265
NaN
0.0271298803960759
NaN
0.0265903529251517
0.045878112398834
0.0254658766002776
0.0347281950066293
NaN
NaN
NaN
0.145229554060711
NaN
0.0672347969874452
NaN
NaN
0.0446774199618451
NaN
NaN
0.112833325275279
NaN
0.171291626475098
NaN
NaN
0.0208338225469076
0.0322164880937283
0.0514549322322599
0.106358470226544
0.178271120805081
NaN
NaN
NaN
0.0435223658551137
NaN
0.0223928039617377
NaN
0.211593158525308
NaN
0.0344151194240108
NaN
0.0927212824059384
0.0354646102595921
NaN
NaN
0.0914575525778598
NaN
0.184382543822906
NaN
0.0458608082461486
NaN
0.0719343218073478
NaN
0.0720701233123115
NaN
0.0727019413413182
0.0263394604557827
0.0294283406066933
NaN
0.0442307142407117
0.107568142711174
NaN
0.0240139309855029
0.0354556616558979
0.0441961641178879
NaN
0.0420498604012015
NaN
0.0221964090123054
0.0228959293222375
0.0642191319018689
0.0525795404134641
NaN
0.0203765905077258
0.0579280021857671
0.0265710965245743
0.137399402517209
0.0554919206493228
NaN
0.190852818502876
NaN
0.0439951526996733
0.0206053423879602
NaN
NaN
0.150639119366081
NaN
NaN
NaN
0.0205448244980813
0.0200000000080471
NaN
NaN
0.0504459526034609
0.226274169978106
0.0200000000077784
0.0938334026492827
NaN
NaN
NaN
NaN
NaN
0.026545199383912
0.167787334799504
0.0312033528255629
0.21195773875232
0.0654664971009877
0.0727437319265506
NaN
NaN
0.0200000053383954
NaN
NaN
0.0512490148576955
NaN
0.148763237046218
NaN
NaN
0.0687554115062399
0.174795821845358
0.0690117782022454
0.0360411636472656
0.110765398203974
NaN
0.0718820024342274
NaN
0.116120275000676
0.16268751951887
0.0200000007484261
NaN
NaN
NaN
NaN
NaN
0.0575912903799279
0.0299366634513379
NaN
0.0454453794510745
0.0304546564320992
NaN
0.103751219197236
NaN
NaN
0.0200000126694408
0.0200000281070425
0.0740006388075193
NaN
NaN
NaN
0.205382650238036
0.0973305486589951
0.0868800501460921
NaN
NaN
NaN
0.023324806777602
0.0211243443659198
NaN
0.0714774146725974
NaN
NaN
0.148613786959903
0.226274169818731
0.0724854554060474
NaN
0.0212496945462644
0.0355463061590937
0.0265481891508559
NaN
0.0455906962865457
0.0271995390049769
NaN
0.025534005001503
0.205236959427168
NaN
0.0247074448717376
0.0204185847217908
0.0215092784425662
NaN
NaN
0.03475484119276
NaN
0.0212212988992641
NaN
NaN
0.0200711017204902
0.0667377303477728
0.121008282990191
0.0516192654864471
NaN
0.0705867046633672
0.0454120568566807
NaN
NaN
NaN
NaN
NaN
0.0233550271578487
NaN
0.0776726434241138
NaN
NaN
NaN
NaN
0.0744915392568884
NaN
NaN
0.0365281768895991
NaN
NaN
NaN
0.0753189268064419
0.0422291083458146
NaN
0.022109312666876
0.0935876310441432
0.0200000809604101
0.0287972903064206
NaN
0.12670963534387
NaN
NaN
0.0264784729522893
0.0565680714348896
0.0393232031648097
0.0243597970703943
0.0645348144844361
0.0565473994771846
0.205404933339278
NaN
0.14341832581062
0.0744745303682587
0.0321868985041774
0.0202306521178932
0.141175368212998
0.0236768537948534
NaN
NaN
0.0790928924833609
0.0686877593096417
NaN
0.0262106464227187
NaN
NaN
NaN
0.0200914704082022
0.191134693389412
NaN
0.154555297789893
NaN
NaN
NaN
0.0608660847066934
0.0267398727299278
0.0232653802927868
0.0200000299890471
NaN
0.0200000000001548
NaN
NaN
0.0210298039284629
0.0390601255695511
NaN
0.100475411440498
0.0281109130866723
NaN
NaN
NaN
NaN
0.0605872477794736
0.0522502404296074
0.0228344031643512
NaN
NaN
NaN
0.0683196978299103
NaN
NaN
NaN
0.21384249074897
0.0202511599169323
0.0228047990431106
NaN
NaN
0.0202646617498648
0.226274169974271
0.062012086974666
0.0678861838215544
0.185011806382994
0.0355943574931919
0.0815645586196193
0.0692976211927485
0.100243490416894
0.0268621665751466
0.17558210941634
NaN
0.194481549152223
0.220462145694986
NaN
0.0302259478980122
0.0233512784089837
0.0305230900789914
0.0200000000000933
NaN
NaN
0.0238748792874796
0.0266851865057144
0.0440403011951237
NaN
NaN
NaN
NaN
0.0548468936154557
0.0222765696864306
0.051633457077882
NaN
0.032781488384452
NaN
NaN
0.0449617470387046
NaN
0.0653925506258657
0.0237030571088502
0.0500024801374469
0.0313123369894076
0.0746291668625759
0.0520135769178561
0.116072034381219
0.193029776671823
0.0397261432119276
0.0209289003407201
0.0201879275432902
0.0448196850127186
0.104171998258237
0.0526614037911949
0.0235735978079173
0.101456256322062
0.134170730593892
0.162366591472959
0.0453808896776685
0.0441007177343104
0.0785745616970474
0.226274169979676
0.0735440396983773
0.226274148057191
0.0777225607133754
NaN
0.0278612031606402
NaN
NaN
0.0297782052108682
NaN
0.210332787564918
0.200604747051222
0.183484916614983
0.0936464532312401
0.0973791136652622
0.131867917563622
0.0219306626195581
0.163002836164927
0.206713970744427
0.0919429209259489
0.0278957928748383
0.213437489523366
0.0911638866704452
0.0755201139826978
0.186815253538219
0.0760284674592481
0.0824317024678054
0.0659465364557805
0.119076761118553
0.173192403772614
0.0254041239054465
0.0971823155104575
0.0473889216674965
NaN
0.0541683509277421
NaN
0.0870204239197023
0.131555098210845
0.0219703959387675
0.0496583168363008
0.0775245989643991
0.0513309609106995
0.0420076605373413
NaN
0.0620245361567881
0.0427564944434281
0.0256617304341424
0.0377846605870961
0.0531779473395204
0.102170162744075
0.136323976902864
0.0511260411464426
NaN
0.0464871349202096
NaN
0.0430862947283148
0.103220604985455
0.0573744092959052
0.0371577692665643
0.0452582962813632
0.226274169979676
NaN
0.0839707661701732
0.0377863153194716
0.0395682380290858
0.0321409763782075
0.128896392388343
0.0885211779246082
0.163681637580778
0.161228686600354
0.0599825738051614
0.091723088201291
0.0411853910419691
0.217607665878339
NaN
0.0936238570286774
0.027888256609878
0.146190491823657
0.0441901504092457
0.190740519025511
0.0501137726987933
0.0982283181739596
0.0373591369930367
0.02864091359143
NaN
0.0201526134973378
0.0908955325869907
0.0287659591619037
0.226274169979657
0.0354225366602905
0.0396694356014915
NaN
0.164342300992582
0.120164777544645
0.055733780764798
0.0515924845689608
0.037084096170123
0.0239870178575822
0.039896779952678
0.10835495865983
0.122328957605047
0.0315053782808016
0.0517474396245742
0.0565585398443608
0.221360586437337
0.0324869565490978
0.11926647850745
0.192650583437673
0.0908688712828441
0.0640319530088917
0.143946517329845
0.0836388867000519
0.0684118406401586
0.09811186304781
NaN
0.109688781485673
0.0599303687751276
0.123990958009976
0.100875325321341
0.12171844928858
0.0982476468271122
NaN
0.0290964929241938
0.0491328284636152
0.0240008803113637
0.0405088660283433
0.0416943834645702
0.0845560759374703
0.0806585129022143
0.0835415893711985
0.0514790817517586
0.108776850480854
0.0527333285723578
0.115050367175125
0.0377015328326953
0.0430070020097407
0.0211376818599278
0.0275432070576831
0.101507215573665
0.0263125677633839
0.0869382767288885
0.199825726057963
0.0412367757688585
0.1045275512715
0.226274169979676
0.0876597021343396
0.0209377245186876
0.0313014869462661
0.0508334590683826
0.131271369347734
0.0876157606314969
0.154135249436205
0.0967380784374236
0.221395892286749
0.226274169979676
0.190332178909337
0.0418969261803881
0.0288882826853757
0.0428237500113355
0.0398890980332497
0.103520954677658
0.0250347856255743
0.121461659515377
0.185756264723889
0.15112014868762
0.213846975110465
0.0558323279958015
0.166087675903505
0.201745618821905
0.0964959998958419
0.033290328425559
NaN
0.108281025007546
0.0425839282158675
0.0931346765320619
0.104942679827098
0.109385924639707
0.226274166828463
0.226274169979676
0.0880897182886426
0.122782073580257
0.0928889677000532
0.0293868555422941
0.177102738116506
0.125547736479793
0.0442954386231663
0.0413669843202782
0.04245320137067
0.0457938666449791
0.182936254653587
0.0355316034123554
0.0305065328169395
NaN
0.0618388680988056
0.0561050535696313
0.0282339665421873
0.130291072178014
0.0216631347361913
0.0338150613666055
0.123949957171844
0.075996233148809
0.0504161360334359
0.17293315425279
0.020000001217756
0.0253186432089889
0.0458483513537023
NaN
0.0961151800149977
0.213698088433723
0.120736331567858
0.185367959283593
0.118685765711953
NaN
0.204511282191345
0.105846403864107
NaN
0.226212524287901
0.165100459790082
0.184001885575593
0.0245157425275166
0.144335983225994
0.1080274412701
0.0387737901543568
0.203287476130921
0.051096228062717
0.104952716552201
0.067144423865802
0.10852025788377
0.0458523190226026
0.156084222682107
0.0477799918590678
NaN
0.0405536637783366
0.102885471248691
0.0225704571491575
0.0206766917217307
0.0316226939605381
0.0462594588708756
0.114809677563959
0.0759723953567389
0.083891605560785
0.0644384057383689
0.106695050871157
0.126466529111965
0.0248187454614526
NaN
0.0519545062143609
0.0903607167860987
0.0473921061329458
0.0451008631177799
0.0313896184512807
0.0845630358697322
0.0237910676353293
0.0508466974849758
0.0203724995920113
0.114269199726114
0.0612996113481398
0.177240305744957
0.198386591742492
0.105674092134012
0.226274169979676
0.109761412127901
0.110857256331888
0.213341007797583
0.156630125308645
0.0468294285584617
0.0267589674047038
0.0273979708229399
NaN
0.0850545874551286
0.2180914924597
0.0386557768554548
0.0303137478957216
0.183070380406117
0.0335234908283992
0.118305040073416
0.226274169979676
0.0488585667749879
0.207999987096457
0.116523036725711
0.0244835513398822
0.133412567992546
0.0445162322276835
0.08617777031028
0.0330430595947754
0.0253757930506176
0.0305663117540797
0.0505392964386453
0.0252296033292002
0.0866033958976291
NaN
0.0249392011225334
0.0393560718520193
0.0496289769700393
0.0241602491657007
0.0484076846961764
0.0359829883490407
0.0588543081834279
0.156567518525644
0.193119899085331
0.158517544081738
0.216391832914565
0.173406027870669
0.226274169979676
0.0210632491681958
NaN
0.113327857377721
NaN
0.157550675175672
NaN
0.101665449100971
0.175616655359286
0.025988806501031
0.144272517708945
0.0399821579079064
0.0315882659664471
0.0932030735811104
0.0937465542942204
0.0342025558283281
0.0300528473745447
NaN
0.0353701211303663
0.0240192903624275
0.0592714980227456
0.0454141360804219
0.0417043956460999
0.1239359616893
0.114626067686489
NaN
0.226274169940746
NaN
0.029536598508803
0.0685121075693406
0.200159603027258
0.105724412806922
0.0419388734316758
0.112084261067052
0.0422488880136247
0.0599999721037701
NaN
0.0694966049779302
0.150923201184785
0.105742409476818
0.0388765631073009
0.0829159169070152
0.0971038835131384
NaN
0.0908497037652471
0.033267089965663
0.0489637337070589
NaN
0.179925151564498
NaN
0.0372018661243988
NaN
0.0265769971385297
0.0496604046387741
0.226274169665177
0.024548249102963
NaN
0.0742094027854439
0.127477179703396
0.0918825749429791
0.0774046947025401
0.0421307519624589
NaN
NaN
0.168862667657691
NaN
0.226070164648041
NaN
NaN
0.0282188109936974
0.1257327733052
NaN
0.0442115383913456
NaN
0.216077802796584
NaN
0.0878847774510234
0.075481452090244
0.109239471946549
0.0844937348257721
0.129258489980264
NaN
NaN
NaN
0.0212304263317767
NaN
NaN
0.0516604480134477
NaN
0.0738736144071901
0.0624742551755452
0.0625117755887167
NaN
0.108628775611294
0.106324053308149
0.0308192860187035
NaN
NaN
NaN
NaN
0.0551088948012966
0.0993218403106561
0.0445493071323057
0.0478486069289383
NaN
NaN
0.0865555245637735
0.0799816051658423
0.0522827079008609
0.0994295745432565
0.0623179883793823
0.022296749583394
0.115336364772919
NaN
NaN
NaN
0.119513445316619
0.0786605857411597
0.0335535769788772
NaN
NaN
NaN
0.0256748279189348
0.063289610759219
0.0220152411963401
NaN
0.0244279894794862
NaN
NaN
0.0239220077567678
0.116297798397148
0.122405824944743
0.116573106200256
0.077873018570673
0.0397516977289391
0.0200005829747766
0.0606258382718827
NaN
0.0508684907976746
0.026585930378821
0.035156836113289
0.0742457310028706
0.0787682631908757
0.115889437382183
0.218275392473307
0.153807409954713
0.12368078312335
0.124954848666085
0.105403431666091
0.116781718150264
0.211992059294686
0.0264900160369676
0.0377123656990367
0.0225444865603741
0.0337503871119566
0.0290845761677833
0.0209266268331457
0.226274169979676
0.0291168079828929
0.0629028336458064
0.0539807238468777
0.063231800110641
0.0322556679335429
0.0441749160284988
0.0602304327076555
0.0694101507857867
0.0920286978499311
0.0561626912573384
0.167279096402128
0.0201135035738671
0.160690214407626
0.0211004349272981
0.047330089298649
0.0570579357470258
0.0341628596234526
0.132713909099566
0.0511003616875368
0.128456256666224
NaN
0.0938114632222023
0.0770219999432823
0.0743033688887618
0.0401698176304528
0.0813975411672553
0.0667049164094986
0.0941134228460215
0.0601827070566862
0.0200921108309841
0.02594196400226
0.0298642980799654
0.223917660881225
0.113118471334896
0.0497937810579696
0.0371851712726444
0.0433437482009326
0.0521651662737483
0.0801894076417668
0.0473271122974558
0.138224134374871
0.0227924622155437
NaN
0.14825914996399
0.136216060063754
0.0968642974865156
0.0256483655956879
NaN
0.0907888798430586
NaN
0.0530247204083394
0.0836482876434161
0.0913016636362526
0.0609380764289076
0.0849975710435334
0.200700595516053
0.0942553004729636
0.0741030742925551
0.0448457462846814
0.0813921466397582
0.152831442267085
0.076707487419236
0.0328763160044359
NaN
0.0566159899442059
NaN
0.115972176518503
NaN
NaN
0.112625443640142
0.0636509321829427
0.0840688408494241
0.0495641589474953
0.149098635384066
0.0263155351190913
0.122531393787535
NaN
NaN
NaN
NaN
0.108560096517115
0.0269880083866082
0.063775316726078
0.0345506783121381
0.0362724878207798
0.0276765702835424
0.0417215069652744
0.143790569469318
0.0359925317473485
NaN
0.0204886555559271
NaN
0.0615680012879041
0.0445996001540757
0.0445521777196866
0.14860932617484
0.136120961266161
0.0243938600784293
0.0907659557149424
0.0348746331334018
NaN
0.0888722865224678
0.0204361315405413
0.0250468339543709
NaN
0.0463002882729505
0.0292871463250626
0.073394434019333
NaN
NaN
0.100121768691415
0.0215006657640702
NaN
NaN
0.0203052966571005
0.0450341152526404
NaN
0.0220260153119965
NaN
0.0227423100522904
NaN
0.0206553235181622
NaN
0.0226697013249103
0.0279898285127897
NaN
NaN
0.0270832713776311
0.0215902798773104
NaN
0.0203039648326605
0.0284675039681448
0.0217756035070763
0.0215331866984495
0.0201741929563094
NaN
0.0272275909258487
NaN
0.0299002391946652
0.0485466722252078
NaN
0.0609502939593869
NaN
0.0203024696961134
0.0404793827253424
0.0539536687251905
NaN
0.0233917065573647
NaN
NaN
0.037233250546739
NaN
NaN
NaN
NaN
NaN
0.0278964301080807
NaN
0.0251793468391351
NaN
0.0443220239267406
NaN
NaN
0.0308169854208026
0.108210981370984
NaN
NaN
0.0362170668983175
0.0269871401763743
0.158254124737555
0.0231679503643516
0.0254600993183945
0.0247390639979495
0.226274169979676
0.0546452350189731
0.0242282561037316
0.0361186874419284
0.0367342439148282
0.021478972222149
0.0256305984634633
0.0204047530543909
0.0286029421260051
NaN
0.0241888473997508
0.0367089302503395
0.0306331969820546
NaN
NaN
NaN
0.0227315871007762
NaN
NaN
0.0826738782600321
NaN
NaN
0.074813023942738
NaN
NaN
NaN
0.0222447993193925
0.0209159235689549
NaN
NaN
0.0250943177901831
0.0222090691397676
0.0234178408111713
NaN
NaN
NaN
NaN
0.0520664639441461
0.0225478690240956
0.0266650492217048
NaN
NaN
NaN
NaN
0.0237670530247797
0.0341831045171605
0.0654540502827673
NaN
NaN
NaN
0.0309050792269518
NaN
0.0734774563863591
NaN
0.0202151930846292
NaN
NaN
NaN
NaN
0.0220382830109188
0.0504505523076009
NaN
0.0444672682263473
NaN
0.0488816536814847
NaN
0.095323715335555
NaN
NaN
NaN
0.0209955318903719
NaN
NaN
NaN
NaN
NaN
NaN
NaN
NaN
NaN
0.0221895969286438
NaN
NaN
NaN
NaN
NaN
0.0208407513114723
NaN
NaN
0.0361413577558109
NaN
NaN
NaN
NaN
0.0208115699282624
NaN
NaN
NaN
0.02091325373082
NaN
NaN
NaN
NaN
0.0509446682669262
0.0643889048480055
0.131049040886636
0.0304034403402793
NaN
NaN
NaN
NaN
0.0303074040642396
0.0213401123902921
0.0987780442182776
0.0279892900655472
0.0821423793142205
NaN
NaN
NaN
0.050069959488192
NaN
NaN
NaN
NaN
0.0220020825230627
NaN
0.0541142356647176
0.0301702610559479
NaN
0.0257165080102488
0.0523852744525819
0.0371017786898473
0.108048003361597
NaN
NaN
NaN
NaN
0.0213231215288744
NaN
NaN
NaN
NaN
NaN
0.0304256300783862
NaN
0.0528812405868343
0.020247293784704
0.151061327029946
NaN
0.0305850027169977
NaN
0.0219495976744785
0.0986973381305066
0.0234122757099433
NaN
0.0388425095191752
0.0448881020474521
NaN
0.0235743607277907
NaN
NaN
NaN
NaN
0.0239124431380146
NaN
0.0524245138338092
NaN
NaN
0.0247571466762085
0.0966054946592614
0.0317681908401388
0.0320089216452635
0.0254945689848499
0.0467591365826939
0.0461583027195886
0.0397017071861003
NaN
0.026092346070734
NaN
0.0285304877848142
0.114571188019938
0.0381316379789509
0.0317622747379817
NaN
0.0270508134983271
0.0457198043071446
0.0276090263161572
0.0370165829198927
NaN
NaN
0.0258508706389462
0.0754888652832016
NaN
0.0268950667744556
NaN
0.0710930035603026
NaN
0.226274169928801
0.0635539161780797
0.189379164541095
0.0273352974841763
0.0357401194131092
0.0224176644128469
0.0276134703088988
NaN
0.0238296587168803
0.0395657010228224
0.0218261018310209
0.0540568752056741
0.0238688449303739
0.0257440249236877
0.129851178273174
0.0350492302215082
0.0268685032072122
0.0211369458124266
0.162785558538626
0.0315430466341981
0.0259446868579476
NaN
NaN
0.0560690172802504
0.0553543242910941
NaN
0.0358157309691757
0.0206002940023444
0.0267684979045329
0.064010504391329
0.0234541622870393
0.0440289476112976
0.0210354860780537
0.0564945742018703
0.0750091442642508
0.0481476252654517
0.0319855317615149
NaN
0.02714584202538
0.024251723432874
0.0906914202826149
0.0234329305737854
0.054142783238066
0.0305010551353892
NaN
0.0629668602208179
0.0244932346606647
0.0431549440984684
NaN
0.128494209373253
NaN
0.0471853604203169
0.0494422904979768
0.025168797325256
0.0256872993640763
0.0279847008033503
0.199038014907097
0.030954128926471
NaN
NaN
0.0537933196855205
0.0280623266612558
0.0243131038265967
0.0219508261518721
0.0488773180134952
0.0514107626958426
0.0845648312863603
0.0269260239457892
NaN
0.0231103473063922
0.0234111749001119
0.0518951359372942
NaN
0.0224861937051455
0.0648337149036458
0.0212106805182614
0.0315131827485342
0.0263479583338832
NaN
0.0264215926925061
NaN
NaN
NaN
NaN
NaN
NaN
NaN
NaN
0.0235081406512118
0.123904631918362
0.203239035579731
0.023336827408634
NaN
NaN
NaN
0.113839529082647
0.0506098237374378
NaN
0.025685043556869
NaN
0.031603281553911
NaN
0.0237307210183366
0.0404082111943172
NaN
0.149971335518719
0.038214744577635
NaN
NaN
NaN
NaN
0.0204556630310859
0.0582776595377983
NaN
NaN
0.0964874805033584
0.0321755918576958
0.0574659079114901
0.0346785480683532
0.063367012114476
NaN
0.0213661062001886
0.0291143359834806
0.022761047608706
0.0227370691777497
0.205909219045333
NaN
NaN
NaN
NaN
0.0261871735825083
NaN
0.0360662221600391
0.0340852431773226
0.0209476218277736
0.0393430042487295
0.0523602780351806
0.127564462839535
NaN
0.0202625291976791
0.0562343396670121
0.0231488293118466
NaN
NaN
NaN
NaN
0.0274598109052503
0.0311764170721596
NaN
0.0666633967350694
NaN
NaN
0.0983407725931941
0.0359547340783733
0.0500604978330136
0.0357187845960819
0.0345337766133425
0.179743663220768
0.0268945222237824
NaN
0.031787755280557
0.0485901995043779
0.0504921009380833
0.120775838068606
0.0331960313413485
0.0771633571716372
0.0575135485192327
0.163771426922453
0.0296498202582978
0.090875368693668
0.0422748511154648
0.0309982131483352
0.0630606957159222
0.0619659651400822
NaN
0.0290277512834003
NaN
0.0209484806348934
0.0439770581404869
0.220191625271383
0.169833290002531
NaN
0.023324224816155
0.027029190060497
NaN
0.0283819459758303
NaN
NaN
0.0423417930478615
0.0850745349872158
NaN
0.0223305759238584
0.143196721523523
0.0334199870120831
0.0430380895864291
NaN
0.0243743654175925
NaN
0.0540154541435226
0.0287664913409254
0.0718458008343965
0.124130332508539
0.0971437913464181
NaN
NaN
0.0382730528891194
0.0565689883729297
NaN
0.0334273765853017
0.0449096244848478
0.0775014743780962
0.147376507398466
0.0639282545979432
0.145242931322359
0.0200004205579418
0.0883548394071754
0.0704244536021794
0.154023859188594
0.02334150210009
0.0342230773196604
0.0651311539214632
0.0319235622448918
0.0263145398033084
0.0211329478157088
0.0298571920312257
NaN
NaN
0.0262083963926103
NaN
NaN
0.155307354254845
NaN
NaN
0.0249583138484743
0.0249224082252192
0.185790936260231
NaN
NaN
0.0247318797793926
NaN
NaN
0.150049253164369
NaN
0.0268184768146263
NaN
0.0313195542122501
NaN
0.0253010460423393
0.226274169979676
NaN
NaN
0.0270147016251596
0.020889630562446
NaN
NaN
0.0725340204590032
NaN
NaN
0.0200479503734825
NaN
0.023359600973805
0.0275558716633972
0.0244711594517873
0.0529288331327472
NaN
NaN
NaN
0.0993356493930753
0.0201606089750214
NaN
0.179528319729778
NaN
0.0222055040677486
0.212171442086224
NaN
0.188930395218396
0.028098180905695
0.0260932657334433
NaN
0.0377715068514516
0.0287072579258361
NaN
NaN
0.0612860136481764
NaN
0.061773817350308
0.0294227475444922
0.0314171654036255
0.163778088868064
0.0491677176153417
0.0941148693835594
0.0227979708206675
NaN
0.0510097766987111
NaN
NaN
NaN
0.0269535996448758
NaN
0.0340984942472273
0.0373731681395161
0.161410994696207
0.0249082480712849
0.023866773879378
NaN
0.0264335898887713
NaN
0.0324919828469207
0.0241874741066337
0.0985129374938915
0.0354697514557078
0.031222955631322
0.0306454340531073
0.0306403007595552
0.0326153927105782
0.070251503465945
0.0316669107773582
0.0558973268589266
0.0470637393229557
0.0672333129625946
NaN
NaN
0.0353058863357576
0.0305467153072207
0.020000208312462
NaN
NaN
NaN
0.0450037513702016
0.0205361484964636
NaN
NaN
0.0213420602203721
NaN
0.093857289043961
0.104352117325246
NaN
NaN
NaN
NaN
NaN
0.0200000021154084
NaN
NaN
0.0259762259137358
NaN
NaN
0.0810179497683777
NaN
NaN
NaN
0.026344087512324
NaN
NaN
NaN
NaN
NaN
NaN
NaN
0.0257512820221318
NaN
0.0202933400636443
NaN
NaN
NaN
0.0754532932927193
NaN
0.0209008818083727
NaN
NaN
NaN
NaN
0.121101451669967
0.0318336311880191
NaN
0.0463784841024651
0.111314712668257
0.0320362734499401
0.166392684415839
NaN
NaN
0.0265169450753179
0.0213262659288787
NaN
NaN
0.0220198228389938
NaN
0.0699204181262579
0.0412666355232492
0.149902516330006
NaN
0.106484629128715
0.0907675859903124
NaN
NaN
0.0501905775255044
NaN
0.127276576302121
NaN
0.0279045634167231
0.0367208386647322
NaN
0.112401183140751
0.148646255483849
NaN
NaN
NaN
NaN
NaN
0.178315944400101
0.0337948180712951
NaN
NaN
0.0221290648898573
NaN
0.0614457237196672
0.157632068779355
NaN
0.0334444839955
NaN
NaN
NaN
NaN
0.0738883821600502
NaN
0.0260809263469959
0.0336609396326096
0.0209391076831762
0.0255226258305261
NaN
0.0341803285977298
0.025253247462008
0.0387402496533064
0.048847414072848
0.0346933330353991
0.026695279685418
0.032861607082917
NaN
0.226164719043497
0.0589158852528008
0.0537042774593623
0.0226235700825407
0.027773960315372
0.0911006238779042
NaN
0.0475696848159769
NaN
0.226274169714071
NaN
0.105747187733616
0.0242450976866287
0.0458433678447045
NaN
NaN
0.115927105567148
0.0614136809174409
0.11409223021753
0.0204667788248171
NaN
0.0233569706434698
0.0341461728692013
0.02482210933137
NaN
NaN
NaN
NaN
0.0483465298746577
0.0206929295381032
NaN
0.042678179238385
NaN
NaN
0.0213757456177991
NaN
NaN
0.08301812288413
0.116734123639756
NaN
0.022059737465904
0.0369999165008976
0.203062854307529
0.0292075461480613
NaN
0.0635076459195995
0.141978043358812
NaN
0.0355840478556969
NaN
0.0202796294563851
0.0270380983943459
0.0326362243267567
0.0260320810395149
0.0389985123927593
0.0454728798930697
NaN
NaN
0.0224669347497199
0.0886088427391472
NaN
NaN
0.025112538289088
0.0286706528622912
0.0368028054350724
0.0419252966257974
NaN
0.0271331665274862
0.0265759521322929
0.037862517937575
0.0491805749670922
0.0210899349715416
0.062703748507047
0.0303296557254995
0.102053800055787
NaN
0.0344641334785456
0.0268015233434579
0.0392462416663199
0.0558136419220337
0.0556455435315924
NaN
0.0248780478409399
0.0527125913938201
0.0497609003002909
0.0213852883660145
0.0388772359690172
0.141886602111593
0.0513489585345666
0.0242762302199041
0.0699932005057365
0.0470015689453352
NaN
0.0248772187529398
NaN
0.0947115800261593
0.027144183883622
0.0214382137126963
0.0441645424905954
0.0370542884302713
NaN
NaN
0.0398213107093848
0.0283947973365039
0.0375914447137117
NaN
0.0486253137320522
0.0483794440943852
0.0801503495382946
NaN
0.052587607076296
0.0221808390430915
NaN
NaN
NaN
0.0219161034056029
NaN
0.226274169376146
0.0511470937168367
0.174848965205391
0.161917350601206
0.0363146750245834
0.060789846198605
NaN
0.0215624706869915
0.0507813426697902
0.0519536489251286
0.139961129107009
0.0211961695005335
0.0228688084929999
NaN
0.0268964695104548
0.0887277672490848
0.0455463742607057
0.0624105629677413
0.0421718650710517
0.0263228956700542
0.0321685176386964
0.0295963431860548
0.0275582033991355
0.0380258486692341
0.0517375443221692
0.0796950734618854
0.0276480087831826
0.154129015082498
0.0313707956691633
0.0221763517517364
0.0281868992317898
0.0418398115202746
0.0241553440493089
0.0377030381009869
0.0322182824356852
0.0454963470220458
0.0867465798497974
0.0263209377304722
0.12469616734556
0.0563976484010025
0.16316129340407
0.035046949346451
0.0230576330659625
NaN
NaN
0.0219330045895456
0.145968940869775
0.0326843297436617
0.1043726342301
NaN
NaN
0.211224254457319
NaN
0.0930158027133867
NaN
0.107440653513742
NaN
NaN
0.0781137887192006
0.0418334508976582
0.0260389393126422
0.0264859752500072
0.0323872555359867
NaN
0.0200620440957746
0.0662456413843861
NaN
NaN
0.0237019134697552
NaN
NaN
0.0564800244172986
NaN
0.0204741669086715
0.020204523255754
NaN
NaN
0.0651761100800404
0.0211207677928893
NaN
0.142517947280961
0.0595679846856613
0.0288474460619675
0.0446525383656312
0.0346081376059862
0.115214728285432
0.0301204159308262
NaN
0.0869262991603134
0.0228682604403975
0.0211197714423166
0.0308989196778238
0.0207199056221092
0.020000042176516
0.0465020415983887
NaN
0.207954929242333
0.0642969038092178
0.0223698305599205
NaN
0.0582270155936885
0.0450904298669885
0.226274169979676
NaN
NaN
0.0857234172783385
0.0676412318449575
0.0542873672671318
0.188010665946416
0.0452972666700879
0.0673569195418542
NaN
0.0258822242699316
0.0612810566535891
0.0350007534735284
NaN
0.056583936074741
0.0664791100381489
0.0886781104708391
0.0293669997291649
NaN
NaN
0.0332383262067216
0.0274569795076487
0.0759695135262008
0.0740635544852989
0.161212841360337
0.0335187023460048
NaN
NaN
NaN
0.0634278832788477
NaN
0.0353162867409456
0.0863419151616291
0.0234433844338918
0.109755578930477
NaN
NaN
0.0791482198724628
0.0352014607336263
0.0794168304908838
0.0605864063934317
0.0314468630744889
NaN
0.10221855557226
0.0285029552533087
NaN
0.0221494410772021
0.132706541165737
0.0415412442232871
0.0678505177910267
0.0259723754317907
0.0515624657410273
0.095275777652384
0.212092057001354
0.0255106904572199
0.0319554993167901
0.0410074464970385
0.0244855293061914
0.0513712766611235
0.0478164950058209
NaN
0.101162294431194
0.165325175326421
0.0204719351602939
0.0285926745790501
0.0285136855500581
0.0941755913075744
0.064840418439247
0.101008966690812
0.0363033509680324
NaN
0.0702662418060628
0.0559247937070577
0.0414947246692471
0.0801256996912343
NaN
0.0214006147389856
0.0303693502214472
0.0400900189023431
0.0208986330180863
0.170694609279461
0.0689913966203883
0.0276727631219344
0.0369122285259774
0.0223117466676488
0.0484766138594388
0.0914621067310875
NaN
0.028178145321527
NaN
0.0401761338391608
NaN
0.0338793311540081
0.20366508255563
NaN
NaN
0.0659061221100282
NaN
0.0797324746607915
0.0832708949959555
0.102677407094777
0.112941808593823
0.0452817312116091
0.0525165972675682
0.047343991566293
0.0281940227960053
0.0457412349357196
0.0500348561445612
0.101089710773273
0.0319179378729398
NaN
0.226274169974383
NaN
0.0435521844606465
NaN
NaN
NaN
0.0512572662939861
0.0941969233890512
NaN
NaN
0.219200431385447
0.0250415095288916
0.0285314575889539
0.182410969959392
0.0256911784167116
0.0670787864619068
NaN
0.0224704992551978
0.0354177306040229
0.0213995319267507
0.0324728528268011
0.0496326032157542
0.0660291803613628
0.0573801578340979
0.0243327175977135
NaN
0.0584820853077624
0.024813347149892
0.0333163616020433
0.0200000055308253
0.0200000095989649
0.226274169979676
0.0201959111476482
NaN
0.0340421880664573
NaN
0.0459162234131364
0.0303725563438737
0.0202335773906287
0.226274169056338
NaN
0.0439009265553845
0.108880222963214
NaN
NaN
0.0253111759385325
0.0261938744937999
NaN
NaN
0.226274169979676
NaN
0.0565214521999003
0.0613382495127262
NaN
0.0335837265273111
0.0294045355273677
NaN
0.0368972257984701
NaN
0.224431934243541
0.192781180767162
0.0316977433524386
0.0332177554411693
0.0618562477642716
NaN
NaN
NaN
0.103816108213266
0.0325081263951695
0.0306490508374142
0.0467274963171359
NaN
0.0281158318017237
0.0685990589770033
0.0238552818504223
0.0354786782652004
0.0249468496663838
0.133956445124662
NaN
0.0261917659362621
0.0270589234286997
0.0266956547566058
NaN
0.0854844576094534
NaN
0.120989120233979
0.0301685214315502
0.0322967414661048
0.0731626622134923
0.0587340589914344
NaN
0.0352446002774855
NaN
0.0307419949648745
0.0261263185133762
0.0482274362140267
0.0318795300717132
NaN
NaN
0.027375764271751
0.0658331130950399
0.0262979355736052
0.0273731207478256
0.025862830692666
0.0340690789702692
0.0318319860874294
0.0351700432558102
0.0564515383740061
0.224856726382727
0.0647163362372402
0.0291616612408165
0.0429078449452362
0.0337109054394715
0.0210418221793993
0.0851318512557635
NaN
NaN
NaN
0.117216020287067
NaN
NaN
NaN
0.0261437315757658
0.144823723355312
0.0973685883889454
0.0462352708468778
0.0526053406722227
0.0496611515963986
0.024312005920893
NaN
0.0203887488746124
0.09580239899061
NaN
0.134719853055745
NaN
NaN
0.022170604157274
NaN
NaN
0.0251397774766452
NaN
NaN
NaN
0.0343660891770872
NaN
NaN
NaN
0.0895329357822669
NaN
0.0390119801549448
0.0211979956130489
NaN
0.0632716694215515
0.0245675149091823
NaN
NaN
NaN
NaN
0.0200000000105605
0.0216498789294986
0.159951512487889
0.164905740893206
0.0521822711133112
0.142829977806927
0.0517960260584079
0.0245074321615238
0.0531864878110014
0.0387418807573657
NaN
0.0286337282147091
NaN
0.0233320592100366
0.0912210216438823
NaN
NaN
0.0715321561899305
NaN
NaN
0.129170901972885
0.220973641699512
0.0292827930488203
NaN
NaN
NaN
0.0259192139146347
NaN
0.121412558081711
NaN
0.0409731647319865
NaN
0.0202154064740206
NaN
0.160130333501587
NaN
0.044750284135152
0.0209080158784775
NaN
0.116438370003643
0.0267493709133686
0.0453427324001481
0.0300993073867447
0.0380829333970991
0.0200000099245662
0.037355795217513
NaN
0.0245868575244559
0.0494069075548846
0.0306565533015896
0.197949640887034
0.0211628278373788
NaN
0.0239134537614253
0.119384537609178
0.146677406148451
0.037715178765622
0.157435911015882
NaN
0.0229425364573316
NaN
0.190140217368872
0.123210879461145
NaN
NaN
NaN
0.0267412180667922
NaN
0.100373616510051
0.151870518120049
0.105284372486753
0.0314480173120806
0.0301366398429955
NaN
NaN
0.0252547308258767
0.0221939833209264
0.093483176315209
0.127800283950903
NaN
0.0594878720813978
0.0534519439539247
0.0684729135048952
0.0280198160943498
0.207082047898537
0.105669007798573
NaN
NaN
0.0507125323126745
0.177374310018921
0.127118828590724
0.127518023173028
0.0221500069624125
0.221786642788943
0.0567609383648844
0.0240409800881985
NaN
0.0630238592035636
0.226274169979676
NaN
0.0745546039632024
0.0458473297882251
0.0417861152254794
0.021369509621767
0.057492379971692
0.0452689569431897
0.226274169979676
0.104174452197122
0.064178245501619
0.0202637262181303
0.0294415075963326
0.180868622725662
0.0269190131647172
0.121959547076952
NaN
NaN
0.037031058015541
0.0322887105131698
0.218825402361283
0.0346658217688526
0.0252973972137438
NaN
0.0314496894615834
0.0502884286893428
0.0247499061644764
0.144167388659187
NaN
0.0780340385334622
0.0267629329134746
0.0677729686605386
0.0635120216690205
0.226274169979676
0.226274167733233
NaN
0.051141444879621
0.0240727280332005
NaN
0.0579371794713782
0.142243389911853
0.0470913487202748
0.0240728798034716
0.0303167677189663
0.067487899431494
0.0219322590586073
0.028749006570715
0.0262116721338898
0.023321172287574
0.0313161703731256
0.132415238262582
NaN
NaN
0.0291597974162574
NaN
0.0297679285315906
0.0233852878456041
0.0772182821142161
0.0702757577239563
NaN
0.129435103078765
0.226274169898348
0.0397438124263567
0.222449115535502
0.209850414627846
0.0597753873501492
0.0351415377781028
0.0670144127582428
0.0497172147230997
0.0674729746055529
0.0200655291530439
0.177494344901577
0.0665432115105075
0.0670256254391247
0.0552254147935747
0.0343463710770195
0.0406004971988094
0.0227304925881547
0.156159682847296
0.142499938937748
0.0230297315265039
0.0502005202927033
0.209963618036331
0.0309291401503262
0.0808257918217131
0.0928014481932144
0.0457300791860449
0.0931526381100885
0.0274844967879359
0.0601397401059862
0.0353840680386905
0.0519555465128319
0.0572377359761638
0.0745951383811062
NaN
0.0558750157747004
0.031133940796389
0.0299148434245092
0.129550136451414
0.0622346076108825
0.029251621044825
0.022669027403392
0.0322708472756071
0.196661362320424
0.0317508440552126
0.0344206493732343
0.065261639523041
0.100514140241674
0.0305374969759516
0.0264352421604614
0.0561427944023299
0.0603369203689582
0.0243885354242705
NaN
NaN
0.0922152538610378
0.0820193996123516
0.029870690043243
0.226274169417062
0.0316543541265878
0.0277004503431213
0.0266876151513306
0.0531571990830544
0.0698749272726714
0.0919528551692272
0.0601456729250916
0.108665637766324
0.0361021449868464
0.0401452466009138
0.0389231215933143
0.0393599464754817
NaN
0.199314392660393
0.0418765512297903
0.0642315077162468
0.0330833166525977
0.0918182152326042
0.072871436918825
0.0254952197120189
0.0517516529335953
0.0276403680637294
0.0282938470299934
0.0452272685946433
0.0854269387537557
0.0453686198973349
0.0282466726932007
0.063485382404489
0.0405674204582855
0.0282261524773634
0.0332595098814769
0.023186413597083
0.029840223187392
0.0200000011134786
0.036099047425366
0.0338605822599712
0.043834025510894
0.0340060926300398
0.0284376633967629
0.0307356121129077
0.0241203794877735
NaN
0.0209270365979275
0.0218031669936956
0.0248007589441367
0.0269637928360821
NaN
0.0557105574547816
0.0353247797090827
0.118155572692109
NaN
0.0239518495654853
0.0220036195904154
0.0200889036891794
0.106863085565986
0.129593531961266
NaN
0.207332185072584
NaN
NaN
NaN
NaN
NaN
0.0472083166360435
NaN
NaN
0.0295726025339443
0.0326887323283831
0.0454961941804278
0.0438778857918862
NaN
0.106974897555373
0.0838469017356177
0.0975981180384954
0.186226558363343
0.126576225046222
0.0953738610523853
0.0791112713411796
0.146938918759541
0.0296169792176308
0.0707123020743974
0.104542225580268
0.122128849493683
0.0533631888593923
0.141463249179889
0.124862691852467
0.071351674172821
0.0663146780181483
0.0231762144992398
0.0593329958408886
0.0985735613114769
0.0606262930153793
0.0296742752532315
NaN
0.0227568907339366
0.119335709129212
0.0891789268650748
0.0228962780313706
NaN
0.0283037189419319
0.0391319932851237
0.064021427079035
0.123670393584094
NaN
NaN
0.0296430686935624
0.0411703616183947
0.20110515425932
NaN
NaN
0.027832578111264
0.0534540863172209
NaN
0.102694599040628
0.107797192227869
NaN
0.0599998966695841
NaN
NaN
0.0252435925271273
0.104923632128051
0.0404444707801698
0.0903915935477081
0.0297242138747439
0.0423388552511339
0.0272383465153532
0.0657573366578445
0.0593059231867114
0.0287072452040128
0.0270511295710241
0.226274169979673
0.199118299507975
NaN
0.0665441439742956
0.0302482973684305
0.186704282974399
0.0249728668048461
0.131940780893709
NaN
0.0725119471314859
0.0200000007721254
0.0361049234540104
0.0593351311154665
NaN
0.0472396678170163
NaN
0.0752743230523899
NaN
0.0249922995177982
0.0266237517978596
0.0418659806778603
NaN
NaN
0.226274169877516
NaN
0.0722489344322681
NaN
0.0348254761061883
NaN
0.137528675773279
0.0595766153347991
0.0665533582719308
0.0392052506722847
NaN
0.0200000223724986
NaN
0.0270763571981961
0.204751768380981
0.21370379893126
0.0708710897137189
0.0890727655803352
0.0951634241073634
0.110295801357435
NaN
0.0793103122128415
0.0654085324055068
0.0417488751518411
0.105629548121313
NaN
0.092272031877389
0.0292686266907062
0.098706338639813
0.156825393621655
0.0268066738299133
0.225279957322774
0.0289890462141674
NaN
0.0917244702667491
0.0970537338938186
0.0258885809767465
0.0303703722479974
0.0302980967782542
NaN
0.0326645226783455
NaN
0.199876200413018
0.0641667889926842
0.11136454454028
0.0692767350026694
0.15779934320625
0.0304072361771972
NaN
0.0266126008941744
0.0340612815240939
0.13730169332602
0.045349273618335
0.22627416328014
0.0493362607069554
NaN
0.0304415611287822
0.0553290663661361
NaN
0.166466914722656
NaN
0.0560027058010956
0.136767310862626
NaN
NaN
0.126350222947592
NaN
0.0325637013596673
0.0285242917059626
0.201003484312851
0.0735671159161529
0.226274169979676
0.0896165419955356
0.0988164442610052
0.0310552097838183
NaN
NaN
0.151522212797355
NaN
0.0875038233836704
0.0324803800176339
0.0320340057849347
NaN
0.0363983712466832
NaN
NaN
0.0909626449292997
0.0264106324617873
NaN
NaN
0.0263846494710168
0.120200529772942
NaN
0.107389980865184
0.0424486250381536
0.0980482559344723
0.0288745430902989
0.0481470012070229
0.0837625144637376
0.027474163605548
0.0306192318806176
0.128839896090922
NaN
0.0328014107377783
0.226274169979676
0.0928714429558357
0.0318352382929221
0.0294479168389185
NaN
0.197676210077793
NaN
0.031556690735683
0.0208297699256956
NaN
0.0448922146916317
0.0271927855735363
0.0209942612182037
NaN
0.0297006168845013
NaN
NaN
0.0922532490290621
0.0229336142388031
0.0360624539629618
NaN
0.0279401462947605
0.0348506724670403
0.0949933451441108
0.0375910908144881
0.0278313211480337
0.205311809307447
0.065639423755656
0.0317945989186244
0.0284841201044633
0.0770265814546228
0.0286970488944848
NaN
NaN
NaN
0.217794069729197
0.0303385278926972
0.226274169979676
0.105673441676303
0.0202234710337528
NaN
0.025408796999832
0.033139356795135
0.0272731385866076
0.024265060283938
0.050142303619995
0.140949197008677
NaN
0.22257127772058
0.070494811327528
0.0283521666231042
0.118072274033267
0.0700744541790925
NaN
0.170372410355676
NaN
0.0275038480871595
0.0978659673547251
0.171908272312109
NaN
0.026326227560831
0.0549254902082463
NaN
0.0415757214606146
0.130386575493537
0.11665262800975
NaN
0.0532409958563635
0.226268284499545
0.0228785600138807
NaN
0.147096489339022
NaN
0.0226545918831215
NaN
NaN
0.0202937191045675
NaN
NaN
NaN
NaN
NaN
NaN
NaN
NaN
0.200867599491444
NaN
0.0244010873502943
0.0482454532541336
NaN
NaN
0.0639594794596924
NaN
0.0748804840437065
0.022256451002228
0.177066475800085
0.026636449713793
0.198113364514489
NaN
0.03306315342583
0.0890526642093726
0.0358179971619737
0.0294920080269424
NaN
NaN
0.0362031085357411
0.182860494609474
NaN
NaN
NaN
0.0200000461212307
0.0683543305645707
0.121359270312379
NaN
0.0447319664825053
0.0566318989332255
0.0462866566976006
NaN
0.0426441866516541
0.0573027104635779
0.087994792042214
NaN
NaN
0.0258682016360914
0.0221861236005236
0.122958147680317
0.0208591612869719
NaN
NaN
0.0242732640373865
0.0289646948574765
0.171671358699677
NaN
0.0214818745616667
NaN
0.133625943479049
NaN
0.104464311364773
0.158642874196269
NaN
NaN
NaN
0.0639913589485782
0.226274169388502
0.115015793314298
NaN
NaN
NaN
0.2153844573118
0.0370230880781351
0.0235411616335158
NaN
0.0536445626549433
0.0213707280455098
0.0213417083982157
NaN
0.0428385035753454
0.0245369749123726
0.112537262682952
0.138361090920868
0.0601780885590685
0.129988655505657
NaN
NaN
0.118826249649819
0.104397383886153
0.0206130059406454
0.0243200244066402
0.152208710205582
0.029380742548155
0.0250802548546524
0.135763133297772
0.0200000000095095
0.0653911715937835
0.0307899515301951
0.0204536057656144
0.0351998133356746
0.0515805707149833
0.0882857469664174
NaN
0.049770202416721
0.0573151520091748
NaN
NaN
0.0204194705270287
0.200646104288144
0.0427885854661127
NaN
NaN
NaN
0.226274169977265
0.0231490602435373
0.0258824017643281
0.0250203456368233
0.0783832347815891
0.10037882009609
NaN
0.0624649166282074
0.027730337939159
NaN
0.0472785204222196
0.103387684759003
0.120249965363642
NaN
0.226274169979676
0.0238427884159788
0.0750127284985283
NaN
0.0859527324823446
0.0262738227825892
0.135474144719961
0.0200635554919538
0.0299263935124488
NaN
0.0848988798533407
0.0700112406160833
0.0418013888372156
0.0278965269320827
0.0296065999418902
0.0287422487296536
0.0621346649118138
0.031946624194317
NaN
0.106951908061149
NaN
0.0279144085436724
0.138666189967031
0.0690646385259131
0.0258435923404707
0.0750569574653301
NaN
0.0238930996338453
0.0584253846008919
NaN
0.0314543634530844
0.0385082755389898
0.18703836754035
NaN
0.113209146945281
0.0791910979866235
NaN
0.0306437938050361
0.027106183092526
0.0371375627454147
0.0341808269676821
0.0242963791497311
0.0306873370471029
0.113358297025725
0.0787606776668792
0.0823762331472768
0.0263777689787975
0.115414006115395
0.147597722000712
0.0351031695051753
0.112238119554888
NaN
0.049174849228579
0.105809808174791
NaN
0.0427935686984364
0.020696480988249
0.0305265719738625
0.0241152350820181
NaN
0.0270139221908761
0.0368463185202166
0.0702401181417077
0.0286396438332114
0.0200001025602272
0.210784103876577
NaN
0.0244650438916209
0.0634718097450702
0.142385063662882
0.0418490346989466
NaN
NaN
0.0624823424670247
0.0677238163465129
0.11219426350046
NaN
0.0279444397518215
0.10917139512308
0.204284987096726
0.0657919212877076
0.126763239174659
0.0777870634018112
0.0391182077384097
0.0331842580765388
0.0485744966975637
0.0439951433961862
0.118648346738306
0.0696495746975572
0.0916710489970119
0.0243791217912805
0.0478641635100613
NaN
0.0894183066032643
NaN
0.0406970387224403
NaN
0.031600449597793
0.0927208815668712
0.0323684600530967
0.026408904742913
0.0998082014973367
0.110649628046859
0.137080495087001
NaN
NaN
0.226274169979645
NaN
0.0239733053257767
NaN
NaN
NaN
0.121799425059085
NaN
0.0297483181429885
0.0971098856532368
NaN
0.0699189151967091
NaN
NaN
0.0853151794734918
0.215132807441731
0.0989592844085572
NaN
NaN
0.173826162233353
0.0883344790127514
NaN
0.126402945832836
NaN
0.030552035957521
0.129300913505041
0.0531065778453314
0.0308150478793645
NaN
0.14073923644626
NaN
NaN
NaN
NaN
NaN
0.0703434754921711
0.111880058919656
0.158166930288314
NaN
0.0781775133330023
0.0255569911945717
0.226274169979676
0.152211104966945
0.0714554816944484
0.0550954108964896
0.100358571217852
0.0233076750002729
0.0301558196324877
0.157596721887394
0.120473595268989
NaN
NaN
0.0383303412496035
0.0270293136552538
NaN
0.139733113225192
0.0332765949977188
NaN
NaN
NaN
0.10314576223042
NaN
0.0200128968882185
NaN
0.0555066580442336
NaN
0.22393726501028
0.0966436792265266
0.105576906274956
NaN
0.112435628011796
0.0292152117335103
0.176431187458276
0.0214656203734398
0.0971755863885434
0.118510703284038
0.112081623548839
NaN
NaN
0.0430427977436551
NaN
NaN
0.0421395637831621
0.10782041649239
NaN
0.0563492229080461
0.0649103587459558
0.0958923320292787
NaN
0.199958809185201
NaN
0.150937669379139
NaN
0.0441040406907463
NaN
0.0894747230736578
0.0579525924132406
0.0335329805707054
0.0506271187192589
0.0268693025265715
NaN
0.154095570330761
NaN
0.0508720633280881
0.0403116336414888
0.0305446867374363
NaN
0.114446693657795
0.0200000000009675
0.124873206455677
0.0477173555580452
0.0583696171220815
0.0882791792099685
NaN
NaN
0.112659420484953
NaN
0.0230043687657382
0.0723514901094987
0.0921056185312698
0.113553752710432
NaN
0.0684243324625704
NaN
0.226274169961747
NaN
0.0285867617096092
0.0807832737269768
NaN
NaN
0.0340915669542132
0.0394761832081473
0.0358686740268165
0.0443074355084094
NaN
NaN
NaN
0.0576781782670413
NaN
0.0999806101113364
0.0509708892716687
NaN
0.0452950000119308
0.0971718066608919
NaN
0.02824437980697
0.0508933040156052
0.110991826431169
0.0678074918718413
NaN
0.181922865962153
0.107291596534948
0.126802964694566
0.0724229294852583
NaN
NaN
0.0638179586487003
NaN
0.0893665115455028
NaN
0.0321885908947841
NaN
0.0544888546102336
0.0293557151940696
0.0424545861740704
0.0675862762038376
NaN
0.0636906817100172
0.0428896224637102
NaN
0.0618417878570609
0.0659669216302234
0.0687643024602953
0.0620776463672575
0.0635238149195289
0.0575690851873794
0.0372175148157811
0.0597756073033274
NaN
0.0669657625087973
NaN
NaN
0.115688004531095
NaN
NaN
NaN
0.0247904925738952
0.193980315298881
NaN
NaN
0.146495894003147
0.0588620261811269
0.195903653316606
0.145355154076606
NaN
NaN
0.0510937638031385
0.0370446934246452
0.0410407725372103
0.0347910377976507
0.059562659462407
0.0589185811444923
NaN
0.0698406926627581
0.0280703820732906
0.0949921469110263
0.0236140818408786
0.0312231543915743
0.0324325052993277
NaN
0.0221269129565852
NaN
0.0501410522706829
0.0423811701052451
0.0451756246731949
0.0648944197852535
0.0425097363692992
0.211527768657742
0.0376403859418314
0.0484976031869804
0.0498083580587731
0.0358980909036497
0.0945053204446586
0.0974465427823919
0.0400857276572524
NaN
0.132821174683614
0.0394922217464244
NaN
0.0457095071840557
0.0343411647858126
0.0790015141865028
NaN
0.0794981102570154
0.123121663909832
NaN
0.0711340429197967
0.153032545150165
NaN
0.043920615066524
0.0495319743702303
0.0319406475477449
0.0397009577382973
0.0272341606664676
0.038335326733557
0.10320903239675
0.129167817810333
0.0626933273748712
0.090523542859248
NaN
0.05304263598864
0.0222575172809626
NaN
0.205397826303214
NaN
0.135203072484478
0.226274169979674
0.217177705922737
0.169430860647569
0.143891173120534
NaN
NaN
0.150697325755133
0.0677163789752862
NaN
NaN
0.0813630834232643
0.0245807725892089
0.0782502652958613
0.0286109643679544
0.226274169978521
0.0402816476065595
0.0901037341687889
0.095546779834217
NaN
NaN
NaN
NaN
0.0260970214776413
0.118205006095142
0.115255138669616
NaN
0.0648037415476224
NaN
0.0847894303512472
0.0853365873956148
0.0467553218999587
0.226274157630984
0.0336998857472625
0.0228722445088713
NaN
0.0201217843411813
0.0264152913273639
NaN
0.0593628205692064
NaN
0.0550002495183376
NaN
0.0422920416389376
0.0225401670032207
NaN
0.0692033022787175
0.031595883752007
0.0231483273932101
0.0566637573056349
NaN
0.0528393200092399
0.091656921332274
0.121136796006353
0.110243815904415
0.0798077574606464
0.108819559597103
0.0453202766496796
0.0541161856758211
0.083537859236948
0.114410648428933
0.0246825340332621
NaN
0.100097531391544
0.0438632792403681
0.0944696692757821
0.0283341533739695
0.123550865994691
0.118866365006298
0.0657740514011336
0.100463923105717
0.0312014596928116
0.124478112495216
0.112345848724407
0.113046366381181
0.119480435475361
NaN
NaN
NaN
0.02193868215867
NaN
NaN
0.0208263175811101
NaN
NaN
NaN
NaN
NaN
0.0212210184275705
0.0890026846115086
NaN
NaN
0.0233838489784382
NaN
0.0225150742499962
0.0219359923533329
NaN
NaN
0.0559461011513359
NaN
NaN
0.023455597408305
NaN
NaN
NaN
NaN
NaN
NaN
0.0248235995842696
NaN
0.119505040833051
NaN
0.0270564748279696
0.052565203423352
NaN
NaN
0.0200424869836081
0.0430931282534811
NaN
0.0239090502287229
0.0304465474246904
0.0201015044015274
0.0251901454860781
NaN
0.0268473603457199
0.0453669116226682
NaN
0.0224031558205817
NaN
NaN
0.0687096920661872
0.216906586911627
0.20483727303488
0.0203314394314123
NaN
0.0202435369200475
0.0372992749684749
NaN
NaN
NaN
NaN
NaN
NaN
NaN
NaN
NaN
0.0206548734173165
NaN
0.0925732618471345
NaN
NaN
NaN
NaN
NaN
NaN
NaN
NaN
0.021966659841307
0.0217332209973311
NaN
0.106690844176576
NaN
NaN
NaN
0.0216286984756205
NaN
NaN
NaN
NaN
NaN
NaN
NaN
NaN
NaN
0.0310224021435623
NaN
NaN
NaN
NaN
NaN
NaN
NaN
NaN
0.0297693971234055
NaN
NaN
NaN
NaN
NaN
NaN
NaN
NaN
NaN
NaN
0.201901843573335
0.0550928186015111
NaN
0.0257580539486643
NaN
0.0327211722383819
0.0436674338649971
NaN
NaN
NaN
0.0218881415534014
NaN
0.225829405030955
NaN
NaN
0.0259896164603007
NaN
0.0856039581423153
NaN
0.0219584615215451
0.0228342828987156
NaN
0.119756397444224
NaN
0.0599257606987252
NaN
0.0205686640473104
NaN
0.0945781090712209
NaN
0.0667036860965123
0.188009745490812
0.0298251991026039
NaN
NaN
NaN
NaN
0.10178176466264
0.0299576582337604
0.0292068234757678
NaN
0.0273989382064479
0.0579274465386354
NaN
0.0303929536771601
0.0468001002104921
0.0836989221271106
0.039343594386468
NaN
0.0211660104768611
0.0404714631683272
0.0395981646960454
0.209097801279719
0.031468697987385
NaN
0.0239722198021048
NaN
NaN
0.0499300397596754
0.0298499613377323
NaN
0.0214534679880642
0.0320488488243025
NaN
0.035510457462322
NaN
0.0230383143509176
0.113913236777232
0.0306049150433795
NaN
NaN
NaN
NaN
0.0280319080794652
0.0234180093621587
0.0483745084069288
0.0295875817502434
NaN
NaN
NaN
NaN
NaN
0.0368733776603787
0.0307031189747963
0.055297470282473
NaN
NaN
0.0590582305513239
0.0252177326082248
0.0222483127319829
0.116103055440789
0.0519184039520972
0.0215048880106622
0.0365313506447733
0.0360890520938847
NaN
NaN
NaN
0.101743329628775
0.0746631738388121
NaN
NaN
NaN
NaN
NaN
0.0250018802249272
0.021162393576752
NaN
0.0600495621555907
0.0215402162348803
NaN
0.0202639837666881
NaN
0.026197429221751
NaN
0.0402306479039169
0.0370179349687348
0.0335230615343558
NaN
0.0206954110970193
NaN
NaN
0.0385176335258591
0.0238654355156201
0.0302741963552949
NaN
NaN
0.0569206059035278
NaN
0.0743357403745138
NaN
NaN
NaN
0.100624318124298
0.0239308346193166
0.0225806589382201
0.0510088361062086
NaN
0.0470190181345071
0.0964064769593345
NaN
NaN
NaN
NaN
NaN
NaN
0.106960989828248
0.0290507254822122
NaN
0.0331579188383816
NaN
0.0281402269347199
0.0338676031836526
0.0214706860342907
0.0288804742380438
0.0290441844062858
NaN
NaN
0.0568911020834988
NaN
NaN
0.0432685878831514
0.0259403512522504
NaN
0.120410283637962
NaN
NaN
0.0382323633297908
0.0802258560971134
NaN
NaN
0.0387315435205155
0.0232769321237422
0.0214513595542216
0.0355380091159283
NaN
0.0435012165015047
NaN
0.0523142755910344
0.053072258474058
NaN
0.0261360811321921
0.0363707544197999
NaN
0.128254593538859
NaN
0.0213074349504687
NaN
0.0489153654435596
0.0240584709506299
0.211749326823
0.0202862651323169
0.0284429323920121
0.0241242665376134
NaN
NaN
NaN
0.0251114740602823
NaN
NaN
NaN
0.117167772823917
0.0466179714792792
0.0491456700699765
0.0455049140757868
NaN
NaN
NaN
0.0264152381902584
0.0343143860432293
NaN
0.0269535576529187
NaN
NaN
0.0584580121892605
0.0303236421534283
0.0477657284213883
NaN
0.152857344293022
NaN
0.0200306803400832
0.0544104133695161
NaN
NaN
NaN
0.203094027945352
0.0263777690978575
0.0572923312276861
0.0212024911292483
NaN
0.0548056446223002
0.13412718835958
0.0268528112544595
0.170081347810018
NaN
NaN
NaN
NaN
NaN
NaN
0.0397118396125907
0.0228875603624987
NaN
NaN
NaN
NaN
0.0308880509477034
NaN
NaN
0.0210697873115797
0.0625503825764674
NaN
0.0369963940690826
0.0222629626226786
0.103821740369293
0.0239370778923179
0.159870601672676
NaN
NaN
0.0313565437004571
NaN
0.0949622861350204
0.0629716447652214
0.0200025838490664
0.0534632155378183
0.0450248141430208
0.0266905906338389
0.0813908289267691
NaN
0.0251921668307908
0.161614840597982
NaN
0.131517724462189
NaN
0.0580983722782374
0.0220775897979782
NaN
0.0247806349498787
0.0389033814758935
NaN
0.0299919582672101
0.0239054415779824
0.0254244530743736
0.0245148436315649
0.226274134223473
0.0279920650720654
NaN
0.086714158635734
0.0856536919668169
0.0879617871663016
0.0539091596271234
NaN
NaN
NaN
0.0324083115451303
NaN
0.0251834931744694
0.0285024389509313
0.207990232037472
0.0882200389894286
0.042047982986365
0.0475097397644334
NaN
0.0536384728327982
0.116046686273433
0.02975933202173
0.0224737832345204
0.0905520301495482
NaN
NaN
NaN
NaN
NaN
0.038397606093585
0.0335847365220474
0.0241955265019113
0.0200000000000052
0.0256497111922631
NaN
0.044023450190417
0.0961154130068732
NaN
NaN
0.0299179534735506
NaN
0.0482899200443809
0.151104684359343
0.0927498369456124
0.0887647163582414
NaN
NaN
0.0231223167855229
0.0215333056125603
NaN
0.0226231484249908
0.112533121516505
0.0655063481921574
NaN
0.0251368580412836
0.105716837190853
0.0349225680072257
NaN
0.122142245185778
0.0227647482306581
NaN
NaN
0.0365352695247778
NaN
0.0574332402391428
0.118321832998076
NaN
0.0335562883182505
0.0445095811340081
0.115127715722256
0.0249158393215709
0.106918493411161
NaN
0.0538547872206295
0.0225228114185854
0.0410394403225569
0.0347144064746676
NaN
0.105275478028541
0.0252622796886859
NaN
NaN
0.0400622244826126
NaN
0.0538603905582703
NaN
0.0208811227863936
NaN
0.094369449892786
NaN
NaN
0.0283947608460084
0.031720154567573
0.0543868544099578
NaN
NaN
NaN
0.142240721395092
NaN
NaN
0.226274169581569
0.0447863283428706
NaN
0.0737646016862642
0.116627902061459
0.0587184156716325
0.0287609466894174
0.0754011056361617
0.0268550008814047
NaN
0.0671954377092852
NaN
0.0521929279035565
0.141819170643964
0.0459279971053862
0.0719062907580966
0.141342880895424
0.0212616572804333
0.032853640332927
NaN
0.0206938988333003
0.0216820048078985
0.0232167397250795
0.128065448656713
NaN
NaN
0.0273283290762746
NaN
0.0512419401403421
0.0243473629112802
NaN
0.0587752461021078
0.0445634910135833
0.0717712757564938
0.110112107433954
0.0621404456219132
0.0756948623488469
NaN
0.0245162893338209
0.0265050438347856
0.114575771488513
0.0260895870567671
0.0525404980642296
0.0553840143087543
NaN
0.0979607446456596
NaN
0.0964320822984464
NaN
0.0463801396798793
0.145502884119419
0.147835818463751
0.0261746268013908
0.02374021651376
0.0536353329063573
NaN
0.023894119891416
0.0502360565437023
0.133460179031771
0.135742377226828
NaN
0.0475704572210143
0.0489943064055987
0.0427183789556083
0.0200000010096941
0.0297915769529287
0.024717910960949
NaN
0.226273582189473
0.0412984654389161
NaN
NaN
0.0248157242247165
NaN
0.0351471276906179
0.0694758459013963
0.0413068105668285
0.211465861504383
NaN
NaN
0.0591639065035754
0.0234147279507801
0.0205322022935866
NaN
NaN
NaN
NaN
NaN
NaN
0.0595602188608496
0.0253139139436642
0.117402742166007
0.0237273632005013
0.0501409618369607
0.223555952672919
0.0527586849438215
0.0331116254286573
0.161284633261718
0.0528745826733893
0.0296751322933863
0.0504037635298357
0.0729298483659867
0.114575490076845
0.101195334272907
0.0643620415550564
0.0488254879567844
0.0487347812708155
0.1018215893319
0.0683640678973048
0.0815217678210465
0.0470115789068815
0.1060810094159
NaN
0.0420660540208466
0.0623370180671011
0.113415133306278
0.0633359903573439
NaN
0.0599275819494176
0.0410490726135432
0.0405188904923859
0.0292936752950201
0.110035240231809
0.11967512174354
0.0524289502435933
0.0632766583140516
0.0705497672479235
0.149474019748687
0.0496460302437643
NaN
NaN
0.072403558870404
0.0660263000200345
0.0643027799025884
0.0467950168460784
0.0646311416059169
NaN
0.100430949019337
0.0240374433025592
0.0200000580545199
0.0670889236140485
NaN
0.0504990939059838
0.0493900835529528
0.0696748971893269
0.020000386522727
0.101574634692293
0.149306189147951
0.0870644300446915
0.0502558020113775
0.0698327965510184
0.0479992650136803
0.0974864134323747
0.0813009353733208
0.0223190214711995
0.0605946449065157
0.0526104905575181
NaN
NaN
0.0497395920922985
0.041335300166716
0.0703858183758467
0.115149303186546
0.0229257945340318
NaN
0.0674334468375629
0.0544882023462025
0.0613545708430145
0.0455671802031828
NaN
0.102367833824886
0.0689818526800124
0.0652689464595691
0.08466427748973
0.044333142028284
0.0758461315878723
0.066879088648274
0.0631349184263545
0.10208424199808
0.0781312551932482
0.0406009261077182
0.0302611496436438
NaN
0.0745338415418179
0.0283264842113445
0.0216557063463391
0.0228437662885028
0.0720219826442944
0.0959405134837547
NaN
NaN
0.0802564064401469
0.0208010923563943
0.0732708457773268
0.0565701160361352
0.139791723623476
0.0273949367268315
0.0720213049831208
0.0572580893759814
0.0892036995446844
NaN
NaN
0.0400181577668561
0.0807448739459319
0.0491055729466617
0.166622248927123
0.115858555450882
0.108662361154769
0.126278528085366
0.0823310955250529
0.0419451046724009
0.0832188513471831
0.110899363297653
0.0725589070283686
0.0502695182105204
0.0913167460793261
0.0304986659431636
NaN
NaN
0.037310770803285
NaN
NaN
NaN
NaN
NaN
0.030591979463215
0.0335319872319732
NaN
0.110778391654412
0.0207257253762591
0.112253477674082
0.0431211047425969
0.0546755197730444
0.0920125462694304
0.0695794705351228
NaN
0.170702813630743
0.0819254866235433
0.0466870394933736
0.119860973569498
0.206197157453686
NaN
0.0985175791723439
0.0970909416051108
0.0812218628814278
0.204245727192573
0.223190601968725
0.0217627202829067
0.0751433186387645
0.224290348729426
0.0569099241380236
0.0440555989285211
0.153781842045414
0.0298229751036522
0.0778642783404179
0.0880392522364257
NaN
NaN
0.020096863499034
0.0240036215966566
NaN
0.105175797502407
0.0649558735837186
0.0552080380163674
0.10056386444908
0.0905737810024289
0.0626546578553304
0.106049044711313
NaN
NaN
0.099340702099798
0.0289564646630814
0.0224609477432555
NaN
NaN
0.206643190260223
NaN
NaN
NaN
NaN
NaN
0.0457470935853827
0.202395684711662
0.0839113571644225
NaN
0.0917405158355955
0.150928402109596
0.216233755778189
0.0297257161556047
NaN
NaN
0.124666173800765
0.0259906907204754
0.0477122617484891
0.0665282682075172
0.0234573024213595
0.0989100618430695
0.0208287408109783
0.122924155092195
0.125203269969318
0.0636695225932143
0.158302719840017
0.141200928658969
0.11748577675976
0.0574455608395441
0.108151375605687
0.0768373889921182
0.144498411358032
NaN
0.0291644889054832
0.106756059213669
NaN
0.115496629052562
0.15284023090138
0.0357820606332549
0.179289870480368
0.026587028454381
NaN
0.0838348464051853
0.100570998477781
0.0991391668791382
0.0241327282741132
NaN
NaN
0.061120818426682
0.0358488777631402
0.0299883348405506
0.0244448906305567
NaN
NaN
0.0301453214656126
0.22420276093059
0.0307255546967738
NaN
0.0224575748974566
NaN
NaN
0.0203849229051706
0.190541169534495
0.226274164627931
0.044089354702649
0.103151852041795
NaN
NaN
0.0268346042585461
NaN
0.226274158627157
0.0999300372835502
NaN
0.22627416701769
0.0408826950816985
0.0472157500692862
0.0621930137210304
0.119126822147798
0.0958081478107153
0.105177927809659
NaN
0.210533474373184
0.0282845294806958
0.02770046560064
0.0639545695923594
0.0961063967366532
0.0547057539545517
0.0433562101016802
0.0869932788749534
NaN
0.226274169975698
0.110385349194883
0.0281097037878622
0.023438069467462
0.0445016991449486
0.0215728564486391
NaN
0.0251301016136339
NaN
NaN
0.0210429261349266
0.0996722962940994
0.172615132626417
0.0232333424859749
0.0479737671903394
0.0406569712596643
0.0603326640709635
0.139227672621819
0.0978309896774155
0.0398390879817929
0.0346423890374103
0.0562929326411771
NaN
NaN
0.0203257474555457
0.0550634545184959
0.0249064522044515
0.16696155210128
NaN
0.0532382470018019
0.0332650909516923
0.100094228418525
0.108364076792459
0.0646731670970882
0.042539731218616
0.0441317804315073
0.107452098849768
0.0451652133515028
0.093487003155467
0.0343511145973874
0.0305512160424311
0.0492762017428222
