# Supplementary material for: Diversity of spatiotemporal coding reveals specialized visual processing streams in the mouse cortex
Source: Nat Commun. 2022 Jun 6;13:3249. doi: 10.1038/s41467-022-29656-z (PMC9170684; doi:10.1038/s41467-022-29656-z)
Supplement: Supplementary file 7 — Source Data [file 41467_2022_29656_MOESM7_ESM.zip › source data/Figure S5D right_PM.txt]

hcTF
5.82037261594395
10.1918088314206
2.54258564982339
4.07309072059757
5.36095381347004
NaN
1.75532509427004
6.55999790919543
9.8052304082895
1.10675153584241
1.12529626000289
NaN
1.75576701369397
1.29734200931592
0.838286913078958
2.61304310579495
8.45720116911353
2.95983894514288
1.05378712163579
1.46630483842776
1.42528613178099
4.90805857499175
1.25642595557331
1.30608226101955
3.39432552662142
4.50005115225657
1.44481514573251
0.990665250018467
1.04170676149579
1.43998651238366
1.51679242632473
1.75892685811735
NaN
4.6325249707936
1.73779870797232
1.45607697041602
2.08463370255782
11.9213747999463
6.10312752514598
3.18902375356599
NaN
0.84209650299083
7.05955583114639
1.36412062171692
14.7929654415853
2.47077076048612
4.46719858678153
6.09421549120924
3.84746578121446
1.23737239965581
8.42869981768949
1.42840379637821
1.54564390798575
2.68688808674597
2.82695692776032
1.11542988961672
3.15865439215894
4.75404452446273
0.70710678410393
2.0368809872732
1.53645788810739
NaN
2.78871885977104
5.2503204378299
1.06556007109921
1.08466000260216
4.78818693679787
6.44887940519421
3.70452745161642
NaN
NaN
2.46218214783529
NaN
1.19265050791556
1.43971883118118
5.78446879400142
7.94254467265441
10.1151996354776
1.32899260027201
0.707106869657699
NaN
4.88003561217965
2.1802372403189
1.56147457773824
2.01552953618915
1.18365433467138
3.95242528504049
2.99205695335396
3.46435351459039
6.27250747835735
NaN
6.36225067248197
4.67936174390382
NaN
5.77020849440656
3.12326394988783
2.78563385947066
3.53553644098739
1.01765392961905
NaN
2.69332287110913
NaN
1.4986446976687
1.87956981784113
1.83679563492872
8.29374327321083
3.96354585750181
NaN
1.45041860767968
NaN
1.94831013875875
3.97565342775823
10.8823950329692
1.5638426390452
4.7023714718354
NaN
4.87789362940783
1.47434731372144
3.76638238801847
NaN
3.42955915770698
1.16698880685465
1.81957789033198
2.38565300272249
4.11529593301175
1.96969111245907
11.1216306144325
3.5842246170117
3.70157570181298
1.50873332939449
4.06526507364527
9.31854671301143
2.13773042615699
1.09832304465194
1.16947839370104
4.27373861213814
1.90735706902634
8.84432371962535
1.47346055948505
0.707109345524983
1.20904684255626
NaN
1.27021339493457
1.08515520951346
1.24522268768316
5.38158834243332
1.86117372277813
2.76471538119326
3.97798680437123
9.67784806228139
NaN
1.47413203874118
1.24156830366729
3.93646136183795
4.56940561503249
1.64112162093938
3.11050570277974
1.54800150342782
0.83634228387109
2.83927679652649
3.30759945062206
6.62994109169306
3.17961303635033
7.30082016085916
1.62841391617421
2.91078804157248
5.10298178904804
1.44580159173126
3.98127987774924
0.802185433412843
0.851338304596649
4.90988372015777
3.37213528581184
5.72998068119115
1.2113034185621
4.26324490368637
6.83369055315705
8.03183429114341
7.18449573595827
5.70862147077606
1.49728728419613
1.66426480064373
1.56020297786706
3.58474225865272
0.70710678118659
NaN
1.39597705965649
13.3842024518379
1.85374073037433
0.855080630853299
4.7626321758926
1.50162171965135
13.696157309133
3.38477801610918
0.770007155719982
1.75392959310432
4.7771386242515
5.32632117487226
2.88470386468177
1.37470272173321
0.900823776101352
4.0761710204718
1.11981171520231
7.53462980770812
1.17992364890984
1.03915212653431
1.02712500560372
6.13799835744165
NaN
1.06991271623391
11.051421956459
NaN
1.41130993026825
1.60620761579987
3.18165624190647
4.41618377615514
NaN
1.70280538426934
1.17036507207721
0.87970911550441
2.25992029396895
1.79262283219013
4.05173478253227
3.30801825594449
1.46812131875025
8.13775370669053
2.24356745407989
2.23941505493911
2.19680718515157
NaN
3.22849789001332
2.0443348367068
3.60663386480616
1.61153515436763
1.35984728898526
9.89286432277092
1.85118199185004
3.73156113134949
5.23253978078722
4.66134366737481
1.30349273522049
4.14372585235474
5.71148572462804
5.11544925947623
4.01172421398495
3.03807663097085
1.66494486874071
6.0107085069226
8.18481625497452
4.32650382886934
5.42149990193136
3.30986284689476
0.774993638995752
12.4827570955102
4.76955650412407
4.73217740514023
6.23324951959871
6.25312412328632
1.23534719823259
NaN
2.36629842955881
2.56903482758875
NaN
5.66003053381741
1.31600452747251
7.29048522705604
4.28751555506382
7.97820644993518
8.53773063712048
6.73165975598763
0.826171875036881
8.39112215452123
0.719518259954
4.61631500791645
3.76890138903349
NaN
0.707106781253443
2.78564157744726
NaN
14.9994237488736
1.66179176833506
1.07063979951484
14.3535819033753
0.707106787517147
NaN
2.79473770364915
NaN
NaN
1.3943662676827
3.84581737377759
3.15956998009948
3.48842723696094
4.11314786019736
12.3461512080373
2.29575979972104
1.57748358649721
1.06437319033588
1.40762499018983
NaN
0.93384697115363
1.36384732612071
5.82734781874888
NaN
7.19661684238686
7.38759342552588
0.707106782732527
0.965292216250411
1.79286227847584
3.2805505275855
1.26735783741583
9.0732778023212
9.32644352364706
2.98898980862879
3.41957855020399
6.1086164576195
0.892713994949285
2.00032061087942
0.816559163130285
3.73854892528354
0.968022919236517
1.03861893330853
9.50828713339162
0.992774191289755
8.15438903932965
1.4564856873392
6.63878023790711
4.17245889819469
3.14989513693217
1.79357683567218
2.40463142869809
2.21173307225197
2.85170256599715
1.45211930045895
5.19901963240062
3.66806581175751
NaN
5.18316409261521
0.744067094313985
8.41522135801922
1.18910122471901
5.06714397418778
NaN
2.62377232993646
1.20040285725967
3.26345049557994
1.15894642345454
3.9462116579626
5.74441457882075
6.12279529021661
2.30582135008318
NaN
1.13555788155076
1.98865799579
0.751377209513882
NaN
4.99261699092057
2.46035040796593
6.9573185558013
7.96891677591934
1.24307024040964
2.71999531425643
5.61499368637052
8.62369553886882
4.00162920772995
5.8563897325453
3.89551477412813
8.58517344672778
5.02553461478285
1.59784955320391
5.73682015938566
0.70710724983355
NaN
5.54480381150178
4.86391440084978
1.56468902382856
0.909333858600167
1.27813837014664
10.2102454676407
5.9341758683704
4.07838258100618
5.5002549605592
3.59155145808602
5.4605041386747
2.48843010029931
8.7447805879925
8.47578851281568
2.09958294570891
1.0954534433133
1.69166456139443
1.27110869144862
0.996351420838713
0.812110884755923
0.993644364171112
4.02792746451908
0.712045221875691
3.18642119623285
1.4225959897318
3.32761900482941
1.09723824715847
2.72620244591653
4.18907882289766
6.01904319393609
4.71556408754855
NaN
2.10758608585599
0.865224411065553
13.0539633165836
1.78413069596609
4.43397979119763
14.4425190286573
5.87749706157194
0.997316004543747
2.89191526185254
4.14471554355498
1.09884734391312
NaN
0.902451863404161
0.859848870626568
5.07211685323927
2.77328377444336
1.4145604288131
2.90778628588326
2.08242030285767
1.39029042809643
NaN
2.75009090422306
2.90636861784987
6.62679600425964
0.995614121586323
3.02493710626383
2.91292850776863
9.18284132728664
5.08532114455852
NaN
1.58596728719228
NaN
6.18870508821129
3.72739526928847
3.80751747586415
6.56739237538533
7.91018697511196
7.30790986707917
11.0791898603815
0.780527984380688
7.72823482292889
5.94459290306277
5.68220098895156
4.89351200164645
3.93741253492926
9.98793924583108
0.870013766935912
4.9072711053402
10.4238475818045
10.2965453347199
6.26968573946649
4.69884496418079
NaN
NaN
12.2234616495447
NaN
7.93137614517166
9.10097208911517
NaN
7.34014889585885
1.47698283998704
14.315320866708
8.90561617808083
0.724159357980815
8.56144178663987
5.97905055910741
4.58568047099302
0.796181103246597
12.9394950237663
4.14740963604476
6.45052063034846
11.6165096788298
1.18897438637961
3.79604294047536
5.51391310287257
1.02367331827709
NaN
NaN
NaN
NaN
8.33955154901379
0.707106787998631
5.41931445979342
NaN
10.8112842895588
14.6183524630043
1.96305065183864
10.3070007756099
3.07247835216124
1.54200927088073
9.42744981295038
12.3648165085352
11.7293732863624
1.72602183110752
9.6624645281695
4.6764568607258
NaN
1.26774255589492
NaN
NaN
NaN
0.875908568627262
NaN
NaN
7.86268275340454
8.46313349843423
2.05910761546886
11.3731666479211
5.50556058490428
3.68748097230219
14.4517275102485
NaN
2.42949092988227
9.14845413147338
15.0430445936528
12.0965477442715
7.052639394426
4.9138766751643
13.9518847812633
6.92658932689546
3.94843796757375
5.09478437174478
NaN
0.739248650428021
0.756915460175305
5.13019577114299
1.74385095043829
NaN
NaN
1.52976496661002
3.84539635228386
1.54018694787495
6.26295993923482
7.48054391320663
4.39830165417409
6.23483611122562
NaN
3.71861757668794
NaN
1.26752067718196
4.68204373902817
10.608358453627
3.80842905481314
10.3872370518731
NaN
NaN
0.707106791847362
9.28672132883284
NaN
7.54424628253097
6.28863265183248
8.8158468613279
NaN
6.09856842623346
6.29525175590084
6.46436956129576
14.3902502650472
12.0276665671648
6.31396496881675
8.68916344871209
6.94926073651862
14.3808920069108
1.38649026894851
1.52314223290604
2.45815063648024
10.2254774843392
11.9558737472553
9.68169540713907
10.8111164434621
3.63755519557667
2.13975126539806
0.991068178485482
1.54874455564644
NaN
10.3866664316188
1.72406310365595
5.05748224405321
12.6209056852634
10.7517210854093
4.65307652587777
NaN
3.01522172413099
4.05687934466346
3.13393508761359
6.90698421519689
2.89659099599389
NaN
NaN
NaN
1.65869368152313
NaN
9.29300119843548
NaN
NaN
NaN
3.23671669426125
4.40852604899716
NaN
6.86548028602032
13.4411635295492
NaN
8.26072436102771
NaN
11.71936331074
7.75832434013495
8.2939145892495
NaN
4.24260233357059
0.925668110310027
NaN
NaN
1.52015488882331
1.52635279515716
12.0720836899653
13.7456129106338
13.7456129106338
2.16633468826332
8.50569514160903
1.99021015786297
1.49991615047348
4.32691258756637
6.10126641505771
NaN
NaN
9.70596469782037
8.53077010770106
7.85268297949255
NaN
8.2226643697025
6.31113339368788
5.48379140676596
5.7194010529717
NaN
1.87050247254076
10.2978118823784
1.20044980344754
2.24281285319851
0.707106781364618
6.38514989426864
2.34119840800702
7.82040764807099
3.50618361488912
10.870257084218
NaN
4.06714994699811
4.80348051123517
2.29401116539477
10.7937939685898
NaN
2.33118853321119
5.59148753606625
1.84276108992481
2.08799293292041
4.5113660049427
2.24976224765445
NaN
NaN
3.87972084019172
1.06410753056963
7.94502775888706
NaN
NaN
0.71892943932048
NaN
1.8100526362633
3.19369221397696
10.7950738440371
0.74487282248008
1.33229150769409
6.90416978194439
9.12752658581004
3.09677415069847
NaN
NaN
1.95313231066519
5.86632056610887
9.61104585621965
2.61090702798236
NaN
3.02750772406819
1.36823005689442
0.713313092828641
1.56290548262919
14.8777124342592
NaN
13.4838027187157
15.0673651880365
4.51244112883271
4.26043985967503
3.7445030062938
2.60711667783281
NaN
10.9741863692216
6.59275681471242
4.12110475005243
12.0612084886334
2.59883170845233
NaN
12.0646930730538
1.88745670090648
11.5938151388235
11.6318403489444
5.37403608576558
4.70915098519005
9.38346625225973
NaN
6.78274938243448
7.49046190772739
8.11196416728732
NaN
7.1855322279085
NaN
1.82072504385632
9.09830666879024
4.26942132790402
NaN
3.65160287250746
0.830200671241369
NaN
5.29809900022108
3.96819331277416
NaN
11.4387448925134
NaN
15.8947143020721
0.71316034895349
1.18751718250305
4.8245538386653
1.62179935158718
0.707106785187414
13.178812341329
3.48165364432253
4.6492939980633
5.63320809346424
14.3671685839374
6.49170777486904
6.2593192678957
NaN
0.780973320638524
3.41844844620902
4.43993491819889
7.19736481602887
NaN
NaN
8.43877400470109
NaN
NaN
NaN
NaN
1.76644732233074
NaN
1.33306922988019
NaN
7.299116370312
NaN
4.08582229652052
NaN
6.31441209849863
3.5416227373863
5.24855219435387
1.50814466669948
6.02804328556739
2.18637880084164
2.52179814131139
NaN
4.51778491196095
NaN
2.30194376842281
13.5778058457794
NaN
2.6654116178695
NaN
0.70710678125845
4.65118679071514
0.768714572905643
4.64543398177402
6.49160852734555
5.69421717416274
NaN
7.11189992677616
NaN
NaN
2.40534552187605
NaN
1.34750150937939
4.34247238037092
2.52793840582758
9.0198439515608
NaN
1.31761472304722
NaN
5.6788761195092
NaN
6.85774037917338
NaN
NaN
6.37856233121168
1.55651180560885
NaN
1.00348240963067
3.41207762743839
NaN
NaN
1.02813691035268
12.3536905266398
3.50646988602834
10.5616163460298
NaN
7.34206379822929
5.82885262091142
15.9999998060613
6.92260164065129
NaN
11.6077439133122
9.81778261488664
8.06475706756874
4.11597829003277
8.17175922139538
NaN
6.67712064683458
8.25410809846937
11.2279616420945
2.10947142162155
NaN
NaN
1.14335723237926
10.8149236798073
2.50596623255924
15.0795645865606
NaN
2.1970663294953
NaN
NaN
1.58239771326224
5.70219872745677
2.3372315614271
1.44459609523168
12.110602301821
8.22718472264603
4.32530780272464
3.14985166735802
7.99190984201662
NaN
10.741509906564
3.17736717907136
4.96243917342187
7.43901921799104
0.707679794346078
9.56857283750092
5.83616000026265
14.3458923310106
NaN
5.43567460760577
15.2845829993034
2.12307838668712
2.00661937056775
2.01133696249471
9.41655357889837
1.37703562462364
2.60652242411908
NaN
1.32148325572381
13.1020480063426
8.80722150222091
1.00837651323036
NaN
NaN
0.892026836255002
2.91628002125235
8.87106521798335
6.31196659284581
4.1224394581679
NaN
9.05463671239672
NaN
3.25259689170307
15.2071948886569
4.05819292948563
4.18605150685655
NaN
2.30768641063522
6.36880334634725
NaN
3.26974420019705
6.16602892162836
NaN
7.11568786728422
1.88809504493483
NaN
2.30397639202123
9.24837566445978
2.46383120121081
NaN
7.99780819626193
6.60167664936401
9.78589105475928
3.10885500663719
11.9835847451964
NaN
3.164355253865
NaN
NaN
2.45247893809992
1.02044134032955
NaN
5.07395508829523
3.07058410931391
NaN
6.2074991784393
NaN
0.707106797459994
4.21298519312932
1.3253792346005
3.49447625200333
NaN
4.05227965857714
10.1921408148784
NaN
6.5919234671598
2.49296993495596
3.61919672456129
NaN
NaN
NaN
4.25342888293279
NaN
12.6034861097733
NaN
8.43163930453612
9.49441530052159
13.2016230885667
4.14151700976804
NaN
1.77894407586085
4.43286046265957
9.14937558085665
3.30910084555581
NaN
1.33991387528498
11.8674047892104
NaN
1.32210499093329
13.0230406402177
2.5711182829091
7.35650416945058
8.78462693676548
1.64827414689701
NaN
5.41243737402304
2.47460840202546
14.5166660782193
10.6641222850851
NaN
1.82909420168358
4.09544330928607
6.46291785872297
1.00558068725451
NaN
NaN
4.75282678557889
1.91379076973377
15.4646810496391
9.89137817612916
8.24790854838229
NaN
NaN
NaN
NaN
NaN
8.37363721063096
NaN
NaN
5.31187726893684
6.50084928954139
1.13635418805399
1.38507208445067
0.987917429255031
4.37478770072123
NaN
5.62383104087932
1.29826179686657
2.08993992709257
2.06250456066896
6.7731878623128
5.22552501951457
4.65576882952974
5.14004419505961
3.13244059235296
4.48724939303325
10.5525010108002
1.49031219555858
2.61156325362895
2.58356897961931
NaN
1.20306964882239
6.50692307328214
NaN
2.94535132141087
NaN
2.04169679928855
1.88333450845
NaN
5.53586391754854
5.62561486681289
2.25782321738111
4.45279003297999
1.37700834285566
14.7130403873391
1.62778265502913
0.805316952682622
2.47811259804685
0.955570812771427
0.940551902116419
7.85639382890677
5.05039384593704
NaN
NaN
4.17710617712357
11.1498533736147
NaN
11.4797328946429
6.64838495139259
4.45295433521424
0.935042119747718
6.005611255244
13.8948815931404
9.81984168094431
2.05058946530143
3.57763490477089
6.20366533876314
9.20101639481945
9.01422769509579
2.48709113586295
8.80005847107011
3.05262598498349
3.39145829793275
5.07603752247341
2.86530173604062
5.26340574996081
7.1132050587357
4.80049491933887
0.899888980612214
NaN
NaN
1.57180548990814
15.8646127097333
11.0515584999622
NaN
2.6663446653979
2.96100778364772
6.74093645283999
NaN
4.80139591234078
1.10410066301909
11.0274729821857
NaN
8.72233727586933
0.707106785357746
8.97208809447084
1.18067829636021
1.86467451907022
6.02515999407087
11.7459130525229
6.48242294904098
3.75258013509141
14.9153683671902
4.41044764970795
0.707106815243639
1.15433627408506
NaN
1.40498927555443
NaN
3.16158927308123
5.51350215064223
4.3280300006786
1.42777702661165
2.35690491417478
3.62156019301304
1.49806564981362
14.8800185133132
0.842352784583723
4.12068073051936
3.75895651926335
1.98888343154699
0.93559434321564
6.49262083944903
2.26912936873436
NaN
4.93810705126071
12.5018042560861
1.70981225812802
10.6367059418949
9.4448536675882
2.2353239033321
12.3463459517568
NaN
7.77830879885817
7.31707436835522
11.630009688504
10.7316274734699
5.84230856566943
NaN
7.19475991391384
3.39115883571974
7.39941640889265
4.16141446405108
5.82626753451916
3.77665496153659
0.707106782486807
1.58402378992169
2.42879870964911
2.1422218543316
1.33648935050391
NaN
0.916800614266795
2.35002086829782
5.09551969017052
NaN
10.1526616731701
1.85424540118116
0.859654334235549
2.61526761991778
4.60389421266857
4.3617836294614
1.76609028010317
10.2744892751993
4.03479778244195
2.66269638548548
4.61529065601311
15.1807443132533
1.52610943241398
11.5472985108029
3.81363665517412
NaN
1.13827169184841
14.4181665840258
NaN
0.70710678118659
2.22166489872604
12.5857196680514
10.7920608633345
NaN
10.6895515977362
11.4395642155642
NaN
11.2946957131231
3.28525461586287
2.24388633723785
8.83316933853701
NaN
4.93239855228936
6.30296515784676
5.84087526941148
5.14611312819337
8.82243347488477
0.758165528124204
5.18592923532827
10.1079431141294
10.5702913862063
4.84125886118998
8.33800511391525
10.5150403663469
6.38478318515344
2.22761512091295
NaN
0.761148127369688
6.48115202742024
1.29057565596192
4.86444684149708
2.42431446744499
NaN
NaN
NaN
2.73424476960158
14.3578888217707
14.452324573844
NaN
4.46148326775998
1.07589649045212
NaN
3.24366797801764
10.8755072950027
1.3862491678781
2.9586893054439
11.1648448188109
5.6506534872883
14.7174057839654
1.89260618095147
1.30327690038786
5.75483797532243
NaN
5.93056740331333
1.86607781120865
3.32513473528037
1.66284553761361
14.0703074130186
6.06629575929177
0.84151761848445
0.707107979873314
7.30941687742829
NaN
7.0666362662815
5.04019198594403
14.012751635284
8.99305179994367
9.49042447091268
0.860498075483979
2.01796632092226
0.7651415801148
8.74473058622334
1.53807363652023
NaN
NaN
6.62773929625467
1.56841894573181
NaN
2.82040953898416
NaN
5.25767994083515
0.74951343080757
2.25949408749846
4.09631175597351
4.032926677896
4.75666485100669
1.35703745491159
1.22025714982719
5.5189748325057
NaN
2.72365126046588
NaN
1.32724411828938
15.4115756290351
1.0812609487129
NaN
1.04737395620641
2.03399494052203
2.5976852476815
3.85777169449448
14.359982999154
2.07488302618574
5.66431544311618
0.707106786400973
2.02554051686955
NaN
NaN
1.828926558316
0.707123872979536
2.0022247583658
8.95485078114109
NaN
0.707106816904789
2.1825985095071
3.68997508064036
NaN
0.716792975928146
1.51137096359772
0.707106781190678
1.95523013198315
7.16628462027584
1.36751837152018
1.69582643056645
0.871750748905264
2.9156090916084
1.6028560761193
NaN
1.00462948606923
2.35557727312074
1.81150922804453
NaN
NaN
1.41958987837163
NaN
2.71782019934346
11.8461967261433
1.40155059736765
0.77386755592717
0.724319699180843
NaN
13.0420168269056
NaN
7.07859128747026
NaN
3.05113057648191
8.40384648766759
2.84352277532724
6.07293397953434
5.71814742575418
5.59322490950617
1.36698969242114
2.77149209432136
1.34592398747247
2.02940730203786
NaN
3.29436255021618
NaN
14.4949556734147
1.55488215900053
2.30697829997
0.70710786592482
1.17468811010482
0.779787700725096
2.94515353801243
5.70813645316374
1.47821225279937
1.7409554387651
2.19027601857008
11.1224953548374
5.66019626965338
1.65893363898587
5.37206833313231
NaN
NaN
1.56833342314397
3.2346361149494
NaN
1.61833561782129
11.8002058946207
NaN
NaN
8.37465035883831
4.67214633986142
10.4917081302451
2.43324868584735
NaN
4.7697086357392
4.03402850691909
NaN
4.31773725683029
15.5373914182211
3.63268890399192
1.29482550461738
NaN
4.74589832907551
14.0177534565109
NaN
14.5903757649164
2.51311395264171
8.99445290129224
NaN
9.831370693723
2.26049032536611
11.3001496438031
5.80706624145604
NaN
NaN
5.32084847026487
1.27120524833404
3.9702424511141
2.13489577675747
12.5331779470148
4.98045766176798
NaN
8.96182825544245
1.22215476894902
NaN
8.85028703959234
8.71622195413317
5.02828189152803
8.88361924775819
1.02257046633126
7.65875554853632
2.65635365234723
NaN
1.92347904048739
1.53766701776897
7.26644288714774
12.0988177089041
1.80698319011141
3.64228586790966
5.89042655374407
NaN
11.8181618777427
11.958276507722
13.5360541381436
1.529915595256
2.46098210359159
8.0875022284404
1.38962704954885
1.77648637426069
5.83295243426217
8.52728135827818
5.29937487177576
4.10156282957034
5.88609560164806
2.12286862356016
NaN
3.42990715823601
3.09692368618154
NaN
NaN
3.6440564796815
2.66052516039049
NaN
NaN
1.79533949460885
1.31707467428433
1.68938527502779
2.80736101749044
NaN
5.7076875241671
NaN
NaN
8.77055141988425
6.88592064165148
9.59267605146815
NaN
11.9849975761072
NaN
NaN
1.05891358947297
8.10854516036917
12.5909123782751
1.04496380160825
2.98071304218925
3.59883138225616
NaN
3.24624242526031
NaN
1.09214865375226
NaN
2.03012216477454
NaN
5.45502290718369
NaN
12.2738546356085
NaN
NaN
3.65790289842199
4.15848103037014
4.40049261105667
NaN
8.04165126010108
1.94287156721944
3.26227083651364
1.94913718743039
12.7212009759841
6.18320613218774
8.43411965173423
1.32026089654044
1.23179365113324
2.38787144011829
NaN
12.9303800108673
1.58566696176978
2.49672192626575
3.11283860531181
5.12173198861331
2.16620364021828
4.28573958349058
7.04681742169191
10.3727411263706
15.5936028494286
3.7833610065682
2.46773459734356
4.11397810644513
6.75363832352129
8.8602421109276
9.44565521778409
10.1007539950857
4.50135345528209
1.2227735615506
1.79079823463144
6.50956877838408
NaN
1.15537040731177
NaN
3.50587903429573
9.18248177412242
NaN
5.13802451660362
5.36115074375061
5.92011700945133
0.860581138761604
6.05105113519255
1.0476553422726
3.1556898088443
9.05649319912591
1.46779745701436
NaN
2.3226860621683
7.18469898374306
2.23615730096258
3.09690186275593
1.22294488103423
1.27460973085653
7.9298655800179
NaN
2.04743575767119
3.08719804592381
5.25938722139959
5.47831751658058
11.1177295557814
1.05743010010509
2.97145022837807
NaN
6.99259879830275
1.38162845446438
NaN
1.40614100932515
0.982973877692525
2.05463714737286
4.52139775048481
5.46782755353602
4.22078736602472
3.56621321265706
5.82968415144679
2.79066054818222
4.6762202340903
0.837702252722677
1.9408940719472
2.77683544465703
NaN
NaN
2.05405893485125
NaN
2.06359398017406
3.42715110154346
2.18180401113149
3.50244028706073
2.31717438530125
4.22883224033473
5.35896944560777
3.32284067086871
NaN
4.48239423863774
NaN
NaN
NaN
NaN
8.26182622514177
NaN
NaN
NaN
3.81810794074067
2.06295011964916
3.97153123529302
8.63235155933648
1.4943667495747
6.94666350761636
3.2229338487695
3.91962039567241
4.16171591438315
10.2384698152149
8.43210339068858
NaN
10.7511094769298
7.63499425824367
2.43650813653355
8.99049799008214
7.05022003301592
8.49731881464821
NaN
2.63167710194904
3.48278920981226
14.4963673913747
5.00936133189147
2.28021386314001
NaN
2.85016834319354
12.3159838722156
2.42135975987883
1.11998948277431
5.1572730561999
NaN
NaN
5.97855789236563
3.45296410697446
3.68912397134745
2.79218306355592
1.48558363018085
9.0802520876421
NaN
2.51749916859158
5.37872982332322
NaN
7.42221652085982
NaN
1.90455114055713
5.06557907889997
11.5748955894235
5.31015291668038
2.94337275778425
3.19791311409504
NaN
9.99613922595449
5.49978133845336
NaN
NaN
NaN
3.72005245447267
1.70091376692309
3.16096631685658
5.87287492108789
7.85366983000984
7.13232685525389
8.8773443762903
8.14409896509507
7.64886177735934
1.5408017553138
7.74174773597181
2.68208731810408
11.4446063018744
3.10103328836962
8.66011014438758
2.90445829074322
4.39711309569979
11.0267844078791
1.98526714426642
1.18695968093663
1.070847968227
4.13860293882408
3.41066260612803
NaN
9.74460265066616
7.31158476471916
11.455987001134
8.68670670732732
10.6038682352827
NaN
7.57165513000158
14.1881657525098
9.95759436654722
8.78545141596367
8.64984585592862
7.74965620665133
8.23916498711073
6.22904644077296
4.64446181741121
6.35681030139225
1.52161040925186
7.6111682685922
6.12388123599649
4.35813889231724
1.63544805938587
2.67626367740466
3.76174026714326
0.707106781187754
14.9600591888743
4.52571034453021
10.1507474144881
8.58011574818347
9.32011591823648
2.32691772213649
2.6380085519038
6.74286472769553
NaN
13.0193995327563
4.46637184233899
5.82154195946361
12.3155700540191
9.20983986288381
NaN
8.03907344345205
4.52317429318139
8.35659508346682
7.72743238687783
2.81650656591642
6.56031092506509
3.46280640076688
2.32993353018695
4.25990940800562
11.1426005116906
6.24024396864804
NaN
NaN
NaN
8.83503252428765
6.65180521029291
9.70066621327958
11.0457727415937
2.26877694495944
5.49759325605836
0.707106782101888
5.0599853042206
1.20163172631604
8.58687512614635
11.5847889838578
1.41351370047267
1.04722699765363
2.40859914401505
1.88017809117132
2.06255828464221
3.01794530223869
3.37109168389069
1.54409659398602
7.32138071171848
2.2105650068009
0.754927249586013
3.10120239194159
3.75250098592488
13.4639762506459
4.74495683669394
1.45063862331182
7.38560467571979
3.36841482762462
5.41501823923369
1.49439095463373
1.52217481757195
NaN
0.789334792543864
6.8878993045942
2.17264722496699
5.03963306873669
5.578593695288
5.46081299200436
5.33781673662452
7.36498616233016
13.1193713959027
5.86211973727233
1.85175180572462
3.4936879535876
14.7184634878863
2.35022778902222
2.86145414425212
1.28016528017969
5.93572518245944
3.77958511801113
5.07781344128412
4.42407805515551
5.56596300938812
5.2660952272763
NaN
1.93694221507472
4.26608226211804
2.53423503048461
3.21907613852259
NaN
NaN
7.42777176737609
1.51136948253011
15.3261231006874
1.70346715337193
6.16359383649721
13.0805521920782
10.8651241152042
15.4028495342969
4.48149399922528
9.76018586965852
5.79108121544908
8.66346987813558
NaN
4.82983886805702
1.42819947307494
NaN
4.17129378722778
2.77326598331316
2.89401081035684
5.82899641368693
13.3712277919313
3.732681720119
4.54820534148157
3.90635218235566
1.35870868271496
3.94510129124645
8.66322549103898
7.56651513927654
1.34944942069556
6.51551348633132
3.01582804289541
6.31122214173741
1.7494412361258
6.95797843350629
3.39228108701823
0.78851662871639
8.04367627606621
0.858495648817164
1.89895831811491
5.27273556410315
3.95623299980436
1.8194903313466
13.3615755129858
2.910315974957
1.87075627298585
2.84261979729582
1.61363440985872
7.29398225800948
0.835270999002665
3.33794473437354
11.546339557943
5.41341586414351
NaN
3.37785215323201
14.0650158723724
3.94275430602509
1.45250045063052
9.65670407584416
1.935845603751
1.31962612989418
NaN
2.35851772159168
5.7988775883961
5.14885883271994
5.85220002549753
1.40275341700941
4.01238973308339
0.707106837684005
NaN
2.79654124454866
3.80510829285242
0.776654234951406
11.74077603641
4.55333008236003
2.22810426182596
NaN
NaN
5.77665947151909
NaN
3.13507055440502
1.8280643619146
6.03530329683982
11.3307992878518
1.57925349907996
4.07634730522411
1.30890784055645
1.35317250870019
1.02064682663097
2.09836761446722
0.833525360946979
2.75914702671108
0.763100783474243
2.29197901627471
NaN
14.1443667571152
3.65342624044435
6.10153060869071
0.70710678143355
NaN
6.39014834187904
7.39712299675288
NaN
1.83592810704335
4.9652311676579
3.63255766863327
1.80303998090175
4.33971254843705
4.33407026554066
4.79324689795968
9.17176216467439
0.834298400204719
4.27019393459017
8.73593834990286
3.13750217378197
2.39212169844307
1.39342420978894
4.58548361754203
2.876765651109
1.8707564745775
NaN
2.47423521524517
7.00704299450511
12.0152410864843
2.22942767704475
1.70557293483425
6.03066112682093
6.49247605867211
11.8575465698256
8.71341903533362
6.95183867336841
NaN
6.80719931971126
1.85315953554294
8.10011020450218
4.93421266300079
4.33831913673888
2.11742047871262
6.7905270167669
3.41714110734253
11.7656111110522
3.67558620323908
2.28030977075709
4.69871847355993
0.900252478652244
NaN
NaN
8.58687777446572
NaN
3.55471850930731
3.90218057440372
6.53070832899532
9.63995120730909
8.10664376985209
NaN
3.23883243593886
9.65953845804224
5.52384893666429
2.25179009155945
NaN
0.707106781194449
0.785163709076622
NaN
6.40731654506517
NaN
2.30452264587648
9.061683731654
10.4199853483671
13.1331280838685
NaN
1.55336349910015
0.707106851642057
NaN
2.81992255817001
2.77809757724887
7.68167571652397
5.69495420784184
2.6732524000631
NaN
10.146591427943
4.27265189626781
1.58949991847259
3.11384514900313
1.93966294040617
6.35491283287677
3.21126020093892
1.31606789553481
NaN
7.39536231643733
NaN
4.35681809628302
5.69798088311906
10.6367122708744
3.64144631533999
11.0053803566997
11.0509402660189
5.45377913089946
1.10584798940755
5.56907098278264
2.21696302835771
5.93951984656817
6.05130654457824
1.52456476717068
5.79522251093977
NaN
2.56398917129324
3.48858138868804
2.33139878354817
4.34968822534905
2.06370069671576
4.35022248659237
5.62932483423982
7.49051692340649
3.20999025249339
7.18800028826098
0.707244104857344
2.45509302072168
6.54458066546522
1.83011884397645
0.965344731010543
1.98676382103872
0.900221772435972
7.44623588556852
8.93224163962074
NaN
9.87042585900238
4.35875664289669
7.86684721458144
7.7498476892332
6.26301509024914
5.07240022211674
6.69828441218604
3.5807401214957
2.5647119275694
1.89476515104346
2.20919509238761
3.68024034754944
3.07383964140821
NaN
6.07107644840846
7.15657039216156
3.39641325927731
5.0638266141695
10.5851837108624
6.38167935254888
3.38684886606935
NaN
4.04978380489944
0.78022282301873
7.97806953782673
5.33273883720331
6.65459439392589
3.84786944272157
8.62429923629546
7.26170823100872
11.8199824907357
3.47066877945195
1.9741316547074
5.31166783371671
NaN
0.744849495256742
4.60659798496387
4.83235650450383
2.3124515124562
2.20952013156445
6.52161418533021
5.00057184333743
2.06348576611875
NaN
15.942969118014
3.91128548635131
12.3488371107354
5.75714367670983
6.02207146293593
NaN
1.07253172397958
0.740882059922705
8.78354739759727
3.37880303899957
1.66788916443163
5.27068020728721
4.33194100070327
NaN
10.882726727609
0.887629315838272
3.70615077026593
6.02321499223024
3.23765462309053
2.59867213678497
12.1933072128621
6.30718476060903
11.5799979349029
5.65435646037631
NaN
2.58598277538593
3.4205853325592
NaN
3.79990925999613
5.23779778535522
3.15446444086138
5.38254002628886
1.10730287163862
6.86283394628423
2.29402970910731
3.74094781098962
4.19749782352818
4.32968406159617
3.99543652843564
7.62153489757681
1.71098781741151
NaN
NaN
1.83427454869326
7.93382214821803
2.80642460377628
NaN
15.2529994395797
11.3298773395114
2.43462729704217
2.40226297433398
8.46888141788906
NaN
0.707106782661437
5.1008850654381
2.91778736440999
8.08834068792478
NaN
NaN
2.89167757565116
11.064908877709
7.85774170302588
3.56981953963613
2.97033701010466
8.11915911336755
6.44535989544649
9.77432441455638
2.84355531898562
8.58810186798866
2.62941203989762
3.12928181996319
2.97880182069843
1.94472585304659
7.75498007205446
12.8415651439397
5.37851630704595
4.72237718821631
1.60078366912582
4.6007919081924
6.40218894847698
13.3590964030407
7.58269290917331
4.278703196822
2.99052085101774
1.08715070425847
0.709467981964319
3.91467898097803
NaN
1.98691354094514
4.57841522758924
2.49750231520632
0.997793743430231
3.0277162878263
10.1949176127976
7.93391485995263
15.7017329865959
