# Supplementary material for: Diversity of spatiotemporal coding reveals specialized visual processing streams in the mouse cortex
Source: Nat Commun. 2022 Jun 6;13:3249. doi: 10.1038/s41467-022-29656-z (PMC9170684; doi:10.1038/s41467-022-29656-z)
Supplement: Supplementary file 7 — Source Data [file 41467_2022_29656_MOESM7_ESM.zip › source data/Figure S5C right_PM.txt]

hcSF
0.214343943261225
0.155333971087735
0.100737159911277
0.184619615810155
0.166683353728982
0.0657067575035946
0.189143047715796
0.184098819564725
0.0378297267360097
0.0285942075332952
0.0410263820297331
NaN
0.0536149751629404
0.0481530935537839
0.0615452502245669
0.0520035060402667
0.204809544931159
0.183093080355475
0.0394111343652962
0.0770247472949725
0.123725990757787
NaN
0.201548733670249
0.212242546289921
NaN
NaN
0.141332654938372
0.0673841567731927
0.0633116346722273
0.150305091120685
NaN
0.251213451313858
0.0402173715372631
NaN
0.2152530638718
0.219968978922026
NaN
0.0428009192089397
NaN
0.028674447116562
NaN
0.0353944353964453
0.199864351387002
0.0669564459723992
0.267127701081961
NaN
NaN
0.143226085743914
0.302980495482454
0.0950351542645761
0.284534230049325
0.0491190503500899
NaN
NaN
NaN
NaN
NaN
NaN
0.187643180432834
0.0618496211929486
NaN
0.232647099029861
NaN
NaN
0.19651303095326
0.0307161228948331
NaN
0.156796723244884
NaN
0.169064971591066
NaN
0.319968204889374
0.31999990004551
0.280452776145004
0.0930438038470705
0.265447976042145
0.144129633783635
NaN
0.0479156986766321
NaN
0.0712717581461826
0.130363339932532
NaN
0.148107638993597
0.139738009403436
NaN
NaN
0.0457503506463084
0.207955974634212
0.0432863747152148
NaN
NaN
0.104908643463801
0.225163378120147
0.301879919461496
0.268495762582805
NaN
NaN
0.0519516038919587
0.0690921896635142
NaN
NaN
0.0405350684202126
0.151348430192564
0.0347122843816303
0.0526878475047632
NaN
0.164338309441487
NaN
NaN
NaN
NaN
0.14869249204106
NaN
NaN
0.108890420379696
0.229611644418864
0.122559490887662
0.0282842782147131
0.207604322579377
0.0312430078112722
0.0335526757850808
0.115707448979693
0.116984905895916
0.264066672471314
0.123120898801426
0.237412822951175
NaN
NaN
NaN
NaN
0.140428852080019
0.10409971689058
0.0491503929429014
0.0377452557971473
0.280132287143087
0.319999999972249
NaN
0.0426325270608774
0.0981451112288232
0.0712539979644496
0.262651848117338
0.032031544109106
0.211626718819162
0.0309192316144093
0.163331828923481
0.0803919400372383
0.300222205356414
NaN
NaN
NaN
0.155714756082755
0.0432693439957701
NaN
NaN
NaN
NaN
0.0490042585681381
0.0763143971829748
0.0606655725073129
0.0368937734766487
0.034109320670382
NaN
NaN
0.228624480602634
0.185038896645726
NaN
0.0503835058396911
NaN
0.0336522252150162
0.0860220930761148
0.290776203686105
0.244993190284027
0.188578879639017
0.087559548291417
NaN
NaN
NaN
0.174580700371073
0.259888627722865
0.284526606592785
0.209218390506455
0.202394161293868
NaN
0.166667983020304
NaN
NaN
0.109954262884091
0.20091951488023
0.110747500686731
NaN
0.25784598414735
0.107545984613581
NaN
0.0301723479442028
0.222487978383822
0.222950181820419
0.230278537199798
0.277571008586644
0.0426868505119207
0.0776863912075043
0.0458811043734369
0.0632846447265286
NaN
0.0896491544830959
NaN
0.0374334538635575
0.0498827978459594
NaN
0.0388583037284527
0.250459659785332
0.065947485312885
NaN
NaN
NaN
NaN
0.234540172439901
0.120530112782563
0.0492844475646354
0.0573376371877376
0.214669899729244
0.0880753463118319
0.143623765751705
NaN
0.092117023299155
0.13602297366683
0.0573647040865675
0.0407155721781146
0.112818823436603
0.0707823874305355
0.109820582571631
0.146671325975008
NaN
0.0329787722558198
0.0587381603904248
0.154576987184013
NaN
NaN
NaN
0.288931525731549
NaN
0.0443386032274924
NaN
0.202907601497712
NaN
NaN
0.319980999702625
0.197298211294064
NaN
NaN
NaN
0.27916888867559
0.0440492286548675
NaN
0.0661087155650877
NaN
NaN
0.0295653951824668
0.0367394533194421
0.102938549002532
0.043958405079179
0.1458932635839
0.178991472481406
NaN
0.0901126294443107
0.0499609423040283
0.0591991998846216
0.167158163816937
0.186364198852703
NaN
NaN
0.149255372764703
0.160903483180798
NaN
NaN
0.232322231863599
0.105508073667606
0.0950000831028908
0.181253884168816
0.188490467993938
0.0427402232358981
0.0375907307799657
0.239225250434027
0.152115450924836
0.122383802776964
NaN
0.192631631838363
0.287924390406739
0.0486031151369513
0.0431100435650479
NaN
NaN
0.113938792408321
0.199943481603023
NaN
NaN
NaN
0.076220467230384
0.248165523973559
0.0440450617998352
0.0309542861235789
0.288445613419794
0.0647446310205925
NaN
0.299379269644109
0.310615466944147
0.0400545531173883
NaN
NaN
0.0303740939644414
0.0316866787244613
NaN
0.097820082200177
NaN
NaN
0.0299257977308204
0.0594513967057584
0.0318790473415643
0.039311672183517
0.111737422185586
NaN
NaN
0.0678037055337116
NaN
0.0417802550696821
NaN
0.0428326302956615
NaN
NaN
NaN
0.192271017145375
0.166237366968032
0.242233359771566
NaN
NaN
0.135471236380053
0.317531695907216
0.16081992473893
NaN
0.108123827364426
0.160891286665398
0.21522003117133
0.084535515455303
NaN
NaN
0.0282845780472568
NaN
0.27895353829025
0.223446135813175
NaN
0.299510216081366
NaN
0.0624611058481315
0.287017604784085
NaN
NaN
0.0665664464197247
0.0783639612565329
0.166622649286687
0.293697926835665
0.104767518965835
NaN
0.309592532146157
NaN
NaN
NaN
NaN
NaN
0.030193057262801
NaN
NaN
NaN
NaN
NaN
NaN
0.0282846236427657
NaN
NaN
0.195270753927433
0.214608372231423
NaN
NaN
0.197426395799623
0.0403553372484671
0.259202188056658
NaN
0.039591861916835
0.171892249605219
0.241979469769212
0.0365701946593465
0.0948537386887289
0.0465594851423853
0.0295303547893133
0.184066758051733
0.0643413880997981
NaN
NaN
NaN
0.164406105386282
NaN
NaN
0.210822459561862
NaN
0.114622472695453
NaN
0.218962894770937
0.0440905200382024
NaN
NaN
NaN
0.180905228139911
0.0502310897334569
NaN
0.248407537330804
0.23393599974635
0.128740071483899
0.0319014652563232
NaN
0.278252621789431
0.0549413950450035
NaN
0.123385759510552
NaN
0.0287396890068378
NaN
0.306276070686957
NaN
0.0282842712573601
0.0293050551169255
NaN
0.0346489089753765
0.169753295313707
0.0379541238851759
0.0749011378472744
NaN
0.259983158351998
NaN
0.168607153462398
0.126716790997002
NaN
0.208920314741076
0.291546554652529
0.198071927430221
NaN
NaN
0.0826603861063766
0.242894605015876
0.189003819649953
0.131372000803465
0.241467056979728
0.109058536189449
NaN
0.0574278637419217
NaN
0.137357580179379
0.160753411086398
NaN
0.208225156886998
0.0669244449194837
NaN
0.232880261846536
0.146659067217451
NaN
0.251597362695008
0.109208633185243
0.0632053365209675
0.0661544652709609
NaN
NaN
NaN
NaN
0.049925657813991
0.307227686476285
0.161217671436694
0.209119209082774
0.185696781194317
0.262531840422988
0.24080135827484
0.190710877493411
0.0874367891145473
0.123074644658616
0.0692968479328701
0.0710195670523853
0.0405127304189484
0.169294374423277
0.0512520628428825
0.233351257634206
0.10676760404635
0.228796042942645
NaN
0.136221533037613
0.23686165452718
0.184023308471168
0.111891504401402
0.0725077146767577
0.216997312789608
0.314935298919451
NaN
0.194053540490707
NaN
0.0587211089489377
0.114573233407539
0.0433745341472456
0.151414594083363
NaN
0.0843416616344102
NaN
0.055876911304275
0.09070654019349
0.194331232219093
NaN
NaN
0.206611919207788
NaN
0.196320871091998
0.23526874902911
0.163990927139946
0.253531257602804
0.238973719061019
NaN
0.301608922218395
0.201605034417683
0.302658136369196
NaN
0.0346496641315196
0.240598053639265
0.112948265824112
0.147940578099932
0.0915169773557118
NaN
0.219964413307272
0.094865064822995
NaN
NaN
NaN
NaN
0.288122589028029
0.264718114288304
0.167243901178774
0.110902572992353
NaN
0.0603589670681261
0.0294146441843571
NaN
0.0465663825204181
0.27455429374953
0.0346014459637214
NaN
NaN
NaN
0.234190144957122
0.100604526783963
0.259861577955874
NaN
0.201042233111957
0.244507604962441
0.163889199339581
0.240589167182469
NaN
NaN
0.108731546911155
0.251268562503641
0.204290655836317
0.0453795140194589
0.263996659471692
0.115037233414447
0.0282842712600753
0.059764271179805
NaN
0.137268331526817
NaN
NaN
0.180675575224256
0.0445770391142796
0.18480422783573
0.138827908079287
0.179891750534897
0.0730078868699405
0.0940059215679053
0.163776334302732
NaN
0.282257204788565
0.0307800454766536
0.0293492075055034
0.0733037134247029
0.141773844303306
0.0323884482122555
0.206964174159177
NaN
0.281712502939413
0.0663160652369992
0.214764486303383
0.24255451840867
0.0968991113397725
0.214896691772521
NaN
0.0760560790163339
0.208294086693209
NaN
0.151597198401796
0.237887655593189
NaN
NaN
NaN
0.121319799581233
0.201130393852907
NaN
NaN
0.24268429948456
0.128398046684342
NaN
NaN
0.132889264001519
0.0334235118070582
NaN
0.134105940464238
NaN
0.258061282489879
0.260481732300822
0.260481732300822
0.300880009547445
0.152734205941504
0.156322533869324
NaN
NaN
0.18500777955563
NaN
NaN
0.26458422149978
NaN
NaN
0.22373966142156
0.171320303980495
NaN
0.227750109446534
0.175332266148898
NaN
0.087130747159277
0.182404518881809
NaN
0.0533366679508385
0.0617864384281519
0.0483809493251912
0.146611177580398
0.269956215985887
0.0455211902150474
NaN
0.319876443319565
NaN
NaN
NaN
0.0309356850735869
NaN
NaN
0.0325273828779345
0.148829452167662
0.0571266896632278
0.0460684789275485
0.0401610925762595
0.235362182192971
0.172447876135755
0.0336858025547297
0.0411983236059609
0.313281957122771
NaN
0.253877130807575
0.12960663243935
0.251876228997087
0.145896037737005
NaN
0.28864439180007
0.0950691115625678
0.147180518150832
0.0389474567566624
0.244168489584247
0.0377962955145824
0.200212789908782
NaN
0.0340449978860056
0.25007897487336
0.294919734691809
0.319999096870238
0.228379296323858
0.0282842738607006
0.0303649712285434
0.0399291714374909
0.049740286165817
NaN
NaN
NaN
NaN
0.244995802823052
0.0321791498558422
0.0282842713350262
0.0376360619913482
0.252028064426805
NaN
0.161488692120865
0.0282842787166403
0.250704177147224
0.181838343465634
0.267808757173199
0.160023424375784
0.234745924392769
0.14650923956617
0.221397571497272
0.0419858818889065
0.230739192430232
NaN
0.189272841580587
0.224541084034593
0.195616927630231
0.0696283532579398
NaN
0.285184689391898
0.256230923317303
0.11940255513829
0.258239224982185
0.189750561524006
0.226239916970856
0.208068558299058
NaN
0.242875969969764
NaN
NaN
NaN
0.290667896372458
0.299731995124116
0.0292108292961538
0.0723381050087443
0.0715476046395681
NaN
0.201146298643442
0.0819788387489234
0.0292415033227378
0.0307560833019272
0.0287161011155168
0.191369160622051
0.0709109046137006
NaN
0.197844879566509
NaN
0.0350483212044017
0.0356715521887202
NaN
NaN
0.282661875538364
NaN
0.263954458952072
0.212984458230005
0.293290871216386
NaN
0.251223890797779
0.0920981366694858
0.0502783066162125
NaN
NaN
0.0462877832412926
0.216561637858937
0.277849335183188
0.296580728466346
NaN
NaN
NaN
0.0451821439620951
0.0323413480540958
0.0847199778453013
0.0691601629644873
0.0319485685222701
0.219190946070466
0.15740150624426
0.0311928224811361
0.317658381875288
0.214882396724992
NaN
NaN
0.0441350825027847
0.179737686083907
0.0951065407129746
0.0406241688442528
0.0379568907908781
0.228685649564562
NaN
0.298039180777553
NaN
0.258701357437635
0.124455113623026
NaN
0.166521778080979
NaN
0.205060375585224
0.28630376662912
NaN
0.221180154856781
NaN
0.210013228155413
NaN
0.0371977790501677
0.235501053397203
0.258922805449006
NaN
0.0327919659155
NaN
0.122478144953551
NaN
NaN
0.252316134644454
0.14722013490131
0.142146277207702
NaN
0.28686083226312
0.255057873353522
0.0835094249292106
0.181850603334318
0.0640699218308234
0.0819546068136276
NaN
0.237671335131669
0.038857621576403
0.111554312330698
0.271605098417121
NaN
0.305751022264036
0.0405840003505703
0.21321760209544
0.240382390809983
0.0494118616534849
NaN
NaN
0.0850074113271723
NaN
NaN
0.141189626007709
0.0340033833588079
0.0727965211360511
0.177833403460948
NaN
NaN
NaN
0.0848397128041437
0.314503310241652
0.0702428323327702
0.189842022975789
0.0396803387439821
0.151739930151183
0.128476798669635
NaN
0.0427669410318309
0.165620703294819
NaN
NaN
NaN
NaN
NaN
0.0525109118168176
0.0749502970136507
0.170222203323452
NaN
0.173935248263242
0.0330842423669541
0.162460121995707
NaN
NaN
0.216639947918189
0.100993400457166
NaN
0.165313672525708
NaN
0.127493898685024
0.175748075075595
0.0336332954352409
0.177959274297798
0.099830595241957
0.0814134802249749
0.146742998766966
0.142055101139164
NaN
0.299146771755773
0.0367064919518579
0.160173565824049
NaN
0.16091868381855
0.149657299974905
NaN
NaN
0.118972465678523
0.319930092911122
0.194528117147626
NaN
NaN
NaN
0.295758006957603
0.221157236642433
0.191805829129446
0.0692309766713743
0.213084390872229
0.0494909860957198
0.133804666582914
0.264618135941378
0.179662872125997
0.157049182843331
0.0329716896706835
NaN
0.217986103198793
0.197122436571217
NaN
NaN
NaN
NaN
0.0284646061731249
NaN
0.140503510178807
0.186940939770073
NaN
NaN
0.319999998471597
0.051691694497659
0.140705444150179
NaN
0.127408459448205
0.0394565364714617
0.0367456615268167
0.0321794669969028
NaN
0.162911510885549
NaN
NaN
NaN
NaN
NaN
NaN
0.259774757494715
0.144916710965834
NaN
0.156642268551487
NaN
0.134399293927214
NaN
NaN
0.150184354563932
0.218503111797621
0.0467246704036073
0.15183043769776
NaN
NaN
NaN
0.0809837173564802
0.0409017006122182
0.182241869159902
0.139824834137998
NaN
NaN
0.0734921752225813
0.0495493649781636
NaN
0.0332929858996627
0.148895034411329
0.157327729807713
0.319999903841265
0.0309353181386948
0.135189622977141
0.0342683035054854
0.180520373947674
0.174406629646534
NaN
0.120863741779311
0.148757904929801
0.137976190860698
NaN
NaN
NaN
0.077295167653417
NaN
0.152463727768205
NaN
NaN
NaN
NaN
0.113951208011336
0.0300041172449677
NaN
NaN
NaN
0.028284271247572
0.148197132500923
NaN
NaN
NaN
0.0291925629734631
NaN
0.183365349723414
0.196049103433422
NaN
NaN
NaN
0.192366417277739
0.205933153832618
NaN
NaN
0.316691914949088
0.132104776430509
0.289733371482512
0.0535289010361264
0.118884022540769
NaN
NaN
0.0282842712474979
0.0287436590454541
NaN
NaN
NaN
0.1598170130789
NaN
NaN
NaN
0.0814459299358467
NaN
0.105889680008316
NaN
NaN
NaN
NaN
NaN
NaN
NaN
NaN
0.152767932111588
0.047147803473251
NaN
NaN
NaN
0.119322893898344
0.312442231430139
NaN
NaN
NaN
0.279354761475741
NaN
NaN
0.316860855901993
0.237100777174682
NaN
NaN
0.163979579378133
0.104800350444527
0.0303871268257144
NaN
NaN
0.239261655658119
NaN
0.0573912428270071
NaN
NaN
NaN
0.238207989037222
0.231014381578873
0.208608793099623
0.126685225744853
0.175604685817419
NaN
0.178047716128204
NaN
0.20620180470145
0.125768355578639
NaN
NaN
NaN
0.192921627953726
NaN
NaN
NaN
NaN
0.191613365448576
NaN
0.124046649124516
0.0839797065275344
0.287408818014386
0.0282842713336926
NaN
0.132818772577672
0.114673794759619
NaN
0.237289874945553
0.151011195014116
NaN
NaN
0.0310418845676475
0.138529476985771
NaN
0.281378677657608
0.181786318083161
NaN
0.304559103411287
NaN
0.197342319112082
0.191340708229377
NaN
0.238290699383566
NaN
NaN
0.1260486136482
NaN
NaN
0.277629246237252
0.0282842712606919
NaN
NaN
NaN
NaN
NaN
NaN
NaN
0.0298747903846095
0.0676350351823994
0.281031016664298
0.251878809275157
0.143287178286315
0.241679143903288
NaN
0.0390977314437452
NaN
NaN
NaN
0.303049631684728
0.0446501241232132
0.301186310390944
NaN
NaN
NaN
NaN
NaN
NaN
NaN
NaN
0.240555099844786
NaN
0.231854510134784
NaN
NaN
NaN
NaN
NaN
0.216646125401412
NaN
0.18454638423458
NaN
NaN
NaN
NaN
0.183507499621171
0.202752098904795
NaN
0.195080699648434
NaN
NaN
0.197942117842254
NaN
0.134392423381998
NaN
0.032702900121313
NaN
0.189671514401387
NaN
NaN
0.145350324676937
NaN
NaN
0.267926023364202
0.174867004148823
NaN
0.216444450271289
NaN
NaN
0.0653731072310175
NaN
0.223788003867102
NaN
NaN
0.286029435906282
0.195842415999566
NaN
0.29302170003168
0.0468553572678457
NaN
0.23942080576307
NaN
0.136546693939609
0.0404349913149174
NaN
NaN
NaN
0.154007612376046
0.0970027840276588
0.0282842712474955
NaN
0.0320668247877827
NaN
NaN
0.134335772744487
NaN
NaN
0.0318163200504678
0.0617424317234554
NaN
0.229834089662088
NaN
NaN
NaN
0.0632868948034183
NaN
0.187837820539954
NaN
NaN
0.145658333126159
NaN
NaN
NaN
0.242946022068886
0.140741327076366
NaN
NaN
NaN
0.0282842712488432
0.159012622090754
NaN
NaN
NaN
NaN
NaN
0.0451696819378837
0.104419315589101
NaN
0.180824219754949
NaN
0.188622188398651
NaN
0.207824052898217
0.215616853497925
0.113117431889411
0.176737685564478
0.108851637968853
NaN
NaN
0.152234080442059
0.028284271247494
NaN
0.136110342747345
0.183414568880817
NaN
0.191413383982844
0.0316887691318567
0.168323122895956
0.190928441779452
0.267927767966592
0.0304098176252588
0.0301317224791092
0.188449218671585
NaN
NaN
0.11774635330482
0.204526991968177
NaN
NaN
NaN
0.12222975870208
NaN
0.0559944530749887
NaN
NaN
NaN
0.110707051159785
0.217628879632251
NaN
NaN
0.167345896385644
NaN
NaN
NaN
NaN
0.117413368321708
0.030152575625057
NaN
0.192706862824413
NaN
0.26018495846243
0.244507204719166
0.23282714206083
NaN
0.101630938577248
NaN
NaN
0.0282842713109818
0.0282842712476354
0.172255901554618
NaN
NaN
NaN
NaN
NaN
NaN
0.132341788213003
NaN
0.202721274564559
0.0575506333983376
0.175856459880626
0.0402109529124095
NaN
0.0909711697164308
NaN
0.152632878755463
0.206898868362769
0.100758072967281
NaN
0.0303871674523225
NaN
NaN
0.0307160355888961
0.141101064025016
0.0728810748276077
NaN
0.218149847319562
NaN
NaN
0.0684425162044323
0.0794275577029941
NaN
NaN
0.06243181151186
NaN
NaN
NaN
0.129772790291751
0.0716745602353837
0.130996137371517
0.114266899319265
0.262249868713494
0.226915087943587
0.0326551392413417
NaN
NaN
NaN
0.246538039928985
NaN
NaN
NaN
0.137722250470549
NaN
NaN
0.0381560014526903
0.214667785739732
NaN
0.310305194430403
NaN
0.1866079287824
0.161059819812199
NaN
NaN
0.13651481217966
0.0425649540092789
0.112539562975085
0.208958154773234
NaN
0.0506762385539982
0.0968671718954052
0.232060256247334
NaN
NaN
NaN
0.0994222719597009
0.201496428136534
0.136224314797153
NaN
0.212021047687213
0.241717477855669
NaN
0.0523923883946505
0.0497261931854068
0.231279873872517
NaN
0.108946354325616
0.121972863190286
NaN
NaN
0.131954323490591
0.249660758876138
NaN
NaN
0.0518386161026006
0.110634034244938
0.0336047656170215
NaN
NaN
0.266517447799918
NaN
NaN
NaN
NaN
0.0707082750654262
NaN
0.0943595192044906
NaN
NaN
NaN
NaN
NaN
NaN
NaN
0.0382838323208536
NaN
NaN
0.0757258795900999
0.157086619236328
NaN
NaN
0.0610747730136671
NaN
0.099457940168985
0.137821742325928
NaN
NaN
0.142369394015325
0.0540442925343785
0.197461387831746
0.0351271315669421
NaN
0.0816863422925655
NaN
NaN
0.04644922609044
0.0626467151402239
NaN
NaN
NaN
0.174590928992512
0.290238412789623
0.121497121482524
NaN
NaN
NaN
0.165617576562257
NaN
0.0406147630636586
0.0368704593243417
0.152755012002743
NaN
0.0432240781289509
0.0404791141146618
0.0511755807632759
0.187447757631716
NaN
0.138666993177414
NaN
NaN
0.0341764228336665
0.174110096416346
0.211788912740799
NaN
NaN
NaN
0.0723794967182832
0.0669536831500145
NaN
0.102102734917035
0.205777015599488
NaN
0.10366950160971
NaN
NaN
0.116282462221561
0.0436670412891644
0.111804481500618
0.05034147274462
0.062495876782578
0.0582638547761566
0.056552925449939
NaN
NaN
NaN
0.0575945791422813
0.149247950150583
0.210153442601219
0.145568229815841
NaN
NaN
0.0494611462871151
NaN
NaN
0.116002836140028
NaN
NaN
NaN
NaN
NaN
NaN
0.0307911646706816
0.205296027483958
0.144992442140606
NaN
NaN
0.210265057625306
0.122740541626569
NaN
0.152497460614031
0.117560955468171
0.0783612177438233
NaN
0.036631439231902
0.0736115743021277
NaN
NaN
0.217787671810306
NaN
0.123658189772249
0.139709093511697
NaN
NaN
NaN
NaN
NaN
NaN
NaN
NaN
0.139791709040148
NaN
NaN
0.0730821839450721
NaN
0.0366787762111636
0.111849111345028
NaN
NaN
0.0685971688042504
0.0324800313931799
NaN
0.188961846229189
NaN
NaN
NaN
NaN
NaN
0.208209207698893
NaN
0.283390533141522
0.167703706853572
NaN
0.125987896910519
NaN
0.107544534102504
0.0409052348061699
0.316498868383716
0.262200188181496
NaN
NaN
NaN
NaN
0.051688183072894
NaN
NaN
NaN
NaN
NaN
0.207321780650911
0.14516660422935
0.0404578579229799
0.303370917622459
NaN
0.134544589507736
NaN
0.174589181803853
NaN
NaN
NaN
0.262124344964024
NaN
NaN
NaN
NaN
NaN
NaN
NaN
NaN
0.129326730386887
0.18994394538668
NaN
0.165150388861527
NaN
NaN
0.0401560764760238
0.0349159390906842
0.157351554032025
NaN
0.0988603347128608
0.0445420453614176
0.192309885834093
NaN
0.0525340509959816
NaN
0.176020479563781
0.206418454512777
0.188639882331503
0.260328258663646
NaN
0.0965641563333851
NaN
0.0323321164560749
0.319004291288876
0.223073769177876
NaN
0.0465270851463997
NaN
0.107030108048593
0.113931927427076
0.193603212289346
0.204605741830961
0.0308504397284924
NaN
0.0555778329661659
0.128702957025432
0.103332834410448
NaN
0.285901703561094
NaN
0.170963725072552
0.193689062335104
0.27846556756055
0.240655470601332
0.237421539429891
NaN
0.170987901745846
0.195952200846305
0.150671658396059
0.0634958673829266
0.11934689543877
0.054587437482459
NaN
0.224831885390897
0.229156610042002
0.271182452392945
0.175347522140696
0.0390754577601981
0.0477313647527681
0.276935712338899
0.11570724813155
0.24069841189034
0.0557312473991032
0.0812579079485976
0.31759358099957
NaN
0.143927312196372
NaN
0.306437994879633
0.0621487085150633
0.129945168677088
0.197084573110199
0.184424243163901
NaN
NaN
0.232983334442791
0.274274792637893
0.294704860893782
0.159748917178643
0.251400612692483
0.197584902414282
0.0438564540519035
0.205179818693137
0.169294374967479
0.150746776074608
NaN
0.0988063786368339
0.2847172269869
0.30653916426861
0.260164135327697
0.17147828460561
0.0282842712474938
NaN
0.162826978931488
0.0635556206736111
0.0308126357925162
0.106266847868451
0.0419173515575899
NaN
0.108165878181822
NaN
0.0282842712474941
NaN
0.199758632123338
0.123847387610545
NaN
0.188191739265553
0.245917024711674
NaN
0.0282913629593112
0.135411027319412
NaN
0.0310165479448503
0.319999767022658
NaN
0.211585909752338
0.180242567868682
NaN
NaN
0.0592735338938475
0.134735634958254
NaN
0.205415516729191
0.156484412730396
NaN
0.0660222857836907
NaN
NaN
NaN
0.105673304108
NaN
0.0405141382211591
0.293606067389216
0.0975458634525319
0.0645044815554836
0.203908356553962
0.125554366600582
NaN
0.0958949483669379
0.162487913223458
0.0983544892378769
0.148243889402777
0.219857868272589
0.0500339251354911
NaN
NaN
0.112163773559936
NaN
0.124924610426632
0.221718999035196
0.069727796780126
NaN
0.0658701752599299
0.0920697469040814
0.146573277219846
0.0661357020107102
NaN
0.120683392140006
NaN
0.282618830242935
0.213139693131988
0.159271943019657
0.160703802365448
0.288369349633708
0.0793996256627261
NaN
0.237485434026668
NaN
0.0812028438514868
NaN
0.237810908146462
0.0687041612001475
NaN
0.098484774464566
0.239336647896204
NaN
0.0983931593670373
0.0399187246455737
0.0655704662893986
NaN
NaN
0.0395982950061757
0.0911868846332823
0.209504703743632
NaN
0.256912649004039
0.0939930114109153
0.0937003756214675
0.140174598634917
0.247304992540303
NaN
NaN
0.0408642961070481
0.0457352646769781
NaN
NaN
0.104067161038478
0.232979841785787
NaN
0.0282842724970158
0.198223334780226
0.286123902537871
0.0452687426021942
0.0282842713075436
NaN
0.0391394900554541
0.271595919610255
0.0709127059645673
0.123542566309937
NaN
0.0297329766212793
NaN
NaN
0.0623793814428099
NaN
0.105655187620007
NaN
0.206224900256253
NaN
0.0536382316194984
0.204223890364414
NaN
0.0282842714042915
0.130446827682871
NaN
0.108643223230898
NaN
NaN
NaN
NaN
NaN
0.213689183686025
NaN
0.0703758186985869
NaN
0.240224442323478
NaN
NaN
0.169229221581406
0.098122735351095
NaN
NaN
0.0396859232025004
0.126472954823945
0.16707979003839
NaN
0.245583612565203
0.0648501237159674
0.139697717260746
0.240298556795746
0.242045204916879
0.303470554247593
NaN
NaN
NaN
0.199070617695117
0.0553848550374182
NaN
NaN
0.190313425169661
NaN
0.234525034500915
0.0759525191242259
0.245004235003307
0.0282842712474977
NaN
NaN
0.19515712917767
0.140736479973959
0.12412337271353
0.31822620248646
0.189944041174899
0.309413628225923
0.173121596572297
NaN
NaN
NaN
0.283266474390313
0.238748870842106
0.27587770557786
0.0603450961490148
0.199889620926314
NaN
NaN
NaN
0.232085889456974
NaN
0.191358385449371
0.2766130480646
NaN
0.166563153730551
NaN
0.0941641922591199
0.0834740374799201
0.0541466442310222
0.117331281873657
0.0884527805001087
0.138228697219885
NaN
NaN
0.291094243620737
0.160592415700058
NaN
0.0491776149050367
0.0860548344985065
NaN
NaN
NaN
NaN
0.0903034918256997
0.0309392975988495
0.0655915124153679
0.172772011961283
0.25465513528387
0.060778556827712
NaN
0.15584032711972
0.137840252590552
0.038043997067846
NaN
0.112127193480742
0.0333223473520986
0.101488520922626
0.0508616001189427
NaN
NaN
0.0318185016849582
0.210237227767221
NaN
NaN
0.0623090882492419
0.225131489444903
NaN
0.262340544032215
NaN
NaN
NaN
0.0373013828974527
0.0591569371815576
0.268498746073914
0.29650985275224
NaN
0.0977908239682339
NaN
NaN
0.319588476627851
NaN
0.297100066521955
NaN
NaN
NaN
NaN
NaN
NaN
0.124694429716322
NaN
0.042044546173392
0.0586199680836708
NaN
0.172751427235211
0.264849849599505
0.278547645601361
0.284094259065881
NaN
0.302613346450237
NaN
0.275450958701485
0.139138292000895
0.312961939986095
NaN
NaN
NaN
0.307248474527737
0.215299909589835
0.315656927159152
NaN
NaN
NaN
NaN
0.19127629791609
NaN
NaN
0.0319310189047849
NaN
NaN
NaN
NaN
0.0549320854659042
0.250394680870084
NaN
0.122365967166903
NaN
NaN
0.183935498855933
0.262245482219332
NaN
NaN
NaN
0.127497953947594
NaN
0.182261763967297
NaN
0.0661531894375911
NaN
NaN
0.20039145209973
NaN
0.250893483913141
0.152370764420287
NaN
0.274137036278888
NaN
NaN
NaN
NaN
0.241043776524423
NaN
0.133664400972537
0.0822830556177086
0.0934062159502377
0.317781190260833
0.0667577131715848
NaN
0.141571248299586
0.050167405675588
NaN
NaN
NaN
NaN
NaN
NaN
0.258158684010486
0.237809453025515
0.0483817405091617
NaN
NaN
0.216933823493679
NaN
0.23713578171498
0.245333724298959
NaN
NaN
NaN
0.319999959413237
NaN
NaN
0.250186144614239
NaN
NaN
NaN
NaN
NaN
0.102433507893063
0.262052936464505
NaN
NaN
NaN
0.255428240932963
0.0317521783468865
0.08542261425279
0.0450533470467885
NaN
NaN
0.24837705508306
NaN
NaN
NaN
0.0710555657189124
0.0326239255885842
NaN
NaN
0.121130982009782
NaN
0.195163459142037
NaN
0.23366022729827
0.283367891979197
NaN
0.295803662218428
NaN
0.174231877990955
NaN
NaN
0.17211386204425
NaN
0.31944589549764
NaN
NaN
0.224712365959104
0.23296076881331
NaN
NaN
0.262475714510695
0.301208930089369
NaN
0.112203312343251
NaN
NaN
0.311255344914879
0.182020789510086
0.288407860501146
NaN
0.319429769853104
0.0906097623476411
NaN
NaN
NaN
NaN
NaN
0.190222748845299
NaN
NaN
NaN
NaN
