# Supplementary material for: Diversity of spatiotemporal coding reveals specialized visual processing streams in the mouse cortex
Source: Nat Commun. 2022 Jun 6;13:3249. doi: 10.1038/s41467-022-29656-z (PMC9170684; doi:10.1038/s41467-022-29656-z)
Supplement: Supplementary file 7 — Source Data [file 41467_2022_29656_MOESM7_ESM.zip › source data/Figure3D_AM.txt]

peakTF
1.71191264164238
5.90783922988566
4.20101275404955
3.27212872965854
4.05843585535158
1.88650136520576
1.09342887687381
9.65366002139502
2.04786992455781
12.9325217340007
3.01230897652421
15.9999999998716
2.38883225612248
4.04493606050088
2.84160757681011
4.33573328356957
4.92021880997478
16
3.32813442148593
15.6391360210628
0.500000000000022
5.54392015170315
0.806091803833566
14.1593834052867
3.06614748988357
4.18798187255434
2.72745712941429
8.3379986604584
4.32298873212358
0.500000210845901
6.30868232872873
1.78134801246624
5.05844943625234
3.90310604260824
0.500000000003698
1.86838539538941
6.61220185130879
16
15.9999999999444
2.30581737123911
2.03502620950359
14.5112405023781
4.29167899849853
0.500000000168568
16
4.30139170819134
15.9999987044637
16
9.27126177702095
1.00679499767894
2.29545006121104
1.34623848616437
1.40224172322784
16
3.8822415009887
10.6970165254302
1.15042696533405
1.54893760550213
0.500000000000029
6.28805982381056
12.5115715330455
9.36271354431115
3.05156315627021
2.53885138655481
0.500000000000022
5.14699155197303
2.59457319424146
1.26158829019645
5.11851593068213
2.23767602960816
6.62067895901858
16
2.25212186828055
6.46224519535265
0.936655041129228
10.9242046183982
3.10548232866032
2.77520064493856
0.755125891831875
5.3453080442714
3.24098870760295
0.567077812414305
0.649809126725533
15.9999999500422
1.16920921050674
3.47550426574019
1.62310182485664
16
6.33257230436505
12.0924027641305
15.9999997772467
0.651675475405677
2.53230651427923
1.16364500144701
2.10102808698602
1.62545702313127
0.500005624746145
1.49338686055372
16
0.500000000000043
5.6769033075317
15.9999925527641
11.8199149092744
0.500000000000336
4.28027598678379
0.500000000000022
1.08054011576996
4.0750744264113
12.0611832346394
16
15.9999999989777
0.802997539034329
9.02147827228772
11.249909272057
3.12982581442094
4.77269828460606
1.79982282361858
5.30993323513428
1.26963029570182
5.24379316867242
7.35676270571722
15.9999999908346
6.43716902689594
0.815404104239467
8.4460638190941
4.64365506651598
1.02870036889593
3.52070773858869
1.65663000033484
16
0.500000017838834
7.53480737117313
9.43450920231194
3.92808896022041
6.48142797958876
4.03571373640083
2.41484361132775
0.500000397591536
3.39638818252483
6.97398446383713
4.3588340093702
11.2186117038928
3.50313886251175
1.00408135722839
1.29866755465306
5.15992509080314
5.8663055529521
1.88058593553069
1.46650808691687
6.072093212974
0.500000000000025
4.9718128228227
2.24557634229079
2.2294459501413
0.971133249587277
16
0.912898911007122
4.2737547778348
16
16
4.25129247228733
16
2.69763218582079
3.44868891900204
2.01712583191797
1.57246431771114
4.66868859173769
2.11740240161908
1.39293221602916
3.63104072154002
6.69988710026964
4.28199650130944
0.978809375248797
8.07546015840912
3.63265079803199
5.92999402803821
4.50351002726987
2.6200472708364
16
3.49512611766841
16
2.63986941801021
2.97916087811582
9.69773088261077
2.6664732372416
3.3459039897203
3.00509732461645
6.8190603040104
15.9011911977421
1.53418920257155
4.88304153932186
1.61105602568424
3.95003812371434
3.71896841715324
3.99881855868441
6.51276581825076
16
11.873258938607
1.69002796888145
0.651052847028873
2.15140586706513
5.526141679385
3.35246774385706
7.01875145990941
7.98437478938473
0.550434551907275
0.699631012177157
0.98824706568382
4.07111503764059
6.87069898662711
3.80851137527662
9.16331141623857
3.04520364150851
15.9999534970012
1.13925906989493
0.500000000000155
2.69837104626551
3.31395988188943
5.71478178197323
0.500000000000023
1.36900277022077
5.60253856106783
1.28464362592112
0.931998595777078
16
0.500000272953473
8.39214424517911
3.28596825038648
15.9999866834421
1.5277851582941
0.992557224160787
1.49176857861125
0.500000000000026
16
6.31342279821719
15.9999999401515
5.43698402031466
16
15.998779377519
0.644395719880922
1.174256995698
0.50000707034848
3.95211772119165
15.6260101861941
15.9999999999999
0.865594508316139
0.500000000000022
16
2.67975441697008
0.500000000000022
0.500000000000022
2.69627528890904
2.85781696641062
2.12356993000929
2.64556011593747
2.87701006438826
1.7322987405161
3.27760134781873
0.929029691218476
6.46737923323184
2.65830073973193
16
5.56070774255552
1.28401695279909
2.9104838536278
2.99613002428054
16
1.87875172169223
6.3991592459288
3.32810089260022
0.500000000000027
0.836233915225811
1.70278181087814
0.500000000855376
5.75680718053049
4.18366662622067
2.76865873702133
2.7622150189072
6.89052650420258
5.76155247470255
2.36310314534337
5.74540251550117
3.51660475892721
16
0.997003359397099
3.16999143663974
4.69262348873825
7.11210469781711
3.84184858819107
4.5822005153491
0.500000000078964
4.46823729041993
6.53603910573518
4.14533655960266
7.00781667104926
3.72769532335338
0.500000000082684
4.04328450768871
1.35747022925389
3.11737219800839
2.59392763270005
3.51807017791954
6.56860881160919
2.96925914473108
0.812871275317275
4.32640349476419
0.675147910634803
6.40001451108383
5.2097590196456
3.21174958211028
4.8143722998594
1.10540006797563
1.97860331226897
16
5.05504135025224
5.21874628730232
3.34821233364386
16
6.369529431557
7.64720486725664
6.35055612864577
3.11566546840397
1.77208342875856
0.566596829818072
2.63893217611693
3.29148357044232
0.500000000000022
2.49408157716905
1.12843203314987
2.69627155882948
2.69299087011798
1.38544815293197
2.93414191338606
4.01533769205184
3.68992555147405
4.16930898242353
1.47493811528276
3.32257849173368
2.28557912966217
0.956159427902491
4.66029814495307
0.500000005296755
10.5892040667848
4.85849827309785
1.91894036878676
1.10998762357132
0.973533605093112
4.75866568367645
10.8783003594406
2.82941591212154
7.15749226896213
3.01427305602562
1.0016105320743
3.20385477191907
0.716690961907253
6.36598604021679
6.26602624733464
16
0.500000000000022
16
0.510684696754266
2.57639036692811
7.87385496354393
3.19228682659916
0.50056635301992
2.00516810591176
3.41553056838096
0.500000000000022
4.51703606355785
0.886554513982252
2.99459537824101
11.4492022463016
2.96577180738249
2.6790137176012
2.6295812157623
4.92566569670749
12.5154657753918
2.81229861399408
14.9744170368056
1.46598083529657
11.3111676654451
11.6819662943459
3.43860271927576
6.03538267279716
3.08874814034751
1.24892366793543
1.16545450375755
2.03504756137173
6.74792063672623
0.878064446251787
16
0.57760890039299
4.65008023945333
0.518894018655916
0.500000000000023
0.8664175096855
8.6369293422392
1.41363720126616
2.32701375079119
4.64805734919116
3.06137128181991
3.29802927396885
3.28118315900534
3.95515051106249
9.31377564547925
1.54626256108651
3.85833178486252
11.4307040851362
0.978000572489049
15.9998859231557
3.27189114903857
4.79621960556277
11.7281893062261
2.9947770911156
6.22601665435466
16
3.64187994484265
15.9999827002261
4.85899526368776
5.23943247643402
0.500972938098279
1.00572950055129
8.07000785537507
16
3.49178693038461
7.83781981981605
4.74248760852435
15.999999919417
7.66411383519126
5.43663277889257
2.29104393575939
1.60900941825378
2.14732759745854
2.84010345250891
0.624647575569285
2.88348278407548
1.26367985973279
2.75535333233798
0.60527225180947
2.43108024864947
5.0470446741248
0.500084992919765
1.28989864122189
4.10710073712335
4.29197011726154
7.42559631154212
1.64801023909276
9.54653784804837
1.10675676588379
16
0.500000000195377
2.84031291305835
5.98198014239502
8.16681717616518
0.897709648389748
2.78277083911043
3.45597112204993
0.908836368484221
0.922837158532018
3.38000594598872
4.32052616620627
1.86012008439141
5.7129205852268
4.37909112998709
4.88610815062214
4.61016351436004
0.500000000000023
0.586670448790133
5.10861884274742
3.47699124138595
2.75327939969744
3.78788521487907
0.500000000000037
3.25301209602007
2.14584964361552
7.81948315378428
5.90418061177155
5.6705782956084
2.53213457661792
1.41370546225475
0.50000000000003
0.553000155587534
1.087408195313
4.29438054475012
0.740013074537374
2.69460809302667
4.01018864957289
12.352573787889
4.57588774469722
1.75252003619497
1.2125781911089
4.80156927366439
16
0.69679891460157
0.500000000000023
1.0860134782725
3.96995646194236
0.50000000000004
2.73183823107982
9.69012893032044
0.549448057413333
0.500000000000022
6.26900656441035
3.53747311717516
3.3117019817092
3.68413800632242
3.32234304131658
0.897116038480248
0.500000000000023
8.83972317967206
1.31903830785451
10.214498952521
16
1.43886269649845
2.43357989239786
2.36132880194697
0.500093791747325
2.96339367477856
2.4277316430219
1.18464639399703
0.500000000000022
0.80936356713219
0.50000418857923
4.67428047007918
1.16425485528509
2.4582658731351
4.38976979825888
0.500000000000024
8.89657646141887
0.500005509108324
3.80372257205073
15.9998520867105
2.2877916158745
8.52845679317466
13.5560266173437
0.500000206084004
4.36942485795623
9.78787003446398
2.76834949212152
2.82670717097325
4.54502244717749
16
6.87999382752083
1.80451238880883
1.62931259840129
0.500002154425608
3.5605015915118
4.2243835721991
8.10223831545527
16
4.4604623423665
4.61770455478903
9.4854338923537
2.8065739655753
0.981395564013907
6.23426110596079
2.31353260405601
0.643834607260122
15.9809005487385
0.897432488002198
1.73863080566997
0.500000000000032
0.816029621327479
3.36735457596085
1.20259458791286
0.516161349334351
4.36486817730069
0.500035177877734
2.63535944744434
2.30882410053663
3.64643900847769
1.90015759352571
2.06065101757645
2.54887687391161
1.97136644119865
0.639117296286896
1.0071750469974
8.06683522130961
1.97958253124137
16
0.955648084197504
1.28033825639768
3.36481356994083
3.36327605933419
16
15.9997849499748
5.02573836527981
3.15972502584509
3.98874031049463
4.42805021511881
4.60283974541043
0.500000124529979
3.5316781543722
15.9999977326338
4.37311926937759
1.87271189923017
4.88901809886939
5.6177664849658
7.17326535053499
5.18354595726487
3.10964352953956
3.20039133753354
5.55984410955168
7.49270331490756
8.7322939331177
3.45556435736688
15.0041216134006
3.89386037464874
0.986212012452004
14.9626724916374
2.95340567261493
11.1604668605734
2.96917581699444
0.929991579048537
9.01340542996512
3.21584696265213
0.50083807842293
3.4639227719721
5.46454552074442
7.54397182066655
0.88338997710575
15.9999999873485
4.57118977343618
1.01650793535866
2.33378671039008
5.67565191538552
4.78286371612425
5.43972721040186
1.53609520873426
1.7543042174418
1.7543042174418
4.7849535341401
4.26214138224481
3.54132091872554
1.8175862069792
2.90995126718406
4.00151779317667
3.90747779070118
0.827373316754745
0.500000000000022
0.807592228672896
6.648321257632
5.61492029418503
10.5136551370608
4.03278032870957
0.747019483585482
1.9273292141397
2.15057524295922
7.85305727304921
0.500001104426543
6.79406248187258
1.61880672086704
1.18366780379514
1.24166796426973
6.18100439039545
5.36662981352878
0.994091279676115
8.68955594993778
14.9695743549685
6.7497769680911
10.165178378279
11.5469125261113
3.73773757393948
0.934830032390871
5.69250240449895
5.49803396660882
2.32375776852228
9.15751932048396
4.33660427655169
2.40813714323827
0.532356193112387
0.500000000000022
3.56839241788173
3.54229741081553
2.6948526107794
2.76873820191793
4.84630255924398
2.07659987055398
6.79273367734624
1.95695390915831
1.04842330036986
3.02769710863948
0.500000000000024
15.999999999709
2.04200243420334
5.63945340093716
4.72024867065955
10.9330790729843
9.29684593797348
3.21400967813371
3.21400967813371
3.21400967813371
11.3811599103002
5.59033149920661
7.36898229767385
3.38600270892748
2.44771603353435
4.15286056411123
0.887063039534403
4.33320959020999
2.92024409885607
1.33268492511453
1.94995035971614
2.62649331194186
4.10726310718216
3.81477287593739
1.19285576284149
1.09923331881323
5.11485830256999
1.02709612811081
3.30608212310862
0.8629732811919
1.32440696670035
2.99627457165431
4.05900965617977
3.74315007372418
3.06507292374216
0.752947982933162
0.832234874978185
0.500000000000023
0.500000000000023
4.62755622797076
5.02826267554431
0.904497823637547
3.90028900574256
0.609568559746473
2.82699821575738
0.709338994668312
0.986027341925976
5.17653836562861
1.71072160002919
0.500000000000036
1.95400206478825
1.96114349141071
4.23633583705167
13.5625944949565
5.1215424581405
11.1640789798089
3.21204837533194
6.00805568903986
1.7101582228831
3.04529829068729
5.24631341500257
3.52495688928478
0.739387299140204
0.500000000000022
0.772211455856312
2.82025596742817
5.74327255772835
3.17113851991591
0.737728789465923
1.29493994992546
0.740289098315867
0.573978354521043
2.21452736523564
1.86671135215601
3.07189912868289
0.500000000000032
1.94057883140537
0.500000000000025
15.9999999999209
0.550452112964823
1.5601234857637
8.61156958868751
0.500000000000022
4.90843411528586
8.55176173148121
0.852190691469956
0.920980035479329
3.58287943099166
1.5082815739043
1.46121942984589
2.80415472713766
4.2048969681679
1.39063140756395
0.500000000000024
0.500000000000022
0.883984756802137
11.6902558355185
6.45478987958957
9.71110998650819
1.02613163953553
1.00910331408406
0.500000000000023
1.38665623556855
9.35669083621637
1.39522396128615
0.500000000000022
4.05152125677027
8.3353684618881
5.60332569740293
0.947186170281332
5.13434660366554
3.93572675489756
7.82705925460415
14.366130220332
3.14527374815067
1.72434973608114
4.26656856295888
5.68673839120943
3.99281813469826
5.13582493311093
2.95743666668908
5.0523912878752
2.90811083060577
9.31519926007045
8.50872424057249
1.34706600090046
0.828637309022728
4.11664062636551
0.500000000000022
9.15522536208799
2.12084719635725
2.60878974065701
4.52505516661488
2.54933471038005
3.27537339051631
0.500000000000022
3.63505876085608
4.61878149347446
0.598702636034729
2.90646223239912
6.12733313142147
0.500000000000022
0.500000000002418
7.3801942520989
15.999999999993
5.65016454149249
4.38396051224449
4.10657021837374
4.89737892269781
1.92429994355922
4.77121732928226
10.6463050870768
2.39965517703363
15.9999999999634
1.74948375260083
1.73223066711966
1.72170963962967
3.43393289178597
4.55238782057599
3.44860243806487
6.63161747552915
1.51673727205316
1.88611321784405
2.28599437401515
1.94855054762037
6.24454513991476
3.92647370323795
16
0.500011731988836
15.5988237914629
6.58430310711421
3.57530869711018
14.754394676869
13.5379724541689
16
15.0118320194818
11.2852539555752
0.653207902601747
1.44286232463973
7.78168751692491
2.55613722008685
4.95764334486709
9.34589644923607
0.500000000000022
4.03443717729319
3.168224731546
0.500000000000022
3.5080879013932
3.18678454625533
1.45139041512682
12.0480120184142
1.21964691500978
15.9999999970159
7.00906622863615
5.19129299902257
3.86693925795254
14.1327631043084
2.47019262784014
7.67475528253477
15.9999999999997
2.10878527586642
9.46162380017032
1.56595772422617
1.79567787695562
4.51988201705744
2.37329664057195
1.49844099433194
6.3171196780508
7.08509766305648
15.9999999994458
0.510044273209129
0.500000000092045
15.9978872933831
1.26481312778684
3.24315205237678
1.19912048728009
2.97986815128904
2.1003026501148
6.22685139443387
2.17490280892468
11.7699785702253
1.08310441589466
0.500000000000056
4.18861067017547
3.63953665694784
10.2150173172885
7.31845388734378
15.9999999999924
0.500000000000022
2.8393548087715
8.78186595972899
2.76814019956474
1.81938314744664
7.9278180530202
16
1.66350339275523
6.87401410775187
9.96466293320538
2.62459845984066
3.43389771279114
1.14878273396965
14.2177131251122
2.78749064013443
15.9999999941946
15.9999999999434
5.50325235196304
3.73103590340109
1.97000828396153
5.37247549471674
3.12890764362292
8.39571553677245
4.96533919709309
3.13356416235343
0.500000000000041
3.37348341453671
16
7.11216019496589
15.9999999999999
3.51659878757642
7.91037326187443
6.71829661263999
16
6.17372769660125
3.42101028235983
4.53411814982331
2.50676474377894
2.36873735946708
2.75870901559087
2.77204888278383
1.93361979315523
12.2102845459418
2.26441294905789
4.14373908851444
2.66215175159985
2.33830287627565
2.03210345704383
7.17889763883337
6.75145331645836
0.916916861508952
1.48382060204768
1.2937128008965
10.585933005326
13.7205983060831
5.74945047897242
1.56878957822234
16
16
16
1.46996397228015
7.72742704211312
2.09567502195423
15.9999999999997
4.18617681498626
5.65415263963479
1.75689174099769
2.45576755957176
3.1952948541181
2.86367797764637
4.04381453387346
2.22304715535518
15.9999999951273
14.1027905301139
7.94567524493723
0.500000000000022
6.99394634409484
1.67184844942923
1.52664398804851
2.39592977521594
4.62459509996816
2.02354783923
1.68768250656569
3.77552590210954
3.39051451143467
3.65908735868274
0.542229042370654
3.61545100212716
4.77589357305815
2.50736715946202
2.87735573854737
2.64899869275745
4.41245548550174
3.80727772046603
0.721317779788821
3.44659869386537
16
0.500000000000022
15.9999626031317
4.41966879365447
2.93102583386565
0.500000000000022
6.02912207001977
0.500000002079169
0.500000000000025
0.500000000048123
4.00559920473165
16
0.500000000000022
16
0.512845415721031
0.910888406571257
4.8347236769072
0.500004211066517
2.65323915793316
3.23992239698873
4.56301357563632
3.54875608393408
0.500000000111201
2.93057645007214
4.28967622689652
1.72669086562595
7.19274704248329
0.500000000000023
15.9999948799129
0.500000000000035
0.500000000000022
4.68051916490549
12.1837452561461
5.3335985484334
6.69656208444473
13.6566992133822
0.525972768015145
3.40992035963114
3.09003361967344
16
4.22575885799035
0.500000000000023
3.3228082944476
0.500000000000023
4.36535062263663
3.17877992378786
3.04039904177068
1.94750326976764
16
3.01802672334152
0.689111755419157
3.11212688717602
4.94409150734768
8.35889899021233
0.7288985318449
1.23992327974555
0.679729294342848
1.84422777217423
0.500000000000314
5.6190556909895
2.66488833533772
0.500000000000022
2.605959252807
0.570511459701001
1.67929160282183
4.40470142465314
1.71883240479152
0.910321115460974
1.36147946550336
5.44800149595907
10.9426036005303
3.50170028943159
0.623769307420844
6.55236792918253
1.95543291671497
2.93819931227348
3.12963473120797
2.39112960018447
4.0488772805343
2.5510459202476
0.500000000002081
2.36854957671271
3.77249077372305
2.78518784556466
3.44576174535663
3.25786939497502
3.76916052445647
2.72131228974711
1.05875131106759
5.67822672088494
3.97965981964401
4.56873764373182
1.0914827312621
3.34414143261324
5.22357338900281
3.51049509365712
1.45412009583816
0.500000000000527
2.63777609002878
2.7876632384073
7.94480751130951
2.09672765425502
2.51274183273221
0.500000000000022
3.65986977122834
2.51187959000683
5.90327015213092
1.85680945302858
7.4435749035659
5.30458285899494
0.500000000000022
7.14651809372329
7.84494465127526
1.23554496485846
5.16009596616387
2.68133308151993
2.55528112367646
1.46416474497716
1.8299402809829
0.678574490807399
2.56583492929674
0.669383788273961
2.21429696112465
6.88866175692806
8.12438950948078
5.54003141393042
0.500000000000022
1.4256768032612
5.10753107889275
2.06239490892957
4.05053255627067
1.91805254862001
1.3826954118802
7.48869798819484
2.97795816729016
4.04147466834168
5.2189613756613
1.02633034328752
2.24845001378631
3.15991411714235
6.32199075403333
1.87265444488001
3.00179852634639
0.500000000000035
2.18570329585027
1.14543870270129
4.12175138212111
1.22106257624341
2.2037599922306
0.501104191561141
2.98095042726134
9.8329693866659
7.75006418652098
4.59990633080908
5.65470382433062
0.500000000000025
1.04695853944457
2.8114211455653
3.38918018983147
4.39497047448008
2.32801355169609
3.63076176279614
0.500000000000103
4.42030895202429
1.25268342571976
1.42814426557222
0.500000000000023
0.500000000074119
4.72866770314975
15.1045758472204
2.07860665032677
6.83605912906108
0.800890478168296
3.03615235783976
1.12798957014789
1.15164713810739
0.509295791504533
4.39147963607261
4.89311640528774
4.101986017463
2.37244719739679
15.9999999999998
0.84590768433981
0.733945624616222
4.21757080526434
7.73156135752597
2.0235543167316
2.37852145645926
3.62052686425068
4.37351917836255
1.82555599502557
1.64913100533806
2.11140987886942
3.4152939166194
2.9643229431615
0.500000000000022
16
4.4942111474633
3.14539020782508
8.88352651656451
4.30273933089254
0.500000000879622
11.3950890519718
10.2329096583429
5.1466046306383
2.33288675076753
2.30818042401059
0.508714207919664
5.27662027269953
1.71721747965245
2.46786490358005
0.893598631735108
4.534497801994
5.95133329059587
5.41870784915508
0.541428067663766
5.19762455750627
1.13437609726618
1.62322262106189
6.70747142315492
5.05228069836198
4.26802399301385
2.5794078857951
1.56949007572287
0.500066094344306
5.1188162838431
5.62241042575144
0.929233254355032
3.07069147765192
0.912343803300518
2.3999668959897
7.011045338118
5.65434244068141
0.500000000000022
3.22256051573715
3.49506884088817
2.40361766186458
16
2.70161834871698
1.06438479850608
3.82619322359052
3.73849729859093
5.93374294066491
7.02455488764603
2.56848331778233
0.500000000000025
5.67342975766968
2.07141278075343
15.9999996106211
0.584076193882675
4.23538105402384
0.500000000000022
3.87085198613624
0.616501756862868
3.27848008798187
2.37037904043218
0.613813206410472
2.36173017565203
2.00701213075315
5.13397757496393
0.762743703991285
6.37047105282492
2.01764815447317
7.9517644559762
0.694889273376176
2.7514481694267
6.63058686720957
1.80892723008712
0.527905054673015
0.763238183173957
0.96499313872952
2.80898373675515
5.14352030648461
1.48946344408967
2.05420283962465
2.58711301516382
5.95817195623853
0.500000000000022
3.6678982353322
4.08979510248915
2.94729274599541
4.35014096866235
4.19777864984623
5.24009339715802
1.91348949656017
1.97168688112058
1.48200749083857
0.500000000000024
16
5.64971705097722
2.73044931940195
5.4052675783039
0.971881770802859
2.5026458584512
5.16896582650652
1.36684821126626
6.97646783660801
1.83033471102274
5.3751804866133
6.23334435003012
3.64452475508131
0.967466346807022
2.26861757868715
5.05422602853387
4.50074991036944
4.2274026932798
3.51268014832894
3.72731208742741
5.17673187732446
3.49577492370441
4.12953988612272
3.84995046243372
3.29052881413101
8.02333380722417
5.15199320992121
4.88615664418191
5.0801369888377
9.3049182836719
0.509945965566228
8.68779525961297
0.500000000000022
3.33910821540295
8.21181607629243
2.25476673850675
6.74958622824549
1.75669783281936
0.565423146276431
1.42505241558917
3.74840489937041
3.53950818998799
4.47399209664286
2.13273342836291
0.871467604291507
3.75984190018814
15.9999999999999
5.38585287555227
0.500000000000043
4.99029885428861
0.500000000000022
2.55035499702641
5.41218088079271
7.09003103394502
