# Supplementary material for: Diversity of spatiotemporal coding reveals specialized visual processing streams in the mouse cortex
Source: Nat Commun. 2022 Jun 6;13:3249. doi: 10.1038/s41467-022-29656-z (PMC9170684; doi:10.1038/s41467-022-29656-z)
Supplement: Supplementary file 7 — Source Data [file 41467_2022_29656_MOESM7_ESM.zip › source data/Figure8D_similarity.txt]

V1	LM	AL	RL	AM	PM	LI	POR/P
0.643311541905217	0.322825562448109	-0.20167256422533	-0.401942388120192	-0.26261604083402	0.164519669870303	0.355756829955595	0.21615510139991
0.322825562448109	0.61647264886491	-0.0397887515378501	-0.427200536275924	-0.0726676927877853	0.236900417280361	0.298323557186436	0.140650863038121
-0.20167256422533	-0.0397887515378501	0.794722732977295	0.677849112598551	0.667877085438174	-0.586163680567831	-0.473768284907162	-0.553417344919414
-0.401942388120192	-0.427200536275924	0.677849112598551	0.897498577097701	0.652393093241936	-0.67469698460036	-0.618724384581964	-0.584993166793289
-0.26261604083402	-0.0726676927877853	0.667877085438174	0.652393093241936	0.875194158793414	-0.524269584842809	-0.304819558472418	-0.459067108099645
0.164519669870303	0.236900417280361	-0.586163680567831	-0.67469698460036	-0.524269584842809	0.808531838857898	0.446171493844904	0.428806561707401
0.355756829955595	0.298323557186436	-0.473768284907162	-0.618724384581964	-0.304819558472418	0.446171493844904	0.775283786797561	0.661383091636891
0.21615510139991	0.140650863038121	-0.553417344919414	-0.584993166793289	-0.459067108099645	0.428806561707401	0.661383091636891	0.799254353226756
