# Supplementary material for: Diversity of spatiotemporal coding reveals specialized visual processing streams in the mouse cortex
Source: Nat Commun. 2022 Jun 6;13:3249. doi: 10.1038/s41467-022-29656-z (PMC9170684; doi:10.1038/s41467-022-29656-z)
Supplement: Supplementary file 7 — Source Data [file 41467_2022_29656_MOESM7_ESM.zip › source data/Figure S5C left_AL.txt]

lcSF
0.226271231938855
NaN
0.104041228057867
0.0774943838632594
0.0370988020372376
NaN
0.0377426190238831
0.0328318610198614
NaN
NaN
0.0331676360399651
0.223510757958615
NaN
NaN
NaN
0.0307203366058552
NaN
0.0578851506008418
0.0610662337012118
NaN
NaN
NaN
0.048396332139096
NaN
NaN
NaN
NaN
0.0256825045748711
0.115525115009034
NaN
NaN
NaN
NaN
0.0481307975994072
NaN
NaN
NaN
0.0541999972831096
NaN
NaN
0.0769555810098303
NaN
0.0405128578692049
NaN
NaN
0.0448658913328588
0.0588819907724847
NaN
0.0533213757521756
0.142918121433138
NaN
0.0353166929297287
NaN
NaN
0.026544678727371
NaN
NaN
NaN
0.194780028339858
NaN
0.0550825758733508
NaN
NaN
0.0404877045514365
NaN
0.142878060073272
0.0238242427405109
0.0408718699345338
NaN
NaN
0.0328560922064022
NaN
0.0318154799126765
NaN
NaN
0.0321285127855266
0.0284390089590017
0.0362964741972334
NaN
0.0280342568995529
NaN
0.0447700074208392
0.0278906442779913
NaN
0.0296726673704001
0.0565312148405498
0.0391602121223264
NaN
NaN
NaN
NaN
0.0431177589921561
NaN
NaN
NaN
NaN
0.142267036806358
NaN
NaN
0.0203010652900517
NaN
0.217816662485715
NaN
NaN
0.0966991915295033
NaN
0.0271297221701362
0.0247651853573191
0.0543039618765625
NaN
0.0261822065033577
0.035622476211712
0.0508410099765731
NaN
0.0265910514614104
NaN
0.0753619760287871
NaN
NaN
NaN
NaN
NaN
NaN
NaN
0.0754245247680553
0.057217851533249
0.0648862370959425
NaN
0.0544762913590228
0.152034927302048
0.0302075003085069
0.0749395706119945
NaN
0.0249652209050935
NaN
NaN
NaN
NaN
0.037832213688495
NaN
NaN
NaN
0.0824606216684984
NaN
0.0511508542109969
NaN
0.0325118616652375
NaN
0.053581852418421
NaN
0.0271778274179942
0.226238294902286
NaN
0.0451641508928535
0.101430788188578
0.11070841114943
NaN
NaN
0.0488829105083287
NaN
0.138672088572373
NaN
NaN
NaN
0.0450315441415216
NaN
0.0333901103566311
NaN
0.0295004774656744
0.0493538199448272
0.0647414140988059
0.0564515217037797
0.0377978978188064
NaN
NaN
0.102167154249983
0.0255246676956737
NaN
0.0570242525957364
NaN
0.0879776016400456
NaN
NaN
0.0480425179574636
0.0630129140337759
NaN
0.0322734848748403
0.0286662627448319
0.0200716122822443
NaN
NaN
NaN
0.0354749493959477
0.0476276379630039
0.0264233931727513
0.0212598425199767
0.0273753659240508
0.0208911669492155
NaN
0.0200529543796537
0.0302673131097461
NaN
0.0285962987350628
NaN
NaN
NaN
0.0250232368308754
0.0327507846087217
0.114964451427716
0.0759765593597273
0.0545090193940089
0.101739384492538
NaN
0.055125333706347
0.0818637155097452
NaN
NaN
0.05051746838987
0.0319838586442448
0.0554692923758855
0.0703366563015358
NaN
0.0643355482401964
NaN
NaN
0.124986512959293
NaN
0.0569864648234895
0.0525353270729935
NaN
0.0829767526117492
0.0919606764793303
0.0272507054996218
NaN
0.0231983813835592
NaN
0.0248266220928309
0.0201137881658945
0.0309464551239519
0.0525969195932595
NaN
0.0212389478355087
0.0336064542177798
NaN
0.0982544174945213
NaN
0.0490763593046425
NaN
NaN
NaN
NaN
0.0537577006336115
0.0455460401587942
NaN
0.051927307871792
NaN
0.0520603663148417
NaN
0.0270502765516174
NaN
0.0551587743545309
0.0590156687803382
0.0225025808255977
0.0347871305067278
0.0541708552934208
NaN
0.0405867219670299
0.0826492039411366
NaN
0.0475524962454044
0.106023704630629
NaN
0.0524552056209708
NaN
0.0281446364903896
NaN
0.0248807203598145
0.0254499428174403
0.0440226923037384
0.0359053679898561
0.0228355133679845
0.031546448538412
NaN
NaN
0.0604664069719052
0.0765753668741375
0.0295931542636352
0.0241980331144001
0.146584025663775
0.049810197918584
0.026725223757387
NaN
0.0219937177447573
0.0386450232489301
0.047983303726635
NaN
NaN
0.187025272245622
0.0399081951465756
0.0319114454043606
NaN
NaN
0.0296815277754318
0.0596506102839955
NaN
NaN
0.0235990431447572
0.0276560639860107
0.0256788812520009
NaN
0.0375241985774297
0.0262825508353452
0.0354561460839782
NaN
0.0382720707899133
NaN
NaN
0.0265960527865686
0.0291888605429195
NaN
NaN
NaN
NaN
0.028162242044301
0.033535606319327
NaN
0.12279280180813
0.0241815801374772
0.0469232163166757
0.0882516585624
NaN
0.0493164246424496
NaN
NaN
0.19648766745039
0.0657080457646117
0.0380031943438397
0.154979938719841
NaN
NaN
NaN
0.0428036473202213
NaN
0.105014297285099
NaN
NaN
NaN
0.0419792325469494
0.0201901000338314
0.0657841525988097
0.0420891374030233
0.0402812214701154
0.0548595644522422
0.0442534791273638
NaN
0.182413886782303
NaN
NaN
0.148342341872073
0.0350539370812156
NaN
0.0213782082199876
0.0220518990225012
NaN
0.0641137766754039
0.217372750735419
0.0201427298328096
0.0604184809453131
0.0405753445418487
0.0773436692819477
0.0367639783533043
0.048546223570771
NaN
NaN
0.0269898157523712
0.0493216257730096
0.166446546658383
NaN
0.164878472104096
NaN
NaN
0.0406241225997899
0.0797088426408038
0.0212576518232826
0.0678271228119314
0.0679713050068596
NaN
0.0383491021565999
NaN
0.0338904879678392
0.145490808299117
0.0779336761715105
0.0554283727060643
NaN
0.0467199175352896
0.0465549688818578
0.040968632752005
0.0272666248214911
0.0526398548719913
NaN
0.0356404449997607
NaN
0.135975176348138
0.0267119225830573
0.205358463302502
0.0314973859065613
0.0446318917157259
0.0274987512535059
0.086319015597953
0.0326707764416718
NaN
0.143897932915559
NaN
0.029080732316079
0.0707898680739371
0.0211159238156795
0.0391657750379712
NaN
0.0566575973938842
0.0364194753076624
0.0347008810127043
0.0424339884772127
0.0238665702750642
0.0255934464065717
0.0273463936189634
0.0494996181374443
0.0459836024598641
0.118018336100584
NaN
NaN
0.0368115685353451
NaN
NaN
0.0300790458761264
NaN
0.0321684161645406
0.0280789992781721
0.0373361632360343
0.0464731381442142
0.0221274775705198
0.0260044214420614
0.0495324018110602
NaN
0.039390174014515
0.189517725586594
0.0410331863699972
0.131446165619696
NaN
NaN
0.0454308081602038
0.0281646299098746
0.211335785516821
0.0238472302283177
0.15255848900408
0.113711413213488
0.133042423977509
0.0584586039008613
0.0657056931373069
0.0512544123513447
0.0529066974311653
NaN
0.0699996861668538
0.025057280977955
0.135827330466452
0.0729866149516822
NaN
0.0290014220243646
NaN
NaN
NaN
0.0350444348025256
0.107859268560694
NaN
0.0518234292827278
0.0356049913011964
0.193650451140201
0.0604803234412883
NaN
0.0507984217020008
0.0337147410444942
0.186607643138281
0.0553121837970671
0.164121168441741
NaN
NaN
0.052512228131507
0.0724388045519663
0.0490177459889819
NaN
0.0815471920274656
0.0277226439945038
0.0215622164252511
NaN
NaN
0.0650235051823914
0.0913459266643186
0.0799865126710149
NaN
0.0293341086917623
0.0520894430135947
0.0808520110889607
0.0349043589787712
0.132327517953988
0.0370963578777823
0.0581093141408395
0.0581284819876379
NaN
NaN
NaN
NaN
0.0325145025634929
0.119245100391387
0.0578946939929389
0.221971542547528
0.0228745314585495
0.0294922491423328
0.0425291377934969
0.0452534999922985
0.0250061873580949
0.0680140269208057
0.0271794473840276
NaN
NaN
0.149212761311156
0.0264083179487239
NaN
0.12893010750403
0.0433816993935851
0.0620707583033071
0.0215575625804492
0.0608353793694631
0.0751205355892338
0.0486679734253813
0.0402922709591261
0.0305434378760793
NaN
0.0227454233787714
0.0235023466609651
0.0232322722085287
0.0258620275472436
0.0444689768836302
0.213236462262673
NaN
NaN
0.0303232795274432
0.0429653959129955
NaN
0.0235898312023242
0.187377710077333
0.0221007406707876
NaN
0.0238174709582994
0.158794158294527
0.0612658008639396
0.0605911875016577
0.0517332902508417
NaN
0.0695775110247334
NaN
0.102154832424122
NaN
0.0642640610362929
NaN
0.0754301879986517
NaN
NaN
0.0325714072156383
NaN
0.0945696746165595
0.10747419650913
0.0632277088149657
0.0573333121969734
0.0377468551968688
NaN
NaN
0.0245743375561351
0.0756077075195309
NaN
0.0262426034409343
NaN
0.0207754625692868
0.0418502498027924
NaN
0.0685750635038762
0.203982565380894
0.0823344905623802
NaN
NaN
NaN
0.131787879753699
0.0613774797428747
0.0589243859785631
0.0202021420066478
0.0235572199181119
0.0304133314151742
NaN
0.0347845262026564
0.0246834272331096
NaN
NaN
0.0261318569304064
NaN
NaN
0.226274169969994
NaN
NaN
NaN
NaN
0.206504160130191
NaN
0.0642222294287842
0.0234655488032491
0.10339022010554
0.0657910789595511
0.0844374359092886
0.0959296100893015
NaN
NaN
0.0302524247725814
0.224507794613107
0.0785077988167943
0.0562760891800778
0.0515238181627837
NaN
NaN
0.0268327905655487
NaN
0.0247630155973814
NaN
0.17502422352251
NaN
0.0259177676542411
0.0281793588568103
NaN
0.129376473822686
0.0620453364197323
0.140090963013603
NaN
0.0533953232152354
NaN
0.0683567148105172
NaN
0.0250503920290039
0.0580269755676903
0.0564790445738618
NaN
NaN
0.0219306412339921
0.0328095727847596
0.224990394042158
NaN
NaN
NaN
NaN
0.0241219072726515
NaN
NaN
NaN
0.0377625262446969
0.0200002595537572
0.217409232751766
0.0208563929999957
0.203730809129107
0.219434524164963
0.0368018174884777
0.0612698472555818
0.0251595068778609
NaN
0.0869073254355179
0.225439347790621
0.0955776510556478
NaN
0.0440943681174887
0.0527727232401746
NaN
NaN
0.0358521644379427
0.100608422968124
0.0245584777071214
0.146977882806848
0.105700243627275
0.226247565498596
0.0244843048618455
NaN
0.0763192536586675
0.0879005432418788
0.0230516551578043
0.0395522722726559
0.114240274542804
NaN
0.055921006391646
0.0546695654310019
0.0240818164016553
NaN
0.0589868946491786
0.0203607661151155
0.0307885783191527
NaN
NaN
NaN
0.0288172834157784
0.117286461266537
NaN
0.0228473348866545
0.0331929462602383
NaN
NaN
NaN
0.0919329217912334
NaN
NaN
0.0212465475677924
NaN
NaN
0.198519324319526
0.174514500974539
NaN
0.0569003804860281
NaN
NaN
0.116022736444004
0.0625129247471697
NaN
0.185527590215762
NaN
0.1015976700591
NaN
NaN
NaN
0.04548270222876
0.0283445296043348
NaN
0.0245372067421318
NaN
NaN
0.0679735725744235
0.0252817255811475
0.0972687546335103
0.0380570437655145
NaN
0.0486641912101144
0.0681361029700503
0.0704889563190477
0.0567666981794882
0.0510292832390484
0.0564162912454784
0.0672201717984073
0.0202852928700457
NaN
0.0764751088165535
0.101546589252372
NaN
0.0735608281671581
NaN
NaN
NaN
0.0708559165237191
0.0765089463337382
0.0527208328233431
NaN
0.226274169929346
0.0239823406400206
NaN
NaN
0.0648076017699467
0.0253140866772196
NaN
NaN
NaN
NaN
0.0670204360808727
NaN
0.0578703652223214
0.0578703652223214
0.0515603955658779
0.0515603955658779
0.0484057616143806
0.0485601228041348
0.0239130506695552
NaN
NaN
0.0533979134294662
0.023207965067601
NaN
NaN
0.0305627077376301
0.131795841628256
0.057555269130734
0.0694040086495242
0.0209767514376348
NaN
NaN
0.0722867383304885
NaN
NaN
0.0232344891246164
NaN
NaN
0.0629277266671481
NaN
0.0913627025205667
0.0649417502879958
NaN
NaN
NaN
NaN
0.0446424727375548
NaN
NaN
NaN
0.0314919058597753
NaN
NaN
0.0302292148869758
0.215755017458415
NaN
0.143370970472914
0.0576894017684775
0.0238243082342788
0.069034306315249
0.0287294794395489
0.0445546843731627
0.0501574210093788
0.0735699659760504
0.0636671107969551
0.106933201665479
0.0403095293713505
0.06462198974911
0.0417363205906306
0.0610317474337461
0.069081769431347
0.0242659227857443
NaN
0.104195479441898
0.0973247421179365
0.080102678316236
0.0501119483020413
NaN
0.0361430323182799
NaN
0.0207838826746001
NaN
NaN
0.0940264063199303
0.10438571371344
0.0314894639556312
0.0304105674711305
NaN
0.0667437024439962
0.0667437024439962
NaN
0.0951708856368213
NaN
NaN
0.0328956326872059
0.0320718623742892
NaN
NaN
NaN
0.20232174636901
0.0794301885174456
0.0919063376700294
0.0919063376700294
0.0780831432978138
0.0631200021368889
0.0502175955949248
0.0601228642921782
NaN
0.115419520329537
0.0483998468941582
0.046810780961134
0.0255118003380491
0.06040944202774
0.117262913740293
0.0255716712854483
0.0281595963653167
0.0362938876067673
NaN
0.0402412115222478
0.196841316436048
0.0297135576493755
0.069223032815094
0.0220922934134128
NaN
NaN
0.0930415556964049
0.0435706490744451
NaN
0.0622367463553267
0.0667567424650455
0.0577805648734712
0.032172944753708
NaN
NaN
NaN
NaN
0.0306296390938836
0.065079450733725
0.0766449630385892
0.0250980683171563
0.048339354292278
NaN
0.0824355557760932
NaN
0.119738264881742
0.0430982672674782
0.0383331652152297
0.187516372854084
NaN
0.103142714061181
0.101331348965102
0.113605820841515
0.0240974145987174
NaN
0.0484009857652968
NaN
0.0731131513886155
0.079859493900028
NaN
NaN
NaN
NaN
0.1346332498719
NaN
NaN
NaN
NaN
0.0422342307773376
0.0213220032146024
0.0590996015314271
0.0678866987822961
0.226274169945169
NaN
NaN
0.17567512986445
0.0303160227739646
0.0614390215027556
0.0764019367334229
0.143492122531616
0.0245798648172716
0.0252172822989589
NaN
0.0446080646941269
NaN
0.0645678040462917
NaN
0.0866307486116476
0.0350352940686576
0.0494738205276837
NaN
0.0351814752805645
0.0274335625984013
0.21070090829355
0.0443108974962827
0.226274112222639
0.072020007360711
0.0263430639087302
0.127217563641199
0.223474191537239
0.0360550231134977
0.0463308991546975
0.0394870555569075
0.0546449609159348
0.12636647576866
0.0523858075977033
0.049241194526777
0.0248624109025182
0.0403993508956625
0.100164957459625
0.0451234531177567
0.0218634132782696
NaN
0.0636449758233913
NaN
0.0252470024118549
0.0621339644017168
0.0572419501454367
0.0657659108367684
0.117280122433024
NaN
NaN
NaN
0.0326310591631824
NaN
NaN
NaN
0.044131387546755
0.0540528351632778
0.0672462448838273
NaN
NaN
0.0241576610035156
0.0557644320348591
NaN
NaN
NaN
NaN
NaN
NaN
NaN
NaN
NaN
NaN
0.0318959420872067
NaN
NaN
NaN
NaN
NaN
NaN
0.0223017159602964
0.106499186004598
0.0772659589386944
0.0238648998742431
0.0512164748175258
NaN
0.0744213937763339
NaN
0.0493097191437875
NaN
0.0646957842423126
NaN
NaN
NaN
0.0213546726612581
0.0406660009283019
0.0235688518104325
NaN
0.0594434732265815
0.0222234488515529
0.0200024656321486
NaN
0.0644422255911048
NaN
0.0537985156465859
NaN
NaN
NaN
NaN
0.127497313462253
NaN
NaN
NaN
NaN
NaN
NaN
0.0260392790883016
0.033697965422884
0.0251575928349292
NaN
NaN
0.116548106560761
0.122227126699892
0.021094379367661
0.0362635193482882
NaN
0.0290979515060199
NaN
0.030535787979708
0.0295132195060644
0.0895947203707675
0.150713926374971
0.022340647247565
0.0286693537722103
NaN
0.0250725884178444
NaN
0.0595024901784301
NaN
0.0633643308133526
0.0700129939555534
0.0294250009606766
0.040471897035892
0.0469561380472809
NaN
NaN
NaN
NaN
0.0730151446037817
NaN
NaN
0.16527988311592
NaN
0.0798675539985699
0.0280313661086155
0.0553973104522222
0.0216843817902048
0.204274117241497
0.0207654080375881
0.0277333246869498
0.051437832752849
NaN
NaN
0.0314923424913661
NaN
0.0421899800632118
0.038299041295632
NaN
0.0344974759720416
NaN
0.072310492377635
0.0640593826408145
0.0257557840797561
0.0286531728797707
0.0292436877425592
NaN
NaN
0.0242289683675681
0.036537798999881
NaN
NaN
0.0374869483994011
0.0368246795562566
0.0356734618087262
NaN
NaN
NaN
NaN
NaN
NaN
0.0501787267473929
NaN
0.0465115261679625
0.0296603489496851
0.0746257944614844
0.0691726867724721
NaN
NaN
NaN
NaN
0.166478632221703
NaN
0.223660083075103
0.023962334505061
NaN
NaN
NaN
0.180744777866673
0.116328643341553
NaN
NaN
0.0804530723178767
0.0223770955089228
0.0205365609873578
0.0255895428753456
NaN
0.197235997199758
0.0398364460923032
0.0636031361329713
NaN
0.0614574282406743
0.0240618075545717
0.130067325861782
NaN
NaN
NaN
0.0237641650302001
NaN
0.0258519871138629
0.0333451239984989
0.0575893075689781
0.202087413230877
0.0260584279540677
NaN
0.020905834182861
NaN
NaN
0.0997759205711535
0.142217990491417
0.115576904302273
0.143189050765886
NaN
0.0745286904773734
0.0890530963409799
NaN
0.0460939304028488
0.0377180411299337
NaN
0.0264461524444985
0.0275864640619736
0.102117661174967
0.0445533662960165
0.0214251573323498
0.0202421505376385
0.071413100573867
0.0209522641850573
0.0935560061435599
0.0692046845104794
0.0663696057778193
0.039984899930297
NaN
0.0474637125030862
NaN
0.0277690475408435
0.0326354181717529
0.0235515075667431
NaN
NaN
NaN
NaN
0.0616284619191337
NaN
0.222509627735801
NaN
0.154895874511331
NaN
NaN
0.0320938923908728
0.0800777800963977
NaN
0.0954455033937686
0.065457453129623
0.104765117676857
0.19736103963906
0.0711512893750104
0.0468267379695577
NaN
NaN
0.0348246020713168
0.069054238514529
NaN
NaN
0.154545287838015
0.117216538747886
0.131126330937978
0.0287608828841404
0.0714529356481426
0.0654682168412609
0.073442261499295
0.0210157238146071
0.04532607417122
0.102100821926434
NaN
0.0883616304293861
0.0493464778448995
NaN
0.0528898084956219
0.0286958739072078
0.0285043577354695
0.0241943076731897
0.0564945863299591
NaN
NaN
0.028330901700922
NaN
NaN
NaN
0.0737661167922236
0.0407885730231233
NaN
0.0299500098949471
NaN
0.080423080939521
NaN
NaN
0.114145503325221
NaN
0.117602795567345
NaN
0.137612810304813
NaN
0.0968262464360794
NaN
NaN
0.0460397114101386
0.021091143347852
NaN
0.0380669065016322
NaN
0.0257037154248979
0.0677260712401683
NaN
0.0612628377417136
NaN
NaN
NaN
0.163991880008218
NaN
0.0640644328958257
0.186361575538761
NaN
0.0616788407319541
NaN
0.0724911217240343
NaN
0.0610926922016501
NaN
NaN
0.137182674267999
0.0497349157374023
NaN
0.0419246131558204
0.0216549660268277
NaN
NaN
0.0200000052243718
NaN
0.0292848364274039
0.0284140808363876
0.0345870938898268
NaN
NaN
0.0239724556528037
0.0230605772543657
0.0203581826143116
0.140200544997197
0.104728840219021
0.0291053245608005
0.0393638500256366
0.164415481583483
NaN
0.05825804932322
0.106398518604992
0.0721884524151985
NaN
0.0272816363263563
0.031962601680486
0.0403116150270955
0.0379636487367053
0.0381612322293573
0.025737076066255
0.0325639486536282
0.225581687662869
0.037953433896163
0.0315278302330431
0.0392824060858966
0.064057498660315
NaN
0.0273312815844629
0.0221803071588586
0.0543215684650739
0.0524630198177453
0.0883772393175276
NaN
NaN
NaN
0.0430837388281815
0.182510700085978
NaN
NaN
NaN
0.0455240097153508
0.0331225696412681
0.059734085894011
0.147586771248884
0.0267810478393445
0.0302351550063283
0.0499727616133379
NaN
NaN
NaN
0.0594365293463714
0.0678542858060758
NaN
0.0466457421879163
0.0802124326202485
NaN
0.0672877202384325
0.0600796312958282
0.0517875156867781
0.058462122828456
0.119196891734534
0.0791737992746231
0.108933401636414
0.0723230360446255
0.0637199935028718
0.106019934892125
0.0719673362281653
0.0583163923112468
0.144462331791338
0.0476380541059041
0.0688905982129118
0.0289924809381614
0.0200349526232834
0.0427847041364779
0.0380907416171937
0.0671135273621369
0.073582077162174
0.0372705876493866
NaN
0.226274169979676
NaN
NaN
NaN
NaN
0.0771673439848628
NaN
0.112687238627253
0.0595800145061772
0.0607607201100007
0.155050135612258
0.128200803350304
NaN
NaN
0.224826739458773
0.0524983284603738
NaN
0.0414840536727031
0.161727004246131
0.0312420877035372
NaN
0.16428963235396
0.0206136554715783
0.211789744526936
0.0635816138431406
0.211532575293344
0.0674338072906098
NaN
NaN
NaN
0.17118275477705
NaN
0.0479707211245356
0.055476473242549
0.226274168002047
NaN
0.0375135454707257
0.219191412330929
0.129127330412618
0.0291312967492479
0.184991816560422
NaN
0.0258539837539684
NaN
0.0539636816419872
NaN
0.177637008117923
0.0611413198430159
0.137273556287281
0.034081872929397
0.0596106051083335
0.0347094928223741
0.0337154507226473
0.0550472616749536
NaN
0.0622634097978179
0.0290220627721341
0.0206208802376101
0.0404101307664235
0.0500907251479074
0.0470017483643268
0.109511857190731
NaN
0.0658706766711464
NaN
0.0852804317083124
0.0590852675435584
0.047123668793883
0.0503933972299416
NaN
0.0410339910808967
0.0390008628689753
0.0260273469705236
0.0661052709276404
0.0495233277746201
NaN
NaN
NaN
NaN
0.0230519236981271
NaN
0.0321164015024578
0.0286058588677712
0.10920462089842
NaN
0.0751182498693785
0.0693703601299027
0.0307838798688205
0.0424232919020067
NaN
NaN
NaN
0.0328117594869797
0.0616020140176697
NaN
0.0305978611250692
0.0389201058795805
0.0324658136458701
0.108152606531311
NaN
NaN
NaN
NaN
0.053362646454275
NaN
NaN
NaN
0.0242804795267081
0.0270882246046227
0.027159269996835
0.0641312105153994
0.0231402754969738
0.11368943638285
NaN
NaN
NaN
NaN
NaN
NaN
NaN
0.0221455374245164
0.020546692446365
NaN
NaN
0.0200580980237564
0.104727484560064
NaN
NaN
0.0350610214554883
0.0207021143618369
0.0479041759500033
0.06318379353457
0.0307498809801596
0.0227162454114984
0.0352325377703088
0.0513776019310928
NaN
NaN
NaN
0.030027512385227
NaN
0.0212591624444997
0.0987151179082914
0.0418937288657911
0.0506948871004491
0.151487775580428
0.0398551094466638
0.0384264594478677
0.0359963181958365
0.0336572768568247
0.0235055038665731
NaN
NaN
NaN
0.105037826506295
0.0244326696947686
0.0363762349425919
0.0435776035319764
0.113887300782428
0.111497828659902
0.0764805244791797
NaN
NaN
NaN
NaN
0.0794446235457813
0.0399034898502713
0.120518929259941
NaN
NaN
0.0340164560775105
0.0519325898168617
NaN
0.0744774938761238
0.0244543489791414
0.0292799243830854
NaN
0.0976527307740712
0.148357818868633
0.0812495582221373
0.0984120298469518
NaN
0.0832521636150381
0.0921275474228243
0.101169972498744
0.0938916119234127
0.111140820270427
0.0484260691348895
NaN
NaN
0.0886727909631349
0.100445507093814
NaN
NaN
NaN
0.214097857511721
0.106784574279347
0.0452362764020281
0.0917928004239553
0.0427901861381345
0.0542334860949038
0.0468680034083297
0.107646952260364
0.0775931724379937
0.0515000934069457
0.0219287009680828
0.0800712877903789
0.0980825897013561
0.0283633586369974
NaN
0.0242308012067538
0.0880739336411364
0.0262301646783339
0.0299651460532594
0.0968984785128631
0.0672336751983805
NaN
0.0484933716058815
NaN
NaN
0.0863957556716348
0.0538472426903992
NaN
0.0622764980158652
0.114212082268812
0.0775941967312443
0.0290706203056209
NaN
NaN
NaN
NaN
0.0468729677356939
0.0747676834713076
0.0386773719360006
NaN
0.074258648039666
0.0782296383855557
0.0986397533393226
NaN
NaN
0.0239537113833599
0.119802404750104
0.0348970077574898
0.0410860538586328
NaN
NaN
0.0626152346330511
NaN
NaN
NaN
NaN
NaN
0.094268124830587
NaN
0.0219322998404865
0.0478940035546321
NaN
0.0316729438497852
NaN
0.0488736541507207
NaN
0.0435757850066948
0.0297904942164238
NaN
0.0201567909382851
0.0488678629524741
0.0269317199930086
NaN
NaN
NaN
0.0504654669394274
NaN
0.0639114542100625
NaN
0.0300798023435307
0.0420055601681344
NaN
NaN
0.0490958952011951
0.0332884985358037
0.0896118016462881
NaN
NaN
NaN
NaN
0.0375913285270304
0.153802527306443
NaN
0.0562199635127553
0.0222584358433308
NaN
0.0219082623625809
0.0448900110832566
NaN
0.0231928413095544
NaN
0.195823105171347
0.0358658138639867
0.0322035603220463
NaN
0.0376206274541388
0.038209090372122
0.0609692612541485
NaN
0.0977877148410515
NaN
0.0463295453402426
NaN
0.039350344401376
NaN
NaN
0.0789920204526013
0.0826978473240473
0.0736271500793548
0.0615737809993012
0.0269712181226507
NaN
0.0315479942547388
NaN
NaN
0.0592933159291657
0.0622123044139007
0.11340772427066
0.0524116258923552
0.0259092629948986
0.0526043849994581
NaN
NaN
NaN
0.0244633371440754
NaN
NaN
0.0579829155634658
NaN
NaN
0.0457427998950629
NaN
0.0547905375399756
NaN
0.0225600272073962
NaN
NaN
NaN
0.0380996218290767
0.0378721089626509
0.0281454378744568
NaN
0.187056173531687
NaN
0.0718887979482983
0.0599396974401675
0.022208179730951
NaN
0.0778087588598495
0.022600910502927
0.0253598893663887
0.0256134878596095
0.0982947237521048
0.10976917245657
0.0460115816200993
0.0470909290507525
0.105427778485448
0.038783997743026
0.0601903161852156
0.0611963765305545
0.0538802118254655
0.0574018620441874
0.049393975881422
0.0725724317181974
0.0425805301882856
0.0200000000000079
NaN
0.0468755435549443
0.0904866858639675
0.0253334745212381
0.0460394327161418
0.0350836060917039
NaN
0.059737195374541
0.0656917157756079
0.0581411082541509
0.0590572473763132
NaN
0.0260479646420018
0.0516141489324601
NaN
0.0245444519762496
0.0584776116497652
NaN
0.0762310122695968
NaN
0.0256117992941005
0.0216797113430417
0.045014334846862
NaN
NaN
NaN
0.0440213613472431
NaN
0.0792703121218844
0.0561060706798296
0.0775222189003184
NaN
NaN
NaN
NaN
0.0321627997510565
0.0262323177610085
0.0797381050162885
NaN
NaN
NaN
NaN
0.0207400790040075
0.0671700436646197
NaN
NaN
NaN
0.0278628804059889
NaN
0.0525004296245205
0.12956470153499
0.0632918548815708
0.0405223612890916
NaN
0.0562378203407502
NaN
0.052086793404672
0.0648571767766742
0.0257537244730007
NaN
0.0429047123878053
0.0743989179092405
0.0274758619118976
NaN
NaN
NaN
0.0931100875922155
NaN
0.0232504480024482
NaN
0.0672083994293894
0.0442654218811855
NaN
NaN
0.0234473872893843
0.063518341013426
NaN
NaN
NaN
NaN
0.068019571876333
NaN
0.0577231221330637
NaN
NaN
0.0208904791370571
0.0229867567306823
NaN
0.0310506310671361
0.0302188387457564
NaN
0.0575284052048993
NaN
NaN
NaN
NaN
NaN
0.0666713683320414
0.0608373918816839
NaN
NaN
0.0231622335969983
NaN
0.0555966065716152
0.0203639432368148
NaN
NaN
0.0492615247475879
0.027236381300611
0.102553255002383
0.0459431155928494
0.0310765624648477
NaN
NaN
0.0319622041759518
NaN
NaN
0.0261983354897516
NaN
0.0292659234351166
0.18684682626813
0.194813610036829
0.0978194158385868
NaN
0.0392052306030797
0.0317738899094312
0.0418300817238239
NaN
0.0507363143303462
0.0562403776928211
0.027792982866118
0.0776329921393851
0.0575545085726991
0.100328345495808
0.0645655000326049
NaN
0.0689261020110916
0.0675947002993822
0.0800693874308934
0.0576563720097795
0.0245404449436496
0.0939091507381246
0.145875415388921
0.0231226326739212
0.0823821932846601
0.0213750292672326
0.12597698187971
0.0213219225845788
NaN
NaN
NaN
NaN
NaN
0.04837998368337
0.0326632601420849
NaN
0.0669950412551542
NaN
0.0213079874037232
0.0539108092248003
NaN
0.0522163184063249
0.0535946731690942
NaN
NaN
NaN
0.0263530699320412
0.0896549785580238
0.0479914084813461
NaN
0.0270595278072109
NaN
0.050876783816772
0.0489155635630571
0.0560817119346888
0.0836309104684645
0.0238236039651685
0.0222477903672723
0.0755137407526887
0.0466447383529182
NaN
0.0308511648896957
0.0427805879603139
NaN
0.0698261725301228
0.0811462867421556
NaN
0.0249192683572836
0.045220718978948
0.0394164531934045
0.0610512311939183
0.0628457263425344
NaN
0.0503967993069767
0.0304113885892708
0.0618408518484061
NaN
NaN
0.06167592559676
0.0714717326291523
0.0330682491732858
0.0367142736307871
0.0901180318578423
0.027486637061376
0.0616460885841403
0.216572319003293
0.0438978823702658
0.0834380299089999
0.0318106201668929
0.0428949604986505
0.0595112270143249
NaN
NaN
0.0459690093897285
0.0600949906650768
NaN
0.0538559822219746
NaN
NaN
0.0802071645282056
0.0378359383750045
0.0585295271929524
0.0944559171607428
0.024033671828117
0.0549883969942181
NaN
NaN
NaN
0.0454374846319542
0.0920856698831935
NaN
NaN
0.0504578942771729
NaN
0.0262494937071229
0.023684015883522
NaN
0.0500423724503388
NaN
NaN
0.0524419142542225
NaN
NaN
0.0610742500961488
0.0443222602678094
NaN
0.0274775624983737
0.0266317956684628
NaN
0.0259190375515709
NaN
0.0391814722934214
0.0687202064863185
0.114494433582483
0.0224351105530858
0.0606344571072949
0.0492501270273942
0.173605247351006
NaN
0.0680698791397796
NaN
0.0672224742605498
0.0619082290255855
0.0293714499612446
0.0720638508973343
0.0432465383882764
0.0866534719224705
NaN
NaN
NaN
NaN
NaN
0.0328628309567493
NaN
0.0571884182124557
0.0361485309003138
NaN
NaN
NaN
0.0536711901307425
0.079737360663547
NaN
NaN
0.0202101654914063
0.0225672043588206
NaN
NaN
NaN
NaN
NaN
NaN
NaN
0.0458390911679917
NaN
0.0538574703538045
0.0246200153489026
NaN
0.0551476593222177
NaN
NaN
NaN
0.117941249632745
0.0488286352741698
0.0272480713257775
0.0563428709134359
NaN
NaN
0.0321745615619711
NaN
NaN
NaN
NaN
0.0414429401808719
NaN
NaN
0.0477378480057248
NaN
0.0634282255237051
0.10949050152507
NaN
0.0576053760666753
0.121691615643735
0.0720249015236598
0.203585605924176
0.0285420492808672
0.0883806798887799
0.0201609514386502
0.0281396959173531
0.0566951309157446
NaN
0.081991883812772
NaN
NaN
NaN
0.0572496605955564
0.0247200558812946
0.107883974108689
NaN
NaN
NaN
0.0236096679052465
NaN
NaN
0.034435035187786
0.0296308149178548
0.0217246047298472
NaN
0.0275480736313818
0.0498664409959581
0.0317555807052575
0.0716948404478744
0.0498171323079162
NaN
0.0471254734231013
0.0689718368534004
0.0426032562813783
0.0633539739162355
0.0539033956062258
0.0549218261002002
0.0516898578117449
0.0672654469540136
0.0647947012742729
0.0580833600379993
0.0561446630173589
0.0638822994022097
NaN
0.0498448469785976
0.0393890132473817
0.0450968635965955
0.0555046288135376
NaN
0.0977270940607228
NaN
0.0223029987373444
NaN
NaN
0.0441656342665083
NaN
0.0378894385638239
NaN
NaN
0.097378773906574
0.0225201198790745
NaN
NaN
0.0491010844676026
NaN
0.0357430452699
0.0657720579052204
0.0487100278643902
0.0467333191136954
NaN
0.0584225857219211
NaN
NaN
0.0325911611801063
0.0311608764743531
NaN
0.064276424520729
0.0696606527981818
NaN
NaN
NaN
0.0203808662076387
NaN
NaN
0.186409453811098
0.0684091660228359
0.0625367696867351
NaN
0.218602423261846
NaN
0.0533034882321359
0.0394487235198247
NaN
NaN
0.0211653474360378
NaN
0.0329382495792729
0.0300235753664215
0.041805380874389
0.0317347138997694
0.0789445602982617
0.0275049810865707
0.0314393193900012
NaN
0.0363722604511274
0.0502350784781816
NaN
0.0367014691246054
0.042507525082569
0.0542338396439225
0.0388427529573397
0.0673459739510633
NaN
0.0434605111433268
NaN
0.10620797742281
NaN
0.0616844314338323
0.0482736314315569
NaN
NaN
NaN
0.0267430641379888
NaN
0.0534058225702019
NaN
0.10598580074724
NaN
0.0528061329931067
0.0567019424917592
0.13460695061791
0.06540051154729
0.0975749295547524
0.0447590069265354
0.0552139502551847
0.0214861117217115
NaN
0.0732137097258989
NaN
0.02098250725889
NaN
0.0333398209177697
NaN
0.0218051345626024
0.0635655286048644
NaN
NaN
0.0344174868077047
0.0496830845203163
0.196892594122303
NaN
NaN
0.0536293106277592
NaN
0.110455589281984
NaN
NaN
NaN
NaN
0.0355322464193602
NaN
NaN
NaN
0.0270141160028587
NaN
0.027137340010962
NaN
NaN
NaN
NaN
0.0361587778586738
NaN
0.0358799211699014
NaN
0.0417969630327317
0.12794012295585
0.218363139195866
0.0254090567766205
NaN
NaN
0.0203627308833811
0.0420144823700957
0.045368665961964
0.0380142270737117
0.0402240225335655
0.104404779441234
0.150537561274881
NaN
NaN
NaN
0.11096456710498
0.038714897994031
0.110407904935417
0.102421572128364
0.0262958142725146
NaN
NaN
0.0601777433778737
NaN
NaN
0.0680084933651902
0.0872207121806401
0.0361556437669018
0.0227431904837063
NaN
NaN
NaN
NaN
NaN
NaN
NaN
NaN
NaN
NaN
0.0224792097223465
0.121453719807453
0.0453398812850919
0.039351800815103
NaN
NaN
NaN
NaN
NaN
0.0357928974750764
0.0575971414107576
0.0438577057563796
0.110192036627398
0.0265123657064723
NaN
0.137056860900674
0.0477932182752617
NaN
0.0236233916057994
NaN
NaN
0.0350961267561004
NaN
NaN
NaN
NaN
NaN
NaN
0.050765851861053
NaN
NaN
NaN
NaN
NaN
NaN
0.212282662576757
NaN
0.0342996273327231
NaN
NaN
NaN
0.0344722028190032
0.0249190769366063
NaN
0.14960746087193
0.0667175547761532
0.0664127327623503
NaN
0.0350002877251803
0.0655455548048435
0.0840903255821742
0.147874823633751
0.0659654383310595
NaN
0.04552250415457
0.0569734150853153
0.0635281582554059
NaN
NaN
0.0473757212972293
0.131662980079455
NaN
NaN
0.0300215560171472
NaN
0.0417415478593611
0.0473607971565784
NaN
NaN
0.0536551664018395
0.053864131902451
0.196262808422638
0.0406030552158203
0.0231274115955906
NaN
NaN
NaN
NaN
0.0634714526234949
NaN
0.0467571398544519
0.0272223466512346
NaN
0.0220711361911007
0.0380818133780861
NaN
NaN
NaN
NaN
NaN
NaN
0.0221172527720032
0.0250523699798515
0.0461351876201568
NaN
NaN
NaN
NaN
NaN
0.0366426345966445
NaN
NaN
0.0927970731590381
NaN
NaN
0.215737202197192
NaN
NaN
0.108204371889777
NaN
0.0217686997037407
0.0247489374197962
NaN
NaN
NaN
NaN
NaN
NaN
NaN
NaN
0.0449727547536
NaN
0.0516596127700621
NaN
0.124901979511167
0.0294427621354741
0.0341137160837172
0.0395623703009657
0.0506927751154481
0.0377985503002628
NaN
0.103158360541254
NaN
0.0339871877570617
NaN
NaN
0.0546993267627721
0.0358614480824493
NaN
NaN
NaN
NaN
0.0470930263295888
0.0353797207541589
NaN
0.0519103981829775
NaN
NaN
0.0369695433604583
NaN
NaN
0.0501417423079458
0.0338439353143814
NaN
0.165066630117229
NaN
NaN
0.0403803856743871
NaN
0.215015714211206
0.0548807305057977
NaN
NaN
0.118922570997848
0.148456047331864
0.0914793495597304
NaN
0.0286509039829785
0.198101596113363
0.175823605049495
0.22627416960235
0.0400902196308567
NaN
0.0630938204944931
0.0683346548345034
0.14538168015002
0.0531970309587334
NaN
NaN
0.045478378188971
0.180988144565192
NaN
NaN
NaN
NaN
NaN
NaN
0.0682362366707363
0.0404276521895689
NaN
NaN
NaN
NaN
0.0330510963478776
0.180761956958251
NaN
NaN
NaN
0.0385353014189119
0.0384150682954336
0.130023292018561
0.0247825024284052
0.0341292151388034
0.0478882940935515
NaN
0.0460316695802432
NaN
NaN
NaN
0.0389145892651915
0.0755986570166318
NaN
0.0331428793975389
NaN
NaN
0.0553508562862721
NaN
NaN
NaN
NaN
0.171252833082248
0.0461250839769254
0.022864454967807
0.0492418965194061
0.0279115431763219
0.0237186128192105
NaN
NaN
NaN
NaN
0.0465112492190327
NaN
NaN
0.0485104816064295
0.0323711930862225
NaN
0.057725360582345
0.031518164414566
NaN
NaN
0.0326507183606933
0.0344894160060977
0.0330105337313667
0.0360764896151859
NaN
0.0531080801703521
NaN
NaN
NaN
0.082874220588122
NaN
0.0337045700666106
NaN
0.200350198937301
0.105037964074217
0.0681771989415008
0.0451789448575164
NaN
0.0617436101629835
0.0322646109751995
NaN
NaN
NaN
NaN
0.0938007778006019
NaN
0.0326667349872026
NaN
0.0418721295429678
0.0493687585401591
NaN
NaN
0.0375157288750534
0.0503489112242215
0.0343241145670732
NaN
0.171652931609942
NaN
0.0458901547067475
0.0972325806303185
0.195912996638818
0.117270560232027
0.226274169974234
0.0447168499994201
0.0465430038808906
0.221810335162113
0.0621449341313629
0.0316959665902287
0.0394592487996728
NaN
0.0482726912416898
0.166373411078294
0.14831095280334
0.115418332044794
0.168061760700758
0.143191744775803
NaN
0.0648796889568825
NaN
NaN
NaN
NaN
NaN
0.0522464426223167
0.0203079475045808
0.181262108599108
NaN
NaN
0.170035877368423
NaN
NaN
NaN
0.174927702892911
NaN
0.19394033939735
NaN
0.0200000000000071
NaN
NaN
0.0232410448175454
0.198045514772622
0.105366566271067
