# Supplementary material for: Diversity of spatiotemporal coding reveals specialized visual processing streams in the mouse cortex
Source: Nat Commun. 2022 Jun 6;13:3249. doi: 10.1038/s41467-022-29656-z (PMC9170684; doi:10.1038/s41467-022-29656-z)
Supplement: Supplementary file 7 — Source Data [file 41467_2022_29656_MOESM7_ESM.zip › source data/Figure3H_AM.txt]

peakSpeed
5.9734827444587
1.72056933827972
9.41346555162749
3.09604964705791
12.505949737634
49.9999999999443
12.698922387934
2.28627543029287
13.0874433517174
2.23294710726422
5.64167125844458
0.74709538844654
2.58969885852411
3.14537839058755
0.50464096236639
5.93509797060415
6.53607745922167
6.30209138548842
0.783779689791375
4.21969332549632
4.55638476086823
2.07197392384569
4.82884503669632
1.4959584194844
3.99608869005688
3.36811935454481
7.04129182465492
0.0976562500000123
3.03479140449222
0.261919609666802
3.41915020994819
3.0441640070997
1.37604962389654
0.525308188428873
14.0734688352027
9.95552660041149
2.46871391739897
2.89744577251905
14.0373240702323
1.55302654549913
2.82934609271168
2.20088896507591
5.04733678676561
2.99574857057921
49.9999999999408
2.81647955367266
0.393390954867148
10.7952633170223
0.0976562500000111
2.21522385171031
2.23575737328197
5.64244823101585
10.7595982544998
3.15045606240576
2.13076210564223
1.76915890374594
13.9771746205723
9.40630582307236
13.2166725807217
2.1459414060424
13.0290905121192
3.37921279515619
3.46980136577268
11.8653409606769
24.6057967610474
2.41639136402456
11.4247969213725
10.06100548944
8.30254620649708
11.3051796207635
2.91497120723154
0.445592823225327
1.16850375660848
3.55768800261801
4.14331447092069
18.4667476799714
12.7485600801017
6.08274062519114
18.3273940106947
23.9494329122787
3.33763029615887
3.05512496951154
12.8291873215021
2.39739071624784
10.3817837782043
8.90100954407714
2.78350952214727
5.24572233970358
15.3062579674406
3.02104487420414
3.52902569240503
1.22969498124838
7.44298591017633
19.3073528617791
1.25490957162888
1.87046602251559
1.48579161024396
13.1801811151935
0.766341496757952
3.63622264058403
2.52061610619868
3.21907468047383
3.31966058886013
0.181639037267782
1.93803648865004
2.06688838831671
0.157732978040074
3.36233705679628
0.717497589352986
17.2098202857917
20.3147727854381
0.182583990706261
33.6182251332474
1.78268928344728
2.55388959958146
2.95232805374178
18.3463530022405
2.50655747353942
1.74887330067235
3.52945206092448
1.13139079915599
5.17793190559714
0.92791137043258
3.47035278385917
0.836931242812989
0.26544375644058
0.337654927983425
19.1117804717912
4.02909788942842
8.91975550172077
8.15236297061989
0.937827919885506
4.73161562427195
0.692394549536013
6.59193950237296
2.23726492565479
17.2008104047377
16.7246655730982
7.95537155620457
2.42738328053979
0.681502728310738
3.49700415094425
3.44749540931308
13.701517343521
3.59150475452128
8.37034731056639
1.97748144862902
17.3464320481522
3.59759364447999
20.0992703561047
1.43399701478037
14.1775214263745
21.1349311823386
2.34957988626396
0.355583017628016
2.50637705426774
10.1662166654368
37.3854774000447
16.1488724023127
29.9142408174093
22.2249435613142
3.21896104277302
2.04344986672219
49.9999999999438
5.83400547533106
1.54307658328657
1.93449277863623
1.37428968833945
4.08580612167526
0.945943420471098
49.9999999999439
3.41803606025448
2.32079959083831
2.20061570346685
1.32584927103551
2.6904904473673
0.70639869072716
2.98612447112633
2.12723558362718
0.996438200868291
0.0976562500000171
4.44849656969339
0.622373723302341
1.89969933905295
0.777917449107024
4.69372151766638
33.57392547308
2.9211530592768
2.03106156467385
1.27492800487004
1.48152076589478
0.843818277698085
0.191951628349951
1.51029440186752
1.55172021705283
1.4470636954688
23.2611715736174
3.34021424458434
1.32009734616558
1.59692669397159
8.00253429093103
1.79567742843308
2.09371378538526
1.13161407345617
10.696900744334
3.27174543576064
41.0030822444437
3.0391105279569
2.52186731906122
1.38901436098594
2.64346151355897
2.75156904660953
1.87986832847726
1.5624723664862
6.11022807715842
2.04121855265002
3.66635315776379
49.975774513526
31.9778426822662
3.36260487579725
2.81378515204551
13.6529337844692
7.61010262478491
2.14808445321444
2.2396287354281
2.58532955218071
1.55484140546906
1.55307899530798
2.07429140672247
8.59827552944878
1.38425697418128
49.9999999999441
3.85518461566478
1.49985513373474
1.30224930539978
2.92293727399838
9.77689213520383
7.88644342127062
2.6503210827331
2.18659267666482
1.56705738422358
2.46171990698654
2.75907717443347
16.273096137597
1.45937540160292
0.547261316828292
