# Supplementary material for: Diversity of spatiotemporal coding reveals specialized visual processing streams in the mouse cortex
Source: Nat Commun. 2022 Jun 6;13:3249. doi: 10.1038/s41467-022-29656-z (PMC9170684; doi:10.1038/s41467-022-29656-z)
Supplement: Supplementary file 7 — Source Data [file 41467_2022_29656_MOESM7_ESM.zip › source data/Figure S5D left_PORP.txt]

lcTF
NaN
3.51494072892769
0.546258123545455
7.12593777698092
3.302043501809
5.73161676088747
0.70510472731725
NaN
0.518361845318322
3.64137799612292
NaN
5.21320815793784
0.925336717851994
4.84021387724675
0.693246702217529
0.876375620141768
2.182884718393
1.27392563419316
NaN
0.518562051457001
6.43152474752192
0.542074351388845
1.24505827082679
0.876188093274581
1.40414402571323
NaN
1.24342350789964
1.33558165713015
0.681213289523129
0.998233574788366
NaN
NaN
1.36246519844985
0.677684928033988
NaN
NaN
NaN
NaN
NaN
NaN
NaN
NaN
0.519788649721307
NaN
NaN
NaN
0.627141426079018
0.629814453221705
2.51578611881713
4.34493453418507
4.25508720544742
0.706335715133705
NaN
NaN
NaN
1.74250611499535
NaN
NaN
0.671058233046079
0.737737305044492
1.40369779807723
3.44137173034134
NaN
4.72709965326627
1.35282960335861
NaN
0.678176355372874
0.660600001436337
1.52494126687978
1.25568762213596
2.47185923811415
1.26029393248517
0.812731160670078
3.49039804579292
2.52708571283408
NaN
1.5266773885663
NaN
0.936941336063639
NaN
1.27623029955768
1.33202898181917
1.58305102323559
4.42567556314253
5.65942199383406
1.06882790908062
NaN
1.1926170315915
NaN
0.700885821401918
NaN
2.39442459168605
1.33636832836719
1.16029285200343
NaN
NaN
NaN
4.65069064155542
NaN
0.623113644508185
NaN
NaN
0.597828531777809
1.66124484692708
NaN
NaN
5.69371825634349
NaN
NaN
5.03021288385682
2.99979188199807
4.93419427535665
2.64993411810191
11.3137068052626
3.80951564137409
1.42177372945741
2.52006286914073
NaN
0.786730366974687
NaN
NaN
NaN
6.75044622098836
8.54554996394954
6.12698343574996
11.3137084921554
6.28792450136087
5.18070944559812
10.2316547470423
1.05793736225276
NaN
NaN
3.50914837028636
NaN
1.13131872313328
4.09490870940036
4.31563535123628
3.36689159524219
3.17191071460427
3.40808608597881
8.17175285919774
6.48995577722569
0.500244158220126
0.756342712983828
0.604335552069153
1.11601724203836
0.807451528323156
1.11487286933338
0.889831744281872
NaN
NaN
0.813615993839338
0.519946643151273
1.24333614587773
NaN
0.661142444498643
11.3137084989846
1.35726486284009
7.46206340701089
1.97463002006031
5.17618310109756
1.11760087341547
0.861475699682267
NaN
NaN
11.1720973718393
NaN
1.35389576519076
NaN
3.48117187507917
3.90943338180732
3.63042716987509
10.9039562433376
4.12231104836308
NaN
11.3137082399399
NaN
0.791880724990545
NaN
NaN
10.3184897849434
NaN
1.90863718753024
4.8207360194331
11.3137084928399
9.42772207719944
NaN
NaN
2.21608033767233
NaN
NaN
1.05432529631156
NaN
NaN
NaN
0.574598953513421
2.0874802640214
1.89047781680611
NaN
1.18696301019538
NaN
2.60751390655699
NaN
0.861769185286296
3.62906161701916
2.75421597615086
NaN
2.26727416796983
2.2227502009397
NaN
0.848860889405869
3.79149895958571
0.814996422555427
NaN
NaN
NaN
0.503759896068499
2.84973848461221
NaN
1.59061182330459
NaN
0.535815366772178
3.97597095185796
1.58426911288653
NaN
NaN
1.17865294609027
6.21958053371869
11.3137084649857
11.3137084922815
0.753587592691809
11.3136992412737
NaN
NaN
2.58454646278786
NaN
7.84709304272144
1.28528225953468
NaN
NaN
NaN
0.872557186150484
1.15412516732382
NaN
8.3268867897802
NaN
10.9988417647742
NaN
2.36862012692677
NaN
0.690746930265515
1.64271431545299
0.830011770425722
NaN
NaN
1.23107606576918
0.549126214263616
1.30636640072016
0.809574175562144
1.99529752440349
0.559967020306301
1.11717661628618
NaN
1.04015293203301
0.749594068504998
NaN
NaN
NaN
1.02035647722939
NaN
NaN
NaN
3.02853564515312
NaN
NaN
NaN
NaN
NaN
0.927907505460051
NaN
NaN
NaN
4.86508196026822
0.555119876604413
5.30659865120248
3.47664486668392
NaN
NaN
0.535211222068654
0.645272029900708
1.14657191558789
0.53882443591738
5.6201167412191
NaN
NaN
NaN
4.40628637631807
NaN
4.30401438355121
NaN
NaN
NaN
1.226343102182
0.669933930810611
1.29281298156818
NaN
0.692100300759513
2.85043708571611
1.75713739085369
2.48189482276821
NaN
9.34921689628765
NaN
NaN
NaN
3.88524521903967
3.54953615870727
NaN
NaN
NaN
7.17801582475584
1.15332225488167
NaN
NaN
1.39630872218732
NaN
0.799261964519388
NaN
NaN
NaN
NaN
NaN
0.702570348535653
0.528236760037027
0.809766981318322
NaN
NaN
0.882171878216501
2.27593691725457
NaN
0.669670051198257
NaN
NaN
1.21385136903553
NaN
2.44976856167805
1.13519207038077
NaN
0.706684098808033
0.68144095397036
3.89116874848382
1.36972710705653
3.74249801936302
NaN
NaN
2.82138925865606
NaN
1.12745792259794
NaN
0.617414018019829
NaN
1.43837504727956
3.16089170755442
0.736429872306972
0.567130706825151
10.4644719338743
10.5883829536852
NaN
1.80824638355631
NaN
NaN
NaN
11.3137084989844
5.53694224389145
8.90486408631214
5.84872749944896
8.20456783526499
5.79702442517774
0.503438488798163
5.03685571231851
NaN
NaN
NaN
NaN
NaN
NaN
1.39473395060034
NaN
NaN
2.49309497714144
1.2809886333119
0.654942102165802
NaN
11.3137081630213
1.67594596936152
NaN
NaN
1.4519392772661
5.31603390462983
NaN
NaN
1.31681951199808
NaN
NaN
NaN
NaN
5.05148091193345
2.68766935284326
NaN
NaN
NaN
NaN
0.575480259428884
3.71326803478694
NaN
NaN
NaN
2.75742385409982
NaN
2.62273428201373
1.33291880763579
NaN
NaN
0.797117958585359
NaN
NaN
3.9069898773578
0.615314970547205
NaN
10.4562863176854
NaN
4.90903354595077
2.2432217664441
NaN
NaN
0.550257457241294
2.6285583074672
11.0775893654172
11.3137084521771
11.3137084989846
NaN
11.3137082283163
NaN
5.67301418135423
6.0770020512477
NaN
NaN
2.46298472819218
0.565964390162624
1.26215053448322
NaN
0.900993931812518
NaN
11.3137084470105
2.00219095245101
NaN
NaN
11.3137084796252
NaN
NaN
NaN
10.4193032493316
NaN
NaN
NaN
NaN
NaN
NaN
NaN
NaN
1.35272134232043
3.83232500991806
NaN
3.67011739113115
NaN
NaN
NaN
NaN
NaN
1.10511023634624
7.96125401280315
8.78947810554642
NaN
0.630008629950339
0.610044103555968
NaN
0.795809180689706
0.61098620924943
4.67341167171733
5.20986596989545
0.693492437780541
NaN
NaN
NaN
0.721574264702679
NaN
NaN
2.04779497884132
5.01339769229872
NaN
0.822190272565717
0.63795243806541
NaN
1.25624102486616
0.636312431172354
1.19762730562531
0.620912416404672
2.46729775417759
1.24363344487052
NaN
1.36780014771108
NaN
10.7810994500445
NaN
0.683999642593715
NaN
NaN
NaN
NaN
5.48746170953189
0.609430463859199
NaN
NaN
5.543853748438
11.3137084989846
NaN
NaN
NaN
0.566903528202111
NaN
NaN
NaN
NaN
NaN
NaN
11.3137074080403
NaN
0.640939769727661
NaN
NaN
0.996557073681528
NaN
NaN
NaN
1.13343197417313
NaN
0.501249992293537
1.67303024598994
6.4936173760684
10.8888058114354
NaN
1.78066179624156
1.06272537161158
0.653306287988269
0.859692504146387
NaN
NaN
5.16610700646973
0.915064199846892
0.799784600412358
NaN
NaN
NaN
0.52729643099036
0.528700176080017
0.884113129061738
NaN
NaN
NaN
0.817744094009669
1.18844679517709
0.775259627983288
3.19269543271773
1.39932366369421
NaN
0.669674516802097
NaN
NaN
NaN
0.635613766769855
NaN
NaN
0.544286464884749
NaN
NaN
NaN
5.36000052021555
NaN
NaN
NaN
NaN
NaN
NaN
2.7439369417951
1.40802650812988
0.771447641815756
NaN
0.963472928705386
5.00972250560333
11.3042547363662
NaN
1.30951222363694
NaN
5.20570571503292
NaN
NaN
0.500970349182986
0.510625689910308
0.762714373830665
0.565700069101012
0.860770242291639
0.604424140551611
0.638381630274972
NaN
NaN
3.42894523999705
NaN
1.63362111567282
0.575902101252217
1.05895439486474
1.00776857282998
11.3136685080934
0.880007137439273
NaN
NaN
10.3384303195713
NaN
10.2329578963166
11.3137082706216
NaN
NaN
NaN
0.888997069849047
4.92735366439299
11.3137084989846
0.626169105976049
NaN
NaN
1.38199321624523
0.927308902065333
0.535990952530338
1.51990229508608
1.26636210073104
1.13465492835303
NaN
NaN
11.313708484816
1.50305627882542
NaN
3.73469618900951
NaN
0.628587168316254
1.23251021840142
1.33299902967424
1.68547854029201
0.919137975798441
1.14939964949112
NaN
4.07253376799961
0.52977563074683
NaN
5.14761630191815
NaN
NaN
NaN
NaN
NaN
NaN
3.73405409673911
8.40677623247431
NaN
0.687999427483026
NaN
NaN
NaN
1.62143335539902
NaN
0.9797800774327
4.71964599219054
0.558844326583345
6.34262849543858
5.70914748922407
NaN
0.853406579687073
1.57876961114996
2.19722398423565
NaN
9.35529313555111
2.04418263069445
3.30516565848895
0.644510599382459
1.4063126288747
1.61085855637006
1.30410658691404
2.62035805277993
NaN
1.14416337259162
5.29601059778885
0.669340410373985
3.10950983230509
0.775019541118102
1.53066643993104
1.76801588598116
NaN
1.50504989826665
NaN
1.0101001849794
NaN
NaN
NaN
NaN
3.88710621092209
1.59410108907618
NaN
NaN
3.76322875387581
11.3137084989846
NaN
0.54124908762305
5.41651622294278
NaN
5.88085113895703
NaN
NaN
NaN
NaN
2.05497973135729
NaN
NaN
NaN
NaN
NaN
11.2920471363439
0.956260810252597
9.49895137268281
0.507087316226286
NaN
1.07634616562357
NaN
NaN
1.51373396092409
NaN
NaN
2.43357046870994
NaN
0.665491419265252
NaN
3.37346812908426
NaN
0.920109000217769
NaN
0.564263305005186
0.599125800005865
NaN
2.1995407918236
0.732186541606325
1.68444516795626
1.05762055349085
1.90201173432931
0.717468310335839
NaN
5.83749202191314
NaN
NaN
0.583508930500087
NaN
5.19130493778059
NaN
NaN
NaN
NaN
NaN
NaN
NaN
NaN
NaN
0.59858183083636
NaN
NaN
0.565728048787976
NaN
NaN
1.28147958701387
2.90369691925597
1.60773221833684
2.00448928907142
2.22834133518463
NaN
NaN
5.83021668643188
NaN
5.01466199123926
1.45829088776096
0.615124196663237
1.59248618528654
NaN
NaN
NaN
NaN
NaN
NaN
NaN
1.29735298324593
NaN
NaN
0.697253140765841
NaN
NaN
NaN
0.500445192647619
NaN
NaN
8.6961676561489
NaN
0.971963546415266
NaN
NaN
1.47902107906511
NaN
NaN
5.78885070908093
2.26834182079194
NaN
9.78735351561369
9.89400992900291
1.35495996893461
0.564450509237098
1.0004243806518
1.41067334044521
NaN
NaN
NaN
NaN
1.27627221320888
1.11465913462765
2.29992314194236
3.59658730996247
4.64073320047137
2.01283843440835
NaN
8.98597129939165
2.36777901606971
1.15020493801105
1.58345540220652
2.84838126855312
NaN
1.76569335073197
NaN
NaN
NaN
1.32171904556077
1.50585390292924
0.756405358847041
5.28165789327316
NaN
1.64733887434102
2.83168028128343
11.3137084989796
NaN
NaN
8.82856852571372
1.50439375983243
NaN
2.05318142314609
0.776112384850352
NaN
NaN
0.596110292259432
NaN
NaN
0.713550405400619
0.587803979936904
NaN
NaN
0.834616645663275
NaN
NaN
NaN
11.3137084989846
NaN
1.38950430507534
1.86934641496363
0.579169055501201
0.546244138302152
NaN
NaN
NaN
0.654073113991894
2.40150235802775
0.69862759227965
NaN
0.669353728862234
NaN
7.06679221356403
5.71131603741399
2.3585910373393
1.18959486641554
NaN
1.50723444667621
0.619884171246483
0.805151813651285
NaN
NaN
1.15043180759093
NaN
4.42789561106454
0.903142567857024
NaN
NaN
1.92132495865686
0.572243690815519
NaN
NaN
1.21404504904314
1.48471292827832
2.38872291855028
1.62771472867647
1.07039502081309
0.59366112459086
1.52460500375143
NaN
0.597953708433685
NaN
2.22209682055579
5.38801842513313
4.22764312474239
NaN
NaN
2.63798598817634
NaN
1.08623484143525
2.87711407193551
4.35622164061358
9.92723827717678
NaN
NaN
NaN
NaN
NaN
NaN
0.785264457290884
NaN
NaN
3.6208433292648
1.3703129882954
NaN
0.850067129209053
11.3137084989846
1.40109552918987
NaN
4.80484541374994
11.3137084989846
NaN
11.3069994619039
2.31170935920311
11.3137084985852
1.30188677192093
4.77781291140116
1.34373714426075
0.853467112769341
2.58224021357092
1.94539281487283
NaN
3.43423742037753
NaN
0.8457745671197
1.71738348614667
0.962651938554623
8.5310453559509
0.588334447914024
NaN
1.64193776919571
NaN
NaN
NaN
8.10577399881994
5.30074822125429
NaN
11.0384290833357
0.566428133584905
NaN
1.18172996424113
NaN
1.03588278018941
0.710185216362248
NaN
NaN
2.790791646205
0.675129341304763
NaN
NaN
NaN
0.595330145904558
NaN
2.57462818719987
NaN
NaN
1.31000142130489
NaN
NaN
11.3137083127633
NaN
1.316963068895
NaN
0.876120578028242
11.3137084989846
1.95750598441455
0.687107433216775
4.40628497882855
NaN
0.872765101713544
NaN
NaN
NaN
NaN
NaN
NaN
NaN
1.51542261576371
NaN
NaN
NaN
11.3108313668369
10.9764632185946
0.659353922367824
1.0475401642558
NaN
NaN
NaN
10.7989712735621
2.67493034572495
11.3137084890174
1.44269793827958
1.18374948628934
1.29886635391327
0.737536504490409
NaN
NaN
0.614229474576755
7.47669803463878
NaN
0.640713927149181
NaN
NaN
NaN
0.63656481269548
NaN
0.564034135857705
2.5435155917112
0.666157153648316
9.99719724646524
NaN
NaN
NaN
NaN
NaN
NaN
10.3712732793185
NaN
NaN
NaN
2.79019372707908
NaN
0.808946662517307
NaN
NaN
NaN
NaN
NaN
4.77513626937229
NaN
5.46769045196888
5.99034375288244
NaN
0.611678752829469
NaN
NaN
4.70316671945053
NaN
0.984803592277558
NaN
7.6616904690075
0.66957005584244
NaN
NaN
0.603244425483606
11.3096055885373
5.34555921070611
0.606789182327709
NaN
NaN
2.69053627046082
1.17023840746134
NaN
NaN
4.94924688289228
0.514871251569196
2.80446969263848
NaN
0.767763151593282
NaN
3.45727725131272
3.73529860738343
0.634088748030997
0.51739256117141
4.17350562774863
1.28320504809982
1.52552748911723
7.88700953699509
NaN
5.80080688053947
2.81467214680453
0.751146915426181
1.19824644673055
5.87537823946428
6.41184761441584
2.58100064436545
5.48426066977144
NaN
NaN
NaN
0.576618540784611
NaN
11.3137084933069
1.16804179178102
NaN
NaN
NaN
NaN
NaN
11.2680615892377
1.44366598806797
NaN
1.13677851275543
0.642279008406022
0.928702096791642
4.74471495795877
1.10158695650569
NaN
5.96145636232957
3.37111595291674
NaN
NaN
NaN
5.0556477440775
NaN
NaN
2.74013956710366
NaN
1.77667925936337
NaN
11.3137080991602
10.5464404512292
NaN
0.569436235416922
3.02009921416838
3.17621195200267
0.941118821497795
2.06885612209908
0.777361463642301
NaN
0.889593861995096
NaN
NaN
NaN
0.694074978788558
NaN
NaN
NaN
6.49431891617878
2.61891384050737
1.15556424460889
2.78762555795693
2.36207716972768
1.50592158255295
3.29975812119425
3.74843713763004
4.17081212178114
1.35869677150099
1.84127924042991
3.27321747528411
1.94243929630188
NaN
NaN
3.0933852144507
4.6616391245652
3.36657536727954
NaN
NaN
6.5269777217047
2.50002991620074
0.585160333889606
NaN
2.14784415568318
5.27249536990548
NaN
1.35670544957608
1.26334363459144
4.87035185384986
NaN
1.84014558027158
NaN
1.61664519003289
1.31424228498676
1.38103280264991
2.26030050093907
2.82382513650526
4.80536014347068
0.764683834570983
3.7829518333249
NaN
8.1416094052211
2.41623528067609
NaN
NaN
2.77220309989268
3.10617141937023
NaN
0.509711068113269
NaN
NaN
NaN
NaN
3.21012943329525
0.986722131375991
NaN
0.822666323563156
1.57521987561334
NaN
0.569824792577138
1.65786234275858
0.626325528528253
NaN
4.42995486285007
0.633193311605827
0.546485742308125
1.86064985937114
1.37000867812958
1.4487927582773
0.961615520546836
0.571610928086633
NaN
0.786799371254853
0.626632475545415
NaN
0.64797276622974
NaN
4.23171434866272
3.22810431503265
1.23109019423919
NaN
1.48983661462702
NaN
1.35371801406452
0.615167162820962
NaN
2.94933951563269
2.51890095848865
1.33892573232326
NaN
1.85201607626761
NaN
5.34844534179723
4.86448269312784
3.16942377210534
5.19738765957912
3.11137244924046
1.89647629539866
10.2733399041087
NaN
11.3137084775988
10.5273969633935
NaN
2.89291366171145
0.943502198416641
1.82369976872629
2.90692462198287
NaN
2.48185445764852
2.04626465141431
0.652845744690807
NaN
NaN
3.63492633859933
NaN
1.40003620234625
NaN
NaN
2.92996371245967
1.8623764677679
NaN
NaN
0.684742495816825
NaN
NaN
5.48098096296725
1.86704004038042
0.929521513885434
NaN
NaN
1.24527169791762
5.12314067140778
NaN
NaN
0.695112093544572
3.23388956677938
2.9214954161043
3.08628327052534
1.10588934708188
NaN
0.603095846372818
3.33562348740833
2.14353893866902
1.91026139479897
0.660491995729999
8.44316117133389
0.518095113743464
4.27888590870285
2.28475481669828
NaN
1.94510984897093
NaN
2.38056538487169
0.949523061021436
NaN
NaN
0.960216720752655
NaN
2.21511001606943
5.79358908425846
NaN
NaN
6.67426428226781
NaN
0.60172897805908
NaN
2.91424876954515
0.575009014259943
1.18046483189437
NaN
2.22417338955643
NaN
0.537906412079305
NaN
3.77787807197454
0.723645810080505
NaN
0.850686799034867
NaN
NaN
NaN
NaN
0.534842116717457
2.01441550898337
1.74521740911326
3.59910908044917
NaN
1.87511701177495
0.815890277346117
0.978120763549378
3.03343402646682
1.84572966073217
NaN
1.49781765684923
NaN
NaN
NaN
NaN
NaN
NaN
6.15811650912685
2.23244867685807
0.901037056923702
3.14775574219146
6.32743295330814
1.67849295835177
NaN
0.666015257398678
NaN
11.3137084959362
7.24093036829677
6.03436158605817
1.29171450503551
11.3137024937886
0.587457909968785
2.55070463023251
0.806031294043121
NaN
0.859665415651406
1.58996953620944
0.51659939036921
NaN
2.14375286864025
NaN
NaN
NaN
0.86056577102616
1.34643479078405
0.58171640869667
NaN
NaN
1.01481845899009
NaN
NaN
5.97674930337998
NaN
2.25436075704904
NaN
1.04683962263613
0.570049033194147
1.62446006105272
0.861054799431565
NaN
0.682723423742225
1.99914649147383
NaN
NaN
NaN
2.01720439566625
NaN
1.31007250037372
3.06244924955381
0.872425515529597
1.69674353745672
1.04359956390472
NaN
0.747623213985095
1.00277507473942
0.538357106452085
0.728441344358403
NaN
NaN
0.951363266190475
9.05232042465294
NaN
4.54315265648906
2.35857723874535
NaN
NaN
NaN
0.701477349021539
1.89420396322886
NaN
1.02818870732514
NaN
1.30078945431187
NaN
NaN
NaN
NaN
0.51031070802489
10.877209180802
1.37294894524189
NaN
NaN
NaN
NaN
NaN
1.21425387515318
NaN
NaN
0.503146477991345
NaN
NaN
NaN
1.03002458575026
NaN
7.90677127903693
0.590403144578998
0.940857944932732
NaN
NaN
NaN
NaN
NaN
NaN
NaN
NaN
NaN
NaN
NaN
NaN
NaN
NaN
2.78857163111933
2.54045917885785
2.84031352748396
4.29818828703978
0.543384081425227
3.29903833317188
1.88019809896884
7.92457420346231
NaN
NaN
NaN
2.62185496477657
3.06257520157466
NaN
NaN
1.09276086434256
5.47515584005819
1.88151453786497
NaN
7.47416691158708
5.7419296192281
NaN
4.34175073243439
NaN
NaN
NaN
NaN
NaN
NaN
2.67914637387125
0.521849062696096
0.734886708266152
5.97814332879315
3.29147177342493
2.40621575964114
0.509146881393391
1.57789199326666
NaN
1.09374198015415
NaN
NaN
NaN
2.55475678237707
NaN
2.58544634343077
NaN
0.861305851263925
1.40655102668909
NaN
10.958265635368
NaN
NaN
1.121393832546
NaN
NaN
NaN
NaN
NaN
NaN
5.83567047776765
2.87739689917394
NaN
1.12058089446646
1.43423084478786
0.543427956747279
NaN
NaN
NaN
NaN
1.04579808800688
1.76754402284804
0.698757843140588
0.567514121613659
1.95070640396318
0.963522093094803
4.60978107699155
NaN
1.14343474975422
1.6642893320074
0.563619143474709
NaN
1.25282823790273
0.866506176406795
0.548740339538036
0.810381215033813
NaN
0.933531428399233
NaN
NaN
NaN
6.01149662858587
NaN
NaN
NaN
0.638649503694193
NaN
NaN
0.858161227640691
0.593385806959434
NaN
NaN
NaN
NaN
NaN
0.598972736239917
NaN
NaN
NaN
4.43204506747745
NaN
0.801465110427491
NaN
NaN
NaN
NaN
0.718206923780155
NaN
NaN
2.65866122990278
NaN
1.12865002994249
6.408221094535
NaN
1.58304529863441
0.655945068330152
NaN
1.41532116074455
2.07935436815744
NaN
NaN
10.9973854000215
NaN
NaN
0.938988495035204
1.40494139724894
NaN
NaN
NaN
NaN
NaN
NaN
0.56587972856293
NaN
NaN
0.570736862166886
NaN
NaN
NaN
3.69281068137738
2.45580034211941
NaN
NaN
0.517986134253838
1.30578028762522
2.63099992682844
NaN
NaN
5.46423415284499
0.83204295208732
NaN
NaN
NaN
0.782817936647548
0.587276585761349
0.550452569175589
NaN
2.14688543104023
1.05631164413449
2.52367984334915
0.67344693364958
NaN
NaN
1.14119341467286
3.76745405463681
NaN
NaN
0.587690923814382
NaN
2.19686815537933
1.44500820935896
NaN
0.555215662113773
NaN
NaN
NaN
0.774171615009752
NaN
1.33537327422605
0.764286299905924
NaN
1.07843554470567
1.37495777349846
3.82039260998281
NaN
NaN
NaN
1.4950809447891
NaN
0.743888792436129
NaN
0.587970285921285
10.6453513926425
2.52990580430577
1.18898947425562
2.22347198582228
1.47892652690848
0.544032837249543
3.91534114812077
0.684227018621766
0.65819616913324
3.50286638300267
NaN
1.24124424902629
0.591306136511297
1.14306482672838
NaN
NaN
NaN
0.500000000000007
1.40283639342193
3.49537576133549
NaN
NaN
NaN
3.90369317529396
1.17790733803155
NaN
NaN
2.31003243706104
1.32916662007587
NaN
NaN
0.541670795346606
NaN
NaN
0.820648447821231
NaN
NaN
NaN
1.8715017925128
NaN
NaN
NaN
1.4075086663938
5.91004698721965
0.587461902404235
1.11998993116402
1.13719076851742
NaN
NaN
0.607496298641153
2.4415845953874
1.70904198297011
NaN
NaN
NaN
NaN
0.617307499242569
NaN
0.964790950685797
1.41507433352426
7.25108949917644
NaN
NaN
NaN
2.28001692925145
0.522360926923889
1.17480125312445
NaN
1.12712774030224
0.651139049993427
NaN
1.2116287268492
6.76934821861636
0.700264975179097
0.663165269314196
NaN
NaN
NaN
NaN
NaN
0.634624183383412
1.88158342042552
NaN
3.58331898962665
NaN
NaN
NaN
1.34115258121896
0.881666043742196
2.21307745817848
0.836048104260109
0.544475733946302
0.815501586185567
NaN
2.71311984165884
NaN
NaN
0.771348109222295
NaN
0.869740291865425
NaN
NaN
NaN
1.65433396507853
0.587949031595146
11.3137084989664
0.566617380930706
NaN
1.41451560520883
1.04150220720954
NaN
2.91562794548424
2.44448949794524
1.84737591571029
NaN
3.47105319219278
NaN
0.795330537066329
3.76200369290232
1.71932326892824
NaN
NaN
1.42379008159559
NaN
6.47780308277471
9.73404895362403
1.02394606386375
1.16652623681807
0.927167025917509
3.28055699125221
0.670582357492211
6.94516794324637
11.3137081648491
2.91623201107549
NaN
1.13073461301842
5.64502537748329
2.50929663223362
NaN
NaN
5.04927334970531
NaN
NaN
NaN
1.23236122523097
0.623996438147102
2.75646046750147
11.3137084989846
NaN
2.57191342157772
1.76845422047429
10.5321289551126
0.529155343047368
11.3137041120677
NaN
3.6113551676174
NaN
1.2167608506495
0.817856591685237
0.627932711060921
NaN
NaN
NaN
2.20289915227265
NaN
0.662939089053697
NaN
11.3137084989846
11.3137084988844
4.74763348888496
10.7522678691811
9.27052279135351
NaN
NaN
NaN
NaN
0.650686153042932
0.568998823489013
1.58976479007073
NaN
NaN
NaN
NaN
NaN
0.723013180477641
9.06352552996152
3.68086395181481
NaN
4.70397692496508
NaN
1.40046066985451
11.027540667367
1.52308725203203
5.37245281252974
1.03663807633949
NaN
NaN
NaN
NaN
3.00501007216331
3.43484533180292
1.14694280957412
1.22472387190778
1.03087627895378
2.90666971479013
1.22478707041446
1.67335468872173
2.16320293671004
NaN
NaN
1.2812744052055
11.3137084845307
NaN
2.50385853263529
NaN
NaN
NaN
NaN
2.95839271209145
1.95968175132338
11.3137084989845
NaN
2.69668653259394
0.689592082354726
NaN
10.4566386104704
0.716504313107079
NaN
NaN
8.5269363148518
1.30210267122257
11.3137084233921
NaN
3.40900548814722
4.87253761213378
6.38182788598358
NaN
NaN
3.01915269111369
1.09021953901439
3.97232383513693
NaN
0.56997620220678
NaN
0.547490088008437
0.69206149570679
2.25776736390907
NaN
NaN
NaN
0.518677886340548
11.3137084989834
NaN
NaN
NaN
0.805534943534872
NaN
NaN
0.836128367094156
0.510698864225093
0.500746574250215
NaN
1.55684626595126
5.46210710741018
NaN
NaN
4.9931653508721
11.3137084875699
NaN
NaN
NaN
NaN
1.67329525387769
0.518987788959577
NaN
0.781476105486111
1.0518379418673
0.710458135461354
6.36624833035352
NaN
3.50250876764162
0.663301013379282
NaN
NaN
NaN
NaN
0.828930155383338
1.08127328051628
1.58078173004177
5.95303636057718
4.40257593754295
0.959373633076607
3.49755141546624
3.33567945857601
2.17380769603718
2.25853062755262
1.59101965273317
4.96623585839114
NaN
NaN
2.90426089593201
6.30984770424319
NaN
0.739551346009599
2.34275918598119
NaN
NaN
0.945490866407174
0.699773255200432
11.3137084984332
NaN
NaN
NaN
3.66272255129582
0.518206421917734
NaN
1.14475534888073
0.500007769247061
NaN
3.31125264763889
1.11410936076228
0.815462023415966
NaN
9.36825802654949
0.585773132974816
11.3137084989846
NaN
NaN
NaN
0.51421084154671
NaN
0.98091906319114
11.3137084986885
6.16952692836308
4.59562807147576
NaN
NaN
0.507006990588166
NaN
0.617552737519106
NaN
0.524412573035619
11.3137084830262
NaN
1.85124123216927
NaN
8.91795211692243
5.04988284106127
11.3137084989844
NaN
NaN
NaN
NaN
0.615557529598967
NaN
0.644022432387625
3.07902342621989
0.590207637663016
NaN
NaN
NaN
NaN
NaN
NaN
NaN
NaN
NaN
NaN
NaN
NaN
NaN
NaN
NaN
10.8430684395284
NaN
NaN
NaN
3.90112017601562
NaN
1.14497644953379
1.55149688141975
NaN
NaN
NaN
NaN
1.50009283393853
NaN
NaN
NaN
0.567622678218685
NaN
NaN
0.559050423061064
NaN
NaN
NaN
NaN
3.23501013406134
NaN
NaN
NaN
NaN
NaN
NaN
NaN
NaN
NaN
NaN
8.96392068700522
NaN
NaN
NaN
NaN
NaN
NaN
NaN
NaN
NaN
NaN
NaN
NaN
0.778730298387904
6.56763782235386
0.664824099489108
NaN
1.68034411886616
NaN
11.3137084989846
NaN
NaN
NaN
2.77003386770023
6.73000834646371
2.8509532131277
0.930496199935628
NaN
NaN
NaN
NaN
NaN
NaN
3.80267299602844
NaN
1.69990632576656
NaN
NaN
NaN
NaN
3.21338156054752
0.62669818802934
0.97531308721528
0.668640961537758
NaN
1.94583566472884
NaN
NaN
0.838432340905622
1.84968865506055
2.6378460483747
NaN
1.06547780534509
0.562780926016461
NaN
NaN
2.11087267256791
3.95126318239187
NaN
0.599691197776785
4.44769045248123
3.7640070622378
NaN
NaN
2.04620688326594
8.14023521277393
NaN
NaN
0.764002788874252
NaN
0.793592540290878
NaN
NaN
11.2485334795559
0.514909377172005
11.313708498115
7.4239491514491
7.83354351962024
NaN
NaN
NaN
NaN
0.623587323156151
11.3137084989846
NaN
NaN
NaN
NaN
0.66073230141888
NaN
NaN
1.63239181693794
2.49898175647852
1.34940801295385
NaN
NaN
0.537492642599647
0.608210873026045
0.520353646064328
NaN
2.85600503200268
NaN
NaN
NaN
1.1955716337017
2.70586134107733
8.22746249390355
11.1500278113455
NaN
NaN
NaN
NaN
10.9863604691883
0.665619218046863
1.30334049105533
NaN
0.780156969443575
0.765207493445108
NaN
NaN
4.98999443117971
NaN
NaN
NaN
NaN
NaN
NaN
0.625153227831813
NaN
2.93319890001566
2.21938243451788
0.612939996966379
6.5350376452418
NaN
0.715043441322071
NaN
0.610646172214745
0.516849147538964
NaN
NaN
NaN
6.14910477309527
NaN
0.51067440572532
NaN
NaN
0.826843071739786
NaN
1.72738154279375
NaN
NaN
NaN
NaN
0.960793552985945
NaN
1.09321738613898
NaN
0.670148178687682
NaN
NaN
NaN
0.814210035117494
NaN
NaN
NaN
0.972823143000352
NaN
NaN
NaN
NaN
11.3137084736181
NaN
6.70570399143127
0.658338501996678
NaN
NaN
NaN
NaN
1.16071985484629
NaN
2.54271039503677
NaN
NaN
NaN
NaN
NaN
5.03072303407364
NaN
3.87659568436142
0.828231081049406
NaN
0.616595608113398
NaN
NaN
0.627257706930848
NaN
3.5099952784295
NaN
NaN
1.15973552918547
NaN
0.917234943557471
0.672578575280199
2.0265617098762
0.586649054810512
NaN
0.524077147398571
0.592364272248055
NaN
5.46631047761236
NaN
3.46472403321278
NaN
0.614163157937334
NaN
5.87536160337028
NaN
NaN
NaN
NaN
NaN
3.50317220774248
NaN
0.578298537162348
NaN
NaN
NaN
11.3137084958909
1.56000164249344
NaN
5.01705760060816
NaN
NaN
NaN
1.26235114781712
NaN
NaN
NaN
0.647466765782807
9.90136180106444
0.510414869617213
NaN
NaN
7.73493259031324
0.548646017448414
11.313708498958
0.767287551672871
0.571177935409021
NaN
NaN
0.752053199254632
NaN
NaN
NaN
0.563620969538202
1.11038648021148
0.670055879022779
NaN
2.01403841183925
NaN
NaN
NaN
NaN
NaN
NaN
NaN
0.618798854779489
NaN
1.16661366754819
NaN
2.26753047730479
NaN
0.548228640231534
0.626585238793307
NaN
0.620142954294955
0.724941659620974
0.910035745413763
0.830866772819561
NaN
NaN
3.72021302008857
4.40157826638066
NaN
1.22184748487086
NaN
NaN
0.60507615010394
NaN
NaN
1.628225902488
0.713130272731263
NaN
1.53546083446812
NaN
NaN
5.39831133337585
NaN
NaN
0.508429287257181
NaN
0.639868792297587
NaN
NaN
6.80447669856682
NaN
NaN
5.68974553251845
10.4902998737413
NaN
NaN
1.59367210720409
NaN
NaN
NaN
NaN
NaN
0.735693333401325
NaN
NaN
1.13831743784872
0.969710932651272
NaN
0.801907488352915
3.92879945302227
NaN
0.514899345953515
NaN
NaN
NaN
