# Supplementary material for: Diversity of spatiotemporal coding reveals specialized visual processing streams in the mouse cortex
Source: Nat Commun. 2022 Jun 6;13:3249. doi: 10.1038/s41467-022-29656-z (PMC9170684; doi:10.1038/s41467-022-29656-z)
Supplement: Supplementary file 7 — Source Data [file 41467_2022_29656_MOESM7_ESM.zip › source data/Figure7B right_C11.txt]

peakSF	peakTF
3.07193328917353	2.86163343688896
2.78105451557721	2.03557339117952
2.13945488952055	2.88596602804046
2.8443318288601	2.35256199560126
2.65153029158648	2.89755492228956
2.55453477270975	2.43009312072679
2.28487324066116	1.99240543261032
2.563343738792	1.97668135551728
2.31067507166513	3.87753695137596
2.69758009837072	2.18631225530365
1.65960241303473	2.73365184761415
2.20454210973332	2.15186815043806
2.93036793306629	2.47052602946528
2.11778620516008	2.07238334745232
3.13751816968542	3.18413048242281
2.15938752150393	3.4060419930091
2.31067507166513	3.87753695137596
3.07611670550868	3.99476365484847
0.963220474105477	0.474641221396212
2.71671263729902	4.00640904077644
2.18675826408252	2.24248812801043
2.42480470658961	3.01918232185837
3.07611670550868	3.99476365484847
1.88593251613134	2.71439903105312
1.77314832533948	2.6854849887395
2.18539014020889	4.9999999988015
2.6491906784157	3.65649757302128
2.10073608934203	2.54624382628576
2.37464266471716	4.21506341837574
3.64193890812882	4.99999999993868
3.16019430003215	3.3671092735257
1.98119952122958	2.87475354123439
1.99988311354289	1.96481267884258
2.28487324066116	1.99240543261032
2.6491906784157	3.65649757302128
2.10073608934203	2.54624382628576
0.511072130794853	2.30036615340916
1.83856640141111	2.39637109024619
2.99653903975668	4.69232968188815
2.14441856364234	3.28138208065865
1.67282932029118e-12	2.42074366875499
2.49697907844242	1.88766182377016
2.29066458922729	4.09708996190617
1.67282932029118e-12	2.42074366875499
2.65050455098668	2.88295743246724
2.36642678941202	1.83752109613927
2.5576713363258	2.96464857249989
2.72143481089008	2.0734769517863
2.60944178416469	3.71580126062699
2.19699414038221	3.70654338329524
2.69885859012006	2.92822633257023
2.0080439394414	1.96917386901493
2.30833241440322	2.38997877464323
3.03735493461595	2.48749634861991
2.66524742730631	2.32209158626831
1.6495625687229	2.12256934289305
1.88593251613134	2.71439903105312
1.92460002266485	2.6295731449422
2.0733018865664	3.01242507814106
1.57451899835115	3.02029409443663
2.63069157242613	3.41783648873078
2.48410715668248	3.77680229163888
2.03376979271644	1.21852106294373
2.07913423702563	3.07444881176703
1.77676406547116	3.02960178119868
2.92931644889496	2.53034644656302
3.03735493461595	2.48749634861991
2.535458579828	2.28118044528817
2.93566543281775	2.32310825302827
2.84269410759916	3.32821741431165
2.46160860820065	2.51479725076604
2.0274919834605	3.11037129152571
2.58288278176887	3.48965689972391
2.64849671787736	2.7388722802393
2.33991807547191	2.24871574440038
1.97907521196375	3.11766027959918
1.7771299182815	3.39383188721073
2.28428818684857	3.39144494194758
2.63811290416995	3.3485685500826
2.14568172007908	2.4438000508397
2.28808218414853	2.34184912256855
3.08660506120357	2.56398967399706
2.93321586422013	2.38111146713642
1.83201125757036	2.69613425629479
2.28808218414853	2.34184912256855
2.45626340185079	2.89058451961426
1.33280823224271	2.39288313125386
2.83344006160424	3.17715935291701
2.97258093538165	4.99999999961617
3.25599127474413	3.60777224658421
2.69229750846094	5
1.64220793546097	2.59974660776801
1.81786472589529	2.94564493767275
1.78892462774699	4.43009621671318
2.23597259367927	2.79586074759563
2.70283784184726	3.03154880204133
2.56485801422143	4.37409368886851
1.76696564207834	3.46956709538531
2.58288278176887	3.48965689972391
2.98423780249948	3.82883590542041
2.2894091177293	4.99999993119673
3.29765725485726	4.12448877061779
2.0274919834605	3.11037129152571
2.677712059439	2.40650046452569
3.01997706688651	1.16114796825215
1.75467454848892	2.87789230860654
2.56716511871654	5
3.15718409838336	2.7465637642029
3.02248858429314	3.14036216656686
2.51585240520568	2.97854699717531
2.5540417854117	2.09723155598628
0.904783664192158	3.49126195813013
2.57030375006249	2.21316392954776
1.86021511695479	3.18609441497756
2.85100257058985	1.95529050470161
3.04256965186527	5
2.58993032116861	2.34623644774225
2.86032523165023	3.76244339175144
3.02973497405998	5
1.75467454848892	2.87789230860654
1.7771299182815	3.39383188721073
2.28309848351379	0.143542231294264
1.85645291064884	4.14822802680488
1.79726001764354	5
3.29765725485726	4.12448877061779
2.15934390208318	4.02356737951713
2.39319399813428	4.00089389997754
2.10098129487547	3.15550761124059
3.02692132114788	3.76154947811635
2.11342218751604	2.82227782226278
2.33991807547191	2.24871574440038
2.68285109818563	3.04942031263418
1.82452775702494	2.62465975343906
1.87818302334723	2.08378534366098
2.21738518620522	2.56708659374162
2.81109570369987	3.63332116230791
2.56716511871654	5
2.06359824193651	2.31024393202679
1.62134367712048	3.80490214499945
2.66467045579402	5
1.83071347684572	1.67306864972566
2.67191171392255	3.05468534608403
1.10120858614126	1.71960447149712
2.57491655400912	2.60704726761534
2.53894120519405	2.58219413752132
2.40243153460416	2.80495310026748
2.17456594206058	3.15605007980583
1.77337578154762	3.44743793130572
2.85100257058985	1.95529050470161
2.5525010069418	2.77464970340492
2.2410303270162	3.53872715150446
2.12194682306739	2.86855619808906
1.71380192124707	3.84412499443038
2.12194682306739	2.86855619808906
2.776988460367	5
2.12969788329709	3.89790576831119
3.99972696064394	4.04057467079895
2.53074301393009	2.94731743975097
1.67043560984421	2.92020694389311
2.91841786056269	2.97995386689681
2.36991172375324	4.09702856559633
2.2814191733853	1.54296651745932
2.11174995715939	2.82849370715002
1.88224053477198	2.89345016929076
2.92000691358967	3.87383022491087
1.1986620863136	2.37439066068594
1.80896257595831	4.67982725221441
2.19883477310137	3.38266609776059
1.71380192124707	3.84412499443038
2.45353868665209	3.33908468219322
1.76447178022705	3.95125062907006
0.904783664192158	3.49126195813013
1.7530994047291	5
2.68285109818563	3.04942031263418
2.68042550875995	2.53769148164516
2.05344885857002	4.20602233315745
2.86032523165023	3.76244339175144
2.14120703042742	2.89564112337801
2.73626282223725	2.61311524110737
1.67871505118125	2.78796735237176
2.2814191733853	1.54296651745932
3.9999999999999	2.71971701222586
3.13463166053471	4.99999999998695
1.79726001764354	5
3.29087733490325	3.29932382366646
3.03488495696863	4.75699238521305
2.48623954643282	1.90720729736056
2.90839628308317	2.79759803486595
1.47683705241758	1.5656498411219
2.36991172375324	4.09702856559633
3.29765725485726	4.12448877061779
2.78009311609605	3.49801955822359
3.41066206712637	3.75939761301239
2.15934390208318	4.02356737951713
2.77982531537983	2.52866634327489
2.67014311518106	3.68864219424633
1.33280823224271	2.39288313125386
1.71654268458751	2.36134919976581
2.78025766620455	2.56070190485472
3.9999999999999	1.83874510547509
2.45303004021958	2.88266514752343
2.0354604050053	4.26547499754525
2.44860120266682	4.50994246089158
2.14170329887816	3.19090873622647
1.74813214449067	2.53178941694421
1.8762525869029	5
2.92706208410867	4.04913503962059
2.58993032116861	2.34623644774225
1.8927766577444	3.01234089306729
1.41881334585566	2.66379758221218
2.06571911812394	2.37463968806263
1.5840969276623	3.28040170826024
2.38572338392912	2.4990934588363
1.83201125757036	2.69613425629479
1.56693631805134	4.99999999999342
2.25812962187889	5
2.94323294242387	2.92042292853467
2.66394679207379	2.19911926788667
2.54371217835975	1.8858499700793
1.7998948305636	3.60093884997762
2.35594349944052	2.27644381671614
1.77341952334647	2.56821347083189
2.56455104631396	3.41115764799138
2.54040164556222	4.46536011768842
2.56100058964633	3.37800563400244
3.08994696471569	2.57788498786452
1.3848387958374	2.20721111030724
2.28167416199265	4.61474192325225
1.67536571837087	3.28367245542696
2.02227415384651	2.34938631998039
2.55197941673345	1.57016540075492
3.08994696471569	2.57788498786452
2.19569993364639	2.23197744583615
1.3848387958374	2.20721111030724
1.97133579632878	2.83396361655667
2.55315323322372	2.84886463444478
2.08381446524432	3.15812200488116
3.48422696135116	3.92027175069145
1.60171325190657e-12	1.92504373594763
1.91600377513796	4.99999999999374
1.54213945622113	1.40393957047101
2.1341939988514	1.91980822212458
1.55568870031952	3.04516114322907
2.24678166099429	3.49707810186157
2.44176594405498	3.74050433279824
2.0764935200215	1.55799918894128
2.3952687380514	2.39841380933584
1.79492060603103	3.50501280597207
1.41991058870667	3.84405420794845
1.76436091872511	3.36871482640074
2.15475776734507	3.09337415871735
2.35796451594571	2.04643706145887
2.72295034153513	3.43326833821739
3.35428595852474	3.15702284679992
0.99052566601679	1.81119909915332
2.57487352834487	3.17318074623
2.17472809776557	1.87379162573016
2.06368913077158	3.17016793523368
2.35796451594571	2.04643706145887
2.74769986966249	1.88336883329233
2.30034574186551	2.89242622788986
1.86612167763019	4.074594571543
2.23699295930754	2.19226351435833
2.68169086858012	5
2.4109796514008	1.88856923334185
1.61708969912486e-12	2.15162731146316
2.10709544996059	2.72459499761231
2.56000884975969	4.33763012597599
2.55429043790915	3.2842680663574
1.89488523156967	4.36709138263835
2.74769986966249	1.88336883329233
2.10873881782525	3.51699366210187
1.88465327490321	2.42359709989864
2.08953608485884	2.42708647112816
1.66866486583623e-12	2.11418852276507
2.22093089951882	3.15975618991273
2.73878710483162	3.53937670104031
1.87662746260973	3.870972744615
3.0855697711479	4.87495527631295
2.07900508405799	2.88800273606143
2.96870800154958	3.30321206561128
1.68916804034817	2.69651526846283
1.89307476072184	2.21765712954402
2.19776759554835	2.7538418131261
1.97191903954591	2.14908883973421
3.55217388412153	3.31913823792834
1.27372613775675	2.79130738393573
2.63762747430291	2.65527134064844
1.84178014470677	2.53333339746441
1.90424104674109	3.77655288171477
1.67782860939907	2.80589125390638
2.29469291604094	2.25319245999088
2.0764935200215	1.55799918894128
2.64536143844442	4.09018420297488
1.97133579632878	2.83396361655667
1.47109084950803	2.50519965804747
2.74769986966249	1.88336883329233
1.85158244137591	2.38108925011402
2.79012084916468	3.42750760398133
2.19569993364639	2.23197744583615
2.54040164556222	4.46536011768842
3.0723649160979	2.56285170926576
2.15086227648717	1.98475455309756
1.61965144231291	3.64711010964838
0.00202057930820538	1.2668060039054
2.2818769765755	2.53543635766563
0.841720741425342	3.98306441635573
1.54349751738399	2.68288119857276
2.17472809776557	1.87379162573016
2.13775431302095	2.86227522650602
2.19569993364639	2.23197744583615
2.35774786692345	3.91417928294279
2.85627517552761	4.06465610309509
2.35796451594571	2.04643706145887
1.78584109969901	2.17367024490964
1.88465327490321	2.42359709989864
1.47109084950803	2.50519965804747
1.9240281123646	2.38037898348383
2.23968463412233	2.57741188832283
2.39056952732595	1.9853840136263
2.34372691587826	2.23796260437768
1.97133579632878	2.83396361655667
2.52600426559026	3.58899730204117
2.85287248178798	3.18864467386992
1.84178014470677	2.53333339746441
1.48602529161125	2.05141173543721
2.31474096841554	2.60404159709852
1.62958306248973e-12	2.3111151647828
1.91600377513796	4.99999999999374
2.28167416199265	4.61474192325225
3.48422696135116	3.92027175069145
1.79263592696355	2.9685796704479
2.24878044612502	2.27714893590633
1.8172190827192	1.68286566084808
2.70411613632639	2.55622933137502
2.02227415384651	2.34938631998039
1.56868105560623	3.49333753108718
2.7843266877114	3.96720227399244
2.45987145666813	3.22461982616515
2.69838100331254	2.83313980596879
1.82221482464105	2.86549119919416
2.30628328298659	2.5999808243914
2.77771459484041	2.04083555721195
2.30060785085391	4.65990811771653
2.15300976668615	3.55828044507319
2.6536503115741	3.16989863188942
1.41991058870667	3.84405420794845
2.19776759554835	2.7538418131261
2.85287248178798	3.18864467386992
2.38737781483919	2.39799502861263
2.59259444663011	2.3961567246622
1.74819620988794	3.22146661130488
2.53454131563221	2.8126665382878
2.61990634912976	3.42311964072894
2.14339257435379	2.52590567132455
2.19776759554835	2.7538418131261
2.47187413336856	1.57371907352847
1.70800016664541	3.96550353692803
3.48422696135116	3.92027175069145
2.08381446524432	3.15812200488116
3.11338265438574	4.23749101464613
2.42111876045445	4.9999894727135
2.08953608485884	2.42708647112816
1.71700201014003	2.51303399230016
2.68597762043817	2.20437404133924
2.29469291604094	2.25319245999088
2.10658112080558	3.44814142370723
2.19000543321903	1.22060138558368
2.08992337271179	3.23877106078345
1.71700201014003	2.51303399230016
2.51015566851179	4.99996999905345
2.0764935200215	1.55799918894128
2.02227415384651	2.34938631998039
1.40746534210256	3.30724929625794
2.23968463412233	2.57741188832283
1.85158244137591	2.38108925011402
1.89307476072184	2.21765712954402
2.21759900873295	2.97044648839655
2.70411613632639	2.55622933137502
2.30035685477708	2.6008626763943
1.52908620448215	2.8557490506741
2.07180239762126	2.9862748106005
2.75937415087828	2.63956987999237
1.5766819907605	2.23331668650558
2.11920808590638	3.85346867266356
1.69429227786672e-12	2.49067666129096
2.59259444663011	2.3961567246622
2.65260295261327	2.97286982233216
1.74747494236617	3.15965196980714
2.71425978574868	3.27576886782488
2.67116805574578	4.99999999983739
1.70800016664541	3.96550353692803
2.56000884975969	4.33763012597599
2.10873881782525	3.51699366210187
2.65117507955795	2.98656054849693
1.62298486276482	3.09186423484212
2.91243064316617	3.26270897177024
2.15969021453041	3.1481842173567
2.52600426559026	3.58899730204117
2.0067243841275	3.05708788986633
2.31830898256998	2.09753884083453
1.56868105560623	3.49333753108718
2.0764935200215	1.55799918894128
2.09530304534153	3.06557120329218
2.31830898256998	2.09753884083453
2.11920808590638	3.85346867266356
1.78584109969901	2.17367024490964
2.55315323322372	2.84886463444478
2.51642273613021	2.51171379987992
1.97133579632878	2.83396361655667
2.42111876045445	4.9999894727135
2.69838100331254	2.83313980596879
1.99152923280951	2.12253337145202
2.38845115299636	2.47057734931948
1.87958410225908	3.46575221518054
1.82599353748223	3.41316567232045
1.8172190827192	1.68286566084808
1.66916649413963	4.12912953196294
2.18450076708523	3.5958028925973
2.07900508405799	2.88800273606143
2.08992337271179	3.23877106078345
3.38106990321224	4.08323692096502
2.39062055965972	3.3491895498005
2.2818769765755	2.53543635766563
1.87958410225908	3.46575221518054
1.63566263286159	1.48934883214816
2.45987145666813	3.22461982616515
1.93177549453518	3.38532174211834
1.74819620988794	3.22146661130488
2.04175058070388	1.68763593532238
2.85287248178798	3.18864467386992
2.56455104631396	3.41115764799138
2.85222685265634	1.88312005704374
2.22093089951882	3.15975618991273
1.3848387958374	2.20721111030724
2.57487352834487	3.17318074623
1.68990628198921	4.25304801993236
1.89488523156967	4.36709138263835
0.99052566601679	1.81119909915332
2.10709544996059	2.72459499761231
2.4109796514008	1.88856923334185
2.47187413336856	1.57371907352847
0.609146981577996	3.26559289800254
3.0723649160979	2.56285170926576
2.1341939988514	1.91980822212458
2.18898202738287	2.22921646680789
2.62974635651149	2.07979273209151
2.20816344146239	2.71878601713002
1.87488717658223	3.71879749305006
2.14644458151411	4.99999998200264
1.79589531726185	2.31650505596126
1.81117756809928	2.0020243170175
2.06099736254147	4.99999999999997
2.20250833350869	3.43040063462536
1.98840933065322	4.21600241601046
1.72534753639618	4.35046723180337
2.15110385223785	3.49575364640288
2.58706461512094	3.47241059331713
1.95748437016442	4.05847899839689
2.20129506647282	3.54617099153606
1.99459547657246	2.79404952941279
1.80740150938944	4.20096831050979
1.92180196213703	3.56094746340396
2.39183924055855	2.04085032803086
1.64344896211226	2.85440342157756
1.64482843603385	3.5066365313523
2.24620016424387	3.96326823278302
2.07683374489616	4.25108360081574
1.97433396467478	3.48737157641304
2.38049957353916	3.06338950921365
2.39183924055855	2.04085032803086
2.14934398830086	3.1142807080199
2.62846524601339	1.91092955723441
2.06206114493286	3.21619440240272
1.87134740002858	3.61559014957227
1.7420649131825	3.31613919058555
2.30607851888463	3.15868026350794
2.52467537352415	4.21501165621509
2.14190800272883	2.51192342083257
2.09633653673608	3.19398732932658
2.03777519741726	1.77132276582219
2.12525570176335	1.9527283401783
1.93166209853408	4.97295095437026
2.34264717289264	2.73783039048375
1.89381569089163	2.14730982140932
1.74591298739788	3.84531455073815
1.76393583546989	3.18013866893778
2.89103440066706	3.24906117654125
1.79904703994192	3.67452010563032
2.48567937057303	4.28938292436322
1.78317195872639	3.20923738848966
1.8523553684073	3.72297740394183
2.06206114493286	3.21619440240272
2.18898202738287	2.22921646680789
2.83952346203876	1.50341478578206
1.76393583546989	3.18013866893778
1.76393583546989	3.18013866893778
2.07367706387788	2.10484285433154
2.10457073093664	2.97759066044064
1.82356190404313	2.27384615400186
2.07683374489616	4.25108360081574
1.67640267679614	3.28574676272594
1.95748437016442	4.05847899839689
2.09527738046683	4.20384885443328
1.78307339446525	3.52996192543731
1.81117756809928	2.0020243170175
2.66133717871289	3.79922912843463
2.10727587783288	2.23953355034805
1.74571065538882	3.68802600711923
2.06511370468048	3.13736614999728
1.4813149757043	4.99999999999999
1.47788937474066	3.16265011657139
2.25596377867482	2.95674770870181
1.72059344568954	3.05957721118536
2.84339199236625	3.35062481095241
2.03453039368315	3.63715099735309
1.81933688305316	2.77380526661651
1.84289624727143	2.21509263914569
2.94196327237724	4.78736004043841
1.70381058538722	3.22030561664716
2.4297718353094	3.49745214862043
1.67675039914007	3.54197700510827
2.2389197040424	3.51185784771276
1.9610702113404	2.73405403994554
1.87770730793241	3.56867207736224
2.6535520262575	4.99999999998614
2.72696072013246	1.62183782582986
1.87488717658223	3.71879749305006
2.64222275250502	2.06247978561225
1.92180196213703	3.56094746340396
1.47788937474066	3.16265011657139
1.78307339446525	3.52996192543731
2.03453039368315	3.63715099735309
1.78255906321747	4.88121576157947
2.07683374489616	4.25108360081574
1.71464951300256	4.99993187648764
2.34264717289264	2.73783039048375
2.52467537352415	4.21501165621509
2.00062358988802	2.8023901014432
1.71464951300256	4.99993187648764
2.30222357694416	1.96483835675294
1.74571065538882	3.68802600711923
1.81933688305316	2.77380526661651
1.99459547657246	2.79404952941279
1.66127763775138	2.97044309015797
1.97110485151856	2.48414942607945
2.04624631494572	4.99999999818084
1.79904703994192	3.67452010563032
2.25596377867482	2.95674770870181
2.07203525095664	2.86035317209094
1.85662934046304	2.45236629184469
2.20129506647282	3.54617099153606
1.203105135269	1.98684163436401
1.71753728981247	3.82482120108873
2.47874892369036	4.23476809579163
1.56904631005373	3.28280257457738
2.15110385223785	3.49575364640288
1.56171163762457	3.24228871224524
2.24099662606751	2.94758144119147
2.06567067175542	4.27706295548568
1.76393583546989	3.18013866893778
1.8523553684073	3.72297740394183
1.97582325275182	3.7057714323053
1.95341025690059	3.92875356493444
2.20864227087092	3.51895992035231
1.75892704908735	3.59749553050591
2.83202483488592	2.80320752998928
2.43770018117426	2.52924047299385
2.10457073093664	2.97759066044064
2.25596377867482	2.95674770870181
2.3607363711494	4.24785014143094
2.10727587783288	2.23953355034805
1.9610702113404	2.73405403994554
1.54654537476851	2.84882661526366
2.52467537352415	4.21501165621509
2.03453039368315	3.63715099735309
2.43841355432012	2.98815417342988
2.00062358988802	2.8023901014432
1.66104686785202	2.78634081412529
2.04624631494572	4.99999999818084
2.60316911032308	2.28195715785954
2.20485551226307	3.64210977946282
2.6535520262575	4.99999999998614
2.03453039368315	3.63715099735309
2.89103440066706	3.24906117654125
2.1381166014586	2.98796232427222
1.87570897758561	2.66773972995753
1.8523553684073	3.72297740394183
2.78019355557108	2.24168134700968
1.71464951300256	4.99993187648764
3.48386834252069	3.31749291413138
2.15449956395521	2.62193448115496
1.96382771392881	3.5603288460393
1.70711721541178	2.61267985058429
2.39563592976927	4.59470179458324
1.83817772520924	3.4011843811329
2.62974635651149	2.07979273209151
2.03036100232841	1.97482028735022
1.93811574414728	4.26373813573424
2.24099662606751	2.94758144119147
2.43841355432012	2.98815417342988
2.0016756610538	4.01867806156849
2.36976271217684	2.29785668018383
2.94196327237724	4.78736004043841
0.325626578169594	2.45138616427867
1.72216519310587	1.73139468589958
2.20250833350869	3.43040063462536
1.80740150938944	4.20096831050979
1.72534753639618	4.35046723180337
2.09527738046683	4.20384885443328
2.36976271217684	2.29785668018383
1.81117756809928	2.0020243170175
2.14644458151411	4.99999998200264
2.06511370468048	3.13736614999728
1.71753728981247	3.82482120108873
2.00974726495262	2.88809792289918
1.87570897758561	2.66773972995753
1.66104686785202	2.78634081412529
2.18155464784892	3.69863505969212
2.06567067175542	4.27706295548568
2.6535520262575	4.99999999998614
2.03777519741726	1.77132276582219
1.86710493389493	4.219089934392
2.48567937057303	4.28938292436322
2.14934398830086	3.1142807080199
2.24620016424387	3.96326823278302
2.20250833350869	3.43040063462536
2.47186274457891	2.13660207876959
2.24620016424387	3.96326823278302
2.60316911032308	2.28195715785954
2.15449956395521	2.62193448115496
2.20864227087092	3.51895992035231
2.44913927869452	2.86523516393326
2.03036100232841	1.97482028735022
1.99459547657246	2.79404952941279
1.56904631005373	3.28280257457738
1.7984856950823	4.01068069971203
1.62455736257726	4.27237719613306
2.30607851888463	3.15868026350794
2.45669167400464	2.559137360864
1.85662934046304	2.45236629184469
1.67640267679614	3.28574676272594
2.20250833350869	3.43040063462536
2.72175344218146	4.73204668871936
1.87307944808204	3.94292472423018
2.02885577406072	3.15394939560962
1.77962342105342	3.76139838706284
1.92394489940679	3.35356780050862
1.72534753639618	4.35046723180337
2.89103440066706	3.24906117654125
1.76393583546989	3.18013866893778
2.51277619912118	3.84143750252438
1.84621469662027	2.41605865052745
2.18898202738287	2.22921646680789
2.30607851888463	3.15868026350794
1.54654537476851	2.84882661526366
1.93166209853408	4.97295095437026
1.98396723780325	3.75958212627164
1.67640267679614	3.28574676272594
1.71241447198397	2.43393779352891
0.0531900511970774	3.02659068854343
2.06567067175542	4.27706295548568
2.40685509176146	2.57575338905167
1.84289624727143	2.21509263914569
2.00974726495262	2.88809792289918
2.42362062212228	3.20717587103841
2.70612858897755	3.59194793953148
3.07000883360703	4.11899010435987
2.12809945149844	3.14414720852537
2.4783530791765	2.05061507524177
2.01704903205601	3.36739789677668
1.86403499158889	2.95688986597578
1.94473117749569	2.67459028336526
1.96004626887355	2.66847313794477
2.36109392078385	2.44430252550241
2.12144475501596	3.50544045430469
1.88122533533213	2.86573069982281
2.03755144693324	2.72512256163266
2.46331518097611	2.83527427787074
1.61659575984818	2.59822088507239
2.37817238588105	3.2388628651967
1.81370273722214	3.44271338359626
2.05902438014526	3.21025051993307
1.81441611201277	4.24571376836841
1.75010240206062	3.10245004068387
2.5583576732293	2.10527971777202
2.33158036414176	2.82354891365365
2.09079959972647	2.82035387462632
1.68039612600345	2.39483305577205
1.63784157142477	2.86027226891295
2.12809945149844	3.14414720852537
2.19848007608201	3.18094278036974
1.60958507193041	2.29143619660297
2.41500632456982	3.17628511431576
2.55479529104499	2.47905628802678
1.75010240206062	3.10245004068387
1.76157918156649	2.3261732687489
2.6765416838557	2.74986720083503
1.75010240206062	3.10245004068387
2.41524351458899	2.24689243560784
2.66897190854151	3.25480513650305
1.9338764558933	2.50556314102116
2.14536753269425	3.11656580052085
2.07522576321919	3.01752191630465
1.81945733286807	2.21909945640248
2.08274716356597	3.31912621690313
1.66802418053546e-12	1.35652501050543
2.23010986755579	2.7187379965106
1.51838394147247	2.36703992678542
1.63654640675685	2.1525385511879
1.70067105026519	3.64021857979264
2.12144475501596	3.50544045430469
2.13197653053691	2.96120115308406
2.21980534843083	3.35581022841471
1.9916620233736	2.74163586410985
2.308546280276	2.69595925791845
2.55155135033499	2.68437427331123
0.233106463372967	4.22433305250325
1.88122533533213	2.86573069982281
1.63694684021206	2.19395564982796
1.99508590259508	2.46399329144897
2.47671520686236	2.93590973193727
2.13665951509586	3.52342407272712
2.15195692321465	1.94030988037524
1.63784157142477	2.86027226891295
1.94473117749569	2.67459028336526
2.84792851037393	2.77200974068311
1.98068424554167	2.76150421931195
1.57199846867536	2.78482295093151
2.28171080767467	3.48999665686311
1.79999187639919	2.34045204136453
2.28171080767467	3.48999665686311
1.84147062243376	3.52187302913687
2.14536753269425	3.11656580052085
2.84792851037393	2.77200974068311
1.90132278920277	2.55939036627123
2.6325268738254	2.90627680005237
2.21980534843083	3.35581022841471
1.791913062962	3.67038399333386
2.30660114692284	3.29075360431883
2.23010986755579	2.7187379965106
2.09196228713393	3.8394542069241
2.79663255133584	2.49129958289249
2.13665951509586	3.52342407272712
2.8901449230908	4.7608624695655
2.42362062212228	3.20717587103841
2.00203014658152	3.18998694601983
1.96004626887355	2.66847313794477
2.11312850773525	3.09828361694117
1.82966452868473	3.28954474613165
2.5583576732293	2.10527971777202
2.2182479135545	3.29526285052356
2.01480667781397	2.38181452587349
1.86000878598297	2.4709526984304
2.19848007608201	3.18094278036974
3.19576054786611	3.13470711378436
2.29963263642331	2.63954033834704
2.08527629625728	3.4379488659951
1.96453919824681	2.80805560877022
2.64020554074128	3.22474430251024
2.13197653053691	2.96120115308406
2.23010986755579	2.7187379965106
2.41524351458899	2.24689243560784
2.57884818320595	2.50670733358127
1.81370273722214	3.44271338359626
2.57480659744179	3.22666856294832
2.53590373254134	2.65323900469557
2.46192669523019	2.43020637000471
1.90377794049111	2.38338067265856
2.17678830430852	3.49817861631123
1.83427477806471	4.09228471244028
2.03783450551407	2.57006252370382
1.99626303389812	1.91118223348869
2.55155135033499	2.68437427331123
2.28879661814229	2.35069807720308
2.60988454112405	2.4789669607444
1.791913062962	3.67038399333386
2.21084580186233	2.17128489758106
2.01775190106651	2.78909116245236
1.86000878598297	2.4709526984304
2.07998146601603	2.07059723282438
1.90132278920277	2.55939036627123
2.07522576321919	3.01752191630465
1.96004626887355	2.66847313794477
2.57297900398574	3.04325748629438
2.01704903205601	3.36739789677668
1.68317700161885	2.73471370430074
1.96004626887355	2.66847313794477
2.03494447792057	2.4692286461026
2.08616922557405	3.42917482051723
2.05902438014526	3.21025051993307
2.66680815527134	1.77412980862514
1.90377794049111	2.38338067265856
0.671917069820301	2.81167451166772
2.26373708949049	2.40775472321585
1.90377794049111	2.38338067265856
2.04544586236191	3.57321291484883
2.13412501225243	3.07641228891504
1.81691970652216	4.14400119161134
1.69993613870407	3.06962609488436
2.01704903205601	3.36739789677668
1.68157275644954	2.62762253478735
1.81441611201277	4.24571376836841
1.98068424554167	2.76150421931195
2.00203014658152	3.18998694601983
1.96453919824681	2.80805560877022
2.40464352853661	2.4765221077743
2.68019180697747	2.79240676559152
1.92083229678394	3.37198766698894
1.99508590259508	2.46399329144897
2.79663255133584	2.49129958289249
2.41524351458899	2.24689243560784
2.00430150877995	5
2.09079959972647	2.82035387462632
1.81441611201277	4.24571376836841
2.30869128060553	2.24511777474703
2.12144475501596	3.50544045430469
2.308546280276	2.69595925791845
2.36109392078385	2.44430252550241
2.6765416838557	2.74986720083503
2.4783530791765	2.05061507524177
1.85707775814269	3.35262607766198
1.77175855055584	3.50760143706911
2.17678830430852	3.49817861631123
2.30660114692284	3.29075360431883
2.68019180697747	2.79240676559152
2.03783450551407	2.57006252370382
2.19848007608201	3.18094278036974
1.92083229678394	3.37198766698894
2.04544586236191	3.57321291484883
2.48370752092443	2.6597990137471
2.591015911185	3.12879462022099
2.01775190106651	2.78909116245236
2.52959783971811	2.71831945515128
2.55155135033499	2.68437427331123
2.8901449230908	4.7608624695655
1.81441611201277	4.24571376836841
1.99626303389812	1.91118223348869
1.81691970652216	4.14400119161134
1.66802418053546e-12	1.35652501050543
2.73663565870498	2.94483988267481
1.63784157142477	2.86027226891295
2.57884818320595	2.50670733358127
2.08616922557405	3.42917482051723
2.09780913940044	3.27688447641431
1.56391449589645	2.90245849056271
2.01775190106651	2.78909116245236
2.12809945149844	3.14414720852537
1.63654640675685	2.1525385511879
1.91416565032668	3.48926554319575
1.81441611201277	4.24571376836841
1.94669715486043	2.70392876868889
1.57711216800933	2.46891701381805
2.1631995676356	2.44913837881326
2.60988454112405	2.4789669607444
1.85987648725768	3.44280658795822
2.17441843854107	3.38376272494213
1.67587679703304	2.19877704576107
1.89686813413838	2.1928218529879
1.96004626887355	2.66847313794477
2.308546280276	2.69595925791845
1.86403499158889	2.95688986597578
1.8906399589449	2.77986184550382
2.308546280276	2.69595925791845
2.01480667781397	2.38181452587349
2.33813240244314	4.61002491587082
1.91680663907395	2.56840759812212
1.81945733286807	2.21909945640248
2.308546280276	2.69595925791845
2.13412501225243	3.07641228891504
1.63784157142477	2.86027226891295
2.4783530791765	2.05061507524177
2.1631995676356	2.44913837881326
2.16471725913705	2.06741501431564
1.63784157142477	2.86027226891295
1.83427477806471	4.09228471244028
1.63634973977218	3.25850491501618
1.68317700161885	2.73471370430074
2.23010986755579	2.7187379965106
1.91141770879882	2.43382388291565
1.90377794049111	2.38338067265856
1.68553369426735	2.19255976774746
2.8901449230908	4.7608624695655
1.92083229678394	3.37198766698894
2.47297844781643	3.21662786927671
1.85707775814269	3.35262607766198
2.15195692321465	1.94030988037524
2.308546280276	2.69595925791845
1.96004626887355	2.66847313794477
2.53590373254134	2.65323900469557
2.308546280276	2.69595925791845
1.67587679703304	2.19877704576107
1.65052980855266	2.75702578444855
2.29813838661514	3.26189771725985
2.78249343716272	3.16806790694822
1.68157275644954	2.62762253478735
1.85707775814269	3.35262607766198
2.58982428002845	2.04310019733591
2.16471725913705	2.06741501431564
2.64020554074128	3.22474430251024
1.77715349469099	3.1917955992646
2.55155135033499	2.68437427331123
2.28879661814229	2.35069807720308
2.8901449230908	4.7608624695655
1.69993613870407	3.06962609488436
2.28171080767467	3.48999665686311
1.96453919824681	2.80805560877022
2.8901449230908	4.7608624695655
1.66802418053546e-12	1.35652501050543
1.83031957357809	3.01571683077286
2.30660114692284	3.29075360431883
2.09079959972647	2.82035387462632
2.13412501225243	3.07641228891504
2.13672001917364	2.67824832580002
2.84792851037393	2.77200974068311
2.60093116276523	2.26791755581676
1.70067105026519	3.64021857979264
2.46192669523019	2.43020637000471
1.78805914041977	3.37785242669469
1.84147062243376	3.52187302913687
2.08084970218275	3.49118877168053
2.08616922557405	3.42917482051723
1.89249551887768	2.54125901402777
1.791913062962	3.67038399333386
1.83031957357809	3.01571683077286
2.05902438014526	3.21025051993307
1.89249551887768	2.54125901402777
2.15317907714282	2.96358102953991
2.91125582683422	2.90425289121872
2.01704903205601	3.36739789677668
2.26685273588493	2.51786926977647
1.61659575984818	2.59822088507239
1.96453919824681	2.80805560877022
1.62822038426518	4.27963620609847
1.69993613870407	3.06962609488436
1.9916620233736	2.74163586410985
2.26685273588493	2.51786926977647
1.91394815470052	2.57524849790569
2.6765416838557	2.74986720083503
1.99626303389812	1.91118223348869
1.94245344115439	3.67788236895521
1.83427477806471	4.09228471244028
2.45294774529666	1.96748804367367
2.28879661814229	2.35069807720308
1.82966452868473	3.28954474613165
1.94245344115439	3.67788236895521
1.96779577145987	4.5171751730873
1.56391449589645	2.90245849056271
1.51838394147247	2.36703992678542
1.90132278920277	2.55939036627123
1.62822038426518	4.27963620609847
1.90132278920277	2.55939036627123
2.37308516649725	3.95075978999702
2.09079959972647	2.82035387462632
2.70612858897755	3.59194793953148
2.12144475501596	3.50544045430469
1.7273967935146	2.62702223694629
2.07522576321919	3.01752191630465
1.99553454788852	2.2254618117346
2.37308516649725	3.95075978999702
2.01704903205601	3.36739789677668
1.87892099606794	2.32876730855136
2.36805917305851	2.27192976112419
2.42362062212228	3.20717587103841
2.58982428002845	2.04310019733591
1.65052980855266	2.75702578444855
1.71537473109569	2.24400386965164
1.65052980855266	2.75702578444855
2.55479529104499	2.47905628802678
1.91680663907395	2.56840759812212
1.90847547086137	4.01257007782835
2.33158036414176	2.82354891365365
2.95841502002648	2.75958312744344
1.69993613870407	3.06962609488436
2.59012755312444	2.11063677488109
2.53578348320721	2.82570825513077
2.29382497035525	2.60867654568483
2.97160240296255	2.55466094714152
2.21444793481843	1.52822928675814
2.15099571179535	2.36220097213917
2.74687934226189	2.58990076748177
2.83672433769895	3.53307074540391
2.72712086900595	3.59709729643373
2.5495251446411	2.8893464723182
2.89297153668668	2.8362854198139
2.10760194254072	1.86627084927167
2.69124786053714	2.1511734864182
1.60331496515848e-12	1.32120181717104
2.38734120392383	4.98470700355346
3.05885614977647	2.24788941122346
2.61658590830676	2.73366651042615
2.80617302536933	1.99724399564809
2.90713176357402	2.40433349070789
2.72312336428694	3.03952568422269
2.79242987161526	3.38282438798524
2.81424718708191	3.09010504876736
2.55455532097407	2.32974208700009
2.55455532097407	2.32974208700009
2.55648378330871	1.89265923261253
2.95481899281199	4.54967766729893
2.75981479543101	3.48266499194909
3.01599019562082	3.32167877557096
2.97160240296255	2.55466094714152
2.5495251446411	2.8893464723182
2.94880582531424	2.47272150509349
3.06452658980595	4.29290110125054
3.41375589979497	4.99999988372727
2.92753729984371	3.75335418992341
2.1362872725166	2.23392092377426
2.99432200914947	4.89820138237032
2.85413177974938	3.2331578511919
2.72651576756755	2.68308046265256
2.56690199901992	3.75746514264361
2.42172119016764	3.1044604817375
2.60938127999924	1.91013248045822
2.54233908406478	2.40831916995519
2.23943512744013	1.92796769862627
2.39323946698403	2.18837456068036
3.01599019562082	3.32167877557096
2.59012755312444	2.11063677488109
2.86920405371609	2.01292199834808
1.97887637430748	3.2901362954822
2.86964057896581	1.84416903484829
2.60938127999924	1.91013248045822
2.68984488443775	2.0149039727451
2.38752186075219	0.26216027114961
1.86371144679928	5
2.75981479543101	3.48266499194909
2.54020382812067	2.42442755099642
2.42172119016764	3.1044604817375
1.72759921895887	2.29656740054949
2.72712086900595	3.59709729643373
1.55298671001804	3.01067681351482
2.62805359369893	1.80805837111882
2.84508976576458	2.32860166337971
2.55455532097407	2.32974208700009
1.80539179103934	5
2.62805359369893	1.80805837111882
2.78804135385474	4.99999976621055
1.97445580060639	2.8857225586272
2.44608400796034	2.22513066540523
2.74227418866403	2.58096618474152
2.42372781760138	3.56561782879172
2.90212204333848	2.53513133997387
2.5495251446411	2.8893464723182
2.68903858127679	1.98218392112919
3.01925079740364	3.03307576579046
3.1025639052455	3.16346423844615
2.83672433769895	3.53307074540391
0.933619989762973	6.40685300762969e-14
2.61925194787975	4.22750489461979
2.90212204333848	2.53513133997387
3.02705735601317	3.42580230068773
3.06452658980595	4.29290110125054
2.62906094136815	2.79421828767835
2.25064202358052	2.25042397751496
2.73994606225655	2.470062048333
2.81424718708191	3.09010504876736
2.81630701465793	2.2602935616238
2.29382497035525	2.60867654568483
2.14943782030331	2.23446094334656
1.97445580060639	2.8857225586272
3.63873146647157	2.90020135288832
2.99667275773471	2.55799873897591
2.90212204333848	2.53513133997387
1.77169601621583	3.39063218991686
2.23943512744013	1.92796769862627
2.91170942032233	3.08841820591703
2.83672433769895	3.53307074540391
2.3149244295453	1.18778350804498
1.94581113623342	1.6079033482783
1.76287700960166	2.60989520923507
3.05885614977647	2.24788941122346
2.45678523640076	1.51344830870681
2.69124786053714	2.1511734864182
1.75303303974408	2.79657959955983
2.92753729984371	3.75335418992341
3.06661785568668	3.39945718395627
2.47066212388098	2.3974240481114
3.01925079740364	3.03307576579046
2.92894707579948	1.83430355056593
2.64699081169787	1.64340072794099
2.42338542231121	2.33055494855364
2.67209995141169	2.92590886131049
1.94581113623342	1.6079033482783
1.59730564157483	1.53353961264094
2.64999256856347	3.19772274482643
2.76883974101861	3.06568073458483
2.65334776079579	2.23280332965821
2.25064202358052	2.25042397751496
2.35257673322227	3.1369272597324
2.45678523640076	1.51344830870681
2.57193309556086	2.98218994681209
2.62805359369893	1.80805837111882
2.54020382812067	2.42442755099642
1.75934595843599	3.61490426900997
2.51548564762729	1.9803939283892
2.55455532097407	2.32974208700009
2.79002029126945	1.52492131791432
2.15099571179535	2.36220097213917
2.6670661190193	3.31561945447369
2.25064202358052	2.25042397751496
2.1362872725166	2.23392092377426
2.236800424321	2.06796524173829
1.76496387815522	2.99028142684509
2.48946495457851	2.53120798420128
3.09628589307105	2.19319449910598
1.77169601621583	3.39063218991686
2.76883974101861	3.06568073458483
2.66628194618628	2.00771586346949
2.21645750744634	1.89820799029429
2.44608400796034	2.22513066540523
2.8575039823727	1.67488277910937
2.23943512744013	1.92796769862627
2.52092201894032	2.69173138650089
2.90713176357402	2.40433349070789
2.55800460446463	0.483388976086879
3.09628589307105	2.19319449910598
1.60331496515848e-12	1.32120181717104
2.69208820675793	4.99999999999999
3.0465285698564	3.02507433532871
1.96278431536764	2.48930983129855
3.25709445515183	2.91872324807476
2.80045895309379	2.59848331011969
1.80090273126984	2.30611128024349
3.19684663571912	3.66144596465978
1.80090273126984	2.30611128024349
2.19784977384757	3.69565878675938
2.61062667731775	3.65318043569591
3.19764655136181	4.1740150517897
2.80045895309379	2.59848331011969
1.69902206676897	4.15811253121461
2.40362199680578	2.64697607710219
2.7073231703878	2.85631980374173
1.86255475634875	1.65967725331221
3.99999999999987	9.9306221618259e-14
2.76234925725724	2.434035747221
1.86255475634875	1.65967725331221
2.49847523247811	4.20315979861772
2.61062667731775	3.65318043569591
2.61576425812683	1.85399025919391
2.46051362361582	2.61831243749056
2.49847523247811	4.20315979861772
2.69208820675793	4.99999999999999
3.25709445515183	2.91872324807476
1.61452695792182e-12	6.63109286289673e-14
2.53942412348286	3.82501722495929
2.61062667731775	3.65318043569591
1.73333970699122	2.89605321994732
3.19684663571912	3.66144596465978
2.19784977384757	3.69565878675938
3.0465285698564	3.02507433532871
2.61576425812683	1.85399025919391
2.7073231703878	2.85631980374173
1.86255475634875	1.65967725331221
2.40362199680578	2.64697607710219
2.7073231703878	2.85631980374173
2.76234925725724	2.434035747221
0.826681657452467	3.39242091535307
2.53942412348286	3.82501722495929
2.49847523247811	4.20315979861772
1.61452695792182e-12	6.63109286289673e-14
2.76234925725724	2.434035747221
2.7073231703878	2.85631980374173
2.76234925725724	2.434035747221
3.19684663571912	3.66144596465978
2.61062667731775	3.65318043569591
1.30932044487162	1.37035854072798
3.05482914661392	3.33407540450053
1.67838689947304	2.4926640724833
6.29731439177234e-08	2.41210247069781
2.90876198872627	2.96519547411695
2.63954837054433	2.21721911523802
2.03756649135986	2.97990744169768
2.79479836611375	3.55559199444058
2.17175617797642	3.57334997576829
3.28273184715649	3.69981023500961
2.54006685963805	3.06001795872933
2.52809656442096	5
1.82693800260114	3.35872811470012
2.53031192951705	1.58182658539125
2.19022409061349	3.22167446936413
1.86663940741465	1.9991546072972
3.04709216263376	4.1424534481767
2.14955761313401	5
2.32721894483539	2.90503240565682
2.09256097259879	3.69866146379434
2.53031192951705	1.58182658539125
2.9562973496831	4.0353125642753
3.02270810530288	3.03626709069811
2.1235203355505	3.12247284392147
2.84305393364561	4.48967769584942
2.0662883648984	1.35094465929657
2.17175617797642	3.57334997576829
2.53031192951705	1.58182658539125
2.53031192951705	1.58182658539125
1.79693020036768	3.61751094820227
2.63949512137708	2.05707824647377
3.5680499159597	4.55440340735308
3.20760726336829	4.02299151650524
2.90876198872627	2.96519547411695
1.89173381765902	2.73557482990176
3.17826085664259	3.87127024897457
2.63949512137708	2.05707824647377
2.09256097259879	3.69866146379434
2.54006685963805	3.06001795872933
3.69662301783247	4.2517378622793
1.30932044487162	1.37035854072798
2.7707327627497	2.70750089152179
6.29731439177234e-08	2.41210247069781
2.75899180555282	3.49091730300003
2.61208150380408	3.37352953360064
2.10479484269965	4.52092511306581
3.16846296644879	3.09827632339577
2.6361141676781	2.77165446155853
2.67289861184593	4.34358510374354
2.90876198872627	2.96519547411695
2.4227864666085	4.66373907947886
2.10479484269965	4.52092511306581
2.40807058630834	3.32747981269333
2.8705749281328	2.76671198107481
3.02270810530288	3.03626709069811
2.64068782178481	4.04039781121609
2.68122483100958	2.12794614849332
1.82693800260114	3.35872811470012
1.85337505085164	2.43675410371878
1.08491390381442	2.66459276511207
2.63949512137708	2.05707824647377
2.68122483100958	2.12794614849332
3.16846296644879	3.09827632339577
2.33642504642288	4.99999553731238
1.86663940741465	1.9991546072972
2.68122483100958	2.12794614849332
2.70978622469523	4.47649332658185
1.79273186914289	3.60812437759545
1.79693020036768	3.61751094820227
2.55860777149662	5
1.85337505085164	2.43675410371878
1.83368541288714	2.17387232776322
1.69927942216761	3.7428984377094
3.19604893446242	4.07969748675061
2.60360135596591	3.4868350140656
3.05482914661392	3.33407540450053
2.75899180555282	3.49091730300003
2.6361141676781	2.77165446155853
2.1235203355505	3.12247284392147
2.67422609433837	2.7418204199223
2.85972375067358	3.58717313349999
2.90876198872627	2.96519547411695
1.89173381765902	2.73557482990176
2.30185908223902	4.65103861545188
2.60360135596591	3.4868350140656
