# Supplementary material for: Diversity of spatiotemporal coding reveals specialized visual processing streams in the mouse cortex
Source: Nat Commun. 2022 Jun 6;13:3249. doi: 10.1038/s41467-022-29656-z (PMC9170684; doi:10.1038/s41467-022-29656-z)
Supplement: Supplementary file 7 — Source Data [file 41467_2022_29656_MOESM7_ESM.zip › source data/Figure7C_C2.txt]

speedIdx
0.308914318818193
0.63889178433979
-0.500092695217895
-0.198025468161463
-1.30805035081465
0.641568069247092
-0.262243360996538
-0.660252580862363
1.21319618961022
-0.256239105037014
0.86321223350184
0.649041515945222
-1.49999999999998
0.288293233308186
-0.796695689931817
-0.277435540065405
0.906598875411232
1.49999979102107
1.14809483810981
0.292393742255063
1.4999999599129
0.578229020469015
0.732186769487197
-0.32782769599445
1.46184647345592
1.49999999999998
-0.497897832273927
0.784291969880512
-0.881331332566015
-0.922498812643251
0.752791506766497
-0.478600557960974
1.49998956290183
0.544781140748097
1.49999999711259
0.909690980616479
0.865237139561476
0.661786215025106
0.981060323210829
-0.790545856240885
-0.643654735271882
1.49999999742187
-0.417070902030557
1.49999999999998
1.43395177955328
1.49999987045169
-0.0103524332057741
0.560630222066777
0.70370005923959
-0.506083049341225
0.0144928236957568
1.10602337119906
-0.0154240758721385
-0.871794242463822
1.35111499165694
1.07666847650462
0.368195709767524
0.737986808270433
-0.067767709280839
-0.484746782467705
1.16536740686229
0.380999182687875
0.203459473749486
-0.492945216994178
-0.276177810620881
-0.214225687705121
-0.145290458334643
-0.0795746091057592
-0.0455139868398087
1.49993965670674
-0.147929895201751
0.32920317082087
-0.0762715796458316
0.644888821047375
0.255838890958413
-0.0564348507917131
0.102265689843919
-0.320700940954368
-0.754042378638384
0.453322029421394
-0.0195997679314045
0.0170353463352424
0.937421489496333
0.766746094772148
-0.76545724027313
0.669602289063007
-1.41090988579764
-0.164961349336628
-0.846168855392913
-0.13721461128779
-0.332570008568665
-0.113225041620263
-0.652803427483687
-0.416943249445731
-0.213423400263172
0.404993833081939
-0.102832572301309
0.75945202142246
0.834406724566901
1.49999999999998
0.880727983448988
0.339291956728401
-0.393737562772359
0.629941884391656
-0.571132591684001
-1.49999999999998
0.974045898720946
-0.362248891364532
0.486188160359996
-0.0301972928882934
0.395638888860527
0.865726117473894
1.36121438492318
0.953803115426176
0.144431420717931
1.49999955390247
0.530608873105445
-0.412161315359488
-1.15855667834306
-0.800416055716803
-1.00581298870133
1.03836279394026
0.802241533307238
-1.21572322383608
-0.190204375979691
0.446564740792258
-0.809218212692229
1.01162010391221
-0.16368636570593
0.630950276177659
0.370033796782456
-0.451596093417682
-0.434806979017769
0.534403934683716
-1.21850075727972
-1.47553588983616
-0.81189203365162
0.193829719536603
0.737932117924348
-0.0713114418022279
1.35851136582022
0.87761863802568
0.203874997557926
0.58004816161007
1.49992703028534
0.44382607540486
0.916830840848037
0.35004213381261
0.839141770246923
0.271976183767872
1.06364200681172
1.143688412629
0.963562754785249
-0.503740914807148
0.757553376559998
1.49999999875783
0.307909204369769
-0.713056876128164
-0.672738878509055
-0.37967677495432
-1.49999784570885
1.4999999999998
-0.0410765206005753
-1.49999999968664
0.123104471372516
0.425781405948336
-0.0453855106756362
0.607351515154404
-0.0799378071435861
0.257302268698475
0.433000298705109
0.312625182228741
1.49998278010237
-1.30053188101804
-1.49999999999996
0.289555341261643
0.0335649739943735
0.340460942842481
0.540361796119351
0.395319951015291
-0.00155624076381707
-1.44775728399745
0.725845031769771
-0.461571624372015
-0.917118713854287
-0.0956591470295248
0.703792065941058
-0.249783749379658
0.310095766043221
0.497534108865991
-0.0541460433825185
-0.120846774707443
-0.299435777127295
0.327304641558651
0.439423527780638
0.759909321419376
-0.282502175271875
-0.0168936362769152
0.131912135513052
0.504657037246356
-0.36197030109548
-0.240313210368082
0.350056497267124
-0.0525255222066391
-0.8751977721474
0.0843367317284483
-0.481833173795845
0.226554549205326
0.365453873638972
0.388957493382445
-0.045668501531701
0.270840321395996
-1.1948298953176
-0.909356722481924
0.461120007112127
-1.49999999997865
-0.72146131918247
-0.633021503902561
0.127296208200115
-0.0589624152609746
-1.23786406344053
0.729472043728134
0.661566451914738
-0.817106231724395
0.694632926041996
-0.60615166359096
0.175031909190054
1.49999999999971
0.424001335099785
0.66364319994641
0.647263186996443
0.28052504512901
-0.462778173312627
-0.563799600700404
-1.49999999729436
1.49999987145988
-0.522851751223877
-0.216501220417259
0.527922143793527
-0.391641208124932
0.12171115226031
0.726679711516436
1.03881336465956
1.35656818955964
0.844294669488829
0.928138807515028
1.25318652882785
0.979215740006883
-1.07499957220492
0.858994891580221
0.859476558809566
-1.49999999999718
-0.441230473891165
-1.49994201899406
1.49999999999998
-0.369386112879306
-0.0414456526217838
0.825385306092627
0.388606550458412
0.401853580426066
1.49999993640166
0.0566935911997176
0.758471154696363
1.39854085864719
-1.20584007461017
0.221459545123493
0.88424110763432
-0.739419428426034
1.49999999999998
1.49999999999776
0.169783386102417
1.49999413733082
1.41128591257534
-0.477539702424258
-1.22553469422447
-0.509883384587482
-0.075161583132958
-0.833146351788485
0.677154900629762
0.344669683980808
0.175433704092776
-0.434303125201524
0.108646071741517
0.957248998034583
0.634958369813137
0.749354045028586
-0.681382042427007
-0.485448321573932
0.0889270811513594
0.577742106847702
0.477137872659886
0.543517601583997
0.0252483859756808
0.898893289695542
0.502598433153305
-0.466579375112249
1.49999997136072
0.37543900302103
-0.188617067197585
0.223010925614442
-0.0113625384292914
1.49999979902751
-0.82267111753296
-0.555767106860159
-0.0934270161302642
0.434394837269123
-0.205889160033145
0.621681905639525
0.256750879090394
0.63962576685425
0.740021127784679
0.700207467099248
0.636493342585835
0.383303388505198
0.982469359914994
-0.0819725186489812
-0.631033695640748
0.275536876990265
0.157245739694415
-1.10986642529416
-0.0303385035037939
0.811522521591352
-0.104655613290817
0.946548644911169
0.638795976933747
0.450934598696341
0.237088865867767
0.35412829633477
-0.143620532457902
0.704117193691308
-0.192795204994447
-0.0481038011595946
0.939063330454827
0.744717482000892
-0.687180692172147
-0.125807013859182
0.258201021225385
0.101430810866087
1.49999669564186
-0.0524060462638731
0.049226000495902
-0.326063984917145
0.226342448152191
0.43044729973146
1.26055856193265
-0.639491692470974
-0.411063277258654
1.49999999990016
-0.121755924710108
0.511684689573417
1.04316608082721
-0.66039090896595
0.279162459649781
-0.398894220584315
0.730019496663166
0.460968767626457
0.496442211896675
0.0913202650231463
0.599853982303721
0.11113578209081
1.46083565549515
0.21946785075794
0.0614621190940996
-0.248821651081385
0.281563315878948
1.19972373246848
0.749989101516711
-0.165809469187211
-0.540935225314765
0.0429833972606051
-0.891227439793172
-0.449146263465587
-0.560916160038774
-0.0618708387714819
0.991267274442201
0.384715574315576
1.05993165998961
0.0869199279393444
0.411161810823239
-0.0903116253676841
0.0159815789723029
-0.134706149252431
0.186926854508378
0.145587489394763
-0.531620186804543
-0.626632345906536
1.49998663292815
-1.11854894137843
-0.0158725309586473
0.337593173403388
0.0619241882918157
-1.40558229391559
0.373577317749711
-0.585557818305922
-0.54958297836864
0.32297162591978
0.322057099346147
-0.626078856933613
-0.0690023763988355
1.26193598170025
-0.382804491376489
-0.141718726044833
-0.857147927546287
-0.159019598746037
0.361720760802246
1.4999999998757
1.29858852756899
-0.904963301755487
0.301998377583001
0.0997987770618126
-1.49999999999998
0.862566285481384
1.27234946150389
0.972847820781455
0.533045832458442
-0.472506985271229
-0.20632888536017
0.823682157397708
0.668360316934857
1.49999971809865
0.0631869117375497
-1.05816289805299
-0.136019942290741
1.49999996529261
1.49999991451559
1.49999999819889
1.49999545506022
0.741538583129899
0.352517548112432
1.49999999565798
0.302488938826311
0.68758879591821
0.433397948539632
-1.45592721848109
1.49999999999998
0.993426608980144
-1.43414174894707
0.679710327116895
0.0619642750215932
0.213744539705086
0.27193978143386
-0.229728137442604
0.487731296291185
0.0561306101613875
-0.181016445327284
1.49975626820501
0.358012143215743
0.873242788812218
0.354865829269139
1.07202621663874
-1.43819989268017
-0.148513873984264
-1.46993582612394
0.0468133684983863
-0.236133149433151
1.04203613214648
0.906467768515257
0.29127889957583
-0.141989033555852
0.672518357450355
0.702497267711328
0.480821755893848
0.00536773539442789
0.896795024409811
0.653115250101115
-0.120762302404124
1.49999999817697
-0.428255537672981
0.350446065151775
0.0272392767507188
0.728091438933473
0.661287973698915
0.758155196105589
-0.0440645931914123
0.223455931818049
0.835893981502041
1.00524757214312
0.0538202827812819
0.625596494977996
0.820955517454665
0.753528775389915
-0.539973616910419
1.49999999544316
0.897607131822441
-0.412279901783539
-0.636845861838024
1.10694668800197
1.44615535558373
-0.71851539980212
0.668780967232097
0.614793524216019
0.718918360986373
1.04423076416453
-0.214409535601877
0.681476839753533
0.131843940695659
0.718993276193207
0.268224072062514
0.822536034333694
0.436948738574717
-0.481963518112984
-1.19255960469485
-1.16100481646724
-0.305541949944524
-0.0641232428377688
0.859984454515634
-0.391778018749583
0.735103170106011
0.722638207335627
-1.39408899482724
-0.530073842872954
-1.42019311153594
0.315764644509468
0.405198195441255
-0.887143474845637
0.0799802383759651
0.409855118836277
0.224717332960238
0.854149380165232
0.111632098224991
0.0432149176419104
1.49999999999997
-0.979402342139511
-0.254797317516338
0.638382958280381
0.463877825803616
0.741634444227418
0.291693718693057
0.453288819529981
-0.022105164248472
0.445411708596259
0.935718353053561
0.958752904989151
-0.222463004829693
-0.778814856530934
-0.162808922371188
-1.34919990775004
-0.563347885316729
-0.326768681785577
0.436135719052954
-0.838462406332563
-1.49999996266597
0.193890520256267
-0.707303574586864
-0.400219884302291
