# Supplementary material for: Diversity of spatiotemporal coding reveals specialized visual processing streams in the mouse cortex
Source: Nat Commun. 2022 Jun 6;13:3249. doi: 10.1038/s41467-022-29656-z (PMC9170684; doi:10.1038/s41467-022-29656-z)
Supplement: Supplementary file 7 — Source Data [file 41467_2022_29656_MOESM7_ESM.zip › source data/FigureS9A_V1.txt]

API	reliability
-0.11863133254608	0.805265942601693
-0.148526545465049	0.34315489248195
-0.0343921629566998	0.482205616667884
-0.218220728049664	0.550561585359693
-0.373584614852341	0.337383594736803
-0.62313944230874	0.671150443301367
-0.0360583562382081	0.64375856184945
-0.148878545318822	0.585188495807309
-0.087288600148009	0.611894335504522
-0.0692026625300046	0.477699418725627
0.0889724169912823	0.665887671228242
-0.281218891549166	0.489147723859093
-0.123809057388724	0.623989539265044
-0.48883765570639	0.389129769124015
-0.0800144723611503	0.605719279677854
-0.429354679490149	0.41272249560881
-0.139201694895876	0.716000069398669
-0.0810268622168259	0.638565317525641
-0.384237851476579	0.623665995838748
-0.203952891254365	0.524022706518433
0.377529615689818	0.634880417262927
-0.639038652272407	0.740023660697003
-0.270411730297622	0.527562554569923
-0.117853696910603	0.615211269199552
-0.0719760797281076	0.720420476475217
-0.325630026670626	0.645699909686049
0.0380000570202107	0.653226350078675
0.175434007318583	0.567243490649546
-0.341827347188577	0.59388265205723
-0.0858184425224312	0.417050825334927
-0.153433616529264	0.332902417585458
-0.604173450932416	0.592733274166791
-0.577529958647987	0.587484642285542
-0.49882330135703	0.316657247325573
-0.182821317355476	0.549123132979204
-0.134954918591602	0.456959300036443
-0.548174484958819	0.77292466487235
-0.368724907466619	0.534252387738964
-0.0723672125866472	0.645127760192254
-0.438043728883933	0.45494860977475
-0.655098547319649	0.491651442800626
-0.440468586267079	0.48562088281098
-0.433450549431008	0.593002606953848
-0.375962802443953	0.507793097983988
-0.414705635625351	0.410668055048103
-0.331448961430733	0.743023289896599
-0.145859998766559	0.419017901171243
-0.20742190425308	0.581831087212909
0.310473394243354	0.547309943915389
-0.681973885510579	0.543121126257172
-0.756969242787593	0.419930452766811
0.105194776007793	0.582601986072747
-0.802347572259738	0.432465818499102
-0.519498372621291	0.360528402159255
-0.0190084915488805	0.776860031915901
-0.500408923033429	0.421711032360811
-0.121719753285497	0.621166850157689
-0.481885114233885	0.638005116136737
0.0156128286549013	0.533840167649103
-0.26083859141899	0.336510822911679
-0.29344043344398	0.454381621186917
-0.382993626387245	0.360449381611902
-0.399561355812521	0.589297653470759
0.00194555238457277	0.647270822820994
-0.17649088536685	0.782080419348081
-0.103178802479945	0.338887156214718
-0.330360554616596	0.425314265172663
-0.11495200830217	0.591833887143386
-0.0863687125611712	0.776292346756587
-0.369505665082809	0.39693883006373
-0.117823373858691	0.386540564989342
-0.331008226852624	0.528209604886347
-0.504513924109372	0.507074806409478
-0.388656535561667	0.39813973099306
-0.466132432218528	0.416620523432648
-0.254908737015498	0.377167646378567
-0.401871842888289	0.32533147003973
-0.0436020097214693	0.883132646087231
-0.0272610036654995	0.574994213739871
-0.388516816852457	0.450818371227128
-0.257959217984722	0.497228581161958
-0.370835910015857	0.605386013510096
-0.570055405169867	0.584282909168854
-0.0763481724073711	0.677854182446348
-0.800585751682886	0.591961026992586
-0.514568961733205	0.598295849852866
-0.480455443012202	0.484781241365373
-0.197116147309964	0.668552997743158
-0.213766833788085	0.493868717097696
0.0519698203036936	0.302462822946925
-0.261446649286182	0.591908746328471
-0.397122663154696	0.433203204886189
-0.460050125797409	0.343276263843094
-0.722465288439356	0.511156811837915
-0.0381408716026228	0.35725035206983
-0.288333856945759	0.603286983000672
-0.741829533217325	0.553360079944407
-0.441741401103	0.548384546237716
-0.494806499349979	0.475777650370208
0.117575068863273	0.581549551255286
-0.361228881798332	0.683804492342284
0.320242258359574	0.525444883599145
-0.526535445884273	0.688097967719497
-0.252769465282122	0.642956780894923
0.0411141386580155	0.575389985479366
-0.481150730116121	0.447584245615727
0.0707127467966592	0.526425083755227
-0.535975152735111	0.477015752750839
-0.513515849115188	0.603485542659475
-0.743825535015608	0.598009997876383
-0.244419118707493	0.452780639972922
-0.39163426113073	0.307912570895162
-0.599182895799761	0.34775846477775
-0.390614373583835	0.502933658046859
-0.333057636380345	0.491003705688114
-0.540703595386919	0.560679934227379
-0.183581976717486	0.606980898136681
-0.669505607062748	0.738387875616447
-0.489361176395787	0.646369287487948
-0.450458784809119	0.605854178990464
-0.283211274005189	0.51824623384948
0.132968879752592	0.465961533975065
0.194427135333035	0.469489597984018
0.26350560661648	0.523535964589544
0.460095337728927	0.612781429921149
-0.0119366671609716	0.459683975345361
-0.231332021247657	0.45267001006622
0.195972047291741	0.326591996441485
0.0114423990483074	0.391457081821048
0.0442267029048563	0.479399524641177
-0.0270977732281964	0.329821121649217
-0.0298516918179864	0.390127256387094
0.0268344572904989	0.496602110133401
0.439314585493012	0.507646390181144
0.0729752898091446	0.448281184131854
0.414274150440308	0.58342791330315
0.458917322819214	0.585457479453333
0.673374958000642	0.535491149375014
-0.091453131316497	0.545670646392096
-0.0660493922819076	0.664917971343203
0.0782062043361315	0.431669908522084
0.378924059974711	0.659104633944391
-0.665348064723305	0.36239919282899
0.83665461380324	0.581810644295076
0.501182843336559	0.509267148665337
-0.00428052840145342	0.522938415117446
0.29548379221448	0.378250626857468
-0.362265991974299	0.467388702330772
-0.100246769193798	0.560602266453881
-0.395509053822253	0.538271653487379
-0.0140130605359252	0.300370503156919
-0.17922090728711	0.37031592661089
0.0623901311850984	0.559606599743241
0.11447301378206	0.332895306130886
-0.253393941046805	0.45465932152179
0.561956710439216	0.469896055821792
-0.463119239679032	0.572105617102586
0.480910119262889	0.43238708902239
0.552788129570816	0.356721657311637
0.494075055267016	0.618597299015298
0.204549238464492	0.564254949400088
-0.0499391877622111	0.474455900168923
0.115443925111428	0.47397051322774
-0.829380991559322	0.355027707579097
-0.100412402088592	0.392788576920683
0.341726372365306	0.490992916371709
-0.116333786889248	0.561778338175793
0.295363521097316	0.573955419398894
0.160290616836461	0.559286130055197
-0.0713817910117846	0.512533979649616
0.17363920939796	0.480742210899638
0.195398693174112	0.506948210685979
-0.383222879281381	0.47843405635468
-0.351644904970776	0.530756357713055
-0.0533932797954221	0.74556192862375
-0.774571084206895	0.441286772685876
-0.42979079693032	0.304094555149335
0.229190098216655	0.315210514714511
0.096145745334887	0.450093920005021
-0.489771307676964	0.49112843330657
-0.138655430965675	0.587240473972603
-0.741729652447457	0.320059816781459
0.00667196321019957	0.643980147694067
-0.828137908503168	0.466497911735338
-0.0998582600352803	0.723259704666877
-0.876953462105893	0.382566512746276
-0.75994257360632	0.358725177089831
-0.394333979198881	0.46495962730963
-0.114903981327825	0.536107505551671
-0.267158627946075	0.31063944455874
-0.531533320327324	0.420525557365116
-0.107118935668958	0.426851038070703
-0.0331513085712746	0.38727523602064
0.046922889878241	0.437662696039778
-0.602036657735315	0.586471598386143
-0.167798560407565	0.389852040379677
-0.286682438143394	0.400970343019382
-0.140900134354411	0.522896756287216
-0.452405395137206	0.302323845047304
-0.386752597604567	0.385224477617861
-0.305693998453153	0.465438170422595
0.0169424306922444	0.525716748619321
-0.522242115890515	0.337526922989449
-0.199280914749028	0.508275364874909
-0.137770520816631	0.388364237840709
-0.315922489599317	0.367455741230157
-0.217382902916048	0.37788975261063
-0.450331408173342	0.406790556700355
-0.0317716660029912	0.559525172997413
-0.0467752629991018	0.526142500537366
-0.0933371952355831	0.532276696247125
-0.348642218005172	0.477275051735481
0.0353191267729489	0.40565962067136
-0.033947020071007	0.329443935177352
0.157788540476512	0.335927032032327
0.0230278199736059	0.437508220773257
-0.515648434954094	0.570754160869752
0.478638894909229	0.54894342901394
-0.60849109528189	0.691151186574482
-0.14603051144326	0.584072866400026
-0.608511364438009	0.37570787794399
0.0637777881072849	0.553685037392343
0.387108972008711	0.364923586932478
0.249110105219804	0.377906608751189
0.211828127249555	0.37120461755375
-0.0229710506909252	0.385111954303355
-0.0868766177947234	0.543406333706284
-0.0662599239750734	0.388879844999283
-0.298725278482834	0.364235790126759
-0.4041337843118	0.527101010153445
0.27842820381194	0.46363012686201
0.263667792786246	0.333675737110696
0.0985120401426361	0.380217514440379
0.0211614144547474	0.466916213248079
-0.17260187494347	0.304213228966543
0.0869728445866774	0.467907361479069
-0.318079599608869	0.557813282951278
0.528156950843283	0.450151183585365
-0.132627982235002	0.404711036035962
-0.309220054772898	0.407721031567568
-0.153991662547288	0.330971135396926
-0.155286018650898	0.399910445853163
-0.139690654088954	0.313064149526176
-0.232728934692073	0.446956228738342
-0.232628955918205	0.515448179297108
-0.669333635561819	0.366694738549085
-0.272486751672168	0.512325787206028
-0.275315014692186	0.747402772018259
-0.248165051363446	0.586353480945272
-0.19865176897236	0.612871870296354
-0.832989049012503	0.647805817204231
-0.651811665340075	0.401606841209895
-0.779415799314864	0.397262378274335
-0.643682216452086	0.706883283460015
-0.404752240140796	0.33301733339901
-0.77771129846368	0.472425056609816
-0.516309346642411	0.36865758710697
-0.387410979590902	0.353126882313322
-0.251989457615636	0.698862315117804
-0.166575502162709	0.73445907449791
0.253487454827713	0.592851654061631
-0.146134485788509	0.517288057373403
0.32458180556076	0.540946846957941
-0.696674663784132	0.365479086311341
-0.249427232694976	0.370336675073747
-0.00331878562683504	0.348905330678283
-0.427595085951774	0.459246488030607
0.174756945717323	0.571777059172428
-0.520667119736642	0.667020130144157
-0.460209766829825	0.338988017321805
-0.512217353088985	0.30258910483412
-0.380260930770911	0.544317641995658
0.178654810171755	0.318772098016703
-0.550315444695631	0.359136998209994
-0.157051598591754	0.637915068106818
-0.709993670799856	0.306955193028377
-0.488103518141292	0.527375359157807
-0.319837453998721	0.784192944910173
-0.56880783255003	0.536499256078966
0.187442226683895	0.388830681850598
-0.244967639733898	0.475020381196563
-0.118850700932641	0.517863021368336
-0.230308884910592	0.86252040892872
0.248318174737569	0.526851212892747
-0.341554620422676	0.568790898756452
-0.430054047920051	0.568444000628941
-0.0340545310709019	0.432955820813527
-0.319824880831644	0.390475825319666
-0.9384172437518	0.430702647726817
-0.900178308182055	0.615492748750536
-0.621151579963316	0.428036283408206
-0.307295280393928	0.574423087786408
-0.0954501453530885	0.446797157556027
-0.231713340474298	0.358513127551845
-0.385529127154197	0.709391921418005
-0.368053769372381	0.789896612544667
-0.281692850182711	0.623111396839654
0.0531662398964124	0.34654897071031
-0.410748056310409	0.515641600528981
-0.412494906140036	0.61391666094916
-0.41606649402536	0.511263084508508
-0.282059806592152	0.315420655827459
-0.354144534167918	0.732612533685546
-0.169628935907369	0.502702288701614
-0.345480653488016	0.507262757314151
-0.263262681088685	0.422555524479243
-0.0750263776325876	0.565064992709543
-0.16489931851094	0.428115221897815
-0.721591526631783	0.330176517276584
-0.277315853471264	0.454046860480038
0.228951308501633	0.335658446354438
-0.439810883011191	0.539775398886673
-0.306761180740282	0.629135692461416
0.299182058432578	0.341896285532291
-0.660817300631463	0.472428447475477
-0.155622991778491	0.493710645638305
-0.292705580059342	0.761457934645891
-0.241905011164063	0.524653431896377
-0.297246580215914	0.451192670899937
-0.30077611130919	0.518420194376738
0.270648865778741	0.473692721475195
-0.284916815565488	0.47785032557355
-0.536658460436482	0.631942852245771
0.470260489288952	0.600109419270694
-0.291356358607609	0.376292644365204
-0.853848740697031	0.533511921161705
-0.00104920270644389	0.358222573610469
-0.115317641367751	0.697559257820594
-0.0708796392404628	0.346813990131431
0.127573441501491	0.590217415038023
-0.463784824321165	0.655719128838915
-0.555890397294686	0.504932203951944
-0.353844531636515	0.648167560411148
-0.485196436400078	0.457246124491174
0.0276497059640267	0.477649617721436
-0.120157752619107	0.47856261202404
-0.749427784842705	0.791600688601523
-0.290092851931122	0.493382011987053
0.00682685154336839	0.376107890256306
-0.634668475610645	0.755255135405305
-0.692890098130626	0.588416321446515
-0.923556165639563	0.452952906388796
-0.173280136372141	0.499999280083871
-0.499283125088295	0.414241697660602
-0.415791172157864	0.348221732663594
-0.89082246829435	0.563158924921196
-0.413673676121157	0.670269672652747
-0.286733908662433	0.798630098745595
-0.39609767980315	0.352297938652338
-0.302843005320155	0.58594841211771
-0.489877569704152	0.798647657092399
-0.165949338690261	0.649231693991573
-0.228765983131436	0.442756925134446
-0.207994506925133	0.361711295291684
-0.114410291110716	0.56899684485212
0.492734054813348	0.313180963362161
-0.337123529664925	0.511619321852403
-0.318886147847045	0.328162148722431
-0.522303139609751	0.310642055020339
-0.325967094312163	0.351178183602502
-0.662926514956398	0.343864096656665
-0.0304224663572635	0.365686491134931
-0.345908311302738	0.539207667336099
0.312479301017681	0.476404684412192
-0.337404141865543	0.402267606894601
-0.540866216241501	0.486473539301995
-0.453650308584621	0.386534529443946
0.0287091761391465	0.42200394745297
0.214891449468752	0.510684364135768
-0.158094470067251	0.361777378030386
0.0540728552028624	0.576561685163979
0.0845743227547169	0.411238449697573
0.823929882735407	0.651564837825268
0.791395400662483	0.75579932358033
0.0024029593769166	0.413470884351574
0.475938960264552	0.446958670388356
-0.474730945325566	0.365873260475399
-0.234467988528195	0.333220842214026
-0.0842086185117271	0.380277457952339
0.262854894937837	0.619035082751639
0.163576420812505	0.301912682375664
-0.161367605207548	0.348453621024047
-0.03578147175132	0.351510049621463
-0.847158535818912	0.348714902186201
-0.330317471826036	0.601649463986168
-0.542801401318783	0.375929760872911
0.111609467945198	0.512516690688455
-0.371212317471741	0.319070653069439
-0.184806543043942	0.310753152209725
0.0957482596779551	0.354842924156098
0.260370972236547	0.348153197187249
0.69563305352877	0.374116894466837
0.236885947889274	0.505461079197477
0.832918949793389	0.376215341139367
0.460014187413863	0.623846687008422
0.359712654069161	0.758663335075249
-0.0107919451905244	0.381583936658247
-0.361598726322415	0.497798598129288
0.00933193531372237	0.307957553306161
0.627954094414475	0.356088019864348
0.0486346510553739	0.618004455672743
0.476805819257488	0.35184835594506
0.770786877185952	0.331350762176153
-0.366747916829109	0.398638038813048
0.58097724748304	0.331145502679413
-0.123238847634451	0.447015602121691
0.0939578294684035	0.308841815779199
-0.213653514786183	0.500074209741463
-0.280639685694508	0.431229747672744
-0.317834384643714	0.40351572504942
-0.47918985617635	0.339130960554243
-0.375752087671767	0.391328825893617
-0.682762683489578	0.343753512534785
0.0876499081913638	0.639652173203384
-0.563885966020411	0.722065475128565
-0.041351396145192	0.307377461001773
-0.556804783390401	0.312858996315458
-0.29494829770043	0.466121105440043
-0.183713497276565	0.565623421454185
-0.132184046622668	0.454777075700318
-0.0158277496698051	0.312809508923758
-0.550984916582353	0.427031157622233
-0.622393841116353	0.399056353562215
-0.42982711799327	0.311562048895326
-0.218470808672528	0.539947209940163
-0.49069109674386	0.332538770721874
-0.193774125073442	0.336807000957282
-0.705559138784881	0.526497352345597
-0.259547872367614	0.36739031480127
-0.386743341582271	0.414901327694176
0.201073079157643	0.406827161543041
0.00181857879916428	0.49001308398846
0.316525727103858	0.369748901414266
0.565980106869159	0.504055700722337
-0.131308453078099	0.360618587482964
-0.136351576790357	0.399146756369277
-0.641414221813854	0.335157719027368
0.317075285058542	0.628640349873639
0.133350003638004	0.555991154862959
-0.26394703786993	0.340834533672045
0.405260596189748	0.580276049599765
-0.266312033105601	0.327845837452168
0.151428039668585	0.351583144508708
0.855294201183892	0.519238157913086
0.427455486779431	0.334767591236053
-0.0969439828433604	0.599431436886829
0.572796336360678	0.304881017464648
0.214644051878733	0.494147313128471
0.0139220131499407	0.323618934929507
-0.222183233585629	0.314104570322697
-0.212340548207009	0.34429584564547
0.196658827010711	0.388520089440952
0.191881037332895	0.486041074874389
-0.444035820406485	0.438697206984222
-0.459689259196521	0.42574495338143
-0.362901598749982	0.42578724328747
-0.460050302537418	0.426729091403534
-0.491197919457001	0.383929462361803
-0.539663075997382	0.469694656559682
-0.415698128895495	0.375971747791861
-0.320612716802636	0.367245251687461
-0.466745409615727	0.315621443317123
-0.0825782983462893	0.368243437696802
-0.897313720415351	0.497909434639705
-0.528945749803805	0.403659144948251
0.240343036343016	0.533063041252911
-0.46198602723081	0.519000228304382
-0.928112044678772	0.490295226980959
-0.65242841199421	0.473775270542323
-0.451963520553113	0.647809971218211
-0.891168889875293	0.707039358943056
-0.559839941407016	0.343911684083957
-0.379211690217028	0.747073766229649
-0.133957911600885	0.373771147185313
-0.726247154102319	0.76808843029004
-0.322275341824869	0.503494260624698
-0.410991451473617	0.587890624878343
-0.613036944762852	0.442739525476459
-0.318642490625306	0.463137390369193
-0.0684490915503629	0.603736962013935
-0.0652896462362643	0.556763096329837
-0.394498776910824	0.335121982615703
0.214555080744759	0.732884139622317
-0.350002337867992	0.431069678682456
-0.110248973310811	0.583058535117547
-0.44580522527597	0.626065180135433
-0.433720859343622	0.442448633534436
-0.676622472449254	0.338595678893876
-0.365235822251457	0.490495221644443
0.848899799661906	0.741344851144181
0.12011682752517	0.659867121059848
0.321932601005134	0.827257226556428
-0.675201826893434	0.589973264146709
-0.531558361282929	0.527995466077109
-0.191040974619221	0.360269014410365
-0.0477355175543168	0.832807295090602
-0.174141053102887	0.563582110641394
-0.658960264243525	0.41600252544619
-0.140921801242814	0.442946969018363
0.036762151328739	0.470322097285696
-0.575268926018214	0.365612522650999
-0.112295503115465	0.705092025217851
-0.0758052797171628	0.536117059947327
-0.82914370151776	0.696268287246001
-0.174388990403043	0.811900266900243
-0.33348943586551	0.592863595397267
-0.643337820295064	0.30489592365447
-0.191765567110087	0.535336792078127
-0.789554187480291	0.482691254332986
-0.0684076735023818	0.319914078258837
-0.107185550100172	0.834312026196684
-0.654070926577167	0.305601758004474
-0.39656270698601	0.371369195172215
-0.602794993169667	0.372078548812512
-0.0583104492550986	0.414967030640125
0.172472381797998	0.433197078121619
-0.384428935668561	0.477555905673866
-0.393133833940474	0.393875923412766
-0.153826931345798	0.423592730609655
-0.60083089414036	0.333076511724822
0.0448157124899381	0.358490404662721
-0.271272832663277	0.716074348283646
0.42988732113061	0.627053971516021
-0.648405762655773	0.460812887225958
0.122422328321298	0.5842727949749
-0.578026235571696	0.556836312856978
-0.833457819921932	0.321436723939541
-0.612865722874648	0.426988732773745
-0.245171005059435	0.485634820066501
0.261660153630627	0.307994617311505
-0.860789927051055	0.572639342788782
-0.310831807078464	0.758813470682687
-0.0645088820661444	0.858549009312063
-0.90341899119341	0.440516337694496
-0.392701456839261	0.485332657704487
0.435462930605645	0.424715050782135
-0.552287322551549	0.63546995012519
0.0468565710293171	0.390091089463482
0.24051159992542	0.381326457555535
0.236294181008181	0.754269676939686
-0.750198407363893	0.439834800129838
-0.888821507027179	0.69384390352903
-0.610939197996017	0.369261890607952
-0.107912307943885	0.468722622743583
-0.63428419472141	0.428556162210159
-0.32648293293489	0.401748953563583
-0.24999480164369	0.432301068137681
-0.20469279750757	0.733705124928749
-0.617609935309982	0.720120819257417
-0.496299996420757	0.36902069855207
-0.084482454307983	0.460658936588468
-0.823107148936158	0.468605337622335
-0.729881472600179	0.718178097842883
-0.193114080975282	0.367874908164963
-0.731235469569607	0.67124490943386
-0.417405354409077	0.661012728250915
-0.491352685819152	0.336157367683803
-0.664136770072251	0.726719599889817
-0.521219830956626	0.827766470640948
-0.910093063092258	0.323707154704781
-0.316751046055305	0.390573206370929
-0.864334887843681	0.713184717920207
-0.0641732048750747	0.799600674005907
-0.771791043876456	0.48620584542886
-0.406835343824547	0.569283099264321
-0.224064803284417	0.541947456370978
-0.183365335973786	0.455397764979218
-0.596368548681549	0.337261644915368
-0.517535696687712	0.447510189999727
-0.251542391170713	0.511565142242109
-0.628670938697354	0.347363701461233
0.0625734852749293	0.336094155033305
-0.880253792221831	0.500204298218714
0.0230147972177619	0.36770192705419
0.103845712723648	0.458107808297765
-0.396204552833215	0.592304120132491
-0.511843627590778	0.668569633513272
0.0549390338932694	0.460489000847972
-0.334733796752831	0.631422407980372
0.14513910434518	0.346915369375021
-0.306517827920352	0.393952179550293
-0.139406429123497	0.633696891715387
-0.539177224838425	0.553059271600505
-0.660236150072382	0.476132541217861
0.345877262329734	0.34545411853307
0.384322674615724	0.401964185659173
-0.520320810156041	0.467202447504712
0.362627423068988	0.315286756315914
-0.0499947478734901	0.3670597047698
0.680589483692179	0.478185012668359
0.423546230513878	0.427139086936938
0.537641458546893	0.758894152119409
-0.0320846882491232	0.489013036580508
-0.0316051634493697	0.437798094766463
0.826780718237097	0.686007776896039
-0.394917555609034	0.328664878511186
0.26547789778614	0.607085043094568
0.351422339324579	0.315749694614379
0.178878698328985	0.426633644518768
0.458154440107404	0.392936262221599
0.0979647525820577	0.32976419009144
0.336884026206176	0.477594050165204
-0.0613224816896003	0.417389825142849
0.5719129907346	0.314756492107716
0.670821864946031	0.561335909146623
0.158078556373714	0.325224271554367
0.0483518673371597	0.322513356006155
0.0414726041931312	0.516361121039465
0.762844016691574	0.552928999044546
-0.818150612665906	0.450067008878104
0.355501632795257	0.45592858368432
0.759031253197022	0.712427804170017
0.824875416491893	0.56360329565079
0.338891333938039	0.522008240799631
0.656448786028461	0.535914759561868
0.0854906204262511	0.691483119516713
0.72439877214318	0.414701784405348
0.185467988470234	0.530038014902724
0.203352565496436	0.461109979455128
0.760329212524842	0.347077161815609
-0.207348027969645	0.44025467727753
-0.0642404267123472	0.358470464691054
0.0313743801992389	0.660188851711662
-0.613853565970533	0.574930997037731
0.833961331976956	0.429444535689855
0.798385245244625	0.323634529934991
0.180408669513481	0.328999997058777
0.0265165734824197	0.381535250284711
0.641606917682173	0.339762868627092
0.297343461704051	0.668914115032901
-0.172110102789324	0.532093733121419
0.36648021114487	0.370907588893932
0.133933124214022	0.323676711586057
0.119700255740842	0.514934260678216
0.12254973261185	0.580529041816434
0.144306745464141	0.345762456318889
0.719251229245423	0.36055510039022
0.471209562537354	0.36372324090628
0.795032377946898	0.312093868772514
-0.436252800231226	0.313816957116195
0.0341413361691704	0.656004862803042
-0.293752434872201	0.586086005407845
-0.778542937573641	0.464667515021345
-0.260621450640144	0.45306432626704
-0.299571948666658	0.411897548807177
0.0239707701184082	0.384278952350385
-0.341375672171822	0.416790751669372
-0.264806034771256	0.40737536055688
-0.106128255452383	0.360846977043015
-0.378867379573753	0.5505797124568
-0.785364052544354	0.304677504386913
-0.758007225371027	0.428276754419041
-0.11060469992852	0.348521973573155
-0.526984400717938	0.441828141556846
-0.908673234746229	0.452738705689675
-0.365393171072687	0.398015655307811
-0.798007382737969	0.312280232717911
-0.719992336028774	0.43357654568756
-0.0867022070632199	0.343451294601136
0.0177623622012015	0.348785883787894
-0.720790150869214	0.375981147249356
-0.529317125504654	0.395982954449125
-0.355474266771142	0.404835623438486
-0.775155913017531	0.349684181191116
-0.718425071036644	0.3060321447975
0.586625236978117	0.464978497460264
-0.304202997442444	0.341240873392967
0.363733017198156	0.391126339064762
0.628323572433225	0.495248224609194
0.517153418631119	0.322231657496528
-0.0724493286610605	0.415387451019739
-0.672776512433387	0.370675607785151
0.196755406397713	0.379414460425673
-0.446966969719926	0.397621694355533
-0.626842182074395	0.436959105296454
-0.147241774311515	0.378365534051218
0.178563009671531	0.470065265266033
0.478363814093013	0.586928331060792
-0.481351907149064	0.472960910073904
-0.192621459189746	0.582683169546047
0.188449303512357	0.347347730279835
0.127424599390863	0.430150462473641
-0.480202725409109	0.302254149738858
0.318929962545419	0.416343761314701
-0.0477785031577959	0.650184281821837
-0.748198002680317	0.410601522765326
-0.402654621849803	0.689317288438305
-0.27538362534001	0.7962117399819
0.00786606831175081	0.533092519336569
-0.181297947552597	0.314784756858042
0.0203663526486154	0.700768737898418
-0.0995803695650177	0.801658487109116
-0.498812039745509	0.311224561767362
-0.433079648088783	0.308955676284808
0.214451690671468	0.406825072588883
-0.10184121330349	0.323635797280741
-0.520329557976996	0.471000890348354
0.262375043229243	0.480346230524584
-0.906805930077861	0.573588490424127
-0.237304114455468	0.329849789600842
-0.495436189427287	0.60925866714619
-0.0192874725384507	0.480691514956242
-0.606872125095946	0.693817097463587
-0.246784110977499	0.391982305398958
0.0390799359044665	0.572749539064787
0.352587966058345	0.790564608834645
-0.0914325710784998	0.650408251615911
-0.65683661640702	0.557764469031479
-0.127146325557676	0.464778124422222
-0.231805527350691	0.603665793597643
-0.0874304353401568	0.466075863920994
-0.117264695439962	0.54732793560685
-0.626051777162935	0.706195610417608
-0.421095254386867	0.720248897428874
-0.720031923310188	0.384504108493926
-0.0695904220773752	0.487311458929162
-0.245726733972654	0.62631081402953
0.0860688452999818	0.438720573923894
-0.712842227743845	0.709374380911965
0.156173626205882	0.480976992080174
-0.915778098694096	0.454647138420795
-0.120351805346958	0.384202771413039
0.573518708469143	0.576790868104557
-0.377867013571315	0.309571656170737
-0.603787531892008	0.327297953682219
0.351977595255649	0.462754933330185
-0.728135541175261	0.310385024543221
-0.0737852960215263	0.746110324426511
-0.47471798341273	0.365873901389567
-0.932096216581526	0.469177698851161
-0.797410435036302	0.3460205303708
-0.626668969718392	0.322022249662131
-0.103399136285931	0.656360643867028
-0.129919857130786	0.449516242381243
-0.392725761812149	0.485725128096001
-0.247164872430763	0.30245268191036
-0.285909498797612	0.442759092178034
-0.33323717366571	0.506143451257109
-0.563076495775918	0.328936981610865
-0.0880000196661507	0.837894787097827
-0.536098722621576	0.377689521550741
0.422714937407468	0.446342508226993
-0.857934517801384	0.507695741635748
-0.862560509521447	0.546192247116362
-0.727343600593362	0.579044760762173
-0.637189906315783	0.561652227641298
-0.275215611952213	0.356102800350224
-0.740364651777797	0.642594668334819
-0.05844833542498	0.535733823195494
-0.678166638915327	0.352532568366397
-0.416914819050468	0.745248444249174
-0.368472713371939	0.431106613702562
-0.273312370284858	0.714613968534787
-0.772863364499958	0.469956330451959
0.510976894559048	0.476346810318189
-0.449630206702548	0.305985670236904
-0.384057759170987	0.38166049886535
-0.179525053733839	0.846222204400334
-0.542615590790169	0.428181841213918
-0.567823556552146	0.637095959925767
-0.584576028850067	0.362302542465695
-0.332451597010759	0.346101672552216
-0.280821501196094	0.342430455680766
-0.374216432858561	0.698669655480603
-0.093210080386061	0.77407975726436
-0.772211293052116	0.735886917094901
0.571343152931906	0.619150841357268
0.351944808702876	0.361040856367995
-0.107873475778613	0.379825986250038
-0.210084887784213	0.429331647729395
-0.29023422517438	0.446168525374811
0.377538491808729	0.520089587437191
-0.186145521573671	0.321360289415801
-0.116071673855862	0.363578999083518
0.596661139984982	0.538318489814448
0.739866129731908	0.344656203711627
0.576854760397871	0.475378103260463
0.160697248128624	0.331944222700341
0.333263492657844	0.521174562282517
0.635905468332905	0.580619577592596
-0.457796686456195	0.426083017509206
0.0292529417657135	0.438582949993233
-0.399947199345404	0.409092795676836
0.802519731671498	0.445794172000611
-0.0326416932869841	0.356525028379239
-0.451284498279925	0.306454603728883
0.648730197394622	0.438693477458021
0.718245627304655	0.475977507755986
-0.556389919625868	0.336918814266402
0.674686223055072	0.324825758754136
-0.478703539235709	0.324084494764436
-0.530898634305867	0.324223251565308
-0.0136800088048692	0.739163250679276
-0.759679522621475	0.57789311377701
0.53248194211094	0.364674768377591
0.647057092574624	0.35113704824821
0.0638754584071319	0.330006714042705
0.39165336421222	0.453651427077131
0.203839831379734	0.688698336379193
-0.149867541678324	0.402149062101498
0.83705875432808	0.412475286888173
0.075152097903912	0.46159770775266
0.421881119758368	0.397964977470531
0.370968729451798	0.594031477007754
-0.429612868937889	0.32737564861737
0.120141046775755	0.332000076831243
-0.0282475482101689	0.356385744674922
-0.237561182011687	0.472128758653323
-0.782418671906059	0.535308591498035
-0.939582585521877	0.606119646851874
-0.225010229652277	0.463855411258233
-0.486388937461888	0.37659794123901
-0.719184093571977	0.463106635377402
-0.295781528424127	0.422988639232796
-0.786305144805477	0.388255096303228
-0.352791938501556	0.349604945447183
-0.0768336548598696	0.414530543591502
-0.693615591869219	0.331303190937099
-0.732861751210556	0.479432373922823
-0.0605688961356438	0.433585962165216
0.530606190960801	0.392593824259506
-0.189362573609849	0.316690822997123
-0.745753868761023	0.341553843280712
-0.533212452477258	0.304645391531342
-0.593437052023791	0.330953656971868
-0.841788956225744	0.4717099811694
-0.220382165069639	0.383964220317427
0.504220466411637	0.362955327091118
-0.421688629869687	0.399568494951142
-0.27100820030744	0.368985388908767
-0.52814602696544	0.385216250929274
-0.709716219150481	0.396355739328691
-0.714089727885139	0.375661957633213
-0.148730182139233	0.717905639267043
0.124775693703306	0.643399384152213
0.670394629698473	0.348816712244347
0.436305019859593	0.387480337288772
-0.48537878916467	0.422270315293335
0.164067338818752	0.373160413244766
-0.31217861577165	0.387004514285614
-0.416198246238408	0.409233367065089
-0.0573702646359402	0.354770435392693
0.0499668211931291	0.717138279315199
-0.412014829967262	0.460511589259752
-0.317418545993947	0.488799045078301
0.425271629580765	0.365784129757479
0.665366753246399	0.364459011554435
-0.361140891557754	0.414792218083392
-0.72231694730407	0.315640132320304
-0.50431199045809	0.300073276532803
0.457191155644109	0.308974692926449
-0.0680061260810432	0.386071317177033
-0.862829247427084	0.372807336396264
-0.465755260225374	0.382596588710291
-0.185319047991917	0.439614843277208
0.0710919842482126	0.370450058476837
0.42382992394578	0.405928715772717
0.0702447507577385	0.310038011845034
-0.052229468368086	0.330646407668305
0.0602203950979249	0.371119098871837
-0.58843750300009	0.360091503285684
-0.125172367160066	0.357211303902835
-0.229996772312587	0.360978738932526
-0.565011189843779	0.54107199189722
-0.507124781023012	0.317029330356245
0.23940832441116	0.490427163011232
0.0973011126442621	0.337954961977353
-0.627702649602471	0.420967384197175
0.680637189328382	0.631674680095325
-0.799073972128153	0.402458767306719
0.0697470356579632	0.317683538888189
-0.1796037668224	0.852562060992504
-0.329858093534345	0.479683470894602
-0.218377396579452	0.430893041875881
-0.0810177456344841	0.748288809627244
-0.201675405128871	0.69905317423607
0.935126007356668	0.529532735074466
-0.776770981646126	0.424333953239516
-0.101571127728405	0.569630192039517
-0.449479337286296	0.493254004142124
-0.238297388693077	0.511569798227453
-0.0877203013354535	0.480111975904425
-0.0834491564717598	0.32321732205498
-0.246053200484434	0.464818516966236
0.704352989337683	0.524658556538394
0.224965886323379	0.398560628414425
-0.434531551897721	0.376647955869513
-0.0798593747592785	0.770164805182138
0.306921475255334	0.616393930229026
-0.911411692959887	0.436381556798422
-0.243148289202001	0.43573059054728
-0.400827758566436	0.40440523766485
0.87050184477672	0.656080057401886
-0.0842711043304126	0.668664528013961
-0.209104320815665	0.438189668748052
-0.889671376976125	0.557273060350475
-0.00477013601125598	0.54528241402728
-0.503627474400558	0.624398787935478
-0.181853274915165	0.628550747008408
-0.397741838862796	0.575379582239788
-0.00849902222082732	0.572369341603252
-0.654650637809735	0.716116492451082
-0.0302817609978039	0.624304554292371
0.658554345338828	0.372644175337814
0.329030964183777	0.325024680358867
0.749326362361139	0.38153754369462
0.299510768282094	0.33867386970007
-0.513804287381903	0.309450690450684
-0.686002419636029	0.707749890288749
0.696737282404774	0.465848650638603
0.770448855331282	0.317062464244287
0.0458762735669801	0.404300165273212
0.560969907234365	0.341873599361727
-0.193489425511106	0.363555748312092
0.20625760646203	0.424714825501016
-0.295084742367103	0.353333450806829
-0.326328742772577	0.664927306224531
-0.0814956298555831	0.780362959585238
-0.439120759268085	0.763199786759731
-0.269216536459358	0.572410367345678
-0.382934856589939	0.312848372950986
-0.492811795866199	0.505512103646099
0.578990958561491	0.705885288399875
-0.0842263966382515	0.576689475398423
-0.154101469372901	0.38292256552943
-0.0545688179021108	0.376479016445577
-0.916710775654062	0.681416054162616
-0.713954737911005	0.388813058932212
-0.454728685875737	0.400959432959294
0.0810293216996284	0.508466617005951
-0.610910061991317	0.526059794563743
-0.762780299070269	0.303045684039842
-0.106548811531952	0.707109359709022
-0.0719720522393615	0.508815574715155
-0.67231585600313	0.691464327936663
0.448051916941692	0.445865502754505
-0.626323981547476	0.644542982578706
-0.894349760888778	0.739637696378491
-0.963494471972195	0.620817181799372
0.168945460404724	0.710084818385914
0.0729009396815287	0.579280422405453
0.453205750579128	0.584810200088144
-0.0302136294451007	0.624839861185587
-0.655009705932556	0.711806091147479
0.155496825494354	0.763065885217203
0.254824360830431	0.826147037301589
0.85932535451243	0.343451915988928
-0.104736093607012	0.496635080794213
0.377435230165684	0.63990152554494
0.128417988960921	0.341419053453721
0.387299776578751	0.716773154268407
0.212493238234165	0.323590789952193
-0.235616108284777	0.602231530182921
-0.0147260577053768	0.519938790929806
-0.160462435024385	0.316425465278449
0.0364484980293317	0.449291779826708
-0.124249019070975	0.849233421252285
-0.126377847023751	0.527461320096276
-0.701268640063452	0.582817274241994
0.34135649883783	0.394921193492807
-0.107160399463558	0.850122424317408
-0.0529631961751755	0.736124315276879
-0.947941756707764	0.669807152053661
-0.950465498485294	0.717847689251736
-0.0726502022554691	0.746641929209738
0.29592387557653	0.677434833405639
-0.966596543049349	0.701832018521716
-0.0855267912457606	0.866271365346939
-0.154212298736773	0.872651854055808
-0.158349992958548	0.397877537273839
-0.128730381509474	0.484505666778307
-0.195125847372219	0.340285592060752
-0.216659257376552	0.632612032721816
-0.0728520177307727	0.663525355073868
-0.090975398025396	0.477926193816289
-0.429333159896361	0.784149810907139
0.0158860981009699	0.309424070803006
0.344501269441427	0.610231477990605
0.811534838884219	0.341403381568362
0.325143791024852	0.362960167482706
0.73939738143745	0.52326964595886
0.454410466291609	0.399617527277436
-0.284432112488857	0.603013107489216
0.400572037052729	0.454806233183743
-0.423111475887951	0.388819083099285
0.859867330865992	0.469445087999402
0.059446665015955	0.343954178022189
0.42818849624324	0.662687954071104
0.26623791149653	0.704127957908337
0.825515793706289	0.317041730691418
0.227214621782183	0.455998541303786
0.095401448886482	0.349956555346548
0.249300977523114	0.341465333398104
0.901684640405287	0.511500653464838
0.31769706357663	0.395705697968653
-0.371453099860275	0.842404069057373
-0.404544403847588	0.760032538654047
-0.498450718351695	0.623297727218216
-0.371010499488672	0.735117408336731
0.0674800545574764	0.725152855398496
-0.289627161021503	0.856222657577173
-0.24741860868651	0.786708221846594
-0.242249101801933	0.795276570593548
-0.533439042154591	0.450224250130898
-0.514436212518756	0.681001392076931
-0.549122963984623	0.752630873042385
-0.898865629004379	0.482023783110536
-0.0530766286455663	0.533272476490862
-0.600252284514726	0.662854349429785
-0.912503116595279	0.759425614823305
-0.510154413996784	0.642405110385077
-0.437476714198388	0.569476944521381
-0.309579452271177	0.456650421871991
0.0481096895277938	0.478425563989847
0.00636165111102135	0.810794303811254
-0.468228967171644	0.777399008166316
-0.32143554235996	0.638382301021749
-0.00841149215572285	0.699752194168661
-0.760483114429289	0.713421949679368
-0.356935429372458	0.533910823782043
-0.179427825420606	0.527292789778396
-0.414745421903074	0.317673462052027
-0.795738794458777	0.548670996060802
-0.134683579317366	0.326799810802124
-0.129455066992171	0.718697332362195
-0.726300127083869	0.601522852469736
-0.169736524064302	0.868837518002736
-0.177631533722437	0.659017293588556
0.15560923463443	0.477964060277829
-0.194104789833222	0.559655655826622
-0.386420530302463	0.772733634016178
0.118769728587656	0.756800418777136
-0.314736516237683	0.498590511175107
-0.518391407080546	0.79863467003268
-0.292737734176336	0.825119139629857
-0.252599965240761	0.699697185983012
-0.0658502841786467	0.79998277148292
0.610728926797644	0.578781715741442
-0.0163739537800765	0.454075884801656
-0.26782039191688	0.50537497587978
-0.328438252689642	0.780374955403351
-0.118464536610832	0.564924823333153
-0.524922141278452	0.481299979328581
-0.251302005267279	0.464489556179855
-0.123895086481276	0.690450510282249
-0.154770833962386	0.823587324781629
-0.392995778332618	0.794552197923221
-0.309080348084256	0.572770899205707
-0.314739018143674	0.507501511992613
-0.151910742901784	0.627132799034722
-0.032891001628417	0.799575389622871
-0.906155704898868	0.750584705976866
-0.226180067193409	0.540030251887395
0.232120463775711	0.765989586411102
-0.530200337807876	0.829660977809795
-0.620738996880071	0.675030506432821
-0.188550861232103	0.402353034199537
-0.554006097721743	0.346881305290782
-0.403182844941953	0.622688754695927
-0.460840092285308	0.667891288689372
-0.200250796917245	0.54856662271706
-0.81049209934521	0.714647706414476
-0.598777023177937	0.839249474348676
0.0546643955828601	0.517699272908675
-0.237148001141959	0.570984563676256
-0.612848606306839	0.829505131308608
-0.369801176204989	0.560288638092565
-0.308770188184493	0.599539067048922
0.327357894490301	0.431570344751958
-0.356972171147064	0.835892985985809
-0.744602060948216	0.393984649535644
-0.512546972204449	0.628177169472293
0.203749431672201	0.681083990739639
-0.773630804435148	0.463860996871875
-0.226210854438582	0.861129977551377
0.149798254804711	0.652861277512917
-0.691640020154313	0.658481123944551
-0.626695755213249	0.72066322583699
-0.461542892010438	0.436426578818264
-0.28240603368788	0.696425647896888
-0.123798064947964	0.764434941563626
-0.411614261660052	0.861455076519233
-0.165372524993798	0.652670623554576
-0.174722535611746	0.557822540755784
0.0180831242323467	0.768252038168268
-0.867606485777942	0.866713335780251
0.371987010161501	0.811481266846286
0.203479482059411	0.752563797258106
0.124623908165001	0.480754411890988
-0.227635731926432	0.334650888731416
0.289161155325705	0.722193296387192
-0.174607886434905	0.3591453737417
0.010738621002896	0.455893019102156
0.0793548906639025	0.654397558866086
0.186060739830048	0.654247393587375
-0.465900659745356	0.67977641593267
-0.0167256663193041	0.426879218472486
0.160662701494687	0.373525416040072
0.848031457664496	0.407451183072617
0.237660533706422	0.702790795389825
0.611127682250036	0.44688473710867
-0.0702683838060363	0.383619116795014
-0.561652502012068	0.569864169913766
-0.0186137804146947	0.379664158629678
0.0438853168248486	0.53984470356576
0.195155037614188	0.615278620339792
-0.137159310063007	0.376919358191957
0.03263573924283	0.41477680644187
0.267537935428419	0.492744086370525
-0.266872819621868	0.332199566875654
0.450330122870798	0.331526976273285
0.0984708184731318	0.560668066766158
0.227722386789229	0.334350264552069
-0.00875155612553215	0.499442612155336
0.878971452848163	0.362801057460337
0.626529230457568	0.316160589089666
0.179234322746368	0.411778400512026
-0.253944110812948	0.473402057406367
0.581100334267051	0.416456472219058
-0.0928395223751634	0.430897048721673
-0.156839379874738	0.438344779263777
-0.0969280107367302	0.529481871131694
0.39072556600056	0.41429672665924
0.654586930275516	0.366326768194581
-0.147775811806081	0.439755800141528
-0.40495554078788	0.460877108397082
-0.275306338474708	0.510654549723846
0.542242380645357	0.521550697079568
0.762214923662369	0.461406284141031
-0.00375199940960079	0.549948183982648
-0.364217066491881	0.4546714744016
-0.1858224310316	0.509911810128491
0.196633644544975	0.356931748245525
-0.362840632263206	0.562532573267459
0.127389662030699	0.561221962880538
0.0677852404463451	0.506329178760428
0.700220260659619	0.379189831085842
-0.141931214836778	0.363571351951911
0.333086959996823	0.40055633900532
0.271058129357366	0.357258136839361
0.71907004106801	0.403069708175678
0.197014365427911	0.600475888824056
0.719193588092105	0.665700770778304
0.0198268697925947	0.667030258362826
0.348092796902558	0.378800475476466
0.874061749721446	0.418250841250708
-0.139974204412474	0.476295835779099
0.745459570486771	0.403383978225104
0.242700127639166	0.699722482175056
0.542455988744479	0.534891101215909
-0.224315447498757	0.375892122466745
-0.243341802495006	0.509417727837632
0.209370535874397	0.692888738932035
-0.210738849334039	0.481668200716257
-0.0430271978074075	0.781563466267493
-0.467381661468081	0.813882612341855
-0.400434250524858	0.555477039711157
-0.39932900189554	0.695049034856764
-0.504041496325707	0.620749159939194
-0.843174402579196	0.413327338569341
0.369922051260227	0.573549299730962
0.297472499475807	0.666269475057803
-0.510010715853139	0.732690331192564
-0.10680325381624	0.865856890185393
0.0804058596947624	0.607393225637491
0.19139103288676	0.359526204740302
0.510657925183035	0.547591723548714
0.220631365949364	0.574501622589999
0.285437900461314	0.456644514770095
0.366649015664909	0.454832805623973
-0.282436589437274	0.32730343464375
0.0413200239012449	0.35827549240818
0.549433875534156	0.602053822011271
-0.475841939171691	0.374580574207025
0.0753319222957698	0.511784728707656
-0.140895825805588	0.808758329267388
-0.174339320921843	0.354733661155657
0.332499560769954	0.433277218957349
0.0050381414412978	0.569596701088913
0.0380257444158969	0.673309694588945
-0.192392705513048	0.467179098171245
0.306317201581491	0.567537688441925
-0.0261451249204637	0.302286592701688
-0.153560327061484	0.736920644611146
-0.0888199177959065	0.600091369616926
-0.0212531932569644	0.316050176916865
-0.113588266668513	0.569176261462857
0.0124837914349991	0.77038792637726
0.0170530556336838	0.482473073627006
0.530570015869504	0.725002820743595
-0.215626291352527	0.31168122431079
0.0394606990182881	0.459435969101106
-0.472834286809729	0.367483390718679
-0.54797778967097	0.645635184219128
-0.260265045252092	0.465112213627632
-0.357274010324301	0.343217977640925
0.133786353633674	0.549672887775365
-0.439826914991588	0.571368442310382
0.364161921239094	0.363814069762103
-0.559723036114578	0.361431977374014
-0.00169856553145337	0.480229311034639
0.449719758923673	0.40698318993425
-0.276267916462569	0.626505091100843
-0.316663736942361	0.848604150774708
-0.117851839242293	0.794483632350895
-0.234847352418363	0.720408953248013
-0.494266995170854	0.594797459299789
-0.282481673782591	0.618058082268104
0.139309022146891	0.713988853179585
-0.491676426371516	0.746303714076216
-0.848735573702142	0.529288079304373
-0.188667764646926	0.789026609638783
-0.34661972436473	0.429091840415978
-0.579045532028969	0.802754667464759
-0.197621022202551	0.397964411236585
-0.0832429459718418	0.603278201598462
-0.184217035001666	0.794974693422008
-0.44723787586903	0.794795637666924
-0.531025096158356	0.734866696643076
-0.00208594739857653	0.752029479329794
-0.493738857732618	0.855501193514629
-0.0514681742321771	0.44372501511772
-0.457391775147005	0.69246486646555
-0.0359296664163766	0.759233957340588
-0.0304885782862229	0.886484013931815
-0.340803239719813	0.628290937098199
-0.176737127576283	0.436290936130187
0.107639135522612	0.512710801542407
-0.279162517795201	0.498864677285762
-0.438652722929226	0.935710876961879
-0.721695602744972	0.497747020512603
-0.316977776004803	0.3659424831201
-0.409863860022582	0.791473656071433
-0.271918662289086	0.766127730446519
-0.0908844582955117	0.897468182655433
-0.887075284143039	0.628905045175769
-0.303494864240359	0.496012074680008
-0.381169306416907	0.400485938147336
-0.28289609092152	0.701096503335338
-0.186649634896509	0.697630632112117
-0.0508742726229917	0.781666219310787
0.149840712148961	0.513017321158281
-0.400397090057782	0.635509853823321
-0.218220087817756	0.579179656655891
-0.538593350770642	0.763374418814403
-0.707532107696005	0.501501501881508
0.357023321818533	0.532122748571422
-0.208767747048428	0.444383716399048
0.117120756893123	0.889297685403505
-0.450654446328018	0.594306596364308
-0.659812276593081	0.3860819606861
-0.385505075992714	0.669394487317022
0.144875840246991	0.787406833017934
0.0166405324911901	0.833439612563689
-0.781579371584755	0.51674946450111
-0.0722100098136485	0.550110632735711
0.289216354943426	0.676468436306316
-0.213197142742168	0.654642711729555
-0.950814868819139	0.65619301151038
-0.450457875587611	0.798562201865205
-0.773399635461929	0.550933708910496
-0.23901736655029	0.693417369479447
-0.318247270850138	0.64850988631773
-0.128385369935931	0.714411140593299
0.477608124178077	0.36596683895679
-0.398599960420095	0.528202354013384
-0.554485473817123	0.860136507661679
0.619337623256367	0.620534011784737
0.273629512011739	0.502756844490399
-0.233468146871044	0.655541655288655
-0.292080721383409	0.67058121603641
-0.253880223979471	0.350948909307236
-0.293962281390481	0.549850721867969
-0.0339297741790892	0.897013562711709
-0.468269066556439	0.546329348295528
-0.223690471830536	0.734948724265383
0.395143519798871	0.456278628790486
-0.157017732908471	0.583489339545879
-0.355952215636961	0.776769835331511
-0.0703476082442488	0.790192053941712
-0.396484401669915	0.502792722339614
0.0526454873921963	0.77090054103662
-0.119323904257158	0.8049820707362
0.0561381861279891	0.736854265435157
-0.497670916601488	0.469064874162951
-0.381166349406713	0.816432888903232
-0.186646024471457	0.706391961959804
-0.554360871123922	0.720019967757889
-0.48885270288853	0.875717733297627
-0.622917357261103	0.547306575344978
-0.607233174660768	0.586606600254319
-0.428500648454798	0.645942320398814
0.00573949825059	0.813417760965942
0.590670786634322	0.646330723366306
-0.412907602172201	0.568608170033796
-0.421671171758868	0.704513657156705
-0.172913712218637	0.59461065970936
-0.653747668404015	0.684880427609563
-0.0191604860513405	0.802884389018224
-0.203602836966464	0.70719147080406
-0.121269128652447	0.482966538746056
-0.581071364697347	0.576912417732544
-0.469066560353621	0.63028529458941
-0.692611950827401	0.304077703790928
-0.358085602623253	0.766123913799843
-0.0822621293452175	0.458833042820239
-0.405368704601276	0.848821024315928
-0.439518665550635	0.675000145769909
-0.195822915583446	0.799921576763241
-0.45052625383752	0.67587129258875
-0.327681577462539	0.80523451870211
-0.502816393528529	0.855297967352678
-0.58180859678683	0.575362537263173
-0.461297909852598	0.818469490123564
0.211122951098964	0.460562573999043
-0.162955145771561	0.346984868298742
-0.31485779115404	0.484152706408706
0.221354302623908	0.467845703573938
0.295974741492811	0.530862553515178
-0.0388288968554313	0.425176461654303
0.269991422712504	0.577953843441665
-0.223638141194244	0.384860656263349
-0.439567356906619	0.404776457719982
0.137888520035353	0.448490744379915
0.746562148497474	0.462035938731878
0.340178864079098	0.507145326475115
0.389453137333456	0.342116113581317
-0.416446167736037	0.437587127519825
-0.0413516058553868	0.49515605622674
0.133533723796307	0.509433178871593
-0.197684301684695	0.367957239714448
-0.0209482060893304	0.474772976243605
0.265116226950715	0.387713607407229
0.245759232485487	0.424791758316652
-0.333739414913381	0.641674288020532
-0.0704456122005024	0.395259729291386
0.0117591010402923	0.513849816620007
-0.0785929214334142	0.56231353717826
-0.699518372182298	0.450759682384877
0.296140875269535	0.56010813384507
0.0792907370421581	0.616582616008561
0.316127657030926	0.575260622692196
0.0477429289872208	0.507503403830725
-0.495489073269763	0.448404440478967
0.354995734859067	0.537837179456988
-0.17987672516936	0.413821392581488
0.150685451638973	0.513655637726936
0.66915068832976	0.828391323380015
0.144166809658303	0.581261729240564
-0.229888800360408	0.346279370478392
0.356569860843612	0.490541827507745
0.225476303613599	0.7219419271351
0.108773159902443	0.547128545909822
0.2643880165003	0.322136610175203
0.610269428919035	0.398469459370752
0.102993375604774	0.538326213732292
0.252672177217049	0.733227307593091
0.59018727087933	0.328007858997377
0.535060392202471	0.437393437393943
0.163281284470885	0.444199684878939
-0.103077695579426	0.449237781675078
0.783719708946385	0.395944617568657
-0.197896584642872	0.516974854308395
0.815312028026897	0.763403375680892
0.182437428937613	0.544771356430831
-0.256444229311541	0.494598394433044
0.880817708244861	0.31086805240086
0.840252694314998	0.413651487087191
0.466225762149488	0.435918369245173
0.0882311604303001	0.472009364587029
-0.179501679929282	0.674850025578329
-0.00533674056892567	0.697679536516861
-0.388930344561112	0.505353168051875
-0.298155604431569	0.692074160736805
-0.573683861352035	0.592318401916019
-0.60033968454199	0.378172963396398
0.0816474217262895	0.53339066791676
-0.221996116149917	0.345552297335448
-0.462927368674673	0.774411333088572
0.0658515452321464	0.760572426729071
-0.920857745817352	0.45013282109357
-0.21277580909668	0.590863501685435
-0.376686718767133	0.565372515920025
-0.560777127652786	0.880778210324199
0.146726054486769	0.302712555967921
-0.54461224809461	0.406990790552853
-0.262366554688178	0.766532241199655
-0.192912969778176	0.730656808623008
0.777491508023959	0.70071100943376
0.397014965312634	0.45472534061274
0.527281311894924	0.46133075007858
0.626765036664631	0.348123616596436
-0.203490102429342	0.898858442319357
-0.0280726505004227	0.5278173007496
0.933038895420218	0.310167780177012
0.789620448653364	0.411853179299783
0.388480191816494	0.410611420924998
0.73020448856266	0.357304211471664
0.257448025511274	0.315074731145811
-0.103013790279914	0.499247011494689
-0.0466840489680607	0.517803606603907
0.245214735781763	0.669447949603326
0.389045159945504	0.346859883885362
0.14274298207526	0.468262220657472
-0.0801285945304419	0.419231907546075
0.216368214800524	0.511525774626311
-0.547687117872966	0.469925169858614
-0.141544122612993	0.662807414098904
-0.686279291755456	0.702504990631404
-0.206765000347689	0.60329615834822
-0.815468291821311	0.586700441706309
-0.236839878303769	0.797188484947049
-0.596551203074709	0.716703683148353
-0.523624902546208	0.591414265893456
-0.253052042937562	0.814825688449639
-0.452721942396671	0.775711439247246
-0.340468985579569	0.668740446401737
-0.180116612815702	0.578592794260757
0.172354933845476	0.781085345300101
-0.229254602323091	0.340348190224259
-0.749903060956128	0.470762375459315
-0.359830343353929	0.736428779197495
-0.404325343209073	0.853469304616142
-0.0415164690830352	0.660932990841817
-0.284073809426033	0.633959791484378
-0.204642922285216	0.625623978472168
-0.522873975638505	0.663934130343012
0.18685083598837	0.709665422128093
-0.784948132708274	0.841130360376422
-0.841103627162822	0.615663206870942
-0.258992311001541	0.560421434533416
-0.255148300771102	0.830199981928582
-0.548832111627892	0.747774762944128
-0.305656300941764	0.469012670652092
-0.66349887241546	0.848700128038357
0.0200677429772116	0.822656784523941
-0.344054967199632	0.84260268733646
0.470931177713834	0.588827400386163
-0.0949888800295109	0.52489828719483
-0.364993619701381	0.651598657687017
-0.699118113597522	0.449151984449141
-0.0469498955824811	0.523013944649467
-0.348904353733818	0.544134089348784
-0.299970104960409	0.488531386934317
-0.413593515098988	0.528800597424395
-0.102109437625444	0.560902975776476
-0.49939466402345	0.659283483295
0.436706479727324	0.491660260621583
-0.229256949092141	0.600074066835438
0.0838481420631615	0.735108650357042
-0.59496675249394	0.770635448824476
0.366685761346017	0.522801430507237
-0.221549511415472	0.629808213680914
-0.345144399426117	0.689327875630426
-0.420974994877447	0.571949044280978
-0.251830179787387	0.766280926437414
-0.202936485468318	0.402972205587495
-0.841610403587052	0.727898416096103
-0.785675505595615	0.556718358312248
0.19232090608051	0.61090381628276
-0.774759623132978	0.71422468917283
-0.223040505977937	0.427071947797418
0.20885852091747	0.638384147587622
-0.864834243368756	0.879495166939645
-0.234996411349204	0.499106594955775
-0.642467177430459	0.861876417938885
-0.200920478178498	0.609638019707441
0.0363491936415189	0.571607806092414
-0.356930815153952	0.323915585957352
-0.17043690772046	0.768748022037299
-0.327974866578815	0.769126738544791
0.106879300318808	0.516212543787554
-0.449152022273615	0.618844641852936
-0.769975477826951	0.51172380422997
0.045263149235184	0.489167867364004
-0.508563027221295	0.833457435947625
-0.186925690223484	0.528392401930571
-0.147388997882659	0.659363175893815
-0.255380286263265	0.549032263126575
0.00535894213738895	0.682691292432661
-0.654530508833419	0.399959709913033
-0.639940408516392	0.484203854590549
0.170229609867833	0.680689980742453
0.0588154075482586	0.83246662738262
-0.154599655045934	0.573876104018543
0.0687592417977277	0.802781427232725
-0.461849153976	0.500404275096387
-0.106401913896195	0.800883979306188
-0.380627561490515	0.678108404703925
-0.385818470120122	0.594090143570605
-0.251132144925753	0.452800075007279
-0.445239901036431	0.343903518587561
-0.332015318113565	0.84770527520036
0.306224963599966	0.479981183242209
-0.507757072451007	0.595966522348043
-0.117727296261109	0.617253028612529
-0.164690034753331	0.779772415342604
-0.321571263159162	0.665695835786791
-0.166835395980492	0.480053613416412
-0.602364633537489	0.688065578881611
-0.759606301524775	0.562327821568711
-0.800559641923553	0.882967864909848
-0.538149634565444	0.535022584735947
-0.491410864605115	0.661099188731328
-0.504657608423172	0.830864485712476
-0.267799161024768	0.740944424550201
0.293715880358321	0.58840003281959
-0.230699833026432	0.308813398771842
0.0103126338480119	0.397902669745692
0.330272261209181	0.582280107398027
0.0425368577879359	0.681457039702411
-0.0209110145244737	0.612684385740512
0.0338316953148478	0.318895056099949
0.139689818071597	0.586908732576713
0.0529717098577832	0.443802463188936
0.103592846561505	0.50331578644665
0.559167318842785	0.824279356845366
-0.517317865945201	0.525093948216574
-0.339086095976195	0.37290501208699
0.0840990943274785	0.319664965635917
-0.519419204173519	0.419071734986292
-0.232422372587296	0.441506842573306
0.497923316885535	0.338324715456884
0.662611289692849	0.66444615615775
0.219403978025814	0.497465182315211
0.570698719985266	0.352158022767201
0.301001865427868	0.449269518631059
-0.202131686390572	0.441753822650677
0.768965653715384	0.596207624718814
-0.332499038679765	0.400826101805146
0.0451340528277241	0.439053623972212
0.215209974432547	0.517260475804127
-0.219452590701799	0.435798297323088
0.360288710817673	0.790247998160643
-0.012429609493465	0.462556953796174
0.110002644587193	0.438047315757427
0.775264184953728	0.588245037553335
0.602783748324427	0.692475715263229
0.11712655055401	0.430837577987833
-0.0999886810397198	0.552592694515852
-0.0252807579202571	0.365780840227854
0.306851367628033	0.336925775281061
0.16186493810277	0.41634600588952
0.54003218073059	0.585814708888836
0.199766026491252	0.71451978132567
-0.316937608458836	0.560219345494556
-0.0592155755674063	0.392038379458176
0.348952373212836	0.454297442773171
0.0658618105932937	0.543194479658658
0.341625285241141	0.705977409309158
-0.222355052579864	0.328563911064569
0.511880545598872	0.674679082828408
-0.418361083809907	0.580570163754248
0.446959649371009	0.816561078683835
-0.388249499298994	0.319279812616173
0.286662984202932	0.675602910744891
0.142734763612726	0.54736978032167
0.0406203422173372	0.492912025674614
-0.153686047301225	0.577450567309424
0.217914696806999	0.349475444313847
-0.0584055132841909	0.40016731572956
0.329176234074517	0.470553989291532
-0.129707926924399	0.466104307016059
-0.114921681263906	0.697268504145926
-0.233231889208881	0.48697128202925
0.278695282558176	0.577670201204173
0.826028505459415	0.45022525238628
0.780207728674924	0.481093483320031
-0.157926004261122	0.504805217914763
-0.229526040617178	0.660802423195986
0.150717889810243	0.395757145850969
-0.0989223961872304	0.456397061136653
-0.0783237366825656	0.473811131280286
0.503344262824095	0.422524815307484
0.481118202167209	0.632967693532498
0.330603219941768	0.324588570060632
0.00848150028213477	0.439055799952709
0.132907841601988	0.389892892189882
0.524418279345506	0.380263546428425
-0.192205857809736	0.393848285566338
-0.688164967579096	0.874568398218057
-0.259701467042378	0.649301941263034
-0.471032472105863	0.512045236966635
-0.376928927113071	0.349269422384405
-0.532813610341045	0.51204547300419
-0.169144712282822	0.698015094940502
-0.165207531803099	0.489154389213065
-0.257403474697815	0.499117406800752
-0.41390806794887	0.821603916511388
-0.517841211926334	0.705849017998591
-0.776578544379833	0.541582508233712
-0.112017046574049	0.763077851291857
-0.367758270131458	0.721043177169267
-0.135141666543516	0.561412016161139
-0.502157593580226	0.640225287229984
-0.191193338285694	0.606068502558585
-0.5485373459907	0.578424183843333
-0.158471643415618	0.732145952638421
-0.49163006504144	0.724106358050319
-0.48249001458435	0.333115601274649
-0.493171372580998	0.430599476032187
-0.1016136848075	0.40976872787164
-0.674944127979678	0.647105513874998
-0.387503124670625	0.672563447113496
-0.334661559066176	0.579830229763059
-0.65118894367259	0.531924475419585
-0.326441234027189	0.644658686820467
-0.0654151135960082	0.759045010040507
-0.550195115538595	0.573439104777306
-0.0685679416990242	0.329038871136505
-0.258238750721603	0.657341096805873
-0.186418370529741	0.532178653035485
0.0475264391606554	0.770694161121155
-0.0996306076068675	0.762893729823482
-0.25057631098844	0.833816266973359
0.457984796616345	0.480842323206082
0.314370755689698	0.435014289718947
-0.485408720937126	0.648678297244029
-0.202068335878765	0.791047461646638
0.224888736346775	0.565005051914234
0.201721847492701	0.525132926128118
-0.424057289619611	0.583980200057387
0.478833149290485	0.722337890533191
-0.283399447387848	0.702341534301512
-0.0210209167967509	0.317634593379529
0.0977680735245309	0.571819507838804
-0.198022335578491	0.498954678011798
0.598662884900659	0.678484512794548
0.179126642306666	0.462424875533664
0.364145301610486	0.413146074776927
0.233005616273665	0.603860611696524
0.761152434634051	0.435403388889679
0.156310112735229	0.389591112641089
0.643894791114254	0.528185687192177
0.349449469923894	0.432633269662716
-0.135385689260145	0.48474312118455
0.180125637043681	0.734977294127804
0.48911977152853	0.645905922050521
0.235541665891208	0.351629074412433
0.078501850991303	0.360343678018075
-0.193812946232135	0.329551079696527
0.554959486401872	0.632604104199679
0.60224890397618	0.442578256971197
0.376258672837967	0.467464944261389
0.0705155011274964	0.418675632352007
-0.148401436873554	0.374096709099343
0.0946115111890636	0.472488281358076
-0.304950218623305	0.398209018763476
-0.598970697468657	0.725503118535896
-0.515198966472923	0.9247167056538
-0.871668834647619	0.833378935726599
-0.335086937478188	0.748503643873058
-0.828565496386131	0.687255929662079
-0.588341873603908	0.72521301795555
-0.100142053194199	0.759318397923865
-0.764016499707719	0.747786923346242
0.451433617416583	0.857582379103131
-0.456225352551518	0.716169558726593
-0.514503294758834	0.775307419152946
-0.633898706156618	0.380456744043796
-0.454368491466893	0.5557250696334
-0.45850967977889	0.436384118427168
-0.353929367659321	0.559377680039041
-0.219727592206839	0.55469121699202
-0.41823091495769	0.882493130037303
0.0618108275297572	0.588277325488653
-0.902543758204756	0.67802994880253
0.00248748222953276	0.557170798236192
-0.924338282942248	0.710580673456536
0.307460447835468	0.663067990316732
-0.443752029916843	0.565439175115719
-0.316874922901593	0.872690974121456
-0.330573945113839	0.651770521861761
-0.53721172433529	0.781773224702757
-0.686888825444496	0.583424135718458
0.326434343708168	0.653111039701405
-0.707746708935105	0.684220959592768
0.148742009371813	0.527036785673173
-0.454436650868883	0.608923680865577
0.16105887127264	0.604609751453916
0.108515095921436	0.821058251124323
0.626870421405991	0.545735386538046
-0.376951584799534	0.557196520543026
0.236297950554244	0.462164694731751
0.30425926629228	0.406315270204333
-0.187396155139327	0.841828618353121
-0.784963809970173	0.412141495645159
-0.64599185209234	0.734996012605103
-0.272258912729004	0.443119423155819
-0.110917148490641	0.64141281043995
0.0658784816136616	0.760232051593431
0.214005423677433	0.754767432264877
0.0998445912015912	0.781307425662741
-0.079525091973466	0.474823596753943
-0.631475680674173	0.663311477847308
-0.348028986210652	0.390414300475308
-0.333606266250502	0.523815049354949
-0.274090525850352	0.552993585655415
-0.0649423299446937	0.846679638645801
-0.0727047666273804	0.698162516148711
0.633413328960192	0.344447517304726
0.160156016305243	0.799573247298011
-0.435250161730416	0.474252002660649
-0.718238372841568	0.705981007351821
0.290053539430706	0.553586690079702
0.177553736489664	0.7910189430648
0.212629466754487	0.709249119449845
-0.0580265908217375	0.592634663082318
-0.175939860540283	0.888263345592052
0.183261015382074	0.785436943943621
-0.867724451530696	0.356836111819054
-0.305433862912999	0.619132246541637
-0.122588685415718	0.609031090783808
-0.235543340197714	0.879394346547285
-0.728653437355302	0.811566535901844
-0.391979719778233	0.725762977421467
-0.127628226812201	0.653799869409863
-0.215597218687185	0.711736863178762
-0.270544758066272	0.329967007853007
0.193489876423139	0.694674304932209
-0.339962774737136	0.401779518650114
0.516208235795818	0.472367998072024
-0.114026977914583	0.604426224092091
-0.140234607040934	0.369053556935124
-0.0931536323931271	0.747685107753395
0.26828996007681	0.512457928822937
-0.0783305230398476	0.725131663499587
-0.545191768342079	0.826949491003018
0.252066429373029	0.446658962163755
0.035797905737202	0.90132024790803
0.345787799323906	0.546390090170791
-0.720329520712499	0.859175328645054
0.488094760906654	0.647555451601457
-0.795339298450204	0.801069223597899
0.066349249963502	0.829759955389527
0.389894113517265	0.721777160634727
0.00283026884781594	0.538130875828715
-0.276279240124866	0.799236896367864
-0.234572422243371	0.66427582883319
0.114748763717861	0.806952187597783
-0.604984994311489	0.682080620826403
-0.151727969333478	0.810897242567716
0.395830659858704	0.81256697469854
-0.317222924152569	0.698702714192997
-0.560583468164835	0.831090206858213
-0.135771415160355	0.484655601826334
-0.569236417979613	0.632831838456081
-0.183880309522871	0.788293753711725
-0.619622632908473	0.841452056462059
-0.316270888662982	0.572074092911157
0.254225574521264	0.418465729142971
-0.548440114849964	0.833935647778406
-0.330720618795947	0.738825294869084
0.04771484114149	0.729338310622389
-0.572652679785779	0.789368485597642
0.251735855562183	0.498660505314733
0.626911561558675	0.406456503075771
0.157398062856749	0.502275439708552
0.368273631533696	0.532823835572557
-0.457412320213132	0.55278166918142
0.442014641397614	0.401092803647444
0.174157676939469	0.500280038720554
-0.925123618782688	0.653816087644298
-0.271065679023369	0.344316485030931
-0.22448793436815	0.680833453219625
0.196974624372544	0.819068940263865
0.0477366845705775	0.756758769131149
-0.0128333918589719	0.531759218491723
0.209471053286418	0.307227465409666
0.195580145996257	0.446039857235285
0.110409840084327	0.343692046060759
0.394728520702331	0.741016478083273
0.200082421938967	0.538562440734517
0.102704580939694	0.447994913798238
-0.169114163442664	0.56432340801235
-0.248321742346689	0.589935868015742
0.839565600160988	0.496676453016498
-0.550816158367864	0.558393130721777
-0.516362907437227	0.500771881912017
0.170095265168921	0.53110873719912
0.284384761512123	0.640814819681414
-0.0634351478162658	0.680267079461987
0.353052686214185	0.751907284616523
0.0262091330354809	0.419356132759951
0.126987504634786	0.658961682014915
0.410888489707448	0.3390774229398
-0.104987754410765	0.313705478352981
-0.117034828236578	0.423460805505189
-0.484250325089961	0.725949449331034
-0.110761608505126	0.606834554524867
0.115351147338843	0.69302003497368
0.223799050180012	0.314541543443984
-0.155601739921945	0.80280667034459
0.358345273291496	0.709768600433571
0.231935318163771	0.46579220901853
0.735159013242192	0.628236644662708
0.135806013529075	0.37964137851045
-0.276171949818108	0.426441603306699
-0.257107208546337	0.323093407527842
-0.193690514897051	0.612419063118451
0.0940959268866212	0.459265756998726
0.597044110410766	0.456787365693207
-0.114501505630126	0.657869381002733
0.133442765652295	0.375390759813352
-0.668530747522184	0.428219358392227
0.0424690775472709	0.338182834764657
0.096556053472617	0.575043145936048
-0.186472148688722	0.543503912176415
-0.716115747429334	0.588292950351534
-0.864094921734282	0.494867584764063
-0.731902880440617	0.38123837728912
-0.230634625635799	0.531421147045999
-0.517102917755485	0.57451524650689
-0.566446012288524	0.528101484082263
-0.152416887865844	0.594235926400255
-0.239173738332603	0.667454299689775
-0.110068587680439	0.828977270078793
-0.45252880310468	0.302511860243963
0.174964782896939	0.676344747041667
-0.625376451330592	0.40934697456782
-0.371476399660377	0.664643307352406
-0.336033723960391	0.447689748338718
-0.20597384820837	0.689816692566261
-0.582271819924771	0.732181007461603
-0.188266545303905	0.433878505544261
-0.348848603487169	0.426822506690506
-0.426012647210694	0.572281721911253
-0.776475767012217	0.385962391751985
-0.20512110246565	0.339312849934268
-0.106489723320511	0.616507192061972
-0.319621810093694	0.644005977995701
-0.343717753794848	0.358613225514363
0.270346838737881	0.540229493981205
-0.67188355777744	0.5171804471463
-0.44979297794171	0.642754034226689
-0.241125539687879	0.403375311486333
-0.32873051512405	0.652902892031698
0.168190984561837	0.447193651219618
-0.0721569095372869	0.421463930781479
-0.0588910013736315	0.475853980131452
-0.326582352025856	0.581245042653309
-0.132676971331909	0.588852657266222
-0.211627791557885	0.363352232869416
-0.874581183871188	0.529767552476623
-0.0884268149712054	0.528716214365298
0.373333207529221	0.423235176562577
-0.651171716352451	0.437091886926693
-0.00484533526944087	0.376507455963455
-0.254333928106686	0.457282262943619
-0.590703751956579	0.308588499211981
0.290330305795718	0.311811587492437
0.426018443359055	0.692782663158346
0.0719721446836476	0.470219724305251
-0.384741876271172	0.631944525123211
-0.00629096705128291	0.496946007807669
0.151265062966908	0.78766959639817
0.586982924384848	0.474875138960432
0.562948639173804	0.421034166516978
-0.00768234094290599	0.760239348377902
0.410536358179666	0.442574171800075
0.777745163368945	0.567166702477011
0.0402277203272037	0.303071267512785
0.411951993980837	0.580301112923184
0.686489801284706	0.694637853584307
-0.266161238094149	0.50282277207558
0.154303128698451	0.433607003732528
-0.173281295395528	0.362221913989553
0.174953389101437	0.586927745325475
-0.0452249036232038	0.372125228531411
0.0457084087477095	0.518105042974124
0.338488125182347	0.412466957895022
0.320174612053844	0.488549847060022
0.419478362427594	0.542607295231963
0.451853589426551	0.373357601760517
0.185502201730576	0.330933501341776
0.225877918931621	0.52107735564908
0.598797128886563	0.455419083145175
0.220946135235354	0.497449908956494
0.145793749623277	0.528373489617652
0.437155383890887	0.333559678660804
0.4879299486217	0.539580423005564
0.607776007440498	0.553381493865339
0.208251371277053	0.516816003896191
0.3390835659973	0.64104615056057
0.0793427201584665	0.622332279486737
-0.189215217212351	0.527661893406751
0.705413338305638	0.440054550252382
-0.651225035465421	0.530581838480405
-0.254833811585063	0.573265068081944
-0.52932604448502	0.784046982244783
-0.639067313957161	0.443866193461378
-0.789555985779126	0.465009505611866
-0.184392439524108	0.776862619032532
0.488384878525423	0.623980568053231
-0.281766069966958	0.350755611382285
-0.535635883307326	0.432264881346759
-0.109881017178325	0.578623089945406
-0.0188750004268283	0.320983755519296
-0.626117891376825	0.526924159120113
-0.207417397366376	0.355925583938487
-0.454369972333675	0.793969599355572
-0.399824776827302	0.416736167185616
-0.0827122059987028	0.894615847353843
-0.0886614649230571	0.930909675408605
-0.00574000771167222	0.836467981866624
0.282462694658286	0.788047627454192
-0.461709880868572	0.768672748306258
-0.365581912669635	0.527469996175116
0.00483968432366489	0.341836406551296
-0.0889516856023602	0.304894504417735
0.36721441224355	0.45987161065553
0.850088404405859	0.699701877097191
0.0647629506878042	0.625941740141352
0.762949859158774	0.419527216729602
-0.249923135959576	0.623062039118849
-0.618463048827348	0.536756085901859
-0.418711488139807	0.649983145725361
-0.192690432124172	0.422834053008778
0.356287007258309	0.421232780048171
-0.339620122459026	0.49489247697131
-0.267975985571969	0.399323032780691
-0.717305048996522	0.596913946731917
-0.675742773401907	0.862302878590688
-0.684732853323164	0.614245790620818
-0.520058396707954	0.402647199233451
0.518285199765998	0.620087043704191
-0.372220029996635	0.59867775161671
-0.162680294728816	0.925798733570272
0.173030710169541	0.384757463687792
0.546796248711039	0.343954442139472
0.134291961623948	0.496787641173444
0.274079108037042	0.389911968103434
-0.359922139066634	0.471975910918737
0.0713397809666391	0.59957469924625
-0.242528306298693	0.469028505510422
0.636309940262554	0.510395968755462
-0.201606588207359	0.375447854365421
-0.0110574364615854	0.758683917883115
0.246240440119507	0.468031172249046
0.0977088902648172	0.320113999184013
0.742821856761305	0.689178415994743
-0.202004187520096	0.446381718434638
0.410890780752625	0.333267770658939
-0.162161186767014	0.372607187135259
0.559524002359422	0.556256419073261
0.364327523915366	0.425441383841616
-0.13512651499856	0.628909470859971
0.101718201050321	0.693311747325206
-0.612137441247939	0.513158844905647
0.52259528914105	0.617606275639401
-0.320824785874051	0.447727032629771
-0.104974301652802	0.470137427673947
0.028209825835605	0.574807903415494
-0.331406497690945	0.495638797812373
-0.42311221600883	0.579388121194639
-0.00479013938727159	0.380561156822131
0.172687258657497	0.679686141026904
-0.438052518968587	0.486013174341127
-0.0511891344522101	0.655134814499131
0.593027986295562	0.407594655262275
0.47991548507095	0.575108510789055
-0.0414754362424657	0.633785833409801
-0.288064638091035	0.638081206652441
0.061586346053878	0.551160906307104
-0.119118218304963	0.592936358956427
-0.55116696115457	0.328322549172125
-0.715672976525647	0.534410979916292
-0.727760830663376	0.470445548717631
-0.085285287077872	0.437985539797385
-0.259075973738904	0.658663985092212
-0.195360066836973	0.348892756156386
0.129999046912037	0.557825604591589
0.0995533238597298	0.409085232506709
0.109856724000121	0.740742269482733
-0.457725354751393	0.683901695217232
-0.284227257521785	0.722814504078612
-0.269441892592705	0.3470612239272
-0.124096180153716	0.43687855031228
0.0723091881160749	0.579302458430385
0.527271401361994	0.717466290456028
-0.272479788141731	0.576802139876338
-0.111403272625691	0.326920459664048
-0.866922509660739	0.371683305925957
0.384757411813296	0.446295346605327
-0.145319884059549	0.448708624590211
-0.0745035088959316	0.607765418816196
-0.320313650872608	0.337551600410268
-0.0120545165668756	0.353103859084843
-0.0627490318153409	0.462988665573927
-0.183331512594727	0.380621710554453
0.345925330246793	0.541134061317752
-0.292795271279715	0.517815762413956
-0.371563048787909	0.702028382921625
-0.836799510384242	0.395989151056912
-0.656749583380268	0.512080692359252
0.0224811064165027	0.430414285266971
0.357242786939176	0.473333408657217
-0.223127488972275	0.601239354002556
0.304245560221698	0.657121287829431
[truncated: 6,719 more rows]
