# Supplementary material for: Diversity of spatiotemporal coding reveals specialized visual processing streams in the mouse cortex
Source: Nat Commun. 2022 Jun 6;13:3249. doi: 10.1038/s41467-022-29656-z (PMC9170684; doi:10.1038/s41467-022-29656-z)
Supplement: Supplementary file 7 — Source Data [file 41467_2022_29656_MOESM7_ESM.zip › source data/Figure1H_PORP.txt]

Amp
0.330845127066983
0.31108688404178
1.1
0.498429503829846
0.204875014770913
1.1
0.4528112768171
0.27475909280783
0.174429147685811
0.410014485556272
0.747275814877053
1.1
0.185915173617788
0.335987325819892
0.0880575700786549
0.358262009340743
0.273998365161558
0.513490932315414
1.1
0.585004812841138
0.183548484229543
0.251149178278487
0.639267346300112
1.1
0.639354352845431
0.199515660259364
0.241409059674125
0.145548253721179
0.447966263363594
0.873846538856968
0.205970850173811
0.509817407390434
0.321343288960037
0.535092478805738
0.898049654049268
0.509946923442512
0.0932799922402535
0.0820385539326125
0.39613397697737
0.225345199583148
0.516560328386804
1.1
0.635811270833956
0.641507094906219
0.4905472609243
0.291709926993877
0.381793075317033
0.791127325326728
0.207836199996717
0.0234183247399947
0.108642941746248
0.114546948074198
0.159659385233085
0.171785607597773
0.342399400665727
0.122398050697248
0.0600673294767751
0.221373804040574
0.271294519005083
0.323671598343625
0.558450087060277
0.656810955272028
0.313414049570911
0.157103150271739
0.702971325476659
0.715874548452456
0.360759479656395
0.232380611613291
0.288769282279031
0.384771144398826
0.0443378463806593
1.1
0.127365435913678
0.247067573386851
0.109657105804708
0.334767904935144
0.77529440352918
0.216790758118668
0.321113109673101
0.565041726066582
0.630408911914816
0.208689676911743
1.1
0.274546597411449
1.1
0.479415996012981
0.192360087608336
0.402488957526734
0.232107669240831
0.455375343799578
0.147235032991809
0.718115944770245
0.157215471678267
0.246739394094369
0.42753373305681
0.545437912258156
0.374152729031529
0.216775732609263
0.221598306961302
0.660453832246046
0.115679374829977
0.253573538118127
0.125613045466779
0.661471659195007
0.364899641143608
0.477287395621824
1.1
0.194285806289043
0.284033932614857
0.296455296979035
0.279392155399251
0.200209209935615
0.512896517375902
0.500577707464929
0.319491788402784
0.129661689365522
0.234999733378031
0.441660646501707
0.169586446101734
0.202817938356636
0.439882665898011
0.190971431311835
0.283876905637833
0.230732907282632
0.178041995126695
0.125018025633404
0.28230652365867
0.112147112342245
0.0647107216856938
0.143963513957849
0.171008962497658
0.1340543991015
0.501897218677874
0.180623059656336
0.304177520083929
0.431740936072401
0.60053109440128
0.395762193109791
0.226024195835871
0.1197285767871
0.568118180231756
0.140384262516854
0.246279160738335
0.151242285399075
0.308918808599468
0.586288428332781
0.618717160132234
0.539173173833451
1.04234411429936
0.670291050131541
0.272250457877089
0.180140949862306
0.273602999647512
1.05439308188259
1.1
0.436349704330889
0.477614137539235
0.333904470064441
0.291793121259397
0.355151471954587
0.137653470670691
0.392741509181943
0.202203260713793
0.112203793758772
0.257753301835754
0.864870886920951
0.344558439867373
0.345428144682522
0.358534270216049
0.303154026099767
0.695817438342834
0.83938523498282
0.345653531333506
0.796725692377206
0.187549789935456
0.263090517838751
0.672041161370065
0.40384409517465
0.217343684497998
0.806220866998569
0.217235992596736
0.236310380660177
1.1
0.263731103063905
0.872647534382984
0.368971147780364
0.175025629760803
0.243803577571393
0.236285290222091
0.188754137689504
0.360473929709987
1.01108347560738
0.233050657077726
0.318030694399286
0.255193034788426
0.916276265033189
0.159488423204453
0.945321470064097
0.169405302660323
0.41150765040983
0.26129821453064
0.438596525835923
0.269763884092696
0.857614847732159
0.44973801441576
0.122354047567111
0.261122820547458
1.1
0.199704243949993
1.1
0.236139675323724
0.196767691294959
0.24958959977968
0.384464513783634
0.562978403873517
1.1
0.397949442892513
0.719280240535218
0.398500649181688
0.629647318045207
1.1
0.469995483779226
0.196028137426086
0.498376823853144
0.22158378847572
0.37587611679531
0.246232759396062
0.199787902580076
0.232313057459848
0.253376012048469
0.279696843247798
0.257313496214373
0.25387257643555
0.269881548989392
0.822751770639392
0.682311443640975
0.248765543829303
0.501792013866736
0.243504710869179
0.168236482172265
0.240021580262466
1.09319380290946
0.523040579514571
0.894686013840248
0.570843775933547
0.330424881281004
0.285853298641542
0.318916840959632
0.503496280008556
0.35119885899401
1.1
0.295687066625739
0.305387508941177
0.706033631387316
0.390119432006321
0.85274776788668
0.618007336337494
1.1
0.320103169704326
0.304665639419614
0.550567344742249
0.675191887312726
0.30762483562153
0.268386948973623
0.558575408771946
1.1
0.311670170161081
0.402908684785886
0.775654991633425
0.162321795617892
0.325575341542319
0.447013511751283
0.547839244829162
0.535750262658882
0.258565558981827
1.02963951623349
0.287816139536678
0.441174134641371
0.385817698321817
0.26731634927663
0.411582839904459
0.828474040408194
0.232918703435722
0.260364360453571
0.279540414422754
0.247688085615653
0.264826971313707
0.284499273163404
0.348220643501616
0.612757983612851
0.297011016845609
0.272545697634239
1.1
0.269901685459562
0.245599309127138
1.1
0.421540097173643
0.194679447803787
0.781091698904013
0.449574283136042
0.46592448121858
0.217494471762245
0.302489120866918
0.373698039025264
0.451736600642867
0.79503120528361
0.396442565767219
0.619671146001305
0.201813947599446
0.182581181979247
0.363309425073961
0.470318485299652
0.567492800298975
0.202452640999416
0.51667788299653
0.431307384714323
0.313711432941522
0.698528543525806
1.1
0.325519299243976
0.312077281448185
0.891277186746865
1.1
0.272146178756189
0.455600089005114
0.534143118778223
0.155173250079266
0.204925504232598
0.324528974245051
0.224982547323373
0.41744630811428
1.1
0.389371170228479
0.150560548309146
0.56861585638844
0.231328032331397
0.293283570815941
0.31671363570312
0.372154428431332
0.318454485616846
0.669513828761044
0.226452998072194
0.218874072817473
0.317869370745455
0.328754919285463
0.210731204676495
0.283499234852604
0.597677205908857
0.459223701299476
0.2750683259601
0.318455923823073
0.562538389536176
0.196087856611908
0.228366155322417
0.369557974092366
0.362898930488191
0.525002213616115
0.361865656919722
0.321707580941828
0.452606219742917
0.396874356658278
0.708831212621486
0.371506799313525
0.294331632109039
0.645755328357003
0.514004861716978
0.689374189576027
0.780594601169685
0.470099994612637
0.70690622625824
1.01296248554364
0.229943632689967
0.256564093513264
0.254679917921102
0.603816219499221
1.1
0.203903695430407
0.249890924036552
0.257979600793635
0.45656312644412
1.1
0.496778366509525
0.216462328835345
0.449868535856581
0.243133104281633
0.240331268328586
0.364112964250329
0.422290968771259
0.853176854327542
0.450788664272415
0.524514430714331
0.93813948949983
0.830425375232466
0.164990374173144
0.237983565125093
1.1
0.883148393606081
0.640747941355798
0.760522099960361
0.371947800052674
0.555784821254315
1.07499225683018
0.368399313474249
0.57935721139845
0.391300426075967
0.306077277849703
0.337580174517348
0.673969806035802
0.294253127407011
0.834167806863456
0.273041165147682
0.318382662034872
1.1
1.1
0.530445303565495
1.09496342877438
1.1
0.816719472721405
0.711604409064035
0.300379746485914
0.221070511082818
0.389501858637799
0.466846391614949
0.808207285654901
1.1
0.870311217067121
0.28261718110096
1.1
1.1
0.41026289104487
0.819911617995737
0.765579407726139
0.233767813134274
0.27832581613686
0.127934298546865
0.75032814628943
0.329959090535435
1.1
0.361072090003343
0.305878875570316
0.395030462952477
0.450045396484421
0.372761571764073
0.293461722393898
0.195188168925017
0.224005819801204
0.306748143043771
0.96183422447059
1.1
0.24328027468591
1.1
0.220585180303284
0.597876517153961
0.263017483267273
0.493327432112053
0.316945576881311
0.408460951462521
1.1
1.1
0.274657315061211
0.225254772916983
0.416896528037564
0.340483794922389
0.181138615359341
0.192665201414482
0.292637854320499
0.436984245892375
0.343186633879599
0.380789232948688
0.483187419596126
0.368952739117954
0.531790666361371
0.221922657257099
0.463337657841667
0.515124685177387
1.06206652093091
0.350131098915502
0.295902439032551
0.297248306245218
0.236849187298128
0.226134011020416
0.643769109876408
0.310621922494845
0.686302544284574
0.558809108394478
0.368904360503881
0.90920526138556
0.472846044947466
0.431195752392753
0.692096768646882
0.363603881715258
0.376583613536153
0.378324094598716
0.403461314674547
0.318626602810291
0.255953419621562
1.1
0.419946195224284
0.434464779493848
0.393095551040974
0.356641210418792
0.335921866958808
0.333671846034315
0.505420853033091
1.1
0.438022352637401
0.297195850016357
0.763856363003211
0.247966643964837
0.36219234183466
0.635296196117321
0.945034791468619
0.449586840532662
0.437358128282986
0.36578043619568
0.449613917593352
0.2925507737589
0.583025995673699
0.313838246270699
0.462690774568788
0.286440246179833
0.914356888898752
0.305594278565991
0.611858906046797
0.288825783952535
0.399484120270573
0.416226811540002
0.447208970178137
0.481987871716025
0.38795057187158
0.621084648154293
0.154464717569589
1.0226022810426
0.702292682480465
1.1
0.6898078640962
0.63551205939472
0.596722557498305
0.179186455748767
0.400407227531592
0.529186369591695
1.1
0.513338281022095
0.447908636442144
0.856899296264407
0.588538996632153
0.432925897356865
0.637036091384208
0.359074958902713
0.341159858552645
0.382077511354134
0.400375886150167
0.327733732361597
0.678126791051603
0.313901393146605
0.4226138782239
0.326240295295449
0.705410478081062
0.317438445067735
0.388614561446882
0.278384141017378
0.331284956814525
0.904478566013672
0.275005277957677
0.336212489241686
0.914359548186053
0.453929219539918
0.925909221792972
0.371568899654831
0.391616571993731
0.604830308469219
0.349979910669803
0.316343805005226
0.970663738661776
0.269915247713082
0.375422583941227
0.231186079531258
0.82264913420056
0.292005381913432
1.1
0.182874147292649
0.237007169034104
0.316586823036238
0.760915726728217
1.1
1.1
0.346218845252948
0.206013308386096
0.386982994774057
0.550849039353341
0.465160137025921
0.627527770061204
0.264129268763961
0.410711486905408
0.239100724218807
0.274204921095044
0.233557001213234
0.497757581636847
0.671321520856908
0.893115578514435
0.263801904984059
0.362221761352397
0.253058229593638
0.322751984260327
0.332601442854835
0.198163102730901
0.569381056614097
0.542096870055028
0.845445523964817
0.2717541052709
0.580314809066589
0.372379815708766
0.648540265460238
0.362001340764086
0.315876514838237
0.230270849048418
0.257950080909631
0.293774741826012
0.521874359838001
0.319570497582117
0.738319745326988
0.450755882850322
0.364488137106113
0.385680799176825
0.40475598519259
0.219235285885497
0.687101983797352
0.197069538538577
0.276927798784831
0.543300654663817
1.1
0.436407692425347
0.39680702654205
0.429203350985662
0.462568149359112
0.409546545040804
0.801216747239939
0.284543488429134
1.1
0.374373194236448
0.481182970897016
0.300269634729188
0.501575320074316
0.32898094001222
0.586056518464472
0.702487268144587
0.242057540832041
0.4799359604195
0.616981958608942
0.372204719651423
0.492900536374677
0.452809063011726
0.521126520437198
0.631213833326492
0.27456115214704
0.303654603908454
0.266816494077716
0.273445311753129
1.1
0.377094171097727
0.373447204857866
0.688081946048357
0.508937520513218
0.655814023970998
0.417088242482632
0.260742051331003
0.472830182637077
0.233348211105387
1.1
0.353214919201298
0.428006720030588
0.238424686881239
1.1
0.230171322174227
1.1
0.533332572495696
0.986255546167278
0.362726703413201
0.260088893725589
0.304474930455277
1.01752371509598
0.183469230618647
0.356412693288261
0.273027863619935
0.19010850820646
0.73901320668319
0.311227085782302
0.258367955777206
0.861006942527951
0.427918584332269
0.264331646014932
0.301233527968854
0.321485851710981
0.264182323895199
0.559833512861319
0.148490049071005
0.904015498533153
0.66214749226288
0.203361367963949
0.691933241541433
0.146037706392824
0.288911971073405
0.315732212629414
0.412257942183338
0.640232891915804
0.357930259536842
0.598791617264195
0.22969910680987
0.292068459878799
0.25250529111238
0.315325676974039
0.342846660627071
0.163134902715177
0.33945520782952
0.383125538353103
0.687641013460644
0.324800031323968
0.425682716212002
0.342902133934196
0.415327752398027
0.187955954465383
0.298455002150376
0.283920924298762
0.402795662376813
0.240304090522422
0.217654934835902
0.342127720230711
0.263222657196865
0.349313960820223
0.258788361208399
0.236916924389259
0.243706983519743
0.540437283238178
0.233359530265037
0.194309114431637
0.448634824040345
0.374498597604662
0.945748224495728
0.273277817833278
0.248841864919116
0.332066282425695
0.310799992664333
0.330407447235614
0.188158475514611
0.496552272563109
0.555005413298903
0.410838975698394
0.475137875428666
0.289199381915178
0.463041680190034
0.802532596719373
0.307025672900742
0.297021693652175
0.189404221327411
0.42090353260934
0.367774279820034
0.236867344076382
1.1
0.943979080900485
0.294783320354501
0.265630641179656
0.264568518800089
0.587876549475151
0.308170695474526
0.249460145934404
0.978491004510068
0.496492163941468
0.259818749371629
0.273104545362062
0.525803328509313
0.624423709507107
0.27073812663975
0.253257251772615
0.316185435817121
0.683471812590339
0.258850304712875
0.20968726041264
0.443323930385816
0.500094430962278
0.346108127039006
0.341243189504194
0.298602768289393
0.747763171144701
0.229442641547303
0.560971333497546
0.155327363531615
0.199137315768229
0.922986443442066
1.1
1.1
0.233294367622939
0.611295466485804
0.718414014122644
0.512091254666582
1.03728652027761
0.429874626925452
0.393429274746765
0.353722255152288
0.24236222750246
0.29004467332679
0.202144236774368
0.359594752759365
0.571643217629094
0.497801345691863
0.287817774923421
0.22164101282687
0.196129111968659
0.729330736586329
1.1
0.265848153386065
0.692162849347448
0.218660782341811
0.64581717757662
0.316138761989352
0.780721951934256
0.20841397538399
0.461008539342549
0.14514707164884
0.447607419393461
0.178921256318957
0.575793526906901
0.126636730563961
0.648361193029787
0.336807332342174
0.290101622687334
0.173723484174198
0.440797218032012
0.296026835145978
0.371845205899239
0.491680612528586
0.287798825481032
0.319033177243086
0.505146978430658
0.232182489034204
0.358761060327426
0.30227296521825
0.379328837025076
0.419545357954905
0.47041862774046
0.219933587928438
0.2289757830884
0.198314912380715
0.211728657410602
0.29632897900623
0.234952071208198
0.545839901206402
0.891676991191608
0.796800608264173
0.296355878901498
0.391820303321325
0.492683452045514
0.313179494238434
0.277488507202672
0.241947155169371
0.669173593919862
0.32539909720493
0.307389493803194
0.307924706729226
1.03166915958587
0.178544914978232
0.445377660998165
0.25176820032266
0.219651380555381
0.537945559622159
0.499257707748756
0.338090718901761
0.167218343163953
0.424160113895814
0.209553513515183
0.31632031636557
0.38651091421196
0.710463334528928
0.249871530341752
0.59961203824191
0.523664251523733
0.309716812906422
0.508418670672005
1.08844177852015
0.654857859457948
0.579670022430238
0.563511563118334
0.504731571502895
1.1
0.587744957548817
0.441588625830407
0.213668595919688
0.520806812580274
0.371413275311295
0.735532423178003
0.707581822204046
0.239661229753813
1.05519350632705
0.172336839574498
0.438516232819544
0.283031826131963
0.444302544865222
0.395515599687527
0.387926293246828
0.221913820375289
0.505228309115267
0.339370054963293
0.782467799203422
0.31007662554798
1.09242411110416
0.271594804896195
0.304319386637542
1.1
0.329398241736884
0.593716722686761
0.211374353393475
0.387063149185225
1.1
0.233119415389379
0.385846026165943
0.538607804956084
0.771442339644541
0.520107583834964
0.299639917630043
0.145299471449855
0.427081709244051
0.175198987395995
1.03986041620365
0.244124697293189
1.1
0.241525423565187
0.350575934461143
0.247943512629503
0.140548440024001
1.1
0.190783739354865
0.428603917368943
0.268589629401799
0.253346048251891
0.200121661861924
0.476697516273682
0.286841378787886
0.259002590697329
0.267120133737946
0.292051512691607
0.35124808083961
0.299688809166574
0.458163913106468
0.569235624188601
0.324919815737478
0.266090124727431
0.59460007514801
0.487821163434273
0.300487492850433
0.225907002806335
0.205117426017014
0.322840259171088
0.284066174248551
0.793163215473478
0.737626615921344
0.855033273340663
0.365323862545511
0.240214222846303
0.958205122877976
0.925037845330464
0.404461012804592
0.308633924983783
0.554607296628115
0.274440808185066
0.465478192891839
0.342825007662522
0.231637146268529
0.59222857670916
0.349290485312907
0.312296371485561
0.264044008161063
0.293760257867847
0.208603902723692
0.287953706539137
0.336572757785127
0.902992956484583
0.686864447406341
0.578155719778268
0.339527243643481
0.70021056683907
0.237417032149899
0.434540835281426
0.509430787007186
0.563392141078441
0.399972456947831
0.31155784256792
0.464182393266752
0.391547790149204
1.03823293780946
1.1
0.288524360228362
0.301970584396246
0.275672015700073
0.267812084503063
1.04946246040274
0.399175085696978
0.434567462337198
0.950693850165925
0.217358433040342
0.536944095662583
0.383973926238801
0.82611350758725
0.258397724463556
0.634293916733687
0.29493629583854
0.261100369927526
0.353827682004809
0.295471784093307
0.50718408512459
1.1
0.490708675162313
1.1
0.168141574080022
0.346809879120206
0.364171693813147
0.378331147357663
0.420485185885044
0.634095189124296
0.562248738437627
0.314507582122708
0.815886610395334
0.450755022725402
0.435979483880092
0.492326041387953
0.5060886788979
0.478471877319128
0.253115046077175
0.984419884262249
0.255461333346473
0.316048792005459
0.795080022567549
0.278564223616643
1.1
0.372385681624458
0.400558781820505
0.424733962657234
0.454262259738753
0.533486581590314
0.561781501040504
0.642460900643204
0.499253081055054
0.246949378629442
0.72739327608392
0.395413883340371
0.876642030396173
0.315032083766056
0.153210794106041
0.29246235509364
0.301079094483004
0.538630890920748
0.388885980892049
0.267733279906122
0.699026427371062
0.427063339317132
0.369964161492411
0.388782675284183
0.257722681512202
0.354073336125883
0.289454224258173
0.212198052916006
0.229928116889346
0.160186288845071
1.1
0.272767709701097
0.627084064150469
0.704734362783374
0.513129218168776
1.1
0.224873683237709
0.338750328283301
1.1
0.159426720659525
0.307217640285921
0.378132622152699
1.1
0.4640148850795
0.775088517145081
0.415055623736755
0.16912529199876
0.347011552440272
1.05843610976297
0.490669272641938
0.258226231745868
0.650299639946639
0.153945932050202
0.578301752861449
0.293279441824975
0.6423740866856
0.330768583990805
0.663143529417242
0.592713916358421
0.337484807349189
0.61733706819684
0.323087547923293
0.34054018406891
0.245109015698607
1.1
0.561341955229931
0.46382961016468
0.407560380174945
0.723442117698077
0.225058224955011
0.404872146698602
0.846278952049363
0.273856445941258
0.186604683871298
0.312015149335505
0.239477944066266
0.495925533310937
0.273944930767505
0.95066373840228
0.380741310258836
0.224383733347772
0.836026030839324
0.627001561421758
0.280754441583859
0.281988792404927
0.255522743800611
0.509733831366659
0.213393392349278
0.187175981453574
0.206736738514806
0.249006185884541
0.432555887634644
0.88009645840277
0.482712087730514
0.532232424701657
0.417347822845595
0.945094177966838
0.280970656271263
0.405389211335227
0.299325634733318
0.211391448186748
0.326536859439245
1.1
0.399865218239008
0.338801052611622
0.264158455650236
0.331614155466644
0.240722122941284
0.198786889732224
0.541101022239229
0.267947848164358
0.186489399345975
0.282808539740776
0.42294343016689
0.331709012938137
0.229731861417923
0.304257636502964
0.223220573784736
0.368809476718519
0.323710338542232
0.250508628639787
0.438057993828431
0.303865256973878
0.249105739246595
0.310929667998409
0.294759048198288
0.406723719431406
0.462140007876449
0.337974820523321
0.327156573170715
0.547850517226128
0.261755817259441
0.219395783392717
0.126727113425756
0.410754302036197
0.454205318340427
0.24797471604558
0.162562118252693
0.162587348088859
0.460686107679833
0.247678403819838
0.142484039355173
0.314218844859824
0.259741213124503
0.759226966302941
0.270832586485163
0.359973559434205
0.527984053436887
0.220041774029599
0.369852017161751
0.144337231071382
0.789265812896563
0.666600502871435
0.301182476149246
0.252011017717103
0.29601668560859
1.05234870746263
0.3618721275602
0.156868644770404
0.367933403540466
0.563843138317502
0.224451236166935
0.890822861659134
0.482201481751215
0.205936794677484
0.141244657938316
0.290516438562175
0.233484072354961
0.562166460063084
0.596355150664454
0.338213618980611
0.272331187795908
0.650860506015764
0.499160262165189
0.273754970939333
0.468910772230576
0.170348816593371
0.295160831358989
0.192685291654818
0.428483024467994
1.1
0.441162259997205
0.283711036308451
0.434501190057132
0.434195180961829
0.607472618272859
0.37762104558851
0.44793185787699
1.0952348693522
0.802396516688129
0.275538090575519
0.327410075542595
0.436005295499675
0.245596250010896
1.1
0.761374215396965
0.642713194924851
0.655344752392449
1.1
0.218666643461574
0.363349155327194
0.273988123736805
1.1
0.18016844527745
1.1
0.294874895007277
0.635846379202511
0.269750454682846
0.322207954702161
0.157533653488594
0.302681706856871
0.398678249155759
0.672508096132633
0.416953989236743
0.197993258521182
1.1
1.1
0.18842121484994
0.643420471604642
0.411355470763321
0.1630290572296
0.319093349868103
0.458330302559879
0.323358277352161
1.1
0.214509154903657
0.330291821766567
0.309960968769262
0.181877902889727
0.551214452343917
0.208736587033724
0.546266161912969
0.509723697688912
0.56622326228526
0.910306808960574
0.510957618122229
0.224624902246023
0.327423328193459
0.46501930800134
0.319404990914104
0.477128195374175
0.29027720711103
0.941852597135223
0.606613626064833
0.580737869646327
0.692652581199853
0.514179378256002
0.85944427342778
0.315715694307314
0.759093284409005
0.354683406976927
0.417575228391694
0.388264130483157
0.507888185592785
0.426079014714434
0.190189668153276
0.652705349905199
0.480762392794669
0.57359284763739
0.226419364030726
0.435608710526082
0.284936519691881
0.437861457552964
0.325682742220411
0.385504673183045
0.559338044359494
0.536004272727347
0.288318754771882
0.329845235928655
0.502334908910042
0.748921465196211
0.429671527735238
0.516347384986402
0.310027365550641
1.1
0.231075411978437
0.22709349291371
0.300808754089719
0.157550716625755
0.460670926665188
0.577493946502065
0.669451491181379
0.199153081493916
0.9660398879085
0.212773351263103
0.310025061719313
0.444126601269829
0.233156832542584
0.53399367631119
0.249710946427633
0.356592535498338
0.662655532306538
0.293756259000611
0.437526244935987
0.529751010044556
0.300217713797214
0.261374215539306
0.197213533271569
0.509060874805292
0.342577629441643
0.448868470560428
0.396126642043208
0.559339526447268
0.475812208874977
0.262424671189445
0.619966999161657
0.876382335498637
0.353290422858516
0.717470021466249
0.24867845315656
0.527032709003776
0.125076116208119
0.465132210594996
0.362749699378692
0.355061798401045
1.1
0.510792647904693
0.540162264695679
0.300900743619851
0.383694299320244
0.272538260390851
0.256676754273467
0.857286768889267
0.251668851515344
0.744594741826407
0.220386817679762
0.231539340207416
0.775337404734369
0.482267077499717
0.191807541602007
0.321679613205422
0.377665685998237
0.296183955471831
0.34823114215323
0.223100237574957
0.304061411447983
0.275323551819116
0.175254998372463
0.325788381056261
1.02449717396149
0.702511635307175
0.565026912010132
0.480592288667555
0.690517940625178
0.42490047663973
0.338384350328999
0.471859721299399
0.221332739845095
0.378178918075696
0.420783558170326
0.312463539519078
0.319965832963129
0.274137991900489
0.277852208870217
0.272192795645988
0.271217443122682
0.311010570788863
0.340587922799997
0.325809532510997
1.1
0.315662086372076
0.31112760906547
1.1
0.597956407574937
1.04397872631509
0.244011134358507
0.315929363427151
0.190723977310727
0.325950278470576
0.245105434031112
0.410445380648569
1.1
0.254805363686432
0.279926203701126
0.302801631154426
0.334345203414783
0.308912513288199
0.444112661844284
1.1
0.284876740223015
0.436720874124087
0.485667416040652
0.842464695879342
0.292361792804067
0.348954331740704
0.376394033284154
0.472239924879099
0.227534152844713
0.138089101969266
0.378105095716435
0.445452503405951
0.703589846933466
0.38284298481072
0.197022104916322
0.318960840886213
0.545131072822635
0.400610655311827
0.359794124372674
0.392332546432059
0.434187205293517
0.290635225771936
1.1
1.00736130296018
1.1
0.302245324446025
1.1
1.03447897088285
0.740094870395936
0.219844259089572
0.178189845880241
0.223230000833848
0.274099684242121
0.251288596558582
0.257623150886978
0.453104358148608
0.249894700189434
0.377821350726101
0.876589980677949
0.73378030530957
0.47464895428518
1.1
0.147884570841376
0.817407357752126
0.468906490643022
0.352030066953957
0.398650517852981
0.248223200239783
0.369889181903037
0.540917666627624
0.661157210091775
0.31364527436889
0.395704059091813
0.229734861724227
0.232619664466077
0.637946010221431
0.419703226353202
1.01025660631909
0.214703010936647
0.388779941228618
0.259868597541363
0.270192639224885
0.576885475446645
0.284085255159659
0.195306811688544
0.897307683842084
0.662846315823514
1.09602822916408
0.248088488486599
0.292804192668172
0.461833506918963
0.51395377915761
0.181934912613735
0.168337281573838
0.321703839338244
0.196617079130672
0.230051363488432
0.442607320504813
0.213271463191483
0.390066921902216
0.211007590480768
0.252692609237196
0.206994527930071
0.670894827040185
0.656632329698558
0.6610538922464
0.23744722167822
0.767388659979086
0.223759617896597
0.115395137896302
0.818964920005857
0.454511127483353
0.700835822153414
1.0502386307741
0.273844561619951
0.244562348006733
0.767276794195063
0.406603141991275
0.445235876386717
0.30368116444277
0.2334899261818
0.177632148171197
0.197592677968372
0.205837369833354
0.568615836106244
0.621424572862073
0.735994287454668
0.882593364336871
0.217103629678989
0.218431369930957
0.124155469122113
0.243323659103969
0.301236410267808
0.335812964814427
0.264568681847772
0.505317091999282
0.174659752242742
0.2997711755296
0.851657882927104
0.899758921987212
0.295744364004775
0.418294044444434
0.0861096536619304
0.232396311254737
0.286997419245825
0.309589401365854
1.1
0.291033289590306
1.1
0.562035901888182
0.258395651801456
0.263017892406271
0.445428994865538
0.558559256729147
0.306809558973037
0.200981715946656
0.558780433045879
1.1
0.709814578407648
0.558118494951037
1.1
0.862255875196121
0.813304992430256
0.376013427199325
0.618223292683776
0.19263262537598
0.0972794511673769
0.316877646843133
0.623031052370998
0.2825442217699
1.1
0.736755512792434
0.34971460820851
0.80902005862842
0.801705987026852
0.438949418618919
0.399183466472486
1.1
0.396645001306603
0.534735234629129
0.681212565398701
0.585704534750629
0.125107274332918
0.216514143372256
0.248462788862382
0.328517290868331
1.1
0.344698469260923
0.709325383989321
0.240811095528229
0.779076019686636
0.322046577588645
1.05746150979816
0.254671095786386
1.1
0.993091339582229
0.303166419037507
0.360364328179008
0.438621631623757
0.443780837715127
0.328407446060981
0.367257187869719
0.399782394597386
0.426842173917241
0.719209011430648
0.323264671505463
0.315853649773282
0.646548940767535
0.812905103729289
0.335193310458182
0.241238808516749
0.354117077309313
0.344558104439015
0.843661674261566
0.467701429986252
0.454803613959313
0.380481135978736
0.43833391414048
0.922600901189701
0.243004867338463
0.888666505922672
0.142570560550251
0.999620140496176
0.637912470649811
0.292630000432373
0.311444850707951
0.196908312360253
0.648373376157396
1.1
0.218130367439907
0.510198482689815
0.341507640502351
0.349480648688286
0.626846799617985
0.404878203568659
0.67626559612096
0.244504827656914
0.767652728007803
1.1
0.563125833629359
0.791289151223932
0.171745637857947
0.402440474775063
1.1
0.1165659799659
0.210713922688481
0.291029929704924
0.378715469214965
0.350118300036459
1.1
0.190729616443243
0.818617772641236
1.1
0.801595161957971
0.318070505759415
1.1
0.31031043363368
0.2473401601938
0.666747157295025
0.309782749408479
1.1
0.378775281594474
0.868933933880162
1.1
0.426257408111715
0.218940524432115
0.444898416576132
0.577901811898722
1.1
1.1
0.580888643067809
1.1
0.376755996630549
0.443095575284119
0.355175044801633
0.35848282748319
0.123390854332793
0.461723224941644
1.03093638191936
0.235386626716583
0.412514389912055
0.260341819511724
0.582580713071745
0.645980131005844
0.346537392881105
0.283257615711978
0.368927675592809
0.230057281836281
1.1
0.57194915212743
0.69251107675263
0.519267953723442
0.235780206431546
0.318409817650058
0.29410444904198
0.31406431528772
1.1
0.934782910747394
1.1
0.422128662473629
0.295738593965097
0.893745113435682
0.803097973648859
0.731900943121003
0.355047277160806
0.352279176020383
1.1
1.0371055840422
0.231442614635979
1.1
1.1
1.1
0.165959865006848
1.1
0.192440081130423
1.1
0.13834787886003
0.402418032140442
0.397380610843858
0.515457095848044
0.469397188359147
0.799492039247296
0.156760771546567
1.1
1.1
0.367760806704358
0.42059911586588
0.390822129681979
0.42021575731224
0.427802445764197
0.188991208872305
0.356516778085581
0.242395940431993
0.236688954557982
0.227763808983029
0.233417561297466
0.274473873217921
0.278665560433023
0.193602337101066
0.489758555313216
0.286132062209494
0.425237307638952
0.4741883733727
0.587338695544813
0.540258592585405
0.453783568900261
0.266434441535386
0.418825895263395
0.205988850572431
0.330554313197217
0.584320149093457
0.303630666678842
0.378758550291619
0.232861702374413
0.572127658055626
0.388764346604179
0.340990720389478
0.385141172176829
0.376542014534043
0.252279842434471
0.273303726632098
0.199657454230401
0.349597270272814
0.221575469391375
0.307274260992191
0.35542953815185
0.447124519430395
0.371918864590407
0.592633291729157
0.276120643750373
0.250830817619288
0.37843390077395
0.332149964166789
0.470850913667697
0.329734581606181
0.280409494423443
0.272056384923797
0.435149132407908
0.453972419377055
0.565722554359565
0.255615767430263
0.294537733204133
0.39238862466107
0.221493032917683
0.262806734380503
0.213130291338808
0.675753055248553
0.288898533603635
0.265367026302476
0.287664093859091
0.415936869383911
0.227917911681607
0.287990693452415
0.46196109973262
0.599590941878906
0.341788623995167
0.293469359653889
0.521453589812678
0.366015447023883
0.255550894250843
0.430802768934709
0.624651594791819
0.512611160934642
0.598141650241751
0.309132445025044
0.570213801594543
1.1
0.569241387729298
0.690776244660396
0.390219190422299
1.1
0.320143754563986
0.532984576016025
0.401583798249502
0.270156958726099
0.959381795390156
0.243878620109009
0.57174712548656
0.125481775951671
0.321794215222386
1.09391134555515
0.361857427298949
0.303941844171346
0.541684628307002
1.1
0.220263326811044
0.749169166241092
0.674187171392784
0.184897005166803
0.711791514109424
0.152206661704711
0.234147087142859
0.455410951836717
0.144185516755299
0.366007928247292
0.390306300850874
0.325654805793977
0.161359536639588
0.178670668553012
0.265261618712951
0.161770000184312
0.179251934850732
0.197366681643287
0.762364241766551
0.9894913927725
0.228175427264149
0.586254795234274
0.186932407580152
0.328469290270278
0.584273244113386
0.107180591733518
0.201225666945384
0.414056135146588
0.313367503231245
0.488249445806493
0.210938721516014
0.260937077700753
0.591321604624846
0.574070149867275
0.394642325750033
0.800454037137966
0.487843796336986
0.706618640618311
0.674892600460205
0.610946281759007
0.311445719255524
1.1
0.417134953451033
0.17904862146889
0.807115907310643
1.1
0.605738185280626
0.148385396918545
0.728665030658169
0.541427333007658
1.1
0.417001708517095
0.431814565366007
0.271597865283262
0.125766013732724
0.345356271985191
0.37103051918992
0.230433980736619
0.655487992839098
0.151259971006872
0.34279617364093
0.162821393244412
0.171898040637821
0.448354595956998
0.714001681402024
0.440076568839765
0.182614364154858
0.755650174728612
0.234302850487917
0.385238060555537
0.287578977146519
0.256276637035322
0.467451489149119
0.326701000013661
0.57968714025357
0.237574651672598
0.322435393465452
0.382082433760207
0.411842306767158
0.383820554843702
0.526000971514649
0.630824226422498
0.304383238699054
0.244610579322601
0.837624283426865
0.42994608263123
0.279734807490408
0.366364325647011
0.402305224272639
0.971644555188313
0.640879864200756
0.221823970030027
0.474620733926123
0.371947634033349
0.272213744587693
0.519788153711896
0.451478198629222
0.31015882834732
0.380445941921451
0.331581643434011
0.577433758590638
1.1
0.502173887107455
0.204075803083811
0.299023161284975
0.395007405249868
0.85781384900324
0.409183294389185
0.293311480673778
0.815591745735389
0.291144119188022
0.499026428786641
0.456902556133334
0.21676941560099
0.222278500288165
1.09943020443227
0.475339968107116
0.647184022089093
0.445279305135318
1.1
0.302969824186591
0.17612475022668
0.846245617087231
0.838415312609713
0.120871281832566
1.1
0.407788291167099
0.580718093282197
0.739864028706407
0.476424507191316
0.361105020303799
0.320386532034429
0.247382403126785
0.423767382590173
0.357040133714827
0.300816710873044
0.25904709217186
0.434508451224857
0.31282989879551
0.215060120277186
0.237459634971411
0.679009979663691
0.396499967032428
0.442585623785986
0.457753862082309
0.283899166146307
0.388988568389285
0.405144772452456
0.378381546432943
0.307833696604198
0.273648364243987
0.50738527454834
0.458944639868663
0.168582772266819
0.428209739459305
0.253245857822538
0.650641291959702
0.386992346693742
0.401068734091583
0.336970482272745
0.360255073181846
0.329931947611759
0.464782507828779
0.227782350417589
0.312908578495403
0.374932051136717
0.479215982087626
0.273736679717629
0.674720725482705
0.378536854152423
0.433852644545112
0.448414027857024
1.07576393516755
0.261565916765995
0.306636154338653
0.260353806667673
0.377709673009517
0.513739536750128
0.686950538792152
0.364762082876032
0.486770293356986
0.465445950310407
0.48320608957518
0.265033241708199
0.396997940189398
0.333625841231421
1.01588663705392
0.618897713172543
0.232578127671151
0.27195435663563
0.397142299772217
0.267915875817759
0.295388410507079
0.356150041512289
0.189312602807912
0.698921417542954
0.240448468457772
0.327001069595238
0.573751151881483
0.257333169925296
0.500390771555164
0.404310675366917
0.386704241477971
0.411728155100637
0.610971410992194
0.665309045793292
0.503539961320086
0.19541765479285
0.419203453357335
0.699361126874594
0.390234387326515
0.227127490105559
0.701812557548244
0.417158430655938
0.372990973082588
0.297773629673694
0.244655281941129
0.643738710026028
0.286499559281538
1.09086099584023
0.638666717330034
0.363261059465985
0.782986999236046
0.440958740354871
0.178182890485761
0.395054477405916
0.217160779424941
0.183523833628613
0.509646965676169
0.19001492003812
0.526133740508061
0.766449371752018
0.183546385060604
0.613524144995322
0.325015243876962
0.335858385810706
0.204381628041273
0.354721350576249
0.290441587297325
0.267939974734687
0.532495050322404
0.594493027917298
0.346930811347315
0.349715724528924
0.19447028160197
0.597772902408319
0.3574302127146
0.50260029232816
0.380218386320993
0.97451942801313
0.59793334526141
0.436161859467664
0.470775310896658
0.350146591400337
0.214831432238867
0.345345313079664
0.369350983960648
0.406681913911904
0.606512276705373
0.400869125184047
0.44265372955975
0.295039865043169
0.771380769461588
0.249112115215542
0.35508891680741
0.306874973646272
0.586747134914595
0.303065651835606
0.917472902262409
0.328598350537368
0.531886494646282
0.497220589743592
0.291593720435269
0.221374980320217
0.318242075420485
0.265823827040357
0.910500496387872
0.306129777597092
0.277617642321377
0.321687919437674
0.81786519112942
0.358408561572286
0.399600115853609
0.511443197912257
0.16845622126425
0.230131988485561
0.466625508921791
0.22160567421863
0.343289521486652
0.385381348116301
0.57626809587391
0.451663320688682
0.225669130195028
0.340637439982661
0.346224202499144
0.403852343561676
0.146002580689165
0.322379564030588
0.459086245346601
0.464475456241753
0.283688246357958
0.47392113218772
0.189651348336771
0.641671363339319
0.240176197945046
0.216605375386285
0.713150533753118
0.7546236653246
0.212653468440757
0.469324432893581
0.499365995107261
0.322139584163562
0.554367758386198
0.436487391962826
0.268169297191603
0.417345862585376
0.509323397554487
1.1
0.712543518639819
0.488636626106021
0.287414201505108
1.1
0.648117297344053
0.297274602650075
0.238872439773854
0.297531283704529
0.341883710482648
0.494531238161389
0.286489103712515
0.832786359203276
0.46185316298359
0.271429311063269
0.341654717058868
0.456011884431497
0.300834764747605
0.390968535450146
0.939957194950142
0.364487773900602
0.456519327879001
0.411238333382006
0.602829091974559
0.22464897706226
0.298885681924625
0.444802793012637
0.687163509520012
0.256277299867998
0.264987602960605
0.651294986981657
0.612003712110042
0.4177472002652
0.39453617844736
0.463100893197444
0.309208929038174
0.886935823978672
0.893030135907508
0.354115546588474
0.289396218768195
0.366304979804517
0.262082152835524
0.607197417347578
0.582691731514216
0.267145868313318
1.1
0.315602604384076
0.264383850384284
0.684897223542914
0.951793828953774
0.358807225237481
0.349357644736721
0.512612840850004
0.838125871171155
0.368139328884574
1.1
0.784125477628493
0.935063739522745
0.96833499094045
0.928806605730465
0.303537914983495
0.527158190264816
0.46973757802747
0.461347981313251
0.947151187624639
0.391379152989206
0.215951335634697
0.414229505333427
0.246498446700777
0.284204875307046
0.759014867445826
0.216230589592271
0.345775530330584
0.688321834152637
0.281722036705356
0.411431636409833
0.23588591042103
0.367402310849347
0.436192768692059
0.148377180300305
0.286464343668852
0.87395065781309
0.411912684963845
0.551932110317481
0.555210085989213
0.351544942340472
0.343558383816916
1.00858380965249
0.306061745152043
0.583938253593205
0.317242165211001
0.368759743276711
0.611878403252069
0.216291420723611
0.524328579731598
0.488983558257863
0.391326878746213
0.218830990874119
0.351774569546826
0.286748520914207
0.322531912447074
0.164620090942509
0.229128902785072
0.769761560704995
0.318610645835702
0.791355628178339
0.212198234843088
1.1
0.94046720509582
0.259396990149286
0.365359570872287
0.476021474035306
0.257826301350355
0.429060446926626
0.523491993529383
0.286895588466184
0.236925378192043
0.336436116576946
0.737184211862306
0.493760123778905
0.357696240925343
1.1
0.270389315
0.475344800888109
0.708415329806897
0.490582798467527
0.140347786056132
0.26401429216003
0.530151279744242
0.586808260282247
0.361924428437799
0.334002336755424
0.593158631786898
0.337585634718111
0.491542650888963
0.323773782426807
0.487255799243532
0.243750816441117
0.530449392262963
0.264590333636554
0.17405191900877
0.317041539856099
0.269046256304171
0.235953361650472
0.538407764356451
0.28731339181769
0.292840412311029
0.387365739249316
0.534930721319028
0.291187406619093
0.485744111827891
0.426851509353607
0.325778793823738
0.332781650731257
0.366682459699103
0.200114781419211
0.230089338326391
0.495356252253106
0.331019028292219
0.500280878296051
0.457670891854282
0.320730601569361
0.413026328325123
0.580721755941762
0.481594586096005
0.58921454918805
0.319376028966567
0.489811233308529
0.288273371703732
0.278915597641447
0.352144621529686
0.48245293597624
0.566518386219532
0.404150083860268
0.361234216594099
0.337698713521786
0.237199113808624
0.235210080797977
0.381408328597437
0.365177921567607
0.401386667549421
0.346448841656726
0.43553511343483
0.280609900709806
0.242818142975146
0.326137855153476
0.634279626362513
0.999162829981146
0.994262391290725
0.398567342511458
0.311562314271264
0.539576477864074
0.308303549925103
0.551436786358868
0.614024736189973
0.660048033265456
0.316748575425142
0.42139084489953
0.601946175093921
0.339037930532163
0.30154904500644
0.405371198844874
0.32456544971997
0.837686993550476
0.32606455173906
0.196886909529262
0.450672813917581
0.46685315885953
0.298996773911972
0.620288857024366
1.1
0.286204036694305
1.1
0.383466248143186
0.238914102972672
0.488519671123018
0.427437756145819
0.658426611411229
0.510346812183154
0.346505757002202
0.194684295968899
0.398140508011714
0.632136028849659
1.1
0.316919859619906
0.562308570340262
0.69372332083081
0.873360579094518
0.330625339182703
0.318863024484462
0.41634485168233
0.805296933308878
0.917424255596832
0.287493856406391
0.27976352869703
0.47811027329913
1.08861048265028
0.310135101444457
1.1
0.36849928092766
0.529816141013305
0.764757807029977
0.451771857816366
0.586327191820548
1.1
0.288586867918276
0.247073545967284
0.337246614255924
0.379157482715969
1.1
0.20791266942925
0.252527750712645
0.258117987261394
0.427131954532603
0.687480798203282
0.493132737807681
0.251721634780185
0.422082133133737
0.363235767220988
0.385344307848409
0.292609792663001
0.579037683074885
0.352545856998772
1.1
0.338354957801397
0.266007321225141
0.417022274727108
0.503886165284388
1.07863009785005
0.382975380484156
0.76618365478332
0.338900741601076
0.496542852875888
0.330823841906416
1.1
0.763444929730254
0.568622890710016
0.367977396047295
0.467870208036115
0.359170463493907
0.511551648505052
0.618288171291937
0.146361884823658
0.431350375694199
1.1
0.397997087683284
0.695440675513027
0.34397688129671
0.456055575899588
0.361433187164137
0.647509369021321
0.24118551728793
0.429349522508662
0.225192739871121
0.74963946344562
0.196262611730644
0.228756662833899
0.469190068585734
0.385901189925274
0.430093697418065
0.679988279840797
0.186670606997378
0.734681240397126
0.413772216519185
0.179520419490179
0.497056418056844
0.694985154905229
0.255878004399087
0.465847802132635
0.483423284869116
0.542999397743362
0.479772726108023
0.301560742048292
0.335260968221722
0.438130972590322
0.192333444344237
0.961018243304265
0.405390789087847
0.52926359517628
0.29967818339421
0.273582600848942
0.411866506155454
0.450538518256844
0.963664892023778
0.327521294983766
0.213147430403902
0.238027320228193
0.566180271068862
0.365729859208387
0.564484748711963
0.349727359164868
0.603562828905471
0.430526191132917
0.353257984883696
1.1
1.1
0.690242390655831
0.380879546302499
0.682603392858827
0.404053588260415
0.419061458487031
0.255965973689161
0.29746442639939
0.662177044328701
1.1
0.241004519648634
0.276600069728679
0.332740670693466
0.249897194596829
0.448370284347149
0.486072120095675
0.318327191798842
0.353822747458862
0.654462956773159
0.468620594930875
0.532230847832364
0.22227557940393
0.393775765700648
0.200592573378456
0.311622282572097
0.944320691961524
0.741345168233506
0.4523228289215
0.324842658431048
0.384969417957498
0.415450373668767
0.669622607102626
0.378320265319706
1.1
1.1
0.422345203088868
0.336039367746668
0.502985036238787
0.523622270934482
0.277739249628011
0.381183337068251
0.392666581047162
0.379359835564583
0.46023400853356
1.00738077827259
0.446264974770916
0.244756558916728
0.340214531520939
0.306902658070348
0.361934159290025
0.754652491849104
0.357953363155207
0.608393832927641
0.271436193855478
0.318733204097606
0.445595420357727
0.710112765378574
0.386921491467102
1.1
0.339258391723177
0.523643819018164
0.294900066113995
0.461773976056853
1.1
0.389301248563897
0.336325975247925
0.776316103283207
0.2978537533633
0.298634949768039
0.338900765487833
0.231584174636575
0.482695329402811
0.362549340884265
1.07083148687584
0.245931447217312
0.399460474334971
0.973086398809763
0.285347596641063
0.18108947860002
0.555979350006359
0.482652363967656
0.430743097770358
0.472009965483554
0.747824095712446
0.334316843769897
0.650458049533821
0.579052747611487
0.362272135869826
0.869681961034223
0.355230603911399
0.410113235852999
0.548393521189973
0.461956493924015
0.618187453388244
0.302137726574891
0.367150666496148
0.373689589174256
0.528982881355042
0.972908656062912
0.700264049082326
0.283673412772758
0.353509440515124
0.508208105674727
0.283473559393634
0.382467575200567
1.1
1.1
0.82560700543148
0.532335256370547
0.371584301636788
0.264952664153953
0.299218356951691
0.610312365934179
0.258099681448882
0.359475219762376
0.446326270014469
0.237669309987383
0.407660922855006
0.295580368824779
0.542364111022927
0.482452462953563
0.632433413774587
0.39275388378112
0.470721712948595
0.973743965053132
1.1
0.345915337782273
0.465733013835358
0.619157494548186
0.215491716683068
0.288363383231192
0.513090823841198
0.360977025946855
0.286893061085291
0.615816651633192
0.276928037887805
1.1
0.566255236543524
0.405490797877442
0.271373791925628
0.183333781396435
0.479175160503624
1.1
0.584809462844998
0.358434019930114
1.1
0.771029344174699
0.699168903476502
0.326607454043055
0.178127218488817
0.442522985128225
0.600049962729995
0.513452871727833
0.585621160152295
0.421495311773859
1.09241925833528
0.298975945958799
0.499228799371578
0.616331252849343
0.593121930146817
0.57858305895588
0.447822776036099
0.489209876334087
0.679020423150098
0.23460052316376
0.455506152778772
0.390987858927523
0.415856608209543
0.159442230444473
0.723507416902736
0.573056765290911
0.324808572447043
0.509055103744561
1.1
0.407335565582103
0.247873259117659
0.439655039160662
0.241998649882669
0.628042836983833
0.382309503270079
0.45500692113386
0.239176448636675
1.06175276893322
0.667706589029237
0.174574500844533
1.1
0.298274379205608
0.392545187089572
0.357102503784577
0.239802608627942
0.696885633032384
0.308869240240576
0.282303879315905
0.476833856238682
0.417194688896841
0.550699812388709
0.750824780930435
1.1
0.355852489856414
0.553910508397981
0.269874282537267
0.409992990138368
0.255480801188928
0.203589138428676
0.48299138290276
0.29323956575019
0.584215697301262
0.285947317074121
0.446968549964023
0.2653437950564
0.362437663584819
1.1
0.261539088108765
0.197364556262684
0.606924616094703
0.218053767007913
0.314641212322158
0.268656070086186
0.184412724404648
0.620248688749358
0.163313576888923
0.344831208818044
0.445594923733704
0.436309304703479
0.253170601895582
0.431149180666282
0.201193983183157
0.340179214067223
0.273045645797911
0.218347599648393
0.593095928256326
1.1
0.311563363481872
0.419880068777605
0.361396994409571
0.502749576911796
0.874026113525219
0.354310470581532
0.359955791471997
0.414602690704021
0.923722428410358
0.156245715113653
0.395104655778209
0.186775848897444
0.800921905224797
0.469943984108093
0.257134245094068
0.667874260286957
0.364142743963112
0.303489037452448
0.423896822527693
0.35359426720012
0.338016612854131
0.698682791966683
0.398179302655836
0.269725562790119
0.288607265426318
0.425954407078702
0.339466837301268
0.394732873169852
0.337009948396858
0.249453049030196
0.307860613439974
0.370708145046867
0.960536128110978
0.282114258109491
0.689186393614125
0.725637644760216
1.1
0.62187995328846
0.37961112708485
0.326521073640431
0.372065053073183
0.629123912815524
0.255990752793979
0.740220893027045
0.297349560112999
0.281860033373676
0.767160384637147
0.306475531935961
0.632513579222023
0.357002109858541
0.361696984010386
0.368702796735268
0.400093657112154
0.326434766731242
0.401457094139251
0.25258300265419
0.261331120032426
0.791780937452285
0.521592180962576
0.945406731229182
0.522069970455818
0.269283329754638
1.1
0.576605344731749
0.338800903674088
0.383581164955766
0.532536411769914
1.1
0.455478325486582
0.18886643802956
0.583946743004872
1.1
0.407944643409586
0.520308914719953
0.722553787696606
0.30643614224668
0.281368670707739
0.322873316440935
0.595258440856084
0.625922325426978
0.478352548105767
0.381872546670802
1.1
0.570272555854396
0.674265734576748
0.985256063321995
0.472844797713494
0.443173898998446
0.507585360921298
0.348602845527923
0.421810626771335
0.798681950862746
0.205962644262923
0.596658335484077
0.406275039275058
1.1
0.415391292941531
0.455180044645916
0.498647273134503
1.1
0.324418882926598
0.213771449756495
0.683730186738493
0.95141474680884
0.778600458022971
0.363502772717888
0.865410961960072
0.757011418466357
1.1
0.527567929165072
0.195744850492782
0.289533969507048
0.556743242689022
0.251059214826625
0.253367887646438
0.357586673561529
0.675268116470598
0.20813414439169
0.604681598242222
0.352031402451089
0.244729942685745
0.339076742428795
0.359618490720468
0.205925787129053
0.387714827457515
0.432219393260815
0.328864912244566
0.201279507904172
0.684101041039749
1.1
1.1
0.997311120814951
0.407547012004241
0.533640685062434
0.221885488261053
1.1
0.272779012888739
1.1
0.455530559720611
0.228386459710574
0.561283759051292
0.166969156826775
0.21350195455837
0.184769986515395
1.1
1.1
0.665873594502767
0.800731188215208
0.199450424289941
0.318787579285662
0.873212478043971
0.404717167323475
0.269658547879594
1.03015079895674
0.881547814105401
0.372851021178547
0.207175974079201
0.448022208777224
0.592357242512407
0.317649748280536
0.431655301004801
0.887807451494883
0.177982278814901
0.765863534182197
0.546930117656958
0.30283965271098
0.270353462416981
0.157619768998891
0.438075905115583
0.462769638364783
0.399935821384294
0.827826321215828
0.470396779678177
1.1
0.27858347043637
1.1
0.717902942419118
0.175156504300042
1.1
1.1
1.1
0.555664208335781
0.309853573728834
0.209656716528589
0.25567771142098
0.575410865315667
0.442641320642451
0.737122485803498
0.181459510651126
0.199397066235743
0.177771781963194
0.18823164615138
0.785725583050034
0.864695104388578
1.1
0.749727192318901
0.302339088420074
0.278228274384872
0.179798369319256
0.749546333382568
0.211624083294466
0.187471949536066
0.915909300026928
0.833750983672995
0.213429279291467
1.1
1.1
0.247285859738724
0.284325471273964
0.878549586113718
0.159374344184441
0.799735041257172
0.202179491630945
1.03380983699853
0.586283171096271
0.372844627552378
0.291378572470565
0.374133889469861
0.909614734680916
0.57616967295959
0.652251306020672
0.193223534511146
0.295353380844392
0.692204142890679
0.808301061528366
0.20668208370453
0.16359370772026
1.1
0.460498131630549
0.436306436419688
0.949749013125694
0.330992194458975
0.633983219935305
0.266265582313503
0.270183674384615
1.09093541656883
0.894883433442852
1.1
1.1
0.299500039198915
0.533645177066756
0.270307698173419
0.176325374388034
0.246470841552957
0.363249549931549
0.626373788227702
0.355525601530281
0.325964973342118
0.27522259154509
0.278019513979029
0.25158976329903
0.354329878330749
0.165907466709662
0.195071241615215
0.272750510361536
0.852217160727343
0.451352379050741
0.392269739872399
0.179760738578448
0.26144842122893
0.457401759831308
0.339545681489873
0.58305224933276
0.468008763389056
0.551693902246333
0.350097691747238
0.254219453713762
0.396981352507415
0.290380258226008
1.1
0.325749289948365
0.25907369825783
0.25203541878556
0.168746721937434
0.697876207469239
0.214919113148707
0.583577349878002
0.737624510833444
0.868888682855037
0.550527798776433
0.70321690374105
0.487061432206077
0.27454070767935
0.197985021314558
0.185829995847049
0.318188146489105
0.52344776450215
0.378477646979735
0.255821484196884
0.483835920888204
0.655352821744043
0.263590066752527
0.345435261839997
0.179548937267233
0.345629951585814
0.395316025280995
0.429616184665219
0.387039098278113
0.41593077939346
0.248284774633178
0.167292084920196
0.3715231475496
0.603960837398258
0.785060562852861
0.972471615134428
0.120432875258394
0.666309224835239
0.804248945811827
1.08254487920583
0.15639642814091
0.426477969662939
0.156984997598295
0.33601051022391
0.310387039957374
0.393044917264886
0.504507164023629
0.792496585331277
1.1
1.1
0.29145964584348
0.384288580720961
1.1
0.167290467590371
0.232861837744148
0.273449631513885
0.609925297663972
0.330246380838567
0.749882902674562
0.219533033456258
0.113210627910347
0.190972522461334
0.387596374659376
0.194919064073213
0.441692682135136
0.22429592940274
0.419854763955922
0.164354050244753
0.302133250112097
0.347585735364202
0.522412221339579
0.31484078454734
0.438222054733955
1.1
0.619228674322819
0.438281570285419
0.32528104167044
0.486316022993941
0.428115986801359
0.488248953628981
0.325075289262434
0.914873754094145
0.249758994050089
0.193721834355102
0.493507842066295
0.406843150513659
0.347245989027172
0.247607552853852
0.371015597076636
0.107180927713519
0.409230465102532
0.353415585035502
0.419209672366895
0.548876329362263
0.592348478410646
0.753949373044846
0.320961734304269
0.37433856178151
0.351143395255827
0.367117543026814
0.150761175991467
0.211670160300246
0.379655264710179
0.513210426111066
0.661560564975904
0.74692064957193
0.193768056968366
0.753722237978467
0.544162778129393
0.212237595566516
0.897347754805535
0.793347305977115
0.304504960666744
0.221495571180312
1.1
0.203421306620734
0.639886474147721
0.811085292228143
0.665961797653855
0.326256537826379
0.493323901828164
0.362557238056171
0.553200112362928
0.532553833275198
0.167794334395037
0.206313660053885
0.157268863168716
0.463190641249965
0.625417978745935
0.323530602557429
0.651705828448128
0.732440025470612
0.281459934084699
0.185001764947034
0.739985087192449
1.1
0.661223706900494
1.1
1.1
0.419736104390136
0.339648931407387
0.221815386982596
0.272143387577843
0.414187615552639
0.395960697290883
0.334048763336778
0.232256526294357
0.292639308882663
0.174878476785559
0.200298813413619
0.354618412863181
0.571343089969293
0.187176200758623
0.431275788321437
0.171559687810182
0.256116260521359
0.296946247817011
0.191870505557421
0.131439365473438
0.273853931770168
0.296406292055757
0.332453503567587
0.379143691704908
0.271652528732205
0.740386892501106
0.266515967150179
0.299030715369672
0.658359528723328
0.187301614026136
0.197461298864461
0.199736892629056
0.244366811699334
0.23708991288107
0.37644455462236
0.253114182454804
0.3148871894905
0.207303942279309
0.182006686016113
0.241140362795988
0.236411779534575
0.109235206713191
0.15427997385018
0.257131572365615
0.209819064978833
0.256835942914223
0.42281269873834
0.391143438296059
0.239535343950715
1.1
0.331566769957292
0.289440389863788
0.313587373137087
0.194841915020715
0.197794208390986
0.501522734435372
0.166695167078378
0.377243811075069
0.220284829489745
0.155428590763412
0.20805972396031
0.260229649075693
0.336892500069139
0.365759691579974
0.184873870577861
0.678765012771756
0.276636141219189
0.919890506616549
0.73235449837502
0.178483446836601
0.197066801147467
0.19330722450743
0.79023674688264
0.294498477587011
0.186423765449066
0.429019211935418
0.368495962554377
0.776345975499171
0.639066533371418
1.1
0.501185508831706
1.1
0.557085215162991
0.406380660385762
0.339814184017563
0.425124399389322
0.139228013938854
0.160747885725319
0.356774346358659
0.225114672843855
0.138684378839993
0.564627397346405
0.462699336385855
0.98107337055139
0.250241692914355
0.378839921865295
0.227196679107275
0.216092480561336
0.192852028103103
0.623054484548105
0.255156475860623
0.316349631072133
0.269718683987686
0.479503835839212
0.595262068270224
0.275275519765008
0.297697671437409
0.37316537045952
0.481314345135971
0.235920702943648
0.68779419521907
0.233969890009746
0.365726663131842
0.328568721585651
1.1
0.476854353116002
1.1
1.1
0.453503208559154
0.373528079162881
0.582106099003177
1.1
0.860944189716743
0.667662567264654
0.26181452500458
0.525884195887907
0.394003780920978
0.261575673699927
0.793445732980031
0.395523851029478
0.38823192528751
0.229078727951419
0.381642343430406
0.880194983476534
0.37655657187916
0.407012015794062
0.477378792627053
0.420863709818938
0.383538606505013
0.471702883822263
0.2042283290418
0.477669985470955
0.433112328485968
0.323566090214252
0.657098969677433
0.492723757020854
0.500248503695098
0.430203142366431
0.359348948981492
0.59373516917881
0.895835782718158
0.34021534607359
0.355606166656475
0.206623038937909
0.505775690037204
0.20449564545436
0.933254033416918
0.361605302281574
0.252098697937403
0.257482275242955
0.820393463121414
0.364894254056078
0.866780818389003
0.674551292669181
0.231269908734356
0.338358732701464
0.908428682824533
0.362109592262571
0.46362416434513
0.507019302341953
0.460373789033471
1.1
0.392153830756197
0.282165012285178
0.859963556910773
0.26481253331247
0.316694541795818
0.263452835611993
0.787548805705158
0.551453007681273
0.985163109543185
1.0705678629508
1.05363270375452
0.262513083276726
1.1
1.01230326290948
0.452783078414665
1.1
0.300338528511433
1.09121905498138
1.1
0.451136991848751
0.339891661567939
0.710051232553539
1.0595836023131
0.449044382418165
0.249457991046537
0.212495681159216
1.1
0.478418249071059
0.755800321363501
0.367622574299993
0.207046704457
1.1
0.432802577800206
0.530993419755881
0.315098319415646
0.148945362381754
0.804195274105508
0.635757198292915
1.1
0.774401561323424
0.273270788690186
0.445826941042349
0.599279238682281
0.950850281156782
1.1
0.905913923799337
1.01322943734273
0.583663093759693
0.55776468231909
0.277919804600681
0.190252426710856
0.949336155387826
0.544701967032619
0.445989305808987
0.811359401459063
0.551149279892957
0.235218336095155
0.493966681831928
0.388397641643173
0.368399141033718
0.720489584025732
0.123269346634509
1.08791530585765
1.1
0.670202797768367
1.1
0.624796462472292
0.595716708526921
1.1
0.366443103038742
1.0239665991751
0.398522510722088
1.1
1.1
0.467662983782028
0.32602315038451
0.860695816999589
0.223974226132419
0.175253947236039
0.307586786742002
0.306991063095945
1.03042002256263
0.3971614276424
0.335044915276838
0.345841774683228
0.459804219167265
0.478200484376788
1.1
0.233378839921192
0.294286256607947
0.775361861909101
0.43766678739864
1.1
0.412433020719366
0.232703942613747
0.824207709405822
1.1
0.353592629653305
0.52235630453134
0.705805983101319
0.826765296917294
0.580940317439763
0.465657736056458
0.596237760668223
0.298584184494834
0.415107236859229
0.373269540316203
0.773448960216274
0.259674121710315
0.54301313680536
0.315057494932331
1.1
1.06379959883737
0.212068711657421
0.353203117916218
0.32166357018862
0.362619994104922
0.323428951547299
0.452568028230659
0.979604557473645
0.561627628828755
0.542150084973274
0.572300574825633
0.375102647703336
0.421758702828464
0.459812972472311
0.508154609012506
0.686032329260844
0.312606902391444
0.419295573762467
0.361178394115304
1.1
0.469379057993937
0.326084771844535
0.430907624363545
0.346633606711959
1.1
0.296002991909124
0.833266158926129
0.715755994672846
0.475087678667208
0.575441991521637
0.37569122664448
0.849934173705906
0.489198025463758
0.396878493029856
1.1
0.243629372228537
0.815514518209754
0.805665314568569
0.540480675302583
0.36354541963732
0.510168042079487
0.809636466349996
0.345380934416251
0.636868383475876
0.386931147848824
0.700405694554357
0.651207899700441
0.537779798344873
1.1
0.484095050466557
0.804854653429177
1.04511186038516
0.396999141834984
0.468225213503385
0.254408974307798
0.302676406977684
0.418701143806935
0.55907235331274
1.1
0.924037781483888
0.343063521781831
0.561332399836256
0.662151155264071
0.500482778419504
0.559204777718054
0.378052860567578
0.505187979991433
0.393290383903874
1.1
0.657040501072412
0.502910848200355
0.316365663091347
0.297427663958145
1.1
0.555305713320227
0.767515259059901
0.429225200041268
0.229923412965058
1.1
0.501262080656651
0.471626726041248
0.583513384182192
0.257707055714577
0.946295310964193
0.76611787204158
0.443623494204243
0.797386881346415
0.840010124386929
0.533700414197933
0.689958219015777
1.1
0.510130708933502
0.53770729396642
1.09302071209974
1.1
0.789217485445647
1.1
1.1
0.515039790872397
0.217885118723808
0.271730507012638
0.824232875877908
1.1
1.1
0.82424032597912
0.734028382632384
0.694393454351003
1.1
0.689937540955617
0.607261990216604
0.495744494208963
0.233517883417094
1.1
0.571347636826086
0.894528482538405
0.314078655769013
1.1
0.509335522867473
1.1
1.1
0.402453655913483
0.551377642495565
1.1
0.553004260895099
1.1
0.653696686885276
0.464800410557453
0.47091806927043
1.1
0.752980065976554
1.05125362282718
1.1
1.00021416713142
0.462066639718228
1.1
0.850434110096505
0.552477703801436
1.1
0.546652356513494
1.1
1.1
0.579988190068194
0.145772235069335
1.1
0.475552035916509
0.320872827389755
0.226290483026714
0.2963233420631
0.726928407352596
0.87781319640432
0.362661991590165
0.32009882980726
0.951936035435308
1.1
0.366151701432014
0.602766768470022
1.0155310828941
0.585466690117372
0.324360820559537
1.06719019929462
0.243459046411279
0.351410891766361
0.53510231091679
0.409691858579315
0.43339028134857
0.546532558505816
0.564292787414835
0.432444162822641
1.08851769995061
1.1
0.338254579508995
0.213497929381476
0.911915957347178
0.555027128554774
0.507179709437845
1.1
1.1
0.370206234098865
0.689490324176586
0.373252133609404
0.326776539684344
0.68293131221893
0.50136111049231
0.332620520438317
0.351731741242657
1.1
0.493696996729635
0.445250404458615
0.642590699341828
0.901484649785617
0.374290484472654
1.1
1.1
0.20368086887329
0.845247686295724
0.243477092730354
0.802467469279386
0.518466919614939
0.486254281206642
1.1
0.557845561176891
0.775427112444873
0.302905303480776
1.00191860261604
0.263753364271049
0.457487245199976
0.49486679992068
0.648413975216142
0.428325632805303
0.566474727731829
0.89850928337625
0.336003715648324
0.338167281548334
0.928098143591582
0.315389932395083
1.1
0.538198109101004
0.73243849022814
1.1
0.662113581052423
0.51979806745924
1.1
0.409526896305543
1.1
0.59782210632582
0.487172593088353
0.629120963411638
0.903969652472607
0.752011228915438
0.284326700657886
0.741592487363625
0.587066452463398
0.419409951937718
1.1
0.706959686851163
0.229019698433848
0.905774079426866
0.334375878546425
0.721186139710335
1.1
1.1
1.1
1.1
0.636138175350738
0.950623486553035
1.1
1.1
0.95645695982043
0.490874489893717
1.1
1.1
0.309468973395837
0.244134013418611
1.1
0.488173265672903
1.1
0.491078818258346
0.680521769217769
0.976314848451828
1.1
1.1
0.593697998978933
0.240638437676164
0.857712327271596
0.514367615135302
1.1
0.470836645837676
