# Supplementary material for: Diversity of spatiotemporal coding reveals specialized visual processing streams in the mouse cortex
Source: Nat Commun. 2022 Jun 6;13:3249. doi: 10.1038/s41467-022-29656-z (PMC9170684; doi:10.1038/s41467-022-29656-z)
Supplement: Supplementary file 7 — Source Data [file 41467_2022_29656_MOESM7_ESM.zip › source data/Figure7C_C3.txt]

speedIdx
-0.524605877429692
0.221556150274
0.722508020802406
1.49999999877292
-0.124370934203838
-0.123562663282465
-0.280045138320199
0.538244911994867
-0.251783683373255
0.568887146721971
1.16365782200569
0.0927538561908701
-0.437052150770043
0.549752299715431
0.400814405986975
0.144110138222955
-0.113720312042145
-0.0577879321037894
0.610669455063432
-0.275841980732464
-0.173024315175869
0.0956174184500322
0.680587796816892
-0.290088447164894
-0.0393041713951213
-0.0577108531698749
-0.0525791695801012
0.407840982893041
-0.22923836032986
0.0434988592112419
0.0402953907714641
-0.13622195467446
0.355839910743452
-0.331218198828688
0.570780167420339
0.126223829927842
1.49999999994474
0.939356118996845
-1.26386119204746
-1.01404731357852
-0.277033719988788
1.49999999725212
-0.171251700818103
-0.773284790393165
-0.179240550494109
0.438608395237718
-0.81686888045558
1.14620239366285
-0.932312868387417
0.710397367562173
-0.248355855689742
-0.282412850384799
0.18856057402797
-0.040960800359817
0.616723117624151
0.364658859676133
1.27892325346014
1.09948196172183
-0.0629045636646298
0.918004266697768
0.0630592100173723
1.03271681362285
1.26136909571397
-0.350650434192001
1.30482691312323
-0.473054818495026
0.0506861848396529
-0.278570783816682
-0.746741203511077
-0.247687957031679
0.214429067633543
0.326513077483177
0.394750136341438
0.206752931204741
-0.023233886005669
0.198568060291479
0.330616536268571
0.751615468821789
-0.78910583908786
1.49999976991524
-1.014349247125
1.06475567688372
0.00495949142655609
-0.4982320398932
1.49999997300242
0.188605456195513
1.49999929374436
-0.429980993700371
0.0116312471534875
0.472063717817411
0.4441867681516
0.759964955134899
1.49999999999983
1.49999998874334
1.49999999999498
-1.00130487758713
1.49999999999998
1.49999999999651
-0.103529011151829
1.49844039270785
-0.0582280422721763
0.727766321499464
-0.284689562619761
-0.604603097915072
0.820496366991981
0.144417679573911
1.49999999946397
0.23780093663036
0.146283435784673
1.49999028050753
-0.976464842308905
0.113206853516684
0.863359944370674
0.887721348406106
0.799655995912186
0.597252637651524
0.0650703952248172
0.506992994893696
1.49999999993182
0.415969103232044
0.0410830095539355
-0.114957832117593
0.0743999618771919
-0.349335791092038
-0.22228516189762
0.234658577565581
-1.49999923707201
0.65681450864926
0.478173894373312
1.49999999975364
0.455870123822822
1.00399792811803
0.512260517940769
0.33653690883628
-0.496373090201175
-0.450081242935467
-0.206067674827372
-0.11279189731017
-0.216972016254253
-0.712837438012881
0.0683227756480907
0.658185447762141
-0.370365883400972
-0.0248325514007391
-0.0579126003485813
-0.169008499929219
-0.370794688913907
1.30933895605498
0.247330778419629
-0.173230493464851
-0.222104068107988
-0.349455150739559
-0.31326642039422
-0.352842908011482
-0.386176991848187
0.156765395465881
-0.468914841078559
-0.151047159724957
0.562946596988399
1.3634155181437
-0.00497498711250873
0.0511338757236595
0.205334576863742
0.572912573005555
1.34099309480404
0.210248142698239
-0.0288098834061048
-0.135164201600653
0.255856513881773
-0.359578411630426
0.1457580444485
1.49999999742846
-0.404974279506331
-0.437195782814743
-0.303339878591386
-0.344558641124355
0.474898644851878
0.248144324898051
-0.0486245439301152
-0.263942109475153
1.49999999999998
0.935861187980659
-0.525431025255197
0.258950003786962
0.871117926756601
0.94018559769962
0.539788572274307
1.21682791742608
0.113897475453851
1.09499160626904
1.49999999999034
0.333072092204677
1.24198885374743
1.49999994686482
1.41160179317798
-0.180942672417994
0.98570647693623
-0.418601246354028
0.13994752166047
0.57076313560453
-0.0894330360677084
0.668325045079719
-0.0793291478420074
0.981236666547523
0.407753908913096
-0.372419676423951
0.746354068642396
-0.445590533838331
0.965761024190997
-0.40038465917983
1.4471947477319
0.296321984817826
0.684143534325333
-0.00125879997566292
0.134053023162976
0.186313920484434
-0.263064948835524
0.575810921873432
0.56937699979887
0.0551091728914522
1.33481382126394
0.627027481910538
0.198078255127548
1.49999999997804
0.130145093756343
1.4999999560949
0.324820273376861
-0.0799710585723455
0.337081118955719
1.31009746750392
0.392588240519895
0.0747070823147549
0.751417193689851
0.90831195492817
1.49999997880431
1.18986861063967
0.445713489320708
0.586948063585436
0.0625729516414179
0.425384596606603
0.558175701037356
0.191974320315746
-0.0961426021490389
0.0637344361644183
0.242923462731803
-0.3979512636825
0.419099691555521
-0.283936586927766
-0.387265504052814
-1.45549141246769
-1.49999999999763
0.904352910484413
0.396037896122021
0.551423944102547
-0.654821368964459
0.859374630165767
0.0103692966409485
0.118560122869153
-0.0127873342505826
-0.206518898854095
0.123740251369908
-0.295760538914796
-0.0587686759870849
0.173484518127409
-0.583230835123008
0.530218003992381
-0.367133751219209
0.214635173392003
-0.16662852054655
-0.344174353380814
-0.0802905625435673
1.30670690033474
1.4999999939683
-0.0842313410697743
-0.268853150705308
0.897236447039396
0.177037852180148
-0.272564812813877
0.118392469987707
1.49999999649505
-0.379618884385618
-0.0384847514765635
0.567953861661586
-0.280390213037168
0.776856105823978
0.524635607127524
-0.383707756771507
0.0925788155341787
0.256223518148418
0.337346896064969
1.49999999999219
0.607440075845612
0.469124345863381
-0.311198467557696
1.49999999901342
1.16167362375439
-0.200913419820905
0.138886658422019
0.343828849624322
-0.0280637490995789
-0.182068960663417
1.14340945961678
0.97585870230512
-0.494699259578495
-0.687704069364414
-0.556267431093099
-0.116869414244453
-0.0689117218294812
-0.0463996658752433
-0.275202494491362
-0.193857044199106
0.585029658370476
-0.292491079789454
-0.663605793617063
0.235168564977402
-0.946814964327297
-0.113625201662172
-0.0150543965689564
-0.00795751030993533
-0.22864490705608
-0.679295370286479
-0.595885271994468
0.357480734565756
-0.341694526983141
0.124148892788211
-0.560645400223877
-0.138292607235992
-0.0822126746156491
-0.19532472447381
0.0150271806872187
0.245911748907577
-0.465396661249912
0.0675610597313964
0.42754764661541
1.49999999998217
0.00416563130429922
1.24875420217823
0.153854908066886
0.0100851262761751
-0.00662246236268329
-0.0150792382607375
1.49999999999988
0.606050463438688
-0.193042458403192
0.678964342798528
1.49999460280614
1.49999999947594
-1.49999999968271
0.17068314206452
0.571932558242311
-0.033757531948984
-0.282379584840917
-0.252007201886819
-0.663793675319121
0.686334745256814
1.19357301747764
-0.506261049741697
0.280951362392365
0.602727635505238
0.999965193045163
-0.0590775443859103
0.0143952669536928
-0.246228329206318
-1.49999953987448
-0.291735501863626
0.286798320567401
0.432358777411046
0.209394293750441
0.339027841916412
0.130063922447137
0.0480263173223808
-0.351966716991225
-0.227761968818691
-0.570147896200861
-0.0153215183168723
-0.2795318412052
0.282661600717271
-0.0507786377378477
0.176111475609813
-0.486002018389899
-0.332351830640265
0.58168423925486
-0.242941723540449
-0.0710103651029935
1.49999999999998
-0.0258452920660962
0.331185903190125
-0.838944250525797
-0.454153992721483
0.607106522037252
-0.0497567497437436
-0.0585576875199462
1.49999999994359
0.922124934569894
0.21232640079495
0.491631950972732
0.257856498231716
-0.0725149435185815
-0.131740206287366
-0.011679362237332
0.132378099319184
-0.0386747476391416
-0.27491149123328
0.527547147394903
1.48807984450974
0.596829099491853
-0.209744433143187
-0.802215535589858
-0.149525362269381
-0.0504476961474999
-0.0246704529235254
0.928706170055046
-0.0187578210638474
1.49999999966072
0.695689386567585
0.827291443742773
0.396669226946177
-0.05021527554451
1.49995566976686
1.49999984732612
0.0601803510957683
-0.0715957491953034
1.20316448952156
1.04068219819104
1.03693120535785
1.49999999998071
1.49999999938367
0.58446988626637
0.120111611762127
1.35508911562474
-0.317251831251955
1.43977863662179
1.49999999987599
0.564639488462657
1.38335152655451
0.640199563861002
0.27803700544005
-0.0823746622984776
1.39084799990085
0.0150993774975348
0.100785530678613
0.213892442464113
1.49999999962785
1.49999999412448
1.49999999999998
1.49999999972347
0.678648890172299
0.149650399365972
1.49999990644438
0.566105641419366
-0.311738236985222
0.213814456633503
-0.425441635824716
0.590200831668358
0.208906025534804
0.0832766933058555
0.258228138409089
0.615091677249724
0.0275328647981065
0.291356643985918
1.49999999999744
-0.310507928695094
-0.162912158772777
0.408743157316819
0.104869509626977
-0.0358141578596831
0.956703818142753
0.293442266311233
0.230840389499112
0.370887748283231
0.304866190732674
0.506351304003897
-0.0930066414955561
-0.434224965350581
0.391781608446653
0.381816567015903
0.620588237538326
0.736663382286843
0.139499705672201
0.414306668564949
-0.69315785477074
-0.105041024378072
0.282329328032971
-0.162356234788428
-0.857545208046068
0.0313337133694823
0.771972238664792
-0.297534512851322
0.0991959479791918
1.36445769666465
-0.651372903874861
0.618681808515544
-0.354234080583939
0.890000083220422
0.756181227999239
-0.38983417282918
1.10363075824405
-0.314451267369606
1.02919983997041
-0.620597258997328
0.205913854512182
0.77361523707749
1.49999999999997
1.00656397097171
-0.834275294235234
1.4999993731187
-0.0645721450324677
-0.171206813137466
1.49999992742937
0.671657418838463
-0.590759762167149
-0.406103458015399
0.568958542624358
0.149511899369388
-0.0704580476651859
0.644865690006371
0.585398165618596
0.668064434484179
0.450148583988579
-0.154109401362137
0.107397259311971
1.47867855884706
1.14662458559155
-0.180277096984297
1.03877152662336
1.42415627195065
0.836673839781492
0.00343159046407302
0.366208410567316
-0.0948597413461293
0.256698710999643
0.298888727639664
0.772726709165677
0.104508280531327
0.305110786939001
0.407234426489458
0.36354208982317
0.322800048753766
0.366028535841673
0.339584218964533
-0.103976663800586
0.627248331727342
0.244595749746691
0.794258381582942
0.0460602303834329
-0.0748997943993156
-0.0642988668806316
-0.29576577475392
-0.22146211978722
-0.959824715461581
-0.59936680231518
-1.07699785751153
1.17020008387941
0.263052134648041
0.36113817780719
-0.407189574614619
-1.06286863195295
1.07373153013293
1.06344531775439
1.11163076237315
-0.180786274222078
-0.42668950886189
-1.11357543889503
0.893728302058408
-0.460747358867405
0.522827036498159
0.20111410825116
0.333469364042618
-0.0280832745706964
-0.575178768393049
0.089551262539525
0.12458146418718
0.765754458280678
