# Supplementary material for: Diversity of spatiotemporal coding reveals specialized visual processing streams in the mouse cortex
Source: Nat Commun. 2022 Jun 6;13:3249. doi: 10.1038/s41467-022-29656-z (PMC9170684; doi:10.1038/s41467-022-29656-z)
Supplement: Supplementary file 7 — Source Data [file 41467_2022_29656_MOESM7_ESM.zip › source data/Figure3B_RL.txt]

peakSF
0.0548818369645692
0.0200000000000223
0.129652076250975
0.305415810486144
0.0263352577604499
0.173201206117689
0.0357227765365598
0.0917883752539308
0.0928127696404088
0.0306576698805416
0.0200000000000265
0.03451765985989
0.0362170683281912
0.0670814087831248
0.0200000000000225
0.0201526570917167
0.0234067077318838
0.0200000000000223
0.0774577855675986
0.070897683409838
0.0557081873822026
0.108409069639881
0.048658871118779
0.0693821991320039
0.0319634992094479
0.0370758233396546
0.0200000071529429
0.0626970916470251
0.0380592658943727
0.0806732157793466
0.0402335551087985
0.0200000000000256
0.0750747492694641
0.0968806150455298
0.0336784068692805
0.10144649904317
0.0234879420865996
0.0214003108136023
0.0682506798157662
0.062281662257128
0.104965203447927
0.0822192595557644
0.0733545866661579
0.0622053879495189
0.0270154534669984
0.0897402959194732
0.0200000000000239
0.0355497890624763
0.0554391459676283
0.0440437477745336
0.0466338164452936
0.0688364147585302
0.0391818602873683
0.0200004134014995
0.0419674650903171
0.0200000000000254
0.0430576493302144
0.0311735797314738
0.0425057139310253
0.0870490744706128
0.0546816300182125
0.141343731244702
0.0661319543162915
0.0200000000000444
0.0875171908712071
0.0255805975702377
0.0200000000000222
0.0371745640897384
0.161907243195021
0.104862154879704
0.0815893702378928
0.0200000000000222
0.0200000000000222
0.033709991582682
0.0484965269179661
0.319999999999972
0.0200000000000222
0.0797008702252718
0.319999999999962
0.0458345652427748
0.0366705912597174
0.0830578475473521
0.0721532038071669
0.0819794547994064
0.0247722300351395
0.319999999999961
0.141081207825008
0.0426537105496267
0.0200000000000223
0.0845070468179056
0.0200000000000223
0.0200000000000222
0.0890705121389535
0.0533270421155271
0.0633290043376283
0.0200000000000238
0.0445390042812336
0.319999999999978
0.12412004229127
0.0321348439999151
0.0977075187129751
0.0200065631142341
0.0204142691463414
0.0473835592287274
0.0572515634498636
0.0469728104218806
0.0914234055032271
0.0657749063738085
0.0695709825052369
0.0816097966550956
0.0410477620212185
0.0416322618834759
0.0554142909064872
0.0731748254891049
0.0200009348505309
0.103371223030947
0.062542133555095
0.0803382485743056
0.302424912151032
0.088829089299656
0.0358013297583373
0.0421695896881252
0.0931691015686714
0.0200000000003375
0.0422406044413626
0.0200000000000238
0.167728154967568
0.08070794422362
0.319993341602086
0.0201750159950268
0.06944617897268
0.0481722089618592
0.0433569072356557
0.0624823606954988
0.0431763354222338
0.0669027221725394
0.118001933818028
0.110690339656574
0.04506520139272
0.0375638631652754
0.0454227608273719
0.0427023454491009
0.0883612555160732
0.0200000000000244
0.0583443572486754
0.0948863238795759
0.0200033376503614
0.0752686012793816
0.0200000000000227
0.110951921261387
0.0817014114590095
0.0225659837402801
0.0693756017943594
0.03035981593446
0.0772513266155642
0.0315662930103407
0.0519571086383881
0.0272902689468825
0.0460469351651104
0.025788304708735
0.0335757731848109
0.0963979317672993
0.035494619973831
0.0636321904914268
0.281664918111008
0.0446005843251301
0.313196079176642
0.0589792607337324
0.0200000000000226
0.083031391372798
0.0533453568539296
0.110163682246799
0.109218040900827
0.0565863926525349
0.0640533641757066
0.0695980574663359
0.0219285909514186
0.0200000000000222
0.101119938276318
0.040804949253257
0.0693342111964482
0.0888335011295761
0.087191138863092
0.0200000000000222
0.0851887797742579
0.319999999999974
0.0200003514414161
0.0614675041361063
0.0907284270971574
0.0648249041742335
0.0779363300829245
0.214646452836922
0.171705424536035
0.0550691718835126
0.166307749314841
0.113643756453476
0.0799369414191411
0.10264072430976
0.0288666723739612
0.0503537623010234
0.0344304118082003
0.0638114163427786
0.0348642739072382
0.285463975069737
0.0950075489735797
0.0806656517508785
0.0519314366576439
0.299363696276866
0.0341308158439371
0.0405360075815184
0.0567137784941528
0.0508987681337854
0.109791287915481
0.113351410353041
0.046441325333827
0.0200000000000222
0.0696462688183235
0.0743490425668033
0.0240994589621532
0.0650098181185611
0.0304126148479888
0.0683203333201304
0.056942031959385
0.0215261309057707
0.111477375823726
0.021544914265693
0.0358862546171218
0.0374900853968268
0.0378357241943673
0.0388641559480707
0.0370801494834154
0.0420289930399348
0.0234429058751855
0.0405483293270492
0.0200000000000234
0.0408067094711018
0.052264878151042
0.0284413274034724
0.0340681433342142
0.0713514366919464
0.0200000000000306
0.04207717388083
0.0294691207925438
0.0378755506738566
0.0319711582917697
0.0617079992486542
0.0378359772074063
0.0494015129313659
0.0455696405950898
0.0355259887037726
0.0336687125707849
0.084676898946962
0.034911625196857
0.0304237036305643
0.0356186018850987
0.0676465805380881
0.0342072353393645
0.0200000000000222
0.0343232605169756
0.319999999999976
0.0570205117980432
0.0467246593465885
0.0293782301855278
0.0200000000000245
0.0256669251019766
0.022282830119691
0.0390840024734247
0.0272064466181226
0.0200000000000222
0.0200000000000229
0.0339239772749182
0.0492129730492632
0.0350529116511509
0.0243471124390524
0.0418208652783714
0.0329300470001939
0.0389259030743233
0.0316925430237507
0.0336885732416541
0.0384085740954346
0.153691265564588
0.0318852460503496
0.0399321640754756
0.0387473408711744
0.0284880617819246
0.0365800926617839
0.0689417923700838
0.0380836809088094
0.0431875571115953
0.0346285830898896
0.0440908527004212
0.0200000000000226
0.0361388660409344
0.0200000000000303
0.0346180074574061
0.0377466352910275
0.0200000000000246
0.0730336767816331
0.319999999999977
0.0200000000000224
0.0697436399084911
0.0200000000000222
0.0457512967900191
0.0200000000000227
0.0344856891106006
0.0200000000448141
0.0484652230908921
0.0482159472238539
0.0422680280671564
0.0329469337666844
0.0311575064285182
0.0200000000000235
0.0450404631243827
0.034997044749462
0.0200000000011284
0.087261402990479
0.0547664576516558
0.0200000000000223
0.0804880487069234
0.0502108650976006
0.0381751104142112
0.0200000000000223
0.035947922957339
0.0568242754567869
0.0200000000000241
0.0339689150806034
0.0394844528056329
0.0333655401488813
0.0336142347221538
0.0448246809832666
0.0393228541366004
0.0200000000000222
0.020415259818652
0.0228702818341335
0.0231413877819474
0.0244703182538045
0.0441391676241475
0.043464261954572
0.0424658425572804
0.0309144335305272
0.0200000000000244
0.0333000517545691
0.180337514374186
0.0568183848932827
0.0353769655197913
0.0395585481809983
0.024236778062963
0.0434949841861442
0.0526698865400675
0.0306225602193526
0.0249058842742041
0.0490855487666734
0.0965674504625774
0.0465299297747162
0.041122156868237
0.0882690703127835
0.0495587450056549
0.0532293351277361
0.0352505165130572
0.0466997369039514
0.0503126352796941
0.0342987829498083
0.0354455487731219
0.0400443884340564
0.0440517823422005
0.0484140864416494
0.0334552753943528
0.020000000000029
0.0986914334642752
0.0256877918113495
0.0337096263839489
0.0276133183641663
0.0341434145548326
0.0461055496446218
0.0360752256662721
0.0245045724545078
0.0421936990584404
0.319849152465336
0.0200284294140133
0.0471901609860452
0.0258593514209764
0.0294103934647919
0.134674108320346
0.0816162131752615
0.0447831330694828
0.0200000000000226
0.0725727216493497
0.0739806380253188
0.0200000000000231
0.0448645540472283
0.0429276990970493
0.0829763427282598
0.0531637020418957
0.0297619943810442
0.0200000000000223
0.0304227300223794
0.0246829579399329
0.0200000030734988
0.0634879635235934
0.0200000000000222
0.0200000004103958
0.0225297492234284
0.034566391619555
0.0217516701828414
0.0249739302820245
0.0382980784203193
0.0243773809743749
0.0200000000000222
0.0334972702885084
0.0200000000000223
0.0696100236748476
0.0362976536577741
0.0457591078449879
0.0200000000000222
0.175068431812743
0.0211713501792879
0.0246599327032644
0.0200000000000222
0.0317681895685888
0.0651354699398794
0.0576806641134639
0.091319996299934
0.044770669148285
0.0344234974417636
0.0388736901073852
0.066913549408235
0.0623412813066185
0.0200142909855053
0.0200000136937765
0.0368458078401109
0.0232862477235906
0.038736968900875
0.0474858363820577
0.0772198566554284
0.0386823016139937
0.0428723475545465
0.0418142270816251
0.0455182716257101
0.0246461968072251
0.0324674932331366
0.0434647829764595
0.086361932303935
0.0344958431541142
0.0200000000000225
0.0400204182781826
0.0884382466153502
0.0440604261587422
0.0330264207400209
0.0459102326944512
0.0200000000000225
0.0200449097681826
0.0200000000000222
0.0395298005919899
0.0381391489552567
0.0200000000000225
0.0241602964400262
0.045894945164417
0.0200000000000222
0.0452336339300693
0.036276332291882
0.0331500913805048
0.0200000000000251
0.0200000000000226
0.025353193572996
0.0461033747089913
0.0514949886084879
0.0329615874987032
0.0321756629781168
0.0281598520827705
0.0394361863428059
0.0333030002331639
0.0438054702505256
0.0465622472300822
0.0493844889193937
0.0309295993994506
0.0322629542898627
0.0894297078981748
0.0473828349294304
0.0453323751139671
0.0532410190695612
0.0336566647599727
0.0352307334873413
0.0421453905552241
0.0315624005887496
0.038243715786922
0.0376286143958321
0.0424646045596214
0.0346044222166398
0.0408452618172963
0.0480361325061963
0.0502976645282765
0.0360280537682197
0.0880374038183707
0.031417836895425
0.044944496916525
0.108355477578001
0.0931486632010838
0.108326471465269
0.0452090661699501
0.121507089955699
0.0836574443133316
0.0578455417142107
0.145591760608542
0.312037981693536
0.0919420418550275
0.0200000000000222
0.130424570039711
0.0732627293232874
0.0200000000000222
0.0200687127069604
0.0826059851619631
0.0994549935343506
0.0200000000000222
0.0712263534400993
0.117506859867264
0.0692785325900363
0.0985629086933043
0.0770831424687243
0.0331921127106442
0.0200000000000225
0.0943975209572001
0.0657293366010421
0.200220777956795
0.094544702649243
0.0781007549880504
0.132237749991805
0.0785893579045592
0.0383094680595986
0.0639259934841162
0.0200000000000222
0.0438035718979635
0.0815947821721201
0.131934818077339
0.0200000000000225
0.0494140174496336
0.0324809589788699
0.106063406989959
0.0702898798233813
0.0663642907447495
0.075447453885569
0.319999999999978
0.0483699856733456
0.0889263315757676
0.0399927029034503
0.0975708425235122
0.0266179691006836
0.0860751519570009
0.0200000000000242
0.0200053489481198
0.09536420071945
0.0728551420993114
0.0200077607208907
0.0200644109562659
0.0924173320373471
0.155893510755233
0.0633806613746941
0.0757566153115257
0.0258556248658289
0.137594606927263
0.106763177987941
0.0955306564754251
0.0865709350530842
0.0200000000000223
0.131723614278762
0.319635545459549
0.11786345772136
0.0654729272021536
0.163303223504151
0.16402971598975
0.020000088484571
0.0657036857429464
0.040310639118785
0.0200000000000223
0.0707886703979243
0.0200000000000234
0.319999999999978
0.0200000000000237
0.274997855418964
0.0200000000000225
0.123783434923659
0.168030297435758
0.020000000000023
0.0474641636872695
0.082863140175199
0.0996235569933286
0.0291180459740147
0.0558401768983918
0.0425839033655382
0.0724117357241842
0.0200000000000222
0.0865563183872389
0.0200000000000222
0.12152397918987
0.126732171483541
0.0681472770567773
0.0436804070839161
0.0224259967204324
0.0200000000000222
0.117826869621011
0.0476456201714732
0.0850669511175282
0.0283246706897417
0.0616695091136207
0.0294815107096962
0.0838215364790107
0.272205130900284
0.0499104481092311
0.0200000000000222
0.0530925144873121
0.178827199117283
0.0200000000000324
0.178069907733669
0.31999999999997
0.145255398906328
0.0200000000000233
0.0661850439629921
0.0944086928239242
0.0638015255261902
0.0928442023280897
0.201952404371442
0.0200000000000312
0.146490061253
0.0937864895691083
0.0881395147283151
0.0904581695020521
0.0264491516655666
0.0586740439286354
0.0278259625756477
0.053666868043647
0.103364215413948
0.0758918466321835
0.065006754431766
0.0835574091436889
0.0200099691816206
0.105577850840298
0.0530632759480411
0.0200000000000235
0.0599837389033804
0.0475122197381359
0.0317053400361244
0.0524166550303436
0.0383022998902328
0.060026502385594
0.06324918402814
0.0616467527612394
0.0200000000000222
0.0200000000000303
0.0822502209247551
0.0401728464962418
0.152188165516222
0.100867642533718
0.0860849209410483
0.0415901265876907
0.0961337416118403
0.0946162026789165
0.0225274502747313
0.0827222160016278
0.111482775742994
0.0561235203705334
0.0200000000000222
0.0715311198523522
0.0383384841016297
0.0200211813040718
0.0866847042925681
0.0244426638699267
0.174204458800465
0.111376196191698
0.0522068701225736
0.0540840519725552
0.0815041488576319
0.104143404761126
0.105241800434966
0.0776768324093908
0.0757792027692962
0.0558406206109136
0.114143452358547
0.140197598159728
0.0911967257097872
0.0759753246237838
0.0860292552262549
0.0921786488873795
0.0200000000000223
0.088725204117921
0.132088295152885
0.0972747630942101
0.083229180811781
0.0690416627849608
0.0477426618756732
0.0734981179643794
0.0604790811220161
0.0819378702088054
0.022289027797047
0.102726491422922
0.0528313577374096
0.319999999999972
0.0982660180200085
0.18221435224465
0.0971381616610549
0.0877180929387557
0.115088786907267
0.0200000000000384
0.0404292815517584
0.0408084652931035
0.041153255391126
0.0200000000000222
0.0378431476725303
0.149935399110924
0.0803084474028632
0.079384551223951
0.142414568856607
0.0391351369073697
0.0791158766457086
0.07151162194318
0.0837257080625028
0.155668318231402
0.0957066427086553
0.0881686641643522
0.0213290864113
0.076640965941846
0.0405310995813219
0.0588836302782929
0.0784136519311542
0.0530560704915968
0.0255354324305993
0.319999999999978
0.0770444712766854
0.107723764126177
0.0607996427294975
0.0746187182877194
0.0200000000000222
0.0200000000000222
0.0668878789268182
0.0490798792335185
0.0904876335907968
0.0321608535717198
0.0294295082367897
0.0430501342559833
0.0743662877270007
0.0278611689163801
0.0706500227137097
0.0657393296970777
0.0802670701979441
0.0590478521089393
0.100943264134265
0.131194504870224
0.16307339510636
0.0642722074343552
0.138202680556253
0.0839073821013806
0.0975193144247348
0.0873497485325533
0.123241621989404
0.0670720015528297
0.13890127247481
0.0993994532004021
0.0282696431639711
0.0759698142089301
0.122783960988912
0.141714676617428
0.201438070633328
0.123708631138355
0.073787340059071
0.0896085465362725
0.0806775457458405
0.0946257811643447
0.0958215385625758
0.319999999999978
0.112019607287808
0.0200000000000222
0.0200000000000225
0.196042483826114
0.0533137203220398
0.0237785783885409
0.0522621528261431
0.0688071774159822
0.137388901031837
0.0770943239706449
0.0762468725776283
0.0688317120470041
0.0685318193804223
0.0915786645868061
0.0719468034760312
0.31979057691797
0.0240999046074935
0.0404055740320829
0.0466876276369859
0.142194269756612
0.135144883318699
0.0306691275447615
0.0200000000000301
0.169590564901347
0.0735244239429741
0.0681505132799073
0.0708278637820463
0.0517932366104376
0.0353521520725459
0.106462714923678
0.0331858550105479
0.0811788652747517
0.127272712053525
0.06641438813142
0.306276845643908
0.140024206581161
0.0717111214756758
0.110449625335918
0.0422760599538414
0.0630891780963199
0.31999999990288
0.117457885128589
0.0686673087163329
0.100805212349692
0.138533228816255
0.0928377520735171
0.0887649744098161
0.0200000000000222
0.0656433794257485
0.132411885380857
0.0225750649735198
0.0238619298485208
0.0595833569053329
0.0930314244418623
0.319604892982415
0.0729599597645226
0.131685807495735
0.0541005415709662
0.0701857218837489
0.0734167289830616
0.0971043454687193
0.0200000000000226
0.0639414029605919
0.0676892648851087
0.0200000141295313
0.0646836882852758
0.0889979435336934
0.0200000000000273
0.0567128128240006
0.051419272650479
0.106112859428435
0.0942267060348248
0.129462122249644
0.0431759425891891
0.108727956834176
0.0911727608389142
0.07935985174921
0.126523825650763
0.0539491328918405
0.0839890638076808
0.0200000000000222
0.0360686827264655
0.098655053397217
0.0200000000000222
0.0886378680024645
0.128507321715463
0.319999999999978
0.0987116010099672
0.0748678971611884
0.0343250176883008
0.0281461807109857
0.0711511574405019
0.0721878901207542
0.0336413871373235
0.0224542520445913
0.0329740281942557
0.0629606036884478
0.0539127663868248
0.0306097324654581
0.0256039170870988
0.0851808991091082
0.0200000000000223
0.0262653295833334
0.0474859109481806
0.102714914950355
0.088547070746252
0.110283737994845
0.0687485708810057
0.0722178448942842
0.0200086554455299
0.0650184780076283
0.0357733027870227
0.0417486449559573
0.0406886712526567
0.135830574113331
0.0200000000000232
0.0933211281755306
0.0771050218569604
0.0314311727987868
0.0389087268439329
0.0462714343578248
0.319999999999978
0.0319322099029231
0.0526148093306626
0.0615724888905495
0.0523046524635288
0.114290941424735
0.0779872146755804
0.319999999999977
0.319999999999977
0.0837251891707645
0.0273305659963147
0.319999999999969
0.0200000000000222
0.0200000000100495
0.0459032034006707
0.0454996475320421
0.107761642113331
0.0386813587790538
0.0252407422700896
0.0335458466129322
0.065426238321205
0.0769299532993273
0.319999999999977
0.0341081431910721
0.0706251289658188
0.0201014486072036
0.0316461761881799
0.03427558993581
0.0522287099526545
0.0257733744011397
0.030745800825068
0.0516440944527531
0.0281760237232575
0.0200388961681217
0.0878056140302257
0.0200000000000222
0.0264188955739025
0.0711721067250952
0.0310145692540237
0.0262274393366871
0.0624442310715501
0.101199045126773
0.0922056727664732
0.0384121830496343
0.148360425001089
0.0590407741215492
0.0712127797386707
0.0512026066579162
0.0375879371465133
0.092156844396038
0.0200000000000227
0.0762988915717794
0.0200000000000259
0.0566266298842465
0.0831850723109088
0.0313865095731389
0.0404318571438859
0.0628312135678238
0.0200000000000222
0.073147569487794
0.0200000000000231
0.0301537232518626
0.0501653705609056
0.319999999999967
0.121863312980024
0.0200000000262137
0.053310601750162
0.0200000000000225
0.0650510452589722
0.0257199173886808
0.319999999999978
0.319999999999978
0.0200099156345043
0.0336684205771217
0.0533882255624717
0.0246860822467768
0.0528205636175454
0.0268490340828227
0.0369841556566205
0.0293777821348421
0.0200000000000227
0.0773135626030358
0.051888256987253
0.0357372753442961
0.0476287998528249
0.0268795835560544
0.075240279170561
0.0976054748376241
0.0209641031896866
0.084731682486849
0.109526106485841
0.0814021443189413
0.0681257597102817
0.0521758913586715
0.0770458323437681
0.319999999999977
0.0286319636252211
0.0679246786670243
0.143541101571448
0.0820045658693108
0.0442839080754259
0.319999999999977
0.0315101539240911
0.0391255387683435
0.0201064736254433
0.0265892970551081
0.0412419233385692
0.0270364626637112
0.0210446305982544
0.0487063317238381
0.0439982914337914
0.0268398356384946
0.0259729648321156
0.108800916870904
0.0780191193534959
0.0560699233958021
0.0401489926229142
0.0732050928221598
0.0710454968656813
0.0533360245934983
0.0796707585564427
0.0690433929529095
0.0661215845112833
0.0522697491912624
0.0632416972791586
0.0241540591565342
0.0705837892796319
0.0692744570344586
0.0681595093984395
0.046434081323936
0.0752012205311554
0.0200000000000223
0.0674717869305856
0.128528711915872
0.0200000000000229
0.0821223662486412
0.0446206335959964
0.0650911372473137
0.0493487079880304
0.0200000000000227
0.0692416818633073
0.255127045835103
0.0413645063687701
0.0447365513634998
0.0230536219878417
0.0293760862780619
0.0278978362286057
0.0200000000000222
0.0336698211453112
0.0200000000000222
0.0200000000000222
0.0200000000000226
0.0243326427778404
0.0279050257068519
0.0430864838394188
0.0413430758655248
0.0225485795261401
0.0200000000000222
0.0435858917449637
0.0337700491548131
0.0200000000000228
0.0374970469441253
0.147618587878723
0.0435222987294981
0.0277329962636493
0.0241234853011162
0.0200000000000229
0.0240156002002307
0.0404392059307997
0.0200000000000222
0.0413096347359595
0.0562896350795158
0.0800929723611062
0.0200000000000232
0.0248935405494908
0.028067865023806
0.035268603710986
0.0388034556227635
0.0200800801499602
0.0200051476311963
0.0418155575334962
0.0936652103979488
0.0200000000000222
0.0200000553733899
0.0632953440983377
0.0423919573171077
0.0348274379087238
0.0524955179867963
0.0200000000000222
0.0200000000000223
0.0316123375367423
0.0383447749940551
0.0200000000000229
0.0382584934755653
0.0359496965665535
0.149993599652331
0.0345269485237309
0.0200000000000225
0.0200000000000222
0.0248721642422872
0.0231258792159581
0.0420227660434203
0.0843760613705859
0.0200000000000237
0.0543783439395009
0.0632247483489493
0.0230430735662173
0.0386448578296966
0.0492091885825784
0.027100308672387
0.0659862390875323
0.0245920564523259
0.0342345777027424
0.0253071456026733
0.0375424378208506
0.0200000000000325
0.0200000000000249
0.0200000000000234
0.0279091510109118
0.0200000000000391
0.0213614727942742
0.0634447666773234
0.0360188702230624
0.0200000000000223
0.0332203887491724
0.0364372193613999
0.0282294277928137
0.0306386404026896
0.0332935296547199
0.0451263570845937
0.28274088811846
0.037810244035281
0.0502173315343504
0.0200000000000239
0.0200385120171054
0.05591383251397
0.0450854909170088
0.0226109164186321
0.0200554841656398
0.0203997331028179
0.025734839603564
0.0676544401825167
0.0372113952786709
0.0200000000000241
0.0200000000000222
0.0372544368634998
0.0440529902939826
0.0200000000000225
0.0200000000000231
0.0649757469878863
0.0254451572393787
0.0420274903053047
0.0739885362015033
0.0383291688902951
0.0419701864325488
0.0760761814271015
0.0373677263664072
0.042604135945697
0.045505399523262
0.0240852183332139
0.120956963210529
0.0200000000000225
0.108396588112853
0.0717458929161558
0.0408321791072678
0.0290578606372189
0.0754889743304451
0.0836933911409872
0.0664522176735036
0.0800345866401353
0.0351283495790967
0.0447296718193375
0.0659143893737621
0.0685338505346392
0.0217073800924653
0.0582507938143279
0.0917381143794656
0.0709462230068775
0.067867931452062
0.0477910649258577
0.0483665013843516
0.0200000000000234
0.0200000000000222
0.065978070196145
0.0717609236226352
0.0773061060915991
0.0484539868014389
0.0711381963401253
0.0435997568635147
0.0200197102377803
0.0207511321695271
0.021849525207709
0.0250641720518605
0.0778701395303779
0.0200000000000224
0.0716244005023577
0.0890428372923289
0.0835164937513327
0.0706520800303695
0.0598839324636914
0.0499040027764329
0.0434750515394973
0.020001048377609
0.0793525417827206
0.0865494598112461
0.0200000000000256
0.0421067283251573
0.0733963834727692
0.0719111108821894
0.0860139542654645
0.319999999999978
0.0761783501645202
0.0200000000000225
0.0914771282420973
0.070002260467937
0.0732711183486771
0.0364338956732865
0.022604799661416
0.080780278421375
0.0200000000000223
0.0917645139257584
0.0812293180882165
0.0795901244104387
0.0653015490662548
0.0593417021729114
0.0989074037768362
0.067342410717708
0.0672425214877282
0.0570817175405562
0.0687339572401704
0.0898266610449785
0.0480079301788205
0.319999999999978
0.0506395197995728
0.0768092184454667
0.108504161416371
0.0396072215985814
0.0871280174955846
0.0831082551489262
0.0200000000000222
0.0798347851500385
0.0575181907838822
0.0350034846012306
0.0494411869376248
0.0841916446191524
0.319999999999978
0.0395712708770001
0.0200000000000222
0.0655417626229743
0.0458597332284124
0.0318986199546813
0.0269590099125031
0.0249365485320253
0.0200000000000222
0.0683197664750104
0.020000000000023
0.0234183296057368
0.0785141700866575
0.085930301361142
0.0377174873699193
0.0727781674017514
0.0276855022774376
0.0646172383308246
0.0427696035989828
0.0389108347933389
0.0632593020190197
0.156075222267217
0.0200000000000224
0.0420028025947691
0.0567101527548745
0.0773861422611895
0.0200000000000233
0.0276852984737342
0.0217855417984771
0.0309125564436905
0.0660730809345556
0.0779587889345475
0.0317449741495817
0.0213599218501436
0.0351888303704304
0.0200000000000222
0.020000000000026
0.0854616623926109
0.0694198557867516
0.0529355037010805
0.0682542498357017
0.0419215412413987
0.022600624439082
0.0650982105575934
0.0200000000000222
0.0318984467940228
0.0200000000000236
0.0372235781703614
0.0200000000000222
0.0865021640194718
0.0374209619911486
0.0260268467002216
0.0200000000000232
0.0327080866910946
0.0200000000000227
0.0397141170528194
0.0432217568534658
0.0315175036811517
0.0438847947596906
0.0511662251943403
0.143156717307564
0.314617294702956
0.0830219834629786
0.0257173765385781
0.0814720840248448
0.0247931982067887
0.0997034389380829
0.0840958875093394
0.02236816095316
0.030035144894492
0.0251171101766681
0.0200000000000226
0.0200000000000222
0.0558675425526459
0.0374337534542368
0.0342708548274945
0.0579376849861925
0.0215126082829181
0.0584233617426112
0.0815000263189432
0.0722148384232345
0.0288228823284078
0.0211784002653861
0.319999999999978
0.0960576003350096
0.0529375017367041
0.0365794193651686
0.0504822000540512
0.0200000000000222
0.0384104837681562
0.0595351068328296
0.030825239710135
0.0367621956962765
0.0200000000000223
0.0968782557859869
0.0321958375162127
0.0200000000000222
0.0786705272593206
0.0278938210398562
0.0571478842452396
0.0471874929134772
0.0200000000005802
0.0200000000000229
0.0496456172307295
0.0724321068769145
0.0361363371455718
0.123706650648463
0.0200000000000222
0.0390741750972933
0.0856820022753185
0.0726861332618484
0.0511198342134079
0.107750425239768
0.0922902417619536
0.0200000000000226
0.0901742285665743
0.11426943605822
0.0255093024015604
0.153466785115464
0.083651322435699
0.0200000000000224
0.0907700672419638
0.0904692080918555
0.233610537872628
0.0910031446815493
0.0200000000000222
0.0800011416567579
0.0655869164298512
0.0786032307440033
0.0200000000000249
0.0808661470827708
0.085617627324692
0.0200000000000222
0.319999999999688
0.319999999999978
0.0365661255023193
0.174589654343446
0.0200000000000223
0.0826158377169948
0.0254583459890435
0.0200130207121467
0.0399757753373705
0.0200000000000223
0.0307176572541903
0.0438185870450857
0.0200000000000563
0.157934201820823
0.0363359315793529
0.0256419266925809
0.0200000000000226
0.0891269193718105
0.0200000000000222
0.0200000000000301
0.039263888717425
0.0200000000000223
0.0200000000000222
0.0337172285659713
0.0285109129350143
0.0200000000000226
0.0798366745032784
0.0200000000000233
0.165308372382976
0.100152299949229
0.026866998469106
0.14366818090024
0.0748862025601267
0.227570948971646
0.0813042310543558
0.0200000000000225
0.319935701532314
0.0932142904336309
0.0686191935379275
0.100809688799177
0.0200000000003272
0.0260162999080035
0.319999999999923
0.0710539175669995
0.164640044718353
0.0306388779426642
0.173457085281578
0.0200000000000222
0.0751395667496215
0.0362345871950793
0.020000000000025
0.030093876541305
0.0759309292159833
0.0779384144485414
0.0477804424376433
0.0722652056645769
0.0845656126085863
0.319999999999978
0.287374221291808
0.0200000000000222
0.0216151483902923
0.0888165618146418
0.0850767093038961
0.157434216473895
0.212825884610932
0.033420054824556
0.119561441832401
0.0900041953447898
0.0239580001434905
0.0365496200982218
0.0258373324756453
0.0470803989928793
0.091103834479456
0.0453771250229183
0.103815926893284
0.0209435328984214
0.150572483902721
0.0200000000128862
0.0416109557655311
0.0870548968253224
0.0355336817351861
0.0610639639448616
0.0200000000000222
0.0912406215290102
0.0798202067240519
0.150391423235465
0.102710368808336
0.158193241025977
0.0745038215993138
0.0635263022287776
0.0443966913153576
0.0898304084409567
0.0547221000551022
0.07096247343699
0.100158466580257
0.107170813547533
0.125842909488849
0.0485471546746519
0.0396599804243621
0.209549573679894
0.0923005582749905
0.0897231676795984
0.0788252924962888
0.0944027944598237
0.304757202556629
0.0200000000000222
0.0200000000000224
0.175490441382915
0.07254121878148
0.0849079973556802
0.102414814508318
0.0968646189983993
0.0352043637829009
0.0892568643797422
0.0200000000000222
0.0200721958642023
0.0743233582763626
0.0200000000000283
0.0231084993209183
0.0525078541812001
0.031275191921146
0.147269137049776
0.0200000000000222
0.139271930178933
0.0975657237722033
0.319999999999977
0.0265476470099767
0.0200000000000223
0.0239259673303331
0.113609610594782
0.137978964478815
0.0737792677057538
0.0200000000000222
0.0707908012150924
0.0954068072132816
0.0291417315740055
0.0805423331544204
0.0294117109582888
0.0254453552921722
0.319999999999977
0.0200000000000222
0.0296590516067577
0.0319188611158427
0.0475131846773082
0.0637250199398234
0.0200000000000222
0.232390860069003
0.0285768366861405
0.0610908371386391
0.0463597454648937
0.257947336029512
0.141423496724571
0.073615770875396
0.0200000004904766
0.0413834505339592
0.142420604821151
0.0863640293484489
0.0848371515249821
0.0544529712373193
0.0326533517167212
0.0438927199039926
0.0959660626162882
0.319999999999977
0.223758152582537
0.0227086676695119
0.117231823032658
0.0910721033655461
0.0622774225910077
0.152020472526927
0.10374875732873
0.067240058655583
0.036180498884738
0.0229068485801194
0.163955135570569
0.319999999999977
0.0591724275921987
0.0414680581290253
0.319926944161002
0.0666754319358275
0.0819703155273137
0.0526847738052622
0.107548237584951
0.0358998491500655
0.0200122222972912
0.0702989652694062
0.26049915392172
0.127027570454515
0.0200021827377851
0.0341812100235783
0.0200000000000222
0.0286361155790805
0.0315287410798861
0.0200000000000222
0.319999999999976
0.0263136299189138
0.0513204095469559
0.319999999999977
0.0274148134746587
0.0265464198315538
0.0651520505276972
0.0200000000000246
0.0270341548476709
0.319999999999977
0.0200000000000233
0.143123253592499
0.161806322682386
0.0945577555601221
0.106217156919926
0.094317259606679
0.025893876400441
0.0829554514112642
0.0409292915974655
0.0536439212459389
0.0936832992292997
0.153302144090308
0.0889059241687338
0.0866781450796166
0.0860552606104904
0.0945468218192393
0.124858553534069
0.0200094740567814
0.0880014141633941
0.120174976406218
0.0388624141612853
0.0834549349143648
0.0986434718019721
0.0861753873172435
0.0858337643763207
0.0872560824197672
0.0874398471380429
0.0200000000000222
0.0929004075457249
0.091082408636723
0.150945623624763
0.103056558348449
0.124330659623939
0.0962369756864926
0.100595290290649
0.0939300597647974
0.119470944638646
0.0801737256288096
0.0951429083648649
0.0999070740361078
0.123673564254648
0.0535579955571096
0.0700144971373754
0.0619653765913919
0.0751529473430489
0.0989118804416446
0.0833526663816652
0.0604378489018719
0.0542398960980052
0.104826097616132
0.138218133539838
0.0200000000000224
0.0200000000000255
0.0200000000000232
0.0200000000000222
0.230519589638668
0.172289498674817
0.319999999999978
0.0644741262054949
0.0385305254132741
0.0200000000000377
0.0741421621928354
0.0920557816033062
0.0555838432817714
0.0234327506644306
0.0919783977543979
0.0855244272096683
0.0873288272228052
0.0377546842933204
0.0263551475712359
0.173131650305854
0.255284718634421
0.0200000000000223
0.0200000000000223
0.0246147006756379
0.0394069797092443
0.0711768844379784
0.0200000000000239
0.0924480103717289
0.0200000000000223
0.0285765247870251
0.0200000000000225
0.0760534466381999
0.276294071010545
0.0266188785154527
0.0200000001113968
0.17305226075308
