# Supplementary material for: Diversity of spatiotemporal coding reveals specialized visual processing streams in the mouse cortex
Source: Nat Commun. 2022 Jun 6;13:3249. doi: 10.1038/s41467-022-29656-z (PMC9170684; doi:10.1038/s41467-022-29656-z)
Supplement: Supplementary file 7 — Source Data [file 41467_2022_29656_MOESM7_ESM.zip › source data/Figure7B right_C10.txt]

peakSF	peakTF
1.23187490443208	6.56702433282043e-14
2.31841690057888	6.50295580274414e-14
2.88057815886698	1.98231490394805e-08
2.98540070533388	7.36788095877412e-14
2.51727147185233	0.775929862742207
2.48784180406327	6.82329845312561e-14
0.890152934717496	0.475679716817257
2.06117269359758	0.849897169153582
1.91824241720095	1.13553155410039
2.51727147185233	0.775929862742207
1.81974969831391	6.40685300762969e-14
1.8336530094869	0.504239242828626
1.79421883009577	1.16604724738858e-13
2.52378768023792	0.145721492255753
1.91824241720095	1.13553155410039
1.79411389678992	1.98923390737304
2.70051946386244	0.518833251798898
1.45143709544232	6.40685300762969e-14
1.75019010580827	6.40685300762969e-14
1.41351767996497	0.954367932540051
2.62314456248285	0.42754330074871
2.68818526980409	0.285629315146163
1.76820764367339	1.29340651607561
1.34335702103946	0.400593987010767
2.20351237829649	6.72719565801117e-14
1.1646173828441	6.40685300762969e-14
1.62830918526587	6.69516139297302e-14
1.44115939806493	0.651465383229012
2.65501108478124	1.66697720002918
2.84694796829764	6.40685300762969e-14
1.08816951121628	7.65387492554535e-06
2.2248216454405	1.56471587195692
2.3821195379122	1.66205640862912
1.81209617146896	6.43888727266784e-14
2.58809663617971	1.24904193552613
1.97252689604521	0.986109009832245
2.18315784452171	1.3006263224122
2.37634051137734	6.47092153770599e-14
2.12999383375116	1.63204940900377
1.02953401496357	4.56362091708481e-06
1.39842806453839	0.226003406973543
1.84929941198764	6.53499006778228e-14
1.58646410930894	2.24015615410038e-11
3.24364840904299	0.55685653994712
2.71958025840292	1.69238857703303
2.12180885133249	6.40685300762969e-14
2.74215746429129	3.50339463864196
2.88057815886698	1.98231490394805e-08
1.89631433127464	1.56919719020492
1.39842806453839	0.226003406973543
2.48414556702001	6.72719565801117e-14
2.30790873354812	1.14090088706945
2.5957121803053	0.347452437191143
1.91824241720095	1.13553155410039
2.39160199671792	1.86856704414294
1.62108615338048	6.53499006778228e-14
2.64305954274552	1.31100719684624
1.54392387534218	0.611767867023783
0.97683029560725	0.153610549234843
1.20524287006858	1.91650604850285
1.91064940808245	1.06959159172935
2.30809941305572	9.64231377648258e-14
2.59219328051794	6.40685300762969e-14
1.97252689604521	0.986109009832245
2.48784180406327	6.82329845312561e-14
2.08298587167546	9.83451936671146e-14
1.80183814416038	1.78845984481499
2.13874417650591	0.00259439992634167
1.79427655181726	7.30381242869783e-14
0.925993886723786	0.626836728816886
1.56003450738927	0.972056994180784
1.26499536650532	1.56758481090975
2.30105909456594	0.643572436601777
2.89049765185138	2.9083622237648
1.50441631091036	1.6221892757334
1.2168918076169	6.43888727266784e-14
2.14594931714043	0.665565196025311
1.8339633953425	6.50295580274414e-14
1.6538056462184	0.505948119700588
2.29251389816589	0.667788543136375
1.40444228013744	6.40685300762969e-14
1.40444228013744	6.40685300762969e-14
2.11251625617403	1.51961467412274e-05
2.10179363094743	6.50295580274414e-14
2.30979610007886	0.708367975410188
1.72680996465427	0.11120305931408
1.26569661051525	1.14856337632139e-06
1.87124395407597	0.805958126361878
2.23794819378522	1.57277352254446
2.69968585870031	6.50295580274414e-14
2.41699162198547	6.56702433282043e-14
1.49553249473081	0.257791616961368
2.28843929975874	6.53499006778228e-14
1.45143709544232	6.40685300762969e-14
0.925993886723786	0.626836728816886
1.71303762673571	1.12056635736636
1.17501612002208	1.55846395945306
3.24364840904299	0.55685653994712
2.26398656356451	0.416854887637495
2.88057815886698	1.98231490394805e-08
1.46820016331004	0.00196743114075176
1.45234103149499	6.66312712793488e-14
0.973003934061382	0.950234691384348
1.63528272740786	6.47092153770599e-14
1.78988804423141	6.40685300762969e-14
1.90392906742209	0.479841836441174
2.19269833068043	1.15561953093026
1.08935938450575	0.115883455231768
1.87911046696175	0.554776792197528
1.94903752568639	1.76180669104238e-08
2.73006573307954	0.810122068242062
2.18059639481443	6.43888727266784e-14
2.46631258424746	1.07358435965058
1.61968595560114	6.69516139297302e-14
1.31013087317661	7.2255463105474e-10
2.23208926358105	6.53499006778228e-14
1.9355050499432	6.43888727266784e-14
0.831585657016358	6.40685300762969e-14
1.94627714033023	6.40685300762969e-14
1.34245632473468	1.77679610819776
1.56003450738927	0.972056994180784
1.84337841886792	6.59905859785858e-14
2.64600979553633	6.47092153770599e-14
2.07081245880027	0.684615910773173
2.18612754239859	0.911927843962567
2.57263300684454	7.34545697324574e-13
1.87971945797582	1.43675927984149
2.77897444327009	1.513783571407
0.81049268750312	1.82238522621242
1.94627714033023	6.40685300762969e-14
1.60944050475837	1.82315552781249
1.58710526818766	0.533725576916127
2.4214115015743	1.32831782622956
2.36254682812439	9.29991873505169e-10
0.905665453825722	6.40685300762969e-14
1.83651960718321	6.56702433282043e-14
1.61004216081648e-12	0.86314811974486
1.03725487311082	6.85533271816376e-14
2.60215994221318	1.29235626470857
2.58564515110854	1.53899031579263
2.26703774644747	6.79126418808747e-14
1.56637549749192	0.163036421909977
1.39315126060734	5.29839869058619e-08
2.0892152128929	0.0574693426225854
2.59219328051794	6.40685300762969e-14
1.58872539107373	6.98346977831635e-14
1.90118650418137	6.40685300762969e-14
1.1646173828441	6.40685300762969e-14
1.29071402487247	0.634511367798377
1.99207280477503	1.44650723772511e-10
2.40551122258911	1.57107746386764
1.29091463865866	1.16780784458848
1.05856066080724	8.20077184976596e-14
1.83127178916054	6.53499006778228e-14
2.15480445500138	2.04449605467255
1.66756217692916	2.37237786740388
2.08311900007943	0.575736977527414
1.6266999786363e-12	2.72513707163767
0.874561421234144	6.40685300762969e-14
1.14306229126911	6.72719565801117e-14
2.25512818117483	0.956176386942054
0.50332906510299	0.466557320955881
1.23747319415094	1.50143457972822
1.2640023394063	0.00038810021779533
2.08232542909011	1.1692506738924e-13
2.38313780220995	1.88741332653382
2.35678942211043	0.167165869808148
2.81219477866323	6.50295580274414e-14
2.4077992875741	0.847194581694732
1.18619219596646	6.43888727266784e-14
1.71709329264773	0.758176291742974
2.55989794965577	0.370749925626475
1.80992614677898	6.40685300762969e-14
2.83180487647067	6.43888727266784e-14
2.67085107057126	1.25211701039427
3.99999999995663	4.99999919601565
2.10016441798867	0.717454257047896
1.63093367520148	8.2328061148041e-14
1.89540610331099	8.60855392294161e-09
1.25082521498847	1.65001985113281
1.81705641670923	1.16610527914993
1.3704732691144	1.29655671017598
1.27068888934414	6.63109286289673e-14
1.74293915871558	6.40685300762969e-14
2.10005269648787	0.525052097237426
0.958730538184057	0.962646254746793
2.86941506328425	9.33286277618419e-12
1.84386982689266	1.78621126945175
1.74173330208818	4.13267581743712e-09
1.70815397851177	4.71390508559283e-05
1.6109532223901	0.63032045275539
1.53692276236615	0.889045557451931
0.257161550208319	6.56702433282043e-14
1.71960516659314	6.43888727266784e-14
2.67903014921152	0.476689730061748
3.9999999999999	4.99999999999999
2.14469589907873	6.56702433282043e-14
2.54606990238148	1.1180042911217
2.17201357169838	6.43888727266784e-14
2.7363175593665	6.40685300762969e-14
1.4034893595946	0.372772828196258
1.27966920833293	6.47092153770599e-14
1.12955602143992	0.0521234298709975
2.46628923992912	1.72799005212548
1.41972104263076	0.498602311983345
1.79674613221506	6.40685300762969e-14
2.14469589907873	6.56702433282043e-14
1.46705586558051	6.69516139297302e-14
2.07478950111537	1.22952815829645
2.25775800895845	0.848543922608546
2.73877721501145	6.43888727266784e-14
2.32668532366155	1.65829227751495
2.5213709894012	1.19406227340518
1.16141099326368	6.40685300762969e-14
1.81705641670923	1.16610527914993
2.54836567116203	1.41742169514558
1.20032285704277	1.16170923072995
1.31478856154314	0.450754194521657
1.71648643822641	1.01467803370502
1.12348522103216	6.40685300762969e-14
2.54658191775462	8.33252878162747e-11
1.70247065442552	6.69516139297302e-14
1.25018816973816	4.3951011632334e-13
2.03527056576465	2.53770897829483
3.9999999999999	4.99999999999999
2.16742389428311	1.42326236274449
1.81239520993759	6.53499006778228e-14
2.88456389113588	0.812409437486174
1.03750877080814	6.40685300762969e-14
1.8284172897184	6.47092153770599e-14
2.39062770763283	0.89231757873711
2.06089908386969	1.83756895407014
1.82173593739595	1.87078831499671
1.02442171879901	6.40685300762969e-14
1.43689865089006	0.146929894477299
1.85086705920819	6.69516139297302e-14
2.14031287497914	6.50295580274414e-14
2.51608999971837	1.56620842626482
2.15265958228574	6.40685300762969e-14
1.71418240138817	0.614149721039027
1.53692276236615	0.889045557451931
1.13981337533189	0.78790482773853
1.66677365337762	3.28125090900918
3.9999999999999	4.07872456298947
1.3787704274536	0.610238916763847
2.8880180883866e-09	1.43332106068518
1.69439929352422	6.43888727266784e-14
2.14031287497914	6.50295580274414e-14
2.24713910871963	6.59905859785858e-14
1.53044958161281	6.40685300762969e-14
1.31299154637638	0.392430491184352
2.75059365855611	1.74619283526962
2.22443123644851	0.0119619257298384
0.958730538184057	0.962646254746793
2.84132501542531	2.62744532138541
2.01860345841097	1.56900398664148
1.02442171879901	6.40685300762969e-14
2.37129085517625	6.40685300762969e-14
2.73877721501145	6.43888727266784e-14
2.47157648773315	6.40685300762969e-14
2.35905930886911	1.11140741504915
3.9999999999999	4.99999999406368
2.1832520291243	6.40685300762969e-14
0.87818317117097	1.45759109349346e-11
1.97792052887379	2.16135186212231e-12
2.10722747000406	0.984486512092038
1.06720403191074	1.8224625705803e-07
1.50767336878796	3.69355075889813e-13
2.28444007963064	1.57637106846429
1.91192307105414	0.57590376537477
2.52060857883102	1.75704246801714
1.3130977542924	0.425930893452043
1.6266999786363e-12	2.72513707163767
1.09562071716878	3.2596238909463e-09
1.10568763469541	1.1414288635274
1.9476630544808	2.21388747868385e-06
1.58461146593735	6.40685300762969e-14
2.28376661565011	1.80832362167869
3.9999999999999	3.33176090390507
1.52091283650754	6.40685300762969e-14
1.5627090559656	6.40685300762969e-14
2.89920074630829	1.82818125978483
1.71960516659314	6.43888727266784e-14
1.18501830163136	6.47092153770599e-14
2.8880180883866e-09	1.43332106068518
2.73841966512516	1.51710624909762
1.00752014410347	3.20131346963231e-07
1.18427291700702	6.47092153770599e-14
2.10005269648787	0.525052097237426
0.50749222980923	1.18526780641147e-13
1.63093367520148	8.2328061148041e-14
2.13158907343808	0.776476986087488
1.65996447732621	1.42913378868329
2.01860345841097	1.56900398664148
2.81219477866323	6.50295580274414e-14
1.8858617932543	0.365768817355881
2.13839886991462	2.10682002699625
2.94290993160486	1.37885220481949
1.2574214824167	0.841223701492655
0.918280695215483	1.01376589222295
1.72533479185508	6.53499006778228e-14
2.10722747000406	0.984486512092038
1.37285432983105	6.47092153770599e-14
2.82591272103547	6.43888727266784e-14
2.28444007963064	1.57637106846429
2.10005269648787	0.525052097237426
2.15529370250778	6.43888727266784e-14
2.15946429951825	1.24453119672673e-11
2.07478950111537	1.22952815829645
2.50762719708505	6.75922992304932e-14
2.61355552778505	1.86655038296027
1.12955602143992	0.0521234298709975
2.38313780220995	1.88741332653382
2.63617968388552	5
1.02442171879901	6.40685300762969e-14
2.42128950240415	1.07420283930814
1.03117626965529	0.905025998660296
1.19779987837177	1.98809453952811e-10
1.12329298441585	6.40685300762969e-14
2.70719045783195	0.443680563615773
2.42412137751304	4.62290396314656
1.79767258592139	0.111471296635464
3.53975706605697	5
1.48659264314872	0.937740807502197
1.89254801157051	6.47092153770599e-14
2.28937131397067	1.82147184129212
1.08772879077857	6.47092153770599e-14
2.14301508000701	2.00787842206564
1.35742894316038	6.9514355132782e-14
1.7369535823529	0.964663644015064
2.16914538735167	1.7324869568325
2.14301508000701	2.00787842206564
2.21755646735127	0.125507519373354
1.38958316441374	1.38622195435574e-10
1.3823923879579	7.49601801892671e-14
2.37835560163477	3.4468228495336e-11
1.93165880632017	1.03824975040808e-10
2.14301508000701	2.00787842206564
0.995722130916202	6.50295580274414e-14
2.0566496997396	1.1004829557732
2.52784381849663	6.43888727266784e-14
1.89254801157051	6.47092153770599e-14
1.80560854713956	6.40685300762969e-14
2.1416405421416	0.562705303724019
1.71406716008056	1.99262511466618
1.52908566650495	1.1886881596035
1.75415517885591	0.450861882181404
0.997216698180442	0.549280617113072
2.61565477517811	6.43888727266784e-14
2.33857639667256	6.43888727266784e-14
1.25192814609888	0.600903607895815
1.91839770010542	0.773585042015608
1.81869044111426	6.50295580274414e-14
1.99088327236984	0.905668224387908
1.96359040006647	6.40685300762969e-14
2.97682488078137	1.04521705167156
2.09619907920233	7.20770963358339e-14
1.41801320638699	1.22321638080724
1.05621165849961	6.51950433251571e-08
1.05621165849961	6.51950433251571e-08
1.93165880632017	1.03824975040808e-10
2.15006872182888	1.49935977605779
1.88758686984319	1.461909357385
2.59238844106566	2.06806261962099
2.19828894763326	1.99188875165619
1.63542303232217	0.93487348090591
2.52204211825281	1.76020899486111
2.65923883604317	2.20936739191873
1.30701910521896	2.32420454619196e-06
1.7670130452746	0.91393854420285
2.07653689818646	6.59905859785858e-14
1.20360985356063	6.56702433282043e-14
2.0566496997396	1.1004829557732
1.86323118914	2.37447582740319e-11
1.99478644672544	1.32259885882233
1.7670130452746	0.91393854420285
1.50745762267531	0.945893123146033
1.23912150951992	1.69191857430329
2.02920527984413	1.62570956435681
2.28042610824705	1.41596324091862
0.981542327655958	6.50295580274414e-14
1.23912150951992	1.69191857430329
2.52204211825281	1.76020899486111
2.43265843522017	6.50295580274414e-14
2.64599962567232	1.28829122995566
2.14320866529553	0.97568799084087
1.71835538355463	1.01586254450416
2.30151528379715	1.88121517882958
2.37835560163477	3.4468228495336e-11
1.2404638763518	0.796256453026139
1.92787400094003	6.40685300762969e-14
2.78143981216327	1.43852270048571
1.7670130452746	0.91393854420285
1.98907245360054	2.10643751781399e-06
1.04350895248966	0.75460172957454
2.64599962567232	1.28829122995566
2.08480563041931	6.40685300762969e-14
1.90045598575247	1.84900707031136
1.2404638763518	0.796256453026139
2.16262622159697	1.8581465666988
1.81440288624133	6.59905859785858e-14
1.26925659203781	4.11967055237724e-11
1.62482008321499	2.16499876468454
2.0566496997396	1.1004829557732
1.90559662687795	6.63109286289673e-14
1.23252306018049	1.39166018228538
2.11716697543962	3.06231559313786
1.92787400094003	6.40685300762969e-14
1.52038232447599	0.475782978858794
2.28042610824705	1.41596324091862
0.917269244850901	4.86354462692014e-10
2.26928932760609	1.38481890878301
2.08331260191889	1.63385009751684
1.35742894316038	6.9514355132782e-14
2.37719223162059	1.71847429120225
2.31419853604548	1.8295913223924
1.86582821286635	1.58766734514536
2.3508526763902	0.2234233134411
1.4511385122367	1.1771951716171e-11
1.34325620893935	0.536860570540165
2.61681202072928	1.86113924549923
1.82426475035607	0.121986606570324
2.09304388814623	6.72719565801117e-14
1.34325620893935	0.536860570540165
3.00451473833809	0.438525659451164
1.93165880632017	1.03824975040808e-10
2.28042610824705	1.41596324091862
0.790621221247994	6.75922992304932e-14
2.16682345314907	6.47092153770599e-14
2.02920527984413	1.62570956435681
1.4511385122367	1.1771951716171e-11
2.32394569433924	1.81431798027074
1.82426475035607	0.121986606570324
1.56870309971449	6.40685300762969e-14
2.26603919105143	1.65382716106848
1.39000820836471	0.943620050479894
2.79274131920258	1.36661059025566
0.995722130916202	6.50295580274414e-14
1.69416776250731	2.23246454994325
1.89805976111223	2.21723144016164
2.00943528531136	6.53499006778228e-14
2.26074514029917	1.75990148495134
1.71835538355463	1.01586254450416
2.1416405421416	0.562705303724019
1.97009242220346	0.428002314601099
2.08480563041931	6.40685300762969e-14
2.09619907920233	7.20770963358339e-14
1.50731919754278	1.85323186547556
1.97614147051973	1.44195140139084
1.88059375513373	2.81676221964664e-06
1.62482008321499	2.16499876468454
1.84067909112982	1.27743635839445
3.9999999999999	5
0.917269244850901	4.86354462692014e-10
2.1416405421416	0.562705303724019
2.25943685822977	1.61618069913101
3.9999999999999	2.96344954657145
2.46642327307339	2.16761040280911
1.06804546363063	6.40685300762969e-14
1.97614147051973	1.44195140139084
1.41715827368487	0.0014985375629648
1.16931576239766	6.66312712793488e-14
2.17542537995385	1.79210692451737
2.86151998130858	0.306811804994675
2.40341078582592	1.78893381940545
2.85844265808921	1.73823352778134
1.93165880632017	1.03824975040808e-10
1.78261026772248	7.33584669373598e-14
2.15006872182888	1.49935977605779
3.48381131907996	1.75055527070118
2.24426001139649	6.47092153770599e-14
1.37305047006298	1.69798651674688e-07
2.43265843522017	6.50295580274414e-14
1.16931576239766	6.66312712793488e-14
2.1429918453941	1.99417571500022
1.05621165849961	6.51950433251571e-08
2.04737617345651	1.8974407547403
2.07653689818646	6.59905859785858e-14
2.15006872182888	1.49935977605779
2.26928932760609	1.38481890878301
1.44354434811483	1.25555210215006
1.62482008321499	2.16499876468454
1.50731919754278	1.85323186547556
2.86151998130858	0.306811804994675
2.28600738904788	6.40685300762969e-14
1.89518306478947	6.50295580274414e-14
1.63542303232217	0.93487348090591
2.75819780071817	2.02295124427111
2.01883705649727	0.736211036334384
1.88059375513373	2.81676221964664e-06
2.07653689818646	6.59905859785858e-14
0.917269244850901	4.86354462692014e-10
2.59238844106566	2.06806261962099
2.61565477517811	6.43888727266784e-14
1.20360985356063	6.56702433282043e-14
1.56781412407599	6.40685300762969e-14
1.3823923879579	7.49601801892671e-14
2.23057051440029	1.79007649822147
0.971229987719872	0.387102826558052
1.71835538355463	1.01586254450416
2.33271243445921	1.27382706897049
2.49577461850853	1.41190270439147
1.44354434811483	1.25555210215006
1.88153250345576	2.04696187335042
2.07653689818646	6.59905859785858e-14
2.28042610824705	1.41596324091862
2.33062859909737	2.0234504749624
2.43439141126698	1.91841094718753
2.3240058637802	6.47092153770599e-14
1.70360985901543	1.59808360592499
1.97833394859379	1.68683879434746
1.16931576239766	6.66312712793488e-14
1.87259867332178	0.665121115064886
1.62482008321499	2.16499876468454
1.09500673309813	0.322300249318168
2.08351180225501	1.42893567794712
0.736047591546375	6.47092153770599e-14
2.09619907920233	7.20770963358339e-14
2.33857639667256	6.43888727266784e-14
2.33971560735748	1.87015409565035
2.30920129561054	0.130379217847285
2.26603919105143	1.65382716106848
1.62980193421437	1.92469974100594
2.23057051440029	1.79007649822147
2.40341078582592	1.78893381940545
1.99088327236984	0.905668224387908
2.79274131920258	1.36661059025566
1.44354434811483	1.25555210215006
1.89464875639322	0.855664928422379
1.97458861124423	1.25349210190324
2.10576055017995	1.03378912791604
1.92553093404007	2.27109144680332
2.8446686692747	1.51805171571003
1.23512654685489	1.1758123093595
2.3379955828932	1.15887357281091
1.01116065707121	6.66312712793488e-14
0.970185895911987	6.69516139297302e-14
1.61095601006111	1.9081289635614
1.09431531281666	1.45126248693089
1.05200049013707	1.05392731975507e-13
2.19501152757928	0.793699973348833
2.1375267077286	2.4325272324172
2.79216015996035	3.94096367764781
2.24208726097399	0.913320530862212
2.28003818362769	0.652916088016015
1.82891419483993	1.99366958544862
1.13398167257669	5.90199299061653e-12
2.02333043178746	1.53914444122562
1.43520324225848	2.36593550282951
2.25009612682902	6.40685300762969e-14
1.78750336364866	2.101171898349
2.63611020007224	1.71965511129375
1.8973144290778	1.53774451858751
2.04827483376379	1.46413696435772
1.82891419483993	1.99366958544862
1.23512654685489	1.1758123093595
1.84693059090274	6.40685300762969e-14
2.10576055017995	1.03378912791604
1.81350345442324	1.55295735257463
1.88321546967084	1.82202432785304
2.71363538829988	6.40685300762969e-14
1.71597430287522	6.43888727266784e-14
1.43520324225848	2.36593550282951
2.80938972845322	0.955319622535232
2.71902796167498	1.10304860401717
1.99405031108546	0.925155839131647
1.75801700936182	1.85488989935492
2.02687349963802	1.67297078851897
1.82573848800442	1.16863204230751
1.23512654685489	1.1758123093595
1.01116065707121	6.66312712793488e-14
2.78871369315846	3.63929649547472
1.89953757945472	0.941305711344453
0.355049966391124	3.77457169024328e-07
2.63611020007224	1.71965511129375
0.909345441127608	6.96609496156796e-08
1.23512654685489	1.1758123093595
2.11566827995359	1.96249020301297
1.92553093404007	2.27109144680332
2.70514377224306	0.90689651189118
2.31648692240403	1.4017703801434
1.57374065190673	0.466383977135092
2.00480823922615	1.26079654590543
2.41634225039561	1.80728918315062
1.78102302245731	0.477084247572153
2.70514377224306	0.90689651189118
1.82891419483993	1.99366958544862
1.66209938127636	0.212289334875845
2.11363913644025	0.493096677273144
2.19501152757928	0.793699973348833
1.84693059090274	6.40685300762969e-14
3.99999999999987	2.73696068341108
2.63611020007224	1.71965511129375
2.55467307642318	2.02974901501758
2.79216015996035	3.94096367764781
2.02687349963802	1.67297078851897
1.88321546967084	1.82202432785304
2.9624889703503	2.18120151998724
6.74336352479932e-05	1.64196310757317
6.74336352479932e-05	1.64196310757317
2.22751329434917	6.43888727266784e-14
1.12698630166093	1.10814473651475
1.27411211047353	6.40685300762969e-14
2.06449392515382	1.07530194403593
1.92553093404007	2.27109144680332
2.10576055017995	1.03378912791604
2.19501152757928	0.793699973348833
2.26034997835005	0.8225675080179
2.38992603136367	1.56820535499628
2.70514377224306	0.90689651189118
1.23512654685489	1.1758123093595
1.8782235757751	0.560947349514251
2.55904459067863	1.53505081339838
2.70514377224306	0.90689651189118
0.751408556233726	0.0541003359333028
1.89953757945472	0.941305711344453
2.78871369315846	3.63929649547472
1.05200049013707	1.05392731975507e-13
2.63366418843442	1.90672081307404
2.31648692240403	1.4017703801434
2.00608701004275	1.28858664435197
1.96533649474692	1.59575079208339
1.84693059090274	6.40685300762969e-14
1.50360704236121	0.0309038150926857
1.19643598907458	6.40685300762969e-14
2.02333043178746	1.53914444122562
2.1031669545871	6.40685300762969e-14
2.04827483376379	1.46413696435772
2.83918618426244	6.79126418808747e-14
2.1375267077286	2.4325272324172
1.75801700936182	1.85488989935492
1.13398167257669	5.90199299061653e-12
2.86051988213597	0.532404619979711
1.72406261799161	6.40685300762969e-14
2.70514377224306	0.90689651189118
1.38597623675352	1.03779794743631
2.04827483376379	1.46413696435772
2.04827483376379	1.46413696435772
1.23512654685489	1.1758123093595
1.8973144290778	1.53774451858751
2.32421247487043	0.812719269152446
2.50273043653227	1.70276961186954
3.99999999999987	2.73696068341108
2.31648692240403	1.4017703801434
1.61095601006111	1.9081289635614
2.26900219353958	2.18285700139381
1.27411211047353	6.40685300762969e-14
2.10576055017995	1.03378912791604
1.7026178866295	7.14364110350709e-14
1.21012182137667	6.40685300762969e-14
1.21012182137667	6.40685300762969e-14
2.27953585842402	1.34415517588875e-05
0.355049966391124	3.77457169024328e-07
1.57374065190673	0.466383977135092
2.11566827995359	1.96249020301297
2.35953135119934	1.14058833957868
2.20443262146321	1.42153997567368
2.71902796167498	1.10304860401717
1.71597430287522	6.43888727266784e-14
1.13398167257669	5.90199299061653e-12
1.89953757945472	0.941305711344453
1.9623345821293	1.60066820921217
2.35953135119934	1.14058833957868
2.09790785545622	1.74574729530346
1.38597623675352	1.03779794743631
3.67314394100111	2.43321394260063
2.86051988213597	0.532404619979711
2.79216015996035	3.94096367764781
2.26900219353958	2.18285700139381
1.81322439075399	1.44092055856095
0.976895376101562	1.11175263420395
2.10469618924803	6.40685300762969e-14
1.93477912859021	1.86833592103616
1.61931173803482	1.36136819566539
1.85383095683761	1.65302727990567
2.69430640402973	0.11484158400228
1.76449567559186	1.73422480863506
1.63681756288099	6.40685300762969e-14
1.45773072302871	1.06822132187942
1.16106653885071	0.826281249867523
1.81939165107707	1.87179656777946
1.81322439075399	1.44092055856095
2.46119636237744	1.47035272243426
2.17091974905255	0.564402166889326
1.39983091897805	0.972906655437056
2.39194541525462	1.2661503710399
2.11059895503631	6.40685300762969e-14
2.40394983203965	2.26282710994854
2.19045228225061	0.894112689731409
1.24185343935979	1.34440845903975
1.81322439075399	1.44092055856095
2.72456845114803	0.821122368844722
1.81116594318731	0.224228488886482
1.34241937744677	0.590622105525743
2.46744349364095	0.0904637637783597
1.63681756288099	6.40685300762969e-14
0.949614064673099	6.59905859785858e-14
2.18655462341457	0.366018816712868
2.14801187147893	1.31025085661631
2.05370817348569	0.801518940092771
1.93330056781621	1.49941191145378
2.39194541525462	1.2661503710399
1.02571436414637	0.145351791477381
1.37607801102709	6.9514355132782e-14
2.4827304188627	1.13649763939792
2.69224370596605	0.0249272930206634
2.01514125209194	1.12628930511605
0.925033297331416	1.00587617059806
1.12209840002458	6.40685300762969e-14
2.73233153272861	1.32502186729363
3.14974252024299	0.138642938925757
2.48082444247412	2.304623548852
2.46744349364095	0.0904637637783597
1.93477912859021	1.86833592103616
2.14368414850611	2.97277979553994e-13
2.09212320748958	6.40685300762969e-14
1.76568221683862	0.528706890407356
2.26526874700313	0.898399686315185
0.627810371618433	0.995670270896961
1.7788443124265	6.40685300762969e-14
1.31995560889572	1.58346227446827
2.73233153272861	1.32502186729363
2.39194541525462	1.2661503710399
1.34241937744677	0.590622105525743
2.33228354425235	0.31908447173762
1.75226495507834	1.57858794277027
2.91429217592248	0.905589723451776
2.45485159675219	0.00241615880392541
2.27566078443642	0.380846559182577
0.928167481430422	0.519423066110804
1.40812602288486	1.64704526507306
2.73233153272861	1.32502186729363
2.46744349364095	0.0904637637783597
2.39194541525462	1.2661503710399
2.10469618924803	6.40685300762969e-14
1.9986024905861	2.01267461346642
1.82397781255889	0.0284162907465678
1.66422108343545	1.28646355131973
1.61931173803482	1.36136819566539
0.627810371618433	0.995670270896961
2.64835817841268	1.86202379189284
2.46909295082841	1.4531253659382
3.9999999999999	3.98374577185989
1.6530730385864	1.69886087559558
1.81322439075399	1.44092055856095
2.46744349364095	0.0904637637783597
2.64835817841268	1.86202379189284
1.63681756288099	6.40685300762969e-14
1.81939165107707	1.87179656777946
0.949614064673099	6.59905859785858e-14
1.81322439075399	1.44092055856095
2.10469618924803	6.40685300762969e-14
1.59277818369963	0.0365959325417416
3.14974252024299	0.138642938925757
2.00626356611307	1.28813713654378
0.928167481430422	0.519423066110804
2.33228354425235	0.31908447173762
2.18655462341457	0.366018816712868
1.11020354738914	1.21865099573188
1.11020354738914	1.21865099573188
2.70932025964174	3.36513069205124
1.64924892149432	0.462809873404754
1.93330056781621	1.49941191145378
1.75226495507834	1.57858794277027
0.949614064673099	6.59905859785858e-14
1.20163410209575	1.1505435905287
2.14801187147893	1.31025085661631
1.34639805207254	1.72072520601777
1.82397781255889	0.0284162907465678
1.53794616192166	0.862092472769943
2.03454876312252	2.24411824450471
1.81116594318731	0.224228488886482
2.33843169444695	2.53805399446776e-09
1.76449567559186	1.73422480863506
2.14368414850611	2.97277979553994e-13
1.53794616192166	0.862092472769943
3.9999999999999	3.98374577185989
1.84636074020076	1.21940689863333
2.42560099786107	1.12089360624191
2.05370817348569	0.801518940092771
0.928167481430422	0.519423066110804
2.1385254392659	1.21505183941405e-05
2.00626356611307	1.28813713654378
2.4827304188627	1.13649763939792
1.79166409110544	6.40685300762969e-14
1.58672663418868	0.844320806022508
1.59277818369963	0.0365959325417416
2.69224370596605	0.0249272930206634
2.19045228225061	0.894112689731409
1.93477912859021	1.86833592103616
2.25210359320196	1.97943045895612
1.93330056781621	1.49941191145378
3.9999999999999	4.00420182119008
1.11020354738914	1.21865099573188
1.59619655649122	2.65587121812638e-10
2.05370817348569	0.801518940092771
2.00626356611307	1.28813713654378
2.09212320748958	6.40685300762969e-14
2.33228354425235	0.31908447173762
1.16106653885071	0.826281249867523
2.11622743898562	3.20858722355577e-10
0.949614064673099	6.59905859785858e-14
2.73233153272861	1.32502186729363
1.76449567559186	1.73422480863506
2.10469618924803	6.40685300762969e-14
2.27566078443642	0.380846559182577
2.26526874700313	0.898399686315185
1.61931173803482	1.36136819566539
1.12209840002458	6.40685300762969e-14
2.05370817348569	0.801518940092771
1.24185343935979	1.34440845903975
2.01514125209194	1.12628930511605
2.46909295082841	1.4531253659382
1.192667823511	1.14633819302209
1.24185343935979	1.34440845903975
2.42560099786107	1.12089360624191
1.79166409110544	6.40685300762969e-14
2.69224370596605	0.0249272930206634
2.14801187147893	1.31025085661631
0.875488338290765	0.812398736531288
1.19994377012712	1.52832050021137e-08
3.14974252024299	0.138642938925757
1.61931173803482	1.36136819566539
1.39983091897805	0.972906655437056
2.91540838398901	1.97919597210063
2.19045228225061	0.894112689731409
2.46744349364095	0.0904637637783597
2.33228354425235	0.31908447173762
0.949614064673099	6.59905859785858e-14
2.07388406973836	1.77460499715222
2.36249225507204	6.47092153770599e-14
1.81939165107707	1.87179656777946
1.13707029803454	0.566160688363246
3.9999999999999	4.00420182119008
1.85383095683761	1.65302727990567
1.63681756288099	6.40685300762969e-14
2.89220629748	0.958852726093073
2.91429217592248	0.905589723451776
1.64924892149432	0.462809873404754
2.69430640402973	0.11484158400228
2.14368414850611	2.97277979553994e-13
2.01514125209194	1.12628930511605
2.18666271206403	0.275656118552162
1.9660152570718	1.78384185772459
2.69224370596605	0.0249272930206634
2.207163610961	3.14158172401105
2.54687662347341	1.63127903047632
1.16050809746189	1.0780052221817
1.9207733043866	1.47756027488383
2.37893258707834	1.05363293275698
2.25925609740822	1.3680781081806
2.09849600921153	6.40685300762969e-14
2.82643316968093	1.57591570821318
1.88535799059993	6.40685300762969e-14
3.99999999994891	1.94842866551084
1.91279240235056	0.873855704084695
2.06953407298321	0.00206980887454914
2.75861302403227	1.27383792210196
2.00804462896089	1.29055749865071
1.12140905187132	0.310960410146194
1.16050809746189	1.0780052221817
2.70934730488606	0.728498909080598
1.59530035150015	6.72719565801117e-14
2.21928889574711	6.40685300762969e-14
2.17235630238343	6.47092153770599e-14
2.84592129353598	1.64750131658733
1.60235393720733e-12	2.01017489680124
2.82643316968093	1.57591570821318
2.37893258707834	1.05363293275698
2.34161119060479	0.359173063177201
2.2733262912251	1.37636280167397
2.10456145934552	0.322289252291609
2.28041084336911	1.92140300794669
1.00049383201934	6.1637234941309e-09
2.16965961086736	2.0891706163135
2.10456145934552	0.322289252291609
2.75496267255389	1.41598026182087
2.59422001719273	1.06675351180738
1.37532246406019	6.40685300762969e-14
2.61290500264398	1.13514403586721
1.20181179853132	6.47092153770599e-14
2.95467288131846	1.17498058756629
2.7837338087891	1.59400718689552
2.83411641912027	2.14942224188935
1.16050809746189	1.0780052221817
2.21512430383953	1.34706055787651
1.95191055215178	1.23434430044468e-11
2.21928889574711	6.40685300762969e-14
1.3325682423451	0.678775498001202
2.94676267702537	1.85104243130676
1.65183364912871	0.970100506337681
1.65122942405806	8.55218773720934e-12
1.74859099614094	1.9721333547406e-07
1.59530035150015	6.72719565801117e-14
2.47117164697951	0.819035061910501
3.99999999994891	1.94842866551084
3.65717765312697	6.72719565801117e-14
1.92316105267397	1.36604880133559
2.8458912101523	1.38058645095152
2.37893258707834	1.05363293275698
3.99999999994891	1.94842866551084
2.52638495500137	1.09279244290791
1.93593951191798	0.963326731671512
1.25212911655026	0.308780646330132
1.99646009471757	2.05134629360441e-07
2.84592129353598	1.64750131658733
1.67305561783891	1.30406136473063
1.11283591111368	6.40685300762969e-14
1.36564762032469	0.0261082187175756
2.31644654861661	0.728907476472415
2.47117164697951	0.819035061910501
1.42869154273896	6.40685300762969e-14
2.75874860995987	1.39473319950799
1.42869154273896	6.40685300762969e-14
1.51598473046606	0.885908714145848
1.91346238119032	0.00337507473157995
2.57758799541868	4.99998061167061
1.11634823524986	1.19439673758791
1.95191055215178	1.23434430044468e-11
2.21928889574711	6.40685300762969e-14
2.25057710489316	7.04753830839265e-14
2.28041084336911	1.92140300794669
1.65183364912871	0.970100506337681
1.95191055215178	1.23434430044468e-11
2.23401453798784	1.23365416233022
1.53842381562175	1.42076633322323
1.91279240235056	0.873855704084695
2.57758799541868	4.99998061167061
2.37562781921717	6.40685300762969e-14
2.71389971484548	1.28243693308185
1.89577507092121	1.99421030663399
1.93395785883492	0.00925286972351467
2.4568010172887	6.53499006778228e-14
2.29149364393089	1.28997003119777
2.42190709138418	0.647895284284223
2.70934730488606	0.728498909080598
2.57617838726326	1.21360105061324
1.62422228648868	0.386954537922582
1.93395785883492	0.00925286972351467
1.11634823524986	1.19439673758791
2.94676267702537	1.85104243130676
2.37893258707834	1.05363293275698
1.60235393720733e-12	2.01017489680124
2.70934730488606	0.728498909080598
2.4568010172887	6.53499006778228e-14
1.37532246406019	6.40685300762969e-14
2.55804596511437	0.585273663642242
1.58839955202565	1.07561379667624
1.37532246406019	6.40685300762969e-14
2.52638495500137	1.09279244290791
1.12140905187132	0.310960410146194
2.55804596511437	0.585273663642242
1.85321736423602	0.649930801794957
2.25381745897405	0.744150808651089
2.37893258707834	1.05363293275698
1.98188816046285	6.40685300762969e-14
0.912712333919626	0.433330949444554
2.82643316968093	1.57591570821318
1.1148133111162	1.10429548010283
2.71837468603219	0.703346620184137
2.25381745897405	0.744150808651089
1.91279240235056	0.873855704084695
1.12655626176778	0.3492223817525
2.31644654861661	0.728907476472415
1.60235393720733e-12	2.01017489680124
2.85223187762182	2.02742754541315
2.6806140498172	1.80706428693196
1.59530035150015	6.72719565801117e-14
2.52638495500137	1.09279244290791
2.58004048732346	1.04646379770179
2.42190709138418	0.647895284284223
1.63268051837731	1.80064603779324e-12
2.75861302403227	1.27383792210196
1.85321736423602	0.649930801794957
2.00752092682841	6.50295580274414e-14
1.76290017099307	6.59905859785858e-14
2.13178077133571	1.19279312847431
1.20181179853132	6.47092153770599e-14
2.5731716026432	1.51297833775099e-12
1.88535799059993	6.40685300762969e-14
1.90108600205806	1.36429770336572e-10
2.07252564676028	1.27256117858435e-10
2.34161119060479	0.359173063177201
2.19190415120969	0.310924465955006
1.7420233327735e-12	7.59212081404116e-14
1.02483180664787	0.596973607556103
2.15710481341582	1.61180545142184
2.78849940273906	8.0343437205895e-08
1.4055242885108	5.06892591028853e-10
2.55543310599151	0.963569051348818
2.21923599183821	6.40685300762969e-14
2.89440785679174	1.81016745851253
1.12839818214087	0.93154449730302
1.98920759894751	5
2.55543310599151	0.963569051348818
2.7919200511319	0.76660294987275
2.11165614187895	0.466965813451318
2.76322224077375	1.32618551465751
3.00453922230553	3.47251566770197e-07
1.88401923921931	0.85598701292343
2.59281592981766	1.11985820977447
1.61684033386208	0.538120711152892
1.10618433171689	0.261063453753846
2.0827442360591	6.43888727266784e-14
2.82043126204337	7.65618934411745e-14
2.86902552011286	8.9038150233768e-09
2.47424697810969	0.693570422717572
1.98920759894751	5
3.99999999999986	2.76899288016987
2.48826934887725	9.77045083663517e-14
1.88906898875605	6.43888727266784e-14
0.919997883163339	1.34561499908979e-09
1.23851437404676	6.40685300762969e-14
1.03794135963303	0.8868143549631
1.426905594729	0.686442791530135
2.76322224077375	1.32618551465751
0.942659654196111	0.955089837879633
2.47424697810969	0.693570422717572
2.05291131437074	1.77915757579121
2.05934224736574	6.50295580274414e-14
2.47058000394773	0.446114850438913
1.00398769792409	0.152661248768398
1.81468673035396	1.59101102440736
1.03794135963303	0.8868143549631
3.99999999999986	2.76899288016987
0.942659654196111	0.955089837879633
3.99999999999986	2.76899288016987
1.88401923921931	0.85598701292343
2.47058000394773	0.446114850438913
1.10618433171689	0.261063453753846
3.99981863432314	4.66237285207499
2.69190243369273	0.337639832592186
1.03794135963303	0.8868143549631
2.35138522773814	6.56702433282043e-14
1.24133256742994	7.65618934411745e-14
1.39488370653845	6.66312712793488e-14
2.7919200511319	0.76660294987275
2.82043126204337	7.65618934411745e-14
1.78979279017626	7.14364110350709e-14
1.88512362702233	6.53499006778228e-14
2.95316872114509	3.94993160246016
2.78673196901666	7.23974389862153e-14
3.99981863432314	4.66237285207499
2.44279269599135	5.87828763449918e-13
2.21743604815026	0.73426740575638
1.426905594729	0.686442791530135
1.70660347101082	0.190769110943767
1.78979279017626	7.14364110350709e-14
3.18024031317204	9.57824524640629e-14
2.93615740510048	0.670773458459245
3.99981863432314	4.66237285207499
1.61684033386208	0.538120711152892
1.10618433171689	0.261063453753846
2.87480195193153	1.70439852582736
2.53428328678472	0.958983733738032
1.70660347101082	0.190769110943767
1.90676148985576	1.75361683361407
1.93529962486041	0.698834846382991
2.25731293266502	0.579652379908001
2.87499605376936	6.1007315762616e-07
3.99981863432314	4.66237285207499
1.88512362702233	6.53499006778228e-14
2.55543310599151	0.963569051348818
2.69634272859176	0.331129987577615
1.10618433171689	0.261063453753846
1.88906898875605	6.43888727266784e-14
0.93140244894265	0.161860624867301
1.4055242885108	5.06892591028853e-10
2.76322224077375	1.32618551465751
1.88512362702233	6.53499006778228e-14
1.39488370653845	6.66312712793488e-14
2.69634272859176	0.331129987577615
2.49116725896187	0.857928114941355
2.95316872114509	3.94993160246016
2.93615740510048	0.670773458459245
1.6565647021375	0.264209304702776
1.30791180300434	0.395534208318989
2.49116725896187	0.857928114941355
3.00453922230553	3.47251566770197e-07
2.82043126204337	7.65618934411745e-14
2.35138522773814	6.56702433282043e-14
3.14793283746225	5
1.24133256742994	7.65618934411745e-14
1.98920759894751	5
1.00398769792409	0.152661248768398
2.21923599183821	6.40685300762969e-14
2.54690043368647	0.587955464927362
3.13258777535091	6.50295580274414e-14
2.82043126204337	7.65618934411745e-14
2.7919200511319	0.76660294987275
2.04581065775871	1.1851025207995
1.88906898875605	6.43888727266784e-14
2.78849940273906	8.0343437205895e-08
1.12839818214087	0.93154449730302
1.81468673035396	1.59101102440736
1.12839818214087	0.93154449730302
2.93615740510048	0.670773458459245
2.7919200511319	0.76660294987275
2.47424697810969	0.693570422717572
2.25731293266502	0.579652379908001
2.89440785679174	1.81016745851253
0.959110839073499	1.5568665969287
2.78673196901666	7.23974389862153e-14
2.21743604815026	0.73426740575638
2.0827442360591	6.43888727266784e-14
3.18024031317204	9.57824524640629e-14
1.93529962486041	0.698834846382991
1.97861520901638	0.770618179438728
3.99981863432314	4.66237285207499
1.39488370653845	6.66312712793488e-14
1.30791180300434	0.395534208318989
1.88906898875605	6.43888727266784e-14
1.88401923921931	0.85598701292343
1.24133256742994	7.65618934411745e-14
1.38375481368783	6.50295580274414e-14
2.7919200511319	0.76660294987275
2.0827442360591	6.43888727266784e-14
1.97965742542835	1.70489971204911
3.13258777535091	6.50295580274414e-14
3.13258777535091	6.50295580274414e-14
3.00453922230553	3.47251566770197e-07
1.23851437404676	6.40685300762969e-14
2.11165614187895	0.466965813451318
2.43307698176987	1.07058513757455e-12
1.70660347101082	0.190769110943767
1.6565647021375	0.264209304702776
2.95316872114509	3.94993160246016
2.53428328678472	0.958983733738032
0.845672460551667	0.401423231485786
1.82046521254806	6.53499006778228e-14
2.11165614187895	0.466965813451318
2.25731293266502	0.579652379908001
2.47424697810969	0.693570422717572
2.93615740510048	0.670773458459245
2.78849940273906	8.0343437205895e-08
1.10618433171689	0.261063453753846
1.6565647021375	0.264209304702776
1.93529962486041	0.698834846382991
1.30791180300434	0.395534208318989
2.49116725896187	0.857928114941355
2.48826934887725	9.77045083663517e-14
3.99999999999986	2.76899288016987
2.88504907114485	1.19662384529077
2.67834666636882	6.72719565801117e-14
1.45390195219092	6.40685300762969e-14
0.986183286122645	3.46610747712732e-13
1.31045888451932	6.85533271816376e-14
1.8479778928165	0.166102571329267
0.876793787512172	0.462915635063703
2.04753065562334	1.46960390591517
1.60725888044369	6.59905859785858e-14
1.04111362746465	6.72719565801117e-14
1.79929505539815	6.43888727266784e-14
3.99999998480382	2.56493073861435
1.45390195219092	6.40685300762969e-14
0.989006952573263	6.40685300762969e-14
1.04645390831641	7.02191089636059e-13
1.63663060079811e-12	6.75922992304932e-14
3.06569110247068	3.91165480185992
2.21533644227444	6.40685300762969e-14
1.26401014632424	1.6727213943587
0.93962763814155	0.590157854767547
1.63695393574454	0.501460838048054
1.21757773047976	0.241476103289924
1.50213927787508	0.718392804946846
1.92192166562162	2.03037858811265
2.26677074890346	1.56186029627393
2.787171110432	1.29575302491826e-09
2.67408412629207	1.1764591376963
1.79929505539815	6.43888727266784e-14
1.45390195219092	6.40685300762969e-14
3.06569110247068	3.91165480185992
2.84040185863181	0.129219222897612
1.5270574055448	7.39991522381227e-14
1.22511356464667	6.43888727266784e-14
1.60171325190657e-12	6.43888727266784e-14
1.40311566679845	6.40685300762969e-14
2.17440055926811	0.0530574916221884
1.68106141894343	1.89362166068532
2.94179557591923	1.68050190668726
0.876793787512172	0.462915635063703
1.21367739873731	0.687681528521205
3.22260315854743	5
2.17797380651347	2.11867171965639
1.60725888044369	6.59905859785858e-14
2.17797380651347	2.11867171965639
1.50213927787508	0.718392804946846
1.95838170672786e-05	4.86504383133551e-12
3.06569110247068	3.91165480185992
1.08274791993471	6.56702433282043e-14
2.14696839540407	1.40923973433923
1.08274791993471	6.56702433282043e-14
2.67408412629207	1.1764591376963
2.04753065562334	1.46960390591517
2.14696839540407	1.40923973433923
1.92192166562162	2.03037858811265
2.26677074890346	1.56186029627393
1.78250497323828	2.28347854103713
1.16110656006423	0.149613960748888
1.03718604648351	0.530304067901028
3.9999999999999	5
2.93448098727553	6.66312712793488e-14
1.92192166562162	2.03037858811265
2.04753065562334	1.46960390591517
1.93565602064295	1.83818202848708
1.84299647290821	0.171642298876307
1.50213927787508	0.718392804946846
2.6766890927639	1.69448217581649
1.18608647985991	9.77045083663517e-14
1.92192166562162	2.03037858811265
2.67834666636882	6.72719565801117e-14
0.93962763814155	0.590157854767547
2.3562728802903	0.122476881913158
