# Supplementary material for: Diversity of spatiotemporal coding reveals specialized visual processing streams in the mouse cortex
Source: Nat Commun. 2022 Jun 6;13:3249. doi: 10.1038/s41467-022-29656-z (PMC9170684; doi:10.1038/s41467-022-29656-z)
Supplement: Supplementary file 7 — Source Data [file 41467_2022_29656_MOESM7_ESM.zip › source data/FigureS9A_LI.txt]

API	reliability
-0.587630537483105	0.375515682927717
0.526835153187371	0.851018353759571
-0.719698111443362	0.644842297741091
-0.0459610525883725	0.688531915971365
-0.910751191681893	0.45869149769363
-0.130333558548523	0.805714637629151
0.709206663707902	0.767742743284562
-0.682154953614195	0.362156320134719
0.0952899893185899	0.382991872579308
0.194081069564853	0.604426827841219
-0.281893301734967	0.450940966403088
0.145147331210285	0.595099190427292
-0.153163111933517	0.879372468107012
0.0337929899523261	0.311976407053376
-0.258217731285516	0.814457556796882
0.234521112849934	0.692345609098032
-0.288530836862074	0.528696658119205
0.180306801241389	0.811226270005976
-0.0952629691126967	0.716274905674138
-0.0650151089302436	0.72726631003474
0.86546733296038	0.347354516484609
-0.145767276183611	0.65375700943311
-0.351338650357531	0.728255088254237
-0.0301086031058046	0.839909933025511
-0.630057439679693	0.387487213059643
-0.169454690625409	0.608694326098959
-0.207720920356288	0.75800423336798
-0.155624702531302	0.75765176659818
0.174711392800832	0.377760528446583
0.598642320876124	0.647637971477998
-0.123392541326086	0.734852750697002
0.762386236800317	0.76768004678525
-0.833792493982881	0.83031261470585
-0.290796303608882	0.300412437274201
0.294442474448207	0.50091769919052
-0.241630634308925	0.767080258708058
0.0361921272538949	0.632108680197943
-0.0223932629360961	0.517272589958067
0.559241741744918	0.79930472758019
-0.565830859180559	0.812166862459254
0.428238546820041	0.916743342654566
-0.466947603168577	0.63254967892638
0.586481721369878	0.702603702085377
-0.0621256911354628	0.32010948951855
0.476249397373348	0.407603778178541
-0.210174219764721	0.798194567563025
-0.499683983502813	0.563937944824366
-0.183496164488948	0.399371179607871
-0.687120975175406	0.534306295134664
-0.258933776741578	0.761300073978497
0.43652820902343	0.448556536455213
0.00538819745438761	0.872417491122358
-0.736258230982635	0.620003555686341
0.408554989382887	0.758035340391111
-0.049302148852688	0.662617902044358
0.0679908558708301	0.38572945622409
-0.21744737022474	0.519078962424779
0.286701148835426	0.339208706376763
0.622663415592574	0.410701898091323
-0.188512672162509	0.818200277492409
-0.543435158745996	0.469945447903619
-0.653641667950426	0.438774442997903
0.568115494560177	0.496273738785478
-0.759418539011618	0.514467874466258
-0.904483031545238	0.564309916762553
0.530148826088041	0.574252437619504
0.170395019792412	0.41079693396695
0.699330482860794	0.412654229643594
-0.231824162355902	0.479300598303847
0.50003210919289	0.360075695414752
0.212407159381533	0.371687407748362
-0.421484699869765	0.503530468476102
0.254732676721795	0.380870328011163
0.107578465695176	0.612124339742163
0.599042460819498	0.603391876856562
-0.0181017940136273	0.477810210642273
0.51970513331303	0.763935917518172
0.752456027538614	0.404011948748551
0.16326348408279	0.621034766144017
-0.0631968951851393	0.895359034095248
-0.324092077137344	0.659739781562346
0.412870636727153	0.637889336751811
0.334262877320733	0.668034116140045
0.68391312184854	0.301846365432452
0.662303193745866	0.347268959502492
-0.505710968661084	0.849425627727134
-0.471836527450514	0.46711226255168
-0.0868572480693076	0.318608183861484
0.475887390059575	0.739148668031731
0.634798846472436	0.388705088403509
0.460635239184195	0.583550152797148
0.27611317930914	0.847800723883157
-0.50198505551527	0.332254959302293
0.779008459272388	0.38095068833036
0.18636331929097	0.862702392910492
-0.186853727222581	0.444196086729982
0.311339895487789	0.323790538158362
0.757362829136389	0.741611628180378
-0.0661820474324764	0.622021722144992
0.56963520060786	0.413163961337761
-0.645853121025155	0.59428557956635
0.462782478469766	0.325724613243013
0.0973215990555478	0.300926659951333
-0.883383288019526	0.405073977162779
0.43892622446027	0.364791059263058
-0.479751570481872	0.551684253816238
-0.201871426045009	0.841281222788489
-0.212867934786167	0.796220328842856
-0.010074572189625	0.777824068514464
0.636888019248587	0.636209280207268
0.125073546923746	0.300115499239288
-0.78555862625337	0.376045688481441
-0.0625982393463976	0.40891356621586
-0.805316324517578	0.636235948118576
-0.181863222893997	0.751472202563399
0.415150871006725	0.344954909701549
0.142685486281007	0.503159478877354
0.729847466490977	0.300143512175539
0.0417459067104525	0.428560423530079
0.619835947354063	0.36940770451275
0.692500435660009	0.428689744638721
-0.464287835771792	0.43514427353091
-0.163928912041629	0.668150287713305
-0.180617372309366	0.89232708952807
-0.134891737066931	0.306543419726926
-0.239181742468803	0.552574800230285
0.686272377976664	0.798917306760136
0.430124702062496	0.628126701243932
-0.549890191382385	0.329776362268276
0.089464250045281	0.519226157605948
0.504619095779328	0.61994752206339
0.238274152738583	0.47577564293718
-0.510873684891976	0.82756768112115
0.606307972937942	0.578746895787856
-0.28083652229754	0.627122454024692
0.711164776752436	0.320419849397239
0.432610270685655	0.33540145383805
0.57575404424688	0.864882918961777
0.355121125572826	0.328131755610945
-0.53434960318347	0.693120785648231
0.149245889037901	0.731661061448833
-0.0771120694563969	0.404597409963059
-0.53119604570011	0.566345771827657
-0.075578823952668	0.333095903104669
-0.443842896140112	0.469486006654147
0.630147985821886	0.370335630819933
0.162245864702251	0.357102359168313
-0.374349885630397	0.565237803346298
0.598747714802728	0.303691796384571
-0.345040157375848	0.40370742261586
0.129142947076145	0.672962613566583
0.397684142204577	0.394883791166788
0.6366449502469	0.758716331104875
0.901661814760161	0.444276624510867
0.660750379678552	0.634737311473227
-0.45294140818716	0.532133076208986
-0.588005934405034	0.302918663767242
0.554501026919174	0.56401123429567
0.695097333720843	0.871051462931942
0.36353562272501	0.725570422828636
-0.90293134758886	0.426643368313657
-0.192800612437506	0.340436315800727
0.672120618920386	0.790310352490049
-0.868114666632158	0.306269361710068
0.511382856575591	0.420115758148638
-0.139847920208347	0.826584027607822
0.00520715592420188	0.610609039012154
-0.293376464196089	0.453896241945754
-0.109617455817728	0.784523376171964
-0.531436274791184	0.515319071292797
-0.553050638091368	0.49871521256522
-0.369067395500805	0.30178249845402
-0.14920661663339	0.495423061778661
-0.194550512077004	0.726733386289002
-0.697282740480167	0.688031257203481
0.77058454573833	0.832699106502686
0.0394752365692655	0.753897331976568
-0.248111700182411	0.493932324165103
0.136965369562379	0.325908996206044
0.186190431223906	0.468535110960704
-0.334027249941951	0.647398518808932
0.279878936763431	0.376883480017861
-0.673861940974711	0.77071087379436
-0.677678112625472	0.300139232630636
-0.208622451778604	0.353413718650805
0.744466378076958	0.589178678328427
-0.303121754096731	0.707136869666145
0.637541133816265	0.758279601999278
-0.489067141547587	0.601072322436968
0.761838494616942	0.371988291334332
0.667130343598273	0.355824822336041
0.132362150984143	0.304969294376398
-0.28935479761221	0.570784693443676
0.598883849344588	0.891717712384696
0.789207947512707	0.528956253859072
-0.0344653735059369	0.340296247142276
0.635575772310665	0.675179894421253
-0.0523097366464803	0.779259012234536
-0.122256670490018	0.823374694411846
-0.259605023781139	0.341571176057904
-0.0913579803986847	0.574132315931507
0.0342913672174902	0.335388819242927
-0.93332031087902	0.683720396414797
-0.869996575634255	0.474862495774983
-0.147006500339028	0.575759950012758
-0.381553392050252	0.312220914727901
0.571009391744147	0.850422990345732
-0.804054611453343	0.302287297328041
0.492032337457425	0.481570375721155
0.0704522745375137	0.646089060406524
-0.770757710953173	0.546378952333852
-0.324239794847264	0.578475629482693
-0.843759284013523	0.637251069226195
-0.825903447563288	0.892322453384729
0.160193229665377	0.325909517890724
-0.2126964494442	0.508977669677071
-0.612268631641969	0.613009955021316
-0.861548016071126	0.830059747891512
-0.478327068882112	0.671344282532224
-0.880777077338202	0.825774233779524
0.76099129758641	0.533543992049054
-0.659320839127166	0.427139791838667
0.322954066369	0.41096747075737
0.0838665838690086	0.712857215911729
0.057549956311371	0.6093988603291
-0.17184044505899	0.726921569042788
0.0443516986319028	0.504262208086536
-0.745965923497332	0.63640761641554
-0.239389971443018	0.598782169498847
-0.865634851757262	0.69971715426752
-0.0716022807105176	0.855254539157409
0.248070577490205	0.902513501183153
-0.746053059799133	0.687914242508391
-0.61640069608956	0.70074218343605
-0.182105741981127	0.598080798743269
-0.318296408958715	0.699916437867539
0.341891088784622	0.596888087820134
-0.247991290787097	0.596090061688715
0.933751140256203	0.562568977465767
0.0655948985958614	0.574352240395869
0.167643995550892	0.410453515877047
-0.332710794164138	0.536188973286232
-0.0221179606913918	0.652093755080298
0.22650914053342	0.855198295888993
-0.0415255715447554	0.506874755681052
0.538259882520181	0.320137621478188
0.958563174626603	0.359415145177435
-0.51073329323841	0.440768177696241
0.0973297220446371	0.340249125556021
-0.026649242576115	0.417037429538072
0.209593768858205	0.716666298795064
-0.257202979924647	0.736736589603101
0.0218044419118323	0.464156073180322
-0.139811508161778	0.765125642597607
-0.44269086339429	0.554570083099992
0.110479427349893	0.425301367800779
-0.268704154552409	0.623717337437801
-0.553667613522423	0.389953021673442
-0.901989703828842	0.628287178638184
0.28018848542571	0.3320427723135
-0.240853733295809	0.593434611025623
-0.139734811200936	0.887042517177439
-0.805010356661584	0.867842589275719
-0.0716655308832245	0.435186471919084
-0.446204024148312	0.687697291872903
-0.268436946708313	0.633789312961941
-0.580207938889456	0.736069573339715
-0.188417188564389	0.778704801063262
0.200647380431931	0.56610760487272
-0.442037956267631	0.461390425188858
-0.880822995672938	0.893081718657626
0.428172286409646	0.341875873338626
-0.363457195246851	0.344182048284385
-0.559357409064188	0.552536151294482
0.3680457611957	0.362260883456766
-0.742986229225006	0.494453609719249
0.605596633006579	0.384983363735486
-0.645678108334239	0.398115889955097
-0.0231560714747432	0.332003666225708
-0.666423681734371	0.337125729543189
-0.332067551429965	0.506221120591374
-0.28961155943819	0.810084754173044
-0.00461539444371306	0.476244739882864
-0.0713425653579122	0.39954793993431
-0.58362389929356	0.390207848661251
-0.220104646151389	0.401551050239607
-0.365927600265411	0.674884241981251
-0.574614882203797	0.640379118231198
-0.778628115726848	0.3919565594137
-0.473519175280625	0.444872502963007
-0.358996746591102	0.387501926925495
-0.564792752103077	0.368018935182843
0.156859986164184	0.431795582478071
-0.104842105593066	0.461263825312602
-0.422974468580261	0.418343255657665
0.0682458481274716	0.300245642949149
-0.209251443263391	0.408539051517294
0.195833239758417	0.328684391185017
0.473446660095931	0.324886828554077
-0.642270630533242	0.322823599434141
0.0936124124207623	0.344553185575868
-0.134765752608325	0.383457921426264
0.146097015492229	0.457232594616906
0.157034140106058	0.337723598198629
-0.829302201783495	0.362971338680396
-0.69523383759933	0.344241801814248
0.301665848518729	0.670307647695825
0.680572714688311	0.409467725282691
0.502143104352271	0.327665429696322
-0.448799405332235	0.534718434592719
0.0162009385920858	0.343037052026035
0.681601119973126	0.396610837321444
0.683697776952472	0.636867195465958
-0.889483357384875	0.379943400452997
0.620246508232718	0.310104286279447
-0.721821461496647	0.497887586863404
-0.896581917619501	0.668377799257293
0.246255349325938	0.318382906838394
-0.888493039959213	0.544518205422836
0.168058706628367	0.703184190164104
-0.246521049462796	0.81156367103172
-0.123026587105847	0.645730705631511
-0.81949222345107	0.738602894397344
0.407419311697813	0.636270093599814
-0.284965368287379	0.51863041879732
-0.209996420350285	0.472944550271765
0.22939577000987	0.460098516236523
-0.894203054461108	0.523709767554412
0.432982485234791	0.475425160995263
-0.26140178493055	0.634369775170715
-0.361543512384339	0.441155380281795
-0.834888544268655	0.660263143925678
-0.327779996612733	0.813109745476739
0.580976445513849	0.31504363582226
0.883877778716471	0.477486505313119
-0.52709089599552	0.31894036795127
-0.894644060205767	0.518537290586747
0.0833125714056593	0.834984470255793
0.19017858445181	0.747355844751826
-0.19105513801888	0.448006529396152
-0.857760006470917	0.530764727368015
0.0328662125503592	0.701415553198122
-0.41555950819178	0.626265876483054
-0.247993425953048	0.635990087122219
-0.509829668476394	0.450317389393646
-0.154664616034236	0.614922141489743
-0.891465251777043	0.551410435086926
-0.440675037604701	0.756690490864477
-0.182527332672425	0.425559411475588
-0.196655515766353	0.847452766426165
-0.151518424226354	0.68650159038387
0.462624169478197	0.641347686392972
0.223310923212296	0.613413410539712
0.193817338144974	0.844535554081164
-0.785208791569371	0.324273292765892
-0.269964389120228	0.521226675012155
-0.269964389120228	0.521226675012155
-0.326646215402575	0.357534720668027
-0.326646215402575	0.357534720668027
-0.380140830354274	0.447565361531929
-0.3626975081709	0.533112444656184
-0.335325180091817	0.385229262546508
0.0522272222466958	0.425327402047803
-0.0931863436454024	0.431971479850705
-0.382684391458866	0.487673071549516
-0.350612970956903	0.775028765130788
0.0815297297843103	0.5150549129781
0.116024739359582	0.351724043775493
-0.562771518152413	0.711377686752502
-0.846198997800241	0.520191676197299
-0.648755582535119	0.75868150921453
-0.179313137961145	0.736206712789891
-0.926854298979796	0.417976559384237
0.519912376344453	0.799898912298489
-0.0473292463618932	0.453265741653521
-0.804928563576195	0.329281793654214
-0.109986954622844	0.433674142064749
-0.000788582335545881	0.669818352560677
-0.000788582335545881	0.669818352560677
-0.534571325378442	0.656488618016585
-0.413424020011085	0.540568751614115
0.348256231394492	0.391873535351966
-0.709766391575041	0.338932175165988
-0.706094567689903	0.57136652140839
-0.835375901045273	0.522918064070298
-0.443303596780923	0.776262260384139
-0.0525436410279368	0.391477879000697
-0.455578540489359	0.803761065216151
-0.613156570384763	0.615125863730389
-0.582275318727711	0.694250631568587
-0.434035650963607	0.728560532609319
-0.121538679640555	0.894196356118859
-0.939013700035756	0.676521808143902
-0.587716768942933	0.546459778399259
0.156216977857953	0.609317329526241
-0.838328979668367	0.333239510915973
-0.593588171208328	0.459396297605673
0.130317304874055	0.302494177076198
-0.0335553186238554	0.653443710342485
0.276505349203301	0.471057447614279
0.0323241751046555	0.373451323944181
-0.401217496496629	0.560417655747062
0.190505469131532	0.495728688499394
-0.251755855462858	0.623521628387671
-0.161599209360521	0.800819432092324
-0.782560724032943	0.331849049239498
-0.523426197509498	0.362676422517034
-0.195288612811648	0.541439915925928
-0.0604955722085538	0.814614810810072
0.0488757360095131	0.456415808380916
-0.599331377187576	0.386463261581732
-0.0976634380044403	0.639728682055461
-0.189253878148242	0.837927297014041
-0.785038813941086	0.592103598304503
-0.296676442850687	0.373890922542272
-0.407980091278841	0.366595788765479
-0.0109629906502999	0.75768634751557
-0.163921796171268	0.895940624827896
-0.338512753660122	0.330966759366684
-0.879959402668471	0.659308165770512
-0.295619082041793	0.466092073027695
-0.873764788432641	0.391681914048583
-0.544257078992036	0.344074179700887
0.257689691447014	0.309234899889003
-0.372639031136832	0.52905555455417
-0.264852500558299	0.68746783476197
-0.260827269759108	0.784145645596867
-0.0397234678816352	0.825687548892253
-0.786994241599008	0.529125803913383
-0.315201109594093	0.756456848595937
-0.164598737334849	0.658770883472041
-0.355575170485343	0.429683845839566
-0.118802763815887	0.730942586275337
-0.201229536267786	0.755102347844858
-0.254385516358749	0.584416880520991
0.678234557034665	0.30978966370073
-0.432646659372649	0.341142602579164
-0.531063698355127	0.55450805022917
-0.326690046440874	0.569639584589985
0.178757326846536	0.417446056453125
0.602169068957077	0.324960092067504
0.462105422149472	0.306777545215501
0.660145828979274	0.877606619816735
0.623885277130695	0.57464329491189
0.525918761843694	0.431851993690598
0.439928972039703	0.615264272164766
-0.551065245338693	0.330378983593204
0.921533479565311	0.581313302742652
-0.0503439969318665	0.536749647395065
-0.486178813082679	0.661966193248827
0.730713218886449	0.671958382421389
-0.436495373529464	0.302972425453889
0.738584837591744	0.362704096291418
0.257844089893602	0.407836422186218
-0.241309624884823	0.372463665325309
0.786757788895673	0.434842696562762
0.960179715440914	0.473532710117711
0.453003577465829	0.369985973216386
0.409898563504617	0.317556443011036
0.864761968367403	0.345430575162194
-0.139939178815269	0.427715751747796
0.0823512965680477	0.396777760463315
0.826287599798106	0.427558138787519
0.363132853222266	0.673567868408231
-0.27174772852125	0.402681164702921
-0.308471123506448	0.501987990217445
-0.0612778944556193	0.338533388073853
-0.772218864842293	0.569266210774078
0.0421613869645562	0.561785213834176
0.183431306876764	0.574965067967047
-0.00261353866181413	0.383665841667266
-0.416625186283528	0.724863275545586
0.0201652140175032	0.440705969233316
-0.639627929835553	0.700687183748454
0.200336616233443	0.562309484328291
-0.739089156197355	0.651502705894313
-0.115905876127286	0.343337147136651
-0.290264578539287	0.814551906621217
-0.534587098581798	0.310584789797932
0.217657389497374	0.412660062911085
-0.435295348101665	0.769557367699926
-0.654924327394992	0.371581119108715
0.806110115227524	0.327293152671057
0.12421016059098	0.402472130974191
-0.39294800134286	0.901349607527272
-0.324384756162131	0.535452569863749
-0.471843510351395	0.503292171740754
-0.0709908701836998	0.775141451068745
-0.448012980834157	0.386798891206196
-0.870251992418638	0.335384623547213
-0.25096444758508	0.758929080245587
0.726802673841275	0.415920081753737
-0.579878124128883	0.612156748305811
0.441528393097671	0.422944880956875
-0.0487954745454888	0.412643662258238
-0.16038264733432	0.733946653566394
-0.269827873613103	0.434904815996253
0.607236308680165	0.434550798482631
0.881359532292673	0.70752167204982
-0.814564292553037	0.404996796647076
0.842677411114289	0.876841526948681
0.782869864337888	0.481110453414979
0.51810184586615	0.323833424340046
0.746006089468112	0.521658154970955
0.234763968949539	0.745752661892984
0.780815533349721	0.534122510437235
0.103581233873426	0.500205414448744
0.730093844420087	0.545129858291526
0.484785806239622	0.609504597660415
0.203304036370636	0.457374843047752
0.195401100396247	0.762675157598325
0.317094173605476	0.574075568214283
0.791372757495713	0.368212050008586
-0.193058624379633	0.468747156536676
-0.75684173464057	0.488903358363227
-0.039601283696057	0.422114331247103
-0.117835194705546	0.395236291107129
-0.720629616893886	0.398717602867487
-0.910701664947343	0.765705886341122
-0.123313534296374	0.350699363137191
-0.771039380055797	0.83902764057436
-0.715390508746566	0.335176459652314
-0.689451730136143	0.354030550253025
0.575673268265318	0.876485494972587
-0.636940782329687	0.838628950536821
-0.0453979617641042	0.896396556775626
-0.499287484708709	0.839905746341819
-0.099841902962394	0.892971645951426
-0.513779310143206	0.548999892488325
0.552489489065564	0.911413925489792
-0.799063881584648	0.410914595651482
-0.188255519966811	0.414940467997725
-0.461099154863777	0.493815161726208
-0.266415739225242	0.614148414767283
-0.389484675282671	0.41849622380328
0.908603478650163	0.508781038639292
-0.0110192192900116	0.385686596616926
0.851919048196506	0.79296526961495
-0.260179344475063	0.42970757958559
0.438229348190789	0.579006777036365
0.114199684692199	0.719999698215156
0.891883358922536	0.627643977985475
0.235554100668354	0.338996801549623
-0.390872939230435	0.828192169677174
-0.575032328235191	0.856882117709326
0.638234160699074	0.353682165171597
-0.408515717845582	0.832688801646324
-0.169535873396468	0.327874026433742
0.484481104300591	0.695935183047722
0.20482190846313	0.342605342524042
0.821927263207203	0.660977551123285
-0.253965251317952	0.733730586620296
-0.122396646831302	0.586884964816452
-0.888256164673417	0.694405125820248
0.604963614618142	0.419616069356597
-0.707436527307136	0.373879903419345
-0.583793423256566	0.697261358479683
-0.0839042385458924	0.822068436160852
-0.776465317278249	0.638289486937789
-0.455846513794683	0.468845601249087
0.223383720044841	0.46570454933647
-0.353022529592389	0.745259208721775
0.216917576379018	0.901227841589653
-0.0366387426042517	0.384319259177492
-0.0465463560047287	0.302609160343295
0.634628132626271	0.89630252739211
-0.28184581141607	0.340356100028162
-0.470295081255482	0.746951590185466
-0.787922189185068	0.320016951830191
-0.395832692914621	0.43807667854262
-0.199750829370914	0.504330438756438
0.673789176571013	0.314241149596519
0.629052900365945	0.745173494956383
0.58803459920451	0.716943988844821
0.803438888312837	0.310346180166265
-0.853857359505018	0.525222543339268
-0.837750615537415	0.391792296684067
0.824565469118876	0.303575855506425
-0.0434135890018021	0.620481748172379
0.453567436844739	0.629851486935957
-0.142516779561961	0.445343788593575
-0.740710428337652	0.689444116962819
-0.114308221859436	0.415233613271217
0.414010807021452	0.798000396159525
-0.436205696823782	0.346477113369819
-0.192459343014182	0.759922924113713
-0.318150458185255	0.526686059891239
-0.243898180111192	0.439748994501903
-0.51318784518444	0.554130079708707
-0.464991421279502	0.463321857262192
-0.835490728666198	0.342969118462478
-0.786968402389415	0.465768560787913
-0.893649189522332	0.508429937553254
-0.278406284223482	0.617952050443575
-0.336284489447733	0.442590609121644
-0.895491240556826	0.54661062448218
-0.430813117989188	0.397721015881136
-0.621577656360231	0.426557705553427
0.621622135513867	0.370670691038143
-0.132305165916575	0.502259525473358
-0.0515328829495796	0.362136581209429
-0.307390461723429	0.437775362050141
-0.65756303857902	0.629056793719181
-0.912985716798291	0.467667753842346
-0.686960367988057	0.452311603420627
0.145627127234673	0.526535374296529
-0.34759267122107	0.631452209894163
-0.883790438755503	0.589085464586186
0.109761402968701	0.438199315320171
0.0332086947378272	0.687852539658771
-0.586067995518491	0.421974569196999
-0.2496903283252	0.322991693510587
-0.373123466388567	0.34457424442029
-0.774598135892415	0.479777503602191
0.103691781369156	0.412906036125705
-0.491323259767857	0.458336264973195
-0.437976005348832	0.512666437921824
-0.851019727575377	0.612234515224278
-0.225392705458553	0.791567617698708
-0.131542669518977	0.383933798709828
-0.649995402973225	0.468526749173152
0.716179519579614	0.376345445087519
0.207790183537244	0.367785064879421
0.739795009740532	0.4192398926295
0.824575480887211	0.651432634088178
0.00448441464634627	0.493958328642945
-0.414889641395847	0.638759986065672
-0.240856891441039	0.326990088439304
-0.416211352845792	0.307455290222196
-0.0327729744138349	0.922519530175998
-0.0635986593988861	0.797482103348859
-0.280588673953708	0.566459610499001
-0.0658519249347035	0.376456884540847
-0.230086554077231	0.748476050488958
-0.770937458668043	0.554174783981466
-0.0508493589427215	0.416734758106035
-0.587434976909365	0.395664217956567
0.707435422897142	0.397816655735242
-0.21651877301795	0.800931438161238
-0.0411273839058372	0.556713383334687
-0.241130766072503	0.444110939987461
-0.27507632743308	0.740382583131026
-0.587967111075518	0.323101974699979
-0.198516369858278	0.39944071072248
-0.0722605784180933	0.673377226722216
-0.00645272459194501	0.663668737750209
-0.155715975068876	0.382983767667524
-0.407282391331266	0.679480977205285
-0.196709183048282	0.358703984616439
-0.749001031761024	0.407903163996288
0.834379360229805	0.651313585848389
0.663123175644587	0.38420876022541
-0.112903268597836	0.509644119835616
0.0835160844107525	0.4994456834481
0.724809425989574	0.321033155165505
-0.714177290027297	0.418168597706485
-0.728469124178241	0.646160724573307
-0.25966540935899	0.699637849906101
-0.502418054792101	0.386961951754102
-0.104497446835624	0.420194820393945
-0.300465986830316	0.41102880874429
-0.430872933874649	0.501238492453045
-0.491554689812054	0.60769614503119
-0.296920705842541	0.444006495548659
-0.695404797702766	0.398488961949278
-0.100602396910065	0.583853985759627
0.357823459553982	0.301281527918365
-0.776817432321916	0.632334373480583
0.736390440018729	0.349068017230517
0.881640466940508	0.430356100927375
-0.373241536143303	0.510434098777234
-0.0976164492696744	0.92462537689244
-0.521615856564783	0.483978257674784
0.130852668666832	0.391796630529822
0.441994436872625	0.455978878644948
0.769521204098401	0.457669990122573
-0.603379557034137	0.419113098160284
0.0984567769745553	0.556280178609441
0.0239848558086592	0.425433984033999
0.300334015764076	0.501478860593494
-0.879014056406629	0.449997642466282
-0.699665894875192	0.756175231532439
-0.463875372750594	0.549738366087943
-0.0850906694143405	0.322755545470965
0.452275992721169	0.394302871342318
-0.0658570006331254	0.89530302602077
-0.490967192861914	0.75518589323674
0.143461717411037	0.505628418176604
-0.115835055507609	0.470804996285934
0.264836613468131	0.350588240429949
0.133537635261531	0.465486103314198
-0.000450291620409606	0.483891716823067
-0.378399365561991	0.415548265027875
-0.145912980444738	0.360433875153985
-0.513157186129631	0.428364204519622
-0.122964909725756	0.319019911142477
-0.160911431046089	0.625696677316033
-0.407528342303082	0.442803735866428
-0.193346445475887	0.483109050417526
-0.110550379815493	0.405513952232793
0.169635601111706	0.575253044562769
0.740471732882044	0.703677186951452
-0.171746777532479	0.360076702673742
0.153095197777595	0.317981337910275
-0.414832956242872	0.47577298566657
-0.0992437149779791	0.78392385465497
0.0751587405095227	0.39901644866313
-0.159860903442708	0.397753866781001
-0.596878563251466	0.635947850383758
-0.583603224589149	0.399313440290525
0.880651895977435	0.38355418472759
0.732037941876802	0.319504939157234
0.817332784465468	0.587242095956731
-0.408475788024467	0.363784533353218
-0.229453824090566	0.804247572632792
-0.302458264544303	0.662373515247466
0.754707196990594	0.36345790499403
0.309241461990215	0.56762064265934
-0.140541040480561	0.82939517122884
-0.848298326188058	0.387676595138017
0.0578125211492356	0.552367557716449
0.250317210257034	0.375168031757227
0.450148019698296	0.50168928609166
-0.776593026956288	0.376600203171662
0.155448782589037	0.342201977025405
-0.266039210971125	0.328295393243434
-0.589936175821421	0.303249210111221
-0.235064524114911	0.351710216649909
-0.778059723680864	0.372439290847087
-0.721737345580065	0.379500132613443
-0.339930477191142	0.331374034063741
-0.607206325614563	0.314968834876298
-0.250877928711892	0.505026256825215
-0.228268397129365	0.653053851056531
0.247827245426744	0.525323033006989
-0.520353117547372	0.408321281408553
-0.619840466926798	0.485715727923064
-0.534419352411522	0.315381041498078
-0.482535438340833	0.366615052767497
0.029046833481406	0.306563574865605
-0.229460512668332	0.302589678573683
-0.695778999698665	0.387212577015998
-0.578661668682521	0.441115927019735
-0.34130659886173	0.590530816394858
-0.66212221255642	0.739615980860629
-0.651830364553941	0.444943533919243
-0.621688205804045	0.479794245887519
-0.527654860372338	0.434907378937323
-0.715715557892198	0.478396306442675
-0.795841000161041	0.503437801909232
-0.177314006108494	0.357805443438238
-0.428495215036122	0.56362886244087
-0.688783220625941	0.387178203130604
-0.546591010613292	0.785821253182988
0.581858067565723	0.589253785870524
-0.329548104176084	0.633067690174491
-0.107884318528322	0.610713434912017
-0.309600464164117	0.637424730279814
0.176768255716517	0.445532434465919
0.50738747652644	0.763468750278738
-0.100570619298194	0.357516817867422
0.160627423878716	0.447283360063893
-0.113702129430822	0.335808805643292
-0.786394045759074	0.50575369764191
-0.30661101666339	0.424383969974398
0.0518283808857	0.441769039010903
-0.227233210699833	0.425405574755182
0.757188128601149	0.654229110861952
0.109172740242139	0.399167331828981
-0.262361314499677	0.516873388331782
0.695526767142116	0.355372553050549
0.0443378021957479	0.351162596538438
-0.901844124914188	0.73392408317666
-0.367077714579319	0.838322012825116
-0.0229052688930202	0.798365381814442
-0.511867467051473	0.67089391175677
-0.690248165593869	0.733317783134006
-0.422015112700026	0.744000408586782
-0.261562794330202	0.529212907041509
-0.359831655214014	0.513038722585428
-0.739671838729829	0.64986432075831
-0.563212122273684	0.400760232414348
0.762169540726666	0.587542852384427
-0.838397936155973	0.321368997090775
-0.491353804125169	0.775530711080359
-0.828595931549217	0.561774447721485
-0.921688629890011	0.814491447402549
-0.904612505346601	0.53804719715875
-0.523673801531497	0.858154737467199
-0.393587977525257	0.33154211940148
-0.209281273201022	0.340295449644609
-0.174154475596937	0.650552316110647
-0.841804884685374	0.775809567217661
-0.365355459292816	0.70131446480723
-0.51951177150313	0.434122427837688
0.1843077727295	0.309254137545569
-0.138106643360565	0.754019351607852
-0.685367598903329	0.426208309789158
-0.824681993619641	0.702467002209674
-0.24576630181257	0.645545837597273
-0.504246445471434	0.480675027162164
-0.853108191197592	0.659062263570395
-0.876293321758713	0.56353905385707
-0.419011444960171	0.481760501135068
-0.967633775017016	0.878586470893197
-0.927976221328249	0.488974174736732
-0.659226131926932	0.490203988064935
-0.737113625452159	0.36289690504102
-0.790536795154828	0.543298319381803
0.713143759846899	0.402659325952538
0.932928113139019	0.542190165000422
0.282797211788144	0.363817169191653
-0.291966434704202	0.482804842790716
-0.375187927124889	0.788255234506645
-0.426282034971961	0.59377258719139
-0.858371721428814	0.487882917458373
-0.43717837966399	0.752232962483376
-0.942893345963235	0.774699930225508
-0.664548727937903	0.795147421575525
-0.887013758582262	0.649059431209014
-0.43749239462356	0.855498679025258
-0.440102287807234	0.51627009141692
-0.286447365535219	0.818081462749987
0.396874567518217	0.347303639325559
0.238026022734954	0.799633362465747
-0.26863726556207	0.592383113077212
-0.487519801334571	0.338122964950375
-0.230785166615585	0.799978963810456
-0.746507060454871	0.558476365274993
-0.373918916056481	0.863728599248629
-0.961500831738866	0.783994853396454
0.438846149579389	0.756768503204661
-0.880537648869932	0.872651660747408
0.0653498004197086	0.30770835642776
0.113978304133039	0.510287433683513
-0.760056846172254	0.559253595618883
0.532601858933175	0.346918688945291
-0.392765018567012	0.568480172113292
-0.556534151808888	0.465619152999343
-0.687210006685636	0.718567551494998
-0.393833754006852	0.310823375417425
-0.262895225922279	0.441216496226618
-0.263301332526551	0.499006647489666
-0.823156384299149	0.465014085101495
0.439860336134664	0.695609720313045
0.0862772772557824	0.313604989975401
-0.6217845538504	0.476382105946382
-0.508175217814895	0.40085146986399
-0.796356384653925	0.417969496342099
-0.829833440369252	0.461121712738845
-0.700038478534472	0.685746292217145
-0.869559310527886	0.358026916941693
-0.870420968292174	0.422081701942998
-0.935605582851444	0.552009987471094
-0.444938269019518	0.384244032366239
-0.760462949879979	0.314969064079002
-0.197327783549655	0.786825659320672
0.827572903743004	0.396010071397149
-0.289977536317595	0.438220240313476
0.0845576881999837	0.359372336503209
-0.417150859705723	0.582668398433702
-0.228704745688754	0.632378858477701
-0.633744311487162	0.772725018541539
-0.431716627902657	0.654764124798003
-0.105215465179826	0.355385377359528
-0.517101799625485	0.436482099729639
-0.624465815807373	0.874396183820921
0.938467773139404	0.567714029535334
-0.078431868007296	0.824898685726188
-0.670731319398558	0.741771246771748
-0.357012440431121	0.882805886771267
-0.708579054903519	0.586871215464164
0.273075713722476	0.364904991949926
-0.70049053939878	0.431461783103958
0.331594805100681	0.451592063364322
-0.25237486452826	0.819601936557827
0.520736668173833	0.474116372131704
-0.14136441524343	0.370217846475865
-0.331384039307383	0.32184142968493
-0.881302422896541	0.69054535427871
-0.41865334811074	0.785421659848073
-0.824944194735809	0.398888204647958
-0.777731838051646	0.313516916251281
-0.672069507170334	0.603278686829504
-0.928431425897429	0.322429319726322
-0.500384188676846	0.78300281077745
-0.704401644269876	0.556968120525776
-0.548261872700429	0.55624980330241
-0.47123324361217	0.672845376912757
-0.425242898728446	0.737234053895207
-0.778908217873433	0.748642856766033
-0.81256117854863	0.531864284154562
-0.425980219837222	0.467668395253691
-0.41166693961127	0.386336773886554
-0.589986038915795	0.320811862007945
-0.649373824399686	0.303888991715104
-0.141824591692449	0.744991532734107
-0.356016760799641	0.377465083811241
-0.61186305519525	0.320992826896235
-0.360492711863364	0.571371110508355
-0.817235009757844	0.496012251380325
-0.589067321932033	0.452538570270082
-0.777020959890869	0.300838524867873
-0.779593364467299	0.32941356974556
-0.930847518589568	0.515905905729938
-0.732585146516297	0.418383837003423
-0.886241763023149	0.347598084453995
-0.891875459324583	0.653929332299113
-0.0598766681833375	0.635863489809825
-0.327298748591884	0.344118892234701
0.014958537626269	0.451307661058615
0.374547891501871	0.479093832528664
0.284545982797299	0.358114034326069
-0.252072317429944	0.533765868798417
0.445513043807601	0.464142652622902
-0.285343179428991	0.561428872953728
-0.278862223773107	0.648982903253066
-0.416999197594423	0.796843694481748
-0.0891461998181981	0.47925422167529
-0.102234583843155	0.573533965513639
-0.455716567619811	0.465929595348157
0.540415637687369	0.682180571805772
-0.482715474800701	0.576735677194242
-0.87037272143532	0.66739386014181
-0.718483505250316	0.388702953869452
-0.769956154451489	0.380095642374914
-0.694187930369339	0.53114910498126
-0.806773361577828	0.41643842348353
0.200764997175511	0.602246225436327
-0.892133381729325	0.632897154552202
-0.15201472219019	0.348688801935896
-0.309236700673426	0.489457974099887
-0.738401730454111	0.495240230371495
-0.540760370762279	0.32298529052239
-0.48015144871547	0.40097173802288
-0.192517989423025	0.659253262833864
0.281413118966453	0.745961733069114
0.625630518550082	0.332212480632644
-0.858152253484772	0.838244592461593
-0.0882939669851403	0.46928794053506
-0.217656767631744	0.67260277804164
-0.316762132760645	0.76634329841962
-0.397244090237853	0.360141927115355
-0.354879397356361	0.500051686147568
-0.778800601675853	0.532137075733627
-0.435348066513105	0.67566732090449
-0.702236845992904	0.400427706032778
-0.0476958277855686	0.338597700395326
-0.477244367270267	0.380120165294393
-0.467264259848434	0.33838571324411
0.784811204725409	0.330830961139035
-0.170148051319137	0.304928993203336
-0.907366767544551	0.32686333579039
-0.784769844280221	0.341460582003533
-0.390869014023474	0.424721840817342
-0.715107696459774	0.341322302165403
-0.554293445080518	0.522316060582256
-0.858612324045554	0.391867177826033
-0.845562753047959	0.368009981802052
-0.929407960686549	0.496976355392163
-0.378502285644648	0.577333838140733
-0.15432469014973	0.680972841137359
0.313558753279478	0.67913558312028
-0.262048976382691	0.453849887683925
-0.703935696881361	0.451073422264869
0.0440493642609631	0.442570193708542
0.00619417297783126	0.482121468151223
-0.572088295532572	0.320100587118483
-0.29207504092041	0.885018112880267
0.00340124759053689	0.34725637373847
0.571685521121788	0.594894619818664
-0.26150434198945	0.55783416085401
-0.463678166852178	0.552835075535372
-0.860146090744679	0.871381471446523
-0.645488039374908	0.651807629047189
-0.0452399152584485	0.582332362157401
-0.779360653316723	0.565223776192645
-0.32203971920243	0.328629179758163
-0.89646484828363	0.561340131821793
0.635118781455264	0.331754553671674
-0.477861221160648	0.601492768976724
-0.700359903444833	0.357310627760773
-0.777866263707667	0.349861234731538
-0.418754918521752	0.56421838644212
-0.872967687966962	0.478585205458634
-0.734972165736332	0.514233463536289
-0.218029890022392	0.369559687929158
0.697964791726106	0.380280608817865
0.460173019416605	0.318475951807218
-0.238003586266829	0.725128558006443
0.735623484678977	0.539419467117499
-0.581395845629553	0.47145005418007
-0.510271310525553	0.537197124950682
-0.917080090518659	0.584332484381285
-0.778783103105979	0.395637581792811
-0.558254495996929	0.582196731715239
-0.00547286128520836	0.672783322969357
-0.850389170838516	0.527439441566147
-0.530458181090197	0.662125898766147
-0.253510117463237	0.639392285826887
-0.234273564150049	0.70532916726566
-0.664552759394292	0.437654756827513
-0.716873370135607	0.870065960425682
-0.333400522618848	0.371734305256698
-0.933030153799194	0.45647272472656
-0.363256080096466	0.780868084075627
-0.755445635181571	0.347385116612502
0.0581460064520038	0.35963607389946
-0.820217694815434	0.52150034264829
-0.584123318594464	0.367536345223211
-0.519795706886797	0.582368257121204
-0.560701133059832	0.543728144977468
-0.640007802612049	0.451965958345816
-0.837361248318097	0.401292737536299
-0.796461083794917	0.315856866038777
-0.766116500624626	0.344988113253552
-0.0129522371155316	0.652923463341279
-0.619699075221252	0.464750239032333
-0.00685369583497915	0.418473479490284
0.656328818756615	0.356202414860632
0.262817936196635	0.445685271280722
0.204964969177287	0.400770822246955
0.378535679641953	0.35558457567691
0.0909276261265931	0.398232393528476
0.70204562781606	0.472749604228325
-0.636480231675585	0.304683143504742
0.0465110039516364	0.502955066912812
-0.324305953155663	0.454580198737642
-0.161204944598239	0.31072990169379
0.457277267938398	0.584508662969
0.234762940862825	0.398002695162723
-0.34926911681386	0.813479830554508
0.0996969221906616	0.741813508940953
-0.398058254212819	0.362160960020454
-0.469456453561283	0.805131870321895
-0.436888182332891	0.875551462506659
0.529173127909192	0.773889762949319
-0.166398658298036	0.405587272523953
-0.848927818771992	0.667300975448411
-0.783501116452334	0.310692626103155
-0.542814896044129	0.53798854067973
-0.870705635791749	0.409794189594006
0.646426137967888	0.373151494139194
-0.200075195758782	0.315322191468472
-0.157012069866032	0.447188838934185
0.0735272531148544	0.467319838502161
-0.166481595196122	0.521564021674506
-0.35586424312505	0.324583746696968
-0.890683147044101	0.689891694749816
-0.405126967033003	0.725596422493513
-0.155120240214409	0.37684524197742
-0.549837540374039	0.353753156127474
-0.430233832508696	0.713676860647263
-0.135171589248028	0.345605280740514
-0.0371902215258299	0.824287701062431
-0.507638186385489	0.420208213663497
-0.39367302090448	0.310836300558821
0.186731594240978	0.352102051845694
-0.626783577222675	0.664114937621991
-0.389518056939134	0.446823307949004
-0.177714456629176	0.530289958478736
-0.41278905600237	0.541168849517465
-0.0624679502833852	0.478098187674077
-0.926171702656915	0.413140338294373
-0.715641897555275	0.305728227645113
-0.69057521857692	0.561407483555577
-0.705361614495013	0.757227006991062
-0.639249518542545	0.456001845185543
-0.894557107171101	0.571464764257979
-0.0452917444280886	0.340977398016344
-0.766039327840634	0.355780237180652
-0.91172927598773	0.34700048930791
-0.85985748193494	0.407170863063842
-0.224071188533989	0.41887310357564
-0.0639850072570946	0.342266663629342
-0.139598602326399	0.443859555027086
-0.173731281713366	0.370323477381408
-0.211450580230748	0.350108695748429
-0.729071368417298	0.416575253252733
-0.862981164426979	0.356824998009536
0.552088832471612	0.486607262504542
-0.283018484948765	0.448465212066851
-0.0913336612986107	0.53615637474071
0.310182917636781	0.655727131834779
-0.0998778305516384	0.850508599965472
-0.250273045414694	0.369072014887506
-0.322703449834328	0.893010766101545
-0.298597550895341	0.60357844769463
-0.172984836745738	0.318133512700658
-0.209971263078849	0.868143439761481
0.708251357703691	0.497531749704565
-0.452871533448412	0.420886100722564
0.111303778141541	0.531258951123543
-0.467834361676741	0.81426144696627
-0.00278965154289812	0.491196035212746
0.565654336930548	0.730886823958948
-0.580093777224769	0.451069448652796
-0.293484868755276	0.47040348782359
-0.526715880131909	0.582181612802646
-0.0267562879739012	0.379323303194633
0.204564986124219	0.410745921139399
0.591008347259003	0.418195793407869
-0.585696691540758	0.368266609104151
0.0066570230376745	0.432593607671933
-0.772300666974464	0.375136985309837
-0.268652810490034	0.519607401090692
-0.810826098755661	0.313484114766069
-0.52860045103671	0.395930125206364
0.769891845369647	0.435422810944934
-0.378952183949092	0.544472351847856
-0.611589035817046	0.374100417780973
0.355719818987209	0.710921133263105
-0.649968947757377	0.312909379600364
-0.444589559238977	0.363119643486906
-0.799118003676591	0.52196464831755
-0.897863738414541	0.334281020074278
-0.917174434222297	0.573526849189187
-0.908586753021932	0.687234324458147
-0.866852327135254	0.465407753489346
-0.563433969925184	0.365511837454547
-0.681476566042656	0.495799014631328
0.168896603440951	0.444854606981299
0.163444585363492	0.495637482145075
0.0262223694366664	0.559664316871761
-0.524280302892799	0.588518666192693
-0.110689351922845	0.341858475539996
-0.91191372439133	0.629408947908739
-0.245368889873009	0.568548193951343
-0.0550207670922753	0.366974968527204
-0.730358451986598	0.314480008438847
-0.879064290154407	0.421627097498469
0.194401796445061	0.398058908008989
0.00414782851290119	0.66651870525395
-0.741232624184145	0.372011266743855
-0.277259462374755	0.438972748729685
-0.524319370553976	0.397905932306872
0.0399293672666144	0.700320570881776
-0.23482848421474	0.502138287248243
-0.646504009495248	0.537866183743977
-0.13566813334939	0.316634884233677
-0.328387386444336	0.342427613985854
-0.296950678584193	0.551419086081179
-0.527339726846075	0.32214523491325
-0.230133194976168	0.345905887239421
-0.04901107866575	0.42752655670692
0.371130996815869	0.433484248880979
-0.480204584246304	0.737631224538302
-0.291566545322498	0.514921348425522
-0.624341030157293	0.623469812660747
0.373811631066471	0.533065446671533
-0.826560128952784	0.388836109365012
-0.572943250853381	0.720942609231736
0.339266548820724	0.661468210644164
-0.310673856012081	0.481256633475917
-0.953907827541762	0.713406871364924
-0.83137937383821	0.746912514075494
-0.716248532250613	0.626698282438849
-0.823347654783579	0.519218825627037
-0.896078444597823	0.561162290652896
-0.735251741325763	0.432505529374954
-0.815778036234387	0.586964340204951
-0.85882235962304	0.727561286460521
-0.388841708145603	0.528085895534549
-0.581021852173187	0.716773003461378
0.777183613161397	0.46820106250459
-0.226555044105349	0.744409233476435
-0.342860796819866	0.301346831616599
-0.331136473961615	0.681136518080098
-0.44326811437271	0.742740784491269
-0.815087172998207	0.451262549428981
-0.504196959910082	0.540123449525479
-0.859614868928278	0.500841903445512
-0.608278327660995	0.452074181036808
-0.199679417852509	0.453135079425596
-0.481367948356405	0.418451995541611
-0.209405557787093	0.397712771609883
0.0386344701463761	0.383528227577402
-0.0499424861401615	0.536683946598436
-0.277180330908656	0.496295482437056
-0.714167646788297	0.414891821411506
-0.848481752212469	0.412956256339746
0.378744586708004	0.529925702494403
-0.216836252592111	0.545590101748207
-0.0804226069427253	0.438983750490451
0.607434281925423	0.379949463774795
-0.0212006205378734	0.618284384661688
-0.782408164758134	0.847773631172194
-0.5013760419066	0.396587596682186
-0.050053438088833	0.516991266726177
0.595727180553234	0.460090070658001
0.228533446556755	0.845210380732037
-0.457300872125028	0.530431738170112
0.349776096319563	0.535780513943891
-0.477908658364144	0.570320459316206
-0.722663066977992	0.752381281579931
-0.858864971513512	0.809642860652772
-0.731108448776132	0.384778690307686
-0.244786672007421	0.474713877196915
-0.071776107838233	0.378631631789699
-0.705115476702539	0.389929082088545
-0.8268915661329	0.6032182411482
-0.125321091050413	0.35299228727953
-0.0897058113513685	0.688737633486678
0.308013684934964	0.697762811788639
0.471290028610062	0.435691298412897
-0.441901608045605	0.306744638622255
0.411742775450707	0.481608123451492
0.747610146559354	0.539865019170253
0.459777531195523	0.589810952847516
-0.224170352793844	0.505197841782545
-0.764016699973811	0.629006739446703
-0.669922414666875	0.52814996503526
-0.376903720060367	0.315468975540194
-0.904770295559342	0.443483911510845
-0.203916012933695	0.343033261216381
-0.0886936771246728	0.337513803132261
