# Supplementary material for: Diversity of spatiotemporal coding reveals specialized visual processing streams in the mouse cortex
Source: Nat Commun. 2022 Jun 6;13:3249. doi: 10.1038/s41467-022-29656-z (PMC9170684; doi:10.1038/s41467-022-29656-z)
Supplement: Supplementary file 7 — Source Data [file 41467_2022_29656_MOESM7_ESM.zip › source data/Figure3H_AL.txt]

peakSpeed
0.898398466013029
5.75016238064738
1.6037543426032
0.52620202026196
3.85396247555794
3.65661296911179
12.0055162962027
10.8469253666412
15.3818411476932
0.423589520106495
2.13223880082939
49.9999999999433
8.44742253094636
2.52808257492685
7.10543243842635
9.44688128765602
6.53502041532445
2.71318323100033
5.40855636894677
10.6508125437609
5.70060976587693
49.9999999999427
0.995882692668694
5.24614574671599
3.03971122002441
0.606076041438751
4.02545452044397
7.33314138207997
1.01839174461851
9.84993559537214
0.51123825957614
0.219566021222346
1.29436572531663
3.29398072664212
1.40556147655343
3.39284794987595
5.69599839613025
2.62452721396288
0.682383043482673
3.32081127277334
3.74512850543853
5.05448458989134
3.96244910371179
0.450858259905686
1.99308142464507
6.61822045506303
4.91645071205367
1.55196815205079
0.613213279635009
3.33395863892757
2.39572811903547
5.15146497969944
6.86222401207577
12.2651015662747
2.73013377752223
4.81932316656864
0.261746464814449
1.74693179570976
5.76250780898253
4.46158336730204
1.84590005528401
1.38010349234945
4.00817191426183
5.63907383982187
0.21914996550997
7.00236193166193
1.40943435420454
1.27018912167649
3.80682967589346
1.78999259129854
6.28357644873669
1.76477195521809
3.12489226516389
4.06415123141266
3.21926045871733
10.5601668922308
7.30392809783082
1.56303824971122
0.907473315362006
5.84918055054628
2.74867494587206
8.0676158177242
1.63765320501848
0.829155377128688
6.39548569756922
5.01769368045685
1.4469158031102
1.27046805783122
3.09611103602152
1.46910929928263
7.40589055513366
0.0976562500000111
3.47897513431778
1.23861522019628
8.3807704559335
2.67390227372851
9.28846710251008
2.94339176309551
1.36420498711904
48.5417506910299
2.89664609888755
1.58141219327275
1.49381197085327
8.04066238810183
7.3438515200084
1.0705899110674
18.9438526530633
1.07376157680387
6.81918860125062
0.443855174627577
3.71127659257014
2.7706441914225
0.572695192396375
3.91946621524926
7.71715316052432
0.944569883738507
1.142524783177
3.57414499496225
2.62489542019688
8.51394136031577
6.05802360701072
7.84621541681392
1.33025808286233
7.06814039907144
1.09604087769512
1.69334116367461
0.574650701345759
20.3527042216613
3.78892714595436
0.997883926068647
2.45511694926207
7.72465054606109
0.124304333126222
8.6913069063578
11.6765891167173
0.0976562500000117
1.02352660892109
4.73639482399898
2.27211344794716
0.44198044797439
9.52437811499875
11.2173138694455
8.54369682361259
0.766998110410712
6.94263584512202
8.5894815628244
9.85121797582876
15.8970991284998
13.3191859676322
0.385733368458325
8.45795011972869
0.0976562500000112
7.64534792364121
5.61201812831151
14.1704590790108
11.6598933314299
14.8355756841858
8.49889725592062
6.75855585402055
5.90737245838815
0.923156134327841
0.906610138075017
5.10992843864874
6.23619423982299
10.0559930485111
8.51005416111927
0.400555747088618
5.88575769078401
7.67701727584418
13.4260225129031
14.6678460468783
0.58075002321327
12.9498277735826
0.0976562500000115
13.3636924262272
7.86407848084392
12.0417606618188
9.18161410539896
9.5080532886872
0.761705773654373
6.60349611145255
9.70833891997729
12.1826747624719
12.3455908136837
0.575075193280034
4.37063599818612
5.30684420606199
1.66975872400187
7.74448039163859
8.39076193900913
6.07984335614214
7.49065141429209
16.201993427316
5.79123169446893
0.435313032512764
6.55670119081598
16.1703520951363
9.32738306636335
4.3399999212338
1.90324819905664
9.68251172272085
14.7900200981633
0.0976562500000147
7.14378919886703
1.57582874997854
2.53628314937973
1.32364276428376
0.106932859212311
8.198342567378
8.97608010507043
3.90500350206301
8.8146666209023
4.82798998621754
7.484660119088
8.61257757225472
10.1674643127439
11.2182979355681
7.95774329323099
1.44143691612313
27.3309852245835
9.81213969760525
5.63137106018924
4.02854870091388
0.417460708090274
0.313786620900038
1.21962647554074
0.446291869305351
6.07376028375566
0.684144880953467
1.99881895321588
1.09099083920752
1.49070650689799
0.889659857310667
1.71548319406453
4.78011631259256
1.39290088505129
2.88648363407209
1.31684755621562
1.25951539315748
1.36155644502907
2.30873426698409
11.9650745885207
3.5108798773835
6.52937328147831
6.05841514749119
8.00291893395591
31.2232985793921
3.64099562878473
8.04536819907859
7.30293588824076
0.571457327702491
0.598937734639883
4.32082047759512
11.9357421288842
6.09712423821204
0.736653834802395
4.57026316462871
6.25987469348749
2.39720906977148
15.3417704825968
11.2469343016715
5.66767348199112
6.20906908002073
14.363028564952
10.1092274161689
2.31838342457751
1.92575984916503
2.59787362889275
5.7623646276679
1.59748396280874
7.7059855320155
3.84444043666844
1.31145194303244
6.05681357829402
1.4155467832901
12.0273280851537
6.93607015326845
5.27577701230511
4.20924897401922
11.1453414190887
4.93855337844281
31.5517512279276
14.1523183615019
18.8306119290232
2.62229244549159
5.7856408673919
2.11118971594322
6.01283375012971
3.75049903707761
6.17910762042483
3.58271631271092
0.36531037948602
15.0387903189967
3.36358052731673
0.0976562500000111
4.00102398589236
1.75370655482523
1.75843523862726
0.230226846474514
4.16733520547152
10.4265138088014
1.83507062924867
3.33740030887597
6.72740032789711
7.34812838579192
13.1824116722654
3.68649634121919
3.78556249531389
6.1537400596386
9.20279403733802
2.1184921461294
25.6741331709875
19.8928775701412
5.89379879437205
0.926336258380012
6.24408763184065
10.9914542154076
5.17576742477394
4.87374208667737
1.86237817703506
0.779693201975055
0.735043553058383
1.30548795388099
5.30741618302822
8.47329296717047
9.5536553047871
0.0976562500000118
1.9323914475978
1.30091703699466
4.83673662076601
4.68059666461029
1.25254546211822
4.86785106364247
9.48092751745666
20.5619087922647
1.51217910425909
5.44448217973203
5.12292628775797
8.94989017935317
1.22756475001974
1.50563488310272
4.02234177752391
7.39583539059816
5.43528809797586
9.4676763441786
5.00407889766965
8.41634574819188
0.11749907160042
5.6374853074115
14.1597285430476
8.67975308240297
13.1509658343405
14.3389303496922
4.36748421678834
4.85797317087473
15.3359388950655
21.3004354151748
9.29736416252802
21.1952969219445
4.59599738957005
6.08397778135743
0.886325544928614
4.90764897233727
0.529581231353305
0.453592276366221
3.00841752766927
7.42453570083237
17.7670727008309
8.05752295729932
11.5064777880548
3.19653945845163
0.320371311565768
9.64618470129193
4.43810018181588
30.2218312572825
9.20073430999223
49.9999999999441
14.9212037479749
3.11167407023627
2.62492286633246
1.2590908417127
2.38964410317005
6.27170028916835
0.88808387459685
15.7682073596535
0.464513294508273
11.4253383418685
1.85283412046938
5.90141228384765
0.0976562500000118
8.21443405515765
38.9328011818621
9.40665689984931
6.7927986337514
1.55884942226653
8.71489853925288
11.9472758788345
30.6825192984836
0.751395612210181
0.3687121272855
0.46088068489472
3.16638973229684
0.188428254016692
0.654701144765525
10.7906841900364
0.0976562500000111
