# Supplementary material for: Diversity of spatiotemporal coding reveals specialized visual processing streams in the mouse cortex
Source: Nat Commun. 2022 Jun 6;13:3249. doi: 10.1038/s41467-022-29656-z (PMC9170684; doi:10.1038/s41467-022-29656-z)
Supplement: Supplementary file 7 — Source Data [file 41467_2022_29656_MOESM7_ESM.zip › source data/Figure S5C left_AM.txt]

lcSF
NaN
0.0541915054515451
0.0504119711218997
NaN
0.0634883280510622
0.0436664235237505
0.0937942281960858
0.0224661505939079
0.112577923615144
NaN
NaN
NaN
0.075727819895512
0.0577227435375974
0.0733361851517749
NaN
NaN
NaN
0.0398747166661454
NaN
NaN
0.04512828071961
0.0223049119587099
0.0230248362553228
0.0532121386012113
NaN
0.0431990497594937
0.0396781040788436
0.0865997183016804
NaN
0.0666169529258612
0.0591289158928803
0.0393965675427934
0.0410121402963886
NaN
NaN
0.058611871615889
NaN
NaN
0.2262741382469
NaN
NaN
0.0447315477383755
NaN
NaN
0.0368541420211011
NaN
NaN
NaN
NaN
0.0309287892120767
NaN
NaN
NaN
0.036800370124292
0.0356368683343771
0.0293319706462986
0.0649807694284152
0.0385374744178915
0.0409246075837775
0.147250664318865
NaN
NaN
0.054485406226634
0.0378456911588839
0.0347870112510163
NaN
0.060088774155822
0.0311829966307514
0.0243095819166608
0.0636103011626947
NaN
0.0491760919983149
NaN
0.106611574895083
NaN
NaN
NaN
0.109089742441521
0.0268554777770982
0.0623141251309031
NaN
NaN
NaN
NaN
NaN
0.118061535409443
NaN
0.0336274636108414
NaN
NaN
NaN
0.0354218799581918
0.0288710199274568
NaN
0.0457061764189515
NaN
0.0332861707862458
0.0210093421277214
NaN
0.0329549418652268
NaN
NaN
NaN
NaN
NaN
0.0278349091824862
0.0765072862273656
0.149613306852282
0.132988097537944
0.029995595002581
NaN
0.0277573135763809
0.0947184762441872
NaN
0.0899405626062015
0.0313011952407682
0.0416614866225237
0.0316915352506052
0.0393602723094066
0.0279210839001702
0.0221869027224353
0.0743688099438636
0.103864192419098
NaN
0.0419738069724439
0.0280942540088482
0.0719776482437942
NaN
NaN
NaN
0.0235983713635808
NaN
0.0672659641668575
0.0339224336599514
0.143080997570109
0.0583119329171844
0.0382829640052285
0.0629123233358957
0.0253767675667675
0.0313703252246314
NaN
0.0329990261175656
0.0268520697929185
0.0640453525003762
0.0410519431598959
0.0270429500324266
0.0409151038021915
NaN
0.0219601570466531
0.226274035864096
0.0257228986707854
0.0570631730959218
0.0692034864956386
NaN
0.0504598159934296
0.131380481100992
0.0206079488241542
NaN
0.160675604087905
0.0596614407939678
0.0222371641321645
0.0270592959235996
0.0428495404645644
0.0292839707167797
0.0344952713101883
0.0255602211783391
0.0544783320579503
0.0895427580812051
0.0589766524503814
0.0236590694930746
0.0607606849886604
0.100235350286944
NaN
0.0638822559221065
NaN
NaN
0.0528386881887313
0.0446737733983434
0.0265510172948924
NaN
0.0672110929905845
0.0438486551698403
0.0266267348117016
0.0399078525190118
0.0474268355400469
0.0583699303867174
0.0204882528504729
0.0227392681388297
0.0204712928436962
0.0503606368148962
NaN
0.0567544101375843
0.0301410415558641
0.0524862116552245
0.0245724881529531
0.0347204610254607
0.0218738114393649
0.0515551731139837
0.0527322776641499
0.0732472831008576
0.0310003746076117
0.0395412538482224
0.0207618312663661
0.027508398877169
0.0556302706850278
0.138612859328964
NaN
0.078952499657811
NaN
0.0385646218398691
0.0217295146692556
NaN
NaN
NaN
NaN
0.0640666729153133
0.0308514175800409
0.0530588522154503
NaN
0.0562065047177041
NaN
0.027418165264753
0.0679836037270077
NaN
NaN
NaN
0.0361170845021266
0.0305053922768286
0.0577177523570498
NaN
0.027171019930634
0.0221847168185063
NaN
0.02171959789498
NaN
0.0418754832891864
NaN
NaN
0.0574728122128531
NaN
0.0206654404875342
NaN
NaN
NaN
0.0972422819804773
0.109004245273174
0.0223790191579066
0.0496482371814022
0.131952289375452
0.020000015659629
NaN
0.0507675889536724
0.0517049578986956
0.0488893599982238
0.0200303883698631
NaN
0.0534495286014868
0.166437215376213
NaN
NaN
0.0470088476867337
NaN
0.0882950544058968
0.0469250487756833
0.061950126275811
0.05314681358692
0.0724699902901056
0.0460876308980067
0.04815640296336
0.0227353133959377
0.116534660577542
0.029852442446891
0.0253074925967649
0.0434835190475367
0.0254613654559967
0.0401047206947088
0.0514118110599185
0.0265716076666825
0.0591390426819198
0.022418003988343
0.0253770377434785
0.0310817767995135
0.0384951087994483
NaN
0.0655522837106285
NaN
NaN
0.0420374179822543
NaN
0.0728182116454315
NaN
NaN
0.0406493630772386
NaN
0.0551859312691677
0.143967768476623
0.0365301868698933
0.0307322450627247
0.0447209624658274
0.0587959053430457
NaN
0.0225612007942067
0.0271649024985481
NaN
NaN
NaN
0.0482489007484625
0.0577474440145737
NaN
0.0569375552190521
NaN
0.0290900873785638
NaN
NaN
0.0437557794313791
0.0495871658148596
0.0222359885249721
0.0370863652005523
0.0462786422199775
0.0294514303696203
0.0503567414765702
NaN
NaN
0.0317656635076946
0.0663506140981617
NaN
NaN
NaN
NaN
0.0205354882507915
0.0705625687202124
0.0681627049343635
0.0459540506392499
0.0304765462261197
NaN
NaN
0.0307086894853397
0.0411859561461521
NaN
0.0464645705187727
0.0288317818562308
0.0289770388247441
0.0513969537997371
0.0521080599488187
0.0303538681036409
0.119446126221578
0.0310440838797417
NaN
NaN
0.0435184536816259
NaN
0.226274169539869
NaN
NaN
0.0428041996840138
0.0341664946437481
NaN
0.0317382625234931
0.0262269741356771
NaN
0.0424502545050194
NaN
0.054442419264946
0.137748100221723
0.0265602653828126
NaN
NaN
0.0226720231095716
0.027774751030418
0.0644192803075382
NaN
0.0365723820104891
NaN
0.0338053872115603
NaN
0.0244287960497147
0.0729390217643629
NaN
0.0430894206986888
NaN
0.0428849994826721
0.0645977500687206
NaN
0.0423586791733574
0.109418562643177
0.0237531837189684
0.0629855618954186
0.0250877545620067
0.0259455719314923
NaN
0.0206744146416067
0.0310901689109691
0.0250705387970485
NaN
NaN
0.0509027974389616
0.0434195117075418
0.0462416037339773
0.0618062350759184
0.0512632653327065
0.0294858776082407
0.0677766147175986
NaN
0.0433852955023368
NaN
NaN
NaN
NaN
0.064619812048404
0.0584003006417786
0.0513937691262599
NaN
0.0226147968782442
NaN
0.0927629838069871
NaN
0.0222702967762784
0.0337452443812147
0.0342297477868323
NaN
NaN
0.0479088010336306
NaN
0.0541182993375997
NaN
0.0553167943427754
NaN
0.0459448949047894
0.0352750034397902
NaN
NaN
NaN
0.030050290868281
NaN
0.0278748738345746
NaN
0.0214831727131973
0.0530098638380594
0.0652420071377959
0.0403455879480225
NaN
NaN
NaN
0.0377061440009829
0.0210904083463006
0.0332684909524136
0.0277077985735056
0.0289424886480021
0.0375894352965222
0.142609970836931
0.0327449252508104
0.031003666231481
0.0273147178498973
0.0317962726257512
0.0616771345258997
0.0528400227405938
0.0361940838424281
0.0225793114249761
0.0322280358046242
0.0458100016683569
NaN
NaN
0.0211302849585991
NaN
NaN
NaN
0.216497888344357
NaN
0.0427335674311207
0.0343674141738382
0.0638685688257942
0.0204286714681537
0.0540430334342723
NaN
NaN
0.0260679391246442
NaN
0.0276856502284775
0.0268578473151001
NaN
0.0253533891114021
0.0639871606839595
0.0329401479806436
0.0206243359379117
0.0542508393537777
0.0378318875744253
0.0441012416962947
NaN
0.0276208134801454
0.0231490918527689
NaN
NaN
NaN
NaN
NaN
0.0400862585112896
0.0211584287145475
0.0511915535589674
0.0214924905896631
NaN
NaN
0.043659444098546
0.0261862530459486
0.0453118528336866
0.0411187898982017
0.0471509277906069
NaN
NaN
0.0443024775918083
NaN
NaN
NaN
NaN
NaN
0.0282910200701739
NaN
NaN
NaN
NaN
NaN
NaN
NaN
0.0511122716798201
0.0406401032240727
0.051901386325704
0.0441298287249113
NaN
NaN
0.0231431884638711
0.0539287968455899
0.0383253675902186
0.0348124620954355
0.0371096356879571
0.0947547209276063
NaN
0.0325137438294845
0.0355433517395755
NaN
NaN
0.0347376332518533
0.0773492341280126
0.0286503010245423
NaN
NaN
NaN
0.0486103848333218
0.045983018560589
NaN
NaN
0.0402304542846771
0.0586114087852967
0.0468102000905433
0.0308980499355587
0.0320834450315581
0.034165519233268
0.0206584936687807
NaN
0.174389570335222
NaN
NaN
NaN
NaN
0.0993150974716062
0.0491175298001176
0.0576752082908623
0.0872348384660202
NaN
0.080942058003183
NaN
0.10846161616458
NaN
0.071164936263571
0.0767810156199861
0.10459854424042
0.0796278665966408
0.0711725942202113
0.0290333722640785
NaN
0.0757467353320857
0.226274169979676
NaN
0.0656745921380171
0.0658551180548279
0.0460696342771655
0.0859331534499518
0.0392205335254931
0.0655073780513921
0.053358377342208
NaN
0.105810152600788
NaN
0.0458622573791237
0.10935308064616
0.0694450136740703
0.0451248314583732
0.040675242553607
0.0563252298394825
0.0234713193385029
0.0417114757640654
0.0591022191661177
0.05468434285609
0.0499520723007975
NaN
NaN
0.0493218620488311
0.0211498505903455
0.0489862632890297
0.0583409485686643
NaN
0.0227239981341891
0.0263077804334936
0.0436692574214759
0.129530657209511
NaN
0.0559732185223188
0.06064684404105
0.0708877549213354
0.0329023973664287
0.0273511376733528
0.0821468771651485
NaN
NaN
NaN
0.0542164831991818
0.0476275617507011
NaN
NaN
0.0548651267131644
NaN
NaN
0.0375909595681672
0.0576943855993889
0.0736218702709701
0.060699682168506
0.0688356381955356
0.0513907710479254
NaN
NaN
0.0909378052433354
0.226271388431319
0.115678360109985
0.033155737160507
0.0257043654179788
0.050500240664726
0.0380511585527347
0.0448283775251956
0.0540119328390909
0.0382614407149413
0.0274598390948326
NaN
0.0511696757790289
0.0651192010989145
NaN
0.024858723464753
0.0326455210921023
0.0602525437812686
NaN
NaN
0.0299589180595552
NaN
NaN
0.0530163668004657
0.0998517238598796
NaN
NaN
0.050975795019232
NaN
0.0625655082190309
0.0677075978710735
0.0590591508301489
0.0602985337362503
0.0597048325487236
0.0496683000119358
0.0622442647302207
0.0489274853490447
0.0364103403797866
0.0511109631952449
NaN
NaN
0.0280641790055892
0.0318816342346031
NaN
NaN
NaN
0.0347111841490681
0.0527777782840023
NaN
NaN
0.0694534823164628
0.0694534823164628
0.0694534823164628
0.0296947508438412
0.0287543042266316
0.0281084602590666
0.0699658284920052
0.0407636724307325
0.0683970174177859
0.065401958646802
0.109500566892198
NaN
NaN
0.0626266509412045
0.0635510525765859
0.0582276643311478
NaN
0.0894999144064446
0.0610181083826135
0.0507247575475788
0.0564477001814804
0.0494298617940334
NaN
0.100462585619153
NaN
0.0610132986025566
0.0674013740542228
0.0664047030762955
NaN
0.0471094653207498
NaN
NaN
0.0589309032992843
0.0437903618203606
0.039890714531405
0.054273392459567
0.0958768359044749
0.0669126668976407
0.0282459761774948
0.0603865868355777
0.0418365012317993
0.0426551231511459
0.0361289330311478
0.0560717067740417
NaN
0.0474394020442226
NaN
0.0670496207817866
NaN
NaN
0.0375346380828779
0.069334062569652
0.0671476360762566
0.044431424927073
NaN
0.0485138146009167
NaN
NaN
0.0599036723972552
0.0399334186593964
0.0598062521832081
0.124081128985688
NaN
0.0247983039196005
NaN
NaN
NaN
NaN
NaN
0.0570242824672746
NaN
0.0213430174138135
0.0491363927710963
NaN
0.0338609424583231
NaN
0.0532465625228542
0.0262891898114894
0.132214802191112
NaN
NaN
NaN
0.0573971564515043
0.185213799731374
NaN
NaN
NaN
NaN
0.226273730197735
NaN
0.0444859147565979
0.043190958489856
NaN
0.058743588327845
0.0319140104827341
NaN
0.020959183190405
NaN
NaN
0.0305576575491665
NaN
0.0616780091287854
0.0745594292027598
0.0501786472720372
NaN
0.0509933105474535
0.121042161181544
NaN
0.0603170446272789
0.0596317484103325
0.0386525468596579
0.0495034315789169
0.0269963734390739
0.0325831169398446
0.0203614387679964
0.0349046297488039
NaN
NaN
0.0756972023173976
NaN
0.0517806607557644
NaN
NaN
0.106526936987983
0.0506897069383157
0.0450438781242559
0.0553477240119399
0.0528681719445637
NaN
0.0707127330114718
0.0268395868099042
0.0773786602199736
0.056813985931693
0.067833743389743
0.146645316739691
0.0211113199935267
0.0595073351510733
NaN
NaN
0.0205374616066037
0.0594269470890137
0.0610485902493782
0.135491668229106
0.0643075972970904
0.0401563978887864
0.0438119693030572
0.023717000047043
0.0230462862013566
0.0280167703850639
0.0503394738770263
0.0399444421379573
0.039636188235875
NaN
0.0217247069628208
0.0300883578258817
0.0315854082179669
0.0276815306583344
0.0588202548518228
NaN
NaN
0.0310539628451315
NaN
0.0206623304768692
NaN
0.0467290745390173
0.0206562659738255
NaN
NaN
NaN
0.0253476643889832
0.026985153860228
NaN
0.0360289367633221
0.0586767856703976
0.047720158526875
NaN
NaN
0.0333968762859794
0.039535477150376
0.140493509657686
0.0670479268634043
0.0314778849314532
NaN
NaN
0.0271373348160641
NaN
0.0240425581644306
0.0623544463307536
NaN
0.0389423646775266
0.0437476685986433
NaN
0.0308220192650037
0.0388959135308869
0.0465022671237709
0.0232389969027746
0.0446446679128962
0.0603676402106127
0.0634390974706815
0.0323048617071895
0.0345368176686761
NaN
0.0232208533049757
0.0270861315238402
0.0369857276349394
NaN
NaN
0.0553159772018971
0.0654913837218711
0.0435443355116914
0.038549669883967
0.057163017223278
0.0327675283571081
0.0338455826375974
0.119169488662533
0.0207049267288801
0.0723748351950086
0.0604254069178411
0.038228054637747
NaN
NaN
0.0253913924224053
0.0312980917407693
NaN
0.0250624850511261
0.161668031743331
NaN
NaN
0.0298778604855172
NaN
0.0294319578493993
NaN
0.0619915434003392
NaN
0.040386966122848
0.0540812043262172
NaN
NaN
0.0348219313164923
0.0482200515660473
0.053928244954165
NaN
0.0397810644124033
0.0258372294999501
0.0315556422392606
0.0615912575304342
0.041335582034198
0.0302225723081612
0.0964141832085303
NaN
NaN
0.0816707236120509
0.0935544560812678
0.0489196811148804
NaN
0.0276814363053446
0.0804523643904072
0.0281228025123437
0.0934876340978931
0.0370432480185839
0.042603855542249
0.0365236107708408
0.0490054323194591
0.0652293972897476
0.0454128889408914
NaN
0.0469795265820075
0.0364118793281362
0.0402458573139062
0.141161509127821
NaN
NaN
0.0492320199081329
NaN
0.034761041510399
NaN
0.0621890041510132
0.0537978487795673
0.0509859736219226
NaN
0.214956308355908
NaN
0.205144131164238
0.042299173510712
0.0253121837958346
0.050239891394071
0.0545494659846537
NaN
0.0550991524173314
0.0455279631614599
0.0590492161880184
0.0382057807869018
0.0290211574101645
0.0245683012890491
0.0875338168443284
0.0814790931324313
0.0238342083850379
NaN
NaN
NaN
0.0681712874380816
0.0321174729493302
0.0652722770587097
0.0460197167543067
0.0609515402543968
0.0326486428040758
0.0587007259861533
NaN
0.216461624149273
NaN
0.0341657764536969
0.0518487303607999
NaN
0.0647058040644499
0.0681706612160624
0.0401535145052272
0.0479111276560948
0.113297876754262
NaN
0.0341864232563675
0.0319799515072758
0.0589689708650823
0.024048463184578
0.0605935824981082
NaN
0.114476050048016
NaN
0.0483829413139999
0.0225808386451314
NaN
NaN
0.0275373432808753
0.0614252453734751
0.0291391433895828
0.0587277919005149
0.0549079673807406
0.0602454456672275
0.0411481768066806
0.0436077514798378
0.0476325419314205
0.0684355540603774
0.0891138404044842
0.117658483196028
0.06623941153611
NaN
0.0229734895883505
0.192762368756351
NaN
0.0616184948415259
NaN
NaN
0.0223319378771662
NaN
0.0298036461349893
0.0537824250223135
0.0367787050370577
NaN
0.0511093688106586
NaN
NaN
NaN
0.128340737873835
0.0447946129794702
0.0583301585842745
0.0457520692058247
NaN
NaN
0.0285534668664739
0.0821774665102311
0.0213330667797929
0.0373399446369261
NaN
0.0556757435454367
NaN
0.0397571993613784
NaN
NaN
0.0607468912086706
NaN
0.0403490543564489
0.0353677137497387
NaN
0.0589402796997714
NaN
0.0211258196003808
NaN
0.0452100410839858
NaN
0.0422899343729499
0.0607772040297917
NaN
0.0673101929113016
0.0438865525511346
0.0680981924540229
0.0740184162045811
0.0595946331893869
0.0337315715660113
NaN
0.0309910280610791
0.0373166095895055
NaN
0.034500319826393
0.050532108935103
0.112435099948383
0.0549052243375162
NaN
0.0448850145879207
NaN
0.0384735244038189
0.0547975640510704
0.0409425694799918
0.0460166786980728
NaN
0.0345965741989894
0.115117996664331
0.067573103286117
0.0715702607242106
0.226274169979182
0.0794244139113439
0.0655958948501161
0.174615706394176
0.0444395899125718
0.0360133257230698
0.0693471902457519
NaN
NaN
0.0330919101194532
0.03713591815003
0.0697231406233075
NaN
0.0206700572509302
0.0366777138175266
0.0219588349734669
0.0266420377046109
0.0607125738686398
0.0399276347921198
0.0665159529789415
0.0843300757100943
NaN
0.0612795973463699
0.1554354587671
0.127039954282599
0.0562666115662933
0.0277805823619047
NaN
0.042678846453053
0.0367263045358878
0.113105427461044
NaN
NaN
NaN
NaN
NaN
0.0580014492099122
NaN
0.0534891154338296
0.0666995626322833
0.03047047945599
NaN
0.0553737588078984
0.0374723117760467
0.0731395928344425
NaN
0.0582867559081487
0.0568146728723805
0.033104683321734
NaN
NaN
NaN
0.0271760361979028
NaN
0.048690585147668
0.0528783887818447
NaN
0.0846256639098453
NaN
0.0374436171954469
0.0322268496314751
0.030607851397063
0.0562280972173556
0.0483679472066793
0.0826869549958274
0.0669563532010196
0.0566485960624952
NaN
NaN
NaN
NaN
0.127381889728865
NaN
0.0493944020241606
NaN
NaN
NaN
0.0795771881973049
0.0437233240612273
NaN
0.0684415848233356
0.114500109831959
NaN
0.0590294370934511
0.0386747045927439
0.0522643595012882
NaN
NaN
0.0438619960889938
0.0665788447614973
0.0431526905163383
0.0242680774443709
NaN
0.0555810834558354
0.0340249368349583
NaN
0.04952436471092
0.0973036171925862
0.067056936113903
0.155980263411076
0.0518651645728231
0.0613734604012039
NaN
NaN
NaN
0.0237752644276498
0.0776662844693894
0.0840721947184338
0.106906334889582
0.0555000873986761
NaN
NaN
0.0574515292656284
0.0405287519026572
0.0509795149900212
0.0707370394141025
0.0352756426575453
0.0421104478611185
0.0339303495764018
0.0215795193470215
0.0295415404001963
0.0258714630142572
0.0231100223885102
0.0220506903253404
0.0223604392482331
0.0447072164024017
0.0428280310525793
0.0627451533681289
0.0805742699632981
0.166454814938867
0.0673482748741786
NaN
NaN
0.0354185378922988
NaN
0.0669106888314156
NaN
0.0674888944363641
0.0374434797422918
0.0773060940455231
0.0734861071276993
0.0306535696540154
0.0728795602892483
0.098615759093045
0.0418035253430106
0.217047860569481
0.0356683668848251
0.0543116828733806
NaN
0.0400081405174572
NaN
NaN
0.020476600457724
NaN
0.120305655000056
0.0482913361749822
0.0258940322357571
0.0629104260064462
NaN
0.0315258945029556
0.0944363103488163
NaN
0.055956754637887
0.226274169979673
NaN
NaN
0.0496342459566056
0.0684239136788558
NaN
NaN
NaN
0.0869347246027645
0.0259550526490876
0.0700826305639679
0.152642263221407
0.0794421820567539
0.0251682998588144
0.0314831692225639
0.0429169667371961
0.0494195454282199
0.0385562972114472
0.137924387571037
0.0401863637202151
0.114377619620651
NaN
0.0356068251389962
0.115146467405705
0.0212743385141526
NaN
0.0490746170362695
0.0436942935227855
0.0619636564098653
0.0996800236120334
0.055412562938591
0.0351345152870198
0.0327017012717388
0.223269407918219
0.0514769995244803
NaN
NaN
0.0370553245646955
0.0694829803698511
0.0794406194824557
0.0314141180579124
0.146968420086131
0.0624696056009306
NaN
0.0304497702735561
0.0312008772870535
NaN
0.0514739584705414
0.0694076537570014
0.0603008926390099
0.226274169844143
0.0864690344570788
0.0588082638277807
0.0388212235345236
NaN
0.0418501987525069
0.118762612830361
0.0292347871525582
0.0506548168248349
0.0231625982568743
0.0670455280393449
0.0233269763496376
0.0678031048442952
0.0771407204809419
0.0694761313920209
0.0594342467784094
0.043618962328817
0.133799526054542
0.0483633645471401
0.0379427890077507
0.0945129544185214
NaN
0.0469843267543978
NaN
0.0466961186962291
NaN
0.0446382570164466
0.0317196887933562
0.0435061574305825
