# Supplementary material for: Diversity of spatiotemporal coding reveals specialized visual processing streams in the mouse cortex
Source: Nat Commun. 2022 Jun 6;13:3249. doi: 10.1038/s41467-022-29656-z (PMC9170684; doi:10.1038/s41467-022-29656-z)
Supplement: Supplementary file 7 — Source Data [file 41467_2022_29656_MOESM7_ESM.zip › source data/Figure5F_OSI.txt]

API[-0.6,0.2)	API[-0.2,0.2)	API[0.2,0.6)	API[0.6,1)
0.0647249114195595	0.107350071085159	0.686905589201749	0.547321011356718
0.134355791431146	0.560113021132308	0.45350405052905	0.579103542901544
0.595327273618341	0.482316101040837	0.288651231397273	0.554017427379314
0.150111404999614	0.0886018474349431	0.704864114680444	0.220484403658581
0.159054320448357	0.187974861543035	0.214030070798179	0.666746377413801
0.602517267158408	0.331403032579628	0.482605973969008	0.388423574486922
0.0721476176608054	0.192970016279722	0.593995720300414	0.647829882275155
0.205513770232273	0.362860417009485	0.565641319441608	0.631032505678462
0.307315977423492	0.4298609918131	0.323187696423759	0.654166775883124
0.110515682079418	0.114132126615638	0.656509882336103	0.191995066199348
0.541527312376618	0.113753012555428	0.356933437438375	0.449588821332802
0.303300004643089	0.181360936639025	0.30605315447546	0.682452441772239
0.58678862782322	0.132906160884742	0.516399825965598	0.677588516267161
0.266897289981708	0.495593377553274	0.300052100190648	0.258197329119358
0.323379388229958	0.0934365777672255	0.385178258588423	0.291480970670984
0.312677357083001	0.275740234557328	0.551721777335498	0.310195604291166
0.251389776280294	0.502873607036238	0.542338447115045	0.59531895421092
0.332966577574896	0.372403337745546	0.485776985933394	0.224715749504786
0.275093685999391	0.164514123583112	0.271225204954939	0.494386643632629
0.143298896458639	0.515623750777357	0.763103060787579	0.595777709753148
0.269265726049531	0.170366306489828	0.557901661879257	0.30869795038293
0.344485188841539	0.669734984597327	0.581582262845527	0.295868236806419
0.303168826181451	0.20703185750457	0.183015581730316	0.120355873128662
0.0854867541994002	0.446300634969784	0.675705940544263	0.401586400223733
0.0904724469439238	0.0225591515611629	0.468803191102163	0.59151494536279
0.17506514944489	0.296003097528616	0.583707832684128	0.61577687447349
0.275330725990634	0.564620605757136	0.275476461425199	0.578662612319678
0.547211216957332	0.385084506222538	0.282645237314632	0.40592954514714
0.547381954416263	0.39002997750311	0.561172117934636	0.510103133045709
0.329639783983891	0.186708905731111	0.388395978641182	0.414784864345961
0.262056392528262	0.180583827182487	0.408827833398565	0.572479490023207
0.360031631798617	0.0569479183783006	0.597071765947959	0.161592190247215
0.213188521446556	0.19186650761686	0.115608960592827	0.211851138356252
0.424382045926578	0.526131508025225	0.334595930705989	0.520973728104205
0.674108777410547	0.15696523535328	0.720950873610887	0.585432557609347
0.457796885573035	0.443759889192848	0.729209370305345	0.526213710279572
0.0880785029143609	0.246065360528301	0.575423582216226	0.445918331501227
0.659515891984851	0.13267047065995	0.62163201547602	0.698882954439631
0.452704737064919	0.295570478041344	0.115029602047848	0.295428615703482
0.174041696321618	0.160381074946539	0.185365736320554	0.611405428771312
0.611285073798357	0.148036187773264	0.717114022877291	0.620316184403771
0.0884945645049706	0.226432291522665	0.677865914653011	0.719172852264237
0.570437474276051	0.182313224321064	0.378520747567361	0.679119853004079
0.505940956821981	0.270187994095737	0.767159155009898	0.511868479670142
0.231190385393333	0.483126311706146	0.363702353690955	0.562387638970004
0.0938688044467568	0.0795023272180314	0.28349471851167	0.590260656446575
0.287761892754455	0.28003213850681	0.352053443457666	0.606931380035709
0.160073339350716	0.303582693004632	0.0242217151002527	0.658402277692785
0.450387323997717	0.761591100648985	0.129032277995983	0.40064689991408
0.12742345567608	0.244541596313011	0.631443296689428	0.607332432505052
0.428268027975006	0.414168816488473	0.7468226860555	0.196433368625401
0.193625112344999	0.355475100882416	0.583593155623467	0.518761601354509
0.119342011170265	0.632154520234228	0.192795752505639	0.697806001907946
0.0687465995904767	0.594869958525604	0.243872486480779	0.534410968973818
0.141848929271233	0.256385304550332	0.52814574611412	0.397644378878495
0.378284483410144	0.3552936799586	0.358871215170093	0.558000404765256
0.220872281440624	0.20260548656825	0.492549839209177	0.64852767758806
0.0611697117726872	0.716608585312979	0.395181748528713	0.476297764283893
0.281418256372183	0.523662152877796	0.185330771460899	0.469175834014104
0.0489240263577559	0.572933232766201	0.287165661394883	0.225399678028229
0.383135554706346	0.256105823694753	0.200261223713211	0.461684293487022
0.683318375362663	0.466387965167695	0.621760694578075	0.424012276250684
0.224634806205615	0.476013831055011	0.69454278809007	0.59971519572457
0.534108724852999	0.69271443223219	0.172649455525855	0.438718095024792
0.187143528256229	0.581548923804921	0.474539107203841	0.589315864396218
0.454122624662836	0.0270638049140646	0.603295335919842	0.452763612083773
0.276545548618616	0.650816288333879	0.336850203289196	0.121895951086559
0.637859581437954	0.175377006148271	0.458702660430087	0.599468084094272
0.478440380505619	0.322559980089364	0.177032410859377	0.521205957080402
0.194738211740715	0.331541723984959	0.103100044421237	0.147359159805784
0.226868838161764	0.242252055731272	0.366894982751293	0.235353446849201
0.407158795991296	0.616725088693197	0.495932933234331	0.613608102710723
0.141588187569707	0.415005035041092	0.275436189572495	0.163905728387044
0.319451461073946	0.0160207883613663	0.678409160407492	0.642656699891009
0.170307923943826	0.312166622360346	0.565876211400375	0.574517479380508
0.379335341770826	0.29835858205507	0.28429331622279	0.563450859872028
0.456798437642817	0.286452811793542	0.275259197823411	0.65187023415766
0.432100191941835	0.502444853764559	0.0222396468099463	0.461638421977245
0.393244545509388	0.532005571864063	0.235500746295245	0.214169008819328
0.196248432817951	0.296315019464505	0.594580273775039	0.532869703713188
0.194453309101111	0.214574360925331	0.70901085933168	0.574757457916685
0.283327248947246	0.46648080030226	0.238582859975322	0.242107642610968
0.696344012413413	0.251795100382339	0.178135013032513	0.553215966191078
0.122207063378826	0.220161269669004	0.458015634468579	0.561248169997321
0.147302275327677	0.285404788693901	0.576085141986665	0.569890860170048
0.0655155581914235	0.104486509561167	0.557784764487954	0.573936887401154
0.238242898110993	0.599765512772037	0.414157309217649	0.434634268923594
0.0881427559022214	0.233082024314594	0.491589116655544	0.391771435869045
0.366187823695198	0.565213489370446	0.045594254845565	0.418510705658246
0.335861071641843	0.453408513013643	0.282186554379725	0.647646278292775
0.256193406743108	0.330005970508399	0.486778663169621	0.599607341447381
0.708373602231591	0.151456322215667	0.158200867759731	0.536955389698001
0.108591422252086	0.628908677448409	0.285147906004869	0.498629530061647
0.513581828209209	0.557939580660876	0.422899956855346	0.426259504792351
0.531511845782843	0.685726218149288	0.576983392381644	0.367646496746738
0.264422890212934	0.0931645681277057	0.221888104246161	0.558450199996706
0.229490303612198	0.279344454851065	0.418861637155883	0.257129024239954
0.293902751727216	0.104000607227734	0.613567601336258	0.415418660694981
0.289800425168258	0.314639787277482	0.243881213400291	0.675575116159749
0.442249900370878	0.345346646073476	0.254343042661687	0.593721380942683
0.259883350724526	0.183022729324234	0.231242752883526	0.243365811306518
0.436572146583173	0.236212167513957	0.553745588420371	0.361300130826295
0.0918699085919163	0.476175009700208	0.0994541226845052	0.143381141443871
0.212973457179073	0.317650387133589	0.524299122900877	0.35602329191242
0.236160511214509	0.403057240495608	0.193130814364565	0.350285165543542
0.390935883594891	0.141111789394091	0.467040445965194	0.582681220520206
0.205936416816582	0.686507750140184	0.381439713252269	0.552906316132752
0.508303454932115	0.211353286239812	0.445126390626637	0.596021141439919
0.305329710957545	0.670608816377367	0.426170269632855	0.644389440100285
0.414793702392683	0.42455430812462	0.607478221474375	0.61025025958417
0.390941433448361	0.0665473106754744	0.389104817705849	0.545415844483658
0.629764846471915	0.172158523410457	0.497382749982218	0.640231530456145
0.594567829757948	0.177338950337479	0.228764437484938	0.567043556228636
0.263643906003327	0.304669519601144	0.377077985963303	0.66661139842744
0.278367468311741	0.0450826254951937	0.195506394963878	0.711415070322181
0.515415639573496	0.17916710009579	0.517970722162321	0.72709978588857
0.51075084854232	0.524646905024432	0.634481075268447	0.212139442506829
0.199449368084574	0.354950114626938	0.405160618118781	0.318772001386963
0.476337445150459	0.350991164856375	0.186190862757359	0.643861818987889
0.477136117218132	0.560683307166716	0.240314010877932	0.646763764590574
0.278295982734839	0.231273464785602	0.256254330026594	0.550620591245453
0.395167115933893	0.396656246634844	0.480421713676176	0.399431815144158
0.308231687084572	0.203206781479737	0.507110866591046	0.457393582089922
0.609724311007433	0.320661847169558	0.282269806935816	0.655253764827567
0.227465526538325	0.0842418503039223	0.628353816647781	0.392967752363647
0.157690769240028	0.495104872729608	0.498868075154929	0.657286828654719
0.209191413646745	0.252938065663446	0.134586111817166	0.224772238568776
0.366904478409107	0.546750300626819	0.421840428680635	0.257184687331058
0.542541258558461	0.542697473782349	0.62400529945056	0.580945167264349
0.138779138591573	0.168901989959717	0.198672405384863	0.551515701552875
0.394499730778915	0.533471535166791	0.153541325786305	0.183012237376919
0.194667107348425	0.748802428238248	0.129388130242537	0.262601310356921
0.494422964153237	0.215589275109683	0.371319157974705	0.244312688005389
0.652850313923371	0.270221184433771	0.501967184368582	0.566049059528569
0.461981533220252	0.065192237293729	0.147466767969167	0.256180736578207
0.130112703027297	0.277459774042231	0.419141363644734	0.444027380354048
0.271933340483434	0.523695638714699	0.599534648781197	0.525394925141031
0.1855095720734	0.788669917097856	0.514689547052956	0.225370389922136
0.329165458088023	0.593058681335635	0.122385973991473	0.235713999821697
0.213616796139643	0.705821314638613	0.305934973401984	0.149306669696355
0.584834311558925	0.250924623579867	0.575084197011384	0.563162114671224
0.595856706028034	0.257973591549348	0.135725481627139	0.50360906250064
0.117512657948575	0.256783399107497	0.521446326038501	0.129814058232849
0.623621236878613	0.181441994883574	0.533069352567076	0.480925854262337
0.403144075109031	0.64654933138695	0.365767519231666	0.514226746284757
0.167675909750155	0.35630513723769	0.0926086684982762	0.402705717521958
0.200879845708404	0.183544039029055	0.397152223415616	0.618563724616631
0.272534011374574	0.709608806906255	0.595621241257056	0.427629093717445
0.218346490494639	0.33139857532498	0.547268685101234	0.186046997382023
0.198207359637539	0.297011791774651	0.546698016264255	0.533579188143937
0.24635702032536	0.375602860827403	0.158998959795252	0.62834333048616
0.0817311471372031	0.119559345154388	0.26701930792571	0.276145356620675
0.582990235649961	0.071309410622681	0.210476730322074	0.651237654995822
0.113456533838661	0.155397792852004	0.267783302266036	0.576944717926034
0.275656023985944	0.235179650420409	0.470926876744202	0.646792755827064
0.125813586505099	0.63331501000346	0.378325767484843	0.585055488789317
0.164618877167751	0.166881478114095	0.0927111461413925	0.675683170965826
0.365594311654677	0.277672950740837	0.0899916088566165	0.674504317148631
0.23791386714885	0.518765667286986	0.572457576049338	0.550840208646735
0.244838579381251	0.2568114836463	0.333128111416961	0.452152939772028
0.159408997204584	0.406841731211804	0.245561441486387	0.49761777626782
0.37069780751101	0.0894932654189529	0.16641041383528	0.529570076011181
0.238754443616507	0.219830162841534	0.439842893161141	0.658695441730854
0.229775315856502	0.207782091929685	0.176060481971462	0.742644671173585
0.355420243648607	0.0875288768600657	0.105275113138482	0.666970354975749
0.503442608323975	0.258860089390036	0.629332245077397	0.615732959517356
0.497224246962584	0.282342756075251	0.54724273810187	0.70187114402164
0.0860994756494614	0.316200649643671	0.533521620919816	0.662243712448938
0.184513094493611	0.0780305049814001	0.466515241815928	0.562646742071826
0.17865685917253	0.39876407105721	0.38343427671163	0.621774717666398
0.286215386969745	0.291250353906193	0.688406415401168	0.687159746044412
0.178755831366564	0.0344385631204116	0.304044442783322	0.211652553942189
0.417471485001012	0.590812142182529	0.59822589671474	0.689443769794453
0.380289760065802	0.158378613803511	0.302138341593877	0.573986506984939
0.213459543512748	0.432823894935202	0.0713330972863471	0.583291194909948
0.0169570616670495	0.383425764807624	0.389387202916409	0.490673361469425
0.25708007186842	0.464901397702595	0.47478641672863	0.509704078017635
0.280813933187049	0.58165159549246	0.212668444339214	0.502314569671886
0.19458657869511	0.258564571813449	0.110455043777311	0.600668195890648
0.167408279600144	0.32279801667109	0.432442103150232	0.488521598909549
0.0910995758057078	0.29414710326868	0.631972054994219	0.102580263649081
0.432146425370646	0.592121902269656	0.48882040163078	0.226986314365101
0.440706360739066	0.47340830747205	0.519487405075773	0.291574988381562
0.207450569129622	0.279260713344228	0.616749727128813	0.409306540664782
0.182572712107907	0.439426447221539	0.538612574421235	0.308861385063226
0.0595548363935005	0.644353844849896	0.334180773208539	0.526684379040829
0.338700106029612	0.360329917926073	0.652799180596111	0.433861666129807
0.146983352495155	0.415936787139506	0.327639755283239	0.0287371797787203
0.155173263408691	0.38365442728257	0.145204101308413	0.222695205746424
0.406717834163576	0.623519234599064	0.0924566343766332	0.540835493751557
0.107776290157598	0.560276560762328	0.38204780671935	0.153121723281404
0.057154153662011	0.363456763856259	0.491919259864948	0.684269429980572
0.237226800093678	0.467271185033805	0.201322506685368	0.199402597500141
0.457575431715681	0.441773091308306	0.31849105271503	0.372690734441101
0.42332712308667	0.371601785584605	0.235847742941327	0.664841830465766
0.28344998683258	0.708554799368561	0.0683810878871896	0.53931543243255
0.122171494332143	0.530432772614669	0.544512333978384	0.456957117024488
0.113497540439654	0.530940678668924	0.658728635226066	0.220517696957216
0.291857659535236	0.605657899419777	0.523492987053247	0.403337823779663
0.0805434587488704	0.173884631257515	0.374471468747601	0.0496157865639786
0.0684161373404818	0.447050466758233	0.230242903478709	0.611912580506645
0.292781272034786	0.371811107201412	0.122647570511419	0.58981077999369
0.27645716252238	0.620549978115184	0.520672249965216	0.541467488261648
0.326472377856963	0.543172016314228	0.417102844239187	0.158247397191652
0.13225759489574	0.32087625195836	0.380866337688069	0.488153869341448
0.22283915729601	0.205069298174431	0.697853779403216	0.389325982280573
0.26259686789	0.305040875677318	0.278987351054456	0.248545129291574
0.278923137741932	0.0875605538156641	0.453562351718209	0.206319339936324
0.278707979328447	0.457768850628459	0.55869029237309	0.150382530807929
0.16744823440148	0.431061080419749	0.572274503098782	0.132144998696443
0.0983243953066262	0.0918223140444361	0.599700910245735	0.11294742124021
0.0769458146710792	0.230271707195653	0.538349209864888	0.599024078129253
0.38148633838713	0.455962573866305	0.584330311060959	0.772038664737735
0.356130318705176	0.325740604028026	0.368625809825014	0.209121306641603
0.218060458787847	0.490505110071739	0.608785909883513	0.219412362462188
0.254031888915983	0.413518259833144	0.467112265755957	0.649906463083365
0.231486106486619	0.163659220626935	0.623479614096855	0.622352583137404
0.256710942126016	0.479459237088725	0.524487433297996	0.653304764311161
0.121991086748116	0.222491268544798	0.112352965236489	0.69659775932502
0.340788352431747	0.163223503403582	0.38560071153349	0.779971441711296
0.233308007023281	0.129530770207471	0.695231814078608	0.656007686644026
0.120536551062525	0.165241077168034	0.527816598927063	0.699250914068699
0.285203259413132	0.279316623994441	0.570539314195033	0.587280053425999
0.144638193707008	0.337216627436534	0.65495161025802	0.520925735213521
0.0897968645529152	0.16517616138631	0.430555364078317	0.462940084974504
0.125197746988053	0.0401662840607453	0.296545825045027	0.597776725517336
0.466906099699003	0.355282194204381	0.627758417463039	0.687343921307257
0.237686324822152	0.193863810454366	0.667380642820387	0.696114652487466
0.419323009049323	0.189480801660765	0.224029251112072	0.522171511707287
0.28799476762845	0.298259562565662	0.685335680603176	0.522849057161736
0.529806457452658	0.250922149095701	0.361765631070774	0.525879336237755
0.192929666131081	0.234451349772372	0.226208196391048	0.648576247706402
0.239501943636226	0.176946821394426	0.64835960659754	0.554956770645517
0.331010534874945	0.360175332766405	0.502690584658828	0.549804656395016
0.597551562944433	0.172371764839667	0.565316454567122	0.412255910925928
0.708497406567075	0.236738356702949	0.699353193106321	0.508281144138915
0.0895737720013661	0.549804733432285	0.219080526249921	0.398124959544215
0.557792641283684	0.345720891638771	0.632815588584313	0.740244100043579
0.330848917865796	0.0905821780800669	0.595326388936392	0.608000795907215
0.655649171497207	0.205630840346061	0.630155899275346	0.553301781215658
0.318716317049268	0.35678953506567	0.667890324204431	0.658972739914147
0.529058487491275	0.708301337233529	0.433306245852081	0.343116674804235
0.311033635044803	0.553598061424404	0.237574431703824	0.23388256477674
0.0668122290711334	0.546451925014875	0.597544463634012	0.483706885703387
0.271527114865919	0.314133514553606	0.639164914781127	0.628903913362687
0.388997199940575	0.312777559910056	0.450254772869815	0.473119671530808
0.613891907481005	0.375363566287277	0.580344193514978	0.386151821366083
0.0294560212157703	0.183715863701284	0.506548260113965	0.49671935435492
0.513392066302288	0.279026861133408	0.231654076288635	0.535925948103247
0.289546271064377	0.225153659769317	0.186181766092207	0.504809151492384
0.185461221669792	0.513677352727162	0.683822128545432	0.556097075431377
0.4153389531626	0.0664873990397958	0.179651489897104	0.25854641174406
0.134134193032629	0.529377761940615	0.328500558838074	0.658323010527729
0.655410269789624	0.151583406907877	0.0273047052184175	0.526042830452733
0.231341976806811	0.225791004293257	0.589873161205193	0.487920316893849
0.204801200124805	0.348232249205114	0.530746327674822	0.650198652919769
0.15734394482776	0.552195663167213	0.615466134978964	0.609747529911634
0.59419605660923	0.582860939409478	0.406671029308246	0.112460757622002
0.137006722495918	0.160054042068331	0.378572294849924	0.159394044082473
0.280608718934647	0.407856389988412	0.425016991640538	0.507362872905586
0.252195114129468	0.0950502809164357	0.315863558889	0.583960857324144
0.328435178348506	0.258927190303262	0.447215137593909	0.57414020102631
0.0901722358644574	0.648241370218166	0.54371433128212	0.370560706093693
0.263732688792091	0.569169435138109	0.22992995210808	0.597435500348677
0.676272569438724	0.218992987988076	0.642011886615001	0.600549302959808
0.373853631568085	0.47742420727694	0.54911885198488	0.630781324184781
0.595101795675206	0.247858676780949	0.452971319702113	0.570310833741809
0.138849703760679	0.597087152235526	0.702408161724586	0.386869722799696
0.229436808088767	0.635981413230741	0.422352971205797	0.214714505177723
0.135837524534868	0.0664554757571272	0.448011758945603	0.292812402280526
0.129363045372287	0.33420928634488	0.53795433340618	0.412537895312457
0.585245323804201	0.416233339988657	0.60813932983706	0.371974490737409
0.552507185771589	0.160039595499489	0.343595891127572	0.537763013874001
0.129665765075118	0.423766688866403	0.466508070294031	0.683247472145092
0.249536902512289	0.112593687213655	0.454003690876383	0.505453343236986
0.231293183274181	0.0852084143793518	0.620043789974996	0.505638918130017
0.261854031386783	0.203385418599491	0.0250035882886124	0.4324157159505
0.090080271354829	0.427328238746228	0.659470921033084	0.156002137614933
0.413315094314239	0.0882837182796514	0.363799203082149	0.590915624329088
0.626668131862697	0.0542396969813712	0.388490442039464	0.241008299239061
0.0316349296822089	0.0936930866653362	0.677898923092072	0.323871631058137
0.290172336946297	0.63063540717229	0.594047773474286	0.228969027246569
0.674720111806925	0.201453944509185	0.31790512994882	0.553222858362275
0.158083774890089	0.158606640699066	0.515416561853324	0.572656543603518
0.305050062483047	0.33644050375729	0.697553909018368	0.588577498242643
0.178844970988117	0.220516983753203	0.604134100554215	0.521061330954103
0.112890717261877	0.525827319573145	0.483277430638668	0.67143426607011
0.303382540203916	0.0565109216067357	0.67124460455149	0.609571484849158
0.196445736196008	0.160822983617238	0.241568818284275	0.473618989853746
0.194553015362106	0.542510245626242	0.757177319050233	0.670970432398332
0.129132609274586	0.1628150346937	0.63602534885368	0.593849765015529
0.101952496360608	0.294356296885079	0.43630166975208	0.165665853845323
0.233944330048899	0.318763019741114	0.651365221754893	0.629571351999377
0.388584068294444	0.127145440974132	0.57293332092575	0.524550547809569
0.421223344477989	0.444325739950594	0.466017741648691	0.742798181570267
0.255765645727562	0.208049801400525	0.553060117100013	0.773713296518463
0.180265856062421	0.176256429227316	0.280234348013852	0.662986830347792
0.708390971997314	0.279389201215356	0.374821890526667	0.601132730134847
0.467315885106283	0.264710010404978	0.758315618164276	0.497063604541037
0.106263183740102	0.498316531857558	0.590654076202099	0.704207885932639
0.110126876337318	0.228637739917086	0.0880255252738958	0.142733166042726
0.476759449425028	0.27184146245202	0.528483646413145	0.745600420829122
0.250453832685085	0.273246669310087	0.362139812645002	0.139179540225676
0.146420019825799	0.271460749608553	0.646905416516441	0.696371853289058
0.563505916664069	0.267685541231523	0.452652467585599	0.42230708565685
0.207969372050678	0.0334352233839184	0.650388942141327	0.658077210960284
0.609934198325954	0.335700854582557	0.595951113925273	0.0911040489213786
0.541413808591537	0.18653470083219	0.68940530157308	0.690568770489201
0.493471274613091	0.54025782557911	0.672420537669708	0.210396106170036
0.348720086849831	0.613636209443187	0.334566386116141	0.723760075189827
0.12071994436118	0.134353530138765	0.454718985399729	0.725612576220313
0.520257657272316	0.579896743411562	0.473515124249755	0.530230883091971
0.577759361408665	0.239898045481804	0.684372272613189	0.39356621961447
0.631673014696273	0.344442392061092	0.519060702675398	0.166894960058627
0.601021811254893	0.196535832455798	0.0679765472542282	0.60220479778336
0.570042225744677	0.349531665465525	0.61183803347997	0.439663122974539
0.550848041845354	0.255803399509227	0.260892688692594	0.356270793093453
0.345211964087275	0.400473553243917	0.188270428459262	0.417947156921947
0.163688428334356	0.4892913991651	0.544487065227605	0.618648216997016
0.692040298531573	0.332276466316526	0.425657920506814	0.73600625975053
0.304250741009929	0.367957547619089	0.500640964005774	0.205539572877455
0.156228347848382	0.0844725960037187	0.202491457609379	0.707189775056766
0.484492608110571	0.506943314361619	0.409473189769962	0.62825058186935
0.169840321649521	0.206196325146895	0.510774212987538	0.736634793715428
0.343203670580466	0.124473100610668	0.30675371934011	0.563319221722188
0.353144521298589	0.418353821348557	0.214054289791973	0.391470788215737
0.198242813404119	0.152609957743337	0.598715347443533	0.652645943839814
0.308143249206808	0.135195729275368	0.371093487205864	0.38724748195868
0.596910652292204	0.237007169447832	0.534059394909293	0.517495324647156
0.0959411464698449	0.564802343655677	0.104102869395144	0.404703141096889
0.399173370576868	0.38252918255858	0.105980294242003	0.542401864732996
0.589156439644301	0.171045457782967	0.338338566952301	0.590601270669419
0.36936590886841	0.264318542345401	0.274510242695931	0.574779212260775
0.282392546312103	0.244984229686459	0.411171757843598	0.689069024487423
0.0710224696766992	0.0978333471466577	0.318350782622615	0.453015184044035
0.470852149194902	0.123488172665016	0.302432630997964	0.652291469037556
0.32311175159187	0.428694406808868	0.110907317219749	0.307451380190834
0.536178864610425	0.538615112526474	0.13291499774144	0.560309639886459
0.101863819256972	0.292126935114058	0.236356478616198	0.626842295540764
0.400431895796517	0.192756239021945	0.283587094694528	0.683413830586106
0.553069024123336	0.236407429748961	0.565621996728215	0.596095083164816
0.355703114881903	0.164821717660664	0.345017300034636	0.249469351472218
0.31616635226355	0.646481233929458	0.133255857275903	0.398452054818588
0.40812967378787	0.360250097602511	0.103013966713209	0.521219983070257
0.138919522675322	0.526619606496906	0.218111067488287	0.681829096899204
0.23968766702497	0.607874231162918	0.318418153347481	0.495495695087041
0.124105292791924	0.122535804237048	0.124410461169819	0.571324964789722
0.149077039365994	0.229547873088708	0.0735897788798646	0.242505521973323
0.34685117295976	0.595601104859345	0.19833377512389	0.61720319819295
0.489336736717362	0.117328897864791	0.172302052256321	0.570182341398104
0.519635507123678	0.0929586909239603	0.436467663331699	0.694295608129268
0.17524954853275	0.280463359651733	0.324544570963114	0.432516902027234
0.432656157403009	0.342503889196635	0.183004984796854	0.225550763377478
0.519884742499084	0.0868250325972569	0.167677368907205	0.524081358386793
0.296303061283595	0.267511552388337	0.124501612945	0.251523346862802
0.501178916174314	0.0880311760224415	0.177953263914835	0.2410449241024
0.434046844625629	0.233795708243239	0.293326963397613	0.0995456846878345
0.345065103287882	0.357547740299971	0.319225718824876	0.0866589256029908
0.219329060800802	0.315565167617439	0.221445884188048	0.709777779577454
0.195954921843416	0.208304359580807	0.672609165061595	0.183650119107989
0.541179734012697	0.096693935199908	0.628930141442652	0.717200251178869
0.384814820953211	0.399437363934728	0.443283923688165	0.612059161523341
0.195967856157625	0.546435041064938	0.112628005210719	0.458489622318225
0.253644349550335	0.109831455580751	0.176762455631456	0.511279114904429
0.215088360622655	0.463398891558245	0.29903804642115	0.493569704010226
0.428326866551068	0.274170937776022	0.273156975631491	0.451096962560898
0.121312951841648	0.090122569281293	0.10152392536934	0.71900397476729
0.233929940523151	0.35944292689449	0.419659194539499	0.613460723919473
0.590426555681426	0.132193752118532	0.573200076737005	0.732736653929249
0.414392386711762	0.0941444583891718	0.555648505791149	0.672824931249048
0.410861273104799	0.57143710259305	0.459529480904293	0.697166829184931
0.384411978471485	0.452920894771744	0.653471971474734	0.645496338795256
0.105073634796192	0.238207168302218	0.36061034758502	0.732285733157581
0.430435720209965	0.032460818495056	0.189449452831266	0.374301017099111
0.666837609483997	0.165248441845859	0.332077741090208	0.46358049435561
0.0269458432741442	0.561479576620446	0.698319284641554	0.491383053768678
0.319905737500088	0.311808257555942	0.134314573540006	0.684990025924795
0.661785860316792	0.202253978406531	0.426765541408606	0.401549399585751
0.299655599127977	0.315813263432639	0.325012687972498	0.72426354672243
0.193198868093208	0.11033238225527	0.183539757669462	0.605543308113966
0.366914283334477	0.18953539854095	0.207503376259575	0.608944926143502
0.556260318957167	0.151929032506286	0.586920583138279	0.227769650192601
0.324862428135303	0.149942021600476	0.218939940734726	0.482806245085153
0.273388128336022	0.56958623790631	0.665625402196283	0.582467957603977
0.320302280370322	0.324520778767021	0.663541233517298	0.529200698773633
0.212129741596639	0.263927946432081	0.53918752004089	0.677822795894919
0.471129387010976	0.436073903558704	0.684764917749841	0.654988115093433
0.589116686984588	0.193095307296644	0.214779762379506	0.75592457150123
0.482974068887356	0.319844607135041	0.0912329953997197	0.248548288605599
0.0967250541526565	0.575484246255408	0.686793406936654	0.613812639918754
0.45485498851454	0.0141895287309146	0.583810940357001	0.546087697900411
0.295133862528594	0.151852006151939	0.54932902103605	0.618799887117525
0.123928762872084	0.380876098758648	0.512679305391845	0.560093796588282
0.355774823218016	0.26419362209453	0.37940285674726	0.633932803110087
0.326554014352014	0.216946691331949	0.648076621604672	0.445675149214011
0.212221191965916	0.657503074802099	0.50853891621837	0.578242228394408
0.230632982797159	0.374816817700151	0.573499751530863	0.710207933885008
0.546000354521579	0.225162581677692	0.654540743773741	0.700175540010582
0.593768537424344	0.302351286430633	0.368774974178249	0.706824645971056
0.0334265496987146	0.14856296046785	0.66914558993357	0.612467540247305
0.641415675933201	0.097896126689221	0.583121994019524	0.47835812658476
0.145585041945222	0.261672587234264	0.411376943636655	0.618138532410854
0.179311548746922	0.104903976624326	0.398302343480265	0.689968993689727
0.274336908642614	0.566162610012634	0.196528670187187	0.540629176451665
0.39677443665818	0.0977281690742289	0.179843441393659	0.529852120650804
0.442539116034027	0.582542030861966	0.52568212047693	0.591796871910904
0.511429250006414	0.515884811841963	0.628199359558148	0.738387106139962
0.559141901791746	0.208721728122288	0.470721889513215	0.629486825127134
0.488955702116495	0.232100877352043	0.644841944180312	0.623944111474692
0.387354653215071	0.202542534479061	0.324851671802889	0.589515741487268
0.114247106693686	0.178213469257745	0.300951997499174	0.528243395951919
0.481980473700378	0.316724593288844	0.592315525729491	0.672609968399205
0.250236159060488	0.274553515274688	0.594374841767708	0.618783383018328
0.428482153279172	0.551579761858037	0.620120227329835	0.653239974463367
0.132271271528256	0.0312357485043344	0.459626879506749	0.669914497363782
0.384831744014688	0.321064585552711	0.29131512276187	0.538242876226557
0.451790057645854	0.426571688371754	0.497613997391164	0.70669514983534
0.214433780020039	0.41341641230235	0.478713316966361	0.587819977286646
0.352176260527892	0.578735233271242	0.431876963829534	0.719518662282691
0.331402561640932	0.209545522047964	0.416238456890328	0.334231283411456
0.44456666389436	0.62262393032667	0.361367392849937	0.675108579246402
0.335346492592098	0.359150859407229	0.539573737341794	0.619615523477449
0.443767430301339	0.264103943833506	0.135246218281665	0.640875755356938
0.275059158089627	0.0584687728268812	0.475609969823509	0.728187074315295
0.165640275491783	0.593032218201632	0.697966075804983	0.237902555572678
0.429816358598635	0.31498435292547	0.693362182600146	0.388852141304064
0.214425916937937	0.343305229274649	0.596666115382104	0.29305519550954
0.292140739484123	0.24884411889326	0.639685120989531	0.701898673843988
0.266406948011092	0.232148305881129	0.484531794929518	0.636269000117682
0.278333773341356	0.482086822971226	0.270016165259874	0.746038765617055
0.398082281427619	0.320637352272579	0.395326910425004	0.499037904009608
0.487652988064383	0.201502537214889	0.213225201388878	0.650193625111896
0.236563565322321	0.24591004055305	0.420208277599749	0.596765772073895
0.240032302680632	0.114907337851962	0.51175833421248	0.601110102115278
0.219307731048154	0.0935183187238739	0.303732463425296	0.628033667207286
0.108589657308721	0.730961007879976	0.674200065276158	0.556502610835533
0.387011617206484	0.436458322339167	0.511738413486922	0.566107278507089
0.240053818226245	0.33996105459133	0.526531072825329	0.636903342994117
0.497870224470789	0.091678839294561	0.524336929481158	0.722124753763787
0.249014007633376	0.195874011644826	0.0881495195612673	0.573346568113231
0.391705020575254	0.600037578671326	0.234192024011838	0.674791334631219
0.325762804496948	0.338229195666717	0.181140859944135	0.534236300926477
0.162611839216752	0.643664325347215	0.231254083496726	0.689240371357978
0.495425003009452	0.729521696961848	0.411504805155627	0.321859538307811
0.409351125435811	0.37405324070568	0.24960990583805	0.508555929904248
0.409676548648525	0.112850188425708	0.360253741712831	0.667426185129165
0.530536039095565	0.17137507864324	0.366821671752601	0.656249663760199
0.0969626255452534	0.593698801575244	0.218739948714861	0.673750108127288
0.072472049034271	0.329677616256977	0.120807885286676	0.242266166190031
0.190363865148478	0.295195815873053	0.522570202292053	0.694006676271498
0.181110766215813	0.0710537411969858	0.222398750661709	0.650480114744585
0.246840394079485	0.33815693508479	0.252327093151108	0.644408866194795
0.197803955537466	0.314972294042748	0.275370955381137	0.643065264246849
0.407370034025267	0.267576704458868	0.195492094297541	0.698149127420173
0.355416145115428	0.588066567433419	0.670635908068402	0.580354256786121
0.329869589307114	0.527480172502107	0.594319135486544	0.655414018720569
0.285998614190457	0.691756481107013	0.303653358463759	0.553495406121713
0.0790055216215197	0.53871200957678	0.527099613436186	0.564858777152495
0.199691904108156	0.549322436722941	0.372210773219817	0.614960508939988
0.144359685890736	0.262313766209746	0.157125922477429	0.501703868850856
0.356520269383759	0.602196606728493	0.393297143605279	0.62098288130994
0.401587222951209	0.278309125819769	0.274422267770214	0.624619130707239
0.204772564540606	0.540896744898473	0.527189685895485	0.561011982027345
0.523699432642836	0.0947309023348545	0.233407910620167	0.546623473062893
0.304157542709907	0.275252783564706	0.141332720392516	0.571917003391089
0.316879948709986	0.766196907573642	0.566305092239042	0.681277924963605
0.490301834587253	0.14397338452272	0.582158194139015	0.629798346568035
0.346529750181476	0.29790437367647	0.207704409874645	0.571642087931195
0.295376905941979	0.201324871227218	0.129506503596325	0.642662479427478
0.453172506429132	0.167090392668581	0.287269027566633	0.647904091240307
0.234368653420642	0.226955271654752	0.422404650708608	0.629298245807965
0.270084705154348	0.123950639258691	0.198023699856093	0.61697345385461
0.455333167663907	0.199065392861798	0.284619069315618	0.687234636534576
0.183540897821103	0.119559669680421	0.396085978182557	0.628951680114607
0.317113774311183	0.286818512876831	0.26863818349157	0.565985164931167
0.38274413687467	0.385295172429257	0.313045418064018	0.57401594292916
0.223263628753696	0.333680648176697	0.125415640248411	0.629055938537671
0.237443410907547	0.288000030830932	0.607628343716224	0.512580303692366
0.296263889319669	0.213366274956857	0.184093672755558	0.300403857813301
0.290896665992984	0.311595745657549	0.532911485329654	0.630543440600749
0.366885371994689	0.565081020343206	0.388593357214659	0.610218091633166
0.341597105051185	0.485565108764211	0.505875797043241	0.644545801185658
0.309933221864476	0.202763458081297	0.282703973939878	0.615264456256426
0.462853684377462	0.230436322032842	0.549520512515701	0.658857209493478
0.317290345503983	0.539719658555186	0.218628289568479	0.259196015373554
0.22304831059729	0.118516759384133	0.275757922246575	0.698655188354726
0.037186202242024	0.394807888592129	0.373279681398967	0.623147077690051
0.356182887644865	0.0126738670899211	0.461179126814842	0.518144678646974
0.153480294596763	0.308702475068727	0.0594909160987225	0.606704620857445
0.212563617982164	0.346718904964924	0.34967955327168	0.630478853915699
0.18462937716028	0.343643174624506	0.514750516061692	0.585214530368158
0.433174930735549	0.0817278283526629	0.403674855375095	0.325553277546732
0.226855984624952	0.571318342988959	0.445352379760425	0.591593295787444
0.197466340545586	0.440148246848022	0.412776088449879	0.661325433674856
0.534394100661733	0.231938994205335	0.47211139214283	0.690058252560671
0.2342342635909	0.277936174903095	0.223277934278904	0.458141446809834
0.166259870038072	0.368086453031277	0.29379521343582	0.501120322989355
0.221889407886957	0.482623785581443	0.260098562758918	0.623789785754458
0.433310577572035	0.242240215079212	0.20022788733558	0.686896068788027
0.144559410602834	0.13264819490398	0.233974931264264	0.509266684450472
0.118875177068666	0.103640266802074	0.0358033425889979	0.636694024316601
0.427728968144507	0.351122378422504	0.179513078117569	0.628945198687074
0.272786789167394	0.511762598125089	0.125638681244253	0.578786854501527
0.50485125372664	0.259664189955404	0.298393686272991	0.507304788370561
0.219107774360302	0.127972997219921	0.473227879471074	0.508125928687409
0.144191259006261	0.289782794506827	0.250467847860662	0.627791026472834
0.361605062289798	0.133725064687337	0.164108684819583	0.557585097452077
0.398143794963375	0.568609380244787	0.0651579168594172	0.580019922201658
0.44856411560503	0.211707752637356	0.0842662828554045	0.654561573071304
0.691752762443674	0.110064616059189	0.244563091637367	0.147010470114395
0.197019902158898	0.208507432728388	0.326565788032643	0.628746567372067
0.148732588762984	0.258737429664133	0.319303217656463	0.574922080702946
0.00397792804006958	0.232804534164886	0.185914464790073	0.444293266421503
0.146672676771204	0.103954916449958	0.364209998190643	0.469701248118797
0.215857762663362	0.396174695230865	0.542114830878426	0.604265482860367
0.143457119479083	0.358926789513574	0.424720506480186	0.629326374347209
0.184410119203828	0.379510983238263	0.398355373821314	0.640221088080878
0.0989092651387388	0.421906414918861	0.0763935863853049	0.668962546299254
0.18640250251504	0.620882695186604	0.193467076270446	0.482846492197121
0.453825157373811	0.55191816803544	0.213647320951318	0.618851422463729
0.437049314830756	0.491133907878407	0.0405008364778748	0.688077394268459
0.629108989279826	0.144023974966056	0.208074352191036	0.458175785891967
0.0150820232560938	0.239173332554107	0.161377190742345	0.582293199948617
0.258310405932781	0.120099220623468	0.390514492869628	0.55771920249862
0.354003055372792	0.26347417422542	0.197261267486815	0.61820926320974
0.348312225707716	0.458584420841119	0.268019511639473	0.21599064788119
0.109300318897019	0.559583221688811	0.310515439308497	0.58162294205543
0.493869924725115	0.292143218316602	0.192788092770326	0.268988105670715
0.377953126984084	0.174268937152239	0.321039131793892	0.713051945268475
0.328168033839995	0.192632238882356	0.187854236284952	0.200778712758086
0.288677083134443	0.042891460286181	0.311695733095128	0.456881463077666
0.252899914463205	0.0874360009632772	0.181622580897102	0.203868250662967
0.190928561158667	0.19409973950576	0.383597322574752	0.578251854124593
0.184320196747587	0.310149950584762	0.648663767227991	0.428462412223136
0.540248245777933	0.39216094359052	0.194911708954209	0.350451066670732
0.135435555956376	0.160553100793793	0.198282473931672	0.138187244695364
0.551949330792561	0.217233156741645	0.618590333451125	0.449898783050546
0.305207974951017	0.246592315248277	0.294142726118952	0.567287232687988
0.245814273043641	0.0970413350923112	0.522236671058136	0.709197776406709
0.286675291472594	0.568441372323674	0.242051342792789	0.540949013537118
0.0908678958947644	0.182530692882266	0.138110662475522	0.408781005179856
0.298340188392958	0.491149056502771	0.0787381577079687	0.583693506136365
0.167677941316548	0.227938914392552	0.632485748180334	0.591269807185379
0.200173093273436	0.249984007317321	0.587691580923349	0.663020681774221
0.32650806686033	0.166225129584743	0.603173114778796	0.536123371951756
0.146223624507754	0.147823835864821	0.670928469844512	0.505842539173036
0.0610324159087705	0.34441897252953	0.608777325358159	0.568759489946478
0.0408819335822014	0.220194095189217	0.680054323505829	0.323330009669474
0.313939213820899	0.310034053197412	0.477727266796793	0.664805382521795
0.226406260356483	0.0863592651168124	0.455971312650209	0.719314728318312
0.0934025945133097	0.664774704286416	0.229085390035888	0.643593617585744
0.255651355540493	0.360438546304069	0.486544309666323	0.46604748881244
0.363715136908464	0.206896208878076	0.539299219489121	0.367427635394618
0.14185565499815	0.468159408424196	0.424528992068636	0.695819074812214
0.516319977070805	0.684392709655337	0.302959562413538	0.607666742649222
0.141235671912945	0.320171895088276	0.568819277678422	0.629358157794043
0.0695114656670281	0.366305218250984	0.517698571805062	0.642552926136534
0.188875459207588	0.130811939366689	0.525056192885815	0.528369015382689
0.545372077231343	0.357570893919015	0.272055921620391	0.644987006976943
0.242690458521711	0.0885685809701681	0.57405998519696	0.48187968085138
0.133927554050879	0.175609770267968	0.658727117287607	0.351282151055885
0.0967104462965355	0.456499261828908	0.342890548437076	0.446022903926627
0.167791706293851	0.425126334725924	0.201977833336043	0.806155943544307
0.335764138653974	0.326433500197083	0.53232338948502	0.810054883607314
0.345922340249754	0.222075796560378	0.43085633756838	0.74205482833327
0.187619829173381	0.523743746910668	0.69007589077946	0.604306718666862
0.0300854832716424	0.341036856707267	0.509408978521074	0.474234989969361
0.180641309255897	0.254226416201489	0.692041766357928	0.711799972361237
0.12524057440112	0.342981576377587	0.350546787542821	0.452733887233986
0.168011443427616	0.513617620480921	0.675756195386517	0.354032668792071
0.296016220708002	0.522244555517635	0.421488004062664	0.360848694866955
0.457402684825429	0.212672104404454	0.322867008898367	0.627640623320209
0.162216049437792	0.621395017044995	0.301931933309686	0.712515260494802
0.235140428053403	0.34246671410465	0.192998552532574	0.617463002244339
0.420034491047813	0.206715944899916	0.281422290056603	0.589850313380545
0.41513699709261	0.370831516341612	0.490796516315347	0.751027846660384
0.521666452669154	0.735609850374133	0.711043539653314	0.419163672562388
0.312475600049683	0.102270889898031	0.632682757644314	0.507842605855968
0.616552244906052	0.296914363350979	0.598198235245727	0.699223293032843
0.110694464384791	0.60503272656273	0.306520568902524	0.740254713555557
0.39172638050845	0.185412966983206	0.426080994250553	0.363387167804
0.180978375747204	0.201046388994201	0.276030850537933	0.37299986140216
0.255054072205523	0.173833981575107	0.537414089929632	0.601060651504251
0.220566716268271	0.160485255441567	0.12254524353497	0.570147574268399
0.178918158115986	0.486528465906819	0.457935473337308	0.533758071827793
0.117322263139544	0.388720755388571	0.191744035219662	0.3698619586721
0.58527710901003	0.215776547508792	0.151624428682233	0.379649434681848
0.190069007832339	0.196028951896884	0.646079161656762	0.689920358340717
0.343452381525326	0.113282520132726	0.407762560027288	0.704243306306721
0.323109060593945	0.489825570807116	0.117560584940916	0.68672368270864
0.362926129083271	0.218303177091737	0.531670888786227	0.747394268972356
0.425985214783282	0.184584424399006	0.177482517062084	0.690186096268487
0.585128151966634	0.214039518891117	0.171928157385685	0.562886703623686
0.0759893404079984	0.167814028439143	0.262700163513674	0.506532889189876
0.242959415225095	0.52313359989191	0.266711749352245	0.427379777305795
0.528669972628734	0.21544849724321	0.70013050546939	0.382610291128725
0.239612357457529	0.509130245214869	0.478258103262401	0.745620322940717
0.224110566056536	0.356826221846638	0.59694361543387	0.494039618293824
0.139378892556151	0.212532706518009	0.588590585191026	0.638326639707391
0.29349414457173	0.319512738650472	0.129203861016164	0.461150583407548
0.437209096584524	0.189978793060694	0.307997380222359	0.34271385943241
0.300826503784682	0.296840829143861	0.47181229589017	0.619306429076462
0.450519339982804	0.149415554157588	0.610822788692309	0.704632962656336
0.284031366223396	0.448388379726792	0.594713646573663	0.583952666855561
0.220986166514933	0.242611344362626	0.12943031408681	0.623399969669456
0.239456333084006	0.492586971374405	0.244449540756204	0.562421161657497
0.372777477046359	0.356946915436857	0.403570416188108	0.526714998274673
0.439673331270285	0.0462998052317799	0.282059629389826	0.69762762042766
0.410606593432237	0.323046544047112	0.0707352939917172	0.678480262262353
0.47139972857583	0.241559149564118	0.721903644479055	0.65758752862047
0.190428856736941	0.240607306882662	0.488981897054245	0.668243131909472
0.551488899800064	0.221174016306211	0.701313324264707	0.281407159524963
0.373041123999148	0.135160814968542	0.197085500998653	0.726841658674579
0.118370104059517	0.508066906395965	0.448562275120924	0.690750711666145
0.219254265811166	0.435937657931339	0.493678002418822	0.284655581356843
0.443903087456328	0.200739089900114	0.732225946673835	0.532274033638162
0.25102618663991	0.0836933246542588	0.143623383305112	0.602344349434746
0.381615154158923	0.466078016784055	0.386989987276947	0.711702834007867
0.391515675544045	0.58961633266343	0.523105140271045	0.624453074733701
0.124218208816883	0.361124688866548	0.600471106031207	0.0545184887542275
0.410046993534038	0.319696722445361	0.718145108447141	0.674807307318258
0.335878732971888	0.39828536361809	0.723967076322374	0.510394513073872
0.300336544311767	0.353384176746656	0.581619721124857	0.475648617353804
0.239678899208537	0.198002872879887	0.646489346805193	0.507222602925502
0.26445348172482	0.183083583754819	0.792204694546725	0.619940054027837
0.214380034077734	0.0829513880688844	0.211369190019104	0.371297455596828
0.385212337897073	0.41719642036492	0.0455962056997971	0.508825298586976
0.167987933940761	0.305015974536314	0.545924030533313	0.229919909288944
0.173296042889028	0.25149398794342	0.197954342754055	0.157712972986608
0.217852503406286	0.145347973254493	0.411056506072296	0.336000602155942
0.559572782042584	0.0956478161008332	0.594513798004422	0.449517731523473
0.134223494367683	0.157373011397099	0.211123709515413	0.649226074043976
0.679978254498934	0.385289635845038	0.519507942574981	0.524754987052361
0.622227984578377	0.254927474834034	0.157417252661014	0.513738971624802
0.29874562592958	0.313275238440039	0.703962641832713	0.435493669375495
0.746417425169557	0.166364361510068	0.505993274887511	0.59950080659238
0.0979160554085556	0.751736384177778	0.246321345859401	0.521311381324545
0.223859875470992	0.330558312566	0.177549805587673	0.639608468428615
0.348515030789849	0.252826866352482	0.319570827221286	0.536397571666054
0.168736573477209	0.643895954232458	0.65685875545777	0.617927308382862
0.153410158528702	0.34668812677269	0.216417161522958	0.431277574804425
0.755182786058999	0.245725340677223	0.407875432025693	0.406102739164813
0.271085426038562	0.250583810598922	0.186629798053046	0.17311100711628
0.608589571040093	0.378120125406237	0.676931477097588	0.631167208319614
0.354815286762015	0.153703103490037	0.477544423416983	0.410976159232201
0.0434188507940426	0.52830767585805	0.114255349455877	0.521597233437162
0.257382352085441	0.126584482351915	0.099624011916008	0.370633590342895
0.0510992176037881	0.131007102948287	0.484845052369017	0.514810858338821
0.109613566515769	0.302763180500619	0.632948359511539	0.686386022226931
0.133108027624611	0.151866323794085	0.626836482094057	0.504186676385408
0.310955849137626	0.394138018776036	0.244486859792265	0.400043198359185
0.042339633352403	0.155950591134049	0.612291464230844	0.52007164427358
0.148688087864581	0.198952646550421	0.726594522934167	0.272951248571382
0.0280218820503313	0.242432536570384	0.690997276098459	0.174832455786057
0.50651563689171	0.144395584344663	0.478599166572339	0.651932154830196
0.464932618857214	0.60436926584024	0.399974539090176	0.63350996298307
0.269209405120813	0.535801951591198	0.660615235755327	0.168498247420451
0.277580921856587	0.212081176750919	0.356610057930585	0.466997840299479
0.379415230083998	0.105470022166351	0.233776362750343	0.529520909988355
0.594621234381667	0.321031437909222	0.683265164881369	0.625051894582458
0.430319934919661	0.649053186316605	0.675257572870487	0.0620952395033034
0.681453042173394	0.311772640686547	0.550906995948429	0.483888160647657
0.528435938637844	0.232221438595519	0.530157399490319	0.571788409481444
0.371589031920005	0.113552041708483	0.0970606644732706	0.215769418166706
0.150385510037254	0.315378006859642	0.261730441344794	0.331591243627918
0.116614072949985	0.222821533702638	0.57674930882523	0.41864219680888
0.241795053666964	0.622028836116429	0.265076008299559	0.162033997235714
0.5007732661608	0.327216888076923	0.729213135892289	0.116964970884969
0.531178995202374	0.185481033799855	0.713104088755257	0.546498494019703
0.237558969858675	0.122279212646857	0.126117554127417	0.41938092805447
0.372441945158745	0.228175913801902	0.603378465343469	0.521099224404806
0.361748728938581	0.360582676151287	0.420418575204007	0.5214868132232
0.153064598204692	0.36743059064196	0.279756227577603	0.466087251812616
0.641330041587924	0.319169052267263	0.115576683702378	0.330974545365887
0.560568180483906	0.488467937619735	0.610863349113882	0.467626455710276
0.412926896898249	0.045814890694479	0.559197937723158	0.561535045463849
0.167692692474784	0.162118375636948	0.324822944997184	0.598851650607682
0.371719727527645	0.265962323801245	0.484717842586074	0.345389188320246
0.581003106407986	0.370302343417649	0.627625651878427	0.603253550083544
0.693604227291524	0.502015972971429	0.633658477658846	0.478612701259372
0.163248814468822	0.193034772884624	0.738324061854824	0.402567223673469
0.560831376634052	0.282546897089133	0.730575531646245	0.195059261544012
0.0985667994726452	0.393215930724231	0.618384335661168	0.573680241903639
0.129350673819269	0.0541753717207443	0.703192730525109	0.522001041914888
0.348685544802356	0.298938927435579	0.0116675204402431	0.376745397845177
0.250993609350409	0.614123106205306	0.600174901907279	0.650796037938124
0.413591857986162	0.50974230449762	0.335910976537554	0.140073320883176
0.261223649693814	0.703395575440526	0.261556020842998	0.45315047545633
0.170185970244719	0.0881767754112057	0.487873783228491	0.417803847448473
0.19747194832256	0.349206314966869	0.481944359397249	0.527728024837703
0.437079864981694	0.239696480298378	0.224331062911401	0.658802470779795
0.240375366000138	0.419032366196559	0.292476274393297	0.468987058148413
0.121215907386627	0.235024601487871	0.614275829756479	0.542850939409125
0.136094736765395	0.467112762567661	0.475067136092131	0.315088859471132
0.245109812937873	0.148241055090965	0.462081223280621	0.367804176846806
0.0697232531631909	0.565999017263558	0.620193432522867	0.621295420455091
0.0737154425068234	0.533656279689239	0.436399830242185	0.2038526590318
0.135677559265041	0.373188117264654	0.684476928568586	0.362762836688114
0.401790794640659	0.254625749060057	0.181732460714816	0.529487506141957
0.140993874056659	0.239643513603895	0.380476477930841	0.535626149251268
0.189874223031785	0.144157366168448	0.350470013869512	0.458128914836579
0.198297468678572	0.118742956974182	0.102120419258252	0.42748130947844
0.0943966180552889	0.475518683454676	0.0836125917107879	0.258677128989386
0.333293373170783	0.14834348132308	0.552899513915139	0.54140130291817
0.0773815890647267	0.273377639684874	0.154924697461559	0.561780365506789
0.289532801355621	0.515282752329071	0.116874073780574	0.114403010339379
0.309499288334171	0.243559361851492	0.170253086601848	0.0118934702491633
0.320996052778933	0.442916201088734	0.700182591353115	0.271760513390809
0.515311442980241	0.0537069650392753	0.0963377937947966	0.379012026512694
0.432665951097664	0.657082186969699	0.706823937759461	0.453937615440926
0.361640620744112	0.407510067019512	0.375109333653916	0.324621913298248
0.133508781620257	0.318129421396875	0.706579911627287	0.56031230171333
0.606003199775032	0.69744824882183	0.574314310950975	0.678597114704154
0.200543898749206	0.0750885558211142	0.609701507939831	0.362324239339261
0.441349744536405	0.527577514989008	0.0455121576706071	0.509374311286847
0.283935806381036	0.429760423598801	0.283011792571042	0.429357572537075
0.239711117247972	0.314950893778938	0.379003753230825	0.723750217241489
0.258281627461627	0.164606113585575	0.702916331672522	0.333972099179936
0.166077955660199	0.548728001935309	0.377109902912823	0.657039585034896
0.204883036368784	0.428499348230976	0.471154169336908	0.743701157297071
0.43257061922203	0.615739657491107	0.17702159312537	0.0371245098148283
0.201435864031767	0.388338593859468	0.226623095587744	0.674951865205109
0.525753493480791	0.613725521727994	0.060583527694311	0.252997002551142
0.360211923088462	0.224895306262994	0.287590569783904	0.478668593416359
0.25275646490193	0.390784202772167	0.567003758239734	0.650539741970176
0.302671184108508	0.523188529087379	0.241692470472975	0.676950196086815
0.305706668164006	0.147632649098164	0.655280672978989	0.672809709213467
0.292063413963605	0.359423173387821	0.295687280039964	0.643567960907868
0.193251638635267	0.161779099628435	0.684259587055128	0.595505229869512
0.344565873206614	0.22067771019195	0.291325543194004	0.619031793293021
0.299920353327268	0.289598888046384	0.619980388844545	0.276845391038404
0.618174599327454	0.341671263034091	0.072000351727408	0.76503165605041
0.46904750539254	0.440760186220903	0.469918915142246	0.599297517667042
0.419456637531	0.333469728846162	0.647605171428722	0.697349837426676
0.503157553262469	0.273930932472518	0.678325447707886	0.667460701218001
0.311494907019962	0.169168990958683	0.405808770600451	0.663251365439951
0.273951853347984	0.547400235677588	0.422545433784116	0.71180041574185
0.245601054397416	0.0246353669720956	0.523968628780061	0.205885401081326
0.248812763923179	0.501024829999986	0.40432897527805	0.227931607277055
0.221982886614816	0.313085197056031	0.511657640315121	0.704596298035712
0.320568952839356	0.298236619534023	0.292706972633144	0.624198803826661
0.409459267853662	0.485000932949388	0.524906717785772	0.308681694357461
0.600945418016416	0.51971763338603	0.54216556571788	0.261683546406767
0.300375116206628	0.0889519953004768	0.391115816935035	0.507880644077316
0.615552675058282	0.0484209235743882	0.451486568514068	0.174133782380612
0.0609518502715705	0.401137368179577	0.539466210136071	0.362374114937615
0.287305522384972	0.234816885110442	0.111009742712234	0.677596785289791
0.452451364783797	0.502828449457867	0.506922787722028	0.629058505794269
0.126021434175077	0.37034845445521	0.320287775040379	0.430093102646804
0.125757430856937	0.196745741502271	0.011188276577685	0.591116980188126
0.101471093383027	0.373177443572134	0.129498413884629	0.387177946956025
0.272888568337556	0.157627335001308	0.303682091139295	0.161164523955748
0.120810739024416	0.506680355847484	0.110483292791788	0.289371993622124
0.368948350014018	0.260112720605924	0.217757849174235	0.349748676801298
0.41120366690917	0.590697028448926	0.399997619784726	0.155972954992066
0.192179834838111	0.344523996515911	0.023195942210491	0.581040133208106
0.100387792669417	0.37121705228873	0.340108741784101	0.480143634936387
0.415216068502204	0.131572440219854	0.080331398257644	0.501465144373908
0.341881692892001	0.307052638827843	0.270298859490501	0.642147862241791
0.103293380467775	0.389417786274496	0.135742210947859	0.632072207018832
0.0216200056095693	0.31201900863597	0.198471579536636	0.471573179428611
0.285547916357606	0.312678009114918	0.0665608827445312	0.665617723845462
0.311853028080199	0.342550035352182	0.641610085385513	0.376852994803483
0.179639944304666	0.613428153200611	0.0545130287737139	0.716319012004615
0.526923452766924	0.328163916752588	0.568306544830773	0.629007487396681
0.2795747993738	0.470575440381632	0.432728343305101	0.381886611379031
0.22203765689612	0.5311667110463	0.190193262977895	0.568073015962481
0.223236357387653	0.173034975667786	0.629127963196706	0.563045849371717
0.543805220039138	0.524703122993265	0.247255908765905	0.461286236149335
0.221774192546289	0.336782590242866	0.134208938137199	0.466274022897064
0.12950479719787	0.398456341664361	0.0770779920629039	0.44652590452151
0.669096297278994	0.25736070004825	0.252604178765266	0.558961077563121
0.546724506528509	0.428322784159632	0.604573921488008	0.317889841681685
0.335242007520162	0.198862439957049	0.564088047586056	0.576207420472978
0.35371286516984	0.276719791302125	0.46460390464422	0.398748888410343
0.586036846314695	0.101954513745806	0.394852964001822	0.273788561828627
0.23515618578245	0.596545855520398	0.714720436995406	0.348141452084134
0.242869160477395	0.0899804628744945	0.329636915603289	0.213451354608051
0.331778191810676	0.289869897911527	0.709906826125425	0.468889540812637
0.316683850360989	0.204648082615193	0.748671104178928	0.290483656286167
0.175261471028532	0.302059175483809	0.580376503400234	0.331655022155186
0.472602214681729	0.246999633492005	0.679133948902236	0.371416332747309
0.165228765840807	0.17601710629963	0.743027920921555	0.652921608020023
0.376213210589922	0.220662603529137	0.127398145989429	0.613780767311986
0.363486238889052	0.194762789527793	0.519001838822681	0.562158751554609
0.0483540293654104	0.325591489688182	0.543086189581627	0.355662803362129
0.346101295232752	0.63504983593835	0.664152416161311	0.437056247707087
0.520667940452809	0.263486387963262	0.552017933140422	0.681086924382908
0.408421097953165	0.361306528919074	0.222661265491622	0.595243782684088
0.0339708107736455	0.197684875421716	0.696758167463879	0.437689069578527
0.110152774009701	0.33640958017695	0.652240652086989	0.178299527197441
0.35946786090598	0.320157224206027	0.44506897011427	0.112106787675998
0.421062722365107	0.641960705701705	0.424584625485425	0.488130468358343
0.129466109699399	0.397165113675123	0.609929658126203	0.307097684983841
0.215904450035702	0.195844365509646	0.547536869296988	0.631687913834109
0.114128774856502	0.0699305809641122	0.0142214491670628	0.613991098833759
0.295695728786384	0.389463910321532	0.57332914988893	0.712151208952773
0.1995644364086	0.277123597872229	0.627577702068486	0.52554273659607
0.399859686788794	0.162030281955117	0.174925747147165	0.553545673446158
0.510085105624042	0.307583359060522	0.59517799675016	0.419169266790651
0.264499807926361	0.408604276809361	0.709556941668609	0.481011253566018
0.11940327179574	0.372970098059533	0.567179517509502	0.683784268544644
0.19802852251512	0.356324373296135	0.670453699877772	0.382454195148482
0.189452946515823	0.396725419907148	0.635647569844118	0.540158341972107
0.255127989604832	0.220312308731768	0.718318990161154	0.612386272855685
0.0926706544362225	0.363852293595753	0.0824420279149267	0.646635786564875
0.039123237303587	0.38568799906269	0.553679452902606	0.225203815878973
0.253580818800176	0.483387942468942	0.614646451993648	0.42034294459951
0.606931622825514	0.268840279572281	0.649886003050842	0.539430727948767
0.545872015484077	0.289685012233807	0.388167038930929	0.550143234708618
0.054171033751933	0.297676141555175	0.29184960615417	0.558030617558941
0.21867372047951	0.520170395686941	0.502057924460249	0.582512710587068
0.700681472800747	0.498912801621205	0.796314728494647	0.736043671016944
0.212349478664082	0.183008649220733	0.703860644496037	0.359563324017751
0.240227536161897	0.248751838293086	0.785571249523214	0.392810015668534
0.0844452294338101	0.24437023118799	0.448796586443156	0.439059403684274
0.673890029160434	0.27310594645517	0.694717841739202	0.628574142149542
0.502356191818132	0.38145365570543	0.385867303505833	0.613405309941744
0.63003958790255	0.359473375334889	0.701753785287174	0.574566108421397
0.0722789155608018	0.369779111037565	0.622940395679118	0.599280663913396
0.28700695622732	0.604176576030452	0.5921499792473	0.232334527128694
0.278209897876013	0.204552975171438	0.479985166186483	0.235603210927334
0.180432024662827	0.119994009065541	0.65915502855815	0.0754410077989801
0.471955066971169	0.337532907979983	0.710952920001351	0.505019586661569
0.157283126229822	0.180901860154198	0.629147017602298	0.544884340062801
0.169795707665285	0.516708257935017	0.606824184919045	0.493420359154536
0.500853546733267	0.452966660804048	0.702993791940926	0.114640711463585
0.0744919854243189	0.188118382117815	0.607345947695362	0.494252480386647
0.352970855901686	0.450590621304238	0.652806796738007	0.476930802104045
0.316766627824313	0.0390171167457096	0.315246611467924	0.505384212397152
0.283476151102881	0.233316447712004	0.373457272447237	0.577791459005407
0.113929243761589	0.234010150535898	0.573746884180043	0.287613842028657
0.0950892363265236	0.250996860373975	0.101500182829988	0.579116196378023
0.308745040824984	0.461209826294369	0.0833991587910893	0.451017482268222
0.142317658737248	0.476332669822812	0.658345846042629	0.365678984690098
0.217930977463095	0.08575720988697	0.501171403478115	0.724308417140735
0.223234289248356	0.187315151150773	0.299020852141391	0.557997322349825
0.578556606864447	0.0803807988671035	0.474171025759553	0.498660969331635
0.422518502638567	0.241939182400071	0.276045742055083	0.476620396954158
0.444604554472458	0.0906142002322434	0.622598860839908	0.630445527381407
0.52590810705039	0.522820362608717	0.557982340353	0.565556567524345
0.223413688592089	0.205417833520183	0.678711937718878	0.512479673248836
0.506269876904071	0.199191906558744	0.748333005951906	0.696930840743362
0.120526863445208	0.254546064949902	0.110479172158806	0.486048525830867
0.350388879717863	0.364978808530369	0.728599216699944	0.604918497403625
0.299607998611098	0.160629575490653	0.685160557533889	0.690514282862347
0.596927869039038	0.269888245462572	0.473528791640512	0.595017769564061
0.0518301113214926	0.428627701667447	0.631928350756494	0.173317682944333
0.221395971073497	0.374783691829606	0.585372332077108	0.546413974189156
0.43066018580061	0.319601169003021	0.451495199386343	0.514747364139387
0.531863492119142	0.184327490503857	0.682549448379417	0.448691266329286
0.18807971121083	0.39016595869278	0.624657224568905	0.57045005810836
0.700967637719974	0.281568324936787	0.545797320548079	0.695577304793227
0.236036152738853	0.321331471609772	0.249411029643683	0.377896056620579
0.45799749472795	0.544310360805513	0.415832021980719	0.707783420851604
0.403484002364865	0.538330493020082	0.255046714126453	0.656396256978586
0.582580528616992	0.365126291595937	0.299315233864055	0.541575255972566
0.176979362344013	0.556541659787325	0.538722272521106	0.482887605055434
0.13287949490505	0.215289585946103	0.624270083720471	0.366295740755896
0.589455853829508	0.474806271466072	0.638988131085562	0.661913138313749
0.211114452720122	0.16720612180217	0.201320103847901	0.631860911904533
0.348238290798092	0.278114678308922	0.561250533120292	0.455668289936337
0.307685761164948	0.315435735751171	0.601715516933385	0.706120230002784
0.464708353169305	0.161738288620953	0.419572124598263	0.558883443108637
0.167922092071737	0.180256732264953	0.430470374708998	0.63560077636378
0.206980290055331	0.630267941155336	0.189599707853545	0.718835613899006
0.0542148638314162	0.268079697379832	0.487263273746181	0.570564249827455
0.219533653581096	0.304749640683982	0.662843528346716	0.6582544328579
0.383399198315521	0.389186477297912	0.580475500508628	0.589408000932201
0.21606495104175	0.118498613494075	0.453823126738479	0.58683322139193
0.0217930704787026	0.156442514524971	0.486794417142075	0.498832085749728
0.403284995575665	0.176097722722687	0.597628541152865	0.633428317426233
0.04955149877267	0.354787209560881	0.378305070422791	0.633428317426233
0.265909565126923	0.0465639076812995	0.624125845984452	0.712480762000641
0.374402131366241	0.365037388743746	0.663820738139737	0.542492850419191
0.335676665185538	0.552927310242745	0.659769746082334	0.556513167490122
0.174012074227416	0.444399774224238	0.700826746569916	0.451466923178759
0.134516933703819	0.245977373208316	0.587104995672947	0.449964260998199
0.781123710968017	0.104886056976149	0.434520423402521	0.574752976536135
0.379122071385564	0.286705491664562	0.386480286240077	0.512947840435298
0.549481162404368	0.113147418063693	0.621821596256385	0.557196694643612
0.386516695061914	0.219532351283362	0.640445661363184	0.610979407531129
0.650357333359999	0.249708252795605	0.225349771600015	0.612716850032975
0.295880015011277	0.121377505723152	0.655301129630556	0.635488550408157
0.223166149360466	0.375020270262983	0.318665540142597	0.323167124162194
0.770677877187444	0.597369813353983	0.602367965986002	0.682236251676517
0.0638653192487291	0.182949920890586	0.468869890420164	0.563942016016933
0.110599564678627	0.401572242838151	0.528793434036831	0.733961648806601
0.508649884763931	0.051017696574305	0.505068677590843	0.634450515662714
0.598576877629191	0.239984826756072	0.426218029256049	0.644325167511495
0.252836192900445	0.356312390864031	0.250688055376037	0.601889448279253
0.138362771890385	0.244790382692202	0.679448063130859	0.686767857694094
0.781241190188619	0.340660904060484	0.436837793430722	0.719504379741963
0.240742832850248	0.269915154624006	0.133082202827542	0.558045595449837
0.424119521980103	0.0504057329571775	0.513344029251294	0.631849331042381
0.41267489283548	0.19221622826169	0.339504783567756	0.561579286203465
0.41964346642572	0.294622905897535	0.36785920317977	0.719609378632684
0.53056301712818	0.420876003630008	0.257221981307532	0.70874564580942
0.25808893377844	0.146348892994998	0.342004988994112	0.726142850671963
0.670300435930513	0.0580503353698618	0.490918599665604	0.45305079845581
0.0963157371208625	0.266518002988922	0.412188967202318	0.691932532393067
0.0855640186848393	0.253033757827771	0.531954452869954	0.260859651373323
0.213506667438974	0.35437635954773	0.221293940716096	0.356483620104517
0.635556698035232	0.502028259150326	0.58151208584683	0.621357117905003
0.245131050897075	0.254883002659374	0.456658458371657	0.697303729212682
0.608817542159515	0.0454160448510572	0.458212534295571	0.72249038374672
0.800996547186846	0.263031348441003	0.493297261413551	0.52963925170889
0.303522835334802	0.0825379803690093	0.182904240489218	0.52963925170889
0.417973136933371	0.506571800424695	0.0841748144557118	0.544872209537258
0.0206918961730047	0.215774200646063	0.240501218780585	0.571472057749141
0.37197148468108	0.15875402301032	0.161311096530312	0.652843859122073
0.63282499623054	0.333866074815163	0.210410631466136	0.544221991637347
0.605523199449722	0.398773868681026	0.228519071822033	0.544221991637347
0.419840291526093	0.11668704312496	0.456763700983091	0.638100788170261
0.313681070464376	0.199598986724933	0.408298700826497	0.329118997651989
0.515567650863236	0.429138406821253	0.416596564154527	0.695261568211166
0.581603932213962	0.0871844922471161	0.284475163631435	0.271626082942871
0.465703779883189	0.15386937795348	0.444443532823678	0.531938553546843
0.223129338845907	0.347063788157318	0.447567394264615	0.504004910060743
0.450589660016546	0.0839944085892458	0.544598925015911	0.552350143857301
0.629537517645547	0.255935857666282	0.530347642881106	0.711119121006503
0.189640139600712	0.248816919758482	0.409968032107912	0.457579015988986
0.333637339220142	0.213977894600853	0.265211909254312	0.559666968379134
0.195002134813635	0.510881021411347	0.16054589306386	0.590767665630876
0.219396118030794	0.415092274155825	0.619670819911109	0.662728992874006
0.38353893120374	0.0334168766412595	0.221449603534893	0.526315547025841
0.0784803739158181	0.367037431194538	0.73311939945547	0.582590819761813
0.151793941974599	0.37632113943785	0.120584819338463	0.282242703688982
0.17097312350394	0.241280903107105	0.597354281111491	0.243498183193096
0.411856791154622	0.540989843157551	0.60394282224289	0.424399344036545
0.178363253654515	0.139557239843431	0.189906120703645	0.161924740968999
0.348151840187081	0.365149174063135	0.700293763475247	0.354468456991011
0.214337066422651	0.127003803020272	0.594371527094548	0.641759962482617
0.280106296773779	0.202815940793618	0.537529415153636	0.589357007272082
0.627340636923793	0.104928236721102	0.615456828915275	0.660959187764759
0.22818061768463	0.457752597190765	0.697286825910993	0.488766267901521
0.371698288243762	0.210672602955659	0.74899405693254	0.713946247312462
0.423374778751669	0.209816715400508	0.391459444749043	0.526399231238924
0.544435819926872	0.297928775035665	0.215230160375229	0.536410260390274
0.0638281002059533	0.268980269529346	0.673456340175373	0.594044316870282
0.131586545778943	0.344402428995714	0.201291460354578	0.529960535680071
0.0797831989998448	0.190118951865014	0.44028256932049	0.58414218733802
0.230114094396677	0.0683750215628294	0.141663278345684	0.24148704969838
0.156881544987906	0.407058612891912	0.233450224157693	0.628882615807655
0.574344388341071	0.137272091799389	0.609167230338794	0.655048214007379
0.213030341703857	0.240378557197607	0.225511329595159	0.711512526084288
0.144023094478489	0.23714535513735	0.264123598402724	0.655826465624407
0.67999179793091	0.181589487674269	0.546313963867336	0.557398054788083
0.108027293633505	0.27814965279712	0.614428294802294	0.696703987519042
0.422613077523732	0.454167856300304	0.504752803616713	0.571148773109929
0.122835195402421	0.432561064870362	0.581108471888163	0.3776031539942
0.569470119232457	0.488643945879598	0.647332222124549	0.450085419805073
0.223550627312618	0.280773730653974	0.641194139557844	0.539726608540598
0.455820083539241	0.0727763648973163	0.121792176617346	0.607193732589721
0.120477865306431	0.225532241445449	0.560344181873996	0.687308066479409
0.0991984817377324	0.36524414820382	0.278172103193514	0.578962045111867
0.0608685754341001	0.256497708911433	0.185425958094568	0.496164264495821
0.135749349683507	0.613453841372175	0.185425958094568	0.699825490181168
0.520712221359751	0.262478090998076	0.224642888062864	0.482960857430595
0.246765106697075	0.32355988601818	0.218684914022683	0.62325076231713
0.579509450867641	0.262698211063333	0.477443767674408	0.501819451992823
0.638360804129488	0.109233476458451	0.135919636651902	0.527738044622955
0.0810144818855614	0.169109390079381	0.393825107875872	0.383318109860618
0.390585960398589	0.131042558978802	0.632092830663922	0.596323259692036
0.407965655229031	0.160047060373689	0.294687032058088	0.620205334787337
0.276098544126564	0.389253382836242	0.642789564701034	0.622683673140508
0.210729208658098	0.417361156395049	0.426263509261909	0.272013929448947
0.190277352421335	0.195772277134031	0.64235578813764	0.714233350150598
0.40283952946489	0.196515741500934	0.258813159414792	0.69367558828863
0.408303391669715	0.198522944839093	0.143614450624908	0.334008467508541
0.424701444718164	0.46526407294969	0.660590886731772	0.53707127676557
0.182540640473533	0.136278918147306	0.609356936289253	0.672293413706869
0.167454037945833	0.11560796401801	0.491763011886932	0.678922014116007
0.455711227215699	0.0978894486971421	0.401662151480829	0.661343150454394
0.653386058350518	0.339087444801044	0.32095681327504	0.599510193875064
0.422539486240597	0.405961857041645	0.322417799283173	0.460982104392486
0.0657326889368617	0.347756343640698	0.633811938581837	0.568586123782031
0.358262048886273	0.275745697188853	0.378060205447631	0.567121004223867
0.121576682817724	0.530875927670824	0.252729125101253	0.447605235145458
0.39072132055216	0.159937210076312	0.664875674120723	0.244137022825597
0.166704690942544	0.218069139889273	0.824237983513989	0.213670116146649
0.635905679528473	0.21316397924249	0.186704134120164	0.448520380432865
0.0876172481607547	0.0964823467788982	0.332698166476662	0.63027091195158
0.256239584658738	0.458687240953408	0.41096955362989	0.564009390905422
0.0431910269027102	0.0347335436926816	0.0925798808643965	0.630418377690828
0.612025865182494	0.233970152632271	0.405778783821773	0.516651398856715
0.656302885995081	0.382505024160827	0.6613256224556	0.122075371428206
0.305314373991906	0.072661801832657	0.399576138841102	0.669564030823787
0.435537012644466	0.19598190664925	0.503873061054578	0.336458512989661
0.385670530360867	0.219447293523122	0.23860742552264	0.352392912511878
0.609712189146247	0.388607689278843	0.609973006699456	0.689341422951129
0.281265785702549	0.314957840460834	0.414550697678132	0.625552187805776
0.169839473420685	0.162937573292568	0.241665139481004	0.641861656626694
0.459207202814997	0.179935342872587	0.209556139996343	0.644923553359298
0.496253824136749	0.31267996243888	0.383734133093853	0.68986500404889
0.328334336768326	0.356917584692474	0.253074318515757	0.666586909506716
0.344670749591628	0.131808428123046	0.56996876804439	0.625807687939768
0.0692780480411298	0.0983489777492677	0.6122448150046	0.474296648239814
0.237548894439227	0.328225746400272	0.578367678181723	0.698518739794326
0.207347033272131	0.223361485514722	0.581288279507912	0.411302471164906
0.349517616628518	0.323078417989306	0.0941118764161334	0.588627310572143
0.63846291488215	0.150810369736504	0.263171436212573	0.579704558729106
0.180416892412333	0.492214528388048	0.503043871215532	0.665099694104585
0.499615865878533	0.235856352567976	0.310197684454787	0.670316737823647
0.267585265261806	0.395254112454832	0.558995294608118	0.739718463050357
0.420174871870071	0.00974276100303462	0.560140652175366	0.656658681016561
0.561646616174839	0.413863702153608	0.529386111508458	0.522836486779695
0.534265354643407	0.242865925732444	0.546185934471878	0.442308308018097
0.10949806160105	0.308170460474137	0.594883364366748	0.297422189204988
0.241137649710775	0.131243356822024	0.171442097846648	0.183618566489608
0.069685069072036	0.417662948604092	0.295633684280529	0.661065892853057
0.076542552869949	0.214972266419164	0.399330078774389	0.718392434670672
0.510048432611449	0.269675944008134	0.0571903478214125	0.71521871523513
0.335131728134338	0.125975175677759	0.409923063869104	0.627430019331225
0.105782808912648	0.477809851786775	0.349793270788571	0.641912715135708
0.492706877867258	0.33658022625608	0.385810173692607	0.53683474091152
0.155845392400103	0.470652588504869	0.630745545513098	0.384987025457457
0.25775264162284	0.23435997281977	0.165308343348213	0.322037907636801
0.477308294943928	0.456044803954777	0.161718150562084	0.329992641027067
0.247948452112932	0.519022383007838	0.300433659713493	0.304854773422218
0.346446791889053	0.14124736491088	0.203758645586958	0.361553473582694
0.275143982261028	0.595215691169474	0.633104099580607	0.235349898308761
0.583310109620605	0.592186234523988	0.496607347532421	0.0361706818643006
0.264331317723122	0.320520628013434	0.522473998348332	0.622916033223409
0.539683190201094	0.157623201074874	0.576606383493608	0.602522798033328
0.0708690429857068	0.105450670637595	0.703664874536375	0.275238454285308
0.576839378122975	0.0489407961437527	0.238853985376759	0.62956305760226
0.0924610561747051	0.515524409971012	0.56935358304655	0.51781822251618
0.264102687782769	0.108591704908969	0.39254547412959	0.593297087241563
0.503778899939132	0.140259352517127	0.316483907570997	0.438502541087191
0.480467136408561	0.153266343685355	0.347009073602566	0.614618864921457
0.350977402986719	0.158292662102653	0.264819619270983	0.529482123968791
0.118127072662519	0.123855986703453	0.443122743307931	0.586416520351668
0.206705240566661	0.380229602166067	0.346398280569297	0.550030665315985
0.679573262478422	0.147107742390231	0.313898597706837	0.752576406964718
0.425787899769132	0.247224319757376	0.355934546433094	0.619017532858029
0.465674629488154	0.190676722705565	0.29295495156125	0.64228992303561
0.188833883797691	0.18133119269567	0.47228804519541	0.706452453925237
0.296109834903982	0.142425743858303	0.544364752974998	0.671417940580453
0.201539350230451	0.183773615209135	0.196880259012383	0.33368299289943
0.489445364621015	0.219132131008712	0.488234738207806	0.647936852452287
0.441551122119617	0.223673271383	0.598764981764185	0.290276705108187
0.15814014950813	0.129700129583583	0.231251983711082	0.553369002300115
0.426250606414816	0.264991411253733	0.651064745395407	0.355026752095376
0.139324422985429	0.304037449836454	0.541367988247275	0.544022749089209
0.195435576501694	0.235314895561106	0.622679148215376	0.500658238679768
0.10290834557164	0.604908682253333	0.324759755427466	0.441297442595951
0.273644295220685	0.519441137338721	0.545013658626759	0.615765482793509
0.544960987451358	0.459876700643176	0.215452588260451	0.344948982430173
0.248314074819369	0.57247823858718	0.403894343535453	0.597567532159699
0.0497577386087599	0.540333896797784	0.551393791030517	0.502488236297435
0.251549518055542	0.681049055997032	0.538706495396697	0.400318639384809
0.0737376322034226	0.532294733019688	0.174054633835148	0.598116660248072
0.102796140143366	0.227869891503306	0.162308166087921	0.56306758945268
0.27164279591796	0.308650672742413	0.494389264402862	0.598370526529711
0.300817361445855	0.399436736186227	0.6011491009044	0.614110621224595
0.117946059330231	0.279886083936779	0.555557349890867	0.702523808208094
0.565418062866952	0.269171316491476	0.488001951332496	0.587689422294921
0.469477289584733	0.294174016043251	0.410616042793437	0.474283069626491
0.293971791343947	0.189355911668715	0.323251772546522	0.564487148590883
0.278460307755552	0.36974976977229	0.577150659787614	0.6533463120724
0.152202313536079	0.522154602800302	0.643593062425114	0.635380845170744
0.260980747981696	0.123809788363304	0.371167295093123	0.623246971571643
0.541722862358695	0.0641426191839227	0.513925663231913	0.564765016265529
0.723549368792331	0.15758090113609	0.502238488601963	0.659468479162883
0.395644198642734	0.352722375089332	0.622419269600094	0.68331536289498
0.305994607464767	0.473836644496192	0.561530129530773	0.670587144431285
0.328551517712797	0.118228527799579	0.673666613839143	0.663506337305146
0.485897322020223	0.191615420885597	0.0834625788420197	0.509707606273054
0.127419887627888	0.42417855217895	0.700949709478776	0.716380078061767
0.323254276225631	0.093045690192998	0.60694948943898	0.595760814862862
0.326123455847816	0.56220984939271	0.610610754652006	0.756343399324699
0.0493824013811737	0.314712220460761	0.606868089691633	0.566883082282742
0.428861230829743	0.262622468015332	0.210889031400041	0.494154454624569
0.271851122925908	0.17523052910264	0.55524621956408	0.495256043266446
0.269569323350421	0.270393268072275	0.403395205887886	0.533559750224574
0.499359302588209	0.30523377332682	0.635859266532987	0.557160644655194
0.229010035744455	0.139204594285633	0.71968881902826	0.732896602618813
0.302537334086298	0.282413128702478	0.64431315813899	0.642993708718589
0.401723071729058	0.181002300002538	0.551588801770116	0.269853815972815
0.676552996805633	0.119186892879722	0.596102719748174	0.722425851199514
0.121218694792102	0.140411234734086	0.645588799521653	0.769708644008645
0.487692394091506	0.340502788692901	0.717714136351732	0.655986382780688
0.460188020823579	0.39390621212245	0.725694456906114	0.600971008529118
0.416427376372598	0.141340565881469	0.587927063780428	0.674747912938187
0.377475594727637	0.332728481859952	0.549084306737352	0.539055053912309
0.538705567994454	0.112244264886476	0.451538095149528	0.52829460366894
0.0586747187915124	0.383282219450316	0.683995458649339	0.531484938059722
0.31046846403772	0.322159870505183	0.722789626000751	0.703123934314068
0.457434555169212	0.394343361330079	0.564353285330198	0.712354046485217
0.190441940157103	0.0935664581942285	0.587631514872947	0.651575831896145
0.152824089735128	0.259176018196328	0.617426762504113	0.588920526998328
0.74091115758088	0.376949748680904	0.707610412030882	0.684240473140416
0.228535125256118	0.1062180076551	0.542351455476895	0.585000824590841
0.125196073069992	0.0619054176334672	0.172167543690004	0.578430107071404
0.351300885976092	0.441779175054245	0.649351413287788	0.595557168044961
0.488760209906086	0.271004103125199	0.0641485850080523	0.590539346520598
0.167778911138971	0.474311397204108	0.453873927670782	0.652209973434673
0.72499775620885	0.156538651602396	0.407154454288017	0.56913789695585
0.433025468200266	0.212196736937941	0.504118157462378	0.628870442790754
0.608807463424936	0.289671490369006	0.692143225250881	0.676758342413622
0.418360136540658	0.741351366474716	0.229022858582606	0.595600033930432
0.209387117311607	0.650683771746687	0.682614034574105	0.445344588925933
0.204164139905057	0.138105902984256	0.605455866230756	0.242838518195329
0.656912458213115	0.279654602998683	0.666577518647318	0.667716800951474
0.338886635949455	0.533182503691625	0.494674054937258	0.659372322718684
0.288091245712257	0.338749750411566	0.702960319900707	0.642065799635484
0.202636188531674	0.196071940531741	0.397628726857589	0.359612443570042
0.112443425818052	0.704298324397869	0.659185045846391	0.27155481499994
0.642674877882822	0.271233635234982	0.647802169017179	0.567857270805872
0.346099621197031	0.578044778917218	0.60239545949206	0.616243680822207
0.329387247667146	0.497409810835435	0.774821373538217	0.737021721195589
0.445174120924873	0.243146047126009	0.453729606338857	0.74673291736777
0.149931972480114	0.161526931804456	0.668377976233028	0.688792979438008
0.144898069373513	0.184998436833978	0.514063291801207	0.221398296844579
0.42023737741667	0.572472889007153	0.336959114047974	0.402308254772662
0.349357741280955	0.441744165815147	0.481311144637525	0.637261814762134
0.168432744172702	0.224739359088466	0.294398315369947	0.618649699315917
0.100761296408585	0.376747175118946	0.288929472663754	0.451307035372874
0.580028476172588	0.522132860673354	0.60306359007492	0.676954344224928
0.393191047025654	0.169488103284229	0.64884902343866	0.619184016353297
0.237704949359285	0.373487328254707	0.446507361257362	0.566171281218945
0.312589243052377	0.155494712169377	0.559968335069776	0.435845735671724
0.271720139396471	0.56946012066243	0.31639532488439	0.770297120446791
0.362844320318046	0.623629405709069	0.506341232530537	0.695290087135121
0.475690494458879	0.403674080206575	0.506821414225325	0.70401707139719
0.10528997581778	0.329129448914191	0.624537755082522	0.624071320875024
0.361376641945784	0.252437435591536	0.629747685447583	0.625089148074141
0.293434749248123	0.373692798749308	0.580371332085352	0.491388050759982
0.15014930785734	0.161621838216861	0.0781287969029882	0.57706898111956
0.664906324564291	0.38167658000244	0.638466870205991	0.636984193013852
0.0989182967239924	0.443951191565787	0.440040823243954	0.343748923599427
0.474852962670419	0.449908403503631	0.504679025945342	0.527728430524511
0.182228578943903	0.593069268215747	0.434937023516093	0.667025852958374
0.275091567017249	0.100998531303825	0.670962201317786	0.585396864606931
0.203837516530753	0.3921500984624	0.193023560876015	0.568612388272701
0.355749871641706	0.262089335047012	0.540797151885237	0.5248277163648
0.330869551032424	0.751085111240022	0.525282002067321	0.470541670902721
0.121695180606387	0.251092164548231	0.401347998534544	0.610435703081025
0.290504441782417	0.542973754935682	0.50136024812221	0.336821834830996
0.203578782056085	0.447709031830412	0.602536212357174	0.466022056394353
0.364908444911818	0.257033021443588	0.671908655642276	0.420729680037858
0.177342993747538	0.394065856058166	0.490717497411274	0.434614579517196
0.307411659569852	0.335980681414697	0.411263149526148	0.564036595750417
0.115831333248265	0.267237169916427	0.482757732469415	0.563901920460607
0.28323465832393	0.278068949240808	0.496410440381708	0.330751667732645
0.241671787447696	0.629246368204228	0.285437376778591	0.522568342408283
0.282920380459559	0.410390396305269	0.190901960398236	0.402287059475066
0.259045358498658	0.327804267159151	0.234722922854999	0.516367672164837
0.197785311956161	0.627194826736095	0.257713739161144	0.700852224875475
0.243905430239231	0.63849615118594	0.642742816508633	0.556725794640631
0.316165911286957	0.549827452358009	0.146390679437982	0.231081935254187
0.349043570757842	0.0932539612370908	0.614796095754471	0.446358454687812
0.35231551833034	0.457007780691281	0.584989035102719	0.18312604359714
0.323190965503903	0.538393034798166	0.406497617625986	0.643948916427331
0.298173823224952	0.603702916814828	0.446031103113405	0.329082221313577
0.329424456788954	0.390191259004028	0.420287273116705	0.462114780342042
0.279099371093256	0.510732415645691	0.57880404626759	0.418065938908787
0.437500752059574	0.443594835710037	0.368594613052368	0.56138232512792
0.321654344227282	0.353423704278033	0.514158685380727	0.579071639157977
0.503918488906942	0.372016087690132	0.439976007788133	0.301753443944915
0.557091503120724	0.642461783910093	0.439976007788133	0.419148136810966
0.491914817918346	0.29615702205558	0.0926891973774829	0.736905127514929
0.264605340217128	0.698860656780499	0.442082779008884	0.401993306168391
0.202629522764851	0.366926417127368	0.492095617921972	0.463365760971642
0.293576647505384	0.432452295870213	0.543803062384715	0.479524764889699
0.231441182798361	0.275991885666987	0.722271860912249	0.604910291086711
0.108280205671022	0.264366080706871	0.556598511683094	0.359280838239037
0.495881399166818	0.49083624791294	0.553837955797653	0.635101942573548
0.536467358402504	0.538096354793343	0.397501738587091	0.631122730397121
0.580633293695561	0.183379588595559	0.511477336172142	0.353622197090486
0.609211984679346	0.143978210231085	0.580956770584007	0.273780952666732
0.257305738388617	0.485674038532401	0.0910629075639632	0.412378588071871
0.286461732481728	0.212614913996608	0.521771890405899	0.419548179956159
0.172921524636407	0.158892937463761	0.521771890405899	0.102369195641859
0.312233702155578	0.324054479404992	0.521771890405899	0.443617389023316
0.485925116730457	0.186018501424689	0.484463707225384	0.382156875913827
0.451485264791289	0.210391261156865	0.239959451673873	0.304853824737588
0.0533983273887294	0.155036882139934	0.170556955067184	0.262205094252825
0.246000810139121	0.658023766794898	0.327599159425285	0.234600952975988
0.396655724645246	0.152321296851492	0.495871123336952	0.567395996556688
0.389793327108865	0.121424007916451	0.561978940412594	0.451758372245484
0.42581406789188	0.188580725070878	0.651853436637559	0.597508431781281
0.222319429019856	0.246051961131027	0.0628228159000074	0.539958824030353
0.271624919385903	0.269157261065093	0.643753090819559	0.463137064867298
0.0482073618370746	0.337967129020574	0.28209745100876	0.586357294820137
0.221850281734701	0.163124246774025	0.462090969378095	0.555331742025694
0.172903882271031	0.408753288093268	0.477264559276253	0.214555641936161
0.0986246380244992	0.112906840496769	0.229133304892079	0.396326775036747
0.246039355794351	0.191983736231437	0.637311521817485	0.406178271110798
0.0950412324435994	0.405438079442644	0.09698095463858	0.445061766614928
0.173555571546755	0.227158773762811	0.480679859193671	0.262708429318424
0.636695266149848	0.287133851515188	0.3752700682946	0.39955679454667
0.336638732481828	0.465719345248305	0.538709099787929	0.494777406864658
0.066965124698481	0.0279341507087637	0.360504564358586	0.644578209279967
0.125436038344844	0.464335262184476	0.33458865794998	0.312593248293518
0.134367213655702	0.497284525696448	0.519550955741009	0.610336166712987
0.269938852959438	0.276797890615084	0.146816436633057	0.648945612886393
0.196725273643829	0.17537835377993	0.220807199446096	0.20153892564948
0.205252416190349	0.724981908252156	0.187686060354849	0.536986791548324
0.242284688680471	0.320086035427226	0.248883237542871	0.343098183166889
0.543567983352876	0.307750115200307	0.241613261147636	0.615201222578349
0.0907517496307494	0.234066268883638	0.180665113519569	0.584665673066867
0.212721493926089	0.159627023799461	0.459208915572762	0.562134242822803
0.295266635588639	0.226033792630926	0.0554372472453576	0.488784043307603
0.11503887893999	0.253408317930533	0.484470041200852	0.55322115226937
0.640770478856775	0.00997677924213747	0.528885873764494	0.419958662718058
0.306135329214957	0.651565376503994	0.310740447806196	0.250711907540341
0.103474403793833	0.168496853039777	0.26882529626378	0.404204052986138
0.444461138558251	0.561074693706442	0.123360155913938	0.53846879488496
0.339277322357818	0.514974251126141	0.137187063758847	0.561686733012836
0.416412384529366	0.322552579866545	0.311698789624864	0.560801611315253
0.193767764023634	0.286531228174489	0.317728944204172	0.532534030972801
0.0770571581280368	0.68762894683709	0.101530305410166	0.734944926734842
0.457618336190813	0.522546783036258	0.59279430721953	0.518791953312971
0.0343672073946902	0.671745136392106	0.510682054185171	0.589936534028127
0.193376830785972	0.499728217612767	0.342625593827241	0.669723773982495
0.375355119617033	0.278226633078632	0.65536962181498	0.518553244811188
0.152066565935529	0.549171131922657	0.464262913859703	0.645316037922325
0.514375203267988	0.212042040680576	0.344594712499658	0.566993674370403
0.206489096072463	0.308147030565865	0.211724237257266	0.608274125382825
0.547889820070719	0.0565677389281364	0.273811444746651	0.757600212178566
0.688527330021532	0.188552228717977	0.18194070335987	0.633258992602982
0.298258026172798	0.349083421977675	0.440382779852428	0.595925785390009
0.308055940228562	0.67444414462301	0.214523052918781	0.676184027290602
0.134443646697753	0.0401416971143547	0.223277641344388	0.673802895824505
0.0390271281086815	0.0654063644620647	0.472764620580539	0.629125127513123
0.16139031426746	0.325763994679231	0.28584130269619	0.570676592545756
0.208887904841265	0.322319579060497	0.473421973610431	0.61633555893345
0.206635414915275	0.0862992224204123	0.412285512168061	0.604138304987701
0.491415201725817	0.241581040790648	0.136443096590694	0.606592440000658
0.121573237390893	0.183471390798598	0.469652768860492	0.494185319438772
0.0736607761993551	0.411597652002984	0.264123162170667	0.52754121818161
0.211882079242638	0.0794366709770954	0.640257584599697	0.68125454576094
0.279428577209387	0.179865499691014	0.246602313537266	0.605875718073292
0.0737417949927504	0.19182775274473	0.556561597968407	0.58762374163119
0.0353431627898646	0.11629295422763	0.275358222514546	0.429534860203528
0.020536308372573	0.228187024259477	0.176064250871941	0.638787443969693
0.202561604838501	0.345097671079373	0.62036866240653	0.533500573691788
0.223497279393451	0.236873131982979	0.466832126057583	0.424121268457542
0.117725956944806	0.142544732810275	0.215931243276518	0.599780124869309
0.687098138448996	0.147210163830215	0.171758703912355	0.315902235701277
0.20678420875786	0.169007480133205	0.39695883166228	0.358661748998186
0.296236180731758	0.525760054836676	0.186530887930475	0.400506403875657
0.331779653848488	0.217296663628068	0.583092465195906	0.507085948191595
0.215483355300921	0.0794434524149963	0.702162002159031	0.469011462949374
0.67152410821248	0.147179814086673	0.216414678861885	0.423756453473811
0.381979698793948	0.242786823877479	0.247706960989121	0.623984671104021
0.166790680391429	0.108780349031153	0.303060437149708	0.484915697041944
0.497868727654727	0.279010508543857	0.643786845820506	0.41618893746585
0.127257505167677	0.596462400893157	0.44438572836192	0.711781392946655
0.0613071147817688	0.279562398651947	0.502086732497048	0.58482654660738
0.0574237811550043	0.165783401819371	0.0581982000789799	0.587470483644959
0.212581887155082	0.52275493886518	0.299141620496195	0.43685202146157
0.173176038277745	0.630827882919166	0.463233004554264	0.160590571929145
0.0957823836243334	0.247339145735124	0.429640728819744	0.610190038396244
0.234538605313868	0.585377199294352	0.236857653662556	0.522197887787832
0.105620863243171	0.172637884881983	0.501077595374661	0.555427589578713
0.114400027141265	0.278989917953923	0.170825406338021	0.344705829230799
0.125882396188869	0.469140678415253	0.270037063920582	0.515073614908149
0.292616499245128	0.185509471427509	0.453993021398036	0.562171426799151
0.20369412068409	0.138914295508751	0.36350576589925	0.668412782486282
0.138370048109717	0.293741832628165	0.35455788295527	0.461017690904838
0.277786625959033	0.474326573571216	0.645901926239595	0.669314068194747
0.588135593145414	0.0263668960833537	0.53835179230335	0.637977048963972
0.640991492522121	0.381653193359899	0.329001889257229	0.580656575489903
0.378845859162957	0.172703430842425	0.625183842097082	0.598580833115185
0.188453224499228	0.36630604115233	0.698141554566808	0.59537613783278
0.161901635966434	0.246037810556668	0.256284958225466	0.407030524137834
0.681960026016613	0.515412146041587	0.291863959569621	0.509909433614827
0.43980866308542	0.0868613315661958	0.623079734951585	0.405107989103026
0.206745022240995	0.110279168374301	0.342298023847046	0.575295219356342
0.0692194638592533	0.240268925025726	0.147663649988406	0.147924614522717
0.599449203917353	0.67528341453791	0.359459149674614	0.116300717417475
0.231914059652595	0.785534541697489	0.492608130657191	0.515683442641915
0.215872638471037	0.180681136180125	0.750308829632986	0.0806572307463866
0.293816544402513	0.297849202187057	0.227839640798222	0.398145607541998
0.304688942588633	0.49450506534905	0.614715637860297	0.293700856770525
0.334550834749537	0.223603569022471	0.657544476800643	0.198697400911753
0.393645049208688	0.560442914857419	0.626091974987212	0.407616438333701
0.568799887063403	0.0686711625432378	0.61612080791867	0.46709582338012
0.243179086478804	0.361856211707072	0.40949800051135	0.54326887662758
0.326664790613572	0.254846494249258	0.482745009457107	0.413430905437825
0.192564100555956	0.295789996759643	0.353784589682715	0.44872496839647
0.0803444946080962	0.54999796853089	0.532089018957717	0.550411720898088
0.185350009541089	0.514030600756132	0.663469052542428	0.60687461262418
0.269504522953815	0.135267127128406	0.594387631259003	0.377788098867185
0.426653646445935	0.13062023064719	0.30769009257683	0.339485744091501
0.666154507045303	0.186141966460554	0.435711130630243	0.503395932388841
0.246845160605677	0.063938918695495	0.672866207882355	0.507944206250674
0.0428032094193393	0.554120829491248	0.25522741289449	0.0967404656942559
0.382037966142115	0.250413574144059	0.428698578537547	0.586842385147905
0.536771650643865	0.246417153924783	0.469142885574647	0.539952765051751
0.412008354837266	0.32663488511507	0.679656161961485	0.433271810759371
0.430256715309859	0.155701662837158	0.675426619772913	0.554256679060017
0.179990369179635	0.595142112716315	0.441835749850512	0.261511343512543
0.240544823665938	0.0774613153972308	0.665915656948847	0.333369562593104
0.609273032530132	0.722551487726473	0.160237954494584	0.608587726675642
0.289612525399637	0.281075514132388	0.312378603285489	0.394824732294417
0.287075085094438	0.256047569034786	0.296286909092192	0.375242349294419
0.23888863989746	0.0499720384001084	0.553404772573404	0.353237780595404
0.431716017708337	0.0262887672726984	0.190585477862687	0.280547238048179
0.469220966628789	0.605137174579243	0.346419278595971	0.281130487838188
0.379638184983463	0.424462253863391	0.198989142002681	0.59059839334735
0.273521178439551	0.198804250343131	0.460692283223255	0.491763031510459
0.566629955739176	0.125098485375404	0.623908141699506	0.354291966297158
0.292363426006023	0.0877341687742792	0.637896672736099	0.429389769388674
0.528506461813518	0.183241750525519	0.335489148405107	0.519215552508433
0.731788784532162	0.310417316439317	0.423895321270325	0.348615309616442
0.374145340634339	0.0213113564038092	0.416085814005452	0.358083149981019
0.219248326886674	0.276075730898604	0.708661085347142	0.519853334561452
0.447509724481836	0.147501380589247	0.661159977393626	0.34235644688199
0.252074022156423	0.245461841041951	0.288328260183451	0.397095707625164
0.0516580261897193	0.193703688450718	0.256294399792154	0.260201049346641
0.20216461771357	0.33204190319325	0.0250722028840364	0.612683431754476
0.193684268329476	0.237950641194277	0.206615983911554	0.570514725376802
0.12554927116573	0.466474540441147	0.335226748602314	0.591058977797792
0.347982538081342	0.200791494975285	0.0626975256874523	0.525746792783657
0.198380558932182	0.41436298182653	0.280457503359221	0.643127663927301
0.223807718638472	0.136531518273011	0.573967373015106	0.618777933216153
0.283689097456765	0.0672657682599583	0.392031292068873	0.618396616175691
0.078903054206413	0.416649249601812	0.459473227713819	0.191577383047063
0.557402798815154	0.0866675644776612	0.131344381568999	0.658411486540328
0.367645892112898	0.261084712676935	0.561143620794985	0.325276193278026
0.326547847566566	0.0730219312583031	0.222489166063191	0.467276422804658
0.557252255020108	0.141034955988376	0.175847329078393	0.565191536714265
0.611653698253701	0.469528911279686	0.200408980210537	0.561417127105532
0.570324560482926	0.156107044673447	0.151925626400357	0.43311054749404
0.389079290926648	0.0794359518837391	0.559138887845725	0.231181342731799
0.583964352363688	0.135421609629056	0.17033898350769	0.608456638892975
0.426616154882196	0.306276495830243	0.514843993386786	0.609827779602732
0.626736137592088	0.225236833548047	0.266969118979334	0.331925814555387
0.58568578579497	0.278546703375686	0.433786474345316	0.489685970513229
0.211140727399802	0.19201539851017	0.15181955474602	0.199884335787822
0.654805366212559	0.0672876680366756	0.4443949482576	0.621575205900943
0.162712907246039	0.126330975721862	0.112248101304951	0.541829645281057
0.230813282016062	0.147552329662801	0.558241676453629	0.631106421022835
0.383118003969798	0.246004636416028	0.208223737047377	0.584163067365252
0.494896498365042	0.695439623005752	0.412250669369639	0.518630478231761
0.670946348654051	0.696230002017668	0.618804036236187	0.452749582974375
0.601156171069143	0.351439831814595	0.681830042939347	0.437956913770846
0.0606197364396145	0.506181823833304	0.400648564400666	0.639695013369346
0.38663030046445	0.658805154100651	0.497050690070412	0.539957767195634
0.460752486584848	0.0583531632243343	0.210639539326749	0.369611118136425
0.370230880380201	0.575434711826097	0.0781932846628899	0.583212985454383
0.301168597970178	0.124899664176047	0.404820536021189	0.548561712794714
0.283213521291239	0.231815310104904	0.3738990104518	0.468621742859399
0.538132209573331	0.203764248618187	0.190805952378304	0.425419994088663
0.499947021861664	0.358513765674473	0.682044980983266	0.371713211724756
0.18704113229007	0.159215200019374	0.27218509564729	0.47359782252547
0.271643713668061	0.298093171333069	0.505038165779308	0.601458072503037
0.241761076156747	0.589429380767567	0.245072786828368	0.564611270380699
0.501462197135244	0.0691577031306513	0.125829174639166	0.514037507216762
0.469367976163776	0.244760810630942	0.195315547819642	0.146679278653653
0.310544390149721	0.24510649668874	0.119897457203538	0.332053653240076
0.531130630981422	0.153910432048974	0.610830753384354	0.444071528297695
0.677174481991685	0.126585964493592	0.290073954593201	0.313852502137269
0.425566146849486	0.293785740576759	0.219116655257628	0.254999867953081
0.0858848553079964	0.0710867453440761	0.28528096176962	0.236997431931423
0.422869891704715	0.432289336217327	0.156406917928058	0.526182670958661
0.114066590399858	0.478585008919633	0.018512155559273	0.489418069371634
0.30227979916138	0.18813582333745	0.300636229904531	0.463994064239818
0.480459243350334	0.257777298461764	0.553626241371663	0.302323011366653
0.12012763674119	0.34651287393685	0.633253518491493	0.627997694028077
0.468137003905619	0.0237408774380583	0.452928311297525	0.488557548574311
0.448477454729055	0.237961919646014	0.471426716327838	0.646637571809142
0.693271107622902	0.215074721003021	0.189614635198377	0.55276355399407
0.241540169574027	0.0489335886045467	0.343394333136004	0.634330272253366
0.586958369819553	0.248318004331245	0.611956925142299	0.151766919336648
0.142335186153084	0.228081960555579	0.20846278434218	0.434692104058425
0.0572796294167909	0.50907168225567	0.432151125927543	0.577167379602722
0.209819172571867	0.402710353864359	0.487585049472879	0.385256208111485
0.314545517247825	0.65897063693532	0.495883138808056	0.079037320043899
0.184940135475177	0.477152725508006	0.299076194705242	0.376452738480932
0.530533969823235	0.250026131042069	0.424205077228478	0.598172121611823
0.210601936494939	0.175658236460547	0.312230210900323	0.696751281267595
0.429148411609719	0.0516201355681284	0.454264809869635	0.517349567982456
0.122904014021939	0.685857776746703	0.309656145595631	0.230981158680546
0.554666246257658	0.601504668155156	0.454936690294006	0.353182448437326
0.233060240274121	0.12607008143603	0.370423231650518	0.465295993471684
0.617332913851884	0.309366967209488	0.122417422758671	0.582687003585307
0.395619043685578	0.583769538282529	0.332697053781438	0.544266430510067
0.471268459399938	0.14728515776866	0.494719003021081	0.208702755304019
0.140276572163534	0.567833527143256	0.355162408732968	0.330357847724496
0.182602959306567	0.450305595768603	0.0961934782390144	0.608504391622462
0.339375434791062	0.273801130489535	0.256703175411791	0.246733881609786
0.22123163574204	0.0845865791637107	0.145953289888671	0.365723075753989
0.10757405431343	0.200616269440721	0.317826350769966	0.604169675658905
0.213923195819803	0.262378744341555	0.36068563608152	0.508024056394223
0.674090009972288	0.0433181625607975	0.171784436903792	0.462778054922284
0.345278788481273	0.224003541629629	0.307408449909717	0.232596303439224
0.323582322220917	0.0311455318245643	0.454227948174229	0.427318486008152
0.701821696647747	0.327777975570294	0.711639204053296	0.205069615023455
0.464967809186139	0.230175712615842	0.38180251755248	0.0549354898402981
0.411520234103381	0.213068392500412	0.41468925680503	0.435219935885943
0.532888757709769	0.10151935138546	0.616884451690696	0.367595222486055
0.0784978924062044	0.152362872699776	0.524333619312166	0.534546879621813
0.269281137958032	0.42058818083255	0.720805550454269	0.483218818190542
0.285123011569854	0.570657861316818	0.570584137074179	0.49637142967997
0.252145354466238	0.247621238270335	0.58282608458928	0.677015598258711
0.398366238246206	0.0909570225972212	0.345562324052363	0.306857517598943
0.567339821420601	0.427280532733031	0.400960673209259	0.24770743239124
0.732696071533474	0.343215028037283	0.522005887487896	0.399962429237784
0.566635723720342	0.0990776681192715	0.751785286835352	0.441024346748943
0.137222904393468	0.563811890249413	0.679457543498795	0.505096753646137
0.502067087369444	0.0926284943248792	0.636446207428542	0.520085444644887
0.530352618207044	0.403230409008126	0.372228254248869	0.625904672539294
0.212367123101268	0.234447897970133	0.208339274503807	0.439972633986538
0.162831086666657	0.173049031621455	0.258538789884484	0.161625080801602
0.341845586989122	0.274017203665048	0.595182186865526	0.412286354908113
0.474694154507906	0.402338836725052	0.726861194261841	0.500076864327633
0.494052173080544	0.194142179603592	0.636332637043195	0.515459682858266
0.288016174097441	0.151847722282627	0.322804828623202	0.44261117620417
0.265697264324181	0.0528934912305605	0.112109155059834	0.402233533492768
0.63244104298799	0.0379767338315946	0.232759499481263	0.406284914784672
0.302577528277476	0.166846199220875	0.579666251018036	0.514899963525056
0.336697243367775	0.247749220028993	0.357411056410312	0.52371681273268
0.475395086963764	0.269330759894327	0.453430395154283	0.250918107563345
0.462568487478214	0.301589420652198	0.0606783181127747	0.373422515498501
0.470083001324295	0.178168776731782	0.226822011849676	0.547095962417294
0.27342803018979	0.180928773157768	0.468247120427412	0.532867269460263
0.491968949942073	0.344843072194344	0.299276697971244	0.582900280201454
0.496417145722319	0.16298247963587	0.657105090354279	0.547344712039543
0.0913343914648439	0.287492801266787	0.550714474294671	0.503153730132329
0.0577637294656277	0.310181708085651	0.563218511614617	0.226846056288137
0.678888327017008	0.241678964899141	0.109847656138244	0.548895399337664
0.268140424943964	0.438521279629984	0.643009058046117	0.409454482923192
0.117918681685127	0.246676731349014	0.388117512762891	0.566941079432801
0.266963665791323	0.317414184672978	0.358284567034543	0.428023777001705
0.304498586694066	0.0539953293517678	0.423445844559102	0.229826773849622
0.451001650263926	0.315970741852234	0.696857643440656	0.591654968304387
0.300403830995884	0.330481783658724	0.493559799560569	0.375723099192392
0.377582712710615	0.127092232899045	0.606835088721563	0.436633899453355
0.220234410370081	0.235200638155432	0.635278357636656	0.123093430260874
0.220234410370081	0.093862237029834	0.685752177694013	0.55172610947377
0.50066965655226	0.39560521775648	0.399961055166946	0.196249071006701
0.50066965655226	0.326558302503081	0.275933222964464	0.42925912134235
0.258166751122332	0.298799171144051	0.660611904154178	0.44393304496714
0.330268242756043	0.0512179992763998	0.123311980209736	0.149379751820342
0.704248375166125	0.251729320946696	0.452181749497026	0.408673887218273
0.704248375166125	0.142125421368383	0.560880035643122	0.395412670688208
0.304167586184878	0.789130222220691	0.618464816454093	0.540012132697719
0.474880835765911	0.165486523156934	0.0908336482834974	0.377631340574647
0.413170793179105	0.3610946458409	0.587095326556465	0.464320560497604
0.0767429583477076	0.43900855432409	0.593669834930375	0.297037362015485
0.214605678383122	0.583167981695236	0.243442133813953	0.439239444463452
0.520767028398895	0.458186506179232	0.164314943565994	0.242750021490369
0.586470260591337	0.146085783825096	0.123155105795355	0.499635762079557
0.0105498904911713	0.199771965483756	0.621036242902048	0.404111744093016
0.445069155961084	0.695809430906889	0.627475438963482	0.298142825332776
0.696578144338291	0.150623830316968	0.563680280447556	0.453276057896266
0.257378631971374	0.519584392553674	0.504425873783965	0.216863506189707
0.421733216984597	0.279861936884668	0.605382713148299	0.367891866888612
0.396098380911747	0.286653070715134	0.655578495889179	0.20398002953082
0.550609858831334	0.339132358575488	0.0935323483407887	0.660023038690484
0.286173004970425	0.195301463256459	0.121868546378598	0.737028525736505
0.541244611806013	0.576249851597346	0.657120858628017	0.524001398251316
0.476994237030991	0.201338187005977	0.556453812226847	0.699109719266394
0.267857932916217	0.470815721568415	0.536202104727422	0.632144774887638
0.618139301148965	0.41581982571892	0.593189627522655	0.571813106516606
0.201701743326015	0.588108080677666	0.479768851030297	0.614214915119394
0.147935407022421	0.422961600776515	0.326830362646217	0.580664922391512
0.435920444637469	0.63594188612669	0.0974880350885863	0.407620482561152
0.41375821853744	0.14386783483732	0.642302862511059	0.445284617178114
0.561977357970101	0.668366952014389	0.693236222565043	0.628514466683133
0.139546655850859	0.528625977802297	0.405060328877812	0.557545875564052
0.13517849705178	0.114314547648681	0.503983714358189	0.735788111708963
0.530865303908636	0.206472454724618	0.469510561335173	0.595094938206771
0.338559403376815	0.15912710253357	0.688210562948367	0.574418095384653
0.317406299591122	0.577574190586617	0.450298857521113	0.597437337626585
0.129565498782024	0.546451465448225	0.537108057110363	0.633875955278531
0.283842386112374	0.213844999153668	0.14622641631587	0.612596182758328
0.429720004149607	0.649522862895827	0.5804703899883	0.569183980664239
0.414644102593585	0.300675950508987	0.450351646893218	0.552254689759344
0.325640198694068	0.499503982973837	0.626963894716081	0.609270521946197
0.57284275720438	0.747788725496147	0.426343271680057	0.622938469849726
0.41489051620723	0.524560944688614	0.191893180429438	0.556946930660432
0.208294194144738	0.0899795803744345	0.565695938827185	0.575380461302901
0.238469632949862	0.0788641390896776	0.105119315745193	0.648016949403096
0.565263769100094	0.72749463624328	0.610610160894893	0.658122180664724
0.53053889582736	0.181207554663488	0.174832858057448	0.693727119966452
0.542600938488648	0.0870849500175445	0.261615568968861	0.534479041278187
0.550469026235099	0.514076241438838	0.493810383103189	0.516788484368383
0.0411305794163821	0.0254272460655783	0.287467092659828	0.719442444797925
0.724049526714347	0.0579886293381535	0.297922585679895	0.461436905374975
0.43062468699481	0.0378796604186046	0.548653470353608	0.686350042791183
0.373328476194767	0.0451187573643477	0.574044106925471	0.481726741854875
0.336534742610855	0.0572283637850644	0.144841353210944	0.441668618476578
0.176751265217008	0.150663477396588	0.384983734239175	0.600537438763912
0.466023009928269	0.605494236644248	0.340234992283922	0.56142896089445
0.278452508836553	0.570197027804025	0.181399284901202	0.639055314387643
0.355576887701078	0.244261791618067	0.594534297087577	0.603469676830067
0.124957699742908	0.319213879455698	0.699057535185628	0.651235566754529
0.482995677649143	0.16117178667357	0.487133504169792	0.618534054192444
0.0172119554739305	0.255941877120058	0.408973154141516	0.590025725637735
0.355230315977731	0.500819495642584	0.545993297655495	0.514988409375363
0.298550275453043	0.122598678037757	0.395723625328279	0.105851229272521
0.123961938886747	0.640994776647527	0.309430258091191	0.587207634262296
0.317543639261832	0.0558407071665644	0.273782678743989	0.152029420218865
0.46068311501117	0.544965349329182	0.521289567160886	0.409642535722343
0.302206231035205	0.421690194420807	0.288647834505992	0.390560995206617
0.660442830017456	0.229130458661082	0.4720015442929	0.370338623918641
0.260979248960888	0.213639251734262	0.529110089581248	0.297724022401388
0.167995748035221	0.219108078552985	0.324660132849194	0.189309723452818
0.133782734319313	0.569931856640655	0.445499644538725	0.431265355154937
0.524112394513126	0.347630298552708	0.348544260619665	0.123926719268637
0.178380830256073	0.149146798339446	0.613794774677351	0.459458979604034
0.300336032299225	0.41898167359844	0.47853830984136	0.415512893491113
0.203047220393391	0.195816640201651	0.294520190048568	0.123860905497755
0.398995961832142	0.602959701988841	0.533506715003845	0.387487740329352
0.554832139245892	0.292552281854765	0.668444941444649	0.0813834405218563
0.286393267581278	0.0664619496430846	0.33496234578769	0.33086133118962
0.251944483374164	0.708630523464515	0.670078471147997	0.269556197455582
0.654558558150254	0.158711737626635	0.727654236149901	0.271648245694688
0.341302932026061	0.306651420155934	0.330719966192037	0.459992999891275
0.341302932026061	0.06154236634771	0.25797801731603	0.383411941280137
0.457495792783764	0.628792558594828	0.199338159189038	0.456530990377958
0.354290949275493	0.717239380588259	0.389106726163133	0.262062563799143
0.462386912694043	0.687143454827753	0.622804939188157	0.332522937949001
0.328159022952005	0.0467738802879527	0.642001359688135	0.316758081981008
0.544630683235555	0.10319183143113	0.634546896642482	0.231903898295735
0.453059908609335	0.138297546453359	0.465859686097091	0.385123300379763
0.221267693060047	0.0619040454538191	0.036884544649721	0.534653144264323
0.635790963546214	0.590327920597649	0.280820886368521	0.488863900553621
0.447237436383038	0.713784295182328	0.647538821868951	0.465990119366981
0.061432191563312	0.678167695299849	0.436818785133223	0.359655353906594
0.231209618646667	0.20599604773391	0.458419821983427	0.472389061681465
0.352017067984307	0.377509053518747	0.436769969789732	0.613812602116552
0.345616872872284	0.143491744603932	0.654588425399778	0.516648466743964
0.450937072554912	0.34417164715548	0.571718264141776	0.106369304774745
0.656646908263185	0.2746275460341	0.589051371373907	0.559278479820834
0.626638534038681	0.134274978049475	0.465522866769151	0.479033943443184
0.402457233459053	0.346842229185549	0.288711783093827	0.278905111578543
0.560262457202706	0.0808140357633661	0.462243771833657	0.336293325656106
0.22268428908961	0.243170114177985	0.469297487865547	0.593435003043055
0.355847798688437	0.239494890263517	0.581740073245574	0.645991980703737
0.248159057164225	0.327259778895635	0.473535350008209	0.31009267424751
0.649452147546796	0.655984544132606	0.405677296276543	0.472223164017228
0.302610808019525	0.650868261943506	0.51793508285014	0.31758622904161
0.210659378011975	0.155901882554151	0.442643975604267	0.35174600756969
0.406430292420885	0.646870119378216	0.539565789780365	0.615958690495669
0.44768746584453	0.201591270139889	0.28300759851176	0.33647247614325
0.137586965100585	0.500892809965711	0.675278444177114	0.433724824681371
0.376382743326216	0.247803848186329	0.361407004023652	0.55588240027962
0.648787352050774	0.226072171773966	0.579687251969368	0.152750069955405
0.427168194898347	0.165639863188808	0.457059300359078	0.432419983169177
0.49362114993545	0.185032187306058	0.578171723238647	0.251304203019022
0.289451530272422	0.0592388106826665	0.329532628756957	0.194740081158859
0.530361303640588	0.213325311682112	0.553778400654832	0.418165009142815
0.416387380364488	0.652017510300781	0.678701419519501	0.415258411207612
0.46826269253121	0.536108073793678	0.607537182914257	0.16464068686318
0.491517159868023	0.495136159383682	0.596444122346968	0.360529224455965
0.566451409642483	0.123151633766339	0.520661005064951	0.461758977205884
0.0910229517220775	0.179735712648714	0.557518468753922	0.500979008716562
0.0616105932434077	0.180211820974308	0.520574968593035	0.330319909715976
0.513178964391381	0.0735648622374324	0.236002376607647	0.341501673699324
0.443491218474701	0.0821067666243352	0.627721072738652	0.562950125995221
0.599136364275563	0.17784123793987	0.74076959203153	0.464813738362486
0.523782884054892	0.64650611603152	0.743465543680848	0.538314726257723
0.552562812348341	0.348437867060994	0.586808924923492	0.577234599920856
0.124640484177673	0.328762633842877	0.560756751080662	0.503664885310663
0.346722653516035	0.0703311789630156	0.520681620960526	0.275850170121673
0.272859426564127	0.169388756343865	0.652253147700343	0.57110329108394
0.372784980547079	0.242290006051994	0.308753535925092	0.593347621619588
0.325544528325967	0.109885495803874	0.208149122092142	0.501921125614381
0.262683292317018	0.187115884102807	0.281358729306502	0.425675561716704
0.28755339974989	0.231410740322907	0.586079369488618	0.315295383792191
0.115480380221882	0.66824412694363	0.604964006619277	0.356098810897623
0.272007542765373	0.275170069558133	0.32758434414583	0.20594942380308
0.265895657998568	0.080703572069867	0.430897526117281	0.0998694436466298
0.339524097409154	0.0703092939819352	0.184393253519384	0.539814683093826
0.190107885284735	0.0925921036459028	0.275829132646745	0.566237580678029
0.663050771068424	0.1809507602576	0.524294380361807	0.577691080674188
0.433137541959836	0.538030611604005	0.736768508436057	0.624771492046472
0.649622251427612	0.106629732373976	0.165634959704922	0.375967772969148
0.57786681903649	0.56940497586333	0.612230420625724	0.608143133447457
0.42587394529133	0.0362378839423158	0.688079741782263	0.525427476859209
0.380954607748703	0.204083808003705	0.5952292784577	0.509045700894468
0.0424530265381213	0.519798887252	0.386367234588379	0.454746783092327
0.316902883911933	0.0393656785247127	0.532406113513076	0.333956554869165
0.376713251936076	0.100159416819935	0.618469681541805	0.352816320211597
0.165108382413103	0.192800507335264	0.16318287503523	0.362061959031079
0.434872808366859	0.370482378526808	0.0735203609045516	0.392622525026396
0.456838067644322	0.171553126216955	0.202581278361196	0.541204849088453
0.272333470705812	0.249914834120173	0.310117155982403	0.492334748984124
0.191007283869545	0.24529664353989	0.394236250721877	0.314363510599699
0.243062912964763	0.114671062329044	0.648468803985532	0.229112805602558
0.17785697964472	0.13167283276546	0.381016700972467	0.480104494485575
0.392478774340672	0.269887718292459	0.536162609912396	0.440147512273993
0.179048043043321	0.137214449408935	0.419938444196409	0.429482177697964
0.372679782238894	0.427909081963258	0.336946242153588	0.399981958209621
0.248572728092374	0.567048771469517	0.440416596400742	0.638177378222288
0.245745464268911	0.490195231012666	0.668381331406123	0.400485915157648
0.31973642822728	0.235757933490389	0.0374848028913796	0.472936963589044
0.280610706952183	0.501213396673248	0.683872279776502	0.666070235498393
0.377950503630406	0.762374608402201	0.393373914494656	0.562163637873367
0.409151981564662	0.27244168634394	0.569419038051132	0.576988621815228
0.556936784577257	0.175986146476534	0.456266289665959	0.516871344904231
0.182804931433002	0.511087874335055	0.609182521006992	0.384077440400522
0.232575166338114	0.381208810133671	0.260123652311481	0.230417409195554
0.186074430242505	0.368875966120388	0.278297461497449	0.283577507305479
0.517073192939926	0.096281247426281	0.268899064570938	0.32911108961232
0.0552290742004315	0.169083575393844	0.583083770284656	0.340312257499133
0.220682428897364	0.187498373952872	0.251917443862455	0.260610587097509
0.355507007544977	0.314628163059739	0.622332598382137	0.338517418451185
0.449948606172254	0.210044459025143	0.140174247655652	0.366683571378747
0.265907794523746	0.456240398176053	0.665296116101728	0.300867107968796
0.280656655502409	0.197346754345458	0.70335763934584	0.478874588332135
0.138208534668672	0.0516624967468254	0.341841654841778	0.529322491417143
0.549616706525588	0.203059044323247	0.447494289304028	0.440533717612787
0.598467836555168	0.180344710115796	0.409384127818744	0.497592347747176
0.265871826498743	0.265668651555932	0.601362196299824	0.278405868173967
0.35456284727867	0.108902353981568	0.247047158914433	0.448982826393968
0.346816937691382	0.16660295596423	0.595142954184192	0.198497560767133
0.57837104119505	0.0039324120185229	0.602133945820223	0.561949452746858
0.342582751979528	0.557227989353869	0.578660493121459	0.56031476531885
0.348659896548243	0.635364159478957	0.430867998770754	0.694236491867039
0.363024339932396	0.338875298244243	0.246688884489095	0.339195058372734
0.200400174004634	0.303227167579262	0.423311212615685	0.21439970386902
0.177781425173896	0.443200508654262	0.593979034560726	0.463819426664089
0.485224580393766	0.210854807369182	0.544821562688494	0.545372663543042
0.276548787778525	0.101524723665649	0.389652423674826	0.266727001621921
0.251260203396667	0.210504580519205	0.478210345397922	0.621695983971806
0.401322281945101	0.241813236807712	0.59237278909899	0.683614880729913
0.518332804332507	0.089831064787751	0.66362756418064	0.566731259595846
0.422552506501846	0.378029326498466	0.465409687658203	0.441874382425764
0.304651521500721	0.438231188066804	0.661015756945143	0.639734086848255
0.648126451821072	0.759949466083323	0.410478436875203	0.536348505735397
0.253405081348758	0.0812985926204793	0.409913422466315	0.480619404244587
0.326510859060221	0.718568475178756	0.348589179910716	0.273504188551948
0.286442873855182	0.0920068820908351	0.398594002517595	0.211310849681231
0.125815335703495	0.560517130857149	0.584607633290734	0.487595498064606
0.269032936840327	0.0889396700883895	0.65509322935937	0.503516396924687
0.248322415528503	0.686436576566772	0.680505691512041	0.645180289653428
0.399496148011103	0.404935829788837	0.71047188462196	0.570669703913749
0.309356468757017	0.0371749106351205	0.516317379405744	0.557415376255756
0.610158547413131	0.298078119386852	0.712852062123957	0.170804608360574
0.25662327478603	0.763554713863444	0.311742134701289	0.638743353237434
0.098426042750567	0.653898032375207	0.661445259234059	0.662951594062583
0.0191147573675372	0.157192006614137	0.527158807105342	0.251061843918454
0.446384607933491	0.606964510057663	0.658770258363158	0.576076686555405
0.629043636943975	0.378721746957414	0.577199262855483	0.676688447036913
0.221486893019556	0.34942696050241	0.423655179593949	0.569939577480186
0.282767633529252	0.453963550395317	0.495500963408855	0.52890199198015
0.291077671834073	0.0689669552857809	0.492551866127171	0.753495200693755
0.0667223023272649	0.497696150963741	0.267544516230034	0.581242898581412
0.450396752113802	0.25017552251108	0.407679731502059	0.331821587263359
0.539873490228209	0.0773651170776695	0.470246366667055	0.576115902954101
0.460981201602356	0.351817815993383	0.330623957070805	0.627630923163652
0.496204691078218	0.108944134149456	0.679345952162463	0.68281576555489
0.343144091553802	0.176940390267748	0.679345952162463	0.344410463907228
0.467866418323439	0.320430355710968	0.597409270723141	0.513711466108669
0.33521750541084	0.259110020919637	0.653536669956521	0.64994683599456
0.206543062002417	0.0377331482605627	0.337600342255743	0.540990336768667
0.327761478322572	0.114509171678142	0.516091858930512	0.517707742552113
0.180183741509738	0.0820370887257259	0.639265011738361	0.428438185014997
0.608722474892877	0.134304615240742	0.274157210378499	0.517476944953767
0.211243978175616	0.180788511438503	0.632550627061748	0.556115579961249
0.651299779042088	0.186998864170913	0.632550627061748	0.562035031105864
0.522176768222985	0.176698427770089	0.428854339502532	0.562920007517425
0.188990641968896	0.185896156923005	0.118992499935474	0.629220610449695
0.666064779788526	0.167153347760488	0.232975206985917	0.452156838931767
0.250385718113074	0.166293183391493	0.586007356533526	0.337324782156181
0.449491810655204	0.491989653969056	0.339396170019175	0.490340826013005
0.353042014470796	0.160705423887295	0.641256883857641	0.49475769712254
0.404384615675704	0.0945016635444069	0.469153770610556	0.707823796029744
0.654526893036469	0.0673052775938905	0.564568632872225	0.547641531997352
0.181949497356814	0.0435608022854189	0.321648642978943	0.648153891888716
0.503499862621915	0.287558935940169	0.372155437690346	0.551785555307158
0.414179748752166	0.591065417207781	0.278413687876252	0.609102731993981
0.486184923337266	0.115888391014664	0.300895446309895	0.551208364290726
0.440772919963353	0.308573780460142	0.385661389051077	0.495224531319985
0.327058874193814	0.179163735770532	0.328337887114386	0.562231319708098
0.0787613474021326	0.10198795841767	0.325211238075358	0.534838834962271
0.178441102398905	0.0551348256861375	0.578620373337617	0.561843536931147
0.577438603531994	0.299815562761435	0.236718738628861	0.534029285260384
0.201136528135384	0.417256104666223	0.279389679688279	0.612849977549385
0.135422862207033	0.153348837931027	0.446017733895872	0.542650086712555
0.648637418754638	0.409384741958163	0.296186291153169	0.515430691801175
0.21705564523458	0.149007713724301	0.545580123624899	0.448509779489009
0.153567485792732	0.142524501715874	0.150633637908999	0.422601346970426
0.609577833314376	0.136018272467116	0.46290026658122	0.726962641258195
0.320556626044057	0.270216987529553	0.249162438968062	0.196853093244611
0.328329979048209	0.283689305178431	0.286164641806691	0.336585225693455
0.291765864718777	0.0800531559867994	0.121760849392986	0.24087194783633
0.544510619005365	0.185753186242094	0.0972093150951194	0.694228216528582
0.404775482571813	0.395033115973221	0.465854613504625	0.342531026204691
0.413951774973606	0.240444664290152	0.520390598347797	0.513809192006173
0.269103073978732	0.18365682248998	0.423887306668234	0.641854393496523
0.255558662197793	0.243086454666244	0.671488834548648	0.69352145833989
0.328584929110398	0.0858850545949994	0.469811343513081	0.678116342615927
0.662717379081208	0.0894238635537712	0.359125435882525	0.602252154845962
0.064019673071751	0.13296543558626	0.238530492078884	0.664347992329871
0.457078540975966	0.535451500222047	0.608482550575184	0.566190890394279
0.131887396550215	0.40375636607858	0.395224857026981	0.578570748917055
0.632525667617938	0.397809181911564	0.340441772278558	0.572901688594458
0.717132154133589	0.132328540933446	0.738482105243612	0.488019572300334
0.410699949106518	0.0470855859397573	0.46648328182148	0.594231292348052
0.66523434639768	0.173479157334492	0.647335698517984	0.590480866959864
0.493627216763359	0.313364106957827	0.521292461305831	0.407797640607778
0.447392267318817	0.0792602875012111	0.508532764888535	0.590752498754808
0.708800424091575	0.257390858540642	0.626824277620399	0.682185015933774
0.698353094075746	0.483961972506326	0.650639709132943	0.457491981930727
0.121580177146735	0.474373987206375	0.561589586762635	0.56369343978403
0.408471318825043	0.596311991189628	0.625751997567883	0.462489864435385
0.32914118323301	0.50582802843312	0.421496321374411	0.583895144336792
0.479514179553558	0.0360605803668366	0.425696201210879	0.598935549998469
0.485826763318279	0.131522407680443	0.47612020059804	0.673726108117838
0.0614678569891228	0.484964205749507	0.502557071012037	0.48431338796676
0.353814613165189	0.501293736178114	0.740380365872935	0.562626992496922
0.622478130595709	0.508643211375832	0.664495303487978	0.670782240916598
0.118160512904176	0.58013711293897	0.567286402439304	0.518269089629747
0.207010854962714	0.542173584906582	0.411145347934695	0.477687371903208
0.541748899609471	0.270503549223764	0.526467946235993	0.516823105514928
0.26663974302629	0.331419293585351	0.559173328813566	0.44315896681168
0.208669667075534	0.633020981816705	0.509753882964484	0.518697359350819
0.376259879368444	0.2677984757388	0.430014834104691	0.582877306141382
0.397388590983565	0.472677603853644	0.558749914349282	0.657924433006371
0.498931991315469	0.531638473071893	0.0853226359059392	0.488414441124244
0.33253357174468	0.265591485709975	0.234135208645209	0.611907322108809
0.696668511837707	0.553460754688417	0.266649210371018	0.660668077927458
0.451428338951407	0.269703359742525	0.374301200127751	0.301308386541441
0.260136126798536	0.405832401070427	0.257918736411414	0.707232695989391
0.402401091273761	0.235480356168015	0.257918736411414	0.649312204321514
0.694765892497737	0.392242675498536	0.598830176076088	0.600166367748196
0.52681415559879	0.299315329460425	0.552076060394908	0.710334028765187
0.457714584936571	0.134284879865658	0.412187508237426	0.552397937997559
0.445745475221718	0.131554045468221	0.615298924113872	0.712055848896114
0.556035854936302	0.434372144247896	0.348037004398241	0.437508297487338
0.405443691808569	0.187413683727085	0.556493349826565	0.214191263609868
0.457752391497721	0.285447887250685	0.38497123823674	0.447760657689565
0.605412166636372	0.347971399994659	0.686447177143339	0.377215432227632
0.694107913834363	0.307472334634658	0.33763520269922	0.641287023172414
0.416270817398849	0.103235511661009	0.273762762908052	0.478629415921154
0.159270175160884	0.485756037925893	0.337066976009911	0.526056296732562
0.632447738711251	0.0987736117379443	0.221234088100335	0.50282250103146
0.188293693158437	0.28892825849622	0.465285832478107	0.490871442761848
0.203291807383426	0.210650446865861	0.287279358767317	0.546818476377969
0.282677424263823	0.596814595157428	0.532849705914694	0.493660120956248
0.497229935344193	0.479169622863462	0.582883591041617	0.633377446659226
0.150953569929976	0.0702839613422888	0.431024271845038	0.484359502746616
0.314588896084338	0.238257247034994	0.353963199205316	0.41169204273837
0.54694646201849	0.592207857627569	0.451918430734094	0.612764342761792
0.00326261271074613	0.297093798624093	0.561724854939942	0.513597245087264
0.192221997609347	0.507288069181756	0.499066411115305	0.460233794271557
0.672663319563015	0.554226627169608	0.361101030968851	0.512280248640641
0.0973962581969364	0.560564646062115	0.0577062999842014	0.503499607548324
0.171139811104134	0.612877793287502	0.285276166488126	0.569669711231962
0.222922804732886	0.573306590036024	0.268337377315337	0.446881680110047
0.572955159231973	0.564863890158592	0.329820403875581	0.613611893233011
0.461254053454681	0.375171870244167	0.634125938377896	0.484270978099164
0.108151820030352	0.417373662888926	0.646109478345364	0.478362138078657
0.278942625085374	0.298902515938604	0.326841863008666	0.560392417121072
0.146369058536568	0.601202286033966	0.43570701408142	0.644074635664637
0.262105336158727	0.487779453488676	0.348664366946954	0.501474138524274
0.3633840570088	0.420064653332548	0.71652153572635	0.624426665153097
0.400332594236913	0.661425909793698	0.423900401289573	0.507894363777472
0.354053635289358	0.668751171513689	0.493143097548675	0.597952864700576
0.0403049887686729	0.497889431735875	0.422643132902363	0.656951685072005
0.365775997980266	0.385327161095901	0.5585678523492	0.568695542797799
0.0710151340625597	0.197319294168596	0.401560565932243	0.211557286214898
0.783294302545794	0.131602028858057	0.276991802421422	0.651263895166818
0.527267468151589	0.136859230186214	0.628833081652132	0.55787930708823
0.0917619206314682	0.530047308965515	0.566942052573801	0.404212613571986
0.314807752268433	0.316276419454535	0.493769350040124	0.575851905463855
0.226576959952152	0.34290000489896	0.449506203990717	0.407330980410411
0.150402930039981	0.206868086565916	0.635408061282234	0.596450398383895
0.111141133429356	0.191772090580991	0.219692674126418	0.52454464587771
0.0301171777519367	0.534794692845744	0.230692571627539	0.410363425119785
0.694442306579531	0.0616169976698121	0.473138983382475	0.626031560096522
0.280655266518533	0.39933403144379	0.591012649979644	0.615053150138878
0.269483754993913	0.0630469036168878	0.384474642228877	0.454267230946373
0.104949580070442	0.525962518882251	0.481486505886848	0.263821319644823
0.125596049419837	0.245162878550828	0.329257826726693	0.394315597162161
0.0891497613121727	0.22155041176866	0.458926871473322	0.303117607813598
0.382577880949894	0.0824533429944906	0.590763861052303	0.648837123702907
0.657789350442532	0.21264024244774	0.663103253933751	0.452612859197898
0.581596634304844	0.460423826276398	0.58750279124211	0.5645168832094
0.678534608850227	0.0283951107156585	0.303959347782077	0.628552427140475
0.413539392998785	0.151477151633423	0.685085250326109	0.649248994049596
0.394701314094842	0.0673146262467346	0.664542989926541	0.464113536082498
0.561860801969858	0.477646259506786	0.183948603481441	0.680281727076284
0.34486664005747	0.319862566010473	0.380254107866878	0.549722137055019
0.267656502250659	0.191993675301399	0.495757222638331	0.567192113577239
0.215404641815469	0.275634362932969	0.547554927794958	0.633002021949983
0.218711636285148	0.242451147720906	0.0840297249706193	0.489974504881449
0.272875197727625	0.102201530468129	0.601961035144973	0.60025106199713
0.579336190360022	0.181133951510874	0.481743751259911	0.523629566733865
0.0938537783870799	0.189239668909614	0.519810587092135	0.368902495376235
0.428138786446211	0.30161794997092	0.677998829668321	0.669269779632826
0.496862395931602	0.143700432071389	0.586350044479617	0.576358125707291
0.541247391210133	0.214127249398784	0.183927328196433	0.518780966982055
0.530499757850939	0.307066709851991	0.614872725458148	0.541363616327321
0.547036891263655	0.624489569183769	0.352034783686056	0.437276372083849
0.15744269326485	0.222495210531322	0.41529393128272	0.338545739034557
0.357850658457574	0.382750816446431	0.482001204881521	0.428287502685101
0.593412846333222	0.579559934237609	0.728199548098512	0.329324667987567
0.261301631258481	0.236513419796839	0.300221794857423	0.536710997726553
0.411735740840976	0.626828680059916	0.664356778234187	0.620478506255077
0.645517410267621	0.229056695731911	0.653525514900147	0.361667186317825
0.493097633177497	0.503715466942446	0.3513314115536	0.427997880115282
0.385402463953996	0.156026263098922	0.70440572052486	0.549248844858748
0.521534812271504	0.313984644343702	0.25823030328207	0.644089034215954
0.433062422943435	0.177980913522439	0.41472900228049	0.652857036197656
0.302223523345729	0.0530274435337557	0.156381542994341	0.421637656454161
0.285539538166887	0.643409424593604	0.519157956804373	0.540398437016858
0.225461793811603	0.105257905273857	0.392103792275462	0.594804324655655
0.497370334133837	0.0336013251216216	0.467899263791137	0.226376124943283
0.455476763369473	0.288688865150305	0.645121193192191	0.4150279944972
0.4428746524323	0.54836080859566	0.680583210961984	0.645060922772244
0.554910846324835	0.275898730968873	0.609909225076157	0.609678789585312
0.389262678700839	0.122407078622801	0.680940387050933	0.378964189987539
0.575299073566086	0.573426496761207	0.593017123543757	0.480567568397497
0.385725718461219	0.425333971024184	0.30838763696695	0.619661332814851
0.66250441598804	0.0286252574451188	0.641771367127386	0.625862618361725
0.63908613162515	0.0345395281033356	0.666259984570097	0.093248478297596
0.296709447446955	0.436681980332037	0.42136406108321	0.487351566077906
0.191893991844834	0.26493097671627	0.379204826774989	0.642426082896776
0.268605428899013	0.0779173308594409	0.419493980971598	0.490458012411276
0.0455769792515498	0.0910118110742902	0.727557131638671	0.623087214911524
0.0975669685703495	0.249626712387571	0.365093883286746	0.548108540581884
0.0189922530754943	0.0679371246171728	0.58493783343509	0.315714205910966
0.335377464835102	0.108310005996549	0.600923151878531	0.58232297096268
0.23744631422095	0.358349847680625	0.598392586058993	0.613344522067864
0.0167918021941843	0.55142414593031	0.658235979845802	0.64551206077834
0.515181343209707	0.0372908527810347	0.552683895767708	0.709421204049358
0.104821898083089	0.274560658089113	0.242967240299818	0.195256075791596
0.0692218623145465	0.315353360554493	0.520645037330783	0.711436223618117
0.589090102034124	0.703686585212809	0.52817251583461	0.467910865575577
0.615886402001021	0.258272471717981	0.432752195103025	0.0818033395247941
0.216475407003168	0.356118771501414	0.137372876837959	0.619199316576541
0.258333624763252	0.148890484521654	0.557286665549769	0.177622015450781
0.449255391957755	0.506219445374172	0.200320709074247	0.233996495632981
0.231330860955002	0.256654900189091	0.0482395091191531	0.611729796168653
0.552888654146066	0.463648869186903	0.148416013786162	0.333488770679171
0.200793674068885	0.141479493825242	0.489721320818724	0.478178351429946
0.465681144207662	0.164389664861495	0.358022421128019	0.369680602053797
0.589850235325713	0.278330288865067	0.129230084477156	0.469722116943597
0.590855328435612	0.568763035310723	0.226370316622227	0.605903888489707
0.118369784385433	0.195206692977654	0.490742544073993	0.441026262519842
0.09503280890924	0.0482807936020354	0.622382085919573	0.439880685771931
0.203213294241679	0.286421251501761	0.696865775961649	0.501150287163988
0.101155189905744	0.589830697026435	0.116987815532633	0.587089252780663
0.215104875531714	0.15225364345257	0.595404700673505	0.628224224771383
0.133340546992066	0.375821368579026	0.594915175888337	0.509938586801355
0.129665054274624	0.217350015624804	0.440357770739554	0.153886133081204
0.45746253803161	0.132425457445962	0.593855680883281	0.592073827020788
0.368531817960794	0.153399965417402	0.245469948026145	0.397841003079385
0.517506280368384	0.117056501949314	0.716849117930269	0.321987571549781
0.0736896460244193	0.302902558095843	0.377605435181836	0.448330782089141
0.510262658575403	0.515663976720023	0.242473813473599	0.441362737481677
0.394638749751058	0.244653209255703	0.591623331987048	0.373981335347551
0.317642578331302	0.217039534841226	0.423525403482569	0.646663613061211
0.0843128228514103	0.12552503569996	0.309315925416513	0.53904730722543
0.607859312736974	0.310984896351598	0.631604325572185	0.542328992879426
0.409106501574039	0.05180950557033	0.200831886774826	0.3754897547075
0.573066458802113	0.355871966692593	0.614024729344746	0.267398541752748
0.616316938411206	0.0347675496582556	0.714376893281586	0.544533270874218
0.524598607447906	0.280117986225049	0.57489695433575	0.460188798032277
0.318198508016157	0.511969811665587	0.328623448735692	0.585200986227179
0.478355548939353	0.406200064556476	0.532003387487469	0.534918300269305
0.357674799258436	0.20188738076771	0.719817975880097	0.388005322350569
0.170909698830092	0.177294735707965	0.656962850088262	0.429717483626798
0.420617590175473	0.254449815976329	0.22942703543282	0.31265589268804
0.375223929116942	0.560052575944185	0.719721643029413	0.48083422284438
0.47299180077468	0.104712987599136	0.563512042879401	0.522393447222074
0.29977868734541	0.123339647880044	0.58496211575777	0.536495505589569
0.513710462923882	0.244808130129108	0.684746914925625	0.57100609781872
0.324878844158828	0.193790343115121	0.708455770656088	0.512927065728267
0.508303705234666	0.578694079321077	0.548281954177631	0.490765294416554
0.291250140556404	0.324691360341814	0.185579875740223	0.420927063406303
0.420833671539565	0.156259350879629	0.705264233567284	0.572703375158864
0.418488161997743	0.141185944548167	0.578347916072746	0.43146359543841
0.328206928736112	0.175099156049242	0.187508051907245	0.312769886295862
0.0513449766542078	0.21860604340021	0.168792729164214	0.435524436418475
0.481826968384871	0.364766190354888	0.214124705071646	0.242380204672936
0.641302611505371	0.257582244200887	0.594955296294287	0.200761527691352
0.643646234717617	0.266854207252774	0.494674083846219	0.55168975903396
0.483942568760928	0.414898787559931	0.245960751566679	0.507695556037216
0.379933302388304	0.23916331206426	0.166101300710718	0.0718031868441956
0.54981196214022	0.118314110457931	0.273692374138674	0.295136055463842
0.278881137204317	0.159911519433115	0.187962807880119	0.42485382519701
0.477648262723737	0.683404603672412	0.207173875265251	0.215757059954191
0.305614057260454	0.0795703047281406	0.41671769801124	0.397390457926126
0.30943441528421	0.193568653122471	0.356520250366245	0.647452346109888
0.404935337720525	0.150971102002285	0.612798229995169	0.482954682457863
0.0459292731124913	0.193176714817098	0.37283038461145	0.476173805953056
0.157948590226258	0.319162327790275	0.568082042093392	0.425086132128403
0.113132592848033	0.193683102513082	0.583225130889419	0.107147587282441
0.619878891536677	0.232869795863423	0.223924386252434	0.515080568109596
0.390909554514492	0.0665994646813708	0.336206791332179	0.51770500390475
0.389590987108872	0.291449355595057	0.177720003228303	0.586387311783283
0.394274577273987	0.249036444718682	0.355965725163125	0.636347253977312
0.480896424326784	0.119760976146369	0.358770917575562	0.537254724575738
0.225274189775357	0.0659953942349032	0.662875188136299	0.548169003919257
0.15829617542727	0.153969902449127	0.681523465457475	0.550924320133651
0.5005833837367	0.122082858277737	0.496667398004254	0.60598871856427
0.534443981506884	0.503824320466503	0.265518845281711	0.36078017768386
0.686112627781951	0.329274984226873	0.117799704284778	0.265114893527591
0.621239951122013	0.0651499324300335	0.422083240922301	0.512200195403265
0.627644641516851	0.310860513952939	0.474517943281618	0.554056548485473
0.64083447353676	0.235341900259178	0.647215883858209	0.423486863720867
0.445290295038787	0.305395149705384	0.382185957382671	0.181707106482709
0.484253798322477	0.162218421877784	0.431219031476083	0.615768153259532
0.622884928600398	0.102586903726343	0.418007898907692	0.27792593472377
0.658565074871619	0.190835451898168	0.640366516011706	0.585447975756671
0.279699782988587	0.258012471910492	0.456629741115583	0.396424206880682
0.682506222764481	0.130818488266179	0.252352323392909	0.551285486946921
0.383811484248305	0.187205598817029	0.65514546249348	0.292284921360783
0.327874887332828	0.227783412265826	0.369772307915674	0.387085485644808
0.571152837911872	0.658301339068946	0.487267164817099	0.54123020665361
0.516788103971073	0.214708064045168	0.542253818959867	0.458671972647664
0.699899006126356	0.0525394734574183	0.383663486411142	0.67620064942911
0.360492049263416	0.326672099838528	0.428826603989913	0.614084598872861
0.511665176581896	0.227662218987551	0.571400433771882	0.619331276966922
0.602160784885173	0.0764860820642655	0.675422914116422	0.460645865000291
0.217604356819533	0.126934621943501	0.664495037900067	0.422344750306769
0.110660310364583	0.084151937370283	0.33642350071981	0.609017988754583
0.422362265367532	0.116188463101473	0.526120993191757	0.595025312500718
0.216082917175325	0.095296776210295	0.67262332289378	0.565983460962643
0.183516443352684	0.321520896131255	0.487963733022699	0.59993495393296
0.190095484197546	0.270802632962453	0.436441162170866	0.585167258911604
0.51332953610344	0.166034761640703	0.361401889343553	0.551430604966403
0.473240666468749	0.158099331431556	0.416678474660271	0.444674962288788
0.283170228588072	0.081963183020883	0.479473692820503	0.269818112537651
0.589494644033297	0.134679228187372	0.544307781521964	0.10634774684092
0.668120612868745	0.767902227107614	0.51246203034841	0.28972356625802
0.426055872259958	0.492085517501106	0.482777297712713	0.436978117010496
0.0966870961575114	0.0361999225178594	0.717058052912541	0.419156992638447
0.519732964379332	0.100118881684853	0.679365238065541	0.349519854650105
0.614016871098754	0.285799394879098	0.46139520693757	0.0881022968034981
0.501508241089034	0.377263707296732	0.670792489242754	0.197829640278953
0.187032250836799	0.661526766472737	0.591147781056873	0.637239345276552
0.498102937704041	0.285056670061428	0.434826882186331	0.0791598814256806
0.340360722676179	0.132082048461301	0.620312730869772	0.434512661233937
0.615683251641037	0.184421346651644	0.574444278458419	0.612723440657658
0.501230846721735	0.305106755428831	0.593889789690691	0.562257041743898
0.207168087272274	0.647514271858459	0.55266583421087	0.321247028164244
0.626654595047325	0.143401374598814	0.501281391738785	0.551118152025597
0.185995359948715	0.440614110579796	0.554566802044242	0.489471934744105
0.251668425026192	0.702553902696926	0.405823955200166	0.405143537429779
0.613034224629657	0.695808811029369	0.716049043033128	0.529967076325339
0.303525893974075	0.290859785532228	0.550073958929787	0.178994606493472
0.646323918651644	0.544718236933178	0.465366226257657	0.573534432014864
0.601561152778415	0.454726930556687	0.628339279492666	0.519533404508072
0.407416334461815	0.116466687964744	0.474804732708278	0.515562199503568
0.539643293536799	0.592602745546905	0.697560397242315	0.296830063681917
0.438127798289638	0.489550421103925	0.666504599320074	0.352787953356222
0.19596698070467	0.473214732792355	0.630885895658699	0.46965533011831
0.0274362332761763	0.305038241358729	0.431878266481854	0.387532353647471
0.294655150389705	0.377038168560404	0.538737126345945	0.397595689661932
0.192622516758142	0.481655611016333	0.498001012780696	0.243021566853008
0.174664010436298	0.401695014833792	0.103130033315952	0.10436320058517
0.345567680624252	0.662460634072486	0.530662436083354	0.303728988897314
0.253401539438037	0.331071052385086	0.374659465195467	0.394457170360374
0.390655934072531	0.287921680825409	0.572341755155585	0.672482249115656
0.240291115510423	0.627865148053962	0.654232590261003	0.598891977719012
0.245377995674165	0.725406491781741	0.559152690906405	0.0576896646055903
0.309437736522555	0.18609235582638	0.406092019434269	0.601014579962178
0.236481259737592	0.291843153273432	0.549269601572812	0.787881311989328
0.289211986141102	0.165729179110812	0.626740489407585	0.488936915682664
0.35327490102286	0.69538779468407	0.441152304283321	0.226501609873379
0.492285019210767	0.108362576277368	0.569855663477155	0.68500589389936
0.441923764886432	0.478074177848628	0.638129918913706	0.595560699850093
0.197872336660448	0.166236940741783	0.16119394021828	0.423370224503418
0.308734287127841	0.210907012661862	0.631488666415325	0.696477170839248
0.306161536354933	0.612471658155368	0.245122436218522	0.649553268903435
0.450123089886759	0.188260499039785	0.370690518000075	0.69502087665882
0.240570268304545	0.321082005268121	0.602633459058112	0.570464707582714
0.0509306131694229	0.233760912698494	0.294307610673745	0.604897780983384
0.375363502014771	0.365492177526638	0.593561576426265	0.299049306862463
0.0283856997459995	0.362600091746901	0.596723353114595	0.247473447613751
0.505176859997865	0.0980691814097869	0.627905117725584	0.408070166797953
0.571649944633433	0.507366389699599	0.647921977589591	0.633734282019437
0.144144288434587	0.0936204348495359	0.463429338773446	0.492887912400045
0.150008130621501	0.310500239702709	0.192104620324722	0.475884272602636
0.262516517153684	0.221357618520554	0.651651407944776	0.613938613860594
0.329791916460091	0.43891268937047	0.456826055498728	0.474763597430199
0.226924329752042	0.1449046321007	0.244652783512128	0.685239460822868
0.335366049846631	0.19511791220052	0.25525010675197	0.272482695365718
0.0858484482957335	0.241488443943492	0.289310891457965	0.623666386447138
0.218605315107589	0.198089858477248	0.652521103530091	0.433623083988948
0.180043487003823	0.206563283008759	0.479111289802404	0.349996169791457
0.278075522191616	0.205551532019761	0.399231625454465	0.572097203123082
0.178893979472154	0.220661644569853	0.595813012908442	0.594822746844555
0.275346072256593	0.331143820332529	0.470266080874422	0.490846829284223
0.276393409574067	0.0225605869450212	0.565414368540928	0.624342532972788
0.259417386220689	0.113125081088135	0.604788182537581	0.660848635356876
0.486744618037188	0.164914342661566	0.353696841597718	0.591742070805673
0.300952879987892	0.151192468498837	0.435154536088289	0.671910845377587
0.339412197178043	0.187603074936459	0.411841784472549	0.544996314223202
0.232491348431358	0.252872252417309	0.668204895585984	0.405902576483158
0.502371771570383	0.179404017919643	0.393782096358581	0.687413061508839
0.714457904753167	0.356894045105125	0.559395762609613	0.288766744615223
0.356566210557777	0.3723380729898	0.323418193617183	0.374007735787745
0.134696732945883	0.205331592276584	0.349867091537077	0.668557977202534
0.454886044965868	0.542403953662042	0.629933795162787	0.286021271807787
0.791434115921633	0.382958353006753	0.566435924001569	0.243326970481033
0.110797714995361	0.260325417686344	0.296460934904325	0.495364998829264
[truncated: 6,001 more rows]
