# Supplementary material for: Diversity of spatiotemporal coding reveals specialized visual processing streams in the mouse cortex
Source: Nat Commun. 2022 Jun 6;13:3249. doi: 10.1038/s41467-022-29656-z (PMC9170684; doi:10.1038/s41467-022-29656-z)
Supplement: Supplementary file 7 — Source Data [file 41467_2022_29656_MOESM7_ESM.zip › source data/Figure3D_AL.txt]

peakTF
4.59980014598638
3.75310062063731
16
2.9363758870748
0.639220356996579
1.23326799217991
7.50473994049097
5.218061069032
2.99284106569759
15.9999999995514
0.745815007264136
1.89661840197412
0.547855523836624
3.69222595582433
16
0.500000000000022
9.40297253778988
2.01095168793724
5.39629876592429
9.53135147641653
0.500000000079156
3.84176521478913
13.6669330718948
5.54236242530219
6.08316975053207
13.0491841234895
14.4992879829361
9.89707557225548
3.02942250839427
4.92218916726736
1.68664041332057
15.9999905135782
4.06049882392686
0.613583104256796
3.64000550642753
7.32963407953946
16
1.6293589609067
5.7442238030156
16
2.09661595186447
8.95807277085694
6.95947513754221
5.7788857605025
4.59509153527065
10.3179995433357
3.89191431826268
5.30326154377746
1.99194210270637
15.999999892685
14.77994752905
4.72393140920279
11.7010081071603
3.07887724856378
2.69586028278465
0.871633217551278
5.24684742519767
5.77639531329016
0.699664648699009
0.500000000000022
0.500000000000022
5.79104962414315
15.9999989035983
1.51370451143767
13.1117652684631
0.500000000000024
0.500000000000022
6.01680375362447
0.500010224866403
16
8.18694761405822
1.75131389895005
3.21068515409074
2.96050368619692
3.02300201205332
3.81976736377424
2.83863953139203
0.500000000008229
2.68896702045016
1.31190220790838
0.500000000000023
2.32500116667982
15.9999999995025
8.88206910038042
4.26755473348583
2.9073585251066
0.955861488351195
1.32192973976285
1.11394155121631
16
6.10901662529099
1.50281492088984
12.2634809319475
3.29321311611154
5.9171926216316
6.81522187591501
15.9999999833531
16
3.40826001400736
15.9999999999997
10.3370565599268
16
2.79615352455075
15.6506043933514
0.500000000000022
0.500001298450484
15.9999937839076
1.19379250575191
3.03324635602705
1.77301066656922
16
0.500000000000022
1.89186379072616
16
1.47848004488752
6.43160589833977
5.38138157782168
11.0882606834817
0.500000062977636
5.71965300637849
2.47151006862176
10.2983935018069
16
0.50227745694057
1.86158052846263
0.983289396733684
0.500000000000024
0.902250277623132
2.42359550662531
15.9999999999971
0.500000000000022
6.00753017641588
0.912710675017989
0.835311897386207
2.36955146870466
0.500000000000023
8.28006371465277
2.13993057612714
6.92064003743488
16
0.500000285929818
0.973565041172886
8.70755019675898
2.59359456447111
0.59508789727898
0.500000000000022
3.60748806147248
5.02849133666526
5.46361726883803
4.41423811578629
0.500000000000047
16
2.34660524226822
2.90239126615413
2.89596322211612
4.18937206546275
0.581469738739255
0.500000000000022
2.16877987632114
4.32652539578825
15.9999894350798
4.218612316729
3.15209973331553
3.67363789830108
1.97897659926032
2.30890867410864
1.6854591846551
4.7559867825666
0.792267119663871
2.96642110171851
0.884177030634685
6.35619293922379
0.500000000000022
2.30936275752135
5.85267056749434
2.63226640233224
4.55638891761787
7.62082743592664
0.500000000000042
8.68551542043637
15.9164985075183
7.82622408340789
0.500000000022163
1.68333582262276
1.66150076447771
16
3.21303735775326
5.36048558839424
1.03194184219892
0.668174836611996
6.62201423016016
15.9999997436056
4.88617924880992
9.33557235693335
4.75181602818093
6.58813334518896
2.28586847496322
6.25212124000353
1.08625119526374
0.984150990680617
1.56887413512061
1.57391133416208
0.695336380209995
0.500000000000022
1.32963741118156
2.43926848531421
2.46377170807671
1.8065433390198
0.500000000000153
0.500000000107658
2.34888722115229
4.09010385491826
7.85390280406863
4.57317023623843
0.500000000000022
2.85471850555943
1.38096683731186
2.5877647557668
7.73227419621157
0.545445712545928
3.03993736178454
3.01339317454302
0.500000000000022
0.500000000000022
1.17477827840908
0.500000000000024
1.0501468868501
3.03139284093738
0.500000000000031
0.500000000000042
14.6490274717269
2.7935326284695
3.6193962215568
15.9620818846767
0.500000092294242
2.85560136124909
3.64779873306004
3.55573863836712
0.564319795393864
4.42650247225539
5.5580928030682
5.52944751830493
4.58529157257324
6.32834365400825
5.56766529195892
4.19460651189616
3.5162645925143
1.27445643979655
0.500000013383412
0.542333883138627
10.6316414058823
2.35865204588832
2.250244966115
16
0.561315548867992
0.818532111690295
0.680272408901935
1.25196985340103
0.500000000000037
6.96398216933214
0.500000000000022
2.30585126761967
6.00043609195606
0.500000000000022
0.583750308933508
2.16005058357775
3.92730843665826
1.01738767274336
0.500000000000022
6.81033527387391
12.5033341571817
2.15428631748389
9.95722770597781
1.43456378295462
1.88076287592039
6.42874060858695
4.94383498288578
0.500000000000032
2.76274355405173
4.18073642749539
0.500000000000022
2.07255693649924
0.579829013184305
3.11880852549221
5.9290845859977
4.9496501195725
3.54160920000619
4.75883594293209
15.9999999997739
3.88482225915167
2.62615595428614
16
15.999999999999
3.18095673558306
4.89550954203682
2.41888050105073
0.500000000002038
16
7.62378067698568
6.94964468260515
3.33203237311674
3.19498461845866
5.38378472911549
0.500000000000023
10.7176991226768
0.92591249598772
0.899717007278268
4.09195698944714
8.52074645862702
0.949849215672505
3.00692671497211
0.500000008242102
0.500000000000022
1.41388788467279
4.42491722947086
0.500000000000022
8.48402771556577
13.9782849409129
6.52553045972107
0.500000009263381
0.500000000000022
6.07065806008932
10.8353515676007
3.78147209395338
1.71819110229299
1.4566217358141
1.34014189984988
0.979825020616375
0.500000976216348
3.32955084597455
0.500000000008522
0.500000000000024
0.500000805508563
0.868294561657307
16
3.38916995528024
1.7277971139313
14.9367687416
1.58566482870531
0.7520931386818
4.30099111920552
1.46620276392727
1.0581766127932
0.542137257973631
0.53309459119525
0.500000000108035
0.500000000000022
2.42393047714754
1.40717224807904
2.63199495671472
2.21773784910546
1.86275864022968
1.04477095577617
6.76086060216932
0.500000000000022
16
0.702933770311602
3.23604638824054
0.500000000000022
1.89828912187697
0.736929782374273
0.500229002970743
12.5523908545808
2.18918050014629
0.547290689152605
16
9.19457153027572
5.44763508069734
0.500000000000023
2.2862230345228
0.942091141933993
2.68017424598216
1.86254102685073
2.2925274379032
0.566251609651542
6.04525372743337
0.500000000000022
0.500000000000023
16
3.53402600527114
8.05815131381854
0.691389518491924
0.990511867299802
3.62102129710522
3.76385630299753
2.31236219660048
0.500000000000023
1.72392967988792
1.36140902744122
3.08125522525954
16
6.10723383190866
3.82017066804749
0.500000000000022
2.42113615958721
2.91399470613186
5.11621235062286
15.9999999998622
5.33389448595388
2.45100491146526
7.04732349696582
2.9846708585737
0.500000000051976
5.87039506133092
0.500000000000022
4.10404476543962
7.44110710372623
3.56058840901063
5.54441699756923
15.9999999983814
16
2.26595132222469
4.4800992517428
7.14097301805306
0.500000000000022
16
3.86139789092782
0.500000000000081
2.56928337056815
7.15103236071567
2.24639308974781
5.65330239218081
5.65587257713153
1.01786337515294
1.11524948730173
1.21203919908796
4.18599678424898
1.30276089795989
2.01074446359804
0.500000000000022
0.500000000001887
0.500000000000022
1.42762528975781
7.0439804102785
7.86736040406183
5.05822657780863
1.19345448853768
5.16480838669569
1.35844052336578
0.62629486439922
0.500000000003219
0.837091525860538
0.500000000000025
3.42503541025036
16
2.30923830871737
8.66747827649832
7.18122554943563
0.886395685866635
2.23655723246485
2.8540962579092
15.999994072746
7.81420122956576
0.823858747103133
15.9994764435471
2.91036839715536
1.84047616208183
3.50348400353801
1.56725278058531
0.721794158332164
0.758333103790823
4.03968249898591
4.20947147652668
15.9999999930401
0.500000000000022
1.16342895943202
15.999861025736
1.76466899422017
2.35584364367798
2.02253887275587
0.500000000000023
0.500000000000022
2.08083437783479
0.672684683487925
1.93850031125479
16
1.57333638928264
1.57807016648709
1.07213230887266
4.11499327412664
0.507898916578232
2.87967434723862
0.754030219296721
1.09788718434662
5.6420495112899
16
3.62437056658055
8.05085379763399
2.14833124897984
3.47110727732819
3.95755827954663
3.46128415297375
6.50065135448318
12.5414455956492
4.70433625795843
3.56319813443555
2.9543724395787
0.50000000000003
16
1.95540924011146
4.81267623833832
6.46376796279717
0.500000000000022
1.24169205850283
4.46839334664826
2.4538133700838
2.40235322396035
0.500000000000034
0.706634678140662
1.87173777617689
7.27822180459086
16
4.28654979019745
16
6.48620458927274
1.90295253945278
1.26720366056355
5.25035307580511
8.36355610189019
2.46647659403505
5.72358179852135
16
7.34342740469169
3.85908399817206
5.18621955092198
0.500000000000023
2.78556338244961
0.500000000000022
4.63322968047146
0.500000000000051
4.66568927565108
2.22460584564466
2.06617417107747
2.54803716405025
6.47537572546791
6.28132890435083
0.500000000000022
6.93272084176125
0.500000000000023
7.16394375249354
1.16521920538294
16
0.500031794799894
1.99279392311271
5.32501184648384
11.3348120973193
2.3726417515966
0.500000000168558
0.573291263460354
0.50000000000068
4.29233152728829
0.500000000040928
0.746492199175526
12.4640565557496
4.0967634370231
14.2186634129783
1.76898738775551
3.80706869812961
5.98237631564934
2.92007435473116
0.500000000000022
4.6287545096378
3.16074612693262
2.57355050394826
6.89722270669356
0.98912214991648
8.95195469309756
15.9999999999908
1.77428261534596
16
4.73933618007527
5.0478834798626
3.26668431452475
0.500000000000023
5.04084026262542
2.70095788737663
3.41473380874559
0.668283086286053
15.9957148036771
3.50592236667453
15.9999996124463
4.82110055499577
16
1.48835540933423
0.569610646387764
3.11572926762972
3.09749166263551
4.74881649697624
0.794801786452757
2.57421906977153
4.53305426137523
2.37642768145583
0.733602960828272
16
15.9999762181981
0.500000001564766
2.25584859934909
1.51269279166704
0.500000000000022
4.91820267020587
8.65133619260885
12.8885239187668
0.500000000000022
16
16
1.12291997498759
1.54671424651327
2.44757445858529
0.733257115393532
16
4.34218741175411
3.16839129502785
2.88800794592422
5.02259367838827
3.11668455653568
3.06797200665902
1.19886647940166
6.49482772559616
10.8386478458388
10.3885628688002
3.92548203422554
5.03055545504936
7.31028219340237
0.500000000000116
0.500000000274359
1.6097523926778
6.95330717760854
2.53093100934545
1.7663259518788
6.73314413441605
0.500000000000027
15.9999999999774
5.44055851054282
3.18485389655921
0.959542027925261
2.35523990567159
2.98448798758954
2.71531826302663
0.500000000035983
16
2.90803653861518
1.0293779353533
0.500000000000023
3.35670951069307
0.832897597597691
3.68214624947995
16
0.709604214624315
3.11579113039966
15.9999999979484
2.30614851199749
1.87462034295373
0.500000000000022
5.84851452702237
0.50000015059586
0.816545562802871
3.00748112922375
2.77318663782426
2.91889046170338
0.500000000000022
16
1.36665661594511
0.657139672768329
14.1654760895692
1.08487875403206
4.73522380013386
0.500000000000022
2.71689593663062
2.75427328519761
16
2.95619013074058
0.58824611827378
2.87768058633628
7.60101295012515
0.948947329339674
0.610209533244756
3.63543717142288
3.8298147236877
3.60381007642721
15.999999999796
16
16
15.999999889965
6.82344863242995
3.14982426638514
0.500000000000023
2.01606906433781
3.51918174342214
12.7855526643671
5.73843790887553
1.53225288196818
0.874968629335886
0.500000000009397
1.4685891614042
1.888290472442
0.580316423651608
9.93930213557951
4.59710769874065
4.65355817867684
12.2016438340094
6.92096287224119
5.15198458969672
7.45467464873133
0.500000000000026
1.08559540297213
16
16
1.70001592515021
2.91038736887838
7.26826537822471
2.88536183491742
1.73391775361087
16
15.9999999997126
0.637716092539582
3.23225750364486
7.08688192484714
3.66566322233811
0.849871752521861
2.62682158678177
1.4439111683051
4.09732333314839
0.500000000000022
0.500000000000022
9.67458381130755
5.1628125437301
5.19630999276446
0.500000000000024
0.500000000000022
4.86348598144736
16
7.67122452363384
6.35749446820147
15.9999999999931
1.54655618598694
4.51016666373375
9.06715876647299
0.500000000000022
15.9999999995151
7.04549390211343
4.16145457672985
0.61848555459663
2.16228658496264
2.85013096364063
2.44582079470224
1.59535941837265
3.48015292395168
0.500000000000035
2.70908260970188
1.84467777803962
0.5278285519047
1.35137875450112
0.500000000000023
12.1178390732641
7.03459669301129
5.09953409029061
11.0452955496928
1.64992117442213
2.51983132224151
6.54661118765731
0.500000000000023
2.68325063239595
15.9999999999331
16
5.39037055832648
0.826483745159835
1.39657568024355
3.96279417074511
1.10532360149142
4.88049329312131
1.85133918097647
1.85569688461918
15.9999999981966
15.9999999981966
4.43269536504932
4.43269536504932
15.9996811979706
7.22735957367372
0.653882277372986
5.43799188212017
5.43799188212017
4.36343435783541
0.500000000000022
1.68670811373164
7.59352356268763
5.7957111899498
7.6680870268474
8.43544675557236
5.48832326348253
11.1419210017789
15.9999999995467
1.75431267620932
3.93641113715397
1.82517635127688
6.08144718410065
0.588378362941038
2.25066587110682
1.23960269861771
4.05303774928853
0.535969927590568
1.28848882485323
1.49496308497293
3.46551852223314
2.96222925707841
0.500000000002688
1.61029042873033
4.39043714275404
0.500000000000022
2.93923230536036
1.33104345807517
11.6750597326094
5.12170055171911
1.55432347624151
0.7972510743238
4.33383048143992
4.37302947968841
4.53200547032483
3.61020231072669
2.57277937304192
6.76886399050947
1.06145842087346
3.96055900697462
3.73695354671575
0.677609337078
6.8340954929012
3.31997220136103
0.683428294163726
0.500000000000022
0.500000000000036
3.75795402067652
10.1094326279585
15.9999942970939
6.3408569924389
0.598757069899385
5.22635931704568
5.81337792696226
6.10923445008553
1.72011299695088
2.60336750314724
1.77789997706252
5.23619622831943
1.62405290249035
6.34815030061808
2.24469937323573
0.696227996621916
6.75631784803055
1.28199306909568
2.85168152084964
2.18508784933832
2.18508784933832
0.770545632385359
16
0.608494333200829
13.3195702686128
0.500000000907697
0.500000000000023
0.500000010929234
0.500000000000022
0.719078821405554
0.571126505125953
2.05741889153104
0.500000000000022
0.500000000000022
1.22119300418697
16
7.01354997253877
1.75957438689415
2.12141780440382
16
15.9999999999306
3.03123885286683
0.500000011160164
9.97430982908331
0.527068887146896
0.500000000001044
2.25393846948441
6.07333320561808
0.500000000000022
10.1261261910134
4.44559775417403
1.85684880627063
1.85853886379499
3.61188201804848
1.18657279473869
0.500000000000023
1.30630747657035
0.733531285524668
8.25478032551588
0.655762707361078
1.53196252611059
2.77132776659984
0.500000000000023
0.6572192991845
0.500000000000022
1.34246837913983
1.69825139875428
0.843531805498358
6.82301966596188
8.36668490415042
0.563050188686115
3.70122473149253
0.500000000000022
3.96291094840364
0.500000000000022
9.95333946053997
0.546960084660763
3.56515207259467
0.971396802899709
2.48133266274489
0.500000000000022
0.500000000000022
9.25759843472217
1.32311601797205
0.775427863469823
0.500000000000023
0.500000000000022
3.22152117138593
2.84345428807075
0.500000000000022
0.59449027901736
0.848751064184561
0.848751064184561
16
7.59323363494544
2.12644390498603
0.500000000000022
0.500000000000022
0.854756291580836
5.01923054467218
4.40030672393931
2.22993501460906
0.771838829448653
2.78121821003768
8.9393914291914
4.56326175847459
0.500000000000022
12.3216263514399
2.9062107137642
16
6.49427191823632
0.947421843734676
5.48115487541857
2.22257716959251
2.3612192210696
0.789763332140077
0.500000013856469
15.9999999999998
0.500000000000022
9.14086313508374
9.19305467566529
0.545679147248072
9.69064405039063
15.9998212403422
3.02065637362753
0.500000000000022
2.13289621563252
0.500000000000022
3.56490874025975
1.05251767751963
2.86644574829119
9.39490957615345
5.22460418167327
2.83204732491005
15.1847025472968
15.9996672823152
0.500000000991753
7.9066382356432
0.751370499792593
0.500000000000022
5.22582949591888
1.42447773930347
0.500000000000022
4.74604193884673
0.501181650438318
0.500000000000022
1.65843711866207
4.34842532744794
16
16
0.500000000000023
1.25442223960906
1.47190585952206
3.21826484456384
0.500000000000022
1.51564634368136
1.45611593185499
11.6704565152378
4.54364841138716
6.23220125292792
3.15758237063435
5.24222803410123
2.24233023604875
0.613200888654937
1.75853813077817
2.81020750242973
2.76573526355625
1.51400605118238
7.86528027506368
3.58954043822657
2.73398298355916
15.9999850038985
2.244683502209
3.89592535458677
0.805118483750099
2.87757160727359
2.07481161411145
2.22164347044154
2.74863410010705
4.05724622434392
4.80851992827666
4.65271340310844
11.1692866785224
6.43369720616019
16
3.00072353192999
4.90143644196337
1.59678738267255
16
0.500000000000022
1.79166211263781
8.51604871737946
6.23587561983766
2.70654403831621
16
4.94938508964564
8.05623955515298
5.98819757336009
4.32985567533722
5.30884201653857
7.78960015643717
0.500000000000022
2.87644348226384
12.6398559577186
2.45593006348005
3.91889383047205
2.87069923019579
11.1246830120184
1.79584580106168
2.0147713103396
0.500000000000106
5.22325388694325
10.1054076727976
6.73817330151697
6.66339624431807
5.4048351425679
3.65072703400608
6.39075256647303
8.75918662003087
1.21878545968651
10.6305666559932
8.8141009273485
0.500000000000022
4.75407266404584
3.83845267831534
1.59372693785574
7.7926971272208
7.62369655714412
4.10205879857263
6.85213170475213
3.54389124773102
2.89543821084919
2.48102880247532
0.750489765154002
1.98922894070547
5.05559628049719
4.06006341094774
7.27777021710228
10.6441655888042
0.684218862606673
1.01146129875622
16
1.61543037776845
5.89005230296472
6.73704594484917
7.25657900989902
16
1.15875572939259
4.85637799916623
3.60216591859999
3.40109024147255
14.9328781202433
0.796704732830735
6.40875457076148
8.49743285151735
0.922235407504677
7.38496978125404
7.9227001343223
4.64300364314667
4.33762011017525
0.500000000014278
3.78797473353712
15.9999998657386
2.71402530992583
4.87166791782278
1.34908653616128
1.50269406125357
0.500000000000022
1.20314123131183
3.89677358252428
2.40102926355414
1.71060138038003
6.71236727847175
0.500000000000027
1.49258057447955
6.74096911514586
1.89874180223842
3.21791777552713
3.45444962176161
1.1610348850993
1.7461371195398
2.07555007044
9.53377792197231
5.52414893106269
0.500000000000022
1.05601757243474
1.88344246105298
2.45664552827295
4.31431176147444
16
0.68389654549058
3.12657419560622
8.3393689233795
16
16
15.999999999999
1.9563370231609
0.500000000000022
16
16
2.07393780993582
2.06212642215971
1.20314416456339
6.10201229617575
0.682015288935256
16
5.23683487287464
9.19285294566757
16
12.1673295030925
5.67699647816251
4.67562190131719
1.14565064800443
13.9313538124913
0.500000000000023
0.719374016616533
3.11195711537735
0.500000000000022
16
2.12954260943986
4.30648318114975
0.500000000001929
4.86915847197933
0.500000000240171
4.73165266511892
12.8916091477403
9.20098509826594
5.27095281577229
4.15227418022091
6.96279282619249
8.21604235006826
5.20124900980289
3.89993356111011
1.40381111533186
0.519843803338939
0.500000000000039
16
8.64259311739553
0.850196954387636
3.79466868059782
0.500000000000022
3.88610736266747
2.8963373038147
3.23571946995192
7.94839380544072
2.09149738368994
0.782247814020318
15.9998832490827
1.71642478297699
4.30996533434028
0.505516739896379
0.804664141554784
0.500000000000023
2.9724512622542
4.699131807147
15.9999999994722
16
9.43152469251494
16
15.9999999999999
15.576361779008
7.73391069565361
4.22133757731223
6.31744941530185
7.11456506654928
6.82019689229786
2.98539635023627
4.36948851590732
1.55763063338895
0.500000000000023
1.31882346328146
8.89505428659731
1.3620843341081
16
1.21191906778561
0.500000000046645
3.89845592399534
4.98327281641323
4.47735843121071
7.7138346335849
0.500000000002008
0.62564836549262
0.500000000000023
1.19752952279541
4.56041825056716
3.51290981199954
7.74957489029815
2.69559954395565
6.94533721948595
0.500000000000023
4.66764509671189
1.14327527347896
1.86688644066734
3.48522318239953
0.500000000000022
2.02057638155756
0.500000000000023
1.52927086866404
7.62892552882159
3.14946704756274
0.500000000000023
2.42284527771539
1.68452070457454
11.7740240462673
8.02220509553972
0.500000000000022
1.16658794602083
2.03277491161999
7.23543407959633
9.44999669062687
0.578762390801682
9.15600616240483
0.500000000000022
2.72319201562212
6.26411244260294
1.77867284101777
1.93980039936771
2.16473214482833
0.500000000000218
9.06086481104238
2.03593359588026
2.90179688311689
7.07511684268125
16
1.10384915527936
0.500000000000023
2.26470716185459
2.76464553406273
16
9.72579880598295
16
0.500000000000022
0.500000000000022
0.500000000000023
1.50563970300994
14.4391580332955
2.8420787507511
5.18463789812986
16
2.48462206196864
9.77287788471122
0.788695121230458
3.22455800250547
15.9999999999996
1.0978224981253
15.9999995791248
9.12042959543851
12.5517939828999
2.03953266284857
16
2.05209946978064
16
9.46174420851224
1.08736954300175
16
0.500000000000022
0.50000001143597
0.731677914422739
3.23427659726054
0.500000000791971
15.2047204085291
16
4.80588943594072
0.789266387868434
1.75818914105455
10.0595169709579
3.13897896544986
1.86444517739353
3.30045798290032
5.57029153955037
0.784795796146464
5.66974247706794
4.6129052680536
1.1397268926268
11.8764160618046
0.500000000000022
0.818440970779511
2.95893019353335
6.7560149436014
16
2.90416593167557
9.0754957364539
1.36457431788863
3.73108552176658
4.84255645438729
7.68946178840997
0.500003179210663
7.8109798393199
0.500000000000022
3.96212613825504
7.24405797741605
0.725405993567623
0.500000000000022
16
0.500000000000022
0.500000000000024
0.500000000011946
7.82018248817672
5.76799043522384
0.500519623364883
15.9999999999981
4.50075781372839
0.500000730036146
8.7012363249437
1.74738968239184
4.66100827401703
3.08934483610302
3.91561698600944
15.999568552818
4.15470457574142
1.45520165851658
15.9999999923679
0.525349804866737
5.92766382070432
4.37853096171232
0.50000000000003
14.7102977210533
5.88752148520692
16
2.7391383835945
11.7855119159711
3.59618468810879
4.87116909977
0.500000000000022
5.91817766102098
0.500000000000025
16
1.64717486809202
7.5379868746427
2.20598404478073
15.9999999999965
4.4999177498361
0.501501829364091
6.00077093548491
0.500000004665099
1.8164721485605
5.58937797631513
6.13375950582664
3.35292941516945
4.67387718855916
3.66349915808727
2.35073790662522
4.0147112790364
3.62789266058483
16
5.84415398225823
2.17609143971406
2.94885337629325
0.500000000000023
0.500000000000022
1.41532143911021
0.500000000000024
3.41556163026842
0.850894381541032
1.686421350955
7.23983209871221
16
2.06787123523165
3.37505230054883
2.63754407728502
8.18189570332188
15.999999979387
16
0.500000000000023
1.24440115225999
16
0.500000000000023
2.40435112138056
13.5259128407883
0.526646081424549
1.33418917483349
1.29439872404395
10.2615155293205
0.500000000000022
0.500000000000024
9.23506385845673
16
11.2203943628675
6.42263067255004
1.22908993219175
0.74959169461698
15.9998745804907
10.0532676192603
3.87243689581765
13.7751429779764
16
1.51750149441851
15.9999998506885
16
13.6620343425056
3.20995517493031
9.96541480835683
8.90113985515085
5.63079071980563
4.21764716667986
4.78250342922465
0.500000000000022
9.754507866042
1.69373596865781
2.83775061821974
5.12079657691249
6.72392812317686
2.66931857652359
0.50706446374206
1.98435330318525
0.500000000000022
0.500000000000022
3.99052455847807
0.500000000000022
9.58340910918009
5.202466426616
4.42517640333311
16
15.9999972305114
2.89876093601174
3.87482574918955
1.2893201926132
3.71259058666476
2.89666780526051
0.500000000000025
0.748668241653191
4.71994831205286
15.1983157242536
3.826666177781
16
2.8240900265931
16
0.500000000000022
0.907681739519827
3.27136810871943
16
2.82069331869187
2.86007539470197
6.58064065758869
15.9999994451692
9.82437501746853
9.87651400812819
0.500000000000024
0.500000000000022
0.500000000000022
0.500000000000022
3.15847521555163
11.9720148338293
6.45561478199016
5.36329511861738
5.41350984224135
6.43559721433139
0.500000000000022
0.500000000000023
4.54045992381963
0.500000000000022
14.2507434218572
4.91760722668841
0.500000000000022
16
1.96953820549347
2.99274587613581
2.90731688757387
11.0039247079924
2.35106868413044
16
2.32170878665995
2.74454266790436
8.70780606225249
13.1783367389606
8.74591527187797
16
3.13988470323735
3.5659396654927
12.076668576129
3.39267087128733
9.87218976087365
7.94176092895886
3.10708594997852
7.9066521308585
16
3.78086042233953
6.08996249152823
10.2527956487038
10.6475268226454
16
16
5.63398460561587
2.40229235422032
1.89213378878994
15.9999999368947
6.52449154503897
9.56142861174146
2.61640380751153
2.60250094703415
4.72784408234103
0.500000000000036
1.73246982933958
3.45464153713958
8.42452048279514
1.99938816362493
1.47611425800018
1.4722260345074
4.26298575611274
3.49645091955891
5.57471890475994
4.85206699618981
3.56798720012412
11.308452262743
0.853417509798764
0.745787550577034
2.31578306419571
5.34846698759
1.24011090452915
2.91067881340343
4.43116964980136
2.20472491129701
1.46359310043569
15.9705593090299
0.73102584897919
5.05658422626937
1.52088102498327
1.5024361707155
1.46025612307715
2.55282746741935
3.65344243908612
7.28307891589177
0.887841827789193
0.500000000002339
3.09883305933697
5.81900002817612
4.50846628220454
0.500000000000023
0.500000000000022
3.25395230470029
4.19453115466107
0.500000000000022
0.500000000000022
4.70686207309142
2.62102732391797
1.03183840642696
15.7811856952617
3.7488729762992
2.35851351533085
0.986186851411558
2.68208129918481
1.78504575896104
2.69697916433973
0.836911499918281
0.87815696254127
1.75137347757253
0.500000000000023
2.03792007941309
0.500000000000022
3.56311687350371
1.85627239675746
4.29903740163775
5.06932222609698
3.29948102516303
4.59411634905787
1.62316702587724
0.500000001620235
2.05575151061635
3.57866051314538
0.500000000000022
3.19300068363919
6.11556375986739
2.98531876648789
5.28717906387104
5.3553828460267
2.28012640027335
1.83573717944282
0.500000000000027
1.13582588714578
0.910929320717976
0.923674762904111
1.63630263802082
1.98852932673304
2.28354419875314
3.5266596680857
0.938724938769869
2.79800106597449
0.500000000000022
0.725851297398872
1.4784441823954
4.11255202727332
0.500000000000024
2.60464950679739
1.20500276742785
1.68047866646207
2.07125299893805
4.6433277041762
2.19201393708632
3.70334001331342
0.500000000000022
1.97169899788164
5.81331532894217
9.14563241228079
3.37335005853259
0.500000000000022
0.500000000000023
0.50000000000003
1.76338654763349
16
2.11335393734666
1.9355739592222
1.15174427388477
1.40027062515003
7.31392307499979
2.63214554103125
3.09030807707367
4.3181396410054
1.16662115307144
6.6839478413504
6.44560585461963
1.41374283161718
0.500016787726719
0.799081746696401
3.85110352014466
2.39180937163476
0.500000000000054
9.1991237210731
0.627173411847448
1.59588896052515
1.97652958898074
8.09126890102647
1.80126078723254
2.8379259827328
2.03207161117818
2.16385058263528
1.34220377882001
9.65351187660211
15.9361287320632
15.9999999995682
1.87088418693297
1.37736350574321
8.32156169377787
1.76588571188571
12.1898168361693
16
0.500000000000025
13.9924932364467
16
0.577625049243015
8.17068080326957
6.65131379083498
1.07781031202886
7.42297944497115
0.500000000000022
1.47899443971853
0.50000000000408
11.3229296598017
3.06656120135599
4.31504468971357
7.54095598447316
1.88246836765228
16
1.98980232490503
0.500000000000035
10.486478440557
11.6466878876463
9.71685876765518
0.500048278233139
0.594357200733751
6.00876822197333
1.95107975623005
4.6578248502686
1.52290326512942
9.13482921265535
1.53190248939192
1.39210789018422
3.25644427935666
4.47314233252992
9.26687073484847
3.07840928590256
2.00315990191822
3.30487337762722
2.100142429377
0.824871548386028
2.42241126040475
12.7457038681145
0.500000000000023
16
2.97539259809534
2.3829667087854
0.500000000000023
3.59901897653918
15.9999991526096
5.4515242857256
6.42332404666368
0.500000000608108
0.500000000000022
1.12896118117926
4.79891736833389
15.9999999877621
5.57912200975788
0.666184668235335
15.9985355353756
16
3.62213646259354
0.500000000000023
9.55458091762936
3.54386554362048
15.9999999999823
7.21259248806291
4.93555411624927
1.346240046298
7.28048051403522
6.21970243724333
5.31900962649763
2.68253519604013
0.500000000000023
0.5000001171952
4.99034043532729
1.3080279544069
1.39673482102631
1.83247259881968
1.64094197326218
2.34968042120825
2.63611591420867
1.77411733810045
5.66248490891385
1.54685056633366
1.97252672264983
1.64544099318181
2.56073783573838
0.540498785017946
1.26946190456058
2.17955305319022
6.33224117460952
6.4182773803914
6.00390055595277
7.19157004318491
1.07547185450041
1.41713127844233
1.77718186208475
4.16496117498171
2.04271948437376
4.02121929124746
0.625161244417762
2.13989326811954
6.51771693744494
0.500000000048043
1.76720798348054
1.09003402660673
1.67280764349785
3.71597875826383
2.40915625520288
0.649241092837824
3.6226505324508
0.931181210034191
4.44500869865693
0.688019684576834
7.02254093071276
6.38310677245634
6.88696682911405
1.33043931299268
1.34812994208822
0.755092684912861
2.70225826226464
2.56435971584055
2.22856869649383
0.500000000000022
1.27748354380415
1.2394910861932
13.2278718012503
0.500000000000022
0.500000000000022
5.12368624849233
15.9999999733194
1.90854556409242
0.881674230005004
0.500000000000022
1.9992952410423
0.500000000000022
16
11.0683348450947
16
5.40115645071273
10.7314175530513
0.991239407950629
3.97480540541594
1.92336769959045
2.22286424892212
1.62318704900407
3.24117129446354
5.34637631061872
1.60524201474456
1.45972349865245
15.999999994844
2.74308320787563
1.68824864393952
1.87463509720452
5.37062489371018
0.883496278464495
4.76541824388476
16
0.615255939698915
12.2502723886799
1.62841248214552
3.56650925411236
0.500000000000022
1.69953222624248
1.58033708110345
0.500571289632886
15.9999849218728
0.630827462656613
16
4.52874187568571
6.44087528952971
0.500000000000034
2.80975577291438
2.84969939161468
16
4.71795197728865
15.9999997756994
1.60532528771121
2.63325010298122
0.500000000000023
12.9421532175917
1.85140507756756
0.500000000000022
1.13793891896567
2.22849428237321
2.98433995852727
4.09668149994801
0.500000000000022
0.675580709102581
0.843582884472623
2.59231597484648
2.17420745999894
0.500000000442099
3.35683220704403
1.92410680004403
1.53281193455549
4.13232844459043
16
0.500000000000023
8.95938146205902
2.28973785214996
16
16
0.505600512775983
1.00536286710991
1.31689845195269
16
3.85341689785671
1.50899929426151
2.30796959753385
5.37963243650482
1.91536933025427
1.34679192091652
1.52821093780176
1.67897800623456
3.18051970032868
4.41277103852634
0.500000000000022
5.42401668696884
1.26624951107696
1.7926783126532
11.7554638016719
2.14034572650642
1.97731443853909
4.92694347770559
1.8443597118928
1.84005369932912
1.73994079760852
3.31074543493542
8.0954332642271
1.77759796935429
0.500000000001449
1.2640734560162
0.772586177528915
16
6.2409925784139
1.53363458990212
0.500000146878143
2.516381276977
1.85535447510929
8.56227036790451
13.8540494866748
4.73025759255152
12.9634932807791
5.78727651103658
2.22229424116121
2.9128584435047
5.50223798331515
4.99677621702349
0.738518160834238
4.85182090606932
0.67669063861774
0.605103761496061
0.500000000000022
7.05142794154159
8.26774325624147
2.25893220280905
8.21149770297226
15.9999993095209
3.57691358200706
4.26744973036455
2.28674375531257
8.0298363725981
8.47513835973103
3.15241891886764
7.40510310445885
5.19817654966432
1.03254238699516
0.898447607913632
0.624852696017811
0.752879201948118
0.500000000000022
0.572461740097157
4.45993550275965
7.95593358838476
4.95068810151964
2.81036123321586
10.9746145968537
2.63535082228896
0.525578838652734
0.500000000000022
2.28510984056955
1.01497288787336
1.4265834584205
3.86286484460435
0.500000000000022
2.30437265204495
1.64811869838007
0.500000058847732
2.97524198668194
1.74527652292629
1.58106671084128
1.6186887096024
7.93211100262394
7.09797583925654
1.35827465075477
4.14127936657008
0.88632067353971
1.69337498794075
0.500000000000041
2.44679372679661
0.500000000000022
1.84408142600499
1.04291665998004
1.62569820552422
0.757310894338195
0.500000000000022
1.70869932096836
2.10573380334773
1.36248525436211
9.45949866704567
6.61408149129853
0.500000000000023
1.3997829131524
2.75800889173236
0.500784669126719
0.801194718697143
2.2654945440789
0.500000000000022
5.89838632205665
1.25058130778854
4.55326505395689
1.16733316969164
2.26210065013131
0.872038389536279
16
0.500000000000022
7.05046048449224
2.60037777090337
1.64903597585647
11.881944679339
2.94084211305175
14.6716098628875
1.41837505925092
15.9999999941877
15.9977147299836
12.9946295596466
6.68303918296145
0.778104363929442
0.792850694080799
1.67528487121321
2.32487651152519
15.999999984207
1.72916614840122
6.82238972804152
16
2.35140108345603
4.06147557931186
5.13798117884545
4.55877015792405
1.41358611687096
2.13405969125466
16
7.04702338263346
0.766295640608842
0.500000066928026
1.21137999850179
0.671955350039307
0.597586408308296
2.09964897360726
4.04808183586069
11.8108022920493
0.500000000000022
0.936706008447996
1.21386209031973
1.96919681908654
16
4.71145878733781
6.35575445720135
3.39039609684981
3.60790072860674
3.85608625977889
2.42722718303503
5.03298118925414
0.500007946451025
2.41141244407803
1.5441917361693
0.73881577444105
16
4.43918073493519
2.41896479633866
4.92183728935627
7.61001535994765
7.96638562721662
10.724288459719
1.02952521595817
2.27861153678578
1.41498782287862
1.40254808204931
15.9999999999997
1.98442436735162
5.9819380048686
2.38368311865612
3.43632494415072
4.11802255875832
7.85365149183828
0.500000000000215
0.50000000000004
0.970992710407741
2.9834589730052
16
4.60526686771198
0.94028021292475
2.90924022708969
0.716505560413157
2.57534392203927
0.998429428077826
0.500000000000023
4.64029814888474
1.57207083298652
2.75909465691237
0.560904215709448
3.80640887891258
1.65020762426379
2.18451007204126
12.2996307335934
3.22380493711832
0.500000000000022
1.66813208487522
0.524849705931548
0.950630957336596
0.528573970573684
1.979840232539
0.500000000000023
0.741524243458283
6.44284712040328
6.24387668280564
3.90280762101292
0.500000000000024
13.8614978503471
0.500000820160683
12.7893555822439
1.82242092714387
15.9999999999987
11.539733695162
10.462743154478
4.43114785342338
1.75938387884051
1.79138960343265
0.961230497436861
0.660170573013981
4.11461138776842
0.500000000000022
2.2749759550298
0.500000000000022
1.48469377665884
1.81143086652285
1.81270802434712
1.82785812532384
1.89003237515868
1.71687624703407
3.55753443858016
1.73160146293515
0.500000000000022
11.3722899440549
2.68903115652369
1.61064208462766
2.31547652503152
0.500000000000022
1.59257678501939
1.07938450642851
0.916048909440763
16
0.525975568029691
5.26331494301711
0.500000000000022
1.0713785478034
0.500000000000023
2.68616121251903
0.500000000000022
0.500000000000022
0.625081677904342
0.500000000000022
0.842730156185469
1.11061746799456
0.886996462177693
1.75846665770012
1.84834781933515
1.5517004715371
6.14602387506981
1.98878697313478
0.754837650107624
0.500000000000022
2.32568729528931
7.53357780745231
2.48514788214815
1.27237191057234
1.98192783526082
0.500000000138797
0.500000000001869
9.39431837290429
7.0564177773835
0.73509526406158
0.500000000000037
0.500000000000022
3.25035089791361
1.7276590472731
3.19580394669373
0.500000000000024
6.858756205707
2.0168579396078
3.592624285381
1.57393879243072
0.968464661715068
9.22823724011451
3.42643073461444
15.9999993438373
0.586688024572818
4.46333472568279
1.50363421439435
4.52329147463809
12.3746171088609
1.73482501210376
3.40753426400257
1.46885445402466
4.57149744954917
13.3168714530131
0.500000000000026
9.52961199547369
2.85148570428544
0.500000000000022
1.55336575143637
2.44118664267118
3.12896348965059
3.74398264102778
1.88293640306527
0.559332283207378
1.98125951925686
7.90328828541746
0.500000000000022
0.500000000000022
3.44702870905649
14.2840007912548
6.57981081353202
1.84793209347856
0.500000000000022
0.595457260403932
0.993309567971619
1.84192609830439
2.06542269170058
1.68244025078197
1.89330584602895
1.72585763141602
2.25373757926328
3.37255463095188
0.500000000000022
0.500000000000022
1.78282461132609
1.25076706344253
0.500000000000022
0.500000000000023
0.975804231154261
0.500000000000022
12.1629101987119
1.95297210723418
0.500000000000022
0.500000000000038
0.500000000149895
2.93325206585474
6.2850635157343
0.500000000000022
1.60798406143073
1.38494119379294
0.500000000000024
6.30075766309875
5.30866270745539
5.56453484722963
2.36666732499412
2.69483210101611
7.23391162879698
1.68169294471503
4.38873353640355
3.02965643014071
9.12093255219492
9.2626252385871
12.4257512084474
4.76114726470742
3.28747269861362
4.82491474382345
5.23204063109128
8.09635052332889
7.88931797347442
6.99512562100021
3.07279778203738
3.31146003971517
10.7747601104204
0.500000000000022
4.59776979921486
7.31723161428829
3.70200118848767
5.33907974484234
5.18179364405289
3.60915400107869
6.89492708264988
7.31558250875822
2.5010464185278
0.601594804045655
4.09441308520989
1.78448722420467
5.29497401742689
0.500000000000044
0.611519834192879
1.95464262112801
16
0.500317399211364
0.97348453529686
8.02598400951206
5.6454089857039
7.36152659908512
15.9999999996608
5.09537931837651
16
7.1009826245597
2.64406724453434
5.73092780555731
11.9934003864727
9.18926793253276
6.94603384738752
16
4.58845771190664
8.2004823107941
7.85379910479018
7.21576977689965
3.83550222916823
8.83739757280621
0.500000000000022
2.9653727635828
0.500000000000022
3.25019596615489
16
5.24693987235486
10.4614376223569
8.09722751380206
2.92675308430336
0.500000000000022
4.63077272855439
15.9999999998606
6.14863248563016
6.87708232749328
15.9999999396519
3.18866729655509
5.63385732511709
7.57103786816515
16
7.05302858560298
8.16847477838498
3.34234907552401
15.999996500682
9.42611833029651
6.9783394421426
9.15889635284789
6.46493605172622
5.42083674738603
7.33592553606645
3.26209797458525
8.86398790975912
15.9999999688678
15.9999999994512
8.27275516646614
14.0077178576765
10.2127241580534
2.65065872270628
7.1741816931505
6.12699006508772
5.34042758236271
7.27914988085027
5.66259263883897
3.50709442548731
10.1632735439145
1.773826850619
1.63535770926682
2.87719387060886
7.1187973510199
1.39489281418833
4.95658225239848
9.16550160916294
8.71319387628991
1.7546692339143
5.40114018380539
0.500000000000025
2.54753343997776
1.47062848131194
4.1985965693766
3.73691817567206
0.500000002556983
5.05694521325288
1.60025482406632
0.500000000000022
6.28911319580012
0.500000992901758
4.17656124295142
8.69345886569554
1.52126146438109
5.0587972004287
5.72388093447672
0.500000000000044
2.83941019699407
6.99275987846273
13.7725590382512
6.44948655688144
5.68546326427219
1.98864715722207
3.94958567278755
2.54032275797041
3.10927593583389
8.59176450955476
16
16
2.07445692845902
2.57840734633867
2.55974981244652
6.28330205388114
1.02289262670566
4.57737288414572
4.66089953682777
5.32014192444369
0.900103949051425
0.500000000050457
7.22586785854738
0.500305933923248
4.76391547267391
3.68359791545336
6.14604582388866
5.32641807865436
3.08677910441691
8.87067790010185
6.92700152402348
11.4087564760342
4.29070173921818
13.3509732927253
10.5174991687285
5.82541664171574
7.68439408508083
0.668741426908367
6.18787462286364
5.07001388565799
9.67190667403511
15.1854395494805
3.47393188022526
16
4.93187825800392
1.75516927561693
16
4.77478519935727
8.74906915729369
2.159306752798
1.46286156852331
0.995735702486257
0.500000000000032
0.961674153903661
1.34473617632725
0.912658090318749
2.89453860354959
2.2285058674478
7.77196074730119
1.15197446479262
1.82487193394681
0.500000000000031
6.44097764619181
3.45687224424318
1.2434585082654
7.13602300596285
5.44051002442035
0.500000000000024
2.76070407519846
12.1420368247444
4.22045289599459
7.78663179338518
16
2.80917289898251
0.770428715375076
2.00694409253755
3.06718242240722
0.500000000000023
5.04582635509505
0.539934613790124
3.91382614126009
1.61300786426283
16
1.11280673263587
7.20737409725466
2.17728968926847
3.12886087131616
4.08042214056902
2.24523716974837
3.8564964914976
1.26175495736798
16
15.9999998030259
1.1438769671779
5.96353103394549
5.94128279208161
5.81637831940598
16
0.500000000000023
5.45712626143709
1.2364619546778
1.4521333769072
1.67320336250142
15.9999999999994
1.19082530187012
6.9099421326433
5.1894570497731
4.66367292181842
0.843560437507361
1.81036301398843
3.51592522295757
4.58731552323593
3.34852543077807
12.4606222316738
16
1.20901074707271
3.64391978071226
5.46575573333899
1.63532639915418
2.17369556280287
1.66243987437052
8.98146427374721
2.86935461987587
9.13577054766434
7.09406774827364
7.08728663859526
1.08329626575999
8.36730464305084
4.91203833284115
1.93124428495692
1.1318053400579
1.41402349334695
3.28256804179667
4.66699446475608
4.65525814711913
2.48753328050349
4.78118735450313
2.54538009507967
2.09291658209389
16
5.82548521963797
0.773740529478328
15.7276042877263
3.68128665668253
0.563673902663886
1.02189721242653
8.20523088068578
9.81843860358253
16
2.94629522192553
0.500000000000022
0.500000000000022
1.20011512796178
6.90019508141207
16
9.02561613832785
0.500000000000022
15.9961045626474
4.46807056214237
5.83112208902512
4.83966060963021
0.54411616944528
5.13615338458023
1.7471719714316
1.54296952142556
7.18035019536981
0.696547183146315
4.85280593586969
0.963190536883261
4.69317643547575
0.549526986068172
2.25726746463005
6.97956338234495
1.51700834675222
8.44766475753423
0.500000000000023
5.00402298023164
2.0034684410205
3.44141687231921
4.12719368238293
15.655839810785
11.1909060335801
1.057861901927
1.30569588211234
1.01105574601565
5.75234441050041
3.78961436737701
6.30142791162732
7.31574449800905
3.55874303736071
2.35440551893873
0.500000022594881
0.78258017587351
1.62357225288307
2.16102499252147
2.81081417252204
5.67654381198441
0.527577484720491
6.30803726579923
4.42552406059463
0.909195547839713
3.63580601135474
5.25345284858301
1.01324471433611
16
5.36635481998881
4.97006947813778
1.3552158946073
16
0.500000000000022
16
2.20552934214951
2.14908398864419
2.31850039045801
2.97999518000124
3.27863500814511
1.77306086965069
6.18270287346356
0.621486907994642
11.6999177250425
7.56988692783984
11.1897294927753
2.47205569407541
16
4.74518533590082
1.02313046511159
2.97215918948219
2.83890717591803
2.88682694313022
3.45301894081554
2.8037541067215
2.44444543939635
6.16048015406499
2.59396182640832
0.916157156013963
4.49402781643362
0.822435333723025
4.58460543774245
6.49951250825762
5.09710564796886
3.71654637134976
4.19869839893106
1.46579853963999
6.43535847509858
0.500000000000022
2.22008596269024
3.76733933740372
5.88976958350218
12.6650892609865
1.23221516033083
