# Supplementary material for: Diversity of spatiotemporal coding reveals specialized visual processing streams in the mouse cortex
Source: Nat Commun. 2022 Jun 6;13:3249. doi: 10.1038/s41467-022-29656-z (PMC9170684; doi:10.1038/s41467-022-29656-z)
Supplement: Supplementary file 7 — Source Data [file 41467_2022_29656_MOESM7_ESM.zip › source data/Figure S5F_LM.txt]

bwTF
2.1756362925028
NaN
4.43007515381186
1.63008653009284
1.61618026885024
1.28088757341102
2.01924896275053
3.61113615510332
NaN
2.90660488627426
NaN
NaN
NaN
NaN
4.75547862165176
NaN
3.88726265218306
4.32200608276739
NaN
NaN
NaN
NaN
NaN
NaN
NaN
3.21735014614555
NaN
NaN
3.69096084861783
1.46065471632413
1.81392357354372
NaN
NaN
NaN
5.26984893329682
NaN
2.35890958223029
2.30963986248141
NaN
NaN
1.75331913726255
1.17750000287817
NaN
NaN
2.80724026137435
NaN
NaN
NaN
2.30726772353257
NaN
NaN
NaN
NaN
2.63920650429671
NaN
1.84617682527273
NaN
1.80123555097225
NaN
NaN
NaN
NaN
NaN
NaN
NaN
NaN
1.51038028518868
NaN
2.65718076362851
2.79424003894139
NaN
3.57865356462549
3.80055836674008
NaN
NaN
NaN
4.09758722235549
NaN
NaN
NaN
NaN
NaN
4.26705118509415
NaN
1.62565110021277
NaN
NaN
NaN
NaN
NaN
2.22000487944933
NaN
NaN
4.65489490810317
2.42474113021876
1.55879228982197
NaN
NaN
NaN
3.46626273079412
NaN
NaN
1.58306642995473
NaN
NaN
3.66242211770304
NaN
NaN
NaN
NaN
1.73471715147759
NaN
NaN
NaN
NaN
1.17750000000007
1.17750005237059
3.13621108717374
3.57816927314042
NaN
NaN
NaN
NaN
NaN
NaN
1.17750000001562
NaN
NaN
NaN
3.62420838836603
1.50999685864515
NaN
NaN
NaN
NaN
NaN
3.31304112147527
NaN
2.31825491362673
3.4229692569912
NaN
2.29463264987416
NaN
1.40380251089459
NaN
NaN
NaN
NaN
NaN
NaN
NaN
NaN
NaN
NaN
2.86724373680861
1.66564573333265
3.4967578540223
NaN
NaN
NaN
NaN
NaN
NaN
NaN
NaN
NaN
2.9539802254869
1.2945986269947
NaN
NaN
NaN
NaN
NaN
2.78645607731875
3.99763352681762
NaN
3.18829692013367
4.58571335390174
NaN
NaN
NaN
NaN
NaN
NaN
NaN
NaN
2.77774993013596
NaN
2.83261915959649
NaN
2.25135163465532
NaN
NaN
NaN
NaN
NaN
4.54034368175518
3.49694990168004
NaN
NaN
NaN
NaN
NaN
NaN
1.39314546311957
3.15349203173667
3.17111742301586
NaN
NaN
NaN
NaN
NaN
NaN
NaN
NaN
NaN
4.38828211091616
NaN
NaN
NaN
1.67510407626312
NaN
NaN
NaN
NaN
1.80592899410123
NaN
NaN
1.53097463929313
NaN
NaN
NaN
NaN
4.32544107907898
NaN
NaN
NaN
NaN
NaN
1.57540171258527
NaN
NaN
NaN
3.39556655991573
NaN
NaN
NaN
NaN
1.97830481214211
NaN
NaN
1.63073460914998
NaN
NaN
NaN
NaN
NaN
NaN
NaN
1.18812756052568
NaN
3.22977907420898
NaN
NaN
NaN
NaN
3.04300180831908
NaN
NaN
NaN
NaN
NaN
NaN
NaN
NaN
3.10053770006258
1.90767238559786
1.69133480672025
NaN
NaN
4.39725640548766
NaN
NaN
NaN
NaN
NaN
NaN
NaN
NaN
NaN
NaN
NaN
NaN
1.49471742945713
2.19698804727505
2.39510350629842
NaN
NaN
2.30977225094307
NaN
NaN
2.20305022020593
NaN
3.04851736996888
3.34816612532874
NaN
NaN
3.17447092190696
NaN
NaN
3.01565875763111
1.22905650706137
NaN
5.66274059582981
NaN
1.17750093272171
NaN
NaN
NaN
NaN
NaN
2.14063000944503
3.23297091275943
NaN
NaN
NaN
NaN
NaN
2.95558595688758
3.34996830920645
NaN
3.64199849955689
1.17750000002092
NaN
NaN
NaN
2.09461671422898
NaN
3.1966910992175
NaN
NaN
NaN
NaN
NaN
2.09349112070636
NaN
1.86291152115201
2.93782513731524
NaN
NaN
NaN
NaN
NaN
1.73535457903826
2.75857989407424
3.54229376821222
NaN
4.61241695600379
2.13985712867447
2.73883148835749
NaN
NaN
1.36781054762738
NaN
1.17750000009955
1.17750000000005
NaN
NaN
NaN
NaN
NaN
NaN
2.31560543590979
NaN
NaN
1.50232159974318
1.39709815313862
4.13428955811874
2.57738556207624
2.77084355751672
NaN
NaN
3.37887032940842
1.48160167322046
NaN
2.16753038670961
1.20555886624611
NaN
1.96644305367357
NaN
NaN
1.17844217665792
NaN
4.98567920113098
4.43250574059037
NaN
NaN
NaN
NaN
2.84435724362209
1.20678782032676
NaN
NaN
2.57683623357051
NaN
3.76928165059842
NaN
2.53549781246901
NaN
1.3348824562487
NaN
NaN
NaN
NaN
NaN
NaN
NaN
2.11322496575992
NaN
NaN
NaN
NaN
NaN
NaN
NaN
NaN
4.11447789359636
NaN
NaN
NaN
NaN
NaN
1.83552293797426
4.7232096476724
NaN
1.2880213979328
3.04529881562061
NaN
NaN
NaN
NaN
3.33633096399582
3.50244677286103
NaN
1.66043135955105
NaN
NaN
NaN
NaN
NaN
2.12879379931045
4.69997720710814
NaN
NaN
3.03645786756226
1.72557690603329
NaN
NaN
2.45013801577879
NaN
4.80421798307163
NaN
3.72741152749656
NaN
3.17454418032308
1.65686586730017
NaN
NaN
4.20407445497205
NaN
NaN
NaN
NaN
3.06453045025475
3.68299456621521
NaN
NaN
NaN
NaN
NaN
NaN
3.62859690656266
NaN
NaN
NaN
NaN
NaN
NaN
1.49571353534113
NaN
1.93585197190113
3.8592776026474
3.14590624194302
2.78253589549543
3.96373856401056
4.4912859381227
2.29570411488265
NaN
NaN
2.76628531763287
4.39648675854382
NaN
NaN
3.01488776893734
NaN
NaN
NaN
NaN
1.46365583207503
NaN
3.26657523732449
2.51153177543772
NaN
NaN
NaN
NaN
NaN
3.01520399857159
NaN
NaN
NaN
NaN
NaN
NaN
3.87888091957954
NaN
3.15597545775305
NaN
1.72302204708016
4.60570667241237
NaN
1.8986254459298
NaN
NaN
1.22429641269197
1.54985261447069
NaN
NaN
NaN
4.35978923106087
NaN
3.17754271587926
3.98442454490958
NaN
NaN
NaN
NaN
NaN
NaN
NaN
NaN
NaN
NaN
NaN
2.20649615898684
NaN
2.0966874248558
NaN
NaN
NaN
NaN
NaN
NaN
NaN
NaN
NaN
NaN
2.33507076634151
1.39758327512758
NaN
1.67616998088959
NaN
NaN
1.5672627631237
NaN
1.61294452217258
NaN
3.91148399826932
NaN
NaN
3.28535594810638
NaN
NaN
NaN
NaN
NaN
NaN
NaN
NaN
NaN
NaN
2.62943292114607
NaN
NaN
NaN
4.10435814676014
NaN
3.56116944179164
NaN
NaN
NaN
NaN
NaN
NaN
NaN
NaN
2.7219901229061
3.44826691279221
1.17750138380636
NaN
NaN
NaN
2.26171662203703
NaN
NaN
2.03812187628749
NaN
1.23115421372908
NaN
1.17750000000025
2.90844989889172
NaN
NaN
NaN
NaN
NaN
NaN
NaN
4.16226130254201
1.37191205600109
NaN
NaN
NaN
NaN
NaN
3.97114471838396
NaN
2.64701201562541
NaN
NaN
NaN
NaN
NaN
NaN
NaN
NaN
NaN
1.9821678029915
NaN
NaN
NaN
2.33521593266895
NaN
5.57689372659766
NaN
NaN
NaN
NaN
NaN
NaN
NaN
1.57051999005891
2.03474973130924
NaN
1.34804777857864
2.50883593980352
NaN
NaN
NaN
1.17750000000028
NaN
NaN
NaN
NaN
3.47649872183792
1.32841146158896
NaN
NaN
NaN
4.89898988980233
3.97268303847376
NaN
1.7956235787641
1.17750000000008
NaN
NaN
NaN
NaN
NaN
NaN
NaN
NaN
NaN
NaN
NaN
NaN
NaN
NaN
NaN
NaN
2.68437249744639
NaN
NaN
NaN
1.6997080071279
NaN
NaN
NaN
NaN
NaN
NaN
NaN
NaN
NaN
2.17389819263705
NaN
NaN
NaN
2.64347256892448
NaN
NaN
3.8804538982873
3.55631349189534
NaN
NaN
1.24608551671823
NaN
NaN
NaN
NaN
NaN
NaN
NaN
NaN
2.04714987277314
NaN
NaN
NaN
2.21568736738047
2.74979064145456
3.85875783832118
NaN
1.73028653147215
2.73619996984618
3.51756602142121
NaN
4.2199115599059
NaN
NaN
NaN
NaN
NaN
NaN
3.97448664891445
NaN
NaN
NaN
NaN
NaN
NaN
NaN
NaN
NaN
NaN
NaN
NaN
NaN
NaN
1.41270832931925
NaN
NaN
3.18544233911543
NaN
4.88626136875712
NaN
NaN
NaN
NaN
NaN
NaN
NaN
4.37440220604803
NaN
NaN
NaN
NaN
3.46856716767024
NaN
NaN
NaN
NaN
NaN
NaN
3.57504119849804
NaN
NaN
NaN
NaN
NaN
2.82034403259645
NaN
1.23465969789513
NaN
NaN
NaN
NaN
NaN
3.21289326301105
NaN
NaN
NaN
NaN
1.21708398295198
NaN
5.1991273603019
2.83733936910433
NaN
NaN
NaN
NaN
NaN
NaN
NaN
5.38739938405347
NaN
NaN
NaN
1.17750000497024
NaN
NaN
NaN
1.46587181350218
NaN
NaN
NaN
NaN
2.52998226876552
2.12353842163353
NaN
NaN
NaN
NaN
2.90648308337537
2.25933225183357
NaN
2.81689508989107
3.45598587504896
3.09452048864083
NaN
NaN
1.96069134038223
3.41471115237029
NaN
NaN
NaN
1.17750000000005
1.22759533164489
NaN
1.17750000000043
NaN
NaN
4.30867641665261
NaN
NaN
NaN
NaN
2.82839359211069
5.00420509177122
NaN
5.66750039634746
NaN
NaN
NaN
NaN
NaN
NaN
2.77479975090452
NaN
4.37690825057961
1.21213568349306
NaN
NaN
NaN
2.58906927139894
NaN
NaN
NaN
NaN
NaN
NaN
4.09370326077803
NaN
NaN
4.48897465504345
NaN
1.17750000000101
2.66318390314623
1.17750959628609
NaN
NaN
NaN
3.92628418088575
1.37198583905304
NaN
3.21131764320571
2.95424827068501
1.95760887700807
2.7728490729681
NaN
NaN
NaN
2.47625975305748
NaN
NaN
3.55758380736546
1.17750000062818
NaN
NaN
NaN
NaN
4.01235734051175
NaN
NaN
NaN
NaN
NaN
2.94155769365592
2.38024308624102
NaN
NaN
NaN
NaN
NaN
1.17750000000005
1.17750175677812
2.70117014192742
NaN
3.55836782503484
NaN
NaN
NaN
1.2044558031524
NaN
NaN
NaN
NaN
NaN
NaN
NaN
NaN
NaN
NaN
3.78486353823756
1.58455920323531
3.39456422676522
NaN
NaN
NaN
2.1271365001025
NaN
NaN
3.23496451664748
NaN
2.86110875557319
1.7667987394486
NaN
NaN
NaN
NaN
1.26443337545808
NaN
2.12093323763074
NaN
NaN
NaN
2.22483024720277
NaN
NaN
NaN
NaN
NaN
NaN
NaN
NaN
NaN
2.55386256423291
NaN
NaN
NaN
2.60873609210841
2.73229573979163
NaN
NaN
3.31106171046584
NaN
NaN
2.62846250003411
NaN
NaN
3.566985423255
4.2543094000423
NaN
2.5491883487948
1.17750000000009
2.27993940469192
NaN
NaN
3.40836738657788
2.62950767894958
NaN
5.42054250320857
NaN
3.86442108591856
1.69799280187758
NaN
NaN
3.17864998339796
NaN
NaN
2.13161203844038
NaN
1.17750004071363
2.28798100565265
NaN
NaN
NaN
NaN
NaN
1.2721266753339
4.10476008141625
NaN
1.88778532444844
NaN
NaN
NaN
1.17750000066693
NaN
NaN
3.34947919575663
NaN
3.3753874952979
NaN
NaN
NaN
NaN
4.41510493608833
NaN
NaN
NaN
NaN
2.06551663347612
NaN
NaN
NaN
NaN
NaN
1.61673657173862
3.3302447594892
2.36177300294132
NaN
2.98414096882045
NaN
1.25438026994291
4.50675575291241
NaN
2.61688798925092
NaN
NaN
4.07061957636474
2.40583828164836
2.9071160349163
NaN
2.20011027895701
NaN
NaN
NaN
NaN
NaN
NaN
NaN
3.25976887043735
NaN
NaN
NaN
4.83433720706423
NaN
NaN
2.48999010682189
NaN
3.35541084979308
NaN
NaN
NaN
NaN
NaN
4.00841806889559
NaN
NaN
NaN
1.48147096513684
4.61181672122162
NaN
NaN
2.3989969679379
NaN
NaN
NaN
NaN
3.30025950128036
1.58705318979814
4.21319288262586
2.43040351408979
NaN
1.4474809781371
NaN
NaN
NaN
NaN
2.12071476102788
NaN
NaN
NaN
NaN
NaN
2.45869743208412
NaN
2.8241273622247
NaN
NaN
NaN
NaN
NaN
NaN
NaN
NaN
1.41361175058032
NaN
NaN
1.47880124863014
1.17750000000005
1.42506233957065
NaN
1.17750000002898
NaN
4.15934665862844
NaN
2.53661689388232
NaN
1.55114624755145
NaN
NaN
NaN
NaN
NaN
NaN
NaN
NaN
NaN
NaN
NaN
1.62364197731146
NaN
NaN
NaN
NaN
2.62734938027673
2.37651193836178
NaN
NaN
NaN
NaN
2.43982309741478
NaN
NaN
NaN
1.87829334647443
2.50892760607552
NaN
NaN
NaN
1.62497418852227
1.17750007454037
NaN
NaN
3.29897341299689
NaN
NaN
NaN
NaN
NaN
NaN
NaN
3.59478352810366
1.52405845891185
NaN
NaN
NaN
NaN
NaN
4.18206052010275
NaN
NaN
1.20964580958553
NaN
NaN
2.25840396071845
NaN
NaN
NaN
NaN
1.17750000011277
2.78746777936868
NaN
2.58184053927081
NaN
4.51758368426479
NaN
NaN
NaN
NaN
1.86288347120663
NaN
NaN
NaN
NaN
NaN
NaN
NaN
1.17786272844042
1.57042648280445
NaN
NaN
NaN
NaN
4.24685035257357
NaN
NaN
NaN
3.86532216078689
2.33975668792252
NaN
NaN
1.53005036391393
NaN
NaN
3.25181924091596
NaN
2.86136056478211
2.84224739785817
NaN
3.54355694351196
2.26195230179468
NaN
3.49516679083677
NaN
2.42530553267527
1.68106999119349
NaN
NaN
NaN
NaN
3.4378502430852
NaN
NaN
2.50747854401648
NaN
NaN
NaN
1.62302270479113
2.88449602490451
NaN
NaN
1.99025590903817
3.95536329597206
NaN
NaN
NaN
3.80582575920544
NaN
NaN
NaN
5.51356533660329
1.17750000000005
3.11413461679541
2.10593152943995
NaN
NaN
NaN
2.20691782594901
NaN
NaN
NaN
NaN
NaN
3.27582477393301
NaN
1.17750000000271
NaN
NaN
3.32504055455021
NaN
NaN
NaN
4.55815240893121
2.871935688389
2.68773034000586
NaN
NaN
NaN
NaN
2.71584204882451
1.54328958531814
NaN
NaN
1.79117191377701
2.63590565033855
2.00425867905565
NaN
NaN
NaN
NaN
NaN
NaN
5.14971376430057
NaN
NaN
1.90938450412657
3.16111495483224
NaN
NaN
NaN
2.1172130308666
NaN
NaN
4.61630988010293
NaN
NaN
NaN
NaN
NaN
NaN
NaN
1.61556837044133
3.53085417660683
3.70582112071546
NaN
NaN
3.36403302609909
NaN
NaN
NaN
NaN
NaN
NaN
NaN
NaN
NaN
NaN
NaN
3.34313060272617
1.19636254364686
NaN
NaN
NaN
2.95310652713064
NaN
NaN
NaN
NaN
NaN
NaN
3.69937455752296
NaN
NaN
1.17750000000075
NaN
NaN
3.39889843048096
NaN
3.79693884472722
NaN
NaN
1.48260961740054
NaN
NaN
NaN
NaN
NaN
NaN
2.61078250140841
NaN
NaN
2.58572968078099
NaN
1.32794652554496
NaN
NaN
2.33254993203857
2.34014276609267
NaN
NaN
NaN
NaN
NaN
NaN
NaN
4.80576604075978
NaN
NaN
NaN
NaN
NaN
NaN
NaN
NaN
NaN
NaN
NaN
NaN
2.65570813350845
NaN
NaN
NaN
NaN
NaN
NaN
NaN
NaN
NaN
NaN
NaN
NaN
NaN
NaN
NaN
NaN
NaN
NaN
NaN
NaN
NaN
NaN
4.99144916913033
3.53712830774535
NaN
NaN
NaN
2.09181338322504
NaN
NaN
NaN
NaN
NaN
NaN
NaN
NaN
NaN
NaN
NaN
1.27930216446466
2.63012294565415
NaN
NaN
1.55913888586875
NaN
NaN
NaN
NaN
NaN
NaN
NaN
NaN
NaN
NaN
NaN
NaN
NaN
NaN
NaN
NaN
NaN
NaN
NaN
NaN
3.34259894465631
NaN
3.67168846984879
NaN
2.35043284345326
NaN
NaN
3.11542681467314
NaN
NaN
NaN
1.69513492613798
NaN
1.27596019274211
4.20077647162385
NaN
2.27104777315659
NaN
NaN
NaN
NaN
NaN
NaN
5.14877106585419
3.68868944241915
NaN
NaN
3.71227587138099
2.77105033397051
3.68846034410607
4.80361701127683
NaN
2.43290852797574
NaN
NaN
2.33799112220924
NaN
NaN
NaN
NaN
NaN
NaN
NaN
NaN
2.2116932435476
NaN
3.56774586711495
NaN
NaN
NaN
NaN
NaN
NaN
NaN
NaN
1.7251739396451
3.91956375091733
2.97348839404102
3.34544080195001
NaN
NaN
NaN
NaN
NaN
1.49987918222283
NaN
2.17979070941261
2.0641857166157
NaN
NaN
1.66837219944907
NaN
NaN
3.097189847193
NaN
1.64299896846959
NaN
3.64748355639804
NaN
NaN
2.5857432278323
NaN
2.84637865922323
3.61170057029981
NaN
NaN
NaN
NaN
2.92003468823953
NaN
NaN
NaN
1.89584147543561
3.92195283072853
NaN
NaN
NaN
NaN
NaN
NaN
NaN
NaN
NaN
2.17966750076791
2.14678832059826
4.00037516154474
NaN
NaN
NaN
1.78769349065772
NaN
NaN
3.3338009143755
1.95920990110453
2.25166305348104
NaN
NaN
1.65346482453713
2.77399426426203
4.02888337681053
NaN
NaN
NaN
NaN
2.4641838776443
1.55645452595535
3.70420488626587
2.64087347808451
4.26504901118107
NaN
2.90891643064829
NaN
2.83195854425987
1.75358201605862
1.1775000015563
NaN
NaN
NaN
2.98783868431614
1.77008886462856
1.17750000000005
NaN
NaN
3.64512899705961
NaN
NaN
NaN
NaN
NaN
3.60172486772131
1.68349712192429
2.70263597750624
NaN
NaN
NaN
NaN
NaN
NaN
NaN
4.7581368682653
NaN
NaN
NaN
2.92667567868543
NaN
3.4836447484111
NaN
NaN
NaN
NaN
NaN
3.23974936746975
3.3196546227883
NaN
NaN
NaN
3.37319388571392
NaN
NaN
NaN
NaN
NaN
5.00250725276917
2.82365804054136
NaN
NaN
3.28362781646157
NaN
NaN
NaN
NaN
NaN
1.29412784579173
NaN
3.63124584399018
NaN
NaN
4.50406401971756
3.00593267106888
1.74369861168729
3.17077601177028
NaN
NaN
NaN
2.34031021325173
NaN
NaN
3.79131680423014
NaN
NaN
NaN
NaN
NaN
NaN
NaN
NaN
NaN
NaN
NaN
NaN
NaN
NaN
NaN
NaN
NaN
3.13148544962127
NaN
NaN
NaN
NaN
NaN
NaN
2.20805612622775
3.190267081374
NaN
NaN
NaN
NaN
NaN
NaN
NaN
NaN
3.12093465561492
3.64695968246844
NaN
4.11470540259124
2.84297802028995
3.28624086003308
NaN
NaN
NaN
4.25430621802683
NaN
NaN
NaN
NaN
NaN
NaN
NaN
NaN
NaN
NaN
NaN
NaN
NaN
NaN
NaN
NaN
NaN
NaN
NaN
NaN
NaN
2.09625841038909
NaN
4.03412421538357
NaN
NaN
NaN
NaN
2.36819534504208
NaN
NaN
NaN
NaN
2.26505643135109
NaN
1.63545981699494
NaN
NaN
NaN
NaN
2.67063350737688
NaN
NaN
NaN
NaN
NaN
NaN
NaN
NaN
3.95515401373681
1.86026721461711
1.86026721461711
3.50924090725608
3.50924090725608
NaN
NaN
4.00418242462306
NaN
1.70098235428668
NaN
NaN
NaN
2.56266198987471
1.73821980226903
NaN
NaN
NaN
NaN
NaN
NaN
1.90013345442775
2.03713811062308
2.03713811062308
NaN
NaN
NaN
NaN
NaN
1.88545680010983
NaN
NaN
NaN
NaN
2.50936073952136
2.19931667621923
NaN
NaN
NaN
NaN
NaN
NaN
NaN
3.1121510493765
4.38946839117533
NaN
NaN
NaN
NaN
NaN
NaN
NaN
NaN
NaN
NaN
NaN
NaN
4.34487870046893
NaN
NaN
NaN
NaN
1.60700413619668
NaN
NaN
NaN
1.17750000063305
NaN
1.29600766505455
NaN
NaN
NaN
1.39142069231584
2.45496514948694
NaN
NaN
NaN
2.14272430700965
NaN
NaN
5.23855901102269
NaN
NaN
3.67968623362974
NaN
3.90635482105576
1.9639736221875
NaN
NaN
NaN
NaN
NaN
NaN
2.47419966209163
NaN
NaN
NaN
4.37022874774162
NaN
NaN
NaN
NaN
1.73654200367607
NaN
NaN
1.82879230389919
NaN
NaN
NaN
NaN
NaN
NaN
1.50428748240487
NaN
3.26788138098365
NaN
1.97437891137616
NaN
NaN
NaN
NaN
2.40054216078374
2.63202688413194
NaN
NaN
NaN
NaN
NaN
NaN
NaN
3.21285376105363
2.14456986848252
NaN
1.17750000756345
NaN
NaN
2.37723711439964
NaN
NaN
5.40124177347084
NaN
NaN
NaN
NaN
NaN
1.84165436256396
1.73960316396436
NaN
1.7020949666343
1.54005634563629
3.42109355819647
NaN
NaN
NaN
3.60877179907767
NaN
NaN
NaN
NaN
NaN
NaN
NaN
NaN
NaN
NaN
1.78669807512887
3.96387018881951
NaN
4.72481083301928
NaN
3.44824124577524
4.36235897719123
NaN
NaN
NaN
NaN
NaN
NaN
2.73389032199645
NaN
NaN
4.50930790243007
NaN
NaN
NaN
3.06206296189743
NaN
NaN
4.73598286306735
NaN
1.77732934709958
NaN
NaN
NaN
3.50833855621908
NaN
1.70691603804056
4.25580658848305
NaN
4.01381491844768
NaN
NaN
4.32556828940781
NaN
3.87809935750648
NaN
NaN
NaN
NaN
NaN
3.49570995702992
NaN
NaN
NaN
NaN
NaN
NaN
NaN
NaN
1.17750000000009
NaN
NaN
NaN
NaN
NaN
NaN
NaN
NaN
NaN
NaN
1.21759669373437
NaN
NaN
NaN
NaN
NaN
NaN
NaN
NaN
NaN
NaN
NaN
2.09915530309007
NaN
NaN
NaN
NaN
NaN
NaN
NaN
NaN
NaN
NaN
1.50547938087405
NaN
NaN
NaN
NaN
NaN
NaN
NaN
NaN
NaN
NaN
NaN
1.49191430264098
NaN
NaN
1.96799962744984
NaN
NaN
NaN
NaN
NaN
NaN
NaN
NaN
NaN
NaN
NaN
NaN
4.936396973127
NaN
NaN
NaN
1.58458522722354
NaN
NaN
NaN
NaN
1.2467179731641
NaN
NaN
NaN
3.03930100809498
2.05151555619877
3.73239883770958
NaN
1.883236639303
NaN
NaN
NaN
1.63972546514459
NaN
NaN
NaN
2.3564374299865
NaN
2.51495469856986
NaN
NaN
2.36840875656473
NaN
4.04280504426761
NaN
NaN
NaN
NaN
NaN
NaN
NaN
NaN
1.62815177818772
NaN
NaN
1.62089593655684
NaN
NaN
NaN
NaN
NaN
NaN
NaN
NaN
NaN
NaN
NaN
NaN
NaN
1.17750104408187
3.84602932543837
NaN
NaN
NaN
NaN
NaN
NaN
NaN
4.26561483940961
NaN
2.80890100747125
NaN
NaN
NaN
NaN
NaN
NaN
NaN
NaN
NaN
NaN
NaN
NaN
2.11888937500796
NaN
NaN
NaN
1.30802993781311
NaN
NaN
NaN
NaN
NaN
2.85316165099606
NaN
2.731198185341
NaN
NaN
NaN
NaN
NaN
NaN
NaN
NaN
NaN
NaN
NaN
2.97399470445842
1.80814965132867
1.97097562081158
NaN
NaN
NaN
NaN
NaN
NaN
NaN
NaN
NaN
NaN
NaN
NaN
NaN
NaN
NaN
2.97155623262736
NaN
3.34029973048085
NaN
NaN
NaN
NaN
NaN
NaN
NaN
NaN
NaN
NaN
NaN
NaN
NaN
1.60817877375825
NaN
NaN
NaN
1.31520768363221
NaN
NaN
NaN
NaN
NaN
NaN
NaN
NaN
NaN
NaN
NaN
1.64423773800011
NaN
NaN
1.78510954108409
NaN
NaN
NaN
NaN
NaN
NaN
NaN
NaN
NaN
NaN
1.4129284005109
NaN
NaN
1.17750003305184
4.2841144169384
NaN
NaN
NaN
NaN
NaN
3.45384120575558
NaN
NaN
NaN
2.08922805720825
NaN
NaN
NaN
NaN
NaN
NaN
NaN
NaN
NaN
NaN
NaN
2.37015229411004
NaN
NaN
4.06307022755855
NaN
3.82102725314492
NaN
NaN
NaN
NaN
NaN
NaN
NaN
NaN
NaN
5.14610610555352
NaN
NaN
NaN
NaN
1.32307024970632
2.76316109124305
NaN
2.41842813949847
5.06128788865375
NaN
3.55186432442078
NaN
NaN
NaN
3.9478064490923
NaN
NaN
3.24895107121815
NaN
NaN
NaN
NaN
NaN
NaN
2.73281679872435
NaN
NaN
1.4495432286001
NaN
NaN
NaN
NaN
NaN
NaN
NaN
NaN
NaN
NaN
NaN
NaN
2.00197783826659
NaN
2.62633020506361
NaN
NaN
1.65761745165672
4.50870318901491
NaN
3.65237097074403
NaN
NaN
NaN
NaN
NaN
NaN
NaN
3.24447692128826
NaN
NaN
NaN
4.62774831685614
NaN
NaN
NaN
NaN
NaN
NaN
NaN
3.19141625392706
NaN
2.98930116882572
NaN
5.32582877675334
NaN
NaN
NaN
NaN
NaN
NaN
NaN
NaN
2.75821444069754
NaN
2.39069004336397
3.09419578545271
NaN
NaN
3.9622521927985
NaN
NaN
1.75088598948202
NaN
NaN
NaN
1.17750000000005
NaN
2.92026535366169
NaN
NaN
NaN
NaN
NaN
1.2382229309217
NaN
4.55261389933809
1.22726296300393
NaN
NaN
NaN
NaN
3.49552686897716
NaN
NaN
NaN
NaN
NaN
NaN
NaN
NaN
NaN
3.81371063972389
NaN
NaN
NaN
NaN
NaN
NaN
NaN
NaN
NaN
NaN
2.35138154785111
2.05778905898609
NaN
NaN
NaN
NaN
NaN
4.04919057986939
2.53678138371172
NaN
3.3208267039204
NaN
NaN
NaN
NaN
NaN
3.76907998030177
NaN
3.09181949797612
3.4019207583929
3.86134828334727
NaN
NaN
NaN
NaN
2.58270285932196
NaN
NaN
NaN
NaN
NaN
NaN
3.63010877461812
NaN
NaN
NaN
NaN
3.62994025520232
NaN
NaN
2.91518045407269
NaN
NaN
NaN
NaN
NaN
NaN
NaN
1.17750000000007
NaN
NaN
3.91996194620483
NaN
NaN
4.49925919140292
NaN
NaN
1.4789550928725
NaN
NaN
NaN
NaN
4.07455006461135
NaN
NaN
NaN
NaN
NaN
NaN
NaN
NaN
2.75072207739365
3.31392697844885
NaN
NaN
NaN
NaN
NaN
NaN
4.21202798869058
NaN
3.49545690273483
NaN
NaN
NaN
NaN
NaN
NaN
NaN
NaN
NaN
NaN
5.0948568359867
NaN
NaN
1.48878502357885
NaN
1.48697482753796
1.86326119844935
2.47133119854668
NaN
NaN
NaN
1.2325619483261
NaN
4.42221813002608
4.38665162011294
NaN
NaN
NaN
NaN
NaN
2.28925171476239
NaN
3.93581338095122
NaN
NaN
NaN
NaN
NaN
NaN
NaN
1.97674030693191
NaN
NaN
NaN
NaN
NaN
NaN
NaN
NaN
NaN
NaN
NaN
NaN
NaN
NaN
NaN
NaN
NaN
NaN
NaN
NaN
NaN
NaN
NaN
NaN
NaN
NaN
NaN
4.93046055929713
NaN
NaN
NaN
NaN
NaN
NaN
NaN
NaN
NaN
NaN
NaN
3.37548015478972
NaN
3.22404084342172
4.75659740960592
4.17104557326432
NaN
NaN
NaN
2.12212138671988
NaN
NaN
2.41186978618542
2.03918043443541
NaN
NaN
NaN
1.43571781590863
NaN
NaN
NaN
NaN
NaN
NaN
NaN
4.30541892688583
1.57975757631689
NaN
1.42736834091059
NaN
NaN
NaN
2.20746749258677
NaN
2.81220231762602
NaN
NaN
NaN
5.65776926830512
NaN
NaN
NaN
1.58269337744139
1.61466867004499
NaN
3.56515576172574
NaN
NaN
3.05027685197693
1.5027101153846
NaN
NaN
1.33713356981227
1.74633995638877
NaN
NaN
NaN
NaN
NaN
NaN
NaN
5.04019624291363
NaN
NaN
4.07703261704823
NaN
NaN
NaN
NaN
NaN
NaN
1.17750072179887
NaN
NaN
NaN
NaN
NaN
NaN
NaN
NaN
NaN
NaN
NaN
1.45049088934518
NaN
NaN
NaN
NaN
NaN
4.14975697451995
NaN
NaN
NaN
1.46086733450435
NaN
NaN
NaN
NaN
NaN
NaN
NaN
NaN
NaN
NaN
NaN
NaN
NaN
NaN
NaN
NaN
NaN
NaN
NaN
NaN
NaN
3.95234094713361
NaN
NaN
NaN
3.45318743131774
NaN
NaN
3.11110627689329
NaN
NaN
4.38256774717067
2.76915344419169
2.26052848920987
NaN
NaN
NaN
NaN
NaN
NaN
NaN
NaN
1.63180807024267
NaN
NaN
NaN
NaN
NaN
NaN
NaN
NaN
NaN
NaN
4.744202364047
NaN
NaN
4.40140485533661
NaN
NaN
NaN
NaN
NaN
NaN
NaN
NaN
1.6272828184549
NaN
NaN
NaN
NaN
NaN
NaN
NaN
NaN
NaN
NaN
NaN
NaN
NaN
NaN
NaN
NaN
NaN
NaN
NaN
NaN
NaN
NaN
1.2053820508455
NaN
2.25180723870174
NaN
NaN
NaN
NaN
NaN
3.76981101420782
NaN
5.2432113227615
NaN
NaN
NaN
NaN
NaN
3.25898919979036
NaN
NaN
4.40341838276992
NaN
NaN
NaN
NaN
NaN
NaN
NaN
NaN
NaN
NaN
1.44171423032012
NaN
NaN
NaN
NaN
NaN
4.80323430689978
NaN
NaN
NaN
NaN
NaN
NaN
NaN
NaN
NaN
NaN
NaN
NaN
NaN
NaN
NaN
NaN
NaN
NaN
NaN
NaN
NaN
NaN
NaN
NaN
NaN
NaN
NaN
4.42880118918519
NaN
NaN
NaN
NaN
NaN
NaN
1.64605275927439
NaN
2.89916028049352
NaN
NaN
NaN
NaN
NaN
NaN
NaN
NaN
NaN
NaN
NaN
NaN
NaN
NaN
NaN
NaN
NaN
NaN
NaN
NaN
1.2256324381445
NaN
NaN
3.55612048744049
NaN
NaN
NaN
NaN
NaN
NaN
3.56725855401007
NaN
NaN
NaN
NaN
NaN
NaN
NaN
NaN
NaN
NaN
NaN
NaN
NaN
NaN
NaN
NaN
NaN
1.31884637331984
4.47040347098273
NaN
NaN
NaN
NaN
NaN
NaN
NaN
NaN
NaN
NaN
NaN
NaN
NaN
NaN
NaN
NaN
1.35243030088212
NaN
NaN
NaN
NaN
NaN
NaN
NaN
NaN
NaN
NaN
NaN
NaN
NaN
NaN
NaN
NaN
NaN
NaN
NaN
NaN
NaN
NaN
NaN
NaN
NaN
4.36215816637215
NaN
2.15328474949665
NaN
NaN
1.2314327261547
NaN
NaN
3.23807168025081
1.37810006235055
NaN
NaN
1.45452506854415
NaN
NaN
NaN
NaN
NaN
NaN
2.73438435766182
NaN
NaN
3.93590625964569
3.8439170616273
NaN
NaN
2.319367877002
3.51190526594658
2.67963346264046
3.82497679803032
3.53818201129533
3.27096748721479
NaN
1.65405673326559
4.44863567487106
2.74754875376919
NaN
NaN
NaN
NaN
NaN
NaN
NaN
NaN
2.04444263878123
NaN
1.92888635813328
NaN
NaN
1.40965209254529
5.07451226467644
1.34819659904554
1.96553744286618
NaN
NaN
1.36049005426565
NaN
3.73830157847744
NaN
2.98420171998386
1.1775000000001
NaN
1.38254891730816
1.87878692194616
NaN
NaN
2.34921089716911
3.18862447894109
NaN
NaN
NaN
NaN
NaN
3.75779710387759
1.3803075331306
NaN
NaN
NaN
NaN
NaN
4.09201119182212
2.60899826659935
NaN
NaN
NaN
2.32983915564415
NaN
NaN
NaN
3.057738508082
2.60240445307674
4.31933757478234
NaN
1.80126836934408
1.23747715885537
NaN
NaN
3.1752297101851
NaN
2.02738372758941
3.56656693544791
NaN
NaN
4.01669693239362
1.90355058639499
2.7875719349853
2.06727164184626
3.68391075291819
NaN
NaN
NaN
NaN
2.68821898312783
3.04234016109134
NaN
2.90445912655992
NaN
1.79349776166613
2.55257405040237
NaN
3.37924671240484
4.10524755209002
NaN
1.67115374020491
NaN
2.60898083505128
3.69530677186166
4.82077866357227
NaN
4.58404870502291
5.12483242488083
NaN
NaN
NaN
NaN
NaN
NaN
NaN
NaN
NaN
3.10772191023513
NaN
2.37349359572833
NaN
NaN
NaN
NaN
4.53068193932333
2.76039360555462
3.7320134757104
NaN
NaN
2.23080363638535
3.51149163507943
3.43167021966734
NaN
NaN
NaN
2.70200563332447
NaN
NaN
1.74424741342989
NaN
NaN
NaN
NaN
NaN
NaN
NaN
2.80968040318677
NaN
NaN
4.29844979781786
2.75980842850385
NaN
NaN
NaN
NaN
NaN
NaN
1.60365718962065
NaN
3.95205603256328
2.04422191439039
1.63553901220736
NaN
3.77149204434776
4.63159973189821
NaN
NaN
NaN
2.95506026594583
3.71295665157731
2.47493548911829
NaN
NaN
NaN
NaN
NaN
NaN
NaN
NaN
NaN
NaN
3.3432652681262
NaN
3.04564620722373
NaN
2.90476091771036
2.49974237576419
NaN
3.54876854556339
2.91003657304704
2.95351037290403
NaN
2.46430186771678
NaN
NaN
4.35499622319048
NaN
2.293370420439
NaN
4.37670233412902
NaN
NaN
NaN
2.96793255838936
NaN
NaN
3.66637336214663
NaN
NaN
1.84354116330532
NaN
NaN
2.67816423542207
2.82172302138795
NaN
NaN
2.38564081847093
1.74432259011179
NaN
NaN
NaN
3.10675885873848
NaN
NaN
1.19132271576178
2.30991695390014
1.57352905287422
1.17750004289427
2.25530206149786
NaN
NaN
NaN
NaN
NaN
NaN
4.4098727593923
3.3377874656289
NaN
1.32473379972128
NaN
NaN
1.45315753303705
NaN
NaN
NaN
NaN
NaN
2.07942563561291
NaN
NaN
NaN
NaN
1.37699575076305
3.25139242362669
NaN
NaN
NaN
NaN
NaN
1.1775000052406
1.19602073327011
NaN
NaN
NaN
NaN
NaN
1.37197676395767
5.44330024180562
2.90854473899338
NaN
NaN
NaN
2.05019480826377
NaN
NaN
1.82557299658804
NaN
1.47240083715793
3.08594010013615
NaN
NaN
NaN
NaN
NaN
4.47983802882481
NaN
1.3695234456433
NaN
NaN
1.69126468360405
NaN
3.5435335720543
1.33977385932328
NaN
NaN
NaN
NaN
NaN
3.72142628641417
NaN
NaN
1.3249262763638
NaN
NaN
3.26360880538234
NaN
NaN
2.57219219506993
NaN
NaN
3.24073930811598
NaN
1.69456211305509
2.1591388188722
NaN
3.69858356400556
4.13259412488313
NaN
NaN
NaN
NaN
2.29923322359919
NaN
NaN
NaN
NaN
NaN
3.18229706183777
NaN
NaN
3.9721204758994
NaN
NaN
4.86731664346263
NaN
NaN
NaN
NaN
NaN
NaN
NaN
1.90324147441307
2.27245361792615
1.58633709381926
NaN
2.45551436908172
NaN
NaN
NaN
3.71099860202084
1.49852511072639
NaN
1.92093523664867
NaN
NaN
1.57709964740343
NaN
3.48301031650462
3.84586631808174
1.22234357835954
NaN
NaN
NaN
NaN
4.93275320776458
2.12584856783513
NaN
NaN
4.14262328934616
NaN
3.31221362198307
1.17750002808224
NaN
1.25921373294374
3.33228567350531
1.17750000000005
NaN
2.8329154289052
NaN
2.08393271820756
NaN
NaN
2.76808435111911
NaN
NaN
NaN
5.42978759655162
NaN
NaN
NaN
1.86524960845333
NaN
NaN
1.17750000558253
NaN
NaN
4.20659581604418
3.79654860259199
NaN
NaN
NaN
NaN
NaN
NaN
2.02660316328716
NaN
NaN
NaN
1.41115067970061
1.55921986768547
NaN
NaN
1.90235034857311
NaN
NaN
2.85406331237049
NaN
NaN
1.61129574062415
NaN
NaN
1.96421072787906
NaN
NaN
NaN
NaN
NaN
NaN
2.51165030315396
NaN
NaN
NaN
NaN
1.66465344245012
NaN
NaN
NaN
1.47984860353248
3.7857192737043
NaN
NaN
3.65200299405816
1.92535277198372
NaN
NaN
NaN
4.72288771925869
NaN
1.17750000001156
NaN
3.32511109593439
NaN
NaN
2.17475682306064
NaN
NaN
NaN
NaN
NaN
NaN
1.25018313532264
3.00456714626811
3.53636867946581
2.37623153763762
NaN
NaN
NaN
NaN
NaN
1.79901444620907
NaN
4.06614353014211
3.42623833257989
NaN
NaN
NaN
NaN
2.6654973252425
2.4454301616789
2.60041896122865
NaN
NaN
NaN
2.82835428459792
NaN
NaN
NaN
NaN
1.77258686171034
4.51736509926574
2.60769137125073
4.99667055752948
NaN
3.97725123067591
NaN
NaN
NaN
NaN
NaN
NaN
1.7461238794064
3.12312754117171
2.83779161818847
2.19366483362994
NaN
NaN
NaN
NaN
1.26173946440643
3.59078414975888
NaN
NaN
NaN
NaN
3.65105882659504
NaN
2.1003351071529
2.02283532175189
NaN
2.70826440548603
1.82729449901172
4.34982789112581
NaN
NaN
1.94777138951677
1.5686170265116
NaN
NaN
1.58166757420554
2.07529576684528
NaN
NaN
NaN
NaN
1.90270964246306
NaN
NaN
NaN
NaN
NaN
NaN
3.99090721626761
NaN
NaN
NaN
3.69845009780046
NaN
1.48729076389803
NaN
NaN
NaN
NaN
NaN
NaN
NaN
NaN
NaN
NaN
NaN
NaN
NaN
NaN
NaN
NaN
NaN
NaN
NaN
NaN
NaN
1.54657324371091
NaN
NaN
NaN
NaN
NaN
NaN
NaN
1.29206816548639
NaN
NaN
NaN
NaN
NaN
NaN
NaN
NaN
NaN
NaN
5.41217026502749
2.54142496507152
NaN
NaN
2.72533503270921
NaN
NaN
NaN
2.59114563534973
NaN
NaN
2.55070022981899
NaN
NaN
NaN
NaN
NaN
NaN
NaN
1.42781099241732
NaN
1.38435606113501
NaN
NaN
1.77735713966351
NaN
NaN
2.71774360315978
NaN
NaN
NaN
NaN
1.76339906455241
NaN
NaN
NaN
NaN
1.86956820198733
NaN
NaN
NaN
NaN
NaN
NaN
NaN
NaN
3.36970533103061
NaN
NaN
NaN
NaN
NaN
NaN
NaN
NaN
NaN
NaN
NaN
NaN
1.59692886936823
NaN
NaN
NaN
2.79922047234001
2.61398629181353
NaN
2.58415207658708
3.66622592089057
NaN
NaN
2.88974553908939
NaN
2.18515820422321
2.39468558920697
2.12901597790776
3.01801474852951
NaN
1.25931877740677
4.19394127328801
NaN
NaN
2.00002828853603
3.1953866882468
4.33254794300479
3.37573534006449
3.48783093392042
3.91425750449421
1.52391662318595
NaN
2.04381516649188
1.36472719907654
NaN
1.29099215251974
NaN
1.64240109242467
NaN
NaN
NaN
2.7305281091345
NaN
2.63325919769932
NaN
NaN
NaN
NaN
NaN
NaN
NaN
NaN
4.550654827025
NaN
NaN
2.42851874709143
NaN
NaN
2.5694520778611
NaN
1.66232917794883
2.67489535872736
NaN
NaN
NaN
NaN
3.17362502429882
NaN
NaN
NaN
NaN
3.71944750856142
3.27267887991172
2.25203162262712
NaN
1.84620643569843
3.80148575019932
NaN
3.36816557687087
4.24368804105973
2.12366287474089
NaN
NaN
NaN
2.18279363640246
NaN
2.69298630500295
NaN
NaN
NaN
3.40615072748887
NaN
NaN
NaN
NaN
NaN
NaN
NaN
NaN
NaN
NaN
NaN
NaN
2.39696358364221
NaN
NaN
1.17750001709175
2.66857099888098
NaN
NaN
NaN
NaN
NaN
NaN
NaN
NaN
2.50087866123745
NaN
3.0240278573646
NaN
2.73190208363833
1.17750000000284
3.93457329928739
4.30570694126894
1.62224372141247
NaN
NaN
NaN
NaN
NaN
NaN
NaN
2.72318491828882
NaN
3.12555690247817
NaN
NaN
NaN
NaN
2.75371120291712
NaN
NaN
4.45719103322202
NaN
1.83940452174571
2.34662425384571
2.94020140368719
1.62522393230824
NaN
NaN
NaN
3.98815184475076
NaN
NaN
NaN
2.56249474133666
NaN
NaN
NaN
NaN
NaN
NaN
NaN
NaN
NaN
NaN
2.21894265936378
NaN
2.78376002960561
NaN
NaN
NaN
3.34951723251103
NaN
NaN
NaN
NaN
NaN
NaN
NaN
NaN
NaN
NaN
NaN
NaN
NaN
NaN
NaN
1.28120681515263
4.63582264345337
NaN
NaN
3.70248776034726
NaN
NaN
NaN
2.97108592929195
1.60939457422367
NaN
1.82055564345986
NaN
NaN
NaN
NaN
NaN
2.84716787916534
NaN
NaN
NaN
NaN
NaN
1.20258290617523
NaN
NaN
NaN
NaN
NaN
1.23351877518539
NaN
2.66301556935279
4.17802942467557
NaN
NaN
NaN
NaN
2.26415260384044
2.19220240853554
NaN
NaN
NaN
NaN
NaN
NaN
NaN
NaN
NaN
3.48598384167008
NaN
NaN
1.84837394457774
NaN
NaN
NaN
NaN
3.63607441308164
3.49353105075537
1.34798319620283
NaN
3.91230296561677
3.32482869725104
3.23812751072825
NaN
NaN
1.67384215491728
NaN
NaN
3.29768515889654
NaN
NaN
NaN
NaN
NaN
NaN
1.3781809738933
NaN
4.19028790427625
NaN
1.84079465828097
1.17750000000009
NaN
NaN
NaN
4.0831156532569
3.78042783415286
NaN
NaN
NaN
NaN
NaN
5.66960867098352
2.51514011062256
3.54701395878694
NaN
NaN
NaN
NaN
NaN
3.09996998498048
NaN
3.29349445537663
NaN
2.18799978286627
NaN
NaN
NaN
NaN
NaN
NaN
NaN
NaN
NaN
NaN
NaN
2.28289461606921
NaN
NaN
NaN
NaN
NaN
2.95025397065971
NaN
2.50005429893204
NaN
2.93706126985868
NaN
1.20821662211395
NaN
NaN
2.93993125467182
NaN
1.77676292785497
2.0512770426991
1.24114386784517
NaN
4.04044199481988
NaN
NaN
NaN
4.18853909543495
NaN
2.17467896836536
1.29007728028845
2.70830728401636
NaN
NaN
NaN
2.36887692469434
NaN
NaN
1.70447259276828
NaN
NaN
NaN
NaN
NaN
1.17750000137003
NaN
NaN
2.88504944025312
3.51124195829422
3.34343540414534
NaN
1.78852297365298
3.28447203001134
3.57600165450019
2.64210352352222
NaN
2.02928329925792
3.34540432382779
NaN
2.05569523039041
NaN
1.84894503895696
NaN
3.69946417416951
NaN
NaN
1.63329871364181
NaN
1.28052237151996
NaN
4.99546772337891
NaN
5.36384352202022
2.04968713526821
NaN
NaN
2.75868888062454
1.50871391502613
NaN
3.97348371239983
NaN
NaN
3.66279044788503
2.00595542611229
2.53218556342617
NaN
4.25869790823034
NaN
2.21922246946719
4.42087211451175
NaN
NaN
2.18605862484491
1.9520166922891
1.8369699814386
NaN
NaN
NaN
3.0426990823524
NaN
NaN
NaN
1.42543176028005
2.59743007166554
NaN
NaN
2.39135156242862
1.80877944398177
3.16116931974209
4.59071709869843
NaN
NaN
3.24411774779299
NaN
1.55433939513212
1.78328659147011
1.71995585441846
NaN
NaN
2.98026121007539
NaN
NaN
3.73861765832466
NaN
2.27471250115001
3.00069458742353
NaN
NaN
2.67984958998468
NaN
2.14978431189743
NaN
1.498444221819
NaN
NaN
2.2212271531341
NaN
NaN
2.6517834316302
NaN
NaN
3.62353707686454
3.76638856866627
2.11638638581278
1.66800213940715
NaN
3.93763419008377
NaN
NaN
1.17750000003489
NaN
NaN
2.51709837199072
3.34834681911921
NaN
4.83405052307187
NaN
NaN
NaN
1.2434612071122
2.27974051646808
1.99674553690105
4.38334334179708
2.58996553614442
2.17778705741913
NaN
NaN
NaN
NaN
NaN
4.29021982951986
NaN
NaN
NaN
NaN
NaN
NaN
1.68759107905956
NaN
NaN
3.366539545152
3.47996248229295
NaN
4.21118122084525
1.28795216428646
NaN
NaN
3.87778142172651
NaN
NaN
NaN
3.46793590158375
NaN
NaN
1.87619870537399
1.17750000000005
NaN
2.94881261306362
2.86079697393267
NaN
NaN
4.68072161081911
NaN
2.39183815445798
1.76175243280056
2.45905151661453
3.50185946580557
NaN
NaN
1.56405432585388
3.34138190980628
2.64506396165844
NaN
NaN
NaN
NaN
NaN
NaN
NaN
NaN
2.30890533194911
1.83310024057611
NaN
4.31983136968854
2.97314767928579
3.73235717024437
NaN
3.51026675755108
NaN
2.93300980224619
2.56944768651399
NaN
NaN
3.33595915584658
NaN
2.91395351298326
NaN
4.42466880200895
1.36618568616493
NaN
1.75654910752127
2.82491962428342
2.14251613301181
NaN
NaN
1.37503361764811
1.75719454651924
1.58166729360272
2.94433770581002
NaN
1.36966498373757
NaN
NaN
NaN
3.38683447076709
1.98364644262951
NaN
NaN
NaN
NaN
NaN
NaN
NaN
2.16252082120804
2.40146466345551
NaN
NaN
4.87538350326584
NaN
3.19094606628254
NaN
NaN
NaN
NaN
NaN
NaN
NaN
2.31843024774803
NaN
NaN
NaN
2.91105789250023
2.80820089972906
3.50748100315296
NaN
NaN
NaN
1.17750003519531
NaN
4.82682233708286
2.96165069096009
NaN
NaN
2.98989505813115
NaN
NaN
4.65823260372308
NaN
4.50151732774545
NaN
NaN
NaN
NaN
NaN
1.39006949015656
2.45896548007515
2.51860192143188
NaN
1.17750000000005
1.78872663970767
NaN
NaN
NaN
2.3179574415702
NaN
3.94198148919895
4.97921865877914
1.18425855384446
2.4832739013752
4.53599221824254
NaN
2.04282504171472
1.23717949122035
NaN
NaN
NaN
1.26548157454538
NaN
NaN
NaN
NaN
NaN
NaN
2.70452921412724
NaN
NaN
NaN
5.23019776365388
NaN
2.32431716144802
4.1733335762736
NaN
1.65038138962563
1.92933094891346
1.50289904956253
NaN
NaN
NaN
NaN
1.49328090036702
NaN
NaN
NaN
5.43895311352851
1.19925505539157
4.04875506790969
NaN
NaN
5.23361539314199
3.23871151082594
NaN
4.19477294450187
NaN
NaN
NaN
NaN
NaN
NaN
3.59632103566556
2.0768691228759
2.86236985406053
NaN
2.68273211470875
NaN
2.76475056868788
NaN
4.34004950035412
NaN
NaN
3.95054718856914
NaN
NaN
NaN
1.6218891343917
2.88070365180427
NaN
NaN
NaN
NaN
2.97121831421757
NaN
2.5041166391881
1.99917650277246
NaN
4.22374197424769
NaN
3.07578357341581
NaN
1.51132568729974
NaN
NaN
NaN
2.27504031042997
NaN
2.25745292990701
1.17750000022215
NaN
NaN
NaN
NaN
NaN
NaN
4.63344158515363
1.47436315094979
2.48395148928552
3.83015307838299
3.62879251702042
3.39076030340477
3.25630580442902
5.12686296941627
2.57003066223301
1.27843839075223
2.86813477832072
1.51329328352823
NaN
4.99643923097093
2.60593996001803
2.77675430842267
NaN
NaN
NaN
NaN
NaN
NaN
3.09455504036489
3.0555136951666
NaN
2.35378441715174
NaN
3.01484519988398
NaN
1.4377109504578
NaN
3.04926827861531
4.12706002528611
3.02926251745973
5.3964807333119
NaN
2.95832922030418
1.91619256835373
NaN
NaN
3.0324737859029
NaN
NaN
NaN
1.63801758724945
NaN
2.7366653751201
2.28242599216332
NaN
NaN
NaN
NaN
NaN
1.1775000000001
3.7152569958269
3.91582519357449
NaN
NaN
NaN
3.77546835159342
NaN
NaN
1.49560899945004
NaN
4.55929328635334
1.94299678399748
4.64463571754588
2.57245687167923
NaN
2.38493760590281
NaN
1.53995874162946
NaN
2.89661122391223
NaN
NaN
NaN
NaN
4.79675027893985
NaN
NaN
NaN
NaN
NaN
NaN
2.69402077492447
2.3279172094678
NaN
4.44546421740742
3.16208854971679
NaN
NaN
1.68150983411988
NaN
2.44251202383278
NaN
NaN
NaN
NaN
NaN
1.86443384670907
NaN
4.22684450941694
NaN
NaN
NaN
4.16570038317788
3.42688248526627
2.56332876948972
3.61410992653553
3.62791263711228
1.6428687480686
NaN
NaN
2.85367913855411
2.50622992949042
NaN
1.75959720112519
4.86258765409385
NaN
3.96919898278496
NaN
2.51281620980924
NaN
NaN
2.24698920927813
NaN
NaN
NaN
2.90027432930411
3.70544539913589
2.99160566801824
3.84266393964473
4.54813189227508
NaN
NaN
NaN
NaN
3.97320270514701
2.38876250682546
NaN
NaN
1.17750000000005
2.21765448841466
1.17750027887029
NaN
NaN
NaN
NaN
4.98091508259597
NaN
NaN
NaN
NaN
NaN
NaN
3.15528447623094
1.73133457561489
NaN
1.47780905454986
1.55709708885255
3.72052650430744
NaN
NaN
4.13567450529327
NaN
NaN
NaN
1.99219606689308
2.82531596648287
1.17750000000005
NaN
NaN
NaN
NaN
1.73142616932227
2.64526997580661
NaN
NaN
NaN
1.79778492719551
NaN
NaN
NaN
NaN
NaN
NaN
NaN
NaN
NaN
NaN
NaN
3.84453064821266
NaN
1.91191505119558
NaN
NaN
NaN
3.23497568395042
NaN
NaN
NaN
NaN
1.60797307922528
NaN
2.84917822230675
3.57676387297766
4.87007496258567
NaN
NaN
NaN
NaN
NaN
2.14079429523877
3.78908665777407
1.1775000465582
NaN
NaN
NaN
1.37684602345691
NaN
3.01126829280866
5.13730267435049
NaN
NaN
NaN
NaN
4.80984657036686
NaN
NaN
NaN
NaN
NaN
NaN
NaN
2.69404303270239
NaN
NaN
3.04327959529609
NaN
1.26498455991426
NaN
NaN
NaN
NaN
NaN
4.76443938999567
NaN
4.92785319099104
NaN
NaN
1.54180506170323
NaN
2.93339899104679
2.62540053057206
NaN
NaN
NaN
1.17750039927282
NaN
NaN
NaN
2.86232243481397
NaN
NaN
2.26227708232726
NaN
1.38041251379001
NaN
NaN
NaN
1.39640748316808
NaN
4.82318582164036
NaN
2.62217815494475
NaN
NaN
3.56063644004045
NaN
NaN
3.70442789714127
NaN
NaN
NaN
NaN
NaN
NaN
NaN
NaN
NaN
NaN
NaN
3.08290328136416
NaN
1.65999057647045
3.84804721568442
1.61444483569057
NaN
NaN
NaN
NaN
NaN
NaN
1.55105195166712
NaN
NaN
NaN
1.41363324714964
3.95676257825536
2.56392390087968
NaN
NaN
NaN
NaN
3.98326750917405
NaN
1.97282655262932
NaN
2.20438431040749
NaN
NaN
NaN
3.61330473402324
NaN
3.01013981329282
1.51202127315813
NaN
1.89174631084834
NaN
1.22218157163761
3.570314447735
NaN
NaN
3.79298011254623
NaN
NaN
NaN
NaN
3.54448240411421
NaN
NaN
NaN
NaN
4.3772376489819
2.30875383555873
1.17750597287497
NaN
NaN
1.51590234079618
NaN
NaN
1.17750000123546
3.75699725874382
NaN
NaN
2.11583837145481
3.31312368161842
NaN
4.669821655143
NaN
NaN
NaN
NaN
NaN
NaN
NaN
NaN
NaN
NaN
NaN
NaN
3.94584319048333
NaN
1.17750000200934
3.95747958730919
NaN
NaN
NaN
2.25778611395665
1.81627315250515
NaN
NaN
NaN
NaN
NaN
NaN
NaN
2.94468026826851
NaN
NaN
NaN
2.22932954705196
NaN
5.56552272026329
NaN
NaN
3.29060410514131
NaN
NaN
NaN
NaN
NaN
NaN
1.34694358757885
NaN
1.65084665259913
1.92806646016254
NaN
NaN
NaN
NaN
NaN
NaN
4.92467430342762
NaN
NaN
NaN
NaN
NaN
NaN
NaN
NaN
NaN
NaN
NaN
NaN
NaN
NaN
NaN
3.9999819758559
NaN
NaN
3.6515231103157
NaN
NaN
NaN
NaN
NaN
NaN
NaN
NaN
1.2319214822223
1.25920400387222
NaN
1.34815520255058
NaN
NaN
NaN
2.3620221305542
NaN
4.75861415573995
NaN
NaN
NaN
3.47179603325323
NaN
NaN
NaN
NaN
NaN
3.98273787020108
NaN
2.43585538063869
3.40413812261965
NaN
NaN
3.34554406336376
3.17913218236377
2.39120073098558
2.09105323937625
NaN
2.72641930175623
2.55130309732376
NaN
4.32606986794149
NaN
NaN
NaN
NaN
NaN
NaN
4.0690157434162
NaN
3.51752609555287
3.4518668812551
3.05088344611062
NaN
NaN
NaN
NaN
1.68815247704948
NaN
NaN
NaN
NaN
2.54550032091505
NaN
NaN
NaN
1.43684923937884
NaN
NaN
1.1775000633479
1.45611793417356
2.60933576240361
2.23023055017696
3.84728254221407
NaN
NaN
NaN
3.59534929966616
2.49718282586786
1.2383522461313
1.74563923467003
1.71792842617737
2.03072335955229
2.67189079864143
3.23770739280707
1.92452463097301
NaN
NaN
2.3722402897378
2.27074930851755
NaN
5.26548794519789
NaN
3.04422531189249
2.65545357584538
NaN
3.22206212406082
1.54215525740283
4.15171603626776
3.1932068437762
3.11608921906575
NaN
NaN
NaN
NaN
NaN
NaN
NaN
NaN
NaN
2.37033832796707
3.02699590909119
3.6211284761569
NaN
NaN
NaN
NaN
NaN
NaN
1.39478475251445
NaN
3.35567875620708
3.27020092102437
NaN
NaN
NaN
4.252067797772
2.26423640256825
1.17750000000009
NaN
NaN
3.02912231129311
NaN
NaN
NaN
2.62362216956605
3.66767702958584
NaN
NaN
NaN
3.88646079712718
NaN
NaN
NaN
1.71725418178095
NaN
NaN
NaN
3.65270494537307
NaN
NaN
NaN
3.58849494099633
3.00746949671645
3.33031121800047
NaN
3.23489104401733
2.26260404389578
NaN
3.25769050084687
NaN
3.33887046785176
1.89111084661996
NaN
NaN
NaN
1.21222978956551
1.27140419392939
NaN
NaN
NaN
3.11157193321044
NaN
NaN
NaN
2.43622564656106
NaN
1.17750388119222
NaN
NaN
NaN
3.43843668796192
NaN
NaN
NaN
NaN
3.15707387849198
2.77530695178983
NaN
2.95695851738503
3.20933300584606
2.3861589242774
3.40196775588047
3.4392258535954
NaN
NaN
NaN
1.91550221086697
NaN
2.47566272958854
NaN
NaN
1.17750000015076
NaN
NaN
NaN
3.56631102678064
NaN
NaN
NaN
1.17750000000074
1.177500000007
NaN
3.71194991777344
NaN
NaN
NaN
3.16887421746044
NaN
NaN
NaN
NaN
NaN
NaN
NaN
1.8765982907385
NaN
NaN
NaN
NaN
NaN
NaN
NaN
1.94393430596143
2.34339960383446
3.24094727924994
NaN
NaN
NaN
4.88135112737619
4.10953889724622
NaN
NaN
4.58744593208401
NaN
NaN
NaN
4.41563580183698
NaN
NaN
4.32689526899915
2.26164376374092
2.2948864575426
NaN
NaN
NaN
2.43549084273526
NaN
NaN
NaN
NaN
NaN
NaN
4.93649512174613
NaN
3.72965468020742
4.79410241713093
1.32974975802536
NaN
NaN
NaN
NaN
NaN
NaN
NaN
NaN
NaN
NaN
NaN
NaN
NaN
1.38648438322748
3.91703055062051
NaN
NaN
5.28161944973733
NaN
1.398747097708
2.86462464037692
NaN
NaN
NaN
NaN
NaN
NaN
NaN
NaN
NaN
4.90020031341108
NaN
NaN
NaN
NaN
NaN
NaN
NaN
NaN
2.5182135702243
3.54875694347961
NaN
3.05652120990279
NaN
NaN
2.22644662917058
NaN
2.77237553378334
3.91058830282607
NaN
NaN
NaN
NaN
NaN
NaN
NaN
NaN
NaN
NaN
NaN
NaN
NaN
NaN
NaN
NaN
NaN
NaN
NaN
2.31778506294201
NaN
NaN
NaN
NaN
NaN
NaN
NaN
NaN
NaN
1.44267852784678
NaN
NaN
NaN
NaN
3.80145143597869
NaN
NaN
NaN
NaN
NaN
NaN
NaN
NaN
NaN
NaN
NaN
NaN
NaN
NaN
2.54630801315741
2.32718639902169
1.45346018632761
NaN
NaN
NaN
4.49562639862519
NaN
NaN
NaN
NaN
1.31115937434611
NaN
2.04801962217934
NaN
NaN
NaN
NaN
NaN
NaN
NaN
NaN
NaN
NaN
NaN
NaN
NaN
2.730078937669
NaN
NaN
NaN
NaN
NaN
NaN
NaN
2.39690307369994
3.62527288381774
NaN
NaN
NaN
NaN
NaN
NaN
NaN
3.9985681680575
NaN
NaN
NaN
NaN
NaN
NaN
NaN
NaN
1.63195803389858
NaN
NaN
NaN
NaN
NaN
NaN
NaN
NaN
NaN
3.54170150531187
NaN
NaN
NaN
NaN
NaN
NaN
NaN
NaN
NaN
4.43366165838754
NaN
NaN
NaN
NaN
NaN
NaN
NaN
1.64478317728835
NaN
1.17750000394123
NaN
NaN
NaN
NaN
1.37571050498294
NaN
NaN
NaN
NaN
NaN
NaN
NaN
NaN
NaN
NaN
NaN
NaN
NaN
NaN
NaN
NaN
NaN
NaN
NaN
NaN
NaN
NaN
NaN
1.38117662709763
NaN
3.80661558602307
NaN
NaN
NaN
NaN
NaN
NaN
3.58204099522928
NaN
NaN
NaN
1.76698875381215
NaN
NaN
NaN
NaN
NaN
NaN
NaN
NaN
NaN
NaN
NaN
NaN
2.67038434192118
NaN
5.17721159882937
NaN
NaN
NaN
1.94152305172312
NaN
NaN
NaN
NaN
NaN
NaN
NaN
NaN
1.39903806400709
1.7759906707268
2.20840439802437
NaN
NaN
NaN
NaN
NaN
1.93756399539012
NaN
2.53789570460624
NaN
NaN
5.00609049489
NaN
2.37795159463841
NaN
NaN
NaN
NaN
2.59708782127473
NaN
NaN
1.31758848877824
3.11796469695931
NaN
NaN
NaN
NaN
NaN
NaN
1.43195585856637
NaN
5.05817044062009
3.68617637932312
1.61426596270521
1.41822421450868
NaN
4.88180517353877
3.53547400916843
NaN
NaN
NaN
NaN
4.31897091190487
NaN
NaN
NaN
NaN
NaN
NaN
NaN
NaN
4.0372087906414
5.09791283544305
NaN
1.60627628598038
1.64832581322592
3.91043654998173
NaN
NaN
NaN
4.13961948315688
NaN
NaN
NaN
3.93537824463781
4.92360227522038
NaN
1.1775000000001
NaN
NaN
3.72038220958385
3.50782838014829
NaN
NaN
NaN
NaN
4.48179268014576
NaN
NaN
NaN
NaN
NaN
2.86087031179341
1.67093380656803
3.79696076107731
NaN
NaN
4.65115717120424
NaN
2.24471786007208
3.15328623150729
NaN
NaN
NaN
1.7780891051474
NaN
2.05375130786046
NaN
NaN
NaN
1.84121029067538
NaN
NaN
NaN
2.27563884703518
NaN
5.21105913186302
NaN
NaN
NaN
NaN
2.99217373611373
NaN
NaN
NaN
NaN
NaN
NaN
1.99368105357824
NaN
NaN
NaN
NaN
3.14610878615339
3.69228799390664
NaN
NaN
NaN
1.91679300539598
NaN
5.09624644573266
NaN
NaN
3.62770152671797
2.92598227117101
4.2599185853398
4.8105691440073
4.5830866753279
NaN
NaN
NaN
NaN
NaN
4.64542868173628
NaN
NaN
NaN
NaN
2.58627706868253
NaN
4.8360095578147
NaN
NaN
NaN
NaN
NaN
2.81537666291509
NaN
NaN
NaN
4.16278997687422
NaN
NaN
3.56615776219017
NaN
NaN
NaN
NaN
NaN
NaN
NaN
NaN
NaN
4.1302772261938
NaN
NaN
NaN
NaN
NaN
NaN
NaN
NaN
NaN
NaN
NaN
2.6582165877941
NaN
3.4921946982321
NaN
2.75431082160792
2.53973008918903
NaN
4.00390886098896
NaN
NaN
NaN
NaN
NaN
1.17750000000005
NaN
3.78611493021181
NaN
NaN
2.75784457549781
NaN
NaN
NaN
1.68607291085489
NaN
3.53502650995994
NaN
3.43150618187286
1.59600919104689
NaN
NaN
NaN
NaN
1.49407392621499
NaN
NaN
3.29294462574307
NaN
NaN
NaN
1.35049249497291
NaN
NaN
NaN
NaN
NaN
NaN
NaN
1.80772956580665
NaN
4.45762990000208
NaN
NaN
3.9966956324481
NaN
NaN
NaN
NaN
NaN
NaN
NaN
1.17750000001801
2.02389534732928
NaN
2.80187091327811
NaN
1.17750000000011
2.20538095683181
4.31611639585641
NaN
1.39975459696569
4.60058589245792
NaN
3.02401742098065
NaN
2.2148856674638
NaN
NaN
3.5288583099529
NaN
NaN
NaN
NaN
NaN
NaN
NaN
NaN
NaN
NaN
2.31002417877155
NaN
NaN
5.35820973248615
NaN
NaN
NaN
NaN
NaN
NaN
NaN
1.17750000024541
NaN
NaN
NaN
NaN
NaN
NaN
NaN
NaN
NaN
4.7963790411383
NaN
NaN
NaN
1.61314901736638
NaN
NaN
NaN
3.12753860662036
NaN
NaN
NaN
NaN
NaN
NaN
NaN
NaN
NaN
NaN
NaN
3.15384942089483
2.56502765161725
3.63724863715056
NaN
1.45612747492206
NaN
NaN
NaN
NaN
NaN
NaN
NaN
NaN
NaN
4.00313428053441
NaN
1.47615692685169
1.71567331154483
1.82281803905771
NaN
NaN
NaN
1.25404463499687
1.77266311169661
1.17750000010013
NaN
NaN
3.56358335782556
NaN
NaN
4.93447759429828
NaN
NaN
NaN
1.21177453894173
NaN
NaN
3.85225363889783
2.01936032862801
NaN
NaN
NaN
NaN
NaN
4.75828264198898
NaN
NaN
NaN
4.14028669358015
NaN
2.08468018278296
NaN
NaN
NaN
2.05111118411988
1.84230881335407
1.83333331001791
NaN
2.7914440359078
NaN
NaN
NaN
NaN
NaN
2.54972755035349
NaN
NaN
NaN
NaN
1.27428502475146
NaN
NaN
1.63905087777893
2.2030832522146
NaN
NaN
NaN
NaN
NaN
NaN
NaN
2.40363058915962
NaN
NaN
NaN
NaN
NaN
NaN
NaN
NaN
NaN
NaN
NaN
NaN
NaN
NaN
NaN
NaN
NaN
NaN
1.55135451236345
1.53802826703967
1.64972365454137
NaN
NaN
NaN
2.48814447998695
NaN
NaN
2.32768681579682
NaN
NaN
NaN
NaN
NaN
1.45523889970225
NaN
3.76879887215731
NaN
NaN
NaN
NaN
NaN
NaN
NaN
NaN
1.2765799340154
NaN
NaN
1.3743753630979
3.80431434028527
NaN
NaN
NaN
NaN
NaN
1.19575554029712
NaN
NaN
4.03835923418476
NaN
NaN
1.17750000660638
NaN
NaN
NaN
NaN
NaN
NaN
NaN
NaN
NaN
4.03270764400807
NaN
NaN
NaN
NaN
4.57849542998134
NaN
NaN
NaN
NaN
NaN
NaN
NaN
NaN
NaN
4.85512977666459
3.15315280686176
NaN
NaN
NaN
NaN
2.94197898105407
NaN
3.25743772477831
NaN
3.57792713436782
NaN
1.89058964829872
4.03629763050432
NaN
NaN
1.17753825681734
NaN
NaN
NaN
NaN
NaN
NaN
NaN
NaN
1.90691931010294
NaN
1.2947718868488
NaN
NaN
NaN
NaN
NaN
NaN
NaN
NaN
NaN
NaN
NaN
1.85886693891687
NaN
NaN
NaN
NaN
1.20751018027694
1.30945650787684
NaN
NaN
NaN
NaN
NaN
NaN
NaN
NaN
1.33530686476653
NaN
NaN
4.83308424029895
NaN
NaN
NaN
NaN
1.74036515946981
NaN
NaN
NaN
NaN
3.56380703304296
NaN
NaN
NaN
NaN
NaN
3.87893956254441
NaN
NaN
3.82845174703797
NaN
NaN
4.08208494521
2.49449156971289
2.53877310230413
NaN
NaN
NaN
NaN
NaN
2.87802136570148
2.2251922765472
NaN
2.90635568709608
NaN
NaN
NaN
NaN
NaN
NaN
1.61223709449826
NaN
NaN
NaN
3.00690181596002
NaN
2.50533173940533
NaN
NaN
4.10635299974974
NaN
3.56651462763625
NaN
3.29177843079393
2.83326324385218
NaN
NaN
1.69443478979231
NaN
NaN
NaN
NaN
NaN
NaN
2.55809111573784
NaN
2.54988892578652
2.97044081006478
1.69762717422489
4.59831618144072
2.23707144682984
2.37810222375301
NaN
NaN
NaN
NaN
NaN
4.55569683400749
3.51434827531158
1.74705686224732
3.16317767165695
NaN
NaN
NaN
NaN
4.90217630792634
2.35409708058074
NaN
NaN
NaN
NaN
NaN
NaN
NaN
NaN
NaN
3.13076450249768
NaN
NaN
1.1775013324714
NaN
NaN
NaN
3.46819990754192
4.09640742574715
NaN
NaN
NaN
NaN
NaN
NaN
NaN
NaN
NaN
NaN
NaN
NaN
NaN
NaN
1.17750045827896
NaN
NaN
NaN
NaN
1.30887308606449
NaN
NaN
NaN
NaN
1.17750002113999
3.60248650912836
2.9216961830373
NaN
1.82579537922407
NaN
NaN
NaN
NaN
NaN
NaN
NaN
2.41984436721734
NaN
NaN
NaN
NaN
NaN
NaN
NaN
NaN
NaN
NaN
NaN
NaN
NaN
NaN
NaN
NaN
NaN
2.94181971981911
NaN
1.17750122978478
NaN
NaN
NaN
NaN
NaN
NaN
4.0243535020731
NaN
NaN
NaN
NaN
1.90189150708089
NaN
NaN
4.14115472872931
NaN
NaN
NaN
NaN
NaN
NaN
NaN
NaN
NaN
NaN
2.14102433359449
NaN
NaN
NaN
1.67076170509593
NaN
2.05334746114227
NaN
NaN
NaN
3.77250845715392
NaN
NaN
NaN
NaN
NaN
3.41752266110786
NaN
NaN
NaN
NaN
NaN
NaN
NaN
NaN
NaN
NaN
4.61358692814734
NaN
NaN
3.61955682339824
NaN
NaN
4.30013965125331
2.32864433156012
NaN
NaN
4.09276462657209
4.52422275827541
NaN
NaN
NaN
NaN
NaN
NaN
NaN
NaN
NaN
2.52455495396719
NaN
3.5080894778962
NaN
NaN
NaN
NaN
NaN
NaN
NaN
NaN
NaN
2.08245700260445
NaN
NaN
NaN
3.18586239683606
NaN
1.50837961870735
NaN
NaN
NaN
NaN
NaN
NaN
NaN
NaN
NaN
NaN
NaN
NaN
NaN
1.37429164511677
NaN
NaN
NaN
NaN
NaN
NaN
NaN
NaN
NaN
4.17594698406316
NaN
NaN
NaN
NaN
NaN
NaN
NaN
NaN
NaN
NaN
NaN
NaN
NaN
NaN
NaN
NaN
NaN
NaN
3.2365467144238
NaN
2.06180697131854
2.62904762952017
NaN
NaN
NaN
NaN
3.74060875909224
NaN
2.69979351961157
1.60314711322487
NaN
4.29998512311299
1.34546109847372
NaN
NaN
NaN
NaN
NaN
4.13461990004411
2.73632627210961
2.59331639772638
NaN
1.57149750311025
2.70552760599767
NaN
1.81156021969113
2.37303842492065
NaN
NaN
3.43182127630073
NaN
NaN
NaN
NaN
NaN
1.17750028484917
NaN
2.09228957030268
3.30390578204629
3.336133430006
NaN
NaN
NaN
NaN
1.29348805700045
3.22990939380878
3.7862921434172
NaN
NaN
NaN
2.46642323124075
2.58472759265323
1.58955950326572
2.01034353575389
3.23164073087614
NaN
2.48337978318629
NaN
4.76917394957472
2.86934098910072
NaN
NaN
2.98198210933267
NaN
3.24798955243473
3.57541080392413
NaN
2.65631028022245
NaN
2.62722573866495
4.16986635270285
NaN
4.91305645964545
3.48923820114199
NaN
NaN
1.96731548275435
NaN
NaN
2.59355268704212
NaN
NaN
NaN
NaN
1.60940138202636
1.86755137725743
3.77799535371282
2.03433876629726
3.53487571162063
NaN
NaN
NaN
NaN
NaN
4.37278151122087
3.11136768758137
NaN
NaN
NaN
NaN
3.45204365568165
NaN
1.43469789029116
NaN
3.7353930890788
3.11101601671715
1.177500000035
4.54471810053397
NaN
NaN
2.82719293319175
NaN
2.19035230655472
NaN
4.33253209186603
2.85619054290691
2.19408195318975
NaN
NaN
1.5391811915129
1.19538544343629
NaN
2.56335862240453
3.09403829805621
1.28506909918981
2.95200347611015
NaN
NaN
NaN
1.59669112288016
3.40052720756999
1.99783507445368
1.17750000002353
1.23776005133823
NaN
NaN
NaN
3.10111491583242
4.27898802745747
NaN
2.38016764477711
NaN
4.10494408157629
2.69541450297782
1.93008489540365
NaN
NaN
NaN
NaN
4.53172014812497
NaN
1.17750000623412
3.63853022206549
2.58285998022229
NaN
NaN
4.25999209110717
NaN
2.60709387603768
NaN
NaN
1.92756818297783
NaN
3.98056955239916
2.49811649189073
1.88162425421829
2.39784398655124
3.2327577492846
NaN
3.30988666623101
1.28288240999688
2.89553350386645
3.03828477260697
NaN
NaN
4.59855636241706
NaN
NaN
NaN
NaN
4.59627040717849
1.73522589553867
3.48688109096639
NaN
1.8272820627245
2.37324255632419
NaN
NaN
NaN
2.821431457975
1.1775000066744
NaN
1.63135164152759
NaN
NaN
2.96466858317783
3.46918090560432
NaN
3.12598488620618
NaN
4.0060646272612
1.65902974083648
2.60165243857888
1.99532909659747
1.77999732711994
2.60177690203596
NaN
NaN
1.33058926238488
4.73385606251686
NaN
NaN
2.42392997145109
3.68809904978582
3.61655523249507
2.28900411700816
NaN
3.30311903204734
NaN
NaN
NaN
2.63184142960659
NaN
NaN
2.27725548244108
3.90632300685436
NaN
NaN
NaN
NaN
NaN
NaN
3.4826279628955
NaN
2.75285881863885
NaN
2.11954348927111
NaN
1.57801964270246
3.76028759480259
NaN
NaN
2.59072663407211
3.31621437288951
NaN
NaN
1.82077652560788
1.17750000289692
3.42538009865997
4.70896110519385
NaN
NaN
NaN
2.60884327799179
2.3617983687831
2.58049222558429
NaN
2.06772368714227
NaN
3.59059585289485
NaN
NaN
1.17750000000005
4.53327353350345
2.99857922754171
NaN
2.28748517066144
1.69588782797759
2.44751934001483
NaN
3.81897989590512
NaN
1.24206251284394
3.28384837180558
NaN
4.21902370372648
NaN
NaN
2.67046618558933
NaN
NaN
3.10287541578826
NaN
4.92107756413853
2.35751374063599
1.22705997644571
1.17750000276909
3.68382961814285
2.95734593428719
NaN
NaN
NaN
3.0368093934351
NaN
NaN
NaN
NaN
NaN
NaN
NaN
NaN
NaN
NaN
2.77872694963514
NaN
NaN
NaN
NaN
5.59017780230472
3.65535334216631
NaN
2.22945387019134
NaN
NaN
NaN
NaN
1.73830590693336
NaN
3.14926459269834
NaN
4.26167823941001
3.71390597285873
2.35130936260202
2.41299947400973
NaN
NaN
3.14280442603277
NaN
4.333124215118
4.2543786979691
NaN
NaN
NaN
NaN
NaN
4.99049023690055
NaN
NaN
NaN
2.64513752086756
NaN
1.18013226082704
NaN
NaN
3.34031637419872
NaN
NaN
NaN
2.41191528111191
NaN
3.12576682922963
2.13564290630383
2.96869271345866
NaN
NaN
NaN
3.41342825914948
NaN
NaN
3.69213431664254
NaN
NaN
4.28179341911904
NaN
4.03406320751976
NaN
NaN
NaN
3.72589185142514
NaN
NaN
2.91802695307182
4.05925958126882
NaN
NaN
5.36139634489959
NaN
NaN
1.83273970854035
3.8032397201612
2.17094390193888
NaN
4.06191760870205
1.17750000109885
3.07495201474869
2.15672548637567
NaN
3.16190766980708
2.40945211137324
NaN
5.19723059786654
NaN
NaN
NaN
1.42957866214903
NaN
1.40241525919833
NaN
1.59846635271066
NaN
NaN
3.57651752255399
NaN
NaN
NaN
NaN
NaN
NaN
NaN
NaN
NaN
3.04272892013386
NaN
3.29960609833767
2.43970932939661
NaN
NaN
NaN
NaN
NaN
3.44797954856702
5.05529010511926
NaN
1.63093066625312
5.28708753960665
4.02943173834658
NaN
NaN
NaN
3.03317105740361
NaN
NaN
NaN
NaN
NaN
NaN
NaN
2.63185157916303
NaN
2.78323762015228
NaN
4.19165606174191
3.85766470227019
3.31787117014063
1.28050305958464
3.28585316046625
2.68317208425988
4.45286908233898
NaN
NaN
2.63089486540829
3.28777480986546
3.06914603423077
4.20594185831016
4.528062656674
NaN
NaN
1.81908782494005
5.77792133534752
NaN
NaN
2.75616530471044
3.0791787408582
NaN
NaN
NaN
NaN
3.46382148245803
NaN
NaN
NaN
NaN
NaN
NaN
NaN
NaN
NaN
NaN
NaN
NaN
NaN
1.8885331363192
NaN
NaN
NaN
3.73140129400179
NaN
4.11212474940108
NaN
NaN
NaN
4.05095131652581
NaN
NaN
NaN
NaN
NaN
NaN
NaN
1.66800287733589
3.02503662536107
NaN
1.41278825200875
