# Supplementary material for: Diversity of spatiotemporal coding reveals specialized visual processing streams in the mouse cortex
Source: Nat Commun. 2022 Jun 6;13:3249. doi: 10.1038/s41467-022-29656-z (PMC9170684; doi:10.1038/s41467-022-29656-z)
Supplement: Supplementary file 7 — Source Data [file 41467_2022_29656_MOESM7_ESM.zip › source data/Figure5G_AL.txt]

OSI (-1 for ISO only cells)
0.0905821780800669
0.595856706028034
0.117512657948575
0.0994541226845052
0.205630840346061
0.35678953506567
0.585432557609347
0.708301337233529
0.553598061424404
0.524299122900877
0.623621236878613
0.403144075109031
0.546451925014875
0.167675909750155
0.314133514553606
0.200879845708404
0.312777559910056
0.375363566287277
0.272534011374574
0.183715863701284
0.218346490494639
0.279026861133408
0.225153659769317
0.513677352727162
0.0664873990397958
0.198207359637539
0.24635702032536
0.529377761940615
0.151583406907877
0.0817311471372031
0.526213710279572
0.582990235649961
0.225791004293257
0.113456533838661
0.275656023985944
0.348232249205114
0.552195663167213
0.193130814364565
0.467040445965194
0.125813586505099
0.164618877167751
0.582860939409478
0.160054042068331
0.365594311654677
0.407856389988412
0.0950502809164357
0.445918331501227
0.381439713252269
0.445126390626637
0.258927190303262
0.426170269632855
0.698882954439631
0.23791386714885
0.244838579381251
0.295428615703482
0.607478221474375
0.611405428771312
0.620316184403771
0.569169435138109
0.37069780751101
0.389104817705849
0.497382749982218
0.218992987988076
0.719172852264237
0.47742420727694
0.247858676780949
0.597087152235526
0.679119853004079
0.511868479670142
0.635981413230741
0.562387638970004
0.590260656446575
0.0664554757571272
0.228764437484938
0.377077985963303
0.195506394963878
0.33420928634488
0.416233339988657
0.160039595499489
0.423766688866403
0.112593687213655
0.606931380035709
0.0852084143793518
0.658402277692785
0.517970722162321
0.40064689991408
0.203385418599491
0.427328238746228
0.634481075268447
0.405160618118781
0.607332432505052
0.0882837182796514
0.196433368625401
0.0542396969813712
0.238754443616507
0.63063540717229
0.186190862757359
0.229775315856502
0.201453944509185
0.240314010877932
0.158606640699066
0.697806001907946
0.256254330026594
0.480421713676176
0.220516983753203
0.355420243648607
0.503442608323975
0.507110866591046
0.525827319573145
0.282269806935816
0.628353816647781
0.497224246962584
0.0565109216067357
0.160822983617238
0.498868075154929
0.0860994756494614
0.184513094493611
0.17865685917253
0.286215386969745
0.178755831366564
0.417471485001012
0.542510245626242
0.380289760065802
0.1628150346937
0.134586111817166
0.421840428680635
0.213459543512748
0.0169570616670495
0.294356296885079
0.25708007186842
0.62400529945056
0.318763019741114
0.127145440974132
0.279630388128929
0.444325739950594
0.208049801400525
0.280813933187049
0.314779979133704
0.198672405384863
0.176256429227316
0.19458657869511
0.279389201215356
0.167408279600144
0.534410968973818
0.264710010404978
0.0910995758057078
0.498316531857558
0.432146425370646
0.153541325786305
0.228637739917086
0.440706360739066
0.207450569129622
0.195653436761836
0.397644378878495
0.129388130242537
0.27184146245202
0.558000404765256
0.371319157974705
0.182572712107907
0.501967184368582
0.64852767758806
0.273246669310087
0.0595548363935005
0.271460749608553
0.267685541231523
0.476297764283893
0.338700106029612
0.0334352233839184
0.146983352495155
0.147466767969167
0.335700854582557
0.419141363644734
0.599534648781197
0.18653470083219
0.469175834014104
0.514689547052956
0.54025782557911
0.122385973991473
0.613636209443187
0.305934973401984
0.575084197011384
0.134353530138765
0.225399678028229
0.461684293487022
0.424012276250684
0.579896743411562
0.59971519572457
0.438718095024792
0.589315864396218
0.452763612083773
0.239898045481804
0.121895951086559
0.599468084094272
0.344442392061092
0.135725481627139
0.521446326038501
0.533069352567076
0.196535832455798
0.521205957080402
0.365767519231666
0.147359159805784
0.349531665465525
0.255803399509227
0.400473553243917
0.0926086684982762
0.4892913991651
0.332276466316526
0.367957547619089
0.0844725960037187
0.506943314361619
0.397152223415616
0.595621241257056
0.206196325146895
0.235353446849201
0.613608102710723
0.124473100610668
0.547268685101234
0.418353821348557
0.155173263408691
0.152609957743337
0.163905728387044
0.642656699891009
0.135195729275368
0.546698016264255
0.574517479380508
0.563450859872028
0.237007169447832
0.564802343655677
0.38252918255858
0.406717834163576
0.171045457782967
0.264318542345401
0.107776290157598
0.244984229686459
0.057154153662011
0.237226800093678
0.457575431715681
0.158998959795252
0.0978333471466577
0.123488172665016
0.42332712308667
0.28344998683258
0.122171494332143
0.113497540439654
0.291857659535236
0.428694406808868
0.538615112526474
0.0805434587488704
0.26701930792571
0.292126935114058
0.192756239021945
0.464861470315917
0.0684161373404818
0.292781272034786
0.236407429748961
0.164821717660664
0.210476730322074
0.27645716252238
0.646481233929458
0.326472377856963
0.360250097602511
0.526619606496906
0.13225759489574
0.19400115632271
0.607874231162918
0.22283915729601
0.267783302266036
0.122535804237048
0.229547873088708
0.595601104859345
0.117328897864791
0.26259686789
0.0929586909239603
0.65187023415766
0.278923137741932
0.280463359651733
0.461638421977245
0.214169008819328
0.532869703713188
0.574757457916685
0.470926876744202
0.342503889196635
0.378325767484843
0.242107642610968
0.0927111461413925
0.0868250325972569
0.0899916088566165
0.572457576049338
0.553215966191078
0.561248169997321
0.267511552388337
0.333128111416961
0.245561441486387
0.569890860170048
0.16641041383528
0.573936887401154
0.434634268923594
0.439842893161141
0.176060481971462
0.0880311760224415
0.105275113138482
0.629332245077397
0.54724273810187
0.391771435869045
0.533521620919816
0.418510705658246
0.647646278292775
0.466515241815928
0.38343427671163
0.599607341447381
0.536955389698001
0.233795708243239
0.498629530061647
0.426259504792351
0.688406415401168
0.304044442783322
0.59822589671474
0.367646496746738
0.302138341593877
0.0713330972863471
0.389387202916409
0.212668444339214
0.506458057039341
0.357547740299971
0.110455043777311
0.278707979328447
0.315565167617439
0.432442103150232
0.631972054994219
0.48882040163078
0.519487405075773
0.616749727128813
0.538612574421235
0.16744823440148
0.208304359580807
0.334180773208539
0.0983243953066262
0.096693935199908
0.399437363934728
0.0769458146710792
0.546435041064938
0.109831455580751
0.38148633838713
0.356130318705176
0.463398891558245
0.274170937776022
0.218060458787847
0.652799180596111
0.254031888915983
0.0949284421526342
0.090122569281293
0.35944292689449
0.231486106486619
0.132193752118532
0.0941444583891718
0.256710942126016
0.558450199996706
0.57143710259305
0.121991086748116
0.452920894771744
0.238207168302218
0.032460818495056
0.165248441845859
0.340788352431747
0.561479576620446
0.311808257555942
0.327639755283239
0.145204101308413
0.0977971770288715
0.202253978406531
0.233308007023281
0.315813263432639
0.120536551062525
0.285203259413132
0.144638193707008
0.11033238225527
0.257129024239954
0.415418660694981
0.18953539854095
0.151929032506286
0.0924566343766332
0.149942021600476
0.38204780671935
0.56958623790631
0.324520778767021
0.263927946432081
0.436073903558704
0.491919259864948
0.675575116159749
0.201322506685368
0.193095307296644
0.593721380942683
0.243365811306518
0.31849105271503
0.361300130826295
0.319844607135041
0.235847742941327
0.575484246255408
0.0141895287309146
0.151852006151939
0.0683810878871896
0.544512333978384
0.658728635226066
0.0897968645529152
0.523492987053247
0.380876098758648
0.374471468747601
0.230242903478709
0.143381141443871
0.35602329191242
0.125197746988053
0.122647570511419
0.135837524534868
0.577150659787614
0.323330009669474
0.643593062425114
0.767902227107614
0.492085517501106
0.541722862358695
0.0361999225178594
0.723549368792331
0.100118881684853
0.395644198642734
0.371167295093123
0.305994607464767
0.513925663231913
0.377263707296732
0.661526766472737
0.328551517712797
0.502238488601963
0.485897322020223
0.622419269600094
0.285056670061428
0.652600139672567
0.127419887627888
0.561530129530773
0.132082048461301
0.305106755428831
0.143401374598814
0.440614110579796
0.673666613839143
0.271851122925908
0.305038241358729
0.643593617585744
0.210889031400041
0.55524621956408
0.46604748881244
0.403395205887886
0.635859266532987
0.367427635394618
0.71968881902826
0.377038168560404
0.695819074812214
0.551588801770116
0.596102719748174
0.629358157794043
0.229010035744455
0.302537334086298
0.662460634072486
0.287921680825409
0.48187968085138
0.351282151055885
0.451538095149528
0.446022903926627
0.806155943544307
0.683995458649339
0.165729179110812
0.69538779468407
0.810054883607314
0.74205482833327
0.617426762504113
0.604306718666862
0.108362576277368
0.474234989969361
0.707610412030882
0.676552996805633
0.478074177848628
0.121218694792102
0.487692394091506
0.460188020823579
0.166236940741783
0.316214393083137
0.416427376372598
0.377475594727637
0.210907012661862
0.612471658155368
0.538705567994454
0.0586747187915124
0.31046846403772
0.457434555169212
0.542351455476895
0.649351413287788
0.190441940157103
0.188260499039785
0.152824089735128
0.228535125256118
0.453873927670782
0.351300885976092
0.365492177526638
0.711799972361237
0.504118157462378
0.452733887233986
0.692143225250881
0.488760209906086
0.229022858582606
0.354032668792071
0.617463002244339
0.589850313380545
0.362600091746901
0.494674054937258
0.751027846660384
0.702960319900707
0.659185045846391
0.647802169017179
0.699223293032843
0.740254713555557
0.60239545949206
0.363387167804
0.507366389699599
0.0936204348495359
0.668377976233028
0.167778911138971
0.514063291801207
0.72499775620885
0.310500239702709
0.336054639666642
0.221357618520554
0.433025468200266
0.608807463424936
0.481311144637525
0.43891268937047
0.265829665211034
0.209387117311607
0.1449046321007
0.19511791220052
0.204164139905057
0.5593178215923
0.656912458213115
0.338886635949455
0.288929472663754
0.288091245712257
0.331143820332529
0.64884902343866
0.446507361257362
0.379649434681848
0.113125081088135
0.704243306306721
0.559968335069776
0.68672368270864
0.164914342661566
0.151192468498837
0.31639532488439
0.690186096268487
0.624537755082522
0.629747685447583
0.506532889189876
0.252872252417309
0.382610291128725
0.745620322940717
0.580371332085352
0.179404017919643
0.494039618293824
0.356894045105125
0.112443425818052
0.205331592276584
0.638326639707391
0.0781287969029882
0.638466870205991
0.440040823243954
0.420459064130478
0.504679025945342
0.346099621197031
0.329387247667146
0.382958353006753
0.260325417686344
0.0616252369761525
0.670962201317786
0.0953342858049921
0.595865121539637
0.0567920431076627
0.193023560876015
0.144898069373513
0.225375479962217
0.157847626832102
0.401347998534544
0.619306429076462
0.583952666855561
0.602536212357174
0.173785956454574
0.671908655642276
0.678480262262353
0.100761296408585
0.411263149526148
0.482757732469415
0.580028476172588
0.696930840743362
0.6555055860764
0.530352618207044
0.33496234578769
0.474694154507906
0.265697264324181
0.670078471147997
0.727654236149901
0.302577528277476
0.330719966192037
0.537847540390298
0.157248655449041
0.585890850171235
0.336697243367775
0.25797801731603
0.475395086963764
0.228167945543482
0.462568487478214
0.199338159189038
0.334217446061142
0.389106726163133
0.622804939188157
0.642001359688135
0.318477690996993
0.293321496793077
0.542672230693854
0.579363717526472
0.539565789780365
0.707783420851604
0.28300759851176
0.361407004023652
0.579687251969368
0.656396256978586
0.496417145722319
0.0913343914648439
0.459538833391087
0.296912295227744
0.48793363158522
0.0577637294656277
0.366295740755896
0.678888327017008
0.743465543680848
0.696380340983985
0.586808924923492
0.560756751080662
0.520681620960526
0.652253147700343
0.293456982049395
0.330268242756043
0.436825503477916
0.474880835765911
0.413170793179105
0.281383177214402
0.0767429583477076
0.308753535925092
0.633428317426233
0.633428317426233
0.633489354677596
0.633489354677596
0.165634959704922
0.376580141184546
0.542492850419191
0.204540551513245
0.204540551513245
0.314282108385948
0.421733216984597
0.597293482643658
0.618469681541805
0.724049526714347
0.226317050076018
0.393373914494656
0.278452508836553
0.124957699742908
0.324418272209409
0.0172119554739305
0.130045383016207
0.203671969656004
0.355230315977731
0.298550275453043
0.606848616310421
0.123961938886747
0.4650787503932
0.289498948530246
0.198578517531134
0.317543639261832
0.0852316976269052
0.46068311501117
0.578814451228431
0.302206231035205
0.172518157210577
0.389652423674826
0.719609378632684
0.3092773937247
0.478210345397922
0.59237278909899
0.68634312615276
0.70874564580942
0.225598830274932
0.490578022437422
0.619130597599994
0.726142850671963
0.66362756418064
0.45305079845581
0.691932532393067
0.465409687658203
0.661015756945143
0.682929337571442
0.377211907078108
0.712852062123957
0.575991671874433
0.115756562041424
0.527158807105342
0.658770258363158
0.252466846082245
0.106114517233906
0.199431160764051
0.595089838405607
0.272226910077792
0.341302932026061
0.341302932026061
0.197946172039906
0.242387128576324
0.457495792783764
0.173162321414416
0.233226235790007
0.447237436383038
0.407679731502059
0.498777451127531
0.498777451127531
0.638100788170261
0.597409270723141
0.352017067984307
0.123932576932831
0.516091858930512
0.115914337639757
0.345616872872284
0.552562812348341
0.124640484177673
0.236718738628861
0.144465615392999
0.279389679688279
0.272007542765373
0.0458471777616242
0.265895657998568
0.339524097409154
0.235645877568209
0.396315900967371
0.132790026036419
0.713946247312462
0.340441772278558
0.647335698517984
0.32415354573668
0.307870320717338
0.521292461305831
0.508532764888535
0.66715253228822
0.594044316870282
0.529960535680071
0.663050771068424
0.58414218733802
0.433137541959836
0.526467946235993
0.3776031539942
0.559173328813566
0.235052675055764
0.316902883911933
0.281522957781438
0.281522957781438
0.353091894361311
0.307016180898265
0.361338485907457
0.257918736411414
0.257918736411414
0.578962045111867
0.363508514533784
0.272333470705812
0.222010140300695
0.181377162229502
0.556493349826565
0.191007283869545
0.265871826498743
0.442769056218801
0.57837104119505
0.311144918784171
0.342582751979528
0.255803053691115
0.143926038738671
0.417539013702347
0.499066411115305
0.363024339932396
0.200400174004634
0.0966455700264719
0.71652153572635
0.672293413706869
0.661343150454394
0.599510193875064
0.460982104392486
0.5585678523492
0.401560565932243
0.568586123782031
0.558245925497112
0.567121004223867
0.447605235145458
0.630418377690828
0.401322281945101
0.346272189247051
0.422552506501846
0.177111484296841
0.648126451821072
0.628833081652132
0.179009964392038
0.286442873855182
0.125815335703495
0.287193664398433
0.46456260172909
0.296725507540098
0.118652650713679
0.269032936840327
0.151021368197251
0.194394165416416
0.248322415528503
0.295600757869365
0.399496148011103
0.355666015660539
0.522707203718515
0.360297848300266
0.309356468757017
0.413703021662205
0.314229433103147
0.151297968437241
0.635408061282234
0.37774032301794
0.495141520568817
0.345243695570544
0.610158547413131
0.271556503208058
0.626600186518216
0.25662327478603
0.280515830861176
0.400383041271706
0.24130099328812
0.098426042750567
0.219692674126418
0.0191147573675372
0.230692571627539
0.26713476513385
0.446384607933491
0.31182389459101
0.473138983382475
0.309131449494587
0.343909309630712
0.329402395108993
0.370410405560016
0.0942229096471304
0.629043636943975
0.221486893019556
0.0981400801171887
0.282767633529252
0.291077671834073
0.395164886647012
0.0667223023272649
0.450396752113802
0.539873490228209
0.531299650651039
0.0483324626045761
0.456395103221984
0.352392912511878
0.625552187805776
0.588890537178964
0.389990139425115
0.366530678590482
0.641861656626694
0.329257826726693
0.458926871473322
0.590763861052303
0.644923553359298
0.663103253933751
0.68986500404889
0.190496087183329
0.3233563662471
0.681012748306991
0.58750279124211
0.303959347782077
0.685085250326109
0.664542989926541
0.666586909506716
0.625807687939768
0.183948603481441
0.380254107866878
0.44088544458623
0.495757222638331
0.547554927794958
0.496204691078218
0.0840297249706193
0.343144091553802
0.601961035144973
0.291594516365385
0.474296648239814
0.481743751259911
0.478973549894381
0.519810587092135
0.698518739794326
0.677998829668321
0.326774034108275
0.586350044479617
0.228143190075494
0.211243978175616
0.149748074837115
0.268414323756438
0.292793131877748
0.251346733034512
0.153360286661276
0.644375218685066
0.522176768222985
0.188990641968896
0.72842541542106
0.23764172102283
0.305240439114162
0.666064779788526
0.482001204881521
0.196975512654944
0.320813576075227
0.728199548098512
0.300221794857423
0.330261794499529
0.250385718113074
0.449491810655204
0.664356778234187
0.165022235540964
0.14398659283216
0.235228885047485
0.535854278612103
0.653525514900147
0.540543696037945
0.353042014470796
0.3513314115536
0.739718463050357
0.209331593100598
0.656658681016561
0.272952297647522
0.70440572052486
0.313394626638604
0.381102305052557
0.266306721038612
0.156112470538172
0.1040367452201
0.295972755117365
0.213330198100566
0.267423121215038
0.404384615675704
0.255914535822635
0.423206851016045
0.376045695622211
0.106100310989415
0.654526893036469
0.181949497356814
0.631898862744401
0.503499862621915
0.356980660536019
0.414179748752166
0.486184923337266
0.522836486779695
0.502684129268966
0.528137658571177
0.41472900228049
0.233196037947257
0.442308308018097
0.297422189204988
0.183618566489608
0.661065892853057
0.230734866253288
0.645121193192191
0.34743318859612
0.680583210961984
0.206998140572052
0.420043396487715
0.327058874193814
0.718392434670672
0.609909225076157
0.680940387050933
0.71521871523513
0.593017123543757
0.30838763696695
0.641771367127386
0.627430019331225
0.641912715135708
0.666259984570097
0.328582315918501
0.251955345931387
0.42136406108321
0.53683474091152
0.384987025457457
0.569273550801152
0.419493980971598
0.727557131638671
0.365093883286746
0.58493783343509
0.294677662504165
0.619662148299681
0.182930871426247
0.41421789704897
0.600923151878531
0.598392586058993
0.658235979845802
0.247264619547707
0.322037907636801
0.552683895767708
0.242967240299818
0.52817251583461
0.233856047743275
0.178441102398905
0.268850311512077
0.304854773422218
0.385672602852561
0.21705564523458
0.361553473582694
0.235349898308761
0.0361706818643006
0.238655923247276
0.332023323978259
0.490742544073993
0.622382085919573
0.609577833314376
0.696865775961649
0.320556626044057
0.127122933005557
0.319824583336104
0.622916033223409
0.178620007221563
0.488868333996609
0.0317622216045647
0.328329979048209
0.12951640828588
0.291765864718777
0.384330357003735
0.0967253758669181
0.345200891991528
0.254833370686634
0.544510619005365
0.349106509008002
0.116987815532633
0.369421190691093
0.404775482571813
0.0581314633695138
0.0330901694254456
0.0942252772325805
0.313211917527063
0.413951774973606
0.595404700673505
0.287689844388755
0.358914168640886
0.213253865170418
0.276702276014679
0.269103073978732
0.156992986296431
0.224450359598261
0.253288949603532
0.152423757569506
0.255558662197793
0.594915175888337
0.665076650394183
0.440357770739554
0.328584929110398
0.108090216969354
0.328235726254099
0.490105182441517
0.145421629879131
0.135966990943588
0.662717379081208
0.0966333270408077
0.593855680883281
0.167106999442988
0.5087786919912
0.064019673071751
0.766444775705318
0.0648273674144687
0.245469948026145
0.457078540975966
0.203604669600851
0.490227048906234
0.475057041456052
0.716849117930269
0.377605435181836
0.27258747783179
0.602522798033328
0.131887396550215
0.631604325572185
0.584439525249565
0.614024729344746
0.714376893281586
0.632525667617938
0.57489695433575
0.51781822251618
0.328623448735692
0.532003387487469
0.593297087241563
0.719817975880097
0.438502541087191
0.614618864921457
0.529482123968791
0.586416520351668
0.546151276137237
0.515425899508241
0.656962850088262
0.22942703543282
0.752576406964718
0.548455880825688
0.719721643029413
0.613730922809373
0.578814085527238
0.563512042879401
0.218161783452595
0.362961764383926
0.619017532858029
0.64228992303561
0.179670877054163
0.136082318671697
0.364229830703633
0.717132154133589
0.58496211575777
0.706452453925237
0.684746914925625
0.708455770656088
0.548281954177631
0.185579875740223
0.091194597466711
0.611491894342626
0.671417940580453
0.662951941487626
0.705264233567284
0.578347916072746
0.31005270851539
0.187508051907245
0.290276705108187
0.553369002300115
0.214124705071646
0.335276862507887
0.550712885353481
0.594955296294287
0.559847812891929
0.355026752095376
0.379746667776934
0.761754227541553
0.0674920986326473
0.544022749089209
0.698353094075746
0.121580177146735
0.589579777035872
0.494674083846219
0.147866433354456
0.0697262362355495
0.352362214922581
0.408471318825043
0.32914118323301
0.192170881507139
0.479514179553558
0.485826763318279
0.127609489359657
0.245960751566679
0.20833135487245
0.267675608213151
0.291960044556322
0.306185346307861
0.0614678569891228
0.139110661067981
0.166101300710718
0.475177615840113
0.353814613165189
0.554414443201037
0.195232540506992
0.18602018222976
0.314317934892088
0.233390063375962
0.577358550777733
0.151802583603716
0.482038552130805
0.127856026737959
0.622478130595709
0.26604530016954
0.273692374138674
0.118160512904176
0.187962807880119
0.207010854962714
0.541748899609471
0.116707086668681
0.41671769801124
0.356520250366245
0.558753631787525
0.26663974302629
0.441297442595951
0.615765482793509
0.32066492673608
0.208669667075534
0.402284781797915
0.344948982430173
0.597567532159699
0.246755249295553
0.612798229995169
0.37283038461145
0.568082042093392
0.583225130889419
0.502488236297435
0.400318639384809
0.223924386252434
0.598116660248072
0.177720003228303
0.358770917575562
0.662875188136299
0.681523465457475
0.117799704284778
0.248700343060572
0.56306758945268
0.422083240922301
0.598370526529711
0.474517943281618
0.647215883858209
0.429128130848199
0.382185957382671
0.205645320807468
0.405911765744789
0.274773041324328
0.312798099643987
0.702523808208094
0.47049690150104
0.581849343726556
0.0814171128414388
0.0625594938572214
0.431219031476083
0.587689422294921
0.436885013517828
0.211286505458978
0.418007898907692
0.640366516011706
0.6533463120724
0.635380845170744
0.623246971571643
0.190360038045807
0.456629741115583
0.397388590983565
0.0722334862520618
0.0597279278627216
0.609430252420945
0.567395996556688
0.513565347601221
0.607859312736974
0.455994457631798
0.573066458802113
0.549487947718462
0.616316938411206
0.527796736945766
0.182970450102954
0.655982306754789
0.524598607447906
0.63193170085506
0.318198508016157
0.303528604429272
0.597508431781281
0.684536337772245
0.539958824030353
0.587801967225202
0.577534685479443
0.578793907606798
0.604116666982007
0.616437612143024
0.594231292348052
0.34634482791117
0.367977382868016
0.726239672031016
0.606372776364861
0.160643912923256
0.343616139363582
0.549443613128756
0.556422993728467
0.316012743273218
0.518269089629747
0.634593381384236
0.144064144497315
0.582728623716667
0.594297774572742
0.368062632441544
0.227713253010842
0.490871442761848
0.179942188438145
0.672273167245876
0.397377764479461
0.546818476377969
0.265527228681063
0.358651429524571
0.493660120956248
0.695483043412195
0.572485559133342
0.33333780415085
0.0420457628530845
0.652416455913636
0.446881680110047
0.215155965592082
0.0452758875588715
0.615135618449456
0.615053150138878
0.304253387495637
0.381277870624242
0.468746348868183
0.581054477930903
0.595737349511843
0.452008927293605
0.631404812184657
0.369546560556246
0.462505346907719
0.553023700638177
0.0900390342332896
0.323232076654659
0.454267230946373
0.235676160792687
0.328458089029077
0.639584972758266
0.397642831735799
0.322133033366156
0.217754136542987
0.263233128997599
0.649248994049596
0.478152060422222
0.215674857841995
0.242879770813648
0.368902495376235
0.500033645393524
0.301247039013693
0.439747938162962
0.101943558754653
0.62605328982695
0.288920107028923
0.410924134383281
0.279006256933068
0.166796698514476
0.355432877462564
0.431290995912714
0.166480533261592
0.361667186317825
0.427997880115282
0.207668003167295
0.488272821335253
0.605885288826334
0.368174892497914
0.528193369023032
0.156393927697432
0.320016776066605
0.319990160729187
0.600572874957191
0.490394456704643
0.626650354423135
0.221106407689881
0.491216704486897
0.39760221801519
0.643083164435177
0.432850362687698
0.48449893694926
0.538667106350867
0.296594029904636
0.423457130256513
0.257584226109753
0.675204646298763
0.539120892839042
0.0731887581258013
0.569376929542249
0.486112414866492
0.516496660358334
0.293216050715235
0.246989264016684
0.205103196343553
0.353709534795679
0.141101015692685
0.084574776509788
0.498491478864527
0.554974653304572
0.48338474789589
0.590572740850615
0.612240636340485
0.720456572835964
0.719185082847058
0.229327150760082
0.679899891652294
0.672244980767234
0.463727667527316
0.702936003536158
0.679370087893157
0.41811188360248
0.732343507356103
0.703757569194771
0.68083002994581
0.268448799699495
0.71061786977306
0.43994625724173
0.27337951464099
0.67178846541511
0.22759548148942
0.586050522641952
0.603897679159601
0.707579234456055
0.580170275252097
0.204041019190427
0.718174459558579
0.634584395504274
0.541504722244142
0.172931413029345
0.626374858390899
0.597518876156234
0.586834278214446
0.365097178472284
0.604926691012988
0.108319552842794
0.440345531460247
0.281854309355218
0.579228829671055
0.335207404028063
0.597027183397854
0.280988701775025
0.219375022403658
0.581122592870209
0.130352771626047
0.482534982332814
0.677208347885881
0.474755279889249
0.032899162818901
0.42290935088901
0.648344492020538
0.364966205442751
0.67238578436377
0.260271849657676
0.320922393994768
0.664984135338398
0.272686900958704
0.113907027485966
0.313703684523775
0.130435315447487
0.207773356495862
0.0659824413278174
0.509326913548116
0.76382496094371
0.34472850228476
0.409398953480473
0.200273564452323
0.114516438654571
0.280696163359731
0.0974961603473079
0.292077017121518
0.754769051592353
0.173158705820027
0.540568412585807
0.130940993195457
0.603518201537592
0.140096495019523
0.176309383846347
0.535451415581211
0.459148929316928
0.123866084899486
0.444255057785875
0.588153720373245
0.477739465442774
0.278157129298261
0.51354283762732
0.18665660267391
0.273415914134972
0.180111466526971
0.141475588013686
0.189238692559515
0.0891422318496834
0.602352188622904
0.167365984706634
0.166894746586866
0.0576868452744023
0.0304629570583314
0.617936849898042
0.306272931222584
0.549498311918656
0.39535312286544
0.540964691943377
0.670064300063275
0.596386839319199
0.243780665407627
0.124937842239249
0.160352060516846
0.555864380941413
0.522571671469064
0.44334791689639
0.0523068302409202
0.341710367745762
0.102066630643507
0.681750314056522
0.127577526666691
0.473696842353105
0.544253388579408
0.694865299888668
0.215481602314282
0.253077313147645
0.635920746737315
0.241102382032624
0.162632240814262
0.304106077184574
0.227923779587343
0.135214193439109
0.317878573391041
0.641300492297004
0.424595752837556
0.210045191693302
0.704354566721057
0.551807340679255
0.488553878895449
0.0178596624408766
0.524475138909715
0.542115515478553
0.427763578010146
0.622542286381835
0.141881297150133
0.574108163657899
0.620800063416184
0.462426446947187
0.510860017919398
0.487879608276797
0.592727646258748
0.196278185376755
0.625173333754144
0.432333768426359
0.634148612646682
0.652825958391031
0.680834907568002
0.337519807808022
0.394286438940133
0.549753642041874
0.5929516646898
0.693106034289841
0.640665506098293
0.701551436933609
0.314863106467185
0.128980982489056
0.699099518425178
0.600395595806044
0.429392241994053
0.646919924886046
0.660399552644202
0.43854091516123
0.343255504862717
0.353125372647259
0.408300883417227
0.488475039033931
0.129387791140857
0.476505490076707
0.157859970188462
0.165397581825692
0.3408999987487
0.572171691217992
0.545439942000199
0.478226000896493
0.404324079697441
0.66418158454695
0.539310622502288
0.417363273978896
0.0889144031504847
0.202910402129257
0.464531629686273
0.121406868470307
0.242895524621055
0.209313027308515
0.440727091420096
0.466041977167758
0.523178976503878
0.467362546778101
0.471546660861101
0.454985285269629
0.666795821730121
0.193327612646122
0.0997944464096576
0.624549306521189
0.572176835804476
0.533225420613662
0.432934541555323
0.649558909765427
0.671146303135927
0.0527913787179015
0.652841153752378
0.27713180072277
0.518782395959479
0.196843813032697
0.266717769152476
0.234535157079581
0.282633857512276
0.0673679243628631
0.737961039714725
0.383257359101319
0.382053484486506
0.236706612814236
0.506129115761902
0.0472656097138187
0.378391417908289
0.187353616193851
0.705588656293893
0.179218425903317
0.206424599059926
0.176518890879041
0.423417099727282
0.21107035964213
0.491416958635247
0.0617010997749348
0.399520903166379
0.0930472179948656
0.692472528100681
0.535748870512164
0.233203255272523
0.546163021954401
0.308551138573364
0.257649359929243
0.512357006450106
0.311159465269626
0.331628778899091
0.0962231139115043
0.201215405353762
0.693519614116292
0.196539086116047
0.623321572173128
0.525445973917447
0.396193677741276
0.217732365551798
0.415746279044944
0.587120063674819
0.543303680229986
0.138072420062463
0.366216290256424
0.278383760831726
0.364226677768732
0.0634121985586389
0.504177885370133
0.700067513840777
0.578238850620835
0.564785472795102
0.158186153158163
0.114718896037594
0.0860246786475642
0.668645436696611
0.227968073746262
0.715763624979932
0.645329676250283
0.353191639789967
0.575409736630246
0.28085012697863
0.442630360178976
0.420371826039561
0.129076274340672
0.517956907641535
0.135694295877624
0.500325925653691
0.752299309439712
0.445798659574297
0.407531441186977
0.508641893608535
0.105376325166351
0.277256028748549
0.571917547879942
0.499335419721761
0.240386603617667
0.11867845358569
0.539671570820665
0.253904871298196
0.110918401712469
0.184120535787324
0.476917090156268
0.52449799714811
0.669293682847515
0.291064156153162
0.637454027856789
0.381937560199408
0.207583302048115
0.616676179551064
0.558507887521454
0.409304089680198
0.631831450264951
0.0608605574468611
0.698907174771633
0.362111672367083
0.484444207010508
0.538996139684446
0.615783852634295
0.386568763393152
0.389336590210183
0.596955720592477
0.298784445174016
0.383849524421723
0.348697862950438
0.203560874872754
0.361908063668365
0.176610268974752
0.478454180532256
0.450191675088966
0.12311670981647
0.14268693149546
0.365462770202422
0.438491044051271
0.339285948739885
0.693622765930833
0.282371849488203
0.377121822088788
0.62180474286833
0.259185575241701
0.558062180946577
0.448423961003963
0.551350178721954
0.171597904032847
0.0989365168168383
0.324655180419005
0.126384122233663
0.0786858462750155
0.177916408242783
0.305726282677381
0.275233283919482
0.35511936388188
0.164682340638341
0.517736074937166
0.425863176086313
0.173298396540341
0.36332476580382
0.284659829654416
0.351010479403403
0.16713120023852
0.203340121409726
0.34175302953324
0.688632166119483
0.636761391000566
0.577515924188714
0.509631935753626
0.379558929478262
0.520392787109873
0.310346010396484
0.104303753379999
0.364089189428315
0.311221994283598
0.285289022172514
0.40971411652951
0.220928457496494
0.396903655884641
0.295459864685639
0.405156752902754
0.413246746485956
0.339681649547663
0.510788029976282
0.565997396317587
0.150954006742078
0.473833058476715
0.27035086984274
0.458971381337453
0.292492322705658
0.281061512074606
0.286543466502731
0.392381256980613
0.172446269537958
0.509006917859036
0.394634838300359
0.179829226051027
0.261179181065319
0.467846828170614
0.741121296359038
0.398993564218663
0.323381229038543
0.33178774149087
0.427322149378959
0.566828591103674
0.651555983843062
0.608840725925157
0.373833671687576
0.3451576061376
0.210042238912078
0.617459722921274
0.621425539404079
0.103486394146314
0.139658917470495
0.119747248980995
0.194108818449976
0.160623086322344
0.474240891759822
0.397876263393828
0.318068740098137
0.128376425145531
0.219825378483042
0.247027178364141
0.614316092880947
0.31330072221794
0.252550855547283
0.330881160384523
0.635313943943207
0.348689026455437
0.25718871444544
0.317419618469417
0.23338621156587
0.204947545847002
0.391615815373973
0.374219146165081
0.166721018078001
0.41129051141613
0.248349356848182
0.508441678156589
0.610641867513449
0.302117278331076
0.120687084771013
0.369023314848342
0.690721952921863
0.176113084484805
0.247796351916991
0.281139732773967
0.388771727659911
0.249428903545461
0.111197580977417
0.543450231082995
0.410389555303322
0.304025266504289
0.273528180655946
0.383889980076968
0.403378552777117
0.222757090788768
0.177021536394749
0.0772031023471055
0.203710671497587
0.383516558998467
0.294761267313787
0.428027274720318
0.0948286170350288
0.262985106415334
0.404637913587507
0.196543845966399
0.325585467073482
0.366871394902788
0.246139382536643
0.412632950934574
0.103811298976559
0.490148131432885
0.237513529094395
0.226963478701603
0.226424058657514
0.263684546552431
0.215362209341273
0.233119645974109
0.197034185985072
0.648560477579644
0.604940973947304
0.146113470290159
0.138151158463555
0.197179932539454
0.177614332832509
0.421086474469922
0.403579764245432
0.462008012145135
0.283300833373424
0.447328339747192
0.354439746231018
0.35415514363493
0.22996077039345
0.506775425245834
0.357549490088132
0.236621115437707
0.364045679174592
0.537563612573581
0.336632810659842
0.664067789339494
0.632776623246857
0.654402853058255
0.367929627646557
0.671093822420065
0.338790222744524
0.285058321550288
0.270969814625301
0.151742417114819
0.247995629377758
0.182928002969807
0.321294620027942
0.302647916410838
0.332777435040205
0.32303332142957
0.466045199733821
0.215777392423163
0.240183590323598
0.278566571681493
0.562386320434392
0.726305015058169
0.472454229249401
0.193867467257619
0.202812505238532
0.22089796988544
0.416374511712732
0.103229294835303
0.260327141182967
0.150810177126441
0.348192377460609
0.211233714053891
0.475490687711567
0.610472649152512
0.276054385320816
0.212580597909764
0.593189583557292
0.399829864695372
0.670459389593554
0.192529210293746
0.706460591715113
0.22203949188602
0.554789044203891
0.472061179171998
0.617049951644945
0.560173361642795
0.457657576002994
0.42801660986045
0.551860782007424
0.371791323944763
0.637956843069562
0.626703334307608
0.09441037635331
0.203688445596364
0.297663445835842
0.681026363837016
0.261713586613857
0.735201275690392
0.156186423509179
0.517799750127725
0.647017606703231
0.321741924318234
0.581756005622018
0.278965497916306
0.646821503197733
0.223674952862608
0.227358157687252
0.298380507119209
0.460059563888994
0.186079854340789
0.353003854409317
0.564678770079837
0.727171735576079
0.161390918228495
0.312508033839538
0.434223082602542
0.173200740153066
0.520397573622894
0.361379466397077
0.195171629189498
0.249115879840653
0.213177021079202
0.387635275980212
0.287050373030392
0.638126399040184
0.445965632083635
0.378661068564011
0.642949083716569
0.530806000670878
0.10634989782348
0.188117958973229
0.343889312799361
0.629720972139032
0.613951789208998
0.579040695566019
0.460809079135966
0.215239613864744
0.329412016960867
0.31400411720631
0.62277084146879
0.323181701543869
0.355035153426903
0.558315077255761
0.379519853451103
0.345319988761623
0.185355259336108
0.111522950795135
0.314717528851132
0.353555288494228
0.544176728601987
0.617136153938202
0.246858143287035
0.571585299180069
0.487697693448349
0.670322299103757
0.254460633636898
0.516268570915919
0.58067075620415
0.623893904021075
0.654424481738289
0.599395435554183
0.629070813656083
0.164062214484362
0.650746208885941
0.581449327436583
0.48981823318259
0.32208932371299
0.573503734595544
0.213208925323544
0.210031007059391
0.435163825542504
0.250720505485933
0.302595384334302
0.280487362624033
0.56622838749974
0.367467565035111
0.643934827541179
0.653069411241768
0.508549803680576
0.141909795668256
0.13347869631189
0.477369063764082
0.435826132900139
0.186700839198924
0.504596152809054
0.618970024599444
0.505982351788448
0.615152583979231
0.632893524140665
0.147970225724128
0.627231157704867
0.268394208145752
0.471094493211739
0.546037819184138
0.141307287608116
0.258812860751545
0.245628403731308
0.0991724564804646
0.312791094150711
0.190741662330489
0.60286006304099
0.205337257250831
0.45239164728889
0.290639738654617
0.594225838182679
0.558458642009553
0.430692109973352
0.274155321631669
0.211936909478609
0.319788802395758
0.585274306367308
0.278655377785733
0.0830843901503654
0.0718497095795424
0.169973183566317
0.211700866823739
0.644102112210576
0.336489796570929
0.568747444583232
0.0269270813660605
0.227806272334438
0.191147723150279
0.151333821779852
0.237674066299771
0.212870449703642
0.123700139116972
-1
-1
-1
-1
-1
-1
-1
-1
-1
-1
-1
-1
-1
-1
-1
-1
-1
-1
-1
-1
-1
-1
-1
-1
-1
-1
-1
-1
-1
-1
-1
-1
-1
-1
-1
-1
-1
-1
-1
-1
-1
-1
-1
-1
-1
-1
-1
-1
-1
-1
-1
-1
-1
-1
-1
-1
-1
-1
-1
-1
-1
-1
-1
-1
-1
-1
-1
-1
-1
-1
-1
-1
-1
-1
-1
-1
-1
-1
-1
-1
-1
-1
-1
-1
-1
-1
-1
-1
-1
-1
-1
-1
-1
-1
-1
-1
-1
-1
-1
-1
-1
-1
-1
-1
-1
-1
-1
-1
-1
-1
-1
-1
-1
-1
-1
-1
-1
-1
-1
-1
-1
-1
-1
-1
-1
-1
-1
-1
-1
-1
-1
-1
-1
-1
-1
-1
-1
-1
-1
-1
-1
-1
-1
-1
-1
-1
-1
-1
-1
-1
-1
-1
-1
-1
-1
-1
-1
-1
-1
-1
-1
-1
-1
-1
-1
-1
-1
-1
-1
-1
-1
-1
-1
-1
-1
-1
-1
-1
-1
-1
-1
-1
-1
-1
-1
-1
-1
-1
-1
-1
-1
-1
-1
-1
-1
-1
-1
-1
-1
-1
-1
-1
-1
-1
-1
-1
-1
-1
-1
-1
-1
-1
-1
-1
-1
-1
-1
-1
-1
-1
-1
-1
-1
-1
-1
-1
-1
-1
-1
-1
-1
-1
-1
-1
-1
-1
-1
-1
-1
-1
-1
-1
-1
-1
-1
-1
-1
-1
-1
-1
-1
-1
-1
-1
-1
-1
-1
-1
-1
-1
-1
-1
-1
-1
-1
-1
-1
-1
-1
-1
-1
-1
-1
-1
-1
-1
-1
-1
-1
-1
-1
-1
-1
-1
-1
-1
-1
-1
-1
-1
-1
-1
-1
-1
-1
-1
-1
-1
-1
-1
-1
-1
-1
-1
-1
-1
-1
-1
-1
-1
-1
-1
-1
-1
-1
-1
-1
-1
-1
-1
-1
-1
-1
-1
-1
-1
-1
-1
-1
-1
-1
-1
-1
-1
-1
-1
-1
-1
-1
-1
-1
-1
-1
-1
-1
-1
-1
-1
-1
-1
-1
-1
-1
-1
-1
-1
-1
-1
-1
-1
-1
-1
-1
-1
-1
-1
-1
-1
-1
-1
-1
-1
-1
-1
-1
-1
-1
-1
-1
-1
-1
-1
-1
-1
-1
-1
-1
-1
-1
-1
-1
-1
-1
-1
-1
-1
-1
-1
-1
-1
-1
-1
-1
-1
-1
-1
-1
-1
-1
-1
-1
-1
-1
-1
-1
-1
-1
-1
-1
-1
-1
-1
-1
-1
-1
-1
-1
-1
-1
-1
-1
-1
-1
-1
-1
-1
-1
-1
-1
-1
-1
-1
-1
-1
-1
-1
-1
-1
-1
-1
-1
-1
-1
-1
-1
-1
-1
-1
-1
-1
-1
-1
-1
-1
-1
-1
-1
-1
-1
-1
-1
-1
-1
-1
-1
-1
-1
-1
-1
-1
-1
-1
-1
-1
-1
-1
-1
-1
-1
-1
-1
-1
-1
-1
-1
-1
-1
-1
-1
-1
-1
-1
-1
-1
-1
-1
-1
-1
-1
-1
-1
-1
-1
-1
-1
-1
-1
-1
-1
-1
-1
-1
-1
-1
-1
-1
-1
-1
-1
-1
-1
-1
-1
-1
-1
-1
-1
-1
-1
-1
-1
-1
-1
-1
-1
-1
-1
-1
-1
-1
-1
-1
-1
-1
-1
-1
-1
-1
-1
-1
-1
-1
-1
-1
-1
-1
-1
-1
-1
-1
-1
-1
-1
-1
-1
-1
-1
-1
-1
-1
-1
-1
-1
-1
-1
-1
-1
-1
-1
-1
-1
-1
-1
-1
-1
-1
-1
-1
-1
-1
-1
-1
-1
-1
-1
-1
-1
-1
-1
-1
-1
-1
-1
-1
-1
-1
-1
-1
-1
-1
-1
-1
-1
-1
-1
-1
-1
-1
-1
-1
-1
-1
-1
-1
-1
-1
-1
-1
-1
-1
-1
-1
-1
-1
-1
-1
-1
-1
-1
-1
-1
-1
-1
-1
-1
-1
-1
-1
-1
-1
-1
-1
-1
-1
-1
-1
-1
-1
-1
-1
-1
-1
-1
-1
-1
-1
-1
-1
-1
-1
-1
-1
-1
-1
-1
-1
-1
-1
-1
-1
-1
-1
-1
-1
-1
-1
-1
-1
-1
-1
-1
-1
-1
-1
-1
-1
-1
-1
-1
-1
-1
-1
-1
-1
-1
-1
-1
-1
-1
-1
-1
-1
-1
-1
-1
-1
-1
-1
-1
-1
-1
-1
-1
-1
-1
-1
-1
-1
-1
-1
-1
-1
-1
-1
-1
-1
-1
-1
-1
-1
-1
-1
-1
-1
-1
-1
-1
-1
-1
-1
-1
-1
-1
-1
-1
-1
-1
-1
-1
-1
-1
-1
-1
-1
-1
-1
-1
-1
-1
-1
-1
-1
-1
-1
-1
-1
-1
-1
-1
-1
-1
-1
-1
-1
-1
-1
-1
-1
-1
-1
-1
-1
-1
-1
-1
-1
-1
-1
-1
-1
-1
-1
-1
-1
-1
-1
-1
-1
-1
-1
-1
-1
-1
-1
-1
-1
-1
-1
-1
-1
-1
-1
-1
-1
-1
-1
-1
-1
-1
-1
-1
-1
-1
-1
-1
-1
-1
-1
-1
-1
-1
-1
-1
-1
-1
-1
-1
-1
-1
-1
-1
-1
-1
-1
-1
-1
-1
-1
-1
-1
-1
-1
-1
-1
-1
-1
-1
-1
-1
-1
-1
-1
-1
-1
-1
-1
-1
-1
-1
-1
-1
-1
-1
-1
-1
-1
-1
-1
-1
-1
-1
-1
-1
-1
-1
-1
-1
-1
-1
-1
-1
-1
-1
-1
-1
-1
-1
-1
-1
-1
-1
-1
-1
-1
-1
-1
-1
-1
-1
-1
-1
-1
-1
-1
-1
-1
-1
-1
-1
-1
-1
-1
-1
-1
-1
-1
-1
-1
-1
-1
-1
-1
-1
-1
-1
-1
-1
-1
-1
-1
-1
-1
-1
-1
-1
-1
-1
-1
-1
-1
-1
-1
-1
-1
-1
-1
-1
-1
-1
-1
-1
-1
-1
-1
-1
-1
-1
-1
-1
-1
-1
-1
-1
-1
-1
-1
-1
-1
-1
-1
-1
-1
-1
-1
-1
-1
-1
-1
-1
-1
-1
-1
-1
-1
-1
-1
-1
-1
-1
-1
-1
-1
-1
-1
-1
-1
-1
-1
-1
-1
-1
-1
-1
-1
-1
-1
-1
-1
-1
-1
-1
-1
-1
-1
-1
-1
-1
-1
-1
-1
-1
-1
-1
-1
-1
-1
-1
-1
-1
-1
-1
-1
-1
-1
-1
-1
-1
-1
-1
-1
-1
-1
-1
-1
-1
-1
-1
-1
-1
-1
-1
-1
-1
-1
-1
-1
-1
-1
-1
-1
-1
-1
-1
-1
-1
-1
-1
-1
-1
-1
-1
-1
-1
-1
-1
-1
-1
-1
-1
-1
-1
-1
-1
-1
-1
-1
-1
-1
-1
-1
-1
-1
-1
-1
-1
-1
-1
-1
-1
-1
-1
-1
-1
-1
-1
-1
-1
-1
-1
-1
-1
-1
-1
-1
-1
-1
-1
-1
-1
-1
-1
-1
-1
-1
-1
-1
-1
-1
-1
-1
-1
-1
-1
-1
-1
-1
-1
-1
-1
-1
-1
-1
-1
-1
-1
-1
-1
-1
-1
-1
-1
-1
-1
-1
-1
-1
-1
-1
-1
-1
-1
-1
-1
-1
-1
-1
-1
-1
-1
-1
-1
-1
-1
-1
-1
-1
-1
-1
-1
-1
-1
-1
-1
-1
-1
-1
-1
-1
-1
-1
-1
-1
-1
-1
-1
-1
-1
-1
-1
-1
-1
-1
-1
-1
-1
-1
-1
-1
-1
-1
-1
-1
-1
-1
-1
-1
-1
-1
-1
-1
-1
-1
-1
-1
-1
-1
-1
-1
-1
-1
-1
-1
-1
-1
-1
-1
-1
-1
-1
-1
-1
-1
-1
-1
-1
-1
-1
-1
-1
-1
-1
-1
-1
-1
-1
-1
-1
-1
-1
-1
-1
-1
-1
-1
-1
-1
-1
-1
-1
-1
-1
-1
-1
-1
-1
-1
-1
-1
-1
-1
-1
-1
-1
-1
-1
-1
-1
-1
-1
-1
-1
-1
-1
-1
-1
-1
-1
-1
-1
-1
-1
-1
-1
-1
-1
-1
-1
-1
-1
-1
-1
-1
-1
-1
-1
-1
-1
-1
-1
-1
-1
-1
-1
-1
-1
-1
-1
-1
-1
-1
-1
-1
-1
-1
-1
-1
-1
-1
-1
-1
-1
-1
-1
-1
-1
-1
-1
-1
-1
-1
-1
-1
-1
-1
-1
-1
-1
-1
-1
-1
-1
-1
-1
-1
-1
-1
-1
-1
-1
-1
-1
-1
-1
-1
-1
-1
-1
-1
-1
-1
-1
-1
-1
-1
-1
-1
-1
-1
-1
-1
-1
-1
-1
-1
-1
-1
-1
-1
-1
-1
-1
-1
-1
-1
-1
-1
-1
-1
-1
-1
-1
-1
-1
-1
-1
-1
-1
-1
-1
-1
-1
-1
-1
-1
-1
-1
-1
-1
-1
-1
-1
-1
-1
-1
-1
-1
-1
-1
-1
-1
-1
-1
-1
-1
-1
-1
-1
-1
-1
-1
-1
-1
-1
-1
-1
-1
-1
-1
-1
-1
-1
-1
-1
-1
-1
-1
-1
-1
-1
-1
-1
-1
-1
-1
-1
-1
-1
-1
-1
-1
-1
-1
-1
-1
-1
-1
-1
-1
-1
-1
-1
-1
-1
-1
-1
-1
-1
-1
-1
-1
-1
-1
-1
-1
-1
-1
-1
-1
-1
-1
-1
-1
-1
-1
-1
-1
-1
-1
-1
-1
-1
-1
-1
-1
-1
-1
-1
-1
-1
-1
-1
-1
-1
-1
-1
-1
-1
-1
-1
-1
-1
-1
-1
-1
-1
-1
-1
-1
-1
-1
-1
-1
-1
-1
-1
-1
-1
-1
-1
-1
-1
-1
-1
-1
-1
-1
-1
-1
-1
-1
-1
-1
-1
-1
-1
-1
-1
-1
-1
-1
-1
-1
-1
-1
-1
-1
-1
-1
-1
-1
-1
-1
-1
-1
-1
-1
-1
-1
-1
-1
-1
-1
-1
-1
-1
-1
-1
-1
-1
-1
-1
-1
-1
-1
-1
-1
-1
-1
-1
-1
-1
-1
-1
-1
-1
-1
-1
-1
-1
-1
-1
-1
-1
-1
-1
-1
-1
-1
-1
-1
-1
-1
-1
-1
-1
-1
-1
-1
-1
-1
-1
-1
-1
-1
-1
-1
-1
-1
-1
-1
-1
-1
-1
-1
-1
-1
-1
-1
-1
-1
-1
-1
-1
-1
-1
-1
-1
-1
-1
-1
-1
-1
-1
-1
-1
-1
-1
-1
-1
-1
-1
-1
-1
-1
-1
-1
-1
-1
-1
-1
-1
-1
-1
-1
-1
-1
-1
-1
-1
-1
-1
-1
-1
-1
-1
-1
-1
-1
-1
-1
-1
-1
-1
-1
-1
-1
-1
-1
-1
-1
-1
-1
-1
-1
-1
-1
-1
-1
-1
-1
-1
-1
-1
-1
-1
-1
-1
-1
-1
-1
-1
-1
-1
-1
-1
-1
-1
-1
-1
-1
-1
-1
-1
-1
-1
-1
-1
-1
-1
-1
-1
-1
-1
-1
-1
-1
-1
-1
-1
-1
-1
-1
-1
-1
-1
-1
-1
-1
-1
-1
-1
-1
-1
-1
-1
-1
-1
-1
-1
-1
-1
-1
-1
-1
-1
-1
-1
-1
-1
-1
-1
-1
-1
-1
-1
-1
-1
-1
-1
-1
-1
-1
-1
-1
-1
-1
-1
-1
-1
-1
-1
-1
-1
-1
-1
-1
-1
-1
-1
-1
-1
-1
-1
-1
-1
-1
-1
-1
-1
-1
-1
-1
-1
-1
-1
-1
-1
-1
-1
-1
-1
-1
-1
-1
-1
-1
-1
-1
-1
-1
-1
-1
-1
-1
-1
-1
-1
-1
-1
-1
-1
-1
-1
-1
-1
-1
-1
-1
-1
-1
-1
-1
-1
-1
-1
-1
-1
-1
-1
-1
-1
-1
-1
-1
-1
-1
-1
-1
-1
-1
-1
-1
-1
-1
-1
-1
-1
-1
-1
-1
-1
-1
-1
-1
-1
-1
-1
-1
-1
-1
-1
-1
-1
-1
-1
-1
-1
-1
-1
-1
-1
-1
-1
-1
-1
-1
-1
-1
-1
-1
-1
-1
-1
-1
-1
-1
-1
-1
-1
-1
-1
-1
-1
-1
-1
-1
-1
-1
-1
-1
-1
-1
-1
-1
-1
-1
-1
-1
-1
-1
-1
-1
-1
-1
-1
-1
-1
-1
-1
-1
-1
-1
-1
-1
-1
-1
-1
-1
-1
-1
-1
-1
-1
-1
-1
-1
-1
-1
-1
-1
-1
-1
-1
-1
-1
-1
-1
-1
-1
-1
-1
-1
-1
-1
-1
-1
-1
-1
-1
-1
-1
-1
-1
-1
-1
-1
-1
-1
-1
-1
-1
-1
-1
-1
-1
-1
-1
-1
-1
-1
-1
-1
-1
-1
-1
-1
-1
-1
-1
-1
-1
-1
-1
-1
-1
-1
-1
-1
-1
-1
-1
-1
-1
-1
-1
-1
-1
-1
-1
-1
-1
-1
-1
-1
-1
-1
-1
-1
-1
-1
-1
-1
-1
-1
-1
-1
-1
-1
-1
-1
-1
-1
-1
-1
-1
-1
-1
-1
-1
-1
-1
-1
-1
-1
-1
-1
-1
-1
-1
-1
-1
-1
-1
-1
-1
-1
-1
-1
-1
-1
-1
-1
-1
-1
-1
-1
-1
-1
-1
-1
-1
-1
-1
-1
-1
-1
-1
-1
-1
-1
-1
-1
-1
-1
-1
-1
-1
-1
-1
-1
-1
-1
-1
-1
-1
-1
-1
-1
-1
-1
-1
-1
-1
-1
-1
-1
-1
-1
-1
-1
-1
-1
-1
-1
-1
-1
-1
-1
-1
-1
-1
-1
-1
-1
-1
-1
-1
-1
-1
-1
-1
-1
-1
-1
-1
-1
-1
-1
-1
-1
-1
-1
-1
-1
-1
-1
-1
-1
-1
-1
-1
-1
-1
-1
-1
-1
-1
-1
-1
-1
-1
-1
-1
-1
-1
-1
-1
-1
-1
-1
-1
-1
-1
-1
-1
-1
-1
-1
-1
-1
-1
-1
-1
-1
-1
-1
-1
-1
-1
-1
-1
-1
-1
-1
-1
-1
-1
-1
-1
-1
-1
-1
-1
-1
-1
-1
-1
-1
-1
-1
-1
-1
-1
-1
-1
-1
-1
-1
-1
-1
-1
-1
-1
-1
-1
-1
-1
-1
-1
-1
-1
-1
-1
-1
-1
-1
-1
-1
-1
-1
-1
-1
-1
-1
-1
-1
-1
-1
-1
-1
-1
-1
-1
-1
-1
-1
-1
-1
-1
-1
-1
-1
-1
-1
-1
-1
-1
-1
-1
-1
-1
-1
-1
-1
-1
-1
-1
-1
-1
-1
-1
-1
-1
-1
-1
-1
-1
-1
-1
-1
-1
-1
-1
-1
-1
-1
-1
-1
-1
-1
-1
-1
-1
-1
-1
-1
-1
-1
-1
-1
-1
-1
-1
-1
-1
-1
-1
-1
-1
-1
-1
-1
-1
-1
-1
-1
-1
-1
-1
-1
-1
-1
-1
-1
-1
-1
-1
-1
-1
-1
-1
-1
-1
-1
-1
-1
-1
-1
-1
-1
-1
-1
-1
-1
-1
-1
-1
-1
-1
-1
-1
-1
-1
-1
-1
-1
-1
-1
-1
-1
-1
-1
-1
-1
-1
-1
-1
-1
-1
-1
-1
-1
-1
-1
-1
-1
-1
-1
-1
-1
-1
-1
-1
-1
-1
-1
-1
-1
-1
-1
-1
-1
-1
-1
-1
-1
-1
-1
-1
-1
-1
-1
-1
-1
-1
-1
-1
-1
-1
-1
-1
-1
-1
-1
-1
-1
-1
-1
-1
-1
-1
-1
-1
-1
-1
-1
-1
-1
-1
-1
-1
-1
-1
-1
-1
-1
-1
-1
-1
-1
-1
-1
-1
-1
-1
-1
-1
-1
-1
-1
-1
-1
-1
-1
-1
-1
-1
-1
-1
-1
-1
-1
-1
-1
-1
-1
-1
-1
-1
-1
-1
-1
-1
-1
-1
-1
-1
-1
-1
-1
-1
-1
-1
-1
-1
-1
-1
-1
-1
-1
-1
-1
-1
-1
-1
-1
-1
-1
-1
-1
-1
-1
-1
-1
-1
-1
-1
-1
-1
-1
-1
-1
-1
-1
-1
-1
-1
-1
-1
-1
-1
-1
-1
-1
-1
-1
-1
-1
-1
-1
-1
-1
-1
-1
-1
-1
-1
-1
-1
-1
-1
-1
-1
-1
-1
-1
-1
-1
-1
-1
-1
-1
-1
-1
-1
-1
-1
-1
-1
-1
-1
-1
-1
-1
-1
-1
-1
-1
-1
-1
-1
-1
-1
-1
-1
-1
-1
-1
-1
-1
-1
-1
-1
-1
-1
-1
-1
-1
-1
-1
-1
-1
-1
-1
-1
-1
-1
-1
-1
-1
-1
-1
-1
-1
-1
-1
-1
-1
-1
-1
-1
-1
-1
-1
-1
-1
-1
-1
-1
-1
-1
-1
-1
-1
-1
-1
-1
-1
-1
-1
-1
-1
-1
-1
-1
-1
-1
-1
-1
-1
-1
-1
-1
-1
-1
-1
-1
-1
-1
-1
-1
-1
-1
-1
-1
-1
-1
-1
-1
-1
-1
-1
-1
-1
-1
-1
-1
-1
-1
-1
-1
-1
-1
-1
-1
-1
-1
-1
-1
-1
-1
-1
-1
-1
-1
-1
-1
-1
-1
-1
-1
-1
-1
-1
-1
-1
-1
-1
-1
-1
-1
-1
-1
-1
-1
-1
-1
-1
-1
-1
-1
-1
-1
-1
-1
-1
-1
-1
-1
-1
-1
-1
-1
-1
-1
-1
-1
-1
-1
-1
-1
-1
-1
-1
-1
-1
-1
-1
-1
-1
-1
-1
-1
-1
-1
-1
-1
-1
-1
-1
-1
-1
-1
-1
-1
-1
-1
-1
-1
-1
-1
-1
-1
-1
-1
-1
-1
-1
-1
-1
-1
-1
-1
-1
-1
-1
-1
-1
-1
-1
-1
-1
-1
-1
-1
-1
-1
-1
-1
-1
-1
-1
-1
-1
-1
-1
-1
-1
-1
-1
-1
-1
-1
-1
-1
-1
-1
-1
-1
-1
-1
-1
-1
-1
-1
-1
-1
-1
-1
-1
-1
-1
-1
-1
-1
-1
-1
-1
-1
-1
-1
-1
-1
-1
-1
-1
-1
-1
-1
-1
-1
-1
-1
-1
-1
-1
-1
-1
-1
-1
-1
-1
-1
-1
-1
-1
-1
-1
-1
-1
-1
-1
-1
-1
-1
-1
-1
-1
-1
-1
-1
-1
-1
-1
-1
-1
-1
-1
-1
-1
-1
-1
-1
-1
-1
-1
-1
-1
-1
-1
-1
-1
-1
-1
-1
-1
-1
-1
-1
-1
-1
-1
-1
-1
-1
-1
-1
-1
-1
-1
-1
-1
-1
-1
-1
-1
-1
-1
-1
-1
-1
-1
-1
-1
-1
-1
-1
-1
-1
-1
-1
-1
-1
-1
-1
-1
-1
-1
-1
-1
-1
-1
-1
-1
-1
-1
-1
-1
-1
-1
-1
-1
-1
-1
-1
-1
-1
-1
-1
-1
-1
-1
-1
-1
-1
-1
-1
-1
-1
-1
-1
-1
-1
-1
-1
-1
-1
-1
-1
-1
-1
-1
-1
-1
-1
-1
-1
-1
-1
-1
-1
-1
-1
-1
-1
-1
-1
-1
-1
-1
-1
-1
-1
-1
-1
-1
-1
-1
-1
-1
-1
-1
-1
-1
-1
-1
-1
-1
-1
-1
-1
-1
-1
-1
-1
-1
-1
-1
-1
-1
-1
-1
-1
-1
-1
-1
-1
-1
-1
-1
-1
-1
-1
-1
-1
-1
-1
-1
-1
-1
-1
-1
-1
-1
-1
-1
-1
-1
-1
-1
-1
-1
-1
-1
-1
-1
-1
-1
-1
-1
-1
-1
-1
-1
-1
-1
-1
-1
-1
-1
-1
-1
-1
-1
-1
-1
-1
-1
-1
-1
-1
-1
-1
-1
-1
-1
-1
-1
-1
-1
-1
-1
-1
-1
-1
-1
-1
-1
-1
-1
-1
-1
-1
-1
-1
-1
-1
-1
-1
-1
-1
-1
-1
-1
-1
-1
-1
-1
-1
-1
-1
-1
-1
-1
-1
-1
-1
-1
-1
-1
-1
-1
-1
-1
-1
-1
-1
-1
-1
-1
-1
-1
-1
-1
-1
-1
-1
-1
-1
-1
-1
-1
-1
-1
-1
-1
-1
-1
-1
-1
-1
-1
-1
-1
-1
-1
-1
-1
-1
-1
-1
-1
-1
-1
-1
-1
-1
-1
-1
-1
-1
-1
-1
-1
-1
-1
-1
-1
-1
-1
-1
-1
-1
-1
-1
-1
-1
-1
-1
-1
-1
-1
-1
-1
-1
-1
-1
-1
-1
-1
-1
-1
-1
-1
-1
-1
-1
-1
-1
-1
-1
-1
-1
-1
-1
-1
-1
-1
-1
-1
-1
-1
-1
-1
-1
-1
-1
-1
-1
-1
-1
-1
-1
-1
-1
-1
-1
-1
-1
-1
-1
-1
-1
-1
-1
-1
-1
-1
-1
-1
-1
-1
-1
-1
-1
-1
-1
-1
-1
-1
-1
-1
-1
-1
-1
-1
-1
-1
-1
-1
-1
-1
-1
-1
-1
-1
-1
-1
-1
-1
-1
-1
-1
-1
-1
-1
-1
-1
-1
-1
-1
-1
-1
-1
-1
-1
-1
-1
-1
-1
-1
-1
-1
-1
-1
-1
-1
-1
-1
-1
-1
-1
-1
-1
-1
-1
-1
-1
-1
-1
-1
-1
-1
-1
-1
-1
-1
-1
-1
-1
-1
-1
-1
-1
-1
-1
-1
-1
-1
-1
-1
-1
-1
-1
-1
-1
-1
-1
-1
-1
-1
-1
-1
-1
-1
-1
-1
-1
-1
-1
-1
-1
-1
-1
-1
-1
-1
-1
-1
-1
-1
-1
-1
-1
-1
-1
-1
-1
-1
-1
-1
-1
-1
-1
-1
-1
-1
-1
-1
-1
-1
-1
-1
-1
-1
-1
-1
-1
-1
-1
-1
-1
-1
-1
-1
-1
-1
-1
-1
-1
-1
-1
-1
-1
-1
-1
-1
-1
-1
-1
-1
-1
-1
-1
-1
-1
-1
-1
-1
-1
-1
-1
-1
-1
-1
-1
-1
-1
-1
-1
-1
-1
-1
-1
-1
-1
-1
-1
-1
-1
-1
-1
-1
-1
-1
-1
-1
-1
-1
-1
-1
-1
-1
-1
-1
-1
-1
-1
-1
-1
-1
-1
-1
-1
-1
-1
-1
-1
-1
-1
-1
-1
-1
-1
-1
-1
-1
-1
-1
-1
-1
-1
-1
-1
-1
-1
-1
-1
-1
-1
-1
-1
-1
-1
-1
-1
-1
-1
-1
-1
-1
-1
-1
-1
-1
-1
-1
-1
-1
-1
-1
-1
-1
-1
-1
-1
-1
-1
-1
-1
-1
-1
-1
-1
-1
-1
-1
-1
-1
-1
-1
-1
-1
-1
-1
-1
-1
-1
-1
-1
-1
-1
-1
-1
-1
-1
-1
-1
-1
-1
-1
-1
-1
-1
-1
-1
-1
-1
-1
-1
-1
-1
-1
-1
-1
-1
-1
-1
-1
-1
-1
-1
-1
-1
-1
-1
-1
-1
-1
-1
-1
-1
-1
-1
-1
-1
-1
-1
-1
-1
-1
-1
-1
-1
-1
-1
-1
-1
-1
-1
-1
-1
-1
-1
-1
-1
-1
-1
-1
-1
-1
-1
-1
-1
-1
-1
-1
-1
-1
-1
-1
-1
-1
-1
-1
-1
-1
-1
-1
-1
-1
-1
-1
-1
-1
-1
-1
-1
-1
-1
-1
-1
-1
-1
-1
-1
-1
-1
-1
-1
-1
-1
-1
-1
-1
-1
-1
-1
-1
-1
-1
-1
-1
-1
-1
-1
-1
-1
-1
-1
-1
-1
-1
-1
-1
-1
-1
-1
-1
-1
-1
-1
-1
-1
-1
-1
-1
-1
-1
-1
-1
-1
-1
-1
-1
-1
-1
-1
-1
-1
-1
-1
-1
-1
-1
-1
-1
-1
-1
-1
-1
-1
-1
-1
-1
-1
-1
-1
-1
-1
-1
-1
-1
-1
-1
-1
-1
-1
-1
-1
-1
-1
-1
-1
-1
-1
-1
-1
-1
-1
-1
-1
-1
-1
-1
-1
-1
-1
-1
-1
-1
-1
-1
-1
-1
-1
-1
-1
-1
-1
-1
-1
-1
-1
-1
-1
-1
-1
-1
-1
-1
-1
-1
-1
-1
-1
-1
-1
-1
-1
-1
-1
-1
-1
-1
-1
-1
-1
-1
-1
-1
-1
-1
-1
-1
-1
-1
-1
-1
-1
-1
-1
-1
-1
-1
-1
-1
-1
-1
-1
-1
-1
-1
-1
-1
-1
-1
-1
-1
-1
-1
-1
-1
-1
-1
-1
-1
-1
-1
-1
-1
-1
-1
-1
-1
-1
-1
-1
-1
-1
-1
-1
-1
-1
-1
-1
-1
-1
-1
-1
-1
-1
-1
-1
-1
-1
-1
-1
-1
-1
-1
-1
-1
-1
-1
-1
-1
-1
-1
-1
-1
-1
-1
-1
-1
-1
-1
-1
-1
-1
-1
-1
-1
-1
-1
-1
-1
-1
-1
-1
-1
-1
-1
-1
-1
-1
-1
-1
-1
-1
-1
-1
-1
-1
-1
-1
-1
-1
-1
-1
-1
-1
-1
-1
-1
-1
-1
-1
-1
-1
-1
-1
-1
-1
-1
-1
-1
-1
-1
-1
-1
-1
-1
-1
-1
-1
-1
-1
-1
-1
-1
-1
-1
-1
-1
-1
-1
-1
-1
-1
-1
-1
-1
-1
-1
-1
-1
-1
-1
-1
-1
-1
-1
-1
-1
-1
-1
-1
-1
-1
-1
-1
-1
-1
-1
-1
-1
-1
-1
-1
-1
-1
-1
-1
-1
-1
-1
-1
-1
-1
-1
-1
-1
-1
-1
-1
-1
-1
-1
-1
-1
-1
-1
-1
-1
-1
-1
-1
-1
-1
-1
-1
-1
-1
-1
-1
-1
-1
-1
-1
-1
-1
-1
-1
-1
-1
-1
-1
-1
-1
-1
-1
-1
-1
-1
-1
-1
-1
-1
-1
-1
-1
-1
-1
-1
-1
-1
-1
-1
-1
-1
-1
-1
-1
-1
-1
-1
-1
-1
-1
-1
-1
-1
-1
-1
-1
-1
-1
-1
-1
-1
-1
-1
-1
-1
-1
-1
-1
-1
-1
-1
-1
-1
-1
-1
-1
-1
-1
-1
-1
-1
-1
-1
-1
-1
-1
-1
-1
-1
-1
-1
-1
-1
-1
-1
-1
-1
-1
-1
-1
-1
-1
-1
-1
-1
-1
-1
-1
-1
-1
-1
-1
-1
-1
-1
-1
-1
-1
-1
-1
-1
-1
-1
-1
-1
-1
-1
-1
-1
-1
-1
-1
-1
-1
-1
-1
-1
-1
-1
-1
-1
-1
-1
-1
-1
-1
-1
-1
-1
-1
-1
-1
-1
-1
-1
-1
-1
-1
-1
-1
-1
-1
-1
-1
-1
-1
-1
-1
-1
-1
-1
-1
-1
-1
-1
-1
-1
-1
-1
-1
-1
-1
-1
-1
-1
-1
-1
-1
-1
-1
-1
-1
-1
-1
-1
-1
-1
-1
-1
-1
-1
-1
-1
-1
-1
-1
-1
-1
-1
-1
-1
-1
-1
-1
-1
-1
-1
-1
-1
-1
-1
-1
-1
-1
-1
-1
-1
-1
-1
-1
-1
-1
-1
-1
-1
-1
-1
-1
-1
-1
-1
-1
-1
-1
-1
-1
-1
-1
-1
-1
-1
-1
-1
-1
-1
-1
-1
-1
-1
-1
-1
-1
-1
-1
-1
-1
-1
-1
-1
-1
-1
-1
-1
-1
-1
-1
-1
-1
-1
-1
-1
-1
-1
-1
-1
-1
-1
-1
-1
-1
-1
-1
-1
-1
-1
-1
-1
-1
-1
-1
-1
-1
-1
-1
-1
-1
-1
-1
-1
-1
-1
-1
-1
-1
-1
-1
-1
-1
-1
-1
-1
-1
-1
-1
-1
-1
-1
-1
-1
-1
-1
-1
-1
-1
-1
-1
-1
-1
-1
-1
-1
-1
-1
-1
-1
-1
-1
-1
-1
-1
-1
-1
-1
-1
-1
-1
-1
-1
-1
-1
-1
-1
-1
-1
-1
-1
-1
-1
-1
-1
-1
-1
-1
-1
-1
-1
-1
-1
-1
-1
-1
-1
-1
-1
-1
-1
-1
-1
-1
-1
-1
-1
-1
-1
-1
-1
-1
-1
-1
-1
-1
-1
-1
-1
-1
-1
-1
-1
-1
-1
-1
-1
-1
-1
-1
-1
-1
-1
-1
-1
-1
-1
-1
-1
-1
-1
-1
-1
-1
-1
-1
-1
-1
-1
-1
-1
-1
-1
-1
-1
-1
-1
-1
-1
-1
-1
-1
-1
-1
-1
-1
-1
-1
-1
-1
-1
-1
-1
-1
-1
-1
-1
-1
-1
-1
-1
-1
-1
-1
-1
-1
-1
-1
-1
-1
-1
-1
-1
-1
-1
-1
-1
-1
-1
-1
-1
-1
-1
-1
-1
-1
-1
-1
-1
-1
-1
-1
-1
-1
-1
-1
-1
-1
-1
-1
-1
-1
-1
-1
-1
-1
-1
-1
-1
-1
-1
-1
-1
-1
-1
-1
-1
-1
-1
-1
-1
-1
-1
-1
-1
-1
-1
-1
-1
-1
-1
-1
-1
-1
-1
-1
-1
-1
-1
-1
-1
-1
-1
-1
-1
-1
-1
-1
-1
-1
-1
-1
-1
-1
-1
-1
-1
-1
-1
-1
-1
-1
-1
-1
-1
-1
-1
-1
-1
-1
-1
-1
-1
-1
-1
-1
-1
-1
-1
-1
-1
-1
-1
-1
-1
-1
-1
-1
-1
-1
-1
-1
-1
-1
-1
-1
-1
-1
-1
-1
-1
-1
-1
-1
-1
-1
-1
-1
-1
-1
-1
-1
-1
-1
-1
-1
-1
-1
-1
-1
-1
-1
-1
-1
-1
-1
-1
-1
-1
-1
-1
-1
-1
-1
-1
-1
-1
-1
-1
-1
-1
-1
-1
-1
-1
-1
-1
-1
-1
-1
-1
-1
-1
-1
-1
-1
-1
-1
-1
-1
-1
-1
-1
-1
-1
-1
-1
-1
-1
-1
-1
-1
-1
-1
-1
-1
-1
-1
-1
-1
-1
-1
-1
-1
-1
-1
-1
-1
-1
-1
-1
-1
-1
-1
-1
-1
-1
-1
-1
-1
-1
-1
-1
-1
-1
-1
-1
-1
-1
-1
-1
-1
-1
-1
-1
-1
-1
-1
-1
-1
-1
-1
-1
-1
-1
-1
-1
-1
-1
-1
-1
-1
-1
-1
-1
-1
-1
-1
-1
-1
-1
-1
-1
-1
-1
-1
-1
-1
-1
-1
-1
-1
-1
-1
-1
-1
-1
-1
-1
-1
-1
-1
-1
-1
-1
-1
-1
-1
-1
-1
-1
-1
-1
-1
-1
-1
-1
-1
-1
-1
-1
-1
-1
-1
-1
-1
-1
-1
-1
-1
-1
-1
-1
-1
-1
-1
-1
-1
-1
-1
-1
-1
-1
-1
-1
-1
-1
-1
-1
-1
-1
-1
-1
-1
-1
-1
-1
-1
-1
-1
-1
-1
-1
-1
-1
-1
-1
-1
-1
-1
-1
-1
-1
-1
-1
-1
-1
-1
-1
-1
-1
-1
-1
-1
-1
-1
-1
-1
-1
-1
-1
-1
-1
-1
-1
-1
-1
-1
-1
-1
-1
-1
-1
-1
-1
-1
-1
-1
-1
-1
-1
-1
-1
-1
-1
-1
-1
-1
-1
-1
-1
-1
-1
-1
-1
-1
-1
-1
-1
-1
-1
-1
-1
-1
-1
-1
-1
-1
-1
-1
-1
-1
-1
-1
-1
-1
-1
-1
-1
-1
-1
-1
-1
-1
-1
-1
-1
-1
-1
-1
-1
-1
-1
-1
-1
-1
-1
-1
-1
-1
-1
-1
-1
-1
-1
-1
-1
-1
-1
-1
-1
-1
-1
-1
-1
-1
-1
-1
-1
-1
-1
-1
-1
-1
-1
-1
-1
-1
-1
-1
-1
-1
-1
-1
-1
-1
-1
-1
-1
-1
-1
-1
-1
-1
-1
-1
-1
-1
-1
-1
-1
-1
-1
-1
-1
-1
-1
-1
-1
-1
-1
-1
-1
-1
-1
-1
-1
-1
-1
-1
-1
-1
-1
-1
-1
-1
-1
-1
-1
-1
-1
-1
-1
-1
-1
-1
-1
-1
-1
-1
-1
-1
-1
-1
-1
-1
-1
-1
-1
-1
-1
-1
-1
-1
-1
-1
-1
-1
-1
-1
-1
-1
-1
-1
-1
-1
-1
-1
-1
-1
-1
-1
-1
-1
-1
-1
-1
-1
-1
-1
-1
-1
-1
-1
-1
-1
-1
-1
-1
-1
-1
-1
-1
-1
-1
-1
-1
-1
-1
-1
-1
-1
-1
-1
-1
-1
-1
-1
-1
-1
-1
-1
-1
-1
-1
-1
-1
-1
-1
-1
-1
-1
-1
-1
-1
-1
-1
-1
-1
-1
-1
-1
-1
-1
-1
-1
-1
-1
-1
-1
-1
-1
-1
-1
-1
-1
-1
-1
-1
-1
-1
-1
-1
-1
-1
-1
-1
-1
-1
-1
-1
-1
-1
-1
-1
-1
-1
-1
-1
-1
-1
-1
-1
-1
-1
-1
-1
-1
-1
-1
-1
-1
-1
-1
-1
-1
-1
-1
-1
-1
-1
-1
-1
-1
-1
-1
-1
-1
-1
-1
-1
-1
-1
-1
-1
-1
-1
-1
-1
-1
-1
-1
-1
-1
-1
-1
-1
-1
-1
-1
-1
-1
-1
-1
-1
-1
-1
-1
-1
-1
-1
-1
-1
-1
-1
-1
-1
-1
-1
-1
-1
-1
-1
-1
-1
-1
-1
-1
-1
-1
-1
-1
-1
-1
-1
-1
-1
-1
-1
-1
-1
-1
-1
-1
-1
-1
-1
-1
-1
-1
-1
-1
-1
-1
-1
-1
-1
-1
-1
-1
-1
-1
-1
-1
-1
-1
-1
-1
-1
-1
-1
-1
-1
-1
-1
-1
-1
-1
-1
-1
-1
-1
-1
-1
-1
-1
-1
-1
-1
-1
-1
-1
-1
-1
-1
-1
-1
-1
-1
-1
-1
-1
-1
-1
-1
-1
-1
-1
-1
-1
-1
-1
-1
-1
-1
-1
-1
-1
-1
-1
-1
-1
-1
-1
-1
-1
-1
-1
-1
-1
-1
-1
-1
-1
-1
-1
-1
-1
-1
-1
-1
-1
-1
-1
-1
-1
-1
-1
-1
-1
-1
-1
-1
-1
-1
-1
-1
-1
-1
-1
-1
-1
-1
-1
-1
-1
-1
-1
-1
-1
-1
-1
-1
-1
-1
-1
-1
-1
-1
-1
-1
-1
-1
-1
-1
-1
-1
-1
-1
-1
-1
-1
-1
-1
-1
-1
-1
-1
-1
-1
-1
-1
-1
-1
-1
-1
-1
-1
-1
-1
-1
-1
-1
-1
-1
-1
-1
-1
-1
-1
-1
-1
-1
-1
-1
-1
-1
-1
-1
-1
-1
-1
-1
-1
-1
-1
-1
-1
-1
-1
-1
-1
-1
-1
-1
-1
-1
-1
-1
-1
-1
-1
-1
-1
-1
-1
-1
-1
-1
-1
-1
-1
-1
-1
-1
-1
-1
-1
-1
-1
-1
-1
-1
-1
-1
-1
-1
-1
-1
-1
-1
-1
-1
-1
-1
-1
-1
-1
-1
-1
-1
-1
-1
-1
-1
-1
-1
-1
-1
-1
-1
-1
-1
-1
-1
-1
-1
-1
-1
-1
-1
-1
-1
-1
-1
-1
-1
-1
-1
-1
-1
-1
-1
-1
-1
-1
-1
-1
-1
-1
-1
-1
-1
-1
-1
-1
-1
-1
-1
-1
-1
-1
-1
-1
-1
-1
-1
-1
-1
-1
-1
-1
-1
-1
-1
-1
-1
-1
-1
-1
-1
-1
-1
-1
-1
-1
-1
-1
-1
-1
-1
-1
-1
-1
-1
-1
-1
-1
-1
-1
-1
-1
-1
-1
-1
-1
-1
-1
-1
-1
-1
-1
-1
-1
-1
-1
-1
-1
-1
-1
-1
-1
-1
-1
-1
-1
-1
-1
-1
-1
-1
-1
-1
-1
-1
-1
-1
-1
-1
-1
-1
-1
-1
-1
-1
-1
-1
-1
-1
-1
-1
-1
-1
-1
-1
-1
-1
-1
-1
-1
-1
-1
-1
-1
-1
-1
-1
-1
-1
-1
-1
-1
-1
-1
-1
-1
-1
-1
-1
-1
-1
-1
-1
-1
-1
-1
-1
-1
-1
-1
-1
-1
-1
-1
-1
-1
-1
-1
-1
-1
-1
-1
-1
-1
-1
-1
-1
-1
-1
-1
-1
-1
-1
-1
-1
-1
-1
-1
-1
-1
-1
-1
-1
-1
-1
-1
-1
-1
-1
-1
-1
-1
-1
-1
-1
-1
-1
-1
-1
-1
-1
-1
-1
-1
-1
-1
-1
-1
-1
-1
-1
-1
-1
-1
-1
-1
-1
-1
-1
-1
-1
-1
-1
-1
-1
-1
-1
-1
-1
-1
-1
-1
-1
-1
-1
-1
-1
-1
-1
-1
-1
-1
-1
-1
-1
-1
-1
-1
-1
-1
-1
-1
-1
-1
-1
-1
-1
-1
-1
-1
-1
-1
-1
-1
-1
-1
-1
-1
-1
-1
-1
-1
-1
-1
-1
-1
-1
-1
-1
-1
-1
-1
-1
-1
-1
-1
-1
-1
-1
-1
-1
-1
-1
-1
-1
-1
-1
-1
-1
-1
-1
-1
-1
-1
-1
-1
-1
-1
-1
-1
-1
-1
-1
-1
-1
-1
-1
-1
-1
-1
-1
-1
-1
-1
-1
-1
-1
-1
-1
-1
-1
-1
-1
-1
-1
-1
-1
-1
-1
-1
-1
-1
-1
-1
-1
-1
-1
-1
-1
-1
-1
-1
-1
-1
-1
-1
-1
-1
-1
-1
-1
-1
-1
-1
-1
-1
-1
-1
-1
-1
-1
-1
-1
-1
-1
-1
-1
-1
-1
-1
-1
-1
-1
-1
-1
-1
-1
-1
-1
-1
-1
-1
-1
-1
-1
-1
-1
-1
-1
-1
-1
-1
-1
-1
-1
-1
-1
-1
-1
-1
-1
-1
-1
-1
-1
-1
-1
-1
-1
-1
-1
-1
-1
-1
-1
-1
-1
-1
-1
-1
-1
-1
-1
-1
-1
-1
-1
-1
-1
-1
-1
-1
-1
-1
-1
-1
-1
-1
-1
-1
-1
-1
-1
-1
-1
-1
-1
-1
-1
-1
-1
-1
-1
-1
-1
-1
-1
-1
-1
-1
-1
-1
-1
-1
-1
-1
-1
-1
-1
-1
-1
-1
-1
-1
-1
-1
-1
-1
-1
-1
-1
-1
-1
-1
-1
-1
-1
-1
-1
-1
-1
-1
-1
-1
-1
-1
-1
-1
-1
-1
-1
-1
-1
-1
-1
-1
-1
-1
-1
-1
-1
-1
-1
-1
-1
-1
-1
-1
-1
-1
-1
-1
-1
-1
-1
-1
-1
-1
-1
-1
-1
-1
-1
-1
-1
-1
-1
-1
-1
-1
-1
-1
-1
-1
-1
-1
-1
-1
-1
-1
-1
-1
-1
-1
-1
-1
-1
-1
-1
-1
-1
-1
-1
-1
-1
-1
-1
-1
-1
-1
-1
-1
-1
-1
-1
-1
-1
-1
-1
-1
-1
-1
-1
-1
-1
-1
-1
-1
-1
-1
-1
-1
-1
-1
-1
-1
-1
-1
-1
-1
-1
-1
-1
-1
-1
-1
-1
-1
-1
-1
-1
-1
-1
-1
-1
-1
-1
-1
-1
-1
-1
-1
-1
-1
-1
-1
-1
-1
-1
-1
-1
-1
-1
-1
-1
-1
-1
-1
-1
-1
-1
-1
-1
-1
-1
-1
-1
-1
-1
-1
-1
-1
-1
-1
-1
-1
-1
-1
-1
-1
-1
-1
-1
-1
-1
-1
-1
-1
-1
-1
-1
-1
-1
-1
-1
-1
-1
-1
-1
-1
-1
-1
-1
-1
-1
-1
-1
-1
-1
-1
-1
-1
-1
-1
-1
-1
-1
-1
-1
-1
-1
-1
-1
-1
-1
-1
-1
-1
-1
-1
-1
-1
-1
-1
-1
-1
-1
-1
-1
-1
-1
-1
-1
-1
-1
-1
-1
-1
-1
-1
-1
-1
-1
-1
-1
-1
-1
-1
-1
-1
-1
-1
-1
-1
-1
-1
-1
-1
-1
-1
-1
-1
-1
-1
-1
-1
-1
-1
-1
-1
-1
-1
-1
-1
-1
-1
-1
-1
-1
-1
-1
-1
-1
-1
-1
-1
-1
-1
-1
-1
-1
-1
-1
-1
-1
-1
-1
-1
-1
-1
-1
-1
-1
-1
-1
-1
-1
-1
-1
-1
-1
-1
-1
-1
-1
-1
-1
-1
-1
-1
-1
-1
-1
-1
-1
-1
-1
-1
-1
-1
-1
-1
-1
-1
-1
-1
-1
-1
-1
-1
-1
-1
-1
-1
-1
-1
-1
-1
-1
-1
-1
-1
-1
-1
-1
-1
-1
-1
-1
-1
-1
-1
-1
-1
-1
-1
-1
-1
-1
-1
-1
-1
-1
-1
-1
-1
-1
-1
-1
-1
-1
-1
-1
-1
-1
-1
-1
-1
-1
-1
-1
-1
-1
-1
-1
-1
-1
-1
-1
-1
-1
-1
-1
-1
-1
-1
-1
-1
-1
-1
-1
-1
-1
-1
-1
-1
-1
-1
-1
-1
-1
-1
-1
-1
-1
-1
-1
-1
-1
-1
-1
-1
-1
-1
-1
-1
-1
-1
-1
-1
-1
-1
-1
-1
-1
-1
-1
-1
-1
-1
-1
-1
-1
-1
-1
-1
-1
-1
-1
-1
-1
-1
-1
-1
-1
-1
-1
-1
-1
-1
-1
-1
-1
-1
-1
-1
-1
-1
-1
-1
-1
-1
-1
-1
-1
-1
-1
-1
-1
-1
-1
-1
-1
-1
-1
-1
-1
-1
-1
-1
-1
-1
-1
-1
-1
-1
-1
-1
-1
-1
-1
-1
-1
-1
-1
-1
-1
-1
-1
-1
-1
-1
-1
-1
-1
-1
-1
-1
-1
-1
-1
-1
-1
-1
-1
-1
-1
-1
-1
-1
-1
-1
-1
-1
-1
-1
-1
-1
-1
-1
-1
-1
-1
-1
-1
-1
-1
-1
-1
-1
-1
-1
-1
-1
-1
-1
-1
-1
-1
-1
-1
-1
-1
-1
-1
-1
-1
-1
-1
-1
-1
-1
-1
-1
-1
-1
-1
-1
-1
-1
-1
-1
-1
-1
-1
-1
-1
-1
-1
-1
-1
-1
-1
-1
-1
-1
-1
-1
-1
-1
-1
-1
-1
-1
-1
-1
-1
-1
-1
-1
-1
-1
-1
-1
-1
-1
-1
-1
-1
-1
-1
-1
-1
-1
-1
-1
-1
-1
-1
-1
-1
-1
-1
-1
-1
-1
-1
-1
-1
-1
-1
-1
-1
-1
-1
-1
-1
-1
-1
-1
-1
-1
-1
-1
-1
-1
-1
-1
-1
-1
-1
-1
-1
-1
-1
-1
-1
-1
-1
-1
-1
-1
-1
-1
-1
-1
-1
-1
-1
-1
-1
-1
-1
-1
-1
-1
-1
-1
-1
-1
-1
-1
-1
-1
-1
-1
-1
-1
-1
-1
-1
-1
-1
-1
-1
-1
-1
-1
-1
-1
-1
-1
-1
-1
-1
-1
-1
-1
-1
-1
-1
-1
-1
-1
-1
-1
-1
-1
-1
-1
-1
-1
-1
-1
-1
-1
-1
-1
-1
-1
-1
-1
-1
-1
-1
-1
-1
-1
-1
-1
-1
-1
-1
-1
-1
-1
-1
-1
-1
-1
-1
-1
-1
-1
-1
-1
-1
-1
-1
-1
-1
-1
-1
-1
-1
-1
-1
-1
-1
-1
-1
-1
-1
-1
-1
-1
-1
-1
-1
-1
-1
-1
-1
-1
-1
-1
-1
-1
-1
-1
-1
-1
-1
-1
-1
-1
-1
-1
-1
-1
-1
-1
-1
-1
-1
-1
-1
-1
-1
-1
-1
-1
-1
-1
-1
-1
-1
-1
-1
-1
-1
-1
-1
-1
-1
-1
-1
-1
-1
-1
-1
-1
-1
-1
-1
-1
-1
-1
-1
-1
-1
-1
-1
-1
-1
-1
-1
-1
-1
-1
-1
-1
-1
-1
-1
-1
-1
-1
-1
-1
-1
-1
-1
-1
-1
-1
-1
-1
-1
-1
-1
-1
-1
-1
-1
-1
-1
-1
-1
-1
-1
-1
-1
-1
-1
-1
-1
-1
-1
-1
-1
-1
-1
-1
-1
-1
-1
-1
-1
-1
-1
-1
-1
-1
-1
-1
-1
-1
-1
-1
-1
-1
-1
-1
-1
-1
-1
-1
-1
-1
-1
-1
-1
-1
-1
-1
-1
-1
-1
-1
-1
-1
-1
-1
-1
-1
-1
-1
-1
-1
-1
-1
-1
-1
-1
-1
-1
-1
-1
-1
-1
-1
-1
-1
-1
-1
-1
-1
-1
-1
-1
-1
-1
-1
-1
-1
-1
-1
-1
-1
-1
-1
-1
-1
-1
-1
-1
-1
-1
-1
-1
-1
-1
-1
-1
-1
-1
-1
-1
-1
-1
-1
-1
-1
-1
-1
-1
-1
-1
-1
-1
-1
-1
-1
-1
-1
-1
-1
-1
-1
-1
-1
-1
-1
-1
-1
-1
-1
-1
-1
-1
-1
-1
-1
-1
-1
-1
-1
-1
-1
-1
-1
-1
-1
-1
-1
-1
-1
-1
-1
-1
-1
-1
-1
-1
-1
-1
-1
-1
-1
-1
-1
-1
-1
-1
-1
-1
-1
-1
-1
-1
-1
-1
-1
-1
-1
-1
-1
-1
-1
-1
-1
-1
-1
-1
-1
-1
-1
-1
-1
-1
-1
-1
-1
-1
-1
-1
-1
-1
-1
-1
-1
-1
-1
-1
-1
-1
-1
-1
-1
-1
-1
-1
-1
-1
-1
-1
-1
-1
-1
-1
-1
-1
-1
-1
-1
-1
-1
-1
-1
-1
-1
-1
-1
-1
-1
-1
-1
-1
-1
-1
-1
-1
-1
-1
-1
-1
-1
-1
-1
-1
-1
-1
-1
-1
-1
-1
-1
-1
-1
-1
-1
-1
-1
-1
-1
-1
-1
-1
-1
-1
-1
-1
-1
-1
-1
-1
-1
-1
-1
-1
-1
-1
-1
-1
-1
-1
-1
-1
-1
-1
-1
-1
-1
-1
-1
-1
-1
-1
-1
-1
-1
-1
-1
-1
-1
-1
-1
-1
-1
-1
-1
-1
-1
-1
-1
-1
-1
-1
-1
-1
-1
-1
-1
-1
-1
-1
-1
-1
-1
-1
-1
-1
-1
-1
-1
-1
-1
-1
-1
-1
-1
-1
-1
-1
-1
-1
-1
-1
-1
-1
-1
-1
-1
-1
-1
-1
-1
-1
-1
-1
-1
-1
-1
-1
-1
-1
-1
-1
-1
-1
-1
-1
-1
-1
-1
-1
-1
-1
-1
-1
-1
-1
-1
-1
-1
-1
-1
-1
-1
-1
-1
-1
-1
-1
-1
-1
-1
-1
-1
-1
-1
-1
-1
-1
-1
-1
-1
-1
-1
-1
-1
-1
-1
-1
-1
-1
-1
-1
-1
-1
-1
-1
-1
-1
-1
-1
-1
-1
-1
-1
-1
-1
-1
-1
-1
-1
-1
-1
-1
-1
-1
-1
-1
-1
-1
-1
-1
-1
-1
-1
-1
-1
-1
-1
-1
-1
-1
-1
-1
-1
-1
-1
-1
-1
-1
-1
-1
-1
-1
-1
-1
-1
-1
-1
-1
-1
-1
-1
-1
-1
-1
-1
-1
-1
-1
-1
-1
-1
-1
-1
-1
-1
-1
-1
-1
-1
-1
-1
-1
-1
-1
-1
-1
-1
-1
-1
-1
-1
-1
-1
-1
-1
-1
-1
-1
-1
-1
-1
-1
-1
-1
-1
-1
-1
-1
-1
-1
-1
-1
-1
-1
-1
-1
-1
-1
-1
-1
-1
-1
-1
-1
-1
-1
-1
-1
-1
-1
-1
-1
-1
-1
-1
-1
-1
-1
-1
-1
-1
-1
-1
-1
-1
-1
-1
-1
-1
-1
-1
-1
-1
-1
-1
-1
-1
-1
-1
-1
-1
-1
-1
-1
-1
-1
-1
-1
-1
-1
-1
-1
-1
-1
-1
-1
-1
-1
-1
-1
-1
-1
-1
-1
-1
-1
-1
-1
-1
-1
-1
-1
-1
-1
-1
-1
-1
-1
-1
-1
-1
-1
-1
-1
-1
-1
-1
-1
-1
-1
-1
-1
-1
-1
-1
-1
-1
-1
-1
-1
-1
-1
-1
-1
-1
-1
-1
-1
-1
-1
-1
-1
-1
-1
-1
-1
-1
-1
-1
-1
-1
-1
-1
-1
-1
-1
-1
-1
-1
-1
-1
-1
-1
-1
-1
-1
-1
-1
-1
-1
-1
-1
-1
-1
-1
-1
-1
-1
-1
-1
-1
-1
-1
-1
-1
-1
-1
-1
-1
-1
-1
-1
-1
-1
-1
-1
-1
-1
-1
-1
-1
-1
-1
-1
-1
-1
-1
-1
-1
-1
-1
-1
-1
-1
-1
-1
-1
-1
-1
-1
-1
-1
-1
-1
-1
-1
-1
-1
-1
-1
-1
-1
-1
-1
-1
-1
-1
-1
-1
-1
-1
-1
-1
-1
-1
-1
-1
-1
-1
-1
-1
-1
-1
-1
-1
-1
-1
-1
-1
-1
-1
-1
-1
-1
-1
-1
-1
-1
-1
-1
-1
-1
-1
-1
-1
-1
-1
-1
-1
-1
-1
-1
-1
-1
-1
-1
-1
-1
-1
-1
-1
-1
-1
-1
-1
-1
-1
-1
-1
-1
-1
-1
-1
-1
-1
-1
-1
-1
-1
-1
-1
-1
-1
-1
-1
-1
-1
-1
-1
-1
-1
-1
-1
-1
-1
-1
-1
-1
-1
-1
-1
-1
-1
-1
-1
-1
-1
-1
-1
-1
-1
-1
-1
-1
-1
-1
-1
-1
-1
-1
-1
-1
-1
-1
-1
-1
-1
-1
-1
-1
-1
-1
-1
-1
-1
-1
-1
-1
-1
-1
-1
-1
-1
-1
-1
-1
-1
-1
-1
-1
-1
-1
-1
-1
-1
-1
-1
-1
-1
-1
-1
-1
-1
-1
-1
-1
-1
-1
-1
-1
-1
-1
-1
-1
-1
-1
-1
-1
-1
-1
-1
-1
-1
-1
-1
-1
-1
-1
-1
-1
-1
-1
-1
-1
-1
-1
-1
-1
-1
-1
-1
-1
-1
-1
-1
-1
-1
-1
-1
-1
-1
-1
-1
-1
-1
-1
-1
-1
-1
-1
-1
-1
-1
-1
-1
-1
-1
-1
-1
-1
-1
-1
-1
-1
-1
-1
-1
-1
-1
-1
-1
-1
-1
-1
-1
-1
-1
-1
-1
-1
-1
-1
-1
-1
-1
-1
-1
-1
-1
-1
-1
-1
-1
-1
-1
-1
-1
-1
-1
-1
-1
-1
-1
-1
-1
-1
-1
-1
-1
-1
-1
-1
-1
-1
-1
-1
-1
-1
-1
-1
-1
-1
-1
-1
-1
-1
-1
-1
-1
-1
-1
-1
-1
-1
-1
-1
-1
-1
-1
-1
-1
-1
-1
-1
-1
-1
-1
-1
-1
-1
-1
-1
-1
-1
-1
-1
-1
-1
-1
-1
-1
-1
-1
-1
-1
-1
-1
-1
-1
-1
-1
-1
-1
-1
-1
-1
-1
-1
-1
-1
-1
-1
-1
-1
-1
-1
-1
-1
-1
-1
-1
-1
-1
-1
-1
-1
-1
-1
-1
-1
-1
-1
-1
-1
-1
-1
-1
-1
-1
-1
-1
-1
-1
-1
-1
-1
-1
-1
-1
-1
-1
-1
-1
-1
-1
-1
-1
-1
-1
-1
-1
-1
-1
-1
-1
-1
-1
-1
-1
-1
-1
-1
-1
-1
-1
-1
-1
-1
-1
-1
-1
-1
-1
-1
-1
-1
-1
-1
-1
-1
-1
-1
-1
-1
-1
-1
-1
-1
-1
-1
-1
-1
-1
-1
-1
-1
-1
-1
-1
-1
-1
-1
-1
-1
-1
-1
-1
-1
-1
-1
-1
-1
-1
-1
-1
-1
-1
-1
-1
-1
-1
-1
-1
-1
-1
-1
-1
-1
-1
-1
-1
-1
-1
-1
-1
-1
-1
-1
-1
-1
-1
-1
-1
-1
-1
-1
-1
-1
-1
-1
-1
-1
-1
-1
-1
-1
-1
-1
-1
-1
-1
-1
-1
-1
-1
-1
-1
-1
-1
-1
-1
-1
-1
-1
-1
-1
-1
-1
-1
-1
-1
-1
-1
-1
-1
-1
-1
-1
-1
-1
-1
-1
-1
-1
-1
-1
-1
-1
-1
-1
-1
-1
-1
-1
-1
-1
-1
-1
-1
-1
-1
-1
-1
-1
-1
-1
-1
-1
-1
-1
-1
-1
-1
-1
-1
-1
-1
-1
-1
-1
-1
-1
-1
-1
-1
-1
-1
