# Supplementary material for: Diversity of spatiotemporal coding reveals specialized visual processing streams in the mouse cortex
Source: Nat Commun. 2022 Jun 6;13:3249. doi: 10.1038/s41467-022-29656-z (PMC9170684; doi:10.1038/s41467-022-29656-z)
Supplement: Supplementary file 7 — Source Data [file 41467_2022_29656_MOESM7_ESM.zip › source data/Figure S5F_V1.txt]

bwTF
NaN
4.76887828429858
NaN
NaN
NaN
NaN
5.76478259924311
NaN
NaN
5.36290059116851
NaN
NaN
2.32642107977849
NaN
4.30408224214895
NaN
NaN
3.71393739676695
NaN
NaN
NaN
NaN
NaN
NaN
NaN
2.67968959114854
NaN
NaN
NaN
NaN
NaN
2.34764272200025
NaN
NaN
NaN
NaN
NaN
NaN
NaN
NaN
4.05246676299864
NaN
2.98994261827622
NaN
4.32571644133511
NaN
NaN
2.02727819765233
NaN
NaN
NaN
NaN
1.58682987753033
2.60467246488337
4.08999914108742
2.48769069567067
NaN
2.32721646964899
NaN
NaN
NaN
4.21287453999543
NaN
NaN
2.77309308793703
NaN
4.54223038945668
NaN
NaN
NaN
NaN
NaN
NaN
NaN
NaN
3.96042307539264
2.10256030418176
4.09274072704679
NaN
3.32458780148421
4.69513801120285
NaN
NaN
NaN
NaN
5.06054215562745
NaN
4.47212812501935
NaN
NaN
NaN
NaN
NaN
2.66251664379607
2.63553780504937
NaN
2.13381804178487
NaN
NaN
4.64234787092681
NaN
NaN
NaN
NaN
NaN
NaN
NaN
NaN
NaN
2.85560556131055
NaN
NaN
4.86752096500822
4.06278702900443
NaN
4.10909713521719
1.893153040513
NaN
4.48977292455975
3.38396779244189
NaN
NaN
NaN
NaN
3.23819838992167
NaN
NaN
NaN
NaN
3.47064292884731
4.09101844471851
4.65069460832206
NaN
NaN
NaN
NaN
NaN
NaN
NaN
NaN
NaN
NaN
2.99138938653215
NaN
NaN
NaN
1.46559358249176
1.17750000009507
2.90962808494454
1.41598168897081
NaN
4.15916031950736
NaN
NaN
3.39169096574234
NaN
NaN
1.24553458469619
NaN
NaN
NaN
NaN
3.35921208590173
NaN
NaN
NaN
NaN
NaN
NaN
NaN
1.60609018680544
4.63766964437526
1.55005630445735
NaN
4.38283956011447
NaN
NaN
3.85963977933982
2.2559335531743
NaN
NaN
NaN
NaN
1.88948995078417
NaN
3.05623457529283
2.42229473101664
4.76327941018893
3.4368737471595
NaN
3.87690738938777
NaN
NaN
NaN
NaN
NaN
2.990019084876
NaN
NaN
2.17525981269237
3.14600197941549
NaN
1.78594148411602
NaN
NaN
NaN
NaN
NaN
4.16709892560868
4.43358750637409
NaN
2.94353225120817
NaN
NaN
NaN
NaN
NaN
NaN
4.9242395338142
3.6388260056101
4.23725930920641
NaN
NaN
NaN
NaN
4.45379841068976
NaN
NaN
NaN
1.55691384263789
NaN
NaN
NaN
NaN
4.24801128193895
NaN
4.2805849411333
1.17750000057065
NaN
3.6103090818196
1.17750000000005
NaN
NaN
NaN
2.24049598265481
NaN
NaN
NaN
2.22856160829314
NaN
NaN
NaN
NaN
NaN
NaN
NaN
NaN
NaN
NaN
4.13643678666177
NaN
5.39212428721948
NaN
NaN
NaN
2.78528235180947
4.34719943627009
NaN
NaN
NaN
NaN
4.35489727706697
2.26566539495926
NaN
NaN
NaN
2.86791347846885
NaN
NaN
2.82045270400639
2.74400294221881
5.05117409869076
NaN
NaN
NaN
NaN
NaN
NaN
NaN
NaN
NaN
1.95197756025053
NaN
NaN
NaN
1.77713560274424
NaN
NaN
NaN
NaN
3.86295693686629
NaN
1.47210152631549
NaN
3.19376167307139
NaN
NaN
NaN
NaN
NaN
NaN
3.43539682468475
4.61823014555652
1.24105406915095
NaN
NaN
NaN
NaN
NaN
NaN
NaN
NaN
NaN
NaN
NaN
NaN
NaN
NaN
NaN
NaN
NaN
NaN
2.635762423933
NaN
NaN
NaN
NaN
3.72796308824381
NaN
NaN
NaN
NaN
NaN
NaN
4.29024119984924
2.9641407996436
NaN
NaN
NaN
NaN
NaN
NaN
NaN
NaN
NaN
1.5098205147817
NaN
NaN
3.13479350200152
NaN
2.71347505970164
NaN
NaN
NaN
NaN
NaN
NaN
NaN
NaN
NaN
NaN
4.20242503796372
NaN
NaN
NaN
NaN
NaN
NaN
NaN
NaN
NaN
NaN
NaN
1.52569608148613
NaN
3.12879288477847
NaN
2.37878740116561
NaN
NaN
NaN
1.17750000000005
NaN
NaN
NaN
NaN
NaN
NaN
NaN
NaN
3.84168093266269
NaN
3.04143827020475
NaN
2.41617549202867
1.50020222878126
NaN
NaN
NaN
4.40784491063049
NaN
NaN
NaN
NaN
3.44407173587406
NaN
1.89006392967241
NaN
NaN
2.16291865394404
4.03504999706873
NaN
1.83323649767045
NaN
NaN
NaN
NaN
NaN
NaN
NaN
NaN
NaN
NaN
NaN
NaN
NaN
NaN
NaN
NaN
NaN
NaN
NaN
NaN
NaN
NaN
NaN
NaN
3.3284555209259
NaN
NaN
NaN
NaN
NaN
NaN
2.39825520655275
NaN
NaN
4.71387371114806
NaN
NaN
NaN
4.62886594738488
NaN
NaN
NaN
NaN
2.99709936389377
NaN
NaN
NaN
NaN
NaN
NaN
NaN
NaN
NaN
NaN
NaN
NaN
NaN
1.96595144900789
4.75729788660673
NaN
NaN
NaN
NaN
NaN
NaN
NaN
3.81704670551769
3.37146982805223
NaN
NaN
4.78021935403868
NaN
NaN
NaN
NaN
NaN
NaN
2.27355514700131
NaN
NaN
NaN
NaN
NaN
1.17769825538892
NaN
NaN
NaN
NaN
NaN
NaN
NaN
NaN
NaN
NaN
NaN
2.71355976686896
NaN
3.36997487534319
3.41108272077161
NaN
NaN
NaN
NaN
NaN
NaN
NaN
NaN
NaN
NaN
NaN
1.60295320628067
NaN
NaN
NaN
NaN
NaN
NaN
NaN
NaN
3.31191135897352
1.88434162774385
NaN
NaN
NaN
NaN
NaN
NaN
NaN
NaN
NaN
NaN
NaN
NaN
NaN
NaN
4.68626205058995
1.89518523112399
NaN
NaN
NaN
1.68775627298147
NaN
NaN
NaN
NaN
3.28605903553
NaN
NaN
NaN
2.73625003076395
NaN
NaN
NaN
NaN
NaN
NaN
NaN
NaN
3.96258797880669
NaN
2.99588245392608
NaN
5.05710180075439
NaN
NaN
NaN
NaN
NaN
NaN
NaN
NaN
NaN
NaN
NaN
NaN
NaN
NaN
NaN
NaN
NaN
NaN
NaN
NaN
NaN
NaN
4.13896440691187
NaN
NaN
NaN
NaN
NaN
NaN
NaN
NaN
NaN
NaN
3.39467535795976
NaN
3.35240999975448
NaN
NaN
1.58690194921043
NaN
NaN
3.42975200796054
NaN
NaN
NaN
NaN
1.17750004954122
NaN
NaN
NaN
NaN
NaN
NaN
NaN
NaN
NaN
NaN
NaN
4.14394435333416
NaN
NaN
NaN
NaN
NaN
3.16685924184049
NaN
NaN
2.23665319562676
NaN
NaN
NaN
NaN
NaN
NaN
NaN
3.27115805217186
NaN
NaN
NaN
NaN
NaN
NaN
NaN
NaN
NaN
NaN
NaN
NaN
NaN
NaN
NaN
NaN
NaN
2.38642212714661
3.6336052851897
NaN
NaN
1.42275944604341
NaN
NaN
NaN
NaN
NaN
NaN
NaN
NaN
NaN
NaN
NaN
NaN
NaN
NaN
NaN
NaN
NaN
NaN
NaN
NaN
NaN
NaN
NaN
NaN
NaN
NaN
NaN
1.69888313203477
NaN
NaN
NaN
NaN
NaN
NaN
NaN
4.33649024865689
NaN
NaN
NaN
1.4365677590085
NaN
NaN
NaN
NaN
NaN
1.734873568206
NaN
NaN
NaN
NaN
NaN
NaN
NaN
NaN
3.56545697623501
4.90068757946224
NaN
2.36280599146913
3.24572468270124
NaN
2.88738011366273
NaN
NaN
NaN
NaN
NaN
NaN
NaN
NaN
1.94658451970709
NaN
NaN
NaN
4.01313318752686
NaN
NaN
NaN
NaN
NaN
3.6455064305186
5.27296161418194
NaN
NaN
NaN
NaN
NaN
NaN
NaN
NaN
NaN
4.54930787515023
NaN
NaN
NaN
NaN
NaN
NaN
NaN
NaN
NaN
4.55746915549115
NaN
1.86258778938704
NaN
1.63500658329402
3.17652002401869
NaN
4.43111540377566
NaN
NaN
3.88629852046212
3.23692854692136
NaN
NaN
NaN
NaN
NaN
NaN
NaN
NaN
NaN
NaN
NaN
NaN
NaN
2.146539100195
NaN
NaN
3.17892110921899
NaN
NaN
NaN
NaN
NaN
NaN
NaN
NaN
NaN
NaN
NaN
NaN
NaN
NaN
NaN
NaN
NaN
4.37095466421925
NaN
1.17750000000005
NaN
NaN
NaN
NaN
2.75878947928204
NaN
NaN
4.21682378291704
4.07465839384447
NaN
NaN
1.95696524882647
1.23138807236104
1.17750000161008
NaN
NaN
3.49153846296464
2.81371777839656
NaN
NaN
2.66220463406805
1.17750000000005
3.12498625650178
1.26545833138715
NaN
NaN
NaN
NaN
NaN
NaN
1.93681722305331
NaN
3.95684584615104
NaN
NaN
NaN
1.1775000000001
NaN
NaN
2.34319362063033
NaN
4.29475292341008
3.73677679256893
NaN
1.29645833917726
NaN
1.46217775368445
NaN
5.29297382996876
NaN
NaN
1.96190070155592
3.48756399370511
2.13290999275145
4.33993556330205
3.78910732377312
NaN
NaN
3.18290868819358
3.64846368204694
3.25535075804988
NaN
NaN
3.99085894778423
NaN
NaN
NaN
NaN
NaN
2.47934161531131
1.17750662713182
NaN
1.17750009156432
NaN
1.26830177247774
2.74097529124632
NaN
NaN
NaN
NaN
4.75345907899814
1.17750000000005
NaN
NaN
NaN
NaN
NaN
NaN
NaN
2.98151719119789
NaN
NaN
NaN
2.97653697542454
NaN
3.36297733470087
NaN
NaN
1.17754297837533
NaN
NaN
NaN
NaN
NaN
3.04036211124179
NaN
NaN
3.93061058340629
NaN
5.25621187079505
NaN
NaN
NaN
NaN
NaN
NaN
NaN
4.14186330205823
3.81047030450138
NaN
NaN
NaN
NaN
NaN
NaN
2.49912637484628
NaN
NaN
NaN
NaN
NaN
NaN
3.62303640784377
2.80986484256074
2.57566510849474
NaN
NaN
NaN
1.78986524244227
NaN
NaN
NaN
NaN
NaN
NaN
2.39533203243426
NaN
NaN
NaN
NaN
NaN
NaN
NaN
4.51086834496689
NaN
NaN
1.17750000347724
NaN
3.82168439022525
NaN
1.17750000338378
NaN
NaN
3.72532819998795
NaN
NaN
NaN
NaN
NaN
NaN
NaN
3.36465717049743
NaN
2.62374569405952
2.77195468149728
NaN
1.28982674550997
NaN
3.07305139804878
2.92059734185819
NaN
NaN
3.0544139868248
1.1775000009485
NaN
4.40780456435686
NaN
NaN
NaN
1.79717796881204
1.21319879965213
1.35769851399841
NaN
NaN
NaN
NaN
4.88105124688725
NaN
NaN
1.64048664236981
NaN
4.35041386755473
NaN
NaN
2.75922388230382
NaN
3.43635128004644
NaN
NaN
2.02796644883189
NaN
NaN
3.23463780700404
4.79257966236054
NaN
NaN
NaN
NaN
NaN
NaN
3.99785557787642
NaN
1.82455824157218
NaN
2.29713450087128
NaN
NaN
NaN
1.6631978643063
NaN
NaN
1.80356861431424
3.8019782851201
NaN
NaN
NaN
NaN
1.41353637130876
NaN
NaN
2.0993060232798
4.15430879594034
1.17750000000901
NaN
5.07244171324016
NaN
NaN
NaN
3.16168230467692
2.76716222305275
NaN
NaN
2.87256729039019
NaN
NaN
NaN
NaN
NaN
NaN
4.48589201228974
NaN
NaN
2.86539743656617
NaN
NaN
NaN
NaN
NaN
NaN
NaN
NaN
NaN
NaN
NaN
NaN
3.53221003980241
NaN
3.08738594860159
NaN
NaN
1.4802865466257
1.74118843526118
NaN
NaN
4.38063700074284
2.80873634949052
NaN
NaN
NaN
NaN
NaN
NaN
NaN
NaN
3.16413420192532
NaN
NaN
NaN
NaN
NaN
NaN
3.35325776952765
NaN
NaN
NaN
NaN
NaN
NaN
NaN
2.07960896447912
NaN
1.99829113350677
NaN
NaN
1.17750000000005
1.57879120869736
NaN
NaN
NaN
NaN
NaN
3.23595741536393
NaN
3.70447605363584
NaN
3.5202105271254
1.21344419215526
NaN
NaN
2.97995364437507
NaN
3.42498107270019
1.72298711634162
NaN
NaN
NaN
3.29516950928904
NaN
NaN
NaN
NaN
NaN
NaN
NaN
NaN
NaN
NaN
NaN
NaN
NaN
NaN
NaN
NaN
3.51421681364634
NaN
NaN
NaN
1.18458395022742
NaN
4.64543956916836
NaN
NaN
NaN
NaN
NaN
2.68375881727766
NaN
NaN
5.01413614299338
NaN
NaN
NaN
5.17507944115133
NaN
3.56019655302233
NaN
3.77541995048368
2.01709511771378
NaN
NaN
3.32207386874485
NaN
NaN
NaN
NaN
3.22563638344791
NaN
4.59596945674002
NaN
NaN
NaN
NaN
NaN
NaN
NaN
NaN
NaN
2.71309841895629
NaN
NaN
2.79627772681189
NaN
NaN
NaN
3.32199653129443
NaN
NaN
NaN
NaN
NaN
NaN
NaN
NaN
3.38659868596831
NaN
NaN
NaN
NaN
NaN
NaN
NaN
NaN
NaN
NaN
5.04832806170093
1.30332204994592
NaN
1.29998713515485
NaN
NaN
3.42905574241351
NaN
1.90420114323953
NaN
NaN
NaN
5.24223019757072
NaN
NaN
NaN
NaN
NaN
NaN
NaN
NaN
NaN
NaN
2.97629784738895
NaN
NaN
NaN
NaN
NaN
NaN
NaN
NaN
NaN
NaN
4.38706766917366
NaN
1.70062070261792
3.47481913360197
NaN
NaN
1.3247385561615
NaN
NaN
1.31705411587877
NaN
NaN
1.9650958983471
NaN
NaN
3.93185065236567
NaN
NaN
3.39045988366903
4.67401578144175
3.53438979425199
NaN
NaN
NaN
NaN
NaN
NaN
NaN
NaN
NaN
NaN
NaN
NaN
NaN
NaN
NaN
NaN
4.01265394335909
NaN
NaN
NaN
NaN
NaN
NaN
NaN
NaN
NaN
4.01453811981538
NaN
3.4480117938732
NaN
NaN
4.53444797365287
1.17750000425033
NaN
NaN
5.11402469534892
NaN
NaN
NaN
3.76336501983121
2.31959193042371
2.10297936064635
2.81431870960882
NaN
NaN
NaN
NaN
NaN
NaN
1.96298822707192
NaN
NaN
NaN
NaN
1.76963212708736
NaN
1.52288756727895
NaN
NaN
NaN
NaN
NaN
1.99103933736132
3.59948471081791
NaN
NaN
5.26746949014513
NaN
2.40175993763898
3.84619753193557
NaN
3.00083843331575
NaN
2.4223601552754
NaN
NaN
NaN
NaN
NaN
1.57468452107784
NaN
1.55585048930285
NaN
NaN
NaN
NaN
NaN
NaN
NaN
NaN
NaN
NaN
3.304880109277
NaN
NaN
4.63112155365311
NaN
NaN
3.27232390421144
NaN
3.14586073369986
4.09399014862746
NaN
NaN
NaN
NaN
3.05440687855268
NaN
NaN
NaN
NaN
NaN
NaN
NaN
NaN
NaN
NaN
2.73810441893105
NaN
NaN
NaN
NaN
NaN
NaN
NaN
NaN
NaN
NaN
NaN
NaN
NaN
NaN
NaN
NaN
NaN
NaN
NaN
NaN
NaN
NaN
NaN
NaN
4.22214626577639
NaN
NaN
1.76845756005936
NaN
NaN
2.74474552774083
NaN
NaN
1.82341381557235
NaN
3.33244880452608
NaN
NaN
2.41265775750203
NaN
NaN
NaN
NaN
1.70303074816815
NaN
NaN
NaN
NaN
3.94990513556612
NaN
NaN
NaN
2.81292010081738
NaN
NaN
NaN
NaN
NaN
NaN
3.93778577215434
NaN
5.37277667810838
3.64706783141887
NaN
NaN
NaN
NaN
2.92623014066087
NaN
3.03338025699999
NaN
4.75536480640328
NaN
NaN
NaN
NaN
3.36004099860363
NaN
NaN
NaN
3.07755265592898
NaN
NaN
NaN
NaN
NaN
NaN
NaN
NaN
NaN
NaN
NaN
1.91928303513424
NaN
NaN
NaN
4.17644153458833
NaN
NaN
4.58431716359947
NaN
NaN
NaN
NaN
NaN
NaN
NaN
3.06840945871433
NaN
3.63550557250513
NaN
NaN
2.38008032725503
5.05716136151397
NaN
3.57905074398385
NaN
NaN
NaN
NaN
NaN
NaN
1.25912263274287
NaN
1.35288878800795
NaN
NaN
NaN
NaN
NaN
NaN
NaN
NaN
NaN
NaN
1.40484534432439
1.59686566133557
NaN
NaN
NaN
NaN
NaN
NaN
NaN
NaN
1.54128857157695
NaN
NaN
NaN
NaN
2.90056545230194
3.21097117405079
NaN
2.97973615849931
1.45843007766838
NaN
NaN
NaN
NaN
NaN
NaN
NaN
NaN
NaN
NaN
NaN
2.17743462516813
NaN
NaN
NaN
NaN
NaN
3.48746262858912
NaN
NaN
NaN
NaN
NaN
3.78226153959133
NaN
NaN
2.50954509313487
NaN
NaN
3.25895449998213
4.64891503590762
NaN
3.26408690472577
NaN
NaN
NaN
NaN
2.39857743212511
NaN
NaN
NaN
NaN
NaN
NaN
1.56665245605791
NaN
NaN
NaN
1.49246519080692
NaN
NaN
NaN
2.37220095067636
NaN
NaN
NaN
1.93362183786529
2.05678082486129
NaN
NaN
NaN
3.34090415396573
NaN
NaN
NaN
3.17039328846049
NaN
NaN
NaN
NaN
NaN
NaN
NaN
1.73198758345189
NaN
NaN
NaN
NaN
NaN
2.57023042017686
NaN
1.69846071733762
NaN
1.36362991805141
NaN
NaN
NaN
NaN
3.06598284762034
NaN
NaN
NaN
NaN
NaN
NaN
NaN
NaN
2.27745595743435
NaN
NaN
NaN
NaN
NaN
NaN
NaN
3.48049538984031
NaN
NaN
NaN
NaN
NaN
NaN
NaN
NaN
NaN
NaN
NaN
NaN
NaN
2.00135440489299
NaN
NaN
NaN
NaN
NaN
NaN
NaN
NaN
NaN
3.2159203726596
3.53258682570623
NaN
NaN
3.5637914302848
NaN
NaN
NaN
NaN
NaN
NaN
NaN
NaN
NaN
1.17750001411677
NaN
NaN
3.40895668706705
NaN
NaN
NaN
NaN
3.11297280542775
1.52487501247577
NaN
3.9219030418068
NaN
NaN
NaN
3.40189207606802
3.28615883266288
NaN
3.32909173408205
NaN
NaN
NaN
NaN
NaN
NaN
NaN
NaN
NaN
NaN
NaN
NaN
3.59419358079867
NaN
NaN
1.83785944423159
NaN
NaN
NaN
NaN
NaN
NaN
NaN
1.33875589366041
NaN
4.15716534294854
NaN
NaN
NaN
NaN
NaN
NaN
NaN
NaN
NaN
NaN
NaN
NaN
NaN
NaN
NaN
NaN
3.43723283232795
NaN
NaN
NaN
NaN
NaN
NaN
NaN
NaN
NaN
NaN
NaN
NaN
NaN
NaN
1.95257225555635
NaN
NaN
1.54207032747785
NaN
NaN
3.34770863232129
NaN
NaN
2.09160688501537
NaN
NaN
NaN
NaN
NaN
1.45568278945415
NaN
NaN
NaN
2.09007347105867
NaN
3.44097273876167
NaN
1.47166093325243
NaN
NaN
2.14723237802761
NaN
NaN
1.81356887203457
NaN
NaN
NaN
NaN
NaN
NaN
NaN
NaN
NaN
1.51669760940598
NaN
2.73527313702979
2.38218370164112
NaN
3.27568286199302
2.55094805007318
NaN
NaN
NaN
3.49800569997055
NaN
NaN
NaN
2.0198394074611
NaN
NaN
NaN
NaN
NaN
3.12232342590881
NaN
NaN
NaN
NaN
NaN
NaN
1.19642299473151
NaN
NaN
NaN
NaN
NaN
NaN
NaN
NaN
NaN
NaN
NaN
NaN
NaN
NaN
NaN
NaN
NaN
NaN
NaN
NaN
NaN
NaN
NaN
NaN
NaN
NaN
NaN
NaN
NaN
NaN
NaN
NaN
NaN
NaN
NaN
NaN
NaN
NaN
NaN
NaN
NaN
NaN
1.17750012120245
1.17750000070956
NaN
3.6067489262417
NaN
NaN
NaN
NaN
NaN
NaN
3.04534751600938
3.82402270346381
NaN
NaN
NaN
NaN
1.18916805253998
NaN
NaN
NaN
NaN
NaN
NaN
NaN
NaN
NaN
NaN
2.27243849828289
NaN
NaN
NaN
1.91947196243852
NaN
NaN
4.29595159257449
NaN
4.33787331604531
NaN
NaN
NaN
2.35365249040287
NaN
NaN
NaN
NaN
NaN
NaN
1.93932498530336
NaN
4.3369510058537
NaN
NaN
1.67859066771742
NaN
1.98299818265375
3.03971337041089
NaN
NaN
1.69782003125257
2.16486518366004
1.58750282047663
NaN
NaN
NaN
1.17750001000733
NaN
4.58808670987722
NaN
NaN
2.37443000303101
1.94525025120373
NaN
NaN
4.43781465000989
NaN
4.87255848743163
NaN
2.04930150840208
2.21748639490145
NaN
1.21968594532508
1.53017412559928
NaN
3.22326603437741
NaN
1.17763796859972
4.18051032565685
1.38825231539491
1.25465895411727
1.90492971106261
3.97377565928669
1.3263660224268
2.6823941386635
NaN
3.11247182669491
NaN
NaN
1.21779276657531
3.97685861375207
NaN
NaN
2.15581662515457
NaN
4.09224321232533
NaN
NaN
NaN
NaN
NaN
NaN
NaN
1.17778011366549
1.9291532962842
2.59426033973802
NaN
NaN
1.17750000000005
NaN
4.50850993275295
NaN
4.14532303998774
3.57952128643883
1.7218038909359
2.44614404441911
NaN
NaN
1.27802496168076
NaN
NaN
NaN
NaN
NaN
NaN
NaN
1.73297354778082
NaN
NaN
NaN
1.8931228506821
2.15770912832399
NaN
NaN
NaN
NaN
NaN
NaN
NaN
2.93572050105021
NaN
2.70334869978064
NaN
1.87937571552599
NaN
NaN
NaN
1.56547003991612
4.02723351452403
NaN
NaN
NaN
NaN
NaN
1.85080091242309
NaN
NaN
NaN
1.17750000000005
3.30088113381715
2.62051183635599
NaN
2.12504613410316
NaN
2.85577451951077
NaN
NaN
2.80258594377205
1.17750003688577
NaN
2.07686090999876
NaN
2.08070228190251
NaN
NaN
NaN
NaN
NaN
NaN
NaN
NaN
NaN
NaN
NaN
NaN
NaN
NaN
NaN
NaN
1.17750000000005
NaN
NaN
NaN
NaN
NaN
NaN
3.01319762487681
NaN
NaN
NaN
NaN
NaN
NaN
NaN
1.98172728917548
2.56472855827888
1.90327021425238
NaN
NaN
NaN
1.55641542603901
NaN
NaN
NaN
NaN
NaN
1.70741547512436
NaN
4.2390714128207
NaN
NaN
NaN
NaN
NaN
NaN
NaN
NaN
NaN
2.18177825764419
NaN
NaN
NaN
2.64614656911714
NaN
1.46072160830725
NaN
NaN
NaN
NaN
NaN
3.02318516893384
NaN
2.19618270865787
3.3034309466455
NaN
NaN
NaN
NaN
NaN
NaN
NaN
NaN
NaN
NaN
NaN
NaN
NaN
NaN
3.04622161493762
NaN
NaN
NaN
NaN
NaN
NaN
NaN
NaN
NaN
NaN
NaN
NaN
NaN
NaN
NaN
1.51518008795481
NaN
NaN
2.98236432875452
NaN
NaN
NaN
NaN
NaN
NaN
NaN
3.48968553964093
NaN
2.4860879194535
NaN
NaN
NaN
NaN
NaN
NaN
2.48165060742001
NaN
NaN
NaN
NaN
2.99554324988001
NaN
4.17060655912982
1.92250534613845
NaN
NaN
NaN
NaN
NaN
NaN
NaN
NaN
NaN
NaN
NaN
1.56746074213338
NaN
2.31959373860721
NaN
NaN
4.85378995349888
NaN
NaN
NaN
NaN
NaN
NaN
1.62659727285303
NaN
NaN
NaN
NaN
NaN
1.50554906152022
NaN
NaN
NaN
1.41526044347481
3.92823363398483
NaN
NaN
NaN
2.07094352928694
NaN
NaN
NaN
NaN
2.14519480439191
NaN
NaN
NaN
NaN
NaN
NaN
1.71522091167829
4.23626120619707
NaN
4.04044018594968
NaN
NaN
NaN
NaN
NaN
1.45000872265252
4.33724973007835
NaN
NaN
NaN
NaN
NaN
NaN
NaN
NaN
2.20131956155164
3.63582584703152
1.82566375358038
3.75894432005002
3.17769412821034
NaN
NaN
1.93962096136796
2.9053583705202
2.37769323594843
4.41347388746703
1.63700162665908
NaN
NaN
1.37066652785432
1.9249163586814
NaN
NaN
NaN
2.38343273838376
NaN
NaN
NaN
NaN
NaN
NaN
2.33113585195451
NaN
NaN
NaN
1.81320802777477
3.71585660724428
NaN
5.04446800960346
NaN
NaN
NaN
NaN
NaN
NaN
NaN
NaN
1.37407238652184
NaN
NaN
NaN
3.47044315159121
NaN
NaN
NaN
NaN
NaN
NaN
NaN
1.49234358374899
NaN
NaN
NaN
1.491219504227
NaN
3.98475008920679
NaN
2.33310391642444
NaN
NaN
NaN
NaN
NaN
NaN
3.73366199313518
NaN
NaN
NaN
NaN
NaN
NaN
NaN
NaN
3.72961401611565
NaN
NaN
NaN
2.19222029409002
1.94890631295788
2.48903893299773
NaN
NaN
NaN
NaN
NaN
NaN
1.65725113641351
NaN
NaN
NaN
NaN
NaN
1.23116795999647
NaN
2.01546033667028
NaN
1.5361504612107
NaN
NaN
NaN
NaN
NaN
4.58848800446158
1.67925306111694
NaN
4.98085102792492
NaN
NaN
NaN
1.22794314539753
3.82151926143695
1.63939198952308
NaN
NaN
NaN
1.17750000000005
4.59026988115984
4.06708420303013
NaN
1.32754722061138
1.69011475520025
2.52223128995381
NaN
NaN
NaN
2.44939424069155
4.92689759460102
1.71220172805334
1.4239049435461
4.81179227531655
2.57270249741203
NaN
3.44472374720663
2.77550605669235
NaN
NaN
NaN
1.95125912381039
3.31775712587947
NaN
NaN
1.43356279754294
3.66161986122633
NaN
NaN
2.49393232975067
NaN
NaN
NaN
3.17246286551957
NaN
NaN
NaN
1.51272647876091
NaN
1.6538877582877
1.65629482057565
NaN
NaN
1.54324386482721
1.5603229895281
NaN
NaN
4.06311401935099
5.06940179747969
1.23335581735572
1.95250848769608
1.1775000000578
1.70827420863455
NaN
NaN
4.34250273702773
1.17750000000588
NaN
NaN
1.79947750643242
NaN
NaN
NaN
NaN
1.85798326281016
3.96444215364355
2.5735314411057
NaN
NaN
1.17750000007886
NaN
NaN
NaN
NaN
NaN
4.28477266116272
NaN
2.96083721471465
1.34734165248692
NaN
NaN
NaN
NaN
NaN
NaN
1.50098624650309
NaN
3.61020636126369
NaN
1.17750056774337
1.40185165717644
2.37593531579904
NaN
3.93634659729433
NaN
NaN
NaN
NaN
NaN
3.89090200528555
1.75953542332586
3.38305099791989
NaN
3.70388989187643
2.5641820024627
4.14163894434311
NaN
NaN
NaN
NaN
2.90287265647467
NaN
NaN
NaN
NaN
2.73902109725477
4.26428485336645
3.89176001130311
3.72863188028722
5.13492076725988
NaN
1.27920251109867
NaN
3.22697221134301
NaN
NaN
NaN
4.52039393348335
3.99019960936054
NaN
4.33520573498851
2.19624823642125
NaN
NaN
2.29881161164981
NaN
NaN
NaN
NaN
3.39535639286772
NaN
3.1950528260855
5.08388485495291
4.60799385024417
NaN
NaN
2.3386022032939
1.17750139891405
NaN
1.1775008612348
NaN
NaN
1.17750000000373
NaN
1.4372398817331
NaN
NaN
NaN
NaN
3.62346228051138
NaN
1.17986029583328
3.73017452196556
1.17750000001411
NaN
1.75803290786825
2.07129003032838
NaN
4.56880927377361
4.02804161482516
3.8445490267741
NaN
NaN
NaN
4.18947439907597
NaN
NaN
NaN
NaN
NaN
NaN
NaN
4.53616408071175
NaN
NaN
NaN
1.40188301017499
4.75791903480047
NaN
2.82807129677271
NaN
NaN
NaN
5.05765429786885
1.18603472977076
2.47250224366703
NaN
NaN
NaN
5.08175476900522
NaN
NaN
NaN
NaN
NaN
1.64515019595539
NaN
NaN
NaN
3.56832481452377
NaN
NaN
NaN
NaN
NaN
NaN
NaN
NaN
NaN
NaN
NaN
3.34393792004076
NaN
NaN
NaN
NaN
2.07936285372154
NaN
NaN
NaN
NaN
NaN
NaN
NaN
NaN
NaN
NaN
NaN
NaN
NaN
1.22204047556587
NaN
NaN
NaN
3.83918917635277
NaN
NaN
4.72787660717951
NaN
NaN
2.14042324585169
NaN
4.20799089571195
NaN
NaN
NaN
NaN
NaN
NaN
NaN
2.37989238190414
NaN
NaN
NaN
3.19589197406153
NaN
NaN
4.02682870016829
3.85579940385771
4.73544929181734
3.2591451605499
3.87162739021002
NaN
NaN
NaN
NaN
NaN
NaN
4.56861511350401
4.99297515452584
NaN
NaN
4.65424564362723
4.34226294351901
NaN
NaN
NaN
1.18004467162571
4.62364347740274
NaN
NaN
NaN
NaN
2.5761808926912
3.07964422524849
2.92407146820749
NaN
4.95581671876221
NaN
NaN
NaN
2.06218429871346
2.61103819093956
NaN
NaN
NaN
NaN
2.81291688182922
NaN
NaN
4.31210401230198
NaN
NaN
3.08688137913879
NaN
NaN
5.04285389651963
NaN
NaN
5.08375587965154
4.53647987566195
NaN
NaN
NaN
NaN
NaN
4.15289635624118
3.05536156102307
NaN
2.09227518908554
NaN
2.13401814868455
NaN
NaN
2.75931640635834
NaN
3.31180481122433
NaN
NaN
NaN
1.4154571381075
NaN
NaN
2.81865482759687
NaN
NaN
NaN
NaN
NaN
NaN
NaN
2.59003694622576
3.8119057556867
NaN
2.49815524606031
NaN
5.13345302628203
NaN
3.08596090303211
NaN
NaN
NaN
NaN
NaN
1.17750000000005
NaN
NaN
NaN
2.37038892018262
2.89520665246991
NaN
NaN
NaN
NaN
NaN
NaN
4.52376590537094
1.22613297657466
3.31375658556251
NaN
NaN
NaN
3.57256449220947
NaN
4.54880857719286
NaN
NaN
NaN
NaN
NaN
NaN
NaN
NaN
4.34557136429895
NaN
NaN
NaN
NaN
NaN
1.99986275967759
4.56657299252092
NaN
NaN
2.0976390927361
NaN
NaN
NaN
4.6046396445059
NaN
4.58166938401673
2.90635727424124
NaN
2.89949670828027
NaN
3.84612191514373
NaN
NaN
NaN
NaN
2.20074139566817
NaN
NaN
4.5887544204682
4.30271720915064
NaN
NaN
4.62805002717335
NaN
NaN
NaN
NaN
NaN
NaN
4.58231793049365
5.33636046637751
NaN
NaN
3.78304482768919
NaN
NaN
NaN
NaN
NaN
NaN
NaN
NaN
NaN
NaN
NaN
3.05492186989263
NaN
NaN
NaN
NaN
NaN
NaN
NaN
NaN
NaN
NaN
NaN
NaN
3.75910060931656
NaN
NaN
NaN
NaN
NaN
NaN
NaN
NaN
NaN
NaN
4.38243068006336
4.70656664109751
NaN
NaN
NaN
NaN
NaN
3.67292569453184
2.28834846614741
NaN
3.61455931592505
1.7766015796272
NaN
NaN
NaN
NaN
NaN
NaN
NaN
3.20564812834066
4.08607144603512
NaN
NaN
4.31937445030042
NaN
2.193426558774
NaN
5.12132857278741
2.70045284422363
NaN
4.07509578476676
1.17750000048314
NaN
NaN
NaN
NaN
NaN
NaN
NaN
1.44534150700758
NaN
2.36228615295447
NaN
4.24238810171529
NaN
NaN
NaN
NaN
1.17750000000005
NaN
NaN
NaN
4.43827071279709
NaN
4.13236340796365
2.92440797735911
NaN
NaN
NaN
NaN
2.5510806400343
NaN
NaN
1.68231538970812
NaN
NaN
NaN
NaN
NaN
2.77464031269676
NaN
1.22682188460268
NaN
NaN
NaN
NaN
NaN
NaN
4.14758098318027
NaN
1.55902729535617
NaN
3.52126670248695
NaN
NaN
1.73957141162437
2.52819575685398
NaN
NaN
NaN
NaN
NaN
NaN
NaN
NaN
NaN
NaN
NaN
NaN
NaN
NaN
NaN
NaN
4.99539576971685
NaN
NaN
NaN
NaN
NaN
NaN
NaN
NaN
NaN
4.30598212897336
NaN
NaN
NaN
1.35446417634686
NaN
NaN
NaN
NaN
NaN
NaN
NaN
2.18218452352025
2.58567731903621
NaN
NaN
NaN
NaN
NaN
NaN
NaN
NaN
NaN
2.35692364186988
NaN
NaN
4.30582864498995
1.52863658507052
NaN
NaN
NaN
NaN
NaN
NaN
NaN
1.40245108835102
1.44073775128407
1.97568252218367
NaN
NaN
1.17750000000005
NaN
NaN
2.38930651258558
NaN
NaN
3.29568214800582
NaN
NaN
NaN
NaN
NaN
NaN
NaN
NaN
2.34450979877243
NaN
3.22867878476589
NaN
NaN
NaN
NaN
NaN
NaN
NaN
2.83031935201468
NaN
5.16408859462418
NaN
NaN
1.31246451206532
NaN
NaN
NaN
NaN
2.17468679022958
NaN
NaN
NaN
NaN
NaN
NaN
NaN
NaN
NaN
NaN
NaN
NaN
NaN
NaN
NaN
NaN
NaN
NaN
1.17750000000005
NaN
NaN
NaN
1.787758059691
NaN
NaN
NaN
NaN
NaN
NaN
NaN
NaN
NaN
NaN
NaN
NaN
NaN
NaN
1.61826991255404
NaN
NaN
NaN
NaN
NaN
NaN
NaN
NaN
4.61372127183475
NaN
NaN
NaN
NaN
NaN
2.43103470753787
NaN
NaN
NaN
NaN
NaN
3.00593032692423
NaN
NaN
2.89466223286396
1.71341402101645
1.68571969259656
NaN
NaN
NaN
NaN
3.20468429946852
NaN
NaN
3.35665964193529
NaN
NaN
NaN
NaN
NaN
2.43423923458906
NaN
1.36295721446464
NaN
NaN
NaN
NaN
NaN
NaN
NaN
NaN
NaN
NaN
NaN
NaN
NaN
NaN
3.2850516044824
NaN
3.64820699711712
NaN
NaN
NaN
NaN
NaN
2.93627933492208
3.21704912602139
NaN
NaN
NaN
1.23186497264884
3.02282970797961
NaN
NaN
1.34802058188719
NaN
NaN
2.53953689052602
NaN
NaN
NaN
NaN
NaN
NaN
NaN
1.30440024687534
NaN
NaN
NaN
NaN
NaN
NaN
NaN
NaN
NaN
NaN
2.01101965485219
NaN
NaN
NaN
1.55486418544566
NaN
NaN
NaN
NaN
NaN
4.62599933795338
NaN
NaN
NaN
NaN
NaN
NaN
1.8051326579353
NaN
NaN
NaN
1.67366186572359
NaN
NaN
NaN
3.66998828750371
NaN
NaN
NaN
NaN
NaN
NaN
NaN
NaN
NaN
NaN
NaN
NaN
NaN
NaN
NaN
3.49961590785239
NaN
NaN
NaN
NaN
NaN
NaN
NaN
1.75633717306884
NaN
NaN
NaN
NaN
NaN
NaN
NaN
NaN
NaN
NaN
NaN
NaN
NaN
NaN
NaN
NaN
NaN
NaN
1.79719107691531
NaN
NaN
NaN
NaN
NaN
NaN
NaN
NaN
1.53805031970601
NaN
NaN
NaN
NaN
NaN
NaN
1.83488277628137
NaN
NaN
NaN
NaN
NaN
NaN
NaN
NaN
NaN
NaN
NaN
NaN
NaN
4.33758217568779
NaN
NaN
NaN
NaN
NaN
NaN
NaN
NaN
NaN
NaN
2.49754724993099
NaN
NaN
NaN
2.70177569569782
NaN
NaN
NaN
NaN
NaN
NaN
NaN
NaN
1.17750001353599
NaN
3.46410915558121
NaN
NaN
NaN
4.39331806850565
NaN
NaN
NaN
3.6982895119906
NaN
NaN
NaN
NaN
3.30586996225292
2.88335690264632
NaN
NaN
NaN
1.81413502000228
NaN
NaN
2.20027790792037
NaN
NaN
4.60935687093252
NaN
NaN
NaN
NaN
1.17750110835518
3.13170234786377
NaN
NaN
1.17750178424711
NaN
NaN
NaN
NaN
3.93572745834461
NaN
NaN
NaN
NaN
NaN
NaN
4.67469344494087
NaN
NaN
NaN
1.17750101835773
NaN
1.1775000780483
NaN
3.22302966483274
1.82503945399471
NaN
1.18451014649699
2.25503498071976
4.02731827547237
NaN
NaN
4.09854489451843
NaN
2.7997532106116
NaN
3.81722860641095
NaN
1.27170032431253
NaN
NaN
3.77831254661018
3.78655645733499
1.65801219963149
NaN
NaN
3.6683773523223
2.94617676906465
4.80647150903268
NaN
NaN
NaN
NaN
NaN
3.15601732139557
NaN
NaN
NaN
NaN
3.5726681212079
NaN
3.57382842294235
NaN
NaN
1.46422136349692
NaN
NaN
NaN
1.17750000007174
NaN
5.12770551212068
NaN
1.20252163085513
1.17750053651595
2.34783468792986
NaN
1.81403155505857
1.69011675428002
4.37900427550371
NaN
NaN
NaN
NaN
NaN
NaN
4.61051761559801
4.34776772352444
1.17750000000311
NaN
1.85318116598823
1.17750000016481
4.11944004466916
NaN
NaN
NaN
3.64578794628609
1.17750000000005
NaN
NaN
NaN
2.92379753149581
NaN
NaN
NaN
NaN
NaN
NaN
1.4163205379578
NaN
NaN
3.18128094930999
NaN
NaN
NaN
NaN
4.79933841072439
1.38492502091582
2.37914192974423
NaN
NaN
NaN
NaN
NaN
NaN
NaN
1.22810775378037
2.56418999237704
NaN
3.42284614001585
2.54446357207195
NaN
4.37928497981732
3.71490147794402
1.94117463536704
NaN
2.53140775779293
3.31744702784438
NaN
NaN
NaN
NaN
NaN
NaN
NaN
NaN
3.11441071364435
NaN
NaN
3.54697542176663
NaN
NaN
NaN
NaN
NaN
NaN
1.345753910145
2.55364487145976
3.25514851993012
NaN
NaN
NaN
NaN
2.49463708173419
NaN
4.00446404239304
3.60687164580919
NaN
1.93847200735768
4.04467376991851
3.26404664337531
4.58127875662388
3.15145108141241
4.18062603741279
NaN
2.35288484968741
NaN
NaN
3.54610954153574
NaN
NaN
4.80315616598412
1.17750025083434
3.32410512737749
1.17750000000005
NaN
NaN
4.39487794826768
NaN
NaN
4.21378106479616
NaN
NaN
NaN
3.42928958995205
1.49473160676414
2.0532369548518
NaN
1.71173883700792
NaN
NaN
NaN
NaN
NaN
NaN
NaN
NaN
NaN
NaN
4.30519570021848
NaN
NaN
NaN
1.63039042115729
NaN
NaN
NaN
2.3284200617336
NaN
NaN
5.1783723709641
3.72930145160736
NaN
NaN
NaN
NaN
NaN
NaN
NaN
3.99720475719338
NaN
NaN
NaN
1.98781711733388
NaN
NaN
2.16327624538342
NaN
3.37960764243094
NaN
3.39266657838972
NaN
NaN
NaN
1.68631842146824
NaN
NaN
2.78326207469734
NaN
NaN
NaN
1.82964681820865
NaN
NaN
1.7298072948471
NaN
NaN
NaN
NaN
5.41467311502908
3.52526282690971
NaN
1.45524370462525
NaN
NaN
1.88645500755772
NaN
3.14278240807955
4.94906705428667
NaN
NaN
NaN
3.39815307240037
2.57746846546741
1.59602531627361
1.17750000000005
2.53064962616471
NaN
1.67577329701357
NaN
3.71098105090832
3.24107545415409
3.32828771177775
NaN
2.17078332681809
NaN
NaN
4.96433001185105
1.37821175996253
3.61960488124793
NaN
NaN
1.56815939594541
4.0417768544349
NaN
NaN
NaN
NaN
NaN
NaN
2.50283690540797
4.09786143019099
NaN
3.05807158407828
NaN
4.25856596136518
2.3641581655941
NaN
NaN
NaN
NaN
4.17522050902787
NaN
4.50654555689218
NaN
3.58875791139477
2.34655252727156
NaN
NaN
3.29827680265487
2.10430114058345
2.1216252171235
1.40584434452819
1.47910282155695
NaN
NaN
2.38635533327689
1.42614740419349
NaN
NaN
1.28630916848634
NaN
3.64129237256288
NaN
NaN
NaN
NaN
NaN
2.81674853796482
NaN
2.35418793483107
NaN
NaN
NaN
NaN
NaN
NaN
NaN
NaN
NaN
NaN
NaN
3.03570550230814
NaN
1.72252556706467
2.94377679852566
NaN
NaN
NaN
3.47556268918087
NaN
NaN
2.28665059426915
3.46291331292594
NaN
2.79912995131637
NaN
4.74927094126075
NaN
NaN
NaN
NaN
1.17750013362787
NaN
NaN
NaN
NaN
NaN
NaN
3.64028895646977
2.54681327914294
NaN
NaN
NaN
1.17750000015739
NaN
3.98597050279181
NaN
NaN
NaN
NaN
NaN
NaN
NaN
NaN
3.41115644143544
NaN
NaN
3.68649278473212
NaN
NaN
NaN
3.7800608892062
NaN
NaN
NaN
NaN
3.54343740283655
NaN
NaN
NaN
3.01121943661616
3.34272012952412
NaN
NaN
NaN
3.86535091852208
NaN
NaN
1.30072178351665
3.6962728413718
NaN
NaN
NaN
NaN
NaN
4.72426273673008
4.89539364682963
NaN
NaN
NaN
NaN
4.38499853023451
NaN
3.68530142805822
1.35005559792736
3.49618669195273
2.91539419858821
3.85479096964767
NaN
3.22806764784148
3.86881865426929
2.39921476089651
NaN
1.17750186622883
4.04949739826221
3.78652512968837
NaN
NaN
3.74966480828046
NaN
NaN
2.25364544364766
NaN
NaN
NaN
3.40162734920914
2.54496459978299
NaN
3.30114875803405
2.09235520391669
2.79821531077146
3.83929218239349
2.50809965040022
NaN
3.20445034595813
4.27791911814061
NaN
NaN
2.68442503151211
5.06102460466592
4.43774082857802
4.25696618505973
NaN
NaN
3.23273977697872
NaN
NaN
NaN
NaN
NaN
NaN
3.85830778036035
3.15999573755433
4.48539469023228
4.23016798510753
2.01756287857232
NaN
NaN
NaN
3.00372894312278
NaN
2.80567852269246
3.25129465402232
NaN
NaN
NaN
NaN
NaN
NaN
NaN
NaN
NaN
1.67425557452274
4.36669346737122
4.18677178214816
3.54895896043349
NaN
NaN
2.80914241532674
NaN
3.56052996939922
4.43588512934877
NaN
NaN
4.68367314379839
NaN
NaN
NaN
NaN
NaN
NaN
NaN
NaN
NaN
NaN
NaN
3.1518725683877
NaN
NaN
NaN
NaN
3.01183876763712
NaN
NaN
NaN
2.47801274434224
NaN
NaN
NaN
2.21770808866294
NaN
NaN
NaN
1.51468938709172
NaN
NaN
NaN
NaN
NaN
NaN
3.04554548796726
NaN
NaN
4.9782511056843
NaN
NaN
NaN
NaN
NaN
NaN
NaN
NaN
NaN
NaN
NaN
2.59322276799276
NaN
NaN
NaN
NaN
NaN
NaN
NaN
NaN
NaN
NaN
1.58098356252155
NaN
NaN
3.35797793175895
NaN
NaN
NaN
NaN
2.55473926750842
2.81954907621948
NaN
NaN
NaN
3.18224981321408
NaN
NaN
NaN
NaN
NaN
NaN
NaN
NaN
NaN
NaN
NaN
2.59500183317058
NaN
NaN
NaN
3.18646429180826
NaN
2.28641932296612
NaN
NaN
3.83514624726786
3.2533619532086
NaN
NaN
NaN
NaN
NaN
NaN
NaN
NaN
NaN
NaN
NaN
NaN
4.40903743745035
NaN
NaN
2.43489865760602
4.62250817980691
3.94478398768774
3.62494578949743
NaN
NaN
NaN
NaN
NaN
NaN
NaN
3.94983368502101
NaN
NaN
NaN
NaN
NaN
NaN
NaN
NaN
NaN
1.33854791333663
NaN
3.00323360260731
NaN
NaN
5.00726279842269
3.21318212566395
NaN
3.37247489888374
2.55663004664148
NaN
NaN
NaN
NaN
4.21890657211152
3.22360124226417
NaN
NaN
NaN
NaN
NaN
NaN
NaN
NaN
3.44464378985959
NaN
2.68651475175831
NaN
NaN
NaN
NaN
NaN
NaN
3.54844932997862
NaN
NaN
NaN
3.58663199479111
3.50381919433934
NaN
NaN
NaN
2.46480554629992
NaN
1.48316662719828
NaN
NaN
NaN
NaN
1.54473670227363
NaN
3.60248972158497
NaN
NaN
3.10115997761006
NaN
NaN
NaN
4.51511628139945
NaN
4.75778571084061
3.38579121154199
NaN
3.38388401031718
2.52473202991806
NaN
NaN
NaN
NaN
NaN
4.37479157713573
1.25222630265115
NaN
1.47720407013742
NaN
NaN
NaN
4.58906961851051
NaN
2.84211689248275
NaN
4.01170348324046
2.9680790792875
NaN
3.75022264437077
NaN
NaN
3.77146271396001
4.19282528057158
NaN
NaN
NaN
3.9339716593448
3.67386510735898
NaN
NaN
NaN
NaN
NaN
NaN
NaN
2.95253215700377
NaN
NaN
3.95491405631972
2.42223969229047
3.66318608196789
NaN
NaN
2.51780777310415
NaN
NaN
NaN
2.64814725989684
NaN
NaN
NaN
NaN
NaN
NaN
NaN
NaN
2.3538741605569
2.76050975452519
NaN
2.34731475389794
5.01144314557414
2.9821200034767
NaN
3.56741592429158
NaN
NaN
NaN
3.41298739434938
3.93174157929993
3.96243750474404
NaN
NaN
2.08444756260988
NaN
NaN
NaN
2.28998102907222
NaN
NaN
NaN
NaN
NaN
NaN
NaN
4.22399819396232
NaN
3.83483803764111
NaN
3.40972613007896
NaN
NaN
3.86159797370316
NaN
NaN
3.1155351037763
3.53730759645467
NaN
1.49967218722474
4.83184152666534
NaN
NaN
2.86320637757963
NaN
NaN
4.00878459371167
NaN
NaN
NaN
2.50332566456553
NaN
NaN
NaN
NaN
NaN
5.23401613918939
NaN
2.55249918921686
NaN
3.0150031151925
NaN
NaN
NaN
NaN
NaN
NaN
NaN
NaN
NaN
NaN
NaN
NaN
NaN
NaN
NaN
NaN
NaN
NaN
NaN
NaN
NaN
NaN
NaN
NaN
NaN
NaN
NaN
NaN
NaN
NaN
NaN
NaN
NaN
NaN
NaN
4.25074976705012
NaN
NaN
NaN
2.94891141507999
NaN
NaN
NaN
NaN
2.96972751248645
3.68248168106603
1.36288847471529
NaN
NaN
NaN
NaN
NaN
NaN
NaN
NaN
3.58186774893614
NaN
NaN
4.051412346996
3.62405677018032
NaN
NaN
NaN
NaN
NaN
2.42629098007872
NaN
NaN
NaN
1.4333257131886
NaN
3.1977893190826
NaN
NaN
NaN
4.10157759327995
NaN
2.71496553119709
2.70089681062808
3.21785581795121
NaN
NaN
4.80383858385007
NaN
NaN
NaN
NaN
1.961304226881
1.19934273082712
NaN
2.5581756838379
NaN
NaN
NaN
NaN
NaN
NaN
NaN
2.45218981032021
NaN
NaN
NaN
NaN
NaN
NaN
NaN
1.79335789618041
2.67210061418751
NaN
NaN
NaN
NaN
NaN
NaN
3.8486787679472
NaN
NaN
NaN
4.18505220739586
NaN
NaN
NaN
NaN
NaN
NaN
NaN
NaN
NaN
NaN
NaN
NaN
2.92998865493589
NaN
NaN
3.67921133467215
NaN
2.39653566236412
NaN
3.79685371770398
NaN
2.39287011240375
NaN
NaN
NaN
NaN
NaN
NaN
3.36708143346163
NaN
NaN
NaN
NaN
NaN
NaN
NaN
NaN
NaN
NaN
4.06115760109481
NaN
NaN
4.29758134989466
NaN
NaN
NaN
NaN
NaN
3.66562432984
NaN
NaN
NaN
NaN
NaN
3.21973003753454
NaN
NaN
NaN
4.58101296933548
2.45439103323329
4.19383999020977
NaN
NaN
NaN
NaN
NaN
NaN
NaN
2.20327535229724
NaN
NaN
NaN
NaN
NaN
NaN
NaN
4.24326072844157
NaN
NaN
4.85779605282973
NaN
NaN
NaN
NaN
NaN
NaN
5.24750808354836
NaN
NaN
NaN
NaN
NaN
NaN
NaN
NaN
NaN
2.06538732605999
NaN
3.72670752862796
NaN
NaN
2.38711703418638
NaN
3.31137087665402
NaN
NaN
NaN
NaN
NaN
NaN
NaN
NaN
1.37923608164443
NaN
NaN
NaN
3.58641370390584
NaN
NaN
2.54896244638353
NaN
NaN
NaN
NaN
NaN
3.58785645524196
1.90150730251421
2.40326860883874
NaN
2.90298600264327
1.57489105907236
NaN
NaN
NaN
NaN
NaN
1.18451968950294
NaN
NaN
NaN
NaN
NaN
2.7964083392722
NaN
NaN
2.61315959646676
1.70192133144175
NaN
NaN
NaN
3.63669187048432
NaN
NaN
NaN
2.9990652271152
NaN
NaN
NaN
NaN
NaN
NaN
NaN
NaN
NaN
NaN
2.65638026957617
NaN
NaN
2.46745756228465
NaN
NaN
NaN
NaN
NaN
NaN
NaN
NaN
NaN
NaN
NaN
NaN
NaN
NaN
NaN
NaN
NaN
NaN
NaN
3.19939979488201
NaN
4.28412768465972
NaN
NaN
NaN
NaN
NaN
NaN
NaN
NaN
NaN
NaN
4.69375255128898
3.35002842402245
NaN
NaN
NaN
NaN
3.20269258885248
NaN
NaN
NaN
NaN
NaN
NaN
NaN
NaN
NaN
NaN
1.20765229293628
NaN
2.03024177242639
NaN
1.45235874901556
NaN
NaN
NaN
NaN
NaN
NaN
NaN
NaN
NaN
2.91555835067964
NaN
NaN
NaN
NaN
NaN
NaN
NaN
NaN
4.17519581698041
3.58679483276991
NaN
NaN
NaN
2.85580131689219
NaN
NaN
NaN
NaN
NaN
2.34413742397817
NaN
1.42287997782127
NaN
1.23394270060868
3.82190250321628
NaN
NaN
NaN
NaN
4.38707295094344
3.11079417292894
NaN
NaN
NaN
2.14515887150696
NaN
NaN
NaN
NaN
NaN
NaN
2.65945866486206
NaN
NaN
NaN
NaN
NaN
NaN
2.51176101452168
NaN
NaN
NaN
NaN
NaN
NaN
NaN
NaN
4.37731305065964
NaN
2.55572392629316
NaN
2.2824281981311
3.42483517609635
2.3846860460064
2.76698033474087
NaN
NaN
NaN
NaN
3.19884052054389
2.50727017569315
NaN
NaN
NaN
NaN
NaN
NaN
NaN
NaN
NaN
NaN
NaN
NaN
NaN
3.85446753331215
NaN
3.3716241367078
NaN
1.59521245457755
3.83628320279696
2.14904731350176
NaN
NaN
2.64058411809826
NaN
NaN
NaN
NaN
NaN
NaN
NaN
3.26580607870544
NaN
NaN
NaN
NaN
NaN
3.64066441782871
NaN
NaN
NaN
2.81353804860997
NaN
1.9844783664748
NaN
NaN
NaN
NaN
1.91895153057335
NaN
NaN
2.01815681492566
NaN
NaN
NaN
4.56529557355994
NaN
NaN
1.82500129384046
NaN
NaN
NaN
NaN
4.49321643301636
3.56733261414359
NaN
NaN
NaN
NaN
NaN
NaN
NaN
NaN
2.04248804501586
NaN
NaN
NaN
NaN
NaN
NaN
NaN
NaN
NaN
NaN
2.98883078227143
NaN
NaN
NaN
NaN
NaN
3.27344655192471
NaN
NaN
NaN
NaN
NaN
3.62487930591295
1.277481415043
NaN
NaN
NaN
NaN
NaN
NaN
NaN
NaN
NaN
NaN
NaN
NaN
4.54185309625692
NaN
NaN
NaN
NaN
NaN
NaN
NaN
NaN
NaN
NaN
NaN
NaN
NaN
NaN
3.64591867791876
NaN
NaN
NaN
2.8225775227334
NaN
NaN
NaN
NaN
NaN
1.53722046544247
NaN
NaN
NaN
NaN
1.87832559067443
NaN
NaN
NaN
NaN
NaN
NaN
NaN
NaN
NaN
NaN
NaN
NaN
NaN
NaN
NaN
NaN
NaN
NaN
5.14165237795503
NaN
NaN
NaN
2.96566187747513
1.46244804240516
1.52994162468549
NaN
NaN
1.73462769116088
NaN
NaN
NaN
NaN
NaN
NaN
NaN
3.48391209677167
NaN
NaN
NaN
NaN
NaN
NaN
NaN
NaN
NaN
NaN
NaN
2.73985248896023
NaN
NaN
NaN
NaN
NaN
NaN
NaN
NaN
NaN
NaN
NaN
NaN
NaN
NaN
NaN
NaN
NaN
NaN
NaN
NaN
NaN
NaN
NaN
NaN
NaN
NaN
NaN
NaN
NaN
NaN
NaN
NaN
NaN
3.6277467524175
NaN
3.54824725146987
NaN
NaN
NaN
NaN
NaN
NaN
NaN
NaN
NaN
NaN
NaN
NaN
NaN
NaN
NaN
NaN
2.96465907571498
3.61677704878061
NaN
NaN
NaN
NaN
3.97223421349665
NaN
NaN
NaN
NaN
NaN
NaN
NaN
NaN
NaN
NaN
NaN
NaN
NaN
NaN
NaN
NaN
1.64415066870531
NaN
NaN
NaN
4.72951054018887
1.61653356338373
NaN
NaN
5.5922698782052
NaN
NaN
NaN
NaN
NaN
NaN
NaN
NaN
3.34662633727629
NaN
2.33586797570879
2.96149096374691
NaN
NaN
NaN
3.01111987287022
2.20938678448925
NaN
NaN
NaN
3.61861240905464
NaN
3.28724774607988
NaN
NaN
NaN
NaN
2.87383345523554
NaN
1.80884163930117
NaN
NaN
NaN
NaN
NaN
NaN
NaN
2.13943933555764
NaN
NaN
NaN
NaN
NaN
2.75162030831597
2.76640183067495
NaN
1.17750000000006
2.68140133615362
NaN
NaN
NaN
NaN
NaN
2.28996467776886
1.58616694538984
NaN
2.16438820537176
NaN
NaN
1.44828731466874
NaN
1.53242435696655
NaN
3.18028213559141
NaN
1.99050208924962
NaN
NaN
NaN
3.56883026051881
NaN
2.827031319132
1.63525803322583
NaN
2.42847418591757
NaN
NaN
3.56533810590046
2.32652046052248
NaN
3.52687632426155
NaN
1.83005934786602
NaN
NaN
NaN
3.62390674350884
2.97395085817099
NaN
NaN
3.75429339076712
3.50332212873567
NaN
NaN
NaN
NaN
NaN
2.92195887015273
NaN
NaN
NaN
3.58223547709676
1.39761096917319
3.09969862193949
NaN
NaN
2.56371546911505
NaN
2.98004725900909
3.81002196338182
3.60107968733965
1.49430211741964
NaN
NaN
3.18089955602509
NaN
NaN
1.84618186584316
3.26213222799572
4.91761030389259
NaN
NaN
NaN
NaN
NaN
2.57933344147435
NaN
NaN
3.52421391354192
NaN
NaN
NaN
NaN
NaN
2.59975754828335
NaN
NaN
1.17750000552004
4.18876335401004
NaN
NaN
1.24440245769706
NaN
5.06802319843504
3.13912666454685
NaN
NaN
NaN
2.25518787744809
NaN
NaN
NaN
1.61475950810238
NaN
NaN
1.79759635944584
NaN
NaN
NaN
NaN
NaN
NaN
2.31794400679524
NaN
2.94853740115207
2.41406577614557
2.91760525790951
NaN
2.26481480794128
3.4121343561914
NaN
NaN
3.92736038750177
3.59441145333581
2.92576244593054
3.68247894611957
NaN
3.0633778129539
2.65067715925007
NaN
3.70349856877989
NaN
NaN
NaN
NaN
3.29992524514491
3.17804422136223
NaN
NaN
NaN
2.52928825254102
4.29936048303352
NaN
1.61488940924945
NaN
NaN
NaN
NaN
NaN
NaN
4.82690819522499
4.77341800716181
NaN
NaN
NaN
NaN
3.18837659623814
NaN
3.86570728046125
3.71335725957004
NaN
NaN
4.00979771058991
1.19442406796558
1.2343177484692
NaN
NaN
NaN
NaN
NaN
NaN
NaN
NaN
NaN
5.30494386191681
NaN
NaN
NaN
NaN
5.02348636974681
NaN
1.79054382651446
2.35245757768153
2.12814433923241
1.85010708008196
1.30438756212313
NaN
NaN
NaN
1.52039931398682
NaN
NaN
NaN
NaN
NaN
NaN
NaN
1.93987933947073
NaN
NaN
4.20687505853252
NaN
NaN
NaN
NaN
NaN
NaN
NaN
NaN
NaN
NaN
NaN
NaN
4.37538382885304
NaN
NaN
NaN
NaN
1.85391205025881
NaN
2.20200531066594
NaN
2.99461705006622
2.97205317461918
1.53451916690439
NaN
3.60653651436215
NaN
2.36877122262826
2.31810781275273
NaN
NaN
3.4963172854703
2.26059632047716
1.68595744490494
2.83363411394464
3.21056417558162
NaN
1.17750000001272
3.10710893787965
NaN
NaN
2.993059053841
NaN
NaN
NaN
NaN
NaN
NaN
NaN
NaN
1.78505357209056
NaN
NaN
NaN
NaN
NaN
NaN
NaN
1.96280131664876
NaN
NaN
NaN
1.17750000000005
5.31458721292713
NaN
NaN
NaN
NaN
NaN
NaN
NaN
2.68202264899214
NaN
3.08879362359811
NaN
NaN
NaN
3.33585400754141
NaN
2.16137740424094
1.28127805531093
NaN
NaN
NaN
NaN
NaN
NaN
NaN
NaN
3.21493378511599
NaN
NaN
NaN
NaN
NaN
NaN
NaN
NaN
NaN
NaN
NaN
NaN
NaN
5.44450603664734
NaN
2.7700921138511
1.17750042562892
NaN
NaN
2.51420559479527
NaN
2.93459877197038
2.80212340014157
NaN
NaN
NaN
3.21126727944638
NaN
2.21299895448274
3.88847200567209
NaN
NaN
NaN
4.02031762010016
NaN
NaN
NaN
4.47269397222285
NaN
1.64915908508916
2.55462940737588
1.2388979818125
NaN
4.86372512261396
NaN
3.34483973656611
NaN
1.36201088245386
3.03113119899185
1.32971328602968
1.64919296227065
1.251743141839
4.17842597064801
1.52726175601096
2.52675213018281
NaN
1.44284502068031
3.27093236782605
NaN
2.32672696421562
NaN
NaN
1.17750000000005
NaN
3.34215225737019
1.17750032369406
1.23129906382251
NaN
1.1775002226401
NaN
2.99237201675593
NaN
1.35971772334774
3.05882254370023
NaN
NaN
NaN
1.18278448729339
1.4671037277246
NaN
NaN
NaN
1.17750000031441
1.43242057436469
3.54895429662208
NaN
1.89319909049672
NaN
2.21531659366744
3.00810273622598
NaN
NaN
NaN
2.57907908236348
1.62058229787873
NaN
1.17750000000006
1.1775000013926
1.48306449329057
2.74839617013351
4.12515485895314
1.17750000003818
1.1775000000001
3.23051618279767
4.21854097067063
1.17750038258711
1.53707322876593
NaN
2.17329063328165
1.17750000000498
NaN
3.04481257757139
1.17750002160511
3.38575539797615
1.17750000002025
1.2143388680921
1.17750001040431
1.42095258814422
3.3771674258723
1.17750000000667
1.17750000000201
1.17750000000306
3.51631256773758
NaN
1.85918256712495
NaN
3.3594801252685
2.86999194684458
1.5200166271154
NaN
2.63996720656154
1.40181595588973
1.17750000000005
1.17750000061647
2.16736634686049
3.94038338251843
2.92439123203675
NaN
1.17750000000006
NaN
1.95501024988718
NaN
4.65765549518567
NaN
1.17750000000005
1.18768177113039
2.91771696335834
NaN
2.70910898327103
NaN
3.47648126936679
NaN
NaN
NaN
4.92653301526076
NaN
NaN
NaN
1.4874542012602
NaN
2.96290873411876
NaN
3.03900969955762
3.32382974563749
NaN
NaN
NaN
NaN
1.17750000000005
3.99098994290154
NaN
NaN
3.92177786627023
NaN
NaN
NaN
1.75725880462972
NaN
NaN
4.97833090673892
NaN
NaN
NaN
NaN
NaN
NaN
NaN
1.28976370126488
NaN
5.47567914334441
NaN
NaN
2.53901155138885
NaN
2.61455957128271
NaN
3.08469570990193
NaN
4.22085035001513
NaN
1.2176345134883
1.5152997583575
1.17750023525267
2.13458025128012
NaN
NaN
NaN
NaN
NaN
1.33490227813922
NaN
NaN
NaN
NaN
NaN
NaN
NaN
NaN
1.38042892082364
NaN
NaN
NaN
NaN
2.67489173755449
2.2239659848056
1.81257659270711
NaN
3.82392635233572
3.98096949545873
NaN
2.10033547793832
NaN
NaN
NaN
NaN
NaN
NaN
NaN
NaN
NaN
NaN
NaN
NaN
1.22033406176689
NaN
NaN
1.53956956184438
NaN
3.79088590523723
NaN
NaN
NaN
NaN
NaN
2.75477068446574
NaN
2.7467622280441
3.85470076814132
1.17750000934714
4.19479365200829
NaN
NaN
NaN
NaN
NaN
NaN
NaN
2.94019188397619
NaN
NaN
NaN
3.60561952347064
NaN
NaN
NaN
NaN
NaN
NaN
NaN
NaN
NaN
4.39584621753572
NaN
4.92182203592465
NaN
NaN
NaN
NaN
NaN
NaN
NaN
NaN
3.36763685105968
NaN
3.27274452181291
NaN
3.93146873871342
NaN
1.17750000003312
NaN
4.03442949540283
4.41456676624467
3.10473771414324
5.58790235655124
1.31232956109934
NaN
NaN
NaN
NaN
NaN
NaN
NaN
NaN
NaN
NaN
3.21782732924632
NaN
5.53111512960701
NaN
NaN
1.52172304716317
NaN
2.65084597702596
NaN
NaN
1.90916524337927
NaN
NaN
NaN
3.26073311816395
1.17750000000005
1.87875200101373
3.77304890365153
NaN
NaN
2.61284216217774
NaN
NaN
NaN
1.24018300180018
NaN
NaN
NaN
NaN
NaN
NaN
NaN
NaN
NaN
3.50551049106455
NaN
4.66998877858979
NaN
NaN
NaN
NaN
NaN
NaN
NaN
NaN
NaN
NaN
NaN
NaN
NaN
NaN
3.91607958702353
NaN
NaN
NaN
NaN
NaN
2.08592621017863
NaN
NaN
NaN
NaN
NaN
NaN
NaN
NaN
NaN
NaN
3.02156339018689
4.66914854971318
4.1390591909786
NaN
NaN
NaN
NaN
NaN
NaN
NaN
NaN
NaN
NaN
NaN
NaN
NaN
NaN
NaN
NaN
NaN
NaN
NaN
1.17750007658276
3.51711268133685
NaN
NaN
NaN
NaN
NaN
1.72655940794257
NaN
NaN
NaN
NaN
NaN
NaN
NaN
NaN
NaN
2.87002045687814
5.32335491829074
NaN
2.13827026742856
NaN
4.47481600586664
3.14513413728984
NaN
NaN
NaN
NaN
2.51460913221349
NaN
NaN
NaN
NaN
NaN
NaN
NaN
NaN
NaN
NaN
NaN
2.50137622880044
NaN
NaN
NaN
NaN
3.3964309512064
NaN
3.06927012928723
NaN
NaN
1.33612846658198
NaN
NaN
NaN
NaN
NaN
NaN
NaN
NaN
3.51878486874102
NaN
NaN
NaN
NaN
NaN
3.28888501493195
4.9037728115896
1.60168270565399
1.54213641710458
4.85756179773432
NaN
NaN
3.35424620001865
NaN
NaN
NaN
NaN
2.73422209811689
NaN
1.70578063767137
NaN
NaN
NaN
NaN
NaN
NaN
NaN
4.51530895313034
NaN
NaN
3.99510604971105
NaN
NaN
NaN
3.893283393601
NaN
NaN
NaN
NaN
1.56159591683014
NaN
NaN
4.71033503381851
1.95473531438604
3.64652942551354
4.60091662302565
1.34344254121484
3.38453299246875
4.60679512420412
2.9476202979554
3.81856257924238
4.12089052924825
1.89508913619062
NaN
NaN
NaN
NaN
2.66881301551839
2.47873865226875
3.70197788070853
NaN
NaN
3.2750935843683
NaN
NaN
NaN
NaN
NaN
NaN
1.38038903363946
3.77625687524017
2.30997872083758
3.04490895982679
1.32633061659333
2.75524068899949
3.6876495488042
NaN
3.4246868301147
3.99890497314702
4.47906720524138
NaN
1.65488937000125
3.10801576568672
NaN
NaN
4.25551007933518
NaN
2.30229731052493
2.83432155856208
3.80049056747449
NaN
NaN
5.28678445181619
NaN
1.61705902720503
NaN
NaN
5.10584300052064
4.32346518502553
NaN
1.24051756090877
2.29117932174641
NaN
3.48483235873074
NaN
NaN
NaN
NaN
NaN
NaN
2.05654684182059
2.03185407884973
NaN
NaN
3.08710485830763
NaN
3.25778581406437
NaN
1.9313240493994
NaN
NaN
2.36177841160987
NaN
5.47736726240835
2.18748173086923
NaN
1.97250766065814
NaN
NaN
1.71114821340346
NaN
3.02465919830712
NaN
NaN
NaN
NaN
2.09290646580991
3.74187154265859
NaN
1.32290876849259
NaN
NaN
2.71682379016509
1.25125523431374
3.48944326720453
NaN
2.95011316326435
NaN
2.34974258140366
NaN
4.16303514204253
NaN
NaN
NaN
NaN
NaN
NaN
NaN
NaN
NaN
NaN
2.75072228918227
3.23975494110879
NaN
3.1147890767075
NaN
4.80242912161719
3.62737700630491
NaN
4.83986081805006
NaN
NaN
NaN
NaN
4.45586299449051
3.22411894905706
NaN
NaN
NaN
NaN
NaN
NaN
NaN
4.13655390590351
NaN
NaN
NaN
NaN
1.96504260246211
1.42223661971382
1.18197369857368
NaN
3.91109373168486
NaN
4.49233327632767
NaN
NaN
1.27076629213865
NaN
NaN
NaN
NaN
1.17750000021511
NaN
3.30126824300821
NaN
3.08726256504864
NaN
1.47901781213401
3.91907601679192
NaN
NaN
NaN
NaN
NaN
5.15120990982668
NaN
NaN
3.60926624399727
NaN
NaN
1.74049575628647
NaN
4.06579405919889
4.32935498535655
3.2511271036031
3.88905944232119
2.77573729061392
3.53031542030217
NaN
NaN
4.33895023377229
3.50813187758595
2.84657635554235
NaN
1.74942132489457
NaN
4.13166873469218
NaN
NaN
1.23668376688474
2.82716397087087
2.99398705451637
NaN
3.1379348638825
3.77076304595848
4.29293996039766
NaN
NaN
NaN
1.32280320941856
NaN
NaN
NaN
NaN
2.9529732615184
NaN
NaN
NaN
NaN
NaN
NaN
NaN
1.36092332898075
NaN
NaN
NaN
NaN
NaN
3.44466649136918
NaN
NaN
NaN
NaN
NaN
NaN
NaN
3.87674009028601
NaN
1.77048385450283
NaN
2.32108356289377
3.45680965317376
3.15140482869626
NaN
NaN
NaN
4.05254542751739
3.87805580261001
NaN
NaN
NaN
2.15673839821698
NaN
NaN
NaN
NaN
NaN
NaN
NaN
NaN
NaN
NaN
4.31529139507917
3.49130686309363
3.11199053244618
NaN
NaN
NaN
NaN
NaN
NaN
NaN
2.75772675457723
3.49301255278804
NaN
NaN
NaN
NaN
1.64672115410241
NaN
NaN
4.30068773608981
NaN
1.36636522725516
NaN
NaN
NaN
NaN
NaN
NaN
NaN
3.0606414591353
NaN
2.62699686258732
NaN
NaN
NaN
NaN
NaN
3.10911413377246
NaN
NaN
2.11145031702733
NaN
5.29959909598929
NaN
1.81107281280599
2.75652757749977
1.78262355431373
3.53484833200643
NaN
NaN
NaN
1.17750255316163
NaN
NaN
2.61951448356935
NaN
2.06212041008418
NaN
NaN
3.94154453272418
NaN
NaN
3.43521675516565
1.44766735058086
1.93138555522386
NaN
2.82863068175812
NaN
NaN
2.58461500969585
NaN
2.19181326204754
2.34039066388882
2.39065429148652
1.87435896416348
NaN
NaN
NaN
NaN
NaN
1.53771648913635
2.48206479672975
NaN
2.9333475893288
NaN
1.17750000013579
NaN
2.56754214618879
NaN
NaN
2.96506213783502
NaN
NaN
NaN
3.96274106126241
NaN
NaN
NaN
NaN
NaN
NaN
NaN
NaN
NaN
NaN
NaN
NaN
2.58251994551235
NaN
NaN
NaN
NaN
NaN
NaN
NaN
NaN
NaN
NaN
NaN
NaN
NaN
NaN
NaN
NaN
1.6486865245457
2.58663990175907
1.17750000000005
3.23311572201591
3.44255832347666
1.42612068093457
NaN
3.49765070826779
NaN
NaN
NaN
NaN
NaN
NaN
NaN
1.44325098383472
1.9632871980016
NaN
1.44651847670022
NaN
NaN
NaN
NaN
NaN
NaN
NaN
NaN
1.37594176696841
NaN
NaN
NaN
NaN
2.62542282038414
NaN
NaN
NaN
NaN
NaN
NaN
NaN
NaN
NaN
NaN
NaN
NaN
NaN
NaN
1.82627500686281
NaN
NaN
NaN
1.86765356883272
NaN
NaN
NaN
NaN
NaN
NaN
2.37927431711837
NaN
NaN
NaN
NaN
NaN
2.37783029324991
NaN
NaN
4.48562595390047
NaN
NaN
1.55207189321343
NaN
NaN
NaN
3.49749523401856
NaN
NaN
4.21555000974498
NaN
NaN
NaN
NaN
NaN
NaN
NaN
NaN
NaN
NaN
NaN
NaN
NaN
NaN
NaN
NaN
NaN
1.90962114257154
NaN
NaN
NaN
NaN
NaN
NaN
NaN
2.42749001842502
NaN
4.42985187943424
NaN
NaN
NaN
NaN
2.9274224802609
1.2091872709607
NaN
NaN
3.58262617556395
4.66238435429487
4.13849899169778
NaN
NaN
NaN
1.51508582985723
4.32458880416282
3.75001650081144
NaN
NaN
NaN
NaN
NaN
NaN
NaN
NaN
NaN
NaN
4.66412716269296
3.56338781349565
NaN
2.8832297520508
3.70018416509174
NaN
NaN
NaN
NaN
NaN
NaN
NaN
2.581657967548
3.66047468647474
NaN
1.97404449563205
NaN
2.27972039457054
NaN
NaN
4.63077716242022
NaN
NaN
NaN
5.48425888861304
4.92194086774792
3.12397754505193
NaN
NaN
3.52125401882271
NaN
NaN
2.99814517161793
NaN
NaN
NaN
NaN
NaN
NaN
NaN
3.28589590209571
NaN
NaN
2.98599056440333
NaN
NaN
3.09164770764866
NaN
NaN
3.88629516371895
2.85992659267686
NaN
NaN
2.09024173091841
NaN
4.42163121805499
1.6348137062556
1.17750005541251
NaN
4.18514246558296
4.14607305041852
NaN
NaN
NaN
NaN
NaN
1.17750008071401
NaN
NaN
NaN
1.94196287552773
2.22877205889314
NaN
NaN
NaN
1.39726678806867
NaN
2.29217480637342
NaN
2.67994885758595
NaN
4.70406903202257
NaN
NaN
3.26315881608542
NaN
NaN
2.10548934437428
NaN
2.2447588621365
NaN
NaN
NaN
NaN
NaN
NaN
NaN
1.17750000077427
NaN
NaN
1.43283123872464
NaN
NaN
3.95835040795098
NaN
NaN
NaN
2.4282269368464
NaN
3.67563455316407
NaN
NaN
NaN
NaN
5.21694269989519
4.04061419253155
NaN
4.28944094137141
2.73527802680187
NaN
NaN
NaN
NaN
NaN
NaN
3.4290285227014
NaN
4.78427783490125
NaN
NaN
NaN
5.08831098098741
NaN
NaN
NaN
NaN
3.42494683572784
3.5165103362597
NaN
NaN
3.24080235182314
NaN
4.40501193730386
4.10600342231091
NaN
NaN
1.53541610962182
4.21068478041809
3.35105001716654
NaN
NaN
NaN
NaN
1.39511040811084
NaN
NaN
NaN
NaN
NaN
NaN
4.14258790223144
NaN
NaN
NaN
NaN
NaN
1.53823543710581
3.48660158892406
2.06575456746447
NaN
NaN
NaN
NaN
NaN
NaN
NaN
2.69500740379813
NaN
NaN
3.50624489802814
NaN
NaN
3.98835870130881
NaN
NaN
NaN
NaN
NaN
NaN
2.85663060428775
NaN
4.07149222159699
NaN
NaN
NaN
3.27604273630726
NaN
3.75869682412913
NaN
NaN
NaN
NaN
NaN
NaN
NaN
3.04246344514799
NaN
3.35094006274219
NaN
2.63171955048515
NaN
NaN
NaN
NaN
NaN
NaN
NaN
NaN
NaN
NaN
1.91902267722435
NaN
NaN
2.95058462914914
NaN
3.99900585222616
NaN
NaN
4.5538106822835
1.67535759852185
NaN
NaN
NaN
2.94212145309019
1.56061376314942
1.24687105982181
2.21283156732071
NaN
1.33794997637933
4.17205374785823
3.64180441700162
NaN
NaN
NaN
NaN
NaN
2.49316316072307
NaN
NaN
1.95410443454145
NaN
NaN
NaN
NaN
NaN
NaN
NaN
NaN
NaN
NaN
NaN
NaN
NaN
NaN
2.60985200635356
NaN
NaN
2.94326384853043
NaN
1.51731713905839
2.44869509516155
NaN
NaN
NaN
3.21226140296119
NaN
NaN
3.60577481449517
2.36014086309764
NaN
4.31807585842377
NaN
NaN
1.68915608797574
NaN
NaN
NaN
3.30970949106978
5.01954292909904
NaN
NaN
NaN
4.9702404301816
2.94446746818793
NaN
NaN
NaN
3.39523764100453
5.06720784156708
NaN
NaN
NaN
NaN
2.30706273114054
NaN
NaN
NaN
2.08752057856539
NaN
NaN
3.0636310836229
NaN
NaN
NaN
NaN
2.26540540336286
NaN
NaN
2.15657111272106
1.54851581183005
NaN
NaN
NaN
NaN
NaN
NaN
NaN
NaN
2.19464473628749
NaN
1.91992904651564
NaN
NaN
NaN
1.45734406452849
2.72672124995559
NaN
NaN
NaN
1.72086788017685
1.17750000002321
NaN
NaN
NaN
NaN
NaN
NaN
NaN
NaN
NaN
NaN
NaN
NaN
1.46547987191929
2.82982042100177
NaN
NaN
1.73096479774531
3.44408172193409
3.46565989806108
NaN
NaN
NaN
NaN
NaN
NaN
NaN
NaN
3.00136579536059
NaN
NaN
NaN
1.37725348285672
NaN
3.2485743393887
NaN
NaN
NaN
NaN
2.22202710471062
1.65740546190369
1.75332421131224
NaN
3.26600620933101
NaN
NaN
NaN
2.69610944111446
3.23827729658563
2.544339917853
NaN
3.71010447803525
3.31863887650258
NaN
NaN
3.61477873013561
NaN
NaN
2.43268849630959
NaN
NaN
2.77225303292701
NaN
NaN
NaN
NaN
NaN
NaN
NaN
NaN
NaN
NaN
NaN
4.73992661980201
NaN
NaN
NaN
2.55861849756843
NaN
3.88296539333878
NaN
1.17750009511344
NaN
NaN
3.08572737920488
NaN
2.87889818283753
NaN
NaN
NaN
1.20241321316447
NaN
NaN
NaN
NaN
NaN
NaN
NaN
3.90073008588371
NaN
2.83803243876765
1.8190153452871
NaN
NaN
1.50107289090816
1.35106908008271
NaN
NaN
1.17750000009653
NaN
NaN
1.23796092738758
NaN
NaN
NaN
1.22581724698205
NaN
2.45667115828185
1.48850103203308
NaN
NaN
NaN
NaN
NaN
NaN
NaN
NaN
1.1775000223018
NaN
NaN
NaN
NaN
NaN
NaN
NaN
NaN
NaN
NaN
NaN
NaN
NaN
NaN
NaN
NaN
NaN
NaN
NaN
NaN
NaN
NaN
NaN
NaN
NaN
NaN
NaN
NaN
NaN
NaN
1.1775076917674
NaN
NaN
4.30977061589406
NaN
NaN
NaN
4.46526954141124
NaN
NaN
NaN
NaN
NaN
NaN
NaN
NaN
4.3711846686561
NaN
3.64117327048532
2.09646685697446
2.48855794209528
NaN
NaN
3.93847291638557
NaN
NaN
NaN
NaN
NaN
NaN
NaN
NaN
1.51601855066839
3.9287054491206
NaN
NaN
2.00568655939719
4.14407287810401
NaN
NaN
2.66288214222738
NaN
NaN
NaN
NaN
2.00075556491742
NaN
NaN
NaN
3.29558240087771
NaN
NaN
NaN
NaN
NaN
NaN
1.94898134754706
1.89301423786099
NaN
NaN
2.26607314628611
NaN
NaN
NaN
NaN
NaN
NaN
2.52159805531452
NaN
NaN
2.18002284090649
NaN
NaN
NaN
NaN
NaN
NaN
NaN
NaN
2.77684408987286
NaN
NaN
NaN
NaN
1.73988702269658
NaN
2.76965398062441
NaN
NaN
2.09957596067764
NaN
NaN
3.14035444657216
NaN
1.88399596324801
NaN
NaN
NaN
1.39386344279036
NaN
1.72873993010915
2.34216087169106
NaN
NaN
NaN
4.01444374822068
NaN
NaN
NaN
1.68773828801519
NaN
NaN
NaN
NaN
1.93755367100547
NaN
NaN
NaN
NaN
NaN
3.72907235212776
NaN
NaN
3.74254913654116
3.49781996207253
NaN
NaN
NaN
NaN
NaN
NaN
NaN
1.27172618133609
NaN
NaN
NaN
NaN
NaN
NaN
1.4592189476259
NaN
4.5166165077971
2.47844628272554
NaN
NaN
NaN
NaN
NaN
4.2031808294441
NaN
NaN
NaN
3.34566312523379
NaN
NaN
NaN
4.11072699079178
NaN
NaN
NaN
NaN
2.60894278559139
3.52098723757384
NaN
NaN
NaN
NaN
NaN
2.25775832059391
NaN
NaN
NaN
NaN
NaN
NaN
NaN
NaN
2.42042770634869
NaN
NaN
NaN
3.32318458805321
NaN
NaN
2.74996160875197
1.85184955173466
1.4015272708711
3.59432475325007
1.9911851038824
NaN
1.21639589031428
NaN
NaN
2.70113566610727
NaN
2.86991176882802
NaN
NaN
NaN
NaN
2.68433685655155
NaN
NaN
NaN
2.13817335548663
NaN
NaN
NaN
NaN
NaN
NaN
NaN
NaN
NaN
NaN
NaN
NaN
1.2407912906084
NaN
1.55080331710122
NaN
NaN
NaN
2.56326530481411
NaN
1.29977552210217
NaN
NaN
5.44114083941417
3.49908946217515
NaN
3.81129031436863
NaN
NaN
NaN
NaN
1.26343012118
NaN
NaN
1.43348205325321
NaN
4.77107287116424
NaN
2.35568795374359
2.17834038166285
2.17758406510815
NaN
NaN
NaN
NaN
NaN
NaN
NaN
1.17750000002436
NaN
3.68031705186287
2.9007722346569
NaN
NaN
3.26921086782016
NaN
NaN
NaN
NaN
NaN
NaN
NaN
NaN
NaN
2.40773892067721
NaN
NaN
2.48318963809775
NaN
NaN
NaN
NaN
NaN
NaN
NaN
NaN
NaN
NaN
NaN
NaN
NaN
NaN
2.56633646224661
NaN
2.93000722979339
NaN
1.50893078670689
NaN
2.18584819537414
NaN
NaN
NaN
NaN
NaN
NaN
NaN
NaN
1.36100332580135
NaN
NaN
NaN
NaN
NaN
NaN
NaN
NaN
3.17679106848831
NaN
NaN
2.58403938817091
NaN
NaN
NaN
NaN
NaN
NaN
NaN
NaN
3.3111818743099
2.43916418764886
NaN
2.8101687911267
3.61744796770236
1.50856011158881
NaN
3.48077526618303
1.89798797542952
NaN
NaN
NaN
3.9049265996355
NaN
NaN
NaN
NaN
1.25166259467742
NaN
NaN
1.60964830654926
NaN
NaN
NaN
NaN
NaN
1.26351728242286
NaN
NaN
NaN
NaN
NaN
NaN
NaN
NaN
NaN
NaN
NaN
NaN
NaN
NaN
NaN
NaN
NaN
NaN
NaN
NaN
NaN
NaN
NaN
3.33494929377921
NaN
2.92804629580447
NaN
2.43655987430305
NaN
NaN
NaN
NaN
NaN
NaN
NaN
1.5765974587378
NaN
NaN
NaN
2.21867023288639
3.52039891504617
NaN
NaN
NaN
NaN
NaN
NaN
NaN
NaN
1.5263104841263
NaN
NaN
NaN
1.99131630236094
1.18382474743273
NaN
NaN
NaN
NaN
NaN
NaN
NaN
NaN
1.34943558752545
NaN
NaN
NaN
NaN
NaN
1.1775000036094
NaN
NaN
NaN
1.28156574326449
NaN
NaN
2.29479396299677
NaN
NaN
NaN
3.79461364606479
NaN
NaN
NaN
NaN
NaN
NaN
NaN
3.06988565179274
NaN
NaN
NaN
NaN
3.53883161893149
NaN
NaN
NaN
NaN
2.78691248433905
NaN
2.83932878027561
NaN
NaN
NaN
NaN
NaN
3.13044193039495
NaN
NaN
1.86045970444814
NaN
NaN
NaN
NaN
NaN
NaN
NaN
NaN
NaN
NaN
NaN
NaN
NaN
NaN
NaN
2.74818710803695
NaN
NaN
NaN
NaN
NaN
NaN
NaN
NaN
NaN
NaN
NaN
NaN
NaN
NaN
NaN
1.54266767703537
1.2881732551972
1.38152161416937
1.39688972438745
NaN
NaN
NaN
1.5836271496376
NaN
NaN
NaN
NaN
NaN
NaN
1.17754722486141
NaN
NaN
NaN
NaN
1.45127538525419
NaN
NaN
NaN
NaN
NaN
NaN
1.64930895899008
NaN
1.97647388022015
NaN
NaN
NaN
NaN
NaN
NaN
NaN
NaN
NaN
NaN
NaN
NaN
NaN
NaN
NaN
NaN
NaN
NaN
3.0440102287445
NaN
NaN
NaN
NaN
1.17750000015798
NaN
NaN
NaN
1.55599989719625
NaN
NaN
NaN
NaN
2.13928364045376
NaN
NaN
3.66478763803719
NaN
NaN
NaN
NaN
NaN
4.1628633077744
NaN
2.51774095616266
NaN
NaN
NaN
NaN
NaN
4.42913551771068
NaN
NaN
NaN
NaN
NaN
NaN
NaN
1.66012578493752
NaN
NaN
NaN
NaN
2.94651657793169
NaN
NaN
NaN
NaN
3.26655634993706
NaN
2.08134449954718
NaN
NaN
NaN
NaN
NaN
NaN
NaN
NaN
2.11719290697189
NaN
1.17750001858019
NaN
NaN
NaN
NaN
NaN
NaN
3.90860780078764
NaN
NaN
2.1840409815045
NaN
2.87015454123563
NaN
NaN
NaN
NaN
3.00377635213163
NaN
NaN
NaN
2.67577913669393
2.66371721195655
NaN
NaN
NaN
NaN
NaN
NaN
NaN
NaN
NaN
3.24211970196709
NaN
2.20024533711275
NaN
NaN
NaN
NaN
NaN
NaN
NaN
NaN
NaN
NaN
NaN
NaN
1.41454188195619
NaN
NaN
NaN
NaN
NaN
NaN
NaN
NaN
NaN
1.41547257465636
NaN
1.74971455267671
NaN
NaN
NaN
4.59071154291497
NaN
NaN
NaN
NaN
NaN
NaN
NaN
NaN
NaN
NaN
3.30525911256889
NaN
NaN
NaN
NaN
NaN
2.07127517016157
NaN
NaN
NaN
NaN
3.44785040091534
NaN
NaN
NaN
NaN
3.23599023246475
NaN
NaN
NaN
NaN
NaN
NaN
NaN
5.52245407257675
NaN
NaN
3.8652104520322
NaN
NaN
NaN
NaN
NaN
NaN
NaN
NaN
NaN
NaN
NaN
1.65622228097954
2.50354345785925
NaN
1.17750224352029
NaN
NaN
NaN
4.75616128949656
NaN
NaN
NaN
NaN
NaN
1.2103953913989
NaN
NaN
NaN
NaN
NaN
NaN
NaN
1.27418210665053
NaN
NaN
NaN
NaN
NaN
NaN
NaN
5.08174728645098
NaN
NaN
NaN
NaN
NaN
NaN
NaN
2.39151548626649
NaN
NaN
NaN
NaN
NaN
NaN
NaN
NaN
NaN
1.41219930625199
NaN
NaN
NaN
2.45020254529379
3.7859086913801
NaN
NaN
NaN
2.05042485536352
NaN
NaN
2.02078011375041
NaN
NaN
NaN
NaN
NaN
3.48106214133437
NaN
NaN
NaN
NaN
NaN
NaN
NaN
NaN
NaN
NaN
NaN
NaN
NaN
NaN
3.54031016652849
NaN
NaN
NaN
NaN
NaN
NaN
NaN
NaN
NaN
NaN
NaN
NaN
NaN
NaN
NaN
NaN
NaN
NaN
NaN
NaN
NaN
NaN
NaN
NaN
NaN
3.96951120386082
NaN
NaN
NaN
NaN
NaN
NaN
NaN
NaN
2.40439991542083
NaN
NaN
NaN
1.177500000076
NaN
NaN
3.57181591931639
NaN
2.81766169984926
NaN
NaN
NaN
NaN
NaN
NaN
NaN
NaN
NaN
NaN
NaN
NaN
3.42030173639291
NaN
NaN
NaN
NaN
NaN
2.8083537319907
NaN
NaN
NaN
NaN
NaN
NaN
NaN
NaN
2.41590349771175
NaN
NaN
NaN
2.60309491167141
NaN
NaN
NaN
NaN
2.39529445210004
NaN
NaN
NaN
NaN
3.40518625982377
NaN
2.52496103362554
NaN
NaN
NaN
NaN
4.22621568335659
3.33010171948444
2.56356541325031
NaN
1.64012674789486
NaN
NaN
NaN
3.36948069354869
4.48431644428254
1.17750000000005
NaN
2.76098508612518
NaN
1.17750000045123
1.30956685656904
NaN
NaN
NaN
NaN
NaN
3.72774981467274
NaN
2.25476719103129
NaN
NaN
NaN
NaN
2.67384314662189
NaN
NaN
NaN
2.87253350643523
NaN
2.23168045393994
NaN
NaN
NaN
NaN
NaN
1.42122130269409
NaN
2.42974628212587
NaN
NaN
NaN
NaN
NaN
5.45858565834049
3.88284037868202
5.05543257036489
NaN
3.26369497173185
NaN
NaN
NaN
3.37693029319099
NaN
NaN
3.21462587991273
NaN
NaN
3.80415364257328
NaN
NaN
NaN
NaN
NaN
NaN
NaN
NaN
NaN
3.70764466526171
NaN
3.20263230154079
NaN
NaN
NaN
NaN
2.56534843715229
NaN
NaN
NaN
NaN
3.68442780870059
2.90427308070847
NaN
1.26730386029254
NaN
1.38795342167706
1.53371532861674
NaN
1.69732936060134
NaN
NaN
NaN
NaN
NaN
NaN
NaN
NaN
NaN
NaN
NaN
NaN
3.28038813196955
NaN
1.42349436646362
NaN
NaN
3.15080605753062
1.35725853833324
NaN
NaN
NaN
NaN
NaN
NaN
NaN
NaN
4.38959802652205
NaN
3.39496391527672
NaN
1.53978698470521
NaN
NaN
NaN
NaN
4.89208845705595
NaN
NaN
1.17750000001032
1.77075146118949
NaN
NaN
1.78628384396131
NaN
4.57433830123774
1.70617995277317
NaN
NaN
NaN
NaN
1.17750001238155
1.48507403548368
1.95675072707119
NaN
1.43093011961049
3.8360903594661
1.17750008940547
1.67068502492596
NaN
NaN
2.87406204338193
2.93849091654322
2.73346292484897
3.70389524694502
NaN
NaN
1.58445806095519
NaN
NaN
NaN
NaN
1.23065469005806
NaN
1.3494467160617
NaN
NaN
NaN
NaN
NaN
NaN
NaN
NaN
NaN
NaN
NaN
4.62217849117881
NaN
2.65031143737876
NaN
NaN
2.83670114221859
2.35568081500909
NaN
2.80401152839159
NaN
NaN
2.70350229067792
3.18850755585625
3.38110813442961
NaN
NaN
NaN
NaN
NaN
NaN
NaN
NaN
NaN
2.35967494569177
5.5071153410589
NaN
2.38251729568352
1.91892904352978
1.75354125291861
NaN
3.72395811556495
NaN
NaN
1.52733125913936
NaN
NaN
NaN
NaN
NaN
NaN
NaN
NaN
NaN
NaN
NaN
NaN
NaN
NaN
NaN
2.67561285429968
NaN
NaN
NaN
3.12479581434092
NaN
NaN
NaN
NaN
NaN
NaN
NaN
NaN
NaN
NaN
NaN
NaN
1.49607782612018
1.79252373948539
NaN
2.44904731622174
3.56938832306474
NaN
NaN
3.12944403897311
NaN
NaN
NaN
NaN
NaN
NaN
NaN
NaN
2.81717961925225
NaN
NaN
3.15242063270813
4.99286847021897
NaN
NaN
NaN
3.53833409456255
NaN
NaN
2.23398505781307
1.80482393988995
NaN
NaN
NaN
NaN
NaN
NaN
NaN
2.80968674291788
NaN
2.02611905949576
2.76372943775241
NaN
NaN
NaN
1.44372343350342
NaN
1.98296382632793
1.5744892964467
NaN
NaN
NaN
NaN
NaN
3.84006742327544
NaN
NaN
NaN
1.40671789036782
NaN
NaN
4.65916112101471
NaN
NaN
NaN
NaN
NaN
NaN
NaN
NaN
NaN
3.56562035096817
NaN
3.28097656020367
1.66721937697701
NaN
NaN
NaN
3.30220826381989
NaN
NaN
NaN
NaN
NaN
NaN
1.71008834192099
NaN
NaN
NaN
3.70505444191804
3.47416540248026
NaN
NaN
NaN
3.33973858866591
NaN
NaN
NaN
NaN
NaN
NaN
2.40781386684063
3.52803715434494
NaN
NaN
4.6019870935955
NaN
3.62060835745567
NaN
NaN
NaN
NaN
NaN
NaN
NaN
NaN
5.09482792819831
NaN
3.39510073572182
NaN
NaN
NaN
NaN
NaN
NaN
3.95369082450632
3.23415128150117
NaN
NaN
NaN
1.95535522957256
NaN
NaN
1.80316617070088
3.88706597774802
NaN
NaN
3.55606078487453
NaN
NaN
2.0894032952502
2.02805541219811
NaN
2.66548650765253
NaN
NaN
3.40578965728936
NaN
NaN
NaN
NaN
2.01630607085568
NaN
NaN
2.78946483590514
NaN
NaN
NaN
NaN
NaN
3.82157380205011
NaN
NaN
NaN
NaN
3.00334137862044
NaN
NaN
NaN
NaN
NaN
NaN
NaN
NaN
NaN
NaN
NaN
NaN
4.22988250823926
2.50246456155304
5.69404364967533
NaN
NaN
NaN
NaN
NaN
4.45693340437112
NaN
NaN
NaN
2.0110682198649
NaN
NaN
4.44242520600764
NaN
NaN
NaN
NaN
NaN
2.78419910112023
NaN
3.06859865555558
4.9949474794532
2.18943155235085
3.58419971481233
1.31000164408509
NaN
NaN
NaN
NaN
NaN
1.23796405866958
1.32259809484952
NaN
2.68703338883121
3.36379074207292
NaN
NaN
NaN
NaN
NaN
3.19945974836943
NaN
NaN
NaN
NaN
NaN
NaN
NaN
NaN
1.1775000064718
3.73442631529022
NaN
NaN
NaN
NaN
NaN
NaN
NaN
NaN
NaN
NaN
NaN
NaN
NaN
NaN
4.47770127492411
3.01392287193035
NaN
NaN
NaN
NaN
NaN
NaN
NaN
NaN
NaN
2.3350605285085
1.51655826989746
1.56016177591565
NaN
4.81079330270172
NaN
NaN
1.96681870713627
NaN
NaN
NaN
NaN
NaN
3.62993843401307
NaN
NaN
3.43078177751324
NaN
NaN
NaN
NaN
NaN
NaN
NaN
NaN
NaN
NaN
4.60375837628656
NaN
NaN
NaN
NaN
NaN
NaN
NaN
NaN
NaN
NaN
NaN
NaN
1.20918327466754
NaN
2.35383099275772
NaN
NaN
NaN
NaN
3.94763418922307
2.36643845418244
NaN
NaN
3.29642343089464
NaN
NaN
NaN
NaN
1.68420827906974
2.50608649154708
2.74294196721358
NaN
NaN
NaN
NaN
NaN
4.63106399982575
NaN
NaN
NaN
NaN
NaN
1.17750000000005
NaN
NaN
3.59717773136645
3.77328953315045
NaN
1.17750000007739
3.53177207924507
NaN
NaN
4.62948819645085
NaN
NaN
NaN
NaN
3.79450798009528
2.43757214880648
NaN
NaN
2.63937574455497
3.80876852660032
NaN
NaN
NaN
NaN
NaN
NaN
3.80771591563401
NaN
3.43902017870787
NaN
NaN
NaN
NaN
NaN
NaN
NaN
NaN
3.53867894184675
NaN
NaN
NaN
3.01594843718091
2.67777232467222
NaN
NaN
NaN
NaN
NaN
NaN
NaN
3.74022177164776
NaN
NaN
NaN
NaN
2.8666071695531
NaN
1.31827550660227
NaN
NaN
NaN
NaN
NaN
2.44909728711762
NaN
4.44479485893886
3.20477494080591
4.02331048896224
NaN
3.66932702824142
3.44911204456159
NaN
3.7660958090898
NaN
NaN
NaN
NaN
1.30763448594018
NaN
NaN
NaN
NaN
NaN
NaN
NaN
NaN
NaN
NaN
3.6036281105342
NaN
NaN
3.26678152210392
1.673028241143
NaN
NaN
NaN
2.90722346172014
NaN
NaN
3.35339182667792
NaN
NaN
2.81681887058463
1.55926522049549
2.48311788762312
NaN
3.15545192890869
NaN
NaN
NaN
NaN
4.19812573480638
3.42544522349416
4.01498667358084
3.64060814058416
3.45771107514371
NaN
NaN
NaN
NaN
NaN
2.53092953653552
3.22962226729091
NaN
NaN
NaN
NaN
2.06014514095715
1.42276631214511
NaN
NaN
2.78542193394814
NaN
1.20977513472331
NaN
2.63021577397042
NaN
NaN
NaN
NaN
NaN
3.71749167943802
2.96930482975611
3.02735173892387
3.30359257095534
NaN
NaN
NaN
NaN
NaN
NaN
NaN
NaN
NaN
NaN
NaN
NaN
4.58254775702424
3.05549155970747
NaN
NaN
NaN
3.30650700482269
NaN
NaN
NaN
NaN
1.17750001571946
1.17750000347834
2.04030969586058
1.17750017901597
2.71822307178458
1.17750026811595
1.46371628340289
1.17750000034287
NaN
NaN
1.17750000000005
1.59042281459193
1.19359547911072
1.25966042681438
1.45521394976332
1.35148889808217
NaN
3.26311283015709
1.18803996857396
4.28390597506927
1.17750000000005
1.34589324570528
1.34750219481784
1.37859972387894
1.54395166349622
NaN
NaN
2.59457558821856
NaN
1.33902952574977
1.37744751205984
NaN
1.21455932687061
NaN
1.2205209119266
NaN
NaN
NaN
NaN
1.17750000000445
1.51438641610755
2.65009901649695
NaN
2.30006620322121
3.92283068673565
NaN
NaN
1.17750000000193
NaN
NaN
NaN
1.43706852066517
NaN
1.17750095052899
1.17750000000742
1.17750045189567
NaN
NaN
1.2858451509586
1.17750000439986
NaN
1.17750000027345
1.17750000000035
NaN
NaN
NaN
NaN
NaN
1.21668738022426
1.17750001944173
NaN
NaN
NaN
NaN
NaN
NaN
1.17750055817905
NaN
1.50662504551806
1.17750000132009
1.38348636579163
NaN
NaN
NaN
1.17750000013941
3.59254890573443
NaN
NaN
3.30961103063796
NaN
NaN
NaN
1.20058772338539
NaN
NaN
2.97935727036832
NaN
NaN
NaN
NaN
2.02418727259864
3.80116117730914
1.17750000001119
NaN
NaN
1.45525178713495
NaN
NaN
1.17750932159843
NaN
1.76085277500017
NaN
NaN
1.61207061397399
1.35941342842161
NaN
4.11575039011362
NaN
1.17750000050722
NaN
1.52441671454013
2.76216263236513
3.22769706491739
NaN
1.35125768474474
1.4921012574983
1.5973165822482
NaN
NaN
2.14235178311692
3.95996732778005
NaN
NaN
NaN
NaN
NaN
NaN
NaN
NaN
3.03090934987002
NaN
NaN
NaN
NaN
NaN
NaN
NaN
NaN
1.17750328730032
NaN
5.11527741400204
3.40753702023195
3.96536423031256
4.17079715708109
NaN
NaN
NaN
NaN
NaN
NaN
3.2171975274033
NaN
NaN
NaN
NaN
NaN
NaN
NaN
3.19139641386089
NaN
NaN
4.25724558384524
3.45267387099866
NaN
NaN
2.58391858236265
NaN
3.14905060302515
NaN
NaN
NaN
NaN
NaN
1.74884817131727
NaN
NaN
NaN
1.17750004520401
NaN
NaN
NaN
NaN
NaN
4.13239960040377
1.19590355942078
NaN
NaN
NaN
NaN
4.87956744800233
NaN
2.36058234394228
NaN
NaN
NaN
NaN
NaN
NaN
NaN
NaN
NaN
NaN
NaN
NaN
1.83950192666572
NaN
NaN
NaN
NaN
NaN
NaN
NaN
NaN
1.17750015757653
NaN
NaN
NaN
NaN
NaN
4.22162748863713
4.53345541494135
NaN
4.42955388021691
NaN
NaN
NaN
NaN
NaN
NaN
NaN
NaN
NaN
NaN
NaN
NaN
2.12440142467744
NaN
3.15484060726809
NaN
NaN
3.14324691839429
NaN
NaN
NaN
NaN
NaN
NaN
NaN
NaN
4.3037339167453
5.48079466430529
1.26812439178381
3.50418867658314
NaN
NaN
NaN
NaN
1.5858682448393
NaN
NaN
NaN
NaN
NaN
NaN
NaN
NaN
1.17750000052771
NaN
1.4736437358734
NaN
NaN
NaN
NaN
NaN
NaN
1.17750000000117
NaN
NaN
NaN
3.41673115724768
NaN
NaN
NaN
NaN
NaN
NaN
2.54244538120352
NaN
NaN
NaN
NaN
NaN
NaN
NaN
NaN
NaN
NaN
NaN
NaN
NaN
1.44219889791612
NaN
NaN
NaN
NaN
NaN
NaN
NaN
NaN
NaN
NaN
NaN
NaN
NaN
NaN
NaN
NaN
NaN
NaN
1.84192268686889
3.80753714011151
NaN
3.93955195902691
NaN
4.11881578756527
NaN
3.34864727696813
NaN
1.24758152076282
NaN
