# Supplementary material for: Diversity of spatiotemporal coding reveals specialized visual processing streams in the mouse cortex
Source: Nat Commun. 2022 Jun 6;13:3249. doi: 10.1038/s41467-022-29656-z (PMC9170684; doi:10.1038/s41467-022-29656-z)
Supplement: Supplementary file 7 — Source Data [file 41467_2022_29656_MOESM7_ESM.zip › source data/Figure S5F_LI.txt]

bwTF
2.68413487096873
NaN
NaN
NaN
1.24606684545123
NaN
NaN
3.61663531331855
NaN
NaN
1.22830517205261
NaN
NaN
NaN
NaN
NaN
2.65814428647661
NaN
NaN
NaN
NaN
NaN
2.58136153043427
NaN
3.07981848132227
NaN
NaN
NaN
NaN
NaN
NaN
NaN
1.1775000000005
NaN
NaN
NaN
NaN
NaN
NaN
3.35635609222932
NaN
NaN
NaN
NaN
NaN
NaN
NaN
2.51230667160273
NaN
NaN
1.39803612143933
NaN
3.11654709987801
NaN
NaN
NaN
3.54072978585835
NaN
NaN
NaN
1.89855901919875
2.62175519381359
NaN
1.20933517070353
NaN
NaN
NaN
NaN
NaN
NaN
NaN
3.13282818681864
NaN
NaN
NaN
NaN
NaN
3.81577431884304
NaN
NaN
NaN
NaN
NaN
NaN
NaN
NaN
2.71309436851344
2.17719570404897
NaN
NaN
NaN
NaN
1.75214991619238
NaN
NaN
3.81397091221156
NaN
NaN
NaN
NaN
3.49037974283629
NaN
1.17750000140897
1.34560381767366
3.4071611936337
NaN
NaN
2.55449051849244
NaN
NaN
NaN
NaN
NaN
2.15672443692151
NaN
NaN
NaN
NaN
NaN
NaN
NaN
2.0019843826916
4.06698369861845
NaN
NaN
NaN
NaN
NaN
2.37689060871931
NaN
NaN
NaN
NaN
NaN
NaN
1.17750000075142
NaN
NaN
1.32281580258114
NaN
NaN
NaN
NaN
NaN
NaN
NaN
NaN
3.3509901515742
NaN
1.24942758278804
NaN
NaN
NaN
1.72080731965131
NaN
NaN
NaN
NaN
NaN
NaN
1.34162074499997
NaN
NaN
1.17750000000005
NaN
NaN
NaN
NaN
NaN
NaN
NaN
NaN
2.04779330840389
NaN
NaN
NaN
NaN
NaN
NaN
NaN
NaN
NaN
NaN
NaN
NaN
NaN
NaN
NaN
1.57272433219308
1.17750000000005
1.18474187192758
NaN
2.07420957932096
NaN
NaN
NaN
NaN
NaN
NaN
3.34829519116349
NaN
NaN
NaN
NaN
NaN
4.01182871264801
NaN
1.17750283412591
NaN
1.32876048335346
2.59243939418263
1.4977548036611
3.2420175808853
3.37297735962842
1.17750000000009
NaN
NaN
3.21212032034124
2.03506349625948
NaN
2.08881530336038
NaN
NaN
NaN
NaN
NaN
NaN
1.61075510684279
1.52261619729266
NaN
NaN
NaN
NaN
1.92453136424281
NaN
3.21453722243988
NaN
NaN
NaN
NaN
5.22479477567864
NaN
NaN
NaN
NaN
NaN
NaN
NaN
NaN
NaN
NaN
NaN
NaN
NaN
NaN
NaN
NaN
1.52506902728641
1.56877778858793
NaN
NaN
NaN
NaN
NaN
3.32985407103639
NaN
NaN
2.6145115636081
NaN
3.61026127684117
3.66514696211401
2.84163086134386
NaN
NaN
NaN
3.94380686505878
NaN
3.24981612513438
NaN
NaN
NaN
NaN
NaN
NaN
2.01284653191941
NaN
NaN
NaN
1.19964484436495
1.62745877343014
NaN
3.4067277862743
NaN
NaN
3.61653464847987
NaN
NaN
NaN
NaN
3.55275698713807
NaN
NaN
NaN
NaN
NaN
1.72975298728317
NaN
NaN
NaN
1.17750002074607
NaN
NaN
4.96382189704175
1.99340322078081
2.15888850700727
1.17750000001018
1.82712120185288
NaN
1.5931986670603
NaN
NaN
3.38437733431535
2.58276418012132
NaN
NaN
2.17638995422412
NaN
NaN
NaN
3.24564079513188
2.39345739785834
2.60347884166312
NaN
NaN
1.41220501198589
NaN
NaN
NaN
NaN
NaN
2.37488816670804
NaN
NaN
NaN
NaN
NaN
2.69416783485377
NaN
NaN
NaN
NaN
NaN
NaN
NaN
NaN
NaN
NaN
NaN
NaN
3.43194307805587
NaN
NaN
NaN
NaN
NaN
NaN
NaN
NaN
1.55408603985857
2.97121505835862
NaN
NaN
NaN
NaN
NaN
1.34477245533234
NaN
NaN
NaN
NaN
NaN
2.69085528783964
NaN
1.45882096906995
NaN
NaN
NaN
NaN
1.67739248095367
NaN
NaN
NaN
1.18641976911068
NaN
NaN
NaN
NaN
1.3713980531233
NaN
NaN
NaN
NaN
NaN
NaN
NaN
1.1775000004892
NaN
3.55307100589419
NaN
NaN
NaN
3.28540714195839
NaN
NaN
2.95615014145501
NaN
NaN
NaN
2.83460625955561
2.3929873258636
3.40645799585535
1.35520437713841
3.55996065065701
NaN
NaN
NaN
NaN
NaN
NaN
NaN
3.77024140162445
2.98839577236283
NaN
NaN
4.16027472703518
NaN
2.51098160798693
2.39353574105784
3.26106373013134
NaN
NaN
1.17750000001689
NaN
NaN
3.63729962972968
NaN
3.76074446249178
NaN
NaN
NaN
3.55885746266558
NaN
NaN
NaN
NaN
NaN
1.3842213261497
NaN
NaN
NaN
NaN
2.90035651619596
NaN
NaN
2.08771681070052
2.33776677823296
2.69880976123507
NaN
NaN
NaN
3.18470108978902
NaN
4.47867869272514
NaN
1.18016611116394
3.38340815603157
NaN
NaN
1.17750000000006
NaN
NaN
1.67270642738084
NaN
2.08351107494679
NaN
NaN
2.28749200655482
NaN
3.71651008879907
1.33909516520668
3.15221454297752
NaN
1.30157358056498
1.17750000000177
3.52104620310988
NaN
3.05972137071147
NaN
NaN
1.59586912685549
NaN
NaN
NaN
NaN
NaN
NaN
NaN
3.10943738425178
NaN
1.77862677654283
NaN
NaN
1.17750000906865
NaN
NaN
NaN
3.24433848733592
NaN
NaN
NaN
1.26981999106197
NaN
NaN
NaN
NaN
NaN
NaN
NaN
1.40080671327468
NaN
1.42632491102883
1.22365779017799
NaN
NaN
3.12774671021834
4.2883092289789
3.60857075497303
NaN
2.82026720839179
NaN
NaN
NaN
NaN
NaN
NaN
2.3994945826049
NaN
NaN
NaN
NaN
NaN
NaN
3.26922829240778
1.40410733932564
NaN
NaN
NaN
NaN
NaN
NaN
NaN
4.41269828910041
NaN
NaN
1.90369776231471
NaN
NaN
2.54668586064956
NaN
NaN
NaN
NaN
NaN
NaN
NaN
1.99786113870263
1.17752796200327
1.19639183327683
NaN
NaN
NaN
1.17750000000186
NaN
NaN
NaN
NaN
NaN
NaN
NaN
NaN
NaN
NaN
NaN
NaN
NaN
NaN
NaN
3.35291784950041
1.45681841416325
NaN
NaN
NaN
NaN
NaN
NaN
NaN
NaN
NaN
NaN
NaN
NaN
NaN
2.60417041793184
NaN
1.24187374528018
NaN
4.15435701295923
1.90984730807687
NaN
NaN
NaN
NaN
NaN
1.92002010723882
1.75946362919736
3.3443987451144
4.61850692405755
NaN
1.17750000042223
NaN
3.82779097256195
NaN
3.97587869961825
NaN
NaN
NaN
NaN
1.17750000000006
NaN
NaN
NaN
NaN
NaN
4.8117881086624
4.05117611508176
NaN
NaN
NaN
3.36534927191883
NaN
NaN
1.17750617918599
NaN
NaN
NaN
1.51641324833604
NaN
NaN
3.91216821558298
NaN
NaN
NaN
NaN
NaN
3.87980388392001
NaN
NaN
NaN
NaN
1.44728333941986
NaN
NaN
NaN
NaN
NaN
NaN
NaN
2.8839341871031
NaN
NaN
1.38767615187483
NaN
NaN
NaN
NaN
4.38527826955351
NaN
NaN
3.96098746635697
NaN
NaN
2.90639744681357
NaN
NaN
1.17750000000006
NaN
NaN
NaN
NaN
NaN
NaN
NaN
NaN
NaN
NaN
NaN
NaN
1.4985127156636
NaN
NaN
1.54903961032568
NaN
NaN
NaN
NaN
NaN
NaN
NaN
3.50852857721935
2.15980468397962
NaN
NaN
NaN
1.78590007593408
NaN
NaN
NaN
NaN
1.17750144177378
1.40582777634535
1.56426552760713
1.57809273987561
NaN
NaN
NaN
2.16494550590329
NaN
2.40840006535179
NaN
NaN
NaN
1.83669933179641
NaN
NaN
NaN
NaN
2.17967171810901
NaN
NaN
NaN
NaN
NaN
NaN
2.64767285565598
NaN
NaN
NaN
NaN
NaN
NaN
1.17750000000144
NaN
NaN
NaN
NaN
NaN
NaN
NaN
1.55704504483433
NaN
NaN
NaN
4.03565281931189
NaN
NaN
NaN
NaN
NaN
2.97908672287756
NaN
NaN
3.10837060693322
NaN
NaN
NaN
2.45124771619802
NaN
NaN
NaN
NaN
NaN
NaN
3.17783757142173
NaN
NaN
NaN
1.43381115445226
NaN
NaN
1.52195497558148
2.39668680521128
1.74181737712594
4.0234925889952
4.19246821011107
NaN
NaN
3.33521314995265
NaN
NaN
NaN
NaN
NaN
NaN
NaN
NaN
1.64474961358385
4.88893614681764
2.18110944903654
NaN
NaN
NaN
NaN
NaN
NaN
NaN
1.23704759742891
NaN
NaN
1.86975109518027
NaN
NaN
NaN
NaN
NaN
NaN
NaN
NaN
NaN
NaN
2.71252505346877
NaN
NaN
NaN
1.54679893254373
NaN
NaN
NaN
NaN
NaN
NaN
4.51815096957827
NaN
1.21188345619702
2.45397677686948
NaN
NaN
NaN
NaN
NaN
NaN
4.43127977981409
3.12055122856381
2.62913550339809
NaN
NaN
NaN
NaN
1.88046414629668
NaN
NaN
NaN
3.21467000100122
NaN
NaN
NaN
1.25642317478605
1.61141979944283
NaN
3.30665971693446
NaN
NaN
NaN
NaN
3.30429782413591
NaN
NaN
4.87128868388313
NaN
NaN
NaN
NaN
3.75526803229054
NaN
NaN
NaN
NaN
NaN
NaN
NaN
NaN
NaN
4.08544717052002
3.81778810423902
2.11461884237503
NaN
NaN
NaN
3.07478659597739
NaN
NaN
NaN
1.40825087448537
NaN
NaN
2.69307073417349
NaN
NaN
NaN
4.54939572052794
NaN
2.97041870923009
NaN
1.74089676876387
NaN
NaN
1.56935414955309
NaN
1.84192599274572
NaN
NaN
NaN
NaN
2.01983806537149
3.63579262514883
3.87958973873858
4.50595682212332
NaN
NaN
NaN
NaN
NaN
NaN
NaN
NaN
NaN
3.52787453750861
2.59918680949979
NaN
NaN
NaN
2.55736566650353
NaN
NaN
2.78471718483321
NaN
1.17750204790824
5.00421596329523
1.17750000000006
2.55379673347881
1.30401638960591
NaN
NaN
NaN
NaN
2.70161923450258
3.42079172434871
NaN
1.49587554019111
NaN
5.62346513001423
NaN
NaN
NaN
3.29348620856355
NaN
NaN
2.31181211097357
NaN
NaN
4.60694315523673
NaN
1.93981637647902
2.21018238970109
3.16456408306053
NaN
NaN
NaN
NaN
NaN
NaN
NaN
NaN
2.94584163699323
NaN
1.54476504308473
NaN
NaN
4.22289749185499
NaN
NaN
NaN
NaN
4.0724391885456
NaN
1.337953396801
NaN
NaN
NaN
NaN
NaN
NaN
NaN
NaN
1.17751221758612
NaN
1.2030724468542
NaN
NaN
NaN
3.12248072513666
NaN
1.28969111939693
NaN
NaN
NaN
NaN
NaN
NaN
3.45160002046147
NaN
NaN
NaN
NaN
NaN
NaN
NaN
NaN
4.12153822746998
NaN
2.63480078270623
3.14179198960775
NaN
1.41226600156711
1.17750000000006
2.68244749037025
NaN
NaN
NaN
NaN
3.5220439593168
NaN
3.81076125122007
NaN
NaN
NaN
2.20663553292419
NaN
NaN
3.36286491023142
NaN
NaN
NaN
NaN
1.75933719363236
NaN
NaN
3.3519821897558
2.68677751275701
NaN
NaN
NaN
2.70169602071041
NaN
NaN
NaN
NaN
NaN
NaN
NaN
NaN
NaN
NaN
NaN
NaN
NaN
NaN
NaN
NaN
NaN
NaN
NaN
NaN
3.90296536556024
NaN
NaN
NaN
NaN
NaN
NaN
NaN
NaN
NaN
2.36014852052854
NaN
1.60747104116722
1.90890689139061
2.04899228432156
3.53809333052705
NaN
3.19276916487666
2.74882003865078
NaN
NaN
3.27582000328889
NaN
1.41959901333875
1.65098506867307
NaN
2.50177632287544
NaN
1.61794286148225
NaN
NaN
NaN
1.95939981962923
4.11550245571873
1.84312220352055
4.41219484672576
3.33344446227334
1.17750001056236
2.1955187705294
NaN
NaN
1.19025149437061
NaN
NaN
NaN
NaN
NaN
3.54935927477299
2.63075708586639
NaN
NaN
3.18128573289292
NaN
NaN
3.05622870041923
NaN
NaN
4.65493818663815
4.4186960985326
NaN
NaN
NaN
NaN
NaN
3.23926390146833
1.38131315614722
NaN
2.23417285370096
2.22423007835688
NaN
NaN
NaN
NaN
NaN
NaN
2.45101954436077
NaN
NaN
NaN
1.66583457729579
NaN
NaN
NaN
3.52700890293463
2.67403645776755
3.7434942740071
NaN
NaN
2.3719516947684
NaN
NaN
NaN
NaN
2.48123612521382
NaN
3.44171208077139
NaN
NaN
NaN
NaN
NaN
2.9299331984345
NaN
NaN
1.58967953765926
NaN
NaN
NaN
3.86343632842434
NaN
NaN
4.83524096521325
NaN
NaN
3.38125159042634
NaN
NaN
3.44885142137431
NaN
NaN
NaN
1.38686254197769
NaN
NaN
