# Supplementary material for: Diversity of spatiotemporal coding reveals specialized visual processing streams in the mouse cortex
Source: Nat Commun. 2022 Jun 6;13:3249. doi: 10.1038/s41467-022-29656-z (PMC9170684; doi:10.1038/s41467-022-29656-z)
Supplement: Supplementary file 7 — Source Data [file 41467_2022_29656_MOESM7_ESM.zip › source data/Figure1H_RL.txt]

Amp
0.320613123438692
0.30540372434312
0.297690946987417
0.256172619735426
0.13353920744026
0.155775003734053
0.409262748768621
1.1
1.1
0.843827308949834
0.344232818923678
0.333476611934065
1.1
0.6041735698859
1.1
0.281439490242338
0.325630558484714
1.1
1.1
0.952000448868011
0.245182112552182
0.224341851093108
1.1
0.241710135491846
1.1
0.696376860472941
1.1
0.783508918001023
1.1
0.66283002390976
0.289902165734294
0.403005530810213
0.148171766242736
0.383813045346018
1.06382049890048
0.516414907279471
0.413716229081258
1.1
1.1
0.264831102965565
0.155250293354636
0.226400963566224
0.192154732157374
0.288045366917876
0.89641570672255
0.138242209603622
0.329752317926993
0.120354804035574
0.119524408980603
0.421004259516495
0.227998910199117
0.124691987640682
0.18181757403937
0.280941116501994
0.141804578445064
1.1
0.377740632197714
0.152507171121945
0.522921087314069
1.1
0.480653835622816
0.400782347225412
0.0673037949028843
0.352489296608739
0.276628251859669
0.319861983762418
0.478039567486351
0.718719840274957
0.573140399927983
0.217659554295367
0.768035698048394
0.495159116682624
0.417812651529157
0.165731809336366
0.558025229609963
0.171088880197151
0.378689144672789
0.262665624782229
0.101487552280145
0.381646275342423
0.312084631901294
0.547377390955758
0.533679404055611
0.226827750659527
0.28754051023261
0.394672258290774
0.175643071547603
0.186992594456686
0.443779922280019
0.0286536590983801
0.110773029337779
1.1
0.198104137520043
0.895411015338774
0.563457165194266
0.757339867234078
0.384645118768546
0.170798896225676
0.120399592833911
0.463718768250858
0.359989506267841
0.56210379754809
0.403379173161572
0.457558845404047
0.332385380568013
0.321937722149782
0.332409841414039
0.464822200615814
0.118466922454746
0.974859325276909
0.26684143974515
0.2690911097102
0.213011850765703
0.22592755839091
0.176761291521675
0.321413388173532
0.165489487801928
0.224032821712502
0.407940842670027
0.0891400102071666
0.163246774689859
0.190694063270709
0.287040586421659
0.162260375954549
0.377305132972646
0.434505880903783
0.836325853203226
1.0757810911492
0.152207119628617
0.48659917897527
0.388694520699673
0.27889278597702
0.266169264902148
0.102255242124917
0.19956024213733
0.179405260824872
0.173713168405954
0.304670373116762
0.1855791184272
0.0770112670750296
0.206283872946084
0.203443541956836
0.190281338509145
0.210964542454285
0.284850638515689
0.44239487509484
1.0348040723867
0.163414664173774
0.547447359162837
0.366958645858332
0.374751917223373
1.1
0.307623787504891
0.238014210203613
0.710088057696614
0.215294547344108
0.18720712316556
0.182634857724585
0.764260529189351
0.493701293732946
0.486786845977231
0.33014824363659
0.138322781617972
0.382501349982911
1.02512844833325
1.1
0.177059018313366
0.303177150117608
0.220032252352622
0.309870174247587
1.1
1.06948075370538
0.14484582011583
0.186171879460494
1.1
0.380938611233805
0.179083735386985
0.195638443304468
0.136491925316068
1.1
0.293795031383659
0.168750885100947
0.278357448050663
0.192897109692163
0.128367782215314
0.218925070895025
0.442097291040595
0.12118864765053
0.149430302071724
0.28563492370055
0.32303866633537
0.266958857495537
0.204845275141916
1.1
0.186044074093612
1.1
0.231691430446501
0.371738620220133
0.274031489016267
0.808007151441664
0.94189624280747
0.198157921388771
1.1
0.299943272758837
0.0624149589412018
0.967032506177417
0.144523660441182
0.522348663828496
0.30954511610218
0.279440426883879
0.404159742270815
0.390789384294541
0.634325042657282
1.02891651837748
0.206788584717265
0.168563928732509
0.120559278044561
0.943833438762776
0.118757022641207
0.238151614361667
0.161832587676193
0.253416449947111
0.148342012086342
0.234448495228706
0.368519649498853
0.0833777781765347
0.224540030587786
0.266486492265765
0.139418528910771
0.449067743404448
0.281790841454538
0.615006459426817
0.524273610524049
0.305219870285858
1.05383323165667
0.213375567506002
0.131977053005249
0.199499152748781
0.109007494942344
0.152570756672873
0.134061565377967
0.742098743228601
0.134260660302025
0.614141273998127
0.437983226700241
0.131750576507935
0.23464575222445
0.180281091801379
1.1
0.212913047787561
0.414884947931935
0.252531529315042
0.236827682025972
0.56366816343999
1.1
0.363708394699374
0.285533002617254
0.152642045877259
0.400260513426238
0.761215555982895
0.430544005418929
0.330947674881199
0.315602925968361
0.424695524229087
0.17641922170345
0.488054233973481
0.539837719035268
0.619254141009866
0.187849126449656
0.788055558899844
0.824994050431396
0.19222870399687
0.443628713715942
0.406870661994909
0.242118453899972
0.69675429205636
0.753600788900182
0.210681960391297
0.353550129222775
0.342044775807969
0.825204774757177
0.537532257122411
0.246622585589608
0.271668111599834
0.131188907152932
0.300256261441928
0.204129512328607
0.0999820448086712
0.128028068010296
0.141317903138977
0.1671330046686
0.394053502409466
0.155324388012944
0.33390726939286
0.321764734509205
0.155872943040028
0.208092588323119
0.906706992445567
0.191715898606226
0.311251827763146
0.253253354306381
0.19476155174409
0.204254485603945
0.155588560673532
0.321969755067676
0.287163797407679
0.18148686825758
0.143327326260279
0.700155870072624
0.15891442607324
0.268027396993166
1.05578054452512
0.439473235801029
0.203267743684788
0.577321746713971
0.156154791680194
1.1
1.1
0.151594666961902
0.693696922515803
1.03541150852424
0.696888666438254
0.158011121705749
0.572932193411018
0.321960928595862
0.126394742281757
0.289624696419962
1.1
0.521391813652098
0.2329602289506
0.38602050931122
0.241139755847242
1.09770012699027
0.315101588113064
0.717039104539222
0.16339099956972
0.528185633282209
0.852161616941142
0.507752906764978
0.22840811599376
0.613976699733811
0.238008859261585
0.191642805856727
0.356503058082203
0.402852727926036
0.387396107089463
0.347469019845755
0.391967448248788
0.2562377817873
0.449289256178877
0.194046789876389
0.348267723918749
0.188517592209077
0.634326298941067
0.227701597221713
0.352050396757542
0.180737921387984
0.231592977624492
0.174421715159816
0.383214106742016
0.240207248482607
0.139207956456403
0.135463108601711
1.1
0.132873144681595
0.847706946624481
0.789868775704197
1.1
1.04020969270487
0.477987318245132
0.300741110422525
0.25342309615817
0.120448136948298
0.206382050799946
0.139218349525303
0.42288257651368
0.245893501707834
0.216159316641724
0.167506686449924
0.194345974832884
0.185863988379545
0.12057120758109
0.145378817186834
0.172320153354328
0.100314945015825
0.195121968056223
0.539248701014953
0.269305792874428
0.251652680003319
0.284374688381499
0.41280287474485
0.304174254571515
0.461663779165103
0.0789160067716192
0.246371336049382
0.144970897015417
0.364269371845297
0.336529181279315
0.30789701193586
0.343127481964792
0.266424599273945
0.859596666469214
1.1
0.540266694416166
0.28877877798688
0.241399086318763
0.356517709523585
0.691458345735815
0.521596006908726
0.150382562472231
0.261799099536647
0.365059282166992
0.109319112132107
0.692815370910556
0.83174590441051
0.553482362757652
0.797333478135221
0.189642574818218
0.219628231751105
0.991646857751414
0.290822907224937
0.509665822857384
0.977524574814484
1.02900075955228
0.565515642862439
0.238310423738028
0.309499449717284
0.250488416942718
0.249753481343964
0.898849704331486
0.514086970386945
0.768671658132874
0.273174861242017
0.454778878515646
0.333990053357458
0.368784303383609
0.166459682255821
0.320499473699197
0.240373242821001
0.0593499171772291
0.165191783005138
0.239748934476307
0.202761386519587
0.171537643190281
0.157392356774559
0.212521996056049
0.19313073776289
0.213378484101638
0.447514939093974
0.234494541868678
0.500363961701919
0.196343862649795
0.345353014060154
0.295764236457269
0.131369364214554
0.291155794165144
0.120857082170041
0.464316228405001
0.356375547650957
0.365553070487325
0.366322580754534
0.308793653854679
0.127111847993983
0.807705806344407
0.162575025047027
0.624291628487647
0.232037565485637
0.749138445991227
0.162588713725467
0.0968306330677624
0.182457969380184
0.724827333118994
0.187321202152675
0.338369412011644
0.122754959754045
0.176271551184649
0.199159265571232
0.137280097192205
0.203511291375648
0.178838815483591
0.561683081416547
1.04118302323354
0.238470939854055
0.217920512637665
0.151323623433384
0.440345623193708
1.1
0.366472339714472
0.151726278861082
0.508601656285351
0.361932366841832
0.732515247261174
0.571872242052093
0.210225849110542
0.799321937955781
0.175279074883589
0.807146497923549
0.160920208274622
0.453914178163096
1.1
1.1
0.158055010584527
0.137358574198815
0.136927274724829
0.175019174144974
0.49668805374606
0.168804067846355
0.16301027681469
0.117231474373241
0.157405489532501
0.334511140963325
1.1
0.279948635409047
0.295937020177457
0.276302131740272
0.776507673299431
0.270793547057662
0.610734331627068
0.246145913070204
0.502785270288002
0.328369479675643
0.872819509107775
1.03282185581818
0.851947331846795
0.241326533535812
0.315110687936233
0.546664690570008
0.367911547367158
0.490627093595935
0.289902047443166
0.386416549795604
0.262217213514849
0.487498807573801
0.321683110255173
0.310711406675102
0.498675011666602
0.375969847915028
0.632368219955579
0.395281059075836
0.250767828389796
0.442359248886125
1.1
0.813874965009632
0.528300108600625
0.193188363013244
0.306213331817066
0.349147736388536
0.204531616813053
0.505492523323179
0.243714261258594
0.312000249112808
0.282881168025286
0.299576137262617
0.422014566005183
0.16776396186427
0.264972364178183
0.307988768591866
0.172297195074874
0.14467697236706
0.393392783607161
0.208755901270615
0.221009895683239
0.28165330780855
0.212041815685084
0.307828406075081
0.285652631755731
0.257196007628477
0.502420516972442
0.137783165438553
0.331268546106075
0.0845773495196337
0.405518929361572
0.999667075621113
0.120195514555991
0.721470022821465
0.370397130018252
0.18487950909167
0.699448005871672
0.266373024542491
0.500569520934376
0.407482790606635
0.892845053681842
0.709566684870929
0.454683046894244
0.243908236572441
0.544067021931282
0.600281660815625
1.07823936476289
0.262928957903107
0.240577148056381
0.272325119434713
0.531653313140664
0.132520834952685
0.41362787212976
0.291073879765346
0.265032751983796
0.440628923681018
0.625066139144351
0.262573264235836
0.291050710345646
0.274296875036334
0.622358076779284
0.228714801786778
1.1
0.361345777558466
0.422326396949691
1.07441258130896
1.1
0.461070197243608
1.1
0.327297362521787
0.439118645204866
0.629134092264661
0.525677366714553
0.332758411443476
1.1
0.815429928915049
0.287976192579968
0.494686455226235
0.497333456872643
1.1
0.38191622609348
0.359188072670739
0.433241676925876
0.401265377672489
1.1
0.177661860677394
0.267259463530228
0.394802634889278
0.217685670337383
0.388832272621459
0.294242839476446
0.277286779156389
0.920243537731136
0.164433542272727
0.741832007097788
1.1
1.1
1.1
0.520087013430931
1.1
1.1
0.876845580914382
0.64733368464504
0.308786219434206
0.31623887532993
0.493800324741814
0.93958485308575
1.1
0.746830397605954
0.622321385111129
0.309621360800713
0.293955052379025
0.339906684867082
0.599875874000093
0.453827548052004
0.881925547224626
0.175293487015105
0.405954988945605
0.24730308030264
0.362166929718292
0.511759847998485
0.332917822462194
0.232217000808215
0.378180685390583
0.226476145745947
0.387743768980341
0.149073745187883
1.1
0.572227270831509
0.26841857391889
0.397930445810775
0.464529125448296
0.486142845846664
0.211459165599126
0.458692533315483
0.351474875467415
0.676337689620247
0.445407292116578
1.01444205622043
0.384164052464934
0.189324627952426
0.481121365062469
0.36514041613739
0.495059377263301
0.211036183721338
0.439363479456976
0.708109706699409
0.266307688389494
0.258676404465498
0.808256413251011
1.1
0.515917341901944
0.313464815975452
0.28717581939451
0.490880809875068
0.264491176864389
0.594431418136081
0.453661041400377
0.534704324518125
0.522693873628533
0.30468670050526
0.195781536399938
0.217068288432836
0.146316797558015
0.449367966951639
0.403122178813895
0.247008509642673
0.289762527943092
0.510156340745715
0.203277640347517
0.16986246874952
0.189562808281996
0.338002379246018
0.376124157256693
1.1
0.300351230696401
0.358969615904734
0.716670395700711
0.359822713497322
0.210797113235709
0.122775216945188
0.300490874195785
0.511611394465306
0.204595404281346
0.418587420551404
0.562237076171805
0.196672769572665
0.128204448937173
0.289634687694559
0.171284171516482
0.631453821637298
0.375377490499063
0.264369084634895
0.347250400451786
0.766001839043423
0.0977842442492744
0.786048578862337
0.269388020619327
0.606251437988539
0.444935201306509
0.294722979301421
0.590339375413035
0.229726217504154
0.255441210299454
0.216994146055291
0.831108396094292
0.585617960723604
0.284837995533929
0.511834011939698
0.232399730916658
0.734102781814269
0.187281897508638
0.991021972693113
0.218823406113835
0.38575663236063
0.478955464437195
0.618105538421044
0.280984653353037
0.316786843226151
0.626475614343432
0.340336771771912
0.327941668400311
0.34310632059568
0.307589476697519
0.369580786426502
0.269365213898047
0.201931202688701
0.274356293829972
0.430856507848453
0.146089113846884
0.122109382760934
0.678064155171155
0.490813330662616
0.246376987753908
0.0941005608933436
0.458882438873442
0.299308296933564
0.184684477358402
0.159274467182664
0.0544787252859162
0.142003846297947
0.220941327620509
0.410615951354341
0.397489789741708
0.312795980161359
0.203625237239866
0.238871863533383
0.209104530550567
0.317842952898227
0.355167821683703
0.148124639987699
0.192978586039501
0.282741422554554
0.545985467666981
0.166274677788244
0.263077086659298
0.177072928173867
0.128909475469302
0.205891164739018
0.448734670692673
0.514471408946106
0.615806620279199
0.200328267534012
1.0536923765874
0.253793640215792
0.419060683820015
1.1
0.396028022473319
0.465593770641036
0.581289760694152
0.45575076001594
0.513859020271763
0.265910350926468
0.424150437046749
0.231898400730649
0.237379185357291
0.608174907234442
0.322427458769465
0.438754402821522
0.599117372920632
0.867907279592356
0.778962714365762
1.1
0.227933930445153
0.265282979536837
0.194165248415526
0.345110907299638
0.323061345580389
0.165400224563691
0.234941068049924
0.293790175170483
0.264480338641635
0.242479528746785
0.134781745776709
0.214458380444417
0.193807032419799
0.0870457588170092
0.241990062197239
0.318957175504408
0.14890996337203
0.325964170355478
0.660937359643305
0.65313306516504
0.255662020011974
0.174999724593062
0.301118888947276
0.305866874832707
0.262890439817395
0.191225652764387
0.218112135957085
0.20610106243984
0.125020924142173
0.177232688559693
0.191744594981578
0.112401374605269
0.200436492773837
0.457602194863252
0.194812008627671
0.286022267320028
0.619627253756355
0.433057526487284
0.10814222499917
0.506948041872459
1.1
0.403822094566438
1.05965626369943
0.423272629031397
0.386831629239366
0.3271855716115
0.322213258515257
0.477086804575577
0.911385602752234
0.523434450157654
0.614657197500999
0.354233234824349
0.33723364629709
0.585563758508818
0.231909391796139
0.503460389137961
0.264659513730522
0.227341510482375
0.319027857204428
0.174233557731534
0.247817496601895
0.172573244527612
0.297186732552862
0.257111250638024
0.17854994786221
0.235970509452628
0.282216748744892
0.220943703845265
0.0967414748675191
0.128373891868219
0.210168361370865
0.272386176559633
0.335810484640028
1.1
0.783076801997058
0.424663188800542
0.274121226609947
0.84672224042381
0.309761077360068
0.967851924979925
0.177042575146361
0.409391594530454
0.474178859286685
0.714617955754464
0.41600706422063
0.565554253104635
0.211850073208249
0.269850042224833
0.281401840420758
0.307389437309205
0.272467219662934
0.495292274378339
0.28514903325583
0.477045293609753
0.718454477081151
0.255876803342757
0.14476962757835
0.425474171567782
0.140126616721753
0.177512444046277
0.100330220253543
0.14709829839659
0.239428099120214
0.154256408842346
0.294145405001188
0.135660573239522
0.248678018765136
0.144442885953165
0.162404692054078
0.152423170211124
0.0734797621579514
0.129315781155616
0.183792564774919
0.252152707879079
0.263517575579309
0.151839181039589
0.142720497294848
0.217674106671919
0.210496096962206
0.374578722464059
0.906564303912112
0.47123771023746
0.364884012125183
0.247804929143779
0.169621659083864
0.234216500058035
0.185744937266423
0.284172132736769
0.163684858487433
0.289947722326966
0.197941195456415
0.13411412085097
0.155136444320842
0.198864362195751
0.805492380773843
0.19326845393264
0.175616237988494
0.195417777268315
0.298251611025219
0.233592791759379
0.551180923756797
0.543320550345217
0.831903933535245
0.376050673417483
0.636227152184279
0.397929040289357
0.858914441393156
0.508364856387179
0.147904699428011
0.19635783011823
1.1
0.259489726546388
0.124418806636903
0.186452912219098
0.345859038096018
0.267696968535396
0.242633275181747
0.199680654514959
0.28496068624097
1.1
0.157370367364176
0.209051705873571
0.19350606988587
0.298085974500571
0.512300045320931
0.240356700703614
0.147607034621885
0.415557143968672
0.610025554484709
0.386077831839813
0.284208762909958
0.65469971526826
0.14600616648168
0.166032816920323
0.124041646775226
0.522019872851481
0.115716623784896
0.168160176949046
0.11453102847387
0.129999027550537
0.201794695166172
0.126364233540964
0.188790706378385
0.18346506188508
0.555551059533162
0.781113664455788
0.167917890026479
0.207186264933832
0.197261690108476
0.338541819912381
0.598548441425065
0.161997188578339
0.189319185482635
0.239484992451483
0.239180889587129
0.242413141875055
0.1862099828604
0.175838828355184
0.34860307239888
0.718903387547675
0.219834534444111
0.326619957069565
0.299792821389223
0.152477716638356
0.166796795076879
0.151762307003107
0.446343833724821
0.172496968196795
1.1
0.358760985014271
0.357662604242124
0.354761738032378
0.165458763076792
0.192341891396257
0.19995185568599
0.391483395812996
0.690297462407454
0.160070310236305
0.19981284643672
0.282567898308512
0.228193588650354
0.219780317157421
0.47218983336299
0.256370176055092
0.163595044670527
0.110406241540567
0.271566821798354
0.106895833355163
0.426475426753958
0.170673048516624
0.284737022588813
0.135372760340776
0.416098792323932
0.282390171461693
0.21775965172524
0.187508861663866
0.390431080819852
0.222384131205171
0.364208872925004
0.183294770545596
1.1
0.189359390784801
0.168225650105838
0.193518658193741
0.289262146180122
0.221149493198757
0.260661154145947
0.20633977652682
0.708291957600899
0.487562263824097
0.216492054457874
0.307428500386745
0.242939379289306
0.226105267436016
0.277947693113447
0.714530230451303
0.762454408838549
0.264151766853179
0.253724700740165
0.792491135603256
0.364977509783043
0.193018775871396
0.232957793039555
0.378417623274122
0.19519897605362
0.173071686670534
0.383627586672321
0.381324035333592
0.173714244633567
0.403245398906476
0.433946974184361
0.461356591259132
0.401295184927473
0.184689087125115
0.161540429725504
0.175418250405668
0.260222503917871
0.545300705449571
0.242020338523569
0.462836433233049
0.127244841415502
0.204077097125305
0.114846753588422
0.417227231935103
0.359829886809156
0.171357969216142
0.156337220513188
0.184837328342407
0.210369889335719
0.22105834895898
0.573319000482788
0.189300782463881
0.799954931409407
0.279375092956046
0.334893299644896
0.199916496287014
0.324979689151241
0.261783397844023
0.178088280253676
0.357829758263653
0.224202548391449
0.397483671625968
0.213849818248607
0.304567155794565
0.461828802869579
0.233065728133763
0.0936924406292638
0.151821886168095
0.395995631553198
0.237850378149768
0.538656031752095
0.684254729340028
0.34178760478534
0.238279964683339
0.435512361451687
0.356628037046304
0.120166346295491
0.233881210231399
0.119136044878106
0.495242435303563
0.298875466571465
0.206373036998979
0.250987967778348
0.114626942183209
0.36685985529623
0.29080658180745
0.148142262613593
0.201026741483098
0.16348154378325
0.269448886517676
0.401227121638302
0.376732815579612
0.247688823526324
0.525333763671886
0.229968492226496
0.219400675540516
0.174368556827723
0.307175635936743
0.215347155888565
0.26148722660451
0.272694304900289
0.231501207894877
0.220724309432287
0.113512469300315
0.144011839129042
0.938915129999849
0.268132986950785
0.330500492710047
0.176446596330295
0.131629011065127
0.344225707798444
0.262561088498317
0.2238591564047
0.19598840951391
0.292956043550262
0.0942367717172541
0.479873024575464
0.391374343901016
0.20763251068419
0.209602341705178
0.207808313430378
0.19449075641056
0.278116052507353
0.28581155627127
0.265237278227915
0.386740637191587
0.196797500578121
0.249070380201298
0.224936046903818
0.127329734131315
0.465709209880223
1.1
0.358400690468879
0.165310088133539
0.638378781012237
0.347537374141612
0.211511333450738
0.235043124726587
0.314469185415292
0.410240417954916
0.573621016256086
0.337062113136569
0.244122070166232
0.425475011981806
0.277786359442128
0.273456765762119
0.362195590915072
0.431558027993822
0.176664798183034
0.554293593003921
0.209042982267766
0.337319175000381
0.542500515259969
0.544291737169695
0.84013575757478
0.284874774447355
0.297804209508418
0.161409913174571
0.434261922639582
0.284482858833536
0.42327171519081
0.440058277069116
0.373245773881863
0.362967013459795
0.269863584197468
0.233773254429633
0.666838010850163
0.535119313100782
0.283687162706328
0.266869949552254
0.342350021033035
0.20260573951652
0.151710704510305
0.498585544869611
0.269700468626887
0.409952132284822
0.884445132248958
0.25636521157065
0.605422704413913
0.334518892435584
0.320003577742403
0.448513293893672
0.477280291958364
0.29611104389974
0.394195588153441
0.899201764915156
0.352575289296478
1.1
0.245750526209674
1.1
0.343110662011183
0.73414831004797
0.260925932922646
0.27816148041797
0.266849971597575
0.297130058238451
1.1
0.257355489508146
0.0785644931941668
0.887722760900362
0.704467144209157
0.550366385460379
0.31487646614235
0.597855249841057
0.494761196204861
1.1
0.515843423689502
0.337358225012328
1.1
0.521536672556287
0.637129495328338
0.389558073204244
0.7164213255528
0.286734906277054
0.575639732435714
0.501896015472031
0.387589382498083
0.413576256703822
1.1
0.368953356285311
1.1
0.57824919265243
0.517581468947181
0.421896438472143
0.718338275915171
0.43767202116102
0.675187685502697
0.225910958802525
0.40519861474167
0.747160922365671
0.259694019658936
0.248892110477399
0.90904851815499
0.443575211807088
0.216825322137899
0.39023676264168
0.824511311398387
0.254329735375465
0.364239970101881
0.653139054937793
0.559398987638681
0.17223777242948
0.511407263355424
0.191806580337341
0.291034311838829
0.313356918590528
0.32797428996936
0.260256143541443
0.275057148680672
0.348732641529752
0.441865960145027
0.294847684702128
0.365444095054862
0.649496845243981
0.271374923935647
0.929431190386522
0.568523111054017
0.253148190298747
0.257906640644171
0.379272651863347
0.284929119732527
0.508120422726113
0.251452348601318
0.377601350026019
0.445879063387957
0.986752932800115
0.807548134067201
0.803017535862563
0.422649560597487
1.1
0.494764045427519
0.469475246717461
0.729963534209538
0.22802275538442
0.200988744174795
0.416910475250301
0.151126364558248
0.967490218059167
0.678907636642467
0.276112650826498
0.424478463791538
0.417725475484108
0.537214122408025
0.611223842592016
0.540298535784818
0.489167901105123
0.281856833183388
0.592523491016922
0.740885918126846
0.302392512809763
0.433600851414437
0.169358367029046
1.04518225498568
0.216862623191742
0.315341656973557
0.646107572566804
0.535711611299141
0.19730174444879
0.318190767575579
0.189963895856728
0.410666244088067
1.1
0.64225080974483
0.25331195883377
0.180558580381577
0.326880748239726
0.235184948024211
0.689498230460674
0.534536236815733
0.57396947098659
0.361017966413499
0.769709583528624
0.268969746182053
1.1
0.523208706679122
1.1
0.808999271612907
1.1
0.66552310221452
0.382698035962443
0.707886186500053
0.161363486996876
0.327873855623677
0.565968107087698
0.833758476573906
0.438139134962392
0.498344191575921
0.476951599383189
1.0202945208732
0.54420658587429
0.505185294903815
0.40203626159869
0.492947031322058
0.516844461591669
0.511153359860404
1.01836433125179
0.86114698897701
0.549659809943964
0.767027872901271
0.705318224708424
0.348287149169926
1.1
0.591410584147464
0.594090780554603
0.386004031014508
0.541431421840147
0.434993208954782
1.1
0.378046288898891
0.372327417218963
0.323293707251958
0.456581120579265
0.384711132024286
0.254817368871781
0.562306084214785
0.647300989961172
0.445558980173115
0.324633751581101
0.719674421976556
0.242844284120734
0.262610093408983
1.08057930644978
0.467355332383285
1.1
1.1
0.544983899774096
0.303336181387374
0.650085213164473
0.210782568727126
0.623662501677999
0.433442137052241
0.298585548297854
0.647576264492326
0.278130277912686
0.268941149902316
0.702678837146602
0.244368998017477
1.1
0.476789319958228
0.440044826819444
0.80040750321711
0.363742656050412
0.461499485968456
0.87748068798297
1.02922004387812
0.420398269003167
0.275112712070932
0.300847890329379
0.297820623614941
0.362823790747934
1.1
0.683652280221024
0.504640838092774
0.501272618951472
0.433690758508306
0.581413731402654
0.31332775364683
0.528830499096903
0.263307680534407
1.1
0.37426969858979
0.250566486533818
0.205051815540508
0.451232846577915
0.208584134664494
0.242085485860485
0.781817724258696
0.284554896755453
0.312504088955356
0.387031927005666
0.816745462292713
0.205857628741479
0.227709597638829
0.304892591425948
0.404349188887499
0.196922699534236
0.336478651449228
0.391628924256574
1.1
0.176293123662318
0.537279778099678
0.314449308572986
0.526275677375964
0.823393509806032
0.384502003469628
1.1
0.927433701981239
0.324193260785877
0.282952528887691
0.255550441891725
0.302403909094452
0.233008169606673
0.329758662343691
0.419551706525773
0.536360075776418
0.222471050859287
0.75554903471803
1.1
0.402448362260307
0.328707426977918
0.729142959436335
0.363870900018631
0.280825462926749
0.758198049424712
0.352361462422912
0.181236147868815
0.442388792951092
0.273781072938994
0.237956061295237
0.2709613351579
0.38978595600356
0.483657269763889
0.714510128045797
0.806831435419495
0.436274903933079
0.503731278272797
0.433229045800197
1.1
0.31565147437464
0.318079151544402
0.490494945668357
1.1
1.1
0.193051022942872
0.350064649584999
0.384927272763996
0.483833640197935
0.579236227184565
0.30533844586808
0.123615298827352
0.503056370389656
0.35290481033287
0.77268445186835
0.676292343107425
0.3001143014737
0.280122528891659
0.33831306165427
0.553699729934025
0.24627646109563
1.07098770017189
0.733939959579663
0.635245413550118
0.207189305260858
0.249366646879417
0.267468933197309
0.31241015862245
0.430480194185729
0.268656030278154
0.336785615269572
0.306675418905689
0.557947663877321
0.409747830459933
1.1
0.236343972322129
0.516244974899185
0.285491380089625
0.667903705160268
0.357877064701373
0.249674078804049
0.397877562468991
0.196932050044225
0.374191032572658
0.467712322125905
0.417050648715653
0.269637512279763
0.674194304703633
0.309047799030643
0.532490853204753
0.643639043245356
0.640868070962185
0.399994098534507
0.52020869349464
0.48699933039221
0.331855220258372
0.329983974452885
0.142952354461402
0.311604587028712
0.812687901621616
0.483670245451921
0.515685520157781
0.265529476701283
0.367471854520326
0.416011996319926
0.349345061696175
0.618447314497931
0.254759038119372
0.293001124609291
0.259822686107272
0.359634607313651
0.306399048220191
0.345432393014157
0.246940220617595
0.774720143327784
0.589657642454264
0.990535220702927
0.351388089413778
0.182977192785617
0.263526542355315
0.3224008876882
0.372589033665849
0.307179870212051
0.473139855825793
1.00613937643712
0.258642820157214
0.450379094394516
0.351637493715805
0.307240800253227
0.338611719212707
0.305971604402786
0.309355542487452
0.843358943066351
1.1
0.595894071950732
0.0696875679217552
0.293205596071944
0.340978632881646
0.302326876245117
1.1
1.1
0.34107494010551
0.366835990442902
0.655793145539303
1.1
1.1
0.235188425723416
0.336603320815708
