# Supplementary material for: Diversity of spatiotemporal coding reveals specialized visual processing streams in the mouse cortex
Source: Nat Commun. 2022 Jun 6;13:3249. doi: 10.1038/s41467-022-29656-z (PMC9170684; doi:10.1038/s41467-022-29656-z)
Supplement: Supplementary file 7 — Source Data [file 41467_2022_29656_MOESM7_ESM.zip › source data/Figure6E_RL.txt]

Inf	60	30	15
0.288028999444337	0.766344664094653	1	0.914726666259855
1	0.320832726024576	0.174568716805007	0.148422906179704
0.959755985254191	1	0.653287780125989	0.412500716821869
1	0.262492479365885	0.337225042497823	0.204291916227016
1	0.849507210452042	0.638103066831357	0.566393808214675
0.426532783465617	0.778988986333961	1	0.833690712680233
0.232615389025255	0.532597235736594	0.955115020717522	1
0.38370536907088	1	0.990795116590559	0.995005933559481
0.603922234451014	0.922280882209582	1	0.915443327604545
0.239227022843787	0.858764038104325	0.906941540853568	1
0.571515946055994	0.706414119130749	1	0.953803156969961
0.455658477518308	1	0.647099630914138	0.908647803695337
1	0.571276586276343	0.702792233197851	0.638121078776734
1	0.494910532899445	0.391820462408084	0.497470176834015
0.0259672007231235	0.507257803285005	0.797027643727718	1
0.102042359834772	0.650979707137431	0.761596091839209	1
0.799560907921762	0.762863295458319	1	0.96289678029678
1	0.531216196544013	0.368461543449777	0.0927488286393707
0	0.501973642241877	0.794112099383832	1
0.0259672007231235	0.507257803285005	0.797027643727718	1
1	0.890024617945812	0.652368681821238	0.46527189283332
0.245028371053363	1	0.658790742528587	0.674689142096122
0.300689309881152	0.804694223533444	1	0.777225810635605
0.106267117110046	0.6504856611256	0.91994282025608	1
0	0.908429391718022	0.768554774626694	1
0.927150529066557	1	0.42817502160183	0.390433737501456
0.659192800817966	0.893603796972558	1	0.764619360250081
0.278975615713128	0.583918318490757	1	0.940404839318698
1	0.882990998221844	0.437351220424371	0.347638335852588
0.712747341580297	1	0.920434744061563	0.470708494111705
1	0.169672606685808	0.0715901211359	0.0675673764606897
0.796276525838315	1	0.953565961360332	0.780941865157195
1	0.97397636038955	0.714257032831202	0.82594154637421
1	0.618671682988377	0.355819403842008	0.511575441216692
0.103024514933268	0.613522483740709	0.868662406935395	1
1	0.890024617945812	0.652368681821238	0.46527189283332
1	0.647394876948112	0.622329222989785	0.373471123803607
0.968947017350194	1	0.485467866152566	0.392257736325664
0.104716088738055	1	0.820295170702827	0.613398007606445
1	0.763388235781354	0.623866109393253	0.232620372459206
1	0.998692189843893	0.467322564735475	0.39335202045443
1	0.367195618790301	0.115406704947714	0.107056250028559
0.196425438650789	1	0.545762252065959	0.663727076998181
1	0.995677040857722	0.774837920816909	0.535670903420205
0.927150529066557	1	0.42817502160183	0.390433737501456
0.0906588387986849	0.673732078699508	0.968718696257516	1
0.369275154658332	0.870873974474781	1	0.602982406558559
1	0.910377190595977	0.840061112108747	0.658235000970467
1	0.680557440128726	0.328791646818879	0.369725941845063
1	0.726540698930088	0.517451062055796	0.56758671358211
0.190223813389396	0.620995699494768	1	0.849529984303434
0.86075509841607	1	0.603985834147932	0.714236629818564
0.23799674012303	0.807343723344664	0.783479458297048	1
0.888279287610891	1	0.539610842157927	0.681640649680673
0.984136002097422	0.977208901216121	1	0.922991972782451
1	0.406871782230556	0.276178289491531	0.0439270278431357
0.757261776887666	1	0.651690433555318	0.537916158875215
0.803164047140936	0.828699301166815	0.762893777425626	1
0.117684000816913	0.180807667024171	0.939610825252464	1
0.0726830996635867	0.549589610093502	1	0.365048378468545
1	0.921088156750987	0.889538263543089	0.868352329787733
1	0.848653949231586	0.608652098063507	0.593764114797137
0.972071892546865	1	0.959999835768749	0.971998696243832
1	0.685263952771701	0.281033220775941	0.632564470523865
1	0.652144521306856	0.709129486193117	0.550495101006247
1	0.673815677931921	0.804270742409329	0.353744561278423
0.869448407131802	0.735509178151925	0.869945089166402	1
0.161641962297133	0.772857341765089	0.931648781388301	1
0.175041043482723	0.806799116254789	1	0.964689245709038
0.972507682689255	0.786064771783037	1	0.992160314939945
0.558789938165196	0.709697728076928	0.955272037013136	1
0.1843912903814	0.177150067157923	0.485114842895798	1
0.966266781450345	1	0.821039907811365	0.770868573619949
1	0.734321111459158	0.655402832634613	0.714426276447136
0.338828165531135	0.488885930320181	1	0.8594159986852
1	0.367195618790301	0.115406704947714	0.107056250028559
0.0131443632457114	0.84872877726098	1	0.766557326024834
0.154103506985751	0.939042216852915	0.739379017956233	1
1	0.786725755247268	0.867408147503452	0.793623194553145
1	0.85909039407962	0.650210986994827	0.552465563973238
0.203661949686555	0.847492378411123	1	0.804976128734634
0.538966837995069	0.782342483106207	1	0.871878118099628
0.772915434500749	0.763956909031269	1	0.835504754594061
0.638188802044217	0.875635880677578	1	0.970046412068836
0.866229211689697	0.99845057779884	1	0.968202839954195
0.0923401404406944	0.0973072568047876	0.811434672502575	1
1	0.673080019010419	0.384978096263276	0.358798509280998
0.729362225145054	0.911866628196033	1	0.957788066617315
0.344897671952882	0.616559354383161	1	0.911111474369818
1	0.958858726552015	0.58572080151033	0.441510188492225
0.125733151064355	0.271624588471699	1	0.294679443544903
0.787842390861987	1	0.711163552846115	0.712634756518669
0	0.340723113988419	0.866568919753333	1
1	0.989480415325108	0.781517954679044	0.88366183873599
0.040856697002084	0.630074839454327	0.722048344368453	1
1	0.760559943069988	0.432227153125711	0.459253474466328
1	0.763388235781354	0.623866109393253	0.232620372459206
0.90291897863087	0.97115192557655	1	0.755316825472774
1	0.576139765227267	0.487292308119312	0.48544385019632
0.968947017350194	1	0.485467866152566	0.392257736325664
1	0.484709784755558	0.278760209018972	0.244571213092
1	0.917307455755415	0.653496988721493	0.627086004324936
1	0.31390573903679	0.21791865339632	0.12575594244499
0.45023953461046	1	0.976838170956333	0.923318155535622
1	0.227245051180949	0.282630409656358	0.0875253278345031
1	0.701263209037549	0.459583855781256	0.642171791639502
1	0.559160241780303	0.383177280639667	0.264430203604506
0.0492208938283082	0.989004872486385	0.974684083664411	1
0.239592941863846	0.176076130401397	1	0.557946054675778
1	0.196097779747599	0.0908505323983382	0.0823762224418418
0.34708376507857	1	0.968453300214815	0.659769863857582
0.571515946055994	0.706414119130749	1	0.953803156969961
1	0.824006612375888	0.710069957736306	0.42467410693174
0.869448407131802	0.735509178151925	0.869945089166402	1
0.533082134364034	1	0.866080345938391	0.810434310098991
0.0131443632457114	0.84872877726098	1	0.766557326024834
1	0.647818009323019	0.603390617399624	0.660757425498175
1	0.11718391584012	0.278029116757737	0.0899654077178774
0.33967996657802	0.75439722743398	0.866043946850501	1
1	0.196097779747599	0.0908505323983382	0.0823762224418418
1	0.621929467928998	0.27787434043854	0.209132435824626
0.981907446633172	0.841072727239625	1	0.97316449838594
1	0.85555567047937	0.614365086133398	0.594037815551175
0.31427703133055	0.808550026721545	0.918551715520735	1
0.161067600093193	0.917901330089896	1	0.982203290148376
0.168186367808039	1	0.961665597153429	0.686661001482494
0.336541249694482	0.53711031270385	1	0.94929615580847
0.300689309881152	0.804694223533444	1	0.777225810635605
0.338828165531135	0.488885930320181	1	0.8594159986852
0.165719940319067	0.581750857704044	1	0.485249442403446
0.374958623431957	0.475910898801008	0.925352829239486	1
1	0.489794331120331	0.34846248901673	0.459138337074096
0.866229211689697	0.99845057779884	1	0.968202839954195
0.179642842646364	0.640538500715961	0.759825524377176	1
0.00702996242308065	0.627043889987856	1	0.947483295215384
1	0.618671682988377	0.355819403842008	0.511575441216692
1	0.589107084131699	0.559904715495628	0.372563996475266
1	0.576139765227267	0.487292308119312	0.48544385019632
1	0.656129785868893	0.857661223621568	0.833250435279567
1	0.227245051180949	0.282630409656358	0.0875253278345031
1	0.621929467928998	0.27787434043854	0.209132435824626
0.442558576768282	1	0.87741209264796	0.724894330355675
0.269911805324127	0.457288900522194	0.713524796344069	1
0.317416154515755	0.987127084258507	1	0.935536249373126
0.782554201782493	0.736245278403877	0.99827627933649	1
0.165719940319067	0.581750857704044	1	0.485249442403446
0.93531243872484	1	0.850702918753273	0.704603290962966
0.104961335873946	0.632394391938491	1	0.780044934725052
1	0.430560559043388	0.167358528787002	0.241522981357704
1	0.77834690741286	0.781187338768275	0.817436916027899
1	0.405347027562218	0.44187269382168	0.415044505306504
1	0.662462833364472	0.508895668671187	0.564305963307991
0.533082134364034	1	0.866080345938391	0.810434310098991
0.106680749441725	0.15210440723379	1	0.952989894086415
1	0.647394876948112	0.622329222989785	0.373471123803607
0.154103506985751	0.939042216852915	0.739379017956233	1
0.657490921049595	0.947832789570398	0.763742425183344	1
0.0719696388248961	0.523701415207921	0.75978092001946	1
0	0.465822206951006	1	0.989905394213814
1	0.662462833364472	0.508895668671187	0.564305963307991
0.699410775578777	0.738348963214061	1	0.975440723845845
1	0.890024617945812	0.652368681821238	0.46527189283332
0.200535289373668	1	0.850723222941514	0.885242248159919
0.968947017350194	1	0.485467866152566	0.392257736325664
0.997427818455386	1	0.917044723873053	0.880277171069527
0.281822666845665	1	0.780741445776763	0.642627042999832
0.723009461700632	1	0.789616474236447	0.40253504577306
0.301235531278483	0.79723286143309	1	0.728739009992289
1	0.830621653122807	0.715584250410038	0.719521104142445
0.623419351849211	1	0.98772793899245	0.735814444951662
0.30515160669446	1	0.622476698303823	0.691098589360262
1	0.949488413602809	0.811493591658061	0.815041163303802
0.247259499348314	0.924123163325643	1	0.879663624257012
1	0.903230497969567	0.657721757268805	0.507159114520966
0.298920151224344	0.758681137810888	0.87771816320479	1
0.324306545551889	0.585451222752508	0.762280548582597	1
0.251115600317676	0.934043200381362	1	0.876660339352348
0.729362225145054	0.911866628196033	1	0.957788066617315
0	0.609238085679539	1	0.851796143777313
0.966266781450345	1	0.821039907811365	0.770868573619949
0.889483013873022	1	0.934023601739865	0.933655291114718
1	0.776862522009085	0.438688881434976	0.436993891952535
0.99300144225166	1	0.783193541799272	0.90322014491151
1	0.675981184634308	0.355008080987927	0.276651983108461
1	0.837179788796541	0.712338795522548	0.572926133626058
1	0.649993904205465	0.695977664661332	0.301140366450534
0.416529672563327	1	0.938856916225898	0.818564987987735
1	0.274610765674898	0.82308621160801	0.261468340568614
0.968947017350194	1	0.485467866152566	0.392257736325664
0.981907446633172	0.841072727239625	1	0.97316449838594
0.997427818455386	1	0.917044723873053	0.880277171069527
0.741487541828414	0.976408638211863	1	0.752072939691537
0.538966837995069	0.782342483106207	1	0.871878118099628
0.659096650599514	0.567515583518044	1	0.932527958934129
0.34708376507857	1	0.968453300214815	0.659769863857582
0.158847042415905	0.865352020835492	0.959591685157873	1
1	0.823243946623628	0.538466748163364	0.57579106516631
0.729362225145054	0.911866628196033	1	0.957788066617315
0.657490921049595	0.947832789570398	0.763742425183344	1
0.47933291219486	0.977410034680433	1	0.666003212035448
0.261720501350473	0.635555549461646	1	0.886061471634366
0.962778674727276	1	0.904534171241893	0.680795153781422
1	0.571276586276343	0.702792233197851	0.638121078776734
0.976881559034408	1	0.594701027212384	0.590799447161136
0.247259499348314	0.924123163325643	1	0.879663624257012
0.106680749441725	0.15210440723379	1	0.952989894086415
0.179811514477518	0.696383405906586	1	0.866704861909788
1	0.27660659946738	0.119056793236142	0.0913257327238488
1	0.457829495516403	0.120809400069889	0.135789390808104
0.779334394977688	0.785069053555529	1	0.891454574253945
0.901933657739424	1	0.821043056624352	0.799077265147753
0.0259672007231235	0.507257803285005	0.797027643727718	1
1	0.675981184634308	0.355008080987927	0.276651983108461
1	0.741322499324399	0.622341127907779	0.502851716095478
0.300689309881152	0.804694223533444	1	0.777225810635605
0.887093486258847	0.991363181391997	0.826845811189686	1
0.963193725340607	0.881575459179238	1	0.724673384808569
0.298920151224344	0.758681137810888	0.87771816320479	1
0.132908001899881	1	0.90661787264847	0.685535934412602
0.147894769061077	0.209282770575826	1	0.517539477754813
0.627570667521391	1	0.456701622249966	0.532543438911363
0.402617925341851	0.447164208215758	0.937979279185853	1
0.844366002436945	0.67620052193978	0.912060727468447	1
0.787842390861987	1	0.711163552846115	0.712634756518669
0.180147665803808	0.817031191624117	1	0.909094286909375
0.987102621633951	1	0.497370107911248	0.50917059097569
0.659192800817966	0.893603796972558	1	0.764619360250081
0.357319026678235	0.61140739824523	1	0.787601673099258
0.374958623431957	0.475910898801008	0.925352829239486	1
0.091627434891358	1	0.686455450692965	0.728995219888783
0.0679478591714586	0.661593364743471	1	0.875101773164746
1	0.196097779747599	0.0908505323983382	0.0823762224418418
0.889483013873022	1	0.934023601739865	0.933655291114718
0.54032522862793	0.663621020930549	0.882926212106627	1
0.000272084271547035	0.641457339148358	0.796362707327742	1
1	0.910377190595977	0.840061112108747	0.658235000970467
0.638188802044217	0.875635880677578	1	0.970046412068836
0	0.693843711109004	1	0.93939753925131
0.898204915410373	1	0.720064800636735	0.45118848922322
0	0.465822206951006	1	0.989905394213814
0.301235531278483	0.79723286143309	1	0.728739009992289
0.416529672563327	1	0.938856916225898	0.818564987987735
1	0.778034541234484	0.522934270479029	0.509031412024744
0.845093858732212	0.902746794481083	0.98257736661852	1
1	0.29281121847509	0.160504711985698	0.178011898136538
1	0.974373460049565	0.869982344704933	0.772633393426787
0.205302417195229	0.611488427553871	1	0.869022828429568
0.592745611801176	1	0.99571281708315	0.89711618589347
1	0.790335703996103	0.478469963344312	0.363723946749096
0	0.693474611637249	0.931202651776715	1
0.47933291219486	0.977410034680433	1	0.666003212035448
1	0.714476563904819	0.522968727218712	0.496819377634402
1	0.884364949722276	0.836585139952324	0.673247568135341
1	0.649993904205465	0.695977664661332	0.301140366450534
1	0.930786687324194	0.667195308228072	0.697156784882155
1	0.958423809400816	0.316187079704238	0.182938042498412
0.0114175613414158	0.492585421713969	0.810921927582251	1
0.226826479459465	0.967083472612708	1	0.921318263629249
0.171215549001556	0.84628871610012	1	0.870925772364798
0.949320441911019	1	0.575669386507393	0.686477980800273
0.93531243872484	1	0.850702918753273	0.704603290962966
0.77822251893125	1	0.982032233389401	0.78055480579779
0.291785085077227	0.767522441265867	1	0.432588377705507
0.507306283349675	0.366556243281645	1	0.395146117144807
0.176908042185354	0.683066189353692	0.953649340949156	1
0.997967513283799	1	0.83529654151056	0.878215820717499
0.0726830996635867	0.549589610093502	1	0.365048378468545
0.769642166239447	1	0.742333086203645	0.68901530122995
0.946130314218074	1	0.822835790138072	0.86561026332925
1	0.367195618790301	0.115406704947714	0.107056250028559
0.198790624456595	0.905196261472345	0.857787439660917	1
0.336541249694482	0.53711031270385	1	0.94929615580847
1	0.391763173534616	0.101805557162377	0.25729583847612
0.326115044403288	0.681666352484478	1	0.897187111367743
0.301235531278483	0.79723286143309	1	0.728739009992289
1	0.405347027562218	0.44187269382168	0.415044505306504
0.86075509841607	1	0.603985834147932	0.714236629818564
0.889614870136228	1	0.822839957144379	0.296936602234603
1	0.406871782230556	0.276178289491531	0.0439270278431357
0.898204915410373	1	0.720064800636735	0.45118848922322
0.158847042415905	0.865352020835492	0.959591685157873	1
1	0.484709784755558	0.278760209018972	0.244571213092
0	0.54689752788205	0.944394845850814	1
0.507306283349675	0.366556243281645	1	0.395146117144807
0.817085208811784	1	0.922198672330121	0.595655400121933
1	0.917307455755415	0.653496988721493	0.627086004324936
1	0.811036802469056	0.534184614263864	0.309442025628215
1	0.734321111459158	0.655402832634613	0.714426276447136
0.130305325425368	0.893081196217736	1	0.901718027991713
1	0.391763173534616	0.101805557162377	0.25729583847612
0.367401008058568	0.511140516098208	0.712927686628804	1
0.147158649087798	0.877055637304832	1	0.983336482586249
0.506673400585542	0.768514641121614	0.604527475676603	1
0.763916481531191	1	0.895864949915348	0.672303127311719
1	0.638561133520741	0.551710232483077	0.439757240557257
0.451060084286301	0.722767918944519	0.882028704033373	1
0.0881837413840683	0.679395164854887	1	0.882704092386067
0.239227022843787	0.858764038104325	0.906941540853568	1
1	0.496156336592669	0.401189871184424	0.216692546087123
1	0.79836778444822	0.729991107253588	0.714173029933702
0.788767222637361	1	0.954794485567997	0.736290069191316
1	0.242547593702544	0.0748776842434331	0.0714529260873067
0.971362434057116	1	0.704614621017428	0.6423406994149
1	0.262492479365885	0.337225042497823	0.204291916227016
0.47933291219486	0.977410034680433	1	0.666003212035448
0.30515160669446	1	0.622476698303823	0.691098589360262
0.665948728545069	0.912983984025447	1	0.888767981863905
0.0520300164342154	0.419847903817605	1	0.934039275652385
1	0.989480415325108	0.781517954679044	0.88366183873599
0.0984833568379732	0.888017057218519	1	0.939220511741698
1	0.794950420194072	0.623770078981563	0.754008927927257
1	0.662695663057141	0.842654837626498	0.63940128162541
0.690074205791855	0.76773476729279	1	0.791183528945015
0.888279287610891	1	0.539610842157927	0.681640649680673
1	0.912070464829769	0.676024748493473	0.725850053420633
0.569157575040222	0.873548661526787	1	0.844377586265718
0.904354407632972	1	0.625053311985923	0.335292868649658
0	0.364996447891773	0.801989126681258	1
0.95472397502198	1	0.888393443838252	0.873247776683018
1	0.42530758056427	0.231292162016456	0.188775618916545
0.239592941863846	0.176076130401397	1	0.557946054675778
1	0.912070464829769	0.676024748493473	0.725850053420633
0.298920151224344	0.758681137810888	0.87771816320479	1
1	0.808543658449277	0.668982187894236	0.428697268817004
1	0.760559943069988	0.432227153125711	0.459253474466328
0.23799674012303	0.807343723344664	0.783479458297048	1
1	0.890024617945812	0.652368681821238	0.46527189283332
1	0.786725755247268	0.867408147503452	0.793623194553145
0.288028999444337	0.766344664094653	1	0.914726666259855
0.247259499348314	0.924123163325643	1	0.879663624257012
1	0.168956324088428	0.0503219757956058	0.0543080530097524
0.272266762484834	0.720549847135246	1	0.733713126433857
0.486388793669126	0.726480932987441	0.582928523453023	1
1	0.231622819025521	0.0762153321184144	0.0891989832101464
0.305459037821207	0.57177876205427	1	0.912700526786141
0.528652670768655	0.838968254175942	1	0.81825733472952
1	0.928654846729735	0.855755532067223	0.720024288270983
1	0.928654846729735	0.855755532067223	0.720024288270983
0	0.59853838830385	0.849191764432093	1
0.593014082180052	0.756649161692262	0.551795498443414	1
1	0.890024617945812	0.652368681821238	0.46527189283332
0.374958623431957	0.475910898801008	0.925352829239486	1
1	0.993706771641949	0.817356311586128	0.728354339412099
0.196425438650789	1	0.545762252065959	0.663727076998181
0.198790624456595	0.905196261472345	0.857787439660917	1
0.040856697002084	0.630074839454327	0.722048344368453	1
0.0425402374990962	0.501395206684933	0.997960704394564	1
1	0.40239883796716	0.249869225906665	0.158431326622176
0.976881559034408	1	0.594701027212384	0.590799447161136
0.297751938840181	0.917366540766428	0.987920118885578	1
1	0.686331242685466	0.240485588970916	0.284024802886698
1	0.652144521306856	0.709129486193117	0.550495101006247
0.488350241760515	0.986488822080189	0.983884800466273	1
1	0.508800964538111	0.393710404657791	0.329656678251429
1	0.675981184634308	0.355008080987927	0.276651983108461
0.592126486465497	1	0.867260621492014	0.675365071425339
0.344897671952882	0.616559354383161	1	0.911111474369818
0.898204915410373	1	0.720064800636735	0.45118848922322
0.0425402374990962	0.501395206684933	0.997960704394564	1
0.587289328538763	0.995118832500901	0.811125296137514	1
0.10113028022969	0.844855215784595	1	0.905160444033194
0.344789158250816	1	0.973389955136555	0.95114649674512
1	0.733004073693549	0.655162922156333	0.65714729004443
0.657490921049595	0.947832789570398	0.763742425183344	1
0.904354407632972	1	0.625053311985923	0.335292868649658
0.699410775578777	0.738348963214061	1	0.975440723845845
1	0.760559943069988	0.432227153125711	0.459253474466328
0.487639865698806	0.916817601715892	1	0.95842816888345
0.373183953619567	1	0.740223956615805	0.659503407842754
0.517394878874801	1	0.698771896154782	0.85194282516615
0.344789158250816	1	0.973389955136555	0.95114649674512
0.550307657692188	1	0.907737994584534	0.652359904047477
1	0.649993904205465	0.695977664661332	0.301140366450534
0.954022284783179	1	0.811502959968247	0.821755203689805
1	0.752169831847628	0.547606754378222	0.651852431084484
0.538966837995069	0.782342483106207	1	0.871878118099628
1	0.695423380607592	0.5930076322685	0.42803925261452
0.23799674012303	0.807343723344664	0.783479458297048	1
1	0.559160241780303	0.383177280639667	0.264430203604506
0.750861047659968	0.891947075195868	0.976058535902231	1
0.326115044403288	0.681666352484478	1	0.897187111367743
0.0314973295739425	0.654614361207865	0.857240374382774	1
1	0.652144521306856	0.709129486193117	0.550495101006247
0.336541249694482	0.53711031270385	1	0.94929615580847
1	0.576139765227267	0.487292308119312	0.48544385019632
0.633422854508946	1	0.877955661621145	0.73227868054469
0.180147665803808	0.817031191624117	1	0.909094286909375
0.963193725340607	0.881575459179238	1	0.724673384808569
0.215440686500713	0.511273921590042	0.944384026182452	1
0.34708376507857	1	0.968453300214815	0.659769863857582
0.898204915410373	1	0.720064800636735	0.45118848922322
0.245028371053363	1	0.658790742528587	0.674689142096122
0.198790624456595	0.905196261472345	0.857787439660917	1
0.425785349823928	1	0.922023388384801	0.780111154356825
1	0.695070460044134	0.643615974843952	0.328359960247967
0	0.686210901356388	0.893028856779459	1
0.650151277563935	1	0.765653161539066	0.596434079505961
0.0217114713767776	0.754635833427968	0.923988636242563	1
1	0.227245051180949	0.282630409656358	0.0875253278345031
1	0.901901945124947	0.642204550753444	0.439922712564782
0.312277043712992	0.188926110510101	1	0.58925491352661
1	0.879145792106133	0.888628177114585	0.815700554673478
1	0.837179788796541	0.712338795522548	0.572926133626058
1	0.952196265946729	0.742413742474331	0.883099278076154
1	0.849507210452042	0.638103066831357	0.566393808214675
0.181011923468132	0.328822643347341	0.507170078435623	1
0.39192800261861	1	0.786746372872827	0.559114608135383
1	0.319769925655857	0.101124081476974	0.0654511293133346
1	0.899377893099674	0.508292133733458	0.41651939802274
0.997967513283799	1	0.83529654151056	0.878215820717499
1	0.921088156750987	0.889538263543089	0.868352329787733
0.0217114713767776	0.754635833427968	0.923988636242563	1
0.866047792996946	1	0.943772754794844	0.921322081599317
1	0.99231947190947	0.929465679636893	0.819839753609955
1	0.611643288540634	0.316312921024005	0.312581038498107
0.888279287610891	1	0.539610842157927	0.681640649680673
1	0.849507210452042	0.638103066831357	0.566393808214675
1	0.996352551244807	0.999509249469627	0.902351852105237
0.112523371641992	0.724427930739321	0.883744391267341	1
0.487639865698806	0.916817601715892	1	0.95842816888345
0.45023953461046	1	0.976838170956333	0.923318155535622
0.106267117110046	0.6504856611256	0.91994282025608	1
0.922594561614225	1	0.819634554995201	0.816627098915978
1	0.693319947702876	0.634861070241762	0.384725181612809
0.927150529066557	1	0.42817502160183	0.390433737501456
1	0.908372901015266	0.780599171064901	0.751994403605642
0.409537116279478	1	0.86437793743571	0.768994388969219
1	0.880397176913521	0.653471889997155	0.493570879682802
0.690074205791855	0.76773476729279	1	0.791183528945015
0.662834277532831	0.729697688139907	0.547524571817388	1
1	0.711598935133448	0.596208236734761	0.462344963721645
1	0.589107084131699	0.559904715495628	0.372563996475266
1	0.430560559043388	0.167358528787002	0.241522981357704
0.571515946055994	0.706414119130749	1	0.953803156969961
1	0.494910532899445	0.391820462408084	0.497470176834015
0.23799674012303	0.807343723344664	0.783479458297048	1
0.47933291219486	0.977410034680433	1	0.666003212035448
0.99300144225166	1	0.783193541799272	0.90322014491151
0.451060084286301	0.722767918944519	0.882028704033373	1
0.179811514477518	0.696383405906586	1	0.866704861909788
1	0.72113553328984	0.68646784456849	0.391408161532151
0.367401008058568	0.511140516098208	0.712927686628804	1
0.983683380565035	1	0.731560273406515	0.832050064922914
0.0443508309428051	0.248520325664038	0.656341209282278	1
0.703607848483937	0.825955768709095	0.936303706832225	1
1	0.884879452696638	0.793579119643604	0.772366453829838
1	0.319769925655857	0.101124081476974	0.0654511293133346
0.0841640032967059	0.333245739511099	0.500408132432306	1
0.750090353949065	0.684644288252623	1	0.87896336497025
1	0.495535729557839	0.110310321368625	0.0531510613041642
0.858093539074828	1	0.61392196827395	0.393705379191191
1	0.949488413602809	0.811493591658061	0.815041163303802
1	0.367195618790301	0.115406704947714	0.107056250028559
1	0.823243946623628	0.538466748163364	0.57579106516631
0	0.465822206951006	1	0.989905394213814
0.34708376507857	1	0.968453300214815	0.659769863857582
1	0.952196265946729	0.742413742474331	0.883099278076154
0.191639433880888	0.611387667277427	1	0.936699042732249
1	0.31390573903679	0.21791865339632	0.12575594244499
0.997427818455386	1	0.917044723873053	0.880277171069527
0.679173689642792	0.626014275973382	1	0.693217110616729
1	0.823243946623628	0.538466748163364	0.57579106516631
0.409537116279478	1	0.86437793743571	0.768994388969219
1	0.662462833364472	0.508895668671187	0.564305963307991
1	0.48263741339158	0.16735737475883	0.233305103924343
0.476293241399431	1	0.91393466383131	0.947758188560267
0.638188802044217	0.875635880677578	1	0.970046412068836
0.425785349823928	1	0.922023388384801	0.780111154356825
0.594284489690659	0.705384070389277	1	0.849529117212283
0.322826174139494	0.617693620734031	0.417917187019027	1
1	0.305194876981084	0.150995298641172	0.165502717993931
0.653329119720298	1	0.76848625715874	0.982394927645651
0.959755985254191	1	0.653287780125989	0.412500716821869
1	0.274610765674898	0.82308621160801	0.261468340568614
0.20841991231147	0.846621371374395	1	0.877220017716842
0.125612461737735	0.691881151542313	0.82675611570828	1
1	0.319769925655857	0.101124081476974	0.0654511293133346
0.315083346837954	0.650335629585889	1	0.910794125872172
0.207348498703928	0.416586367209684	1	0.741915789690382
0.487639865698806	0.916817601715892	1	0.95842816888345
0.992847906731877	1	0.903032584029515	0.799873345190181
0.997967513283799	1	0.83529654151056	0.878215820717499
0.272266762484834	0.720549847135246	1	0.733713126433857
0	0.364996447891773	0.801989126681258	1
0.593014082180052	0.756649161692262	0.551795498443414	1
1	0.618671682988377	0.355819403842008	0.511575441216692
0.426532783465617	0.778988986333961	1	0.833690712680233
0.746596526129662	1	0.946711612003421	0.909365344176632
1	0.917307455755415	0.653496988721493	0.627086004324936
1	0.879145792106133	0.888628177114585	0.815700554673478
0.0906588387986849	0.673732078699508	0.968718696257516	1
0.321383847745414	1	0.986502921026118	0.956377210970577
0.435885950752888	1	0.566889641538175	0.420849201507111
0.0972836650046634	1	0.814587958131719	0.601251070583137
1	0.901901945124947	0.642204550753444	0.439922712564782
0.538966837995069	0.782342483106207	1	0.871878118099628
1	0.701263209037549	0.459583855781256	0.642171791639502
0.787842390861987	1	0.711163552846115	0.712634756518669
1	0.993706771641949	0.817356311586128	0.728354339412099
1	0.465512455881971	0.147137360936759	0.12104502660104
