# Supplementary material for: Diversity of spatiotemporal coding reveals specialized visual processing streams in the mouse cortex
Source: Nat Commun. 2022 Jun 6;13:3249. doi: 10.1038/s41467-022-29656-z (PMC9170684; doi:10.1038/s41467-022-29656-z)
Supplement: Supplementary file 7 — Source Data [file 41467_2022_29656_MOESM7_ESM.zip › source data/Figure3F_AM.txt]

q
-0.277435540065405
0.939356118996845
0.427942085613082
1.1642931017678
0.0751860859279561
-1.26386119204746
0.0734394873305183
0.551696029344986
-1.01404731357852
0.794950719696989
-0.798341063805016
0.920579573727208
1.0348738823761
0.347373509528738
-0.277033719988788
1.49999984903286
1.0022218943645
0.704165729195086
0.510197555137323
1.49999999725212
0.155118220692971
-0.171251700818103
-0.179240550494109
1.49999979102107
0.438608395237718
0.0143104615379261
1.14809483810981
-0.393256913010154
-0.190331311565691
1.49999999999998
-0.300294872539933
-0.81686888045558
0.592015317555157
1.14620239366285
0.0991273022927408
-0.932312868387417
0.847852743209315
0.976338923583006
0.593013362491294
0.710397367562173
0.307255120418794
-0.862647569958268
0.040790308102786
1.26729174174056
-0.181843671406326
0.588068623468888
1.4999993463232
-0.248355855689742
-0.450499797019628
-0.67382705271884
1.10658815664729
-0.282412850384799
0.462319356852036
0.895542695112695
0.438222124669242
-1.28643930913933
0.18856057402797
-0.521768660111271
-1.49999998249928
0.249597188533307
-0.49648183587954
0.116727664474013
-0.040960800359817
-0.683474567260085
1.06341757580193
-0.228142291158661
0.292393742255063
0.616723117624151
1.49999843819508
1.49998956290183
0.787537942046485
1.49999999994247
0.751615468821789
0.544781140748097
0.785205741578469
0.802422547452615
-1.14357456678091
-0.636002486313638
1.4999999981793
-0.78910583908786
1.49999976991524
0.573804960907977
-1.014349247125
1.4999999753333
1.06475567688372
1.49999948758328
0.854459762058451
0.00495949142655609
1.49999999711259
-0.4982320398932
1.49999997300242
1.2356370396653
0.216958720511191
0.709180494978639
0.188605456195513
0.0452761028823647
-1.49999999999998
-0.207549621675898
0.509387744029461
-0.190577173149385
1.49415261184386
0.458270467343152
1.29053764423528
0.651767612548594
1.46609417766355
0.909690980616479
1.06163171212381
0.697502904122884
0.487220232471187
-0.408528911466738
0.36021370152386
0.865237139561476
-0.429980993700371
0.0116312471534875
0.472063717817411
1.49999999999877
1.07854901569498
1.49999999914549
0.376203489132098
0.4441867681516
0.661786215025106
-1.20124536453874
-1.01172081822992
1.49999917208711
1.49999999787959
0.759964955134899
0.719603507164416
-0.643256581638504
0.180412027676643
1.38637912398182
0.665068610750147
0.981060323210829
0.0290438869354728
1.49999999982084
1.29952018356672
1.49999999999983
1.0853609279138
1.4351158585416
0.671524133567218
-0.790545856240885
-0.643654735271882
1.49999999742187
-0.20271040173976
1.49999998874334
1.49999999999996
1.13831654911605
-0.814088990448651
1.2635102910723
1.49999999999498
1.49999999064983
-0.0547255670807886
0.885228868789004
-1.00130487758713
1.49999999999998
1.4999999494507
1.49999518161379
-0.539020157943551
0.226477475962585
-0.494604610845417
-0.612790101860261
-0.417070902030557
0.82974191603171
1.47420621613288
1.49999999999651
1.49999999999998
-1.00639211403087
-0.103529011151829
-0.588233862522045
-0.10623431732018
1.49999999990778
1.43395177955328
1.49844039270785
1.49999987045169
-0.0582280422721763
0.987707403323746
1.49999999686882
-0.426192962397232
1.31801811982877
0.329895642058339
0.943967433647684
0.645528235859953
0.689943520608111
-0.440384747996881
0.168365807761695
-0.197091272035806
0.317318862436081
1.03831341545123
0.901393026942529
0.226234793184402
-0.288420262190401
-0.103749089272037
0.375674254982959
-0.370794688913907
0.817824406459442
-0.686604276080036
1.30933895605498
0.247330778419629
1.49999999999997
0.61624067904847
-0.656143570140427
-0.699137095470983
1.49999994538161
1.13352541079725
0.706648096570203
-0.597826142528544
1.32731910495713
0.0472294769751955
1.49999999999998
1.49999999959217
-0.0189264192957079
0.162349351202597
-0.251576606044012
-0.279472042149276
-0.135187807879102
-0.382637254602142
0.619784838736735
0.614326938270545
0.577234526249157
1.48538913870693
1.1748720896596
0.823534088732622
0.667893819557955
-0.24194321154871
0.688847820179761
-0.0146003494935397
1.49999999999968
0.226828141022575
1.49999999999998
-0.806690616565129
0.748948874519295
0.339198248336258
1.12460018265394
0.230193781363117
0.331823563318995
0.201114862614059
1.49999999417486
0.251857960214958
-1.22435909519693
0.735473717848083
0.787924863633777
0.688475950117339
0.362606805918746
-0.095017201873895
1.11620751461976
0.340025515778405
-0.476243389862525
0.671339443064902
0.478671180029511
-0.0628215766973603
1.24266246345832
1.19846371625531
0.0391944523895304
0.502937132089652
-0.386176991848187
0.286117859166813
0.19070229218537
0.371814936216946
0.516302763486147
-1.44575481019193
1.21830131913385
0.156765395465881
-0.468914841078559
-0.0219804571073988
0.530608873105445
-0.151047159724957
-0.412161315359488
0.275598939686961
-0.296155912520306
0.327202903127802
0.229539775445567
0.562946596988399
-1.39871955358749
0.811614939538219
0.944810825951073
-0.101013501407129
0.54489967649458
0.456588540099958
-1.15855667834306
1.3634155181437
-1.49999999995336
0.346202463429043
0.61967637491782
0.8125601966346
-0.322499688921916
0.180104619637751
0.637746983248701
-0.733101170380786
0.191974320315746
-0.196073192905806
1.49999978767801
0.167017230986022
-0.0961426021490389
0.251428090896501
-1.30053188101804
-0.126626234846018
0.809833104140402
1.4999998239479
-0.205549733541547
0.0484361916194075
0.229135535510655
-0.377161093424189
1.49999999999998
0.623981780635466
0.400161740650202
-0.424038587339031
-0.428664905629324
1.09161477125504
-0.14345889931369
-1.49999999999996
1.49999999999998
1.49999931846354
-0.3979512636825
1.32457223615685
0.419099691555521
1.49999999994842
0.14000539372171
-0.387265504052814
0.0311838299534819
0.51716203504571
-1.49999999996505
-0.602367815572852
0.557907493135146
-0.394763740224421
-1.45549141246769
0.176160159641324
0.873100334863006
0.289555341261643
0.670687838638516
0.904352910484413
-0.519876391791706
1.21168152777104
-1.49999547568822
0.262572130786307
-0.30863285090816
0.425420783774811
1.22013934423985
0.162185249357115
0.396037896122021
1.05455446004056
0.551423944102547
-0.654821368964459
0.959618814859931
0.0398879292222422
1.0764412904718
-0.737497941875972
-0.464557305572001
-0.052125916098932
-0.337724193515521
1.04936847558153
0.859374630165767
1.49999999999998
-0.372061256903585
0.255634150702605
1.49999994436885
0.238310103901741
1.45214149313468
-0.611497796116669
0.229488602935499
0.788767203757475
1.49999939576266
1.49999999948078
1.18684353990281
-0.909874312092776
0.299412228237895
0.708765024349979
0.0103692966409485
0.38702339728949
0.748169452765394
0.637222275672964
0.954090397337136
-0.149835937870995
-0.600942916431326
0.717026844961374
-0.272564812813877
1.18222089176265
0.391463616816366
1.17514854157099
0.127296208200115
1.49999992678132
-0.122251152641882
-0.257478985616625
0.350607265883353
0.792711266078545
0.351326564472615
0.293214985767363
-0.280390213037168
0.701434095633589
0.225577229651984
-0.00113001528435445
-0.0589624152609746
0.34568334760107
-1.23786406344053
-0.383707756771507
0.0227766217733235
0.779156307034847
0.448486969965964
0.661566451914738
1.24504844945898
-0.817106231724395
-0.107410549319373
0.282889505354782
1.16167362375439
0.394923458044746
0.343828849624322
-0.020812921626132
1.4999998846738
0.694632926041996
0.527922143793527
-0.391641208124932
0.348980910929719
-0.22864490705608
1.01895704645691
0.924301307792869
0.680297542232148
1.49999999999998
0.557692092602473
1.49999991698226
-0.291339867605461
0.160875860051628
1.49999999999998
0.984488976505452
0.533545405551044
0.698203374493973
0.172296794506076
1.49999999360077
-0.2510052146659
-1.14982742154994
-0.00623012919646895
1.03881336465956
1.12282273513518
1.04984953374761
0.336704937155223
0.749986142389249
1.17732339695418
0.772812151569743
-0.679295370286479
-0.335699112635373
1.35656818955964
-1.4999999999807
1.49999998141725
-0.595885271994468
0.844294669488829
-0.1927168445927
0.0668893258815235
1.49999999999727
0.928138807515028
1.35400765815541
0.357480734565756
0.81295357302667
-0.696418314648707
1.49999946951821
0.897588229314161
0.923097007625266
0.979215740006883
-1.07499957220492
0.438349175835011
0.858994891580221
1.09982864308615
0.6927843512365
0.489328999422867
0.753260913443833
0.501784061814719
1.49999982717515
0.859476558809566
0.184640683090396
-0.341694526983141
0.580779812990113
-1.49999999999718
0.08845940680296
1.37577008412287
0.124148892788211
0.677230305554774
0.619246298581454
-0.314412830453325
0.676548341339265
-0.0164217042811677
1.49999999999741
0.2842603943243
1.49999999816734
1.31763370599682
-0.560645400223877
1.49999968617123
1.49999999999998
0.672322375859968
-0.138292607235992
1.49999646103645
-0.0822126746156491
0.366597951922153
1.06522897681076
1.40742373730856
1.06100372069588
1.18393605052159
-0.19532472447381
0.773931741932693
1.49999997654317
-0.273126477978846
0.970240647867754
0.55826919752478
0.335382217776112
1.49999999999998
1.34036063707032
1.49999999111152
0.413951476019122
0.306475689521669
0.504847820282808
1.48143354491146
0.245911748907577
1.49999999988448
-0.0734816294614101
