# Supplementary material for: Diversity of spatiotemporal coding reveals specialized visual processing streams in the mouse cortex
Source: Nat Commun. 2022 Jun 6;13:3249. doi: 10.1038/s41467-022-29656-z (PMC9170684; doi:10.1038/s41467-022-29656-z)
Supplement: Supplementary file 7 — Source Data [file 41467_2022_29656_MOESM7_ESM.zip › source data/FigureS9A_LM.txt]

API	reliability
-0.83274466626077	0.408009091449907
-0.0159838909521635	0.697693703856122
0.013991392916632	0.400965898536215
-0.738696906489869	0.321582161304115
0.136899633582576	0.450217901300152
-0.95589445652926	0.582034895577462
-0.755334376113133	0.531052279053257
-0.0900665321803446	0.476308605031561
-0.0959363980205915	0.806058251909105
0.231546024963469	0.452347517212219
-0.168921577654119	0.487728146448191
-0.185613583230045	0.417194395620737
-0.0336750224024934	0.718120415567872
0.316684810223227	0.616697760290027
0.438217291029655	0.781208612972275
-0.0689927556155503	0.421341667615305
0.200206438449767	0.464594465858379
0.104586204977258	0.649939976948376
0.0148133236049663	0.411290941700598
-0.393003483190602	0.620876865084639
-0.391563542542791	0.515888539799604
-0.175864744354541	0.415394294104159
-0.402532743229819	0.352780728631027
-0.229469307783871	0.808994165801551
-0.410281052423615	0.742650299667503
-0.533517339425646	0.586020675372821
0.0938073788855611	0.524036757669746
-0.206356204323669	0.541300727805669
-0.107343000454392	0.611840249368631
0.0906327224633945	0.531826098730605
-0.271553867740556	0.552401172803086
-0.768972610539309	0.408285291989313
-0.888741901186489	0.490290254835154
0.0119085392576293	0.532529684195357
-0.0223538563050411	0.368205581549564
0.153385303952787	0.629574338603406
-0.506651727342039	0.39179354770424
-0.299232800913325	0.412625090121786
-0.668012741200065	0.611509141544692
-0.36846082837539	0.701319404898414
-0.733629730392155	0.506165380360297
0.452495190416016	0.36090842320165
-0.532396219088247	0.320686384097983
-0.267896549558412	0.755956629251431
-0.502539441452039	0.381428430395831
-0.135412633569662	0.480100236857436
-0.559676828383627	0.517601847283199
0.141765887620936	0.570013783408772
-0.696236393939755	0.307351197643523
-0.415373346280946	0.796106769848374
-0.228899526402924	0.402320411321179
0.0472937934572942	0.314976595838292
0.155709438503098	0.419455715715108
-0.260539764905281	0.407315992000668
-0.223877865474305	0.650488656097149
-0.481392321381383	0.675932047741743
-0.674297359692186	0.852897028452661
-0.428761593010463	0.553493004752889
-0.6187358504111	0.707710903572412
-0.10482089049007	0.301576583705806
-0.246951767355041	0.79771032182424
-0.869026705347864	0.650235164431882
-0.209969557686324	0.690230560221225
0.0363733401537913	0.304747913225768
-0.332135250420116	0.483684631763925
-0.129610247914	0.836745475108663
-0.775046927966891	0.530250914751647
-0.137065614964997	0.30241733738466
-0.674360745572012	0.394957228159383
-0.767541236742046	0.406064940533634
0.74370344943907	0.465762792024179
0.792749833974315	0.56580717589594
-0.312950762953436	0.321508810407051
-0.512852563729983	0.470624938078712
0.199399505641313	0.614340862364382
0.563045242322361	0.521763803616108
0.685314536733676	0.544733870430585
0.0214094962304503	0.45950426095104
0.667830345272043	0.598099174295716
0.64986883489547	0.622658306381667
0.194815006879514	0.472348109418065
0.363606080586482	0.437133970591287
0.736232896801274	0.56216051430923
0.00940729493437861	0.385791781233243
-0.288232674925888	0.32464454068751
0.617917474025368	0.466009517509209
0.426343809676341	0.383952991708276
0.201014882509559	0.345897163367155
0.160475179628331	0.330310952873524
0.514093688825596	0.378206107544694
-0.206199142670881	0.61142142977307
0.494245354210367	0.447755499379099
-0.0793611738943454	0.355506150956633
0.166534996110465	0.52405042873795
-0.0184294010571783	0.330851873931536
-0.60547746407812	0.466460318038129
-0.939717274452264	0.571293861176425
-0.504316220100487	0.624698236078686
-0.0652512636082296	0.379984611650866
-0.457471152148497	0.509629730928433
-0.453875243205237	0.392327015774505
-0.393066577319477	0.348837964784287
-0.719224967105706	0.453357389305845
-0.480679636254351	0.742732621935716
0.27387978761027	0.34080615722037
-0.617883493275875	0.709021588629935
0.191448480426341	0.376417786050873
0.0940829757727031	0.551554486345817
0.737764812595822	0.330165469062469
0.325009828926305	0.550267036350446
-0.252034523366098	0.531481155340469
0.714383064622158	0.471029729453924
-0.230688204483013	0.4662722499803
-0.185271611132494	0.432513008862719
-0.077104562417022	0.310209171894367
0.932829355088131	0.350454579841309
-0.835137400459521	0.631299890881245
-0.743748022785948	0.329901978439937
-0.185200103104569	0.47090662309225
-0.302519938602162	0.598471816008337
-0.230674989368854	0.354606906051725
-0.0994891635604634	0.334654736778265
-0.21941564194749	0.601954192917838
0.129448682399178	0.423000941093765
-0.0292385639745676	0.542762326788615
0.530662589119859	0.370268122837324
-0.860948816579206	0.537690407469702
-0.836519018220659	0.319139602554795
-0.198446162786701	0.716853910501082
-0.110378411210765	0.502614903389682
-0.634833588120301	0.72247825485736
-0.0512049077895809	0.568213289712898
-0.416435106338638	0.318782452520092
0.0912337466950441	0.547474627500724
0.051672287331294	0.615515414401397
-0.256389247204259	0.38584914153521
-0.600650704186991	0.446661327963633
-0.241418272362121	0.474213484416273
-0.613539770274342	0.461180890901066
0.687812946287258	0.601121329193706
-0.897784253798308	0.68413221392054
-0.229295455282422	0.493857651905364
-0.174175789861633	0.762224172827788
-0.675453174114362	0.496446497599936
-0.263741041306867	0.357634129289282
-0.596436682104283	0.594118455034678
-0.0593325959998616	0.326903771173249
-0.515438543524933	0.46030832508496
-0.7319340306942	0.528522656854043
-0.320306756798431	0.54997963662164
-0.0695805541081303	0.4000838117018
-0.254013160590975	0.454453041391422
-0.521476200739568	0.433197507790413
-0.288032712715744	0.798689169597296
-0.627051291873307	0.454902320308965
-0.430153603222883	0.326225312353911
-0.507070961239467	0.593483931462668
0.619099362415251	0.385884464248645
-0.225487290068412	0.504673207014551
-0.436961658316093	0.469952812649666
-0.323011144400195	0.877669244863487
-0.430213903645927	0.379225379485966
-0.135025478323393	0.33140191796059
0.911295148874973	0.393604079949612
0.0603285127140446	0.400499664367632
0.6481984711436	0.822488781550594
-0.476765105128116	0.399802171509764
-0.957020365194533	0.462427228921614
-0.114770076713721	0.548728879801241
-0.195924555504325	0.324094965432695
-0.26412154195068	0.636724657674932
-0.63599248560829	0.516940126922693
-0.157105907377997	0.642163530659573
0.521322984624897	0.487150678148135
-0.674713231643399	0.751766438604411
-0.124361879375933	0.400692776815252
-0.113311856749598	0.647683635843711
0.326324031436571	0.759689188795087
-0.43074999076195	0.79184517745305
-0.20790239738227	0.623268469855175
-0.664116569428964	0.862097161440621
-0.486365167827609	0.406006833403328
-0.876861334874221	0.583021169890961
-0.614513274003537	0.73406193723722
-0.13074394494736	0.796091817054741
-0.526331730171364	0.501307865174312
0.0640292365794438	0.451285782069387
0.624387316653306	0.325899493503274
0.338993460062076	0.301842658097992
0.160544381081735	0.807398212676951
0.635071585256985	0.476583759797849
0.0254698642295501	0.531691193406975
0.121182812822641	0.374787690032901
0.787781457665142	0.479977960024751
-0.0929316964556181	0.454469764708406
0.748764263415918	0.690383798215637
0.454989450863006	0.435779396462994
0.428840025203566	0.412452268958559
-0.0323525211077944	0.400486757231235
0.176932222415668	0.378116906152235
0.76458488387837	0.66284872588871
-0.542187459587849	0.309067237188233
-0.33291834139133	0.330939725020251
0.56515781382393	0.579229033466181
0.536983391577041	0.401145472561956
0.368071709808953	0.328884996388832
0.343617807822692	0.63698568882605
-0.0249685324208876	0.506506908271064
-0.156754672453069	0.648883860397048
-0.246648284776954	0.41875809997292
0.152693375530266	0.64386388367405
0.189837148682686	0.562498040416401
0.122075682119782	0.466703817161679
0.647817831722677	0.378106395902187
-0.632977055477037	0.338681265358887
-0.249618885427259	0.327510771229515
0.122730181809381	0.464693370666976
0.165353735316143	0.308610747936272
-0.118665667111171	0.443905287187126
-0.521082784776104	0.494330152395077
-0.643780431339981	0.455321004706483
-0.125760367063193	0.384419495731749
-0.0252157776802832	0.334375173946691
-0.860648542825902	0.815032740440095
0.121279858167723	0.808622652720508
-0.803864243979969	0.503387130534304
-0.0256309375408512	0.315432552149456
-0.0446370506647	0.408412094107267
0.386297292613899	0.39231574497836
-0.765986044783939	0.875378827208913
-0.291147683399645	0.388385084665448
0.279855422731367	0.429094096506287
-0.818688507769892	0.827772018153168
0.655308275120509	0.642442413555501
-0.360724398564165	0.357561989797229
-0.0556773758402532	0.486262918475967
0.573532534869342	0.746360461508968
-0.187524028012944	0.546619381447539
-0.507486187639978	0.398745096611475
-0.109617129474561	0.682801400136576
-0.674567796142066	0.741595567147521
-0.495612698726536	0.537761684004039
-0.861146926570705	0.491765074424155
0.303180295703201	0.584996628494886
0.0151115958317897	0.529282714593984
0.164928263541385	0.516007402829895
0.157971013534432	0.305444960047058
0.187597516683949	0.326171624299232
-0.771704868688401	0.331246471623591
-0.223942951873158	0.589516963021032
-0.214048004055663	0.619010047544254
-0.410375107349942	0.615044408366004
-0.30957337532166	0.7107476594514
0.0621321798939518	0.317885864454796
-0.339559185940713	0.341503357839989
0.264979036635601	0.399491627404356
-0.151645940611583	0.442590092386899
-0.267267715778522	0.661457851840649
-0.643989159593866	0.82243080789382
-0.78354168823918	0.509794522901444
0.0617942149438882	0.605488680959864
0.61116168254397	0.436875657684099
0.147604356203709	0.431943891509621
-0.154175217824588	0.636388202347923
-0.87544653748213	0.810685483475656
-0.17365923384805	0.364129983195582
-0.111889069307704	0.609083359782646
-0.217509541833451	0.611409266357868
0.0463092069629062	0.468926741483467
-0.510915773212228	0.769167883994728
-0.482640797696659	0.798091165823682
-0.629931313912198	0.321033725406632
-0.12038274511703	0.809077642408225
-0.0286373816857414	0.739155007596268
-0.698596838425998	0.740619888305414
0.131335797116366	0.464572409720492
0.631395870039701	0.411110820537339
0.646342029887701	0.599747901999922
0.504216097988952	0.715121069618122
0.593420378354964	0.683311191545341
0.444263005795207	0.606051560001698
0.160578445940631	0.437481891879883
-0.668745618927637	0.458418224128338
0.167003500643181	0.64330488107193
0.0253198541439158	0.404419728347926
0.841650155240424	0.681335481355936
0.654224640065688	0.788053592062008
-0.0849451474876851	0.379795129131024
0.629732495252827	0.719247953240617
0.343539319503112	0.623499591242567
0.0050432092258372	0.659324232423382
0.32131477375913	0.703526036722254
0.28538484144084	0.385137165057214
0.541820678572403	0.309989481287674
0.157880917232057	0.466051351926116
0.60883877794044	0.410367241973296
0.613525691580024	0.344916122495705
-0.430376839664335	0.709262392365982
-0.325049042579538	0.461504575676976
-0.615249049041183	0.436621725994927
-0.530758183005801	0.579203239470222
-0.454803133387588	0.64042913854678
0.548228520573792	0.505539365309678
0.31540114044633	0.759595835824674
0.0528679674118342	0.449844034218364
-0.0173500356187806	0.319405803615678
-0.850466806150816	0.80222014089355
0.289592167780793	0.745706587233443
0.538019188989281	0.691176643892395
-0.183524486226449	0.353018602556095
-0.187230790607976	0.449658917495276
0.465991968007922	0.301366692829349
-0.15651699060935	0.395022661421906
0.391283442094635	0.824327575623584
-0.454837265177947	0.494575366499414
-0.343405814136364	0.337994932697617
0.433183554601579	0.397838313142456
-0.859059313465658	0.755695122463971
0.0852778094342803	0.535644579502932
0.630314818070495	0.729151910544091
0.418546639195482	0.693328054270121
-0.386073506605752	0.427081022004555
0.663608255516728	0.515711216601019
0.0484078459985948	0.300565118382426
0.325153189555914	0.610873016340936
-0.464819047964925	0.746946642617465
0.0354647132459348	0.468453399359695
0.0110678527500893	0.418983835227512
-0.825282447191131	0.495120271750409
-0.856587906520263	0.56150154868796
-0.00280575765633686	0.401012187682532
0.0970666741349433	0.576174370067912
-0.0550767722862935	0.372824049006115
-0.756059165969424	0.830112998283638
0.164048239946306	0.462024674280182
-0.607272266303536	0.79070989641737
-0.542855793476137	0.430930447430864
0.152247968034742	0.312396487753168
-0.125847856120353	0.514758334212169
-0.508958560893996	0.446360938263017
-0.667945294378424	0.39781240427058
-0.0131666784452222	0.917827290495703
0.449546234297549	0.772227863021008
-0.894505190218431	0.683382173776246
0.696170261914657	0.499230342091927
0.968052513221172	0.777982283886173
0.836969048437375	0.472206421919977
0.639011176157048	0.475945114078572
-0.468633056285393	0.513840759145909
0.722507652949578	0.40456989545179
0.669915125019881	0.538930369651924
0.332232884306576	0.624576784240742
0.739232972511241	0.510568856111914
-0.360081762485801	0.382224431012327
0.78279974989	0.422915874978798
0.656062196324307	0.491499289643389
-0.147387173725961	0.458783478338892
0.784664756921686	0.546117056584543
0.856654115929271	0.521454337260908
0.709567293254406	0.414096530619647
0.0283152030821576	0.360164682042921
0.443318280904084	0.489377263863647
-0.303866112504101	0.352982478296361
0.594925279172011	0.41345199014579
0.616686862927992	0.377490735232034
0.807486849780896	0.767237522865211
-0.246637060010915	0.689309245406466
-0.145405500440968	0.519688431197486
0.617616190487793	0.393098178011481
-0.49133244844217	0.453158023831474
-0.367159448747782	0.461804170960072
-0.182465039990075	0.74995915239613
0.532549429278135	0.483825724510989
0.639537329002628	0.483250722880857
0.297064997677075	0.819125852018801
0.90655966680175	0.613398780280937
0.847420362103239	0.536173396668116
0.058435670086443	0.490916269996825
-0.0763268751705739	0.456728279363219
0.137146327586356	0.51919695834489
-0.15286002742634	0.466389478203177
-0.206298157293703	0.594197940736542
-0.584295316227646	0.466000618135001
0.555932969437138	0.415506464641498
-0.312202599842302	0.525512659343136
-0.768344227493441	0.502969163925703
0.606039924961512	0.539137327253235
0.1405369570336	0.598319789925777
0.841857449436993	0.420679938777565
0.239953831859214	0.480482128929723
0.119286488456105	0.550891950241568
-0.755021837328309	0.429733177262811
0.316183819412166	0.43544759716964
-0.307545074431376	0.379911424715489
0.00408736326414333	0.488253836964725
0.688681471883942	0.529066585824899
0.185403586293221	0.336823821365464
-0.181084264315505	0.660621044987963
-0.199287047526669	0.496911636074836
0.594083969031235	0.624024715044291
0.46793253218966	0.363879357131932
0.12577072747059	0.488569878261854
0.244907964294301	0.516331537401789
0.546671138890692	0.486883303447668
0.265309495216216	0.349900241849333
0.580875254191558	0.47321084289363
0.0964318080918304	0.352686816579661
-0.278670307299709	0.470752062625861
-0.127170009938837	0.530027300821201
-0.491786792605448	0.420856245387856
0.817107574178413	0.436874152704087
-0.00163929908279181	0.805657186882115
0.119301968276663	0.452037347912695
-0.151398106166452	0.609885828965238
0.253109826303338	0.351665692562964
-0.064041265298802	0.763614713429484
-0.453984468696517	0.364629152982915
0.423260206061416	0.309901641904912
-0.127002747343638	0.541308379149143
0.285792696721808	0.451597380799997
0.0607832143176319	0.346611339387458
-0.248921584527754	0.677394405864037
-0.209202543002452	0.31792146979112
0.351592055896447	0.302265309239483
-0.136006411808675	0.43491362023709
0.163545737280203	0.615680073117796
-0.328239607021834	0.677897466804462
0.3038574262709	0.397638964314052
-0.330701784095477	0.345441283263681
-0.0584299168508297	0.623380606256323
-0.740290821986056	0.341964690567791
-0.305142897389043	0.3078145134595
-0.561141904854506	0.4804905868202
0.53757101164161	0.341823191320302
-0.14436154602557	0.321481430304841
-0.703845957507624	0.402132698174841
0.856353994357629	0.630127768487871
-0.0487545846547956	0.429480010641882
-0.845354072952381	0.629669379536003
0.0659599048736891	0.788690168201774
-0.776956737555292	0.470955491649331
0.363763599608644	0.724968048448666
-0.382714186989096	0.323680777450374
-0.641326056586313	0.438711968929925
-0.15447612058738	0.457800062087358
-0.573916320515373	0.387744493025739
0.484979628342719	0.6924515937338
-0.735579666590854	0.67566906388873
0.101580109670767	0.574032818130036
-0.211672913372171	0.674777064476882
-0.460857073262221	0.630903020998112
0.410744230123215	0.70925882220298
-0.280425522073572	0.579278322775533
-0.0300500224598864	0.439791527878474
-0.200515040526383	0.535347761347758
-0.46941178786582	0.320021159690535
-0.319955097150033	0.508368904739982
-0.365337313857327	0.410152145994331
-0.0679506632373457	0.399148231378379
0.190158760840092	0.533439772163629
-0.316806477782099	0.386628050120428
-0.155558728025972	0.544790421178001
-0.494255083964759	0.642123315061422
-0.307857051086682	0.469935276610434
-0.0289655066445957	0.778181708240927
0.58232847371917	0.319553249559442
-0.4081161320743	0.514131022623824
-0.310648753787986	0.562537662613956
-0.367186629423499	0.837517818723837
0.243095398206772	0.325097264207743
-0.516338369837274	0.77915697498172
-0.220376088565853	0.691541021541895
-0.0300349061513777	0.30061380198553
-0.188631585717853	0.702430083370101
0.104796613823198	0.594584719075517
-0.242392132397467	0.559419369510948
-0.290388408212223	0.73835678314523
-0.651299593094208	0.640938568941471
-0.270238595222823	0.814618452630088
-0.26457573004911	0.572605824390889
0.111258914282952	0.679403460800813
-0.071605928182396	0.700274551345154
-0.53154133833479	0.613168423378085
0.508606997534947	0.772003361007994
-0.178281133167901	0.641820907980232
0.521760791102883	0.573585563490221
0.0538928824027377	0.548506791414667
-0.236286550375017	0.699120717554775
-0.191373981271402	0.550276459265562
-0.221599092160231	0.689666861360454
-0.654485275054458	0.603651356738315
-0.325849562489209	0.449892527217125
-0.404914560374789	0.486057711596184
-0.390076234682422	0.592118997173635
0.296684298667408	0.587075720223623
0.793891128957081	0.632114749747075
0.435422965799116	0.361123481989786
0.736538198077939	0.532268302714481
0.70340846405097	0.424127066394866
-0.714950721258661	0.38122934064731
0.398613726880149	0.436014250959464
0.0751973028770929	0.628874982452521
0.505956816643628	0.378157554440211
0.456256600754038	0.451275323652441
0.132511400807746	0.779358348911131
0.172281455114545	0.572719649051316
0.272760177025914	0.325988844382765
0.0775954679530932	0.389265745112219
0.852327365596787	0.346415566880198
0.625035582599539	0.585179228932361
0.132585066167056	0.371008164734814
0.829791044686248	0.364495116379387
0.262388544213841	0.524398574175577
0.887149909957503	0.579818354332545
-0.165042431994561	0.457755463762041
0.758062816261864	0.734779943768056
0.470638904081305	0.456075794182995
0.62671330694028	0.582507126125844
0.0573032372239719	0.497027561636657
0.0965641347317458	0.377026222380648
0.0804264056572572	0.403602071359918
0.03069435408968	0.338796227712196
0.801202176208928	0.373809137259176
-0.578921778305781	0.391033117503866
0.262368068057902	0.424326998690459
0.012329354781059	0.387404331681934
-0.867785603630946	0.309550727501878
-0.271990503292394	0.36630739740308
0.548885054153029	0.618598385593986
0.665273285783923	0.711164551979422
0.189130203570571	0.340712392202566
0.708760737184411	0.329524296675907
0.355015880302961	0.394618044689774
0.877045847889917	0.626579723951438
0.893742889311898	0.473212799581342
0.608409925648761	0.339822861831935
-0.739455353409051	0.483314201873659
0.184541614837417	0.682407490054759
-0.0342806124971326	0.819302584158794
0.0791098313682592	0.31833209262189
-0.00730267419632122	0.564933262914421
-0.42042125002479	0.646559983145649
-0.217594285547878	0.42779606454535
0.0181302414274391	0.453895955776392
0.395565171601851	0.740054707798937
0.135035508947935	0.76546861338605
-0.0857381489011172	0.570336432787182
0.463458681885027	0.611008050792225
-0.162849435952144	0.874405441324504
0.0761803951078766	0.753425297381757
0.028332170027357	0.577662499664824
0.311466008313398	0.826787437766168
0.0686779268445864	0.315090729464351
0.0835699952649768	0.832150498868498
-0.260762643743042	0.525882268457622
0.301318532654176	0.598171724598719
-0.884050643195794	0.377236714665228
-0.488582324515061	0.315975650502275
0.450350237821391	0.711198836012561
0.399083541889543	0.414571062887659
-0.63207805238697	0.822808042255494
-0.206246509530489	0.865742532979801
0.102097285608587	0.527743458901649
-0.196992663485245	0.871057084934071
-0.336768524405067	0.634036301517297
0.199011529986436	0.47857383756424
-0.649047510000895	0.705268733225575
0.181410448625592	0.584330870616736
-0.0535321766222453	0.854036458502526
-0.944517067896325	0.848572208992853
-0.0546957481808567	0.897641892532704
-0.334916684955675	0.549774366867876
-0.253975328069718	0.74867748481331
-0.573888646091286	0.647666512519576
0.0102054025072797	0.565642766465782
-0.555809145738316	0.34783707830995
0.364613222877936	0.593682005532853
0.048119315399959	0.68331822621452
-0.17047203730511	0.583464635119193
-0.514403632352407	0.72714887787894
-0.895275328563417	0.538147384880296
-0.0193180349650477	0.798505579582312
-0.128092961320829	0.439301908696768
-0.937883180701497	0.556565813415251
-0.115749979037353	0.745598544094286
-0.862783762963097	0.780301871557897
0.0400311960262842	0.646815016422934
0.259867292995057	0.343310740009885
-0.285656750798293	0.575376964693609
-0.280898536038325	0.524963491501914
-0.594441587778618	0.566110141126599
0.171155552687673	0.518595617261819
-0.908534850305754	0.672258531389485
-0.785968077962325	0.571388319010641
-0.381298745791376	0.791926727275323
-0.140427586802834	0.372032357363251
0.197858695107952	0.657415448089984
0.0387637105582892	0.646102437314336
-0.225616362544441	0.466621240625888
0.522980211185942	0.334034707420992
0.170156491911339	0.361910001794195
-0.430164702026273	0.519187004367135
0.364859609038023	0.777962204990502
-0.0409919801809762	0.417357145919953
-0.341066597381316	0.363867807624346
-0.0636170789537579	0.729735289936283
-0.939075885420518	0.720168286475553
0.0281163287028375	0.521156130300886
-0.0440240138468322	0.503981878413628
-0.214703969413542	0.561069841065694
-0.336665883217307	0.646430376499737
-0.233563300541512	0.520466167553007
-0.264281942679459	0.613762212001504
-0.00801373289808108	0.370918847810517
-0.0693299565132899	0.780280832453079
-0.604046963447521	0.45379656179624
0.0613842379506356	0.604947844845382
-0.916821011214419	0.459300077579642
0.685266332295883	0.359639845174802
-0.614552729614957	0.438420933641465
0.196258823638515	0.377848476808726
0.553200946637509	0.732710205786035
0.465623676827942	0.491877147547758
0.657478391485947	0.666435340520576
0.557278969603649	0.30274663047046
0.499489317640684	0.552546682184887
-0.104281944580823	0.448936926795177
0.59957231784599	0.577194780460048
-0.0418906097354848	0.402365488524147
0.583779284255181	0.387072746724298
0.528765783049653	0.645979788430137
-0.114377896824359	0.309337062611895
0.984304931916721	0.795218958326528
0.42230323993227	0.508929063751465
0.936591976312082	0.632672113258575
0.937887459454316	0.650045024352357
-0.263073953444305	0.396965289438652
0.968689461754018	0.671984811861573
0.711318861211731	0.68717070365162
0.77331573586336	0.473228406953876
0.66277492757617	0.707832691834176
0.381462339042695	0.70416350766631
0.844098748859177	0.579528013346974
0.520782672498746	0.436446232678988
0.868670027352278	0.480777440619965
0.269954924396278	0.383206826150469
0.0142589343824514	0.386024822541151
-0.0942615963080166	0.381118823331738
0.63203488329815	0.412206609884879
0.570630453923793	0.405470050238494
-0.0713159942096029	0.555509311661126
0.543860103038465	0.597635341031977
0.464481274016325	0.434464839409259
0.664303648284603	0.448979136359048
0.837736127767491	0.488253237391274
0.73733886334165	0.376836076408335
0.829306716622604	0.628177822496861
0.23919840034956	0.505078927070125
0.598247970232548	0.305565398439921
0.484229706880907	0.399646761881679
0.873388791416808	0.644166421501137
0.896329698913187	0.425245263578993
-0.819109395474425	0.379908850670984
0.532163292869776	0.555061634442818
0.669645062686468	0.427457722975424
0.146228732986	0.45225923289062
0.478210644762057	0.794669326652061
0.422682591645074	0.469183252478577
0.154802141546349	0.492966873698954
0.668469509310225	0.306304514015086
-0.392773300876252	0.327982231069376
0.229594941534608	0.31368436422953
0.479134130023566	0.301409703572782
-0.10515919876911	0.326223901766042
0.249906076578523	0.376925242708861
-0.826089465378935	0.311380526559917
0.280415728117332	0.855781478300061
-0.232800904164226	0.374781397131625
0.141796102379771	0.549122501269239
0.268644021308636	0.649785714774461
0.702594942040618	0.371676972084261
0.545856890069062	0.519246287467414
0.729220493523506	0.443807409592152
-0.685677508300359	0.406287439281334
0.154004294243176	0.754771696092244
-0.189442367041865	0.913836685959229
0.512191110524204	0.836009640935351
0.0736186502207407	0.306098948550418
0.107397103281708	0.655064028335615
0.110905597839781	0.466221792498203
-0.191971682567816	0.906965730240179
-0.0206289854984578	0.89863277905607
0.343527526697294	0.813633751820445
-0.272461168919615	0.884329397415054
0.391245803687401	0.416611983141899
0.91204481322847	0.58136210188826
-0.584574640974272	0.681612279120001
-0.139872995367202	0.875787593076888
0.409765574083262	0.70881883866071
-0.116749079137268	0.886899189397269
-0.790204898307262	0.554669793533395
0.123783640008271	0.350311557120161
0.0876029857666727	0.406123522067089
-0.933048533294869	0.580964768940389
-0.17071782094094	0.902614259485348
0.161503885178419	0.476323336577257
-0.905774105022979	0.665260378576648
0.0235430953940488	0.650434537379349
-0.0747519357769847	0.886429917755808
-0.635724520279752	0.859376256692758
0.160522828609541	0.887430582290452
-0.649178496848128	0.71791547811363
-0.953495706297531	0.835815638669075
-0.0550363271199619	0.873289394618165
-0.966663879333763	0.695304272694216
0.837421346237838	0.608027758821035
-0.938816025244661	0.883109508845173
-0.945165005849501	0.785506424338883
-0.612049088516321	0.42775489267716
-0.0684047201418722	0.824760965855505
-0.163011170212355	0.672462653462139
0.0379656160915472	0.360763260924359
-0.640792257492637	0.416027042183378
-0.00637658541703881	0.765216635772116
0.275684107427484	0.402185031213844
0.882328460476895	0.581431631379301
-0.140132820334286	0.511840246367949
0.183654223855868	0.576782630336612
0.206076235780363	0.414813777104652
0.411876354036994	0.759023216644612
0.5777290221222	0.739564187198126
0.825250058890644	0.597361839617393
0.0899204476707413	0.372458232510357
0.249268954959811	0.608855338171421
0.812428841303352	0.303029683091486
0.359791239084343	0.453027629296415
-0.329525047738124	0.402868582898385
-0.0775141891004101	0.302458252573296
0.862076274393093	0.458224645299937
0.786477406183581	0.350158489573633
0.297336177497377	0.390696977702743
0.86158328338414	0.644375857330761
-0.352605833286177	0.420867399651986
-0.537494275173973	0.305216839216881
-0.161116713113621	0.505547118247542
0.15707757740687	0.331172997497618
0.680780913463269	0.574176331235502
0.705813268147937	0.711776899061024
0.770417409351861	0.698628868357579
0.0340267594205912	0.454781994162829
0.700856332369502	0.750548614483511
0.737231771989936	0.407260650129887
-0.101095488261476	0.756959339831429
-0.0683241756468022	0.309400125982231
-0.130882741728635	0.64102965993035
0.834532202723199	0.734346153888281
0.0469477786990599	0.410479234385131
-0.567744302905099	0.352192097284638
0.117469096973784	0.406041521038807
-0.910220224459492	0.64811824770282
0.00846469560251657	0.516210960888814
-0.211684013355179	0.39192735450543
0.615431077417322	0.442869238778186
0.381098653243174	0.473989037986511
0.542439917573419	0.484261641466259
-0.339553377448631	0.514409947579728
-0.23267858293026	0.835257830780825
0.398120309090506	0.826546893288612
-0.00253608518651268	0.873449054974722
0.714517768646675	0.657130155790291
-0.445778188658112	0.82494805110541
0.372826793467262	0.4735860258234
-0.189746612256349	0.915710385935417
0.524071535886765	0.781928575943306
-0.631927708295426	0.483495227492367
0.377916177818458	0.889576662074555
0.184772921049894	0.443065249827183
0.0811851092302082	0.330660638275124
-0.280127121826027	0.466279798683526
-0.218333101255625	0.762471238199032
0.417099384256498	0.36646526585388
-0.139178617071452	0.399836317501984
-0.643932819659543	0.475650576932229
-0.182811793492451	0.505193014326742
-0.183925534190444	0.393684771952593
0.0668397599787749	0.347539201795653
-0.151602941901031	0.636809784025219
0.0186343282651907	0.849136394910839
-0.468808255127592	0.363772820583007
0.0067212415476002	0.400764003915143
-0.064610586975628	0.878382042252641
-0.0548284265697791	0.790726522650596
-0.461885373293553	0.828553907219279
-0.189286076225676	0.480041478861141
0.781277557002798	0.316346638324055
-0.986196353220227	0.837161671207836
-0.068808626507096	0.686122723885062
0.339894992107766	0.442879978476569
-0.0153091092148954	0.490318700278304
-0.198917334014091	0.746007465275538
0.411573918388519	0.356642511457907
-0.709417381901326	0.402162313688244
0.0775324539319684	0.685946382541961
0.0738955474026817	0.683541346756712
0.452043655252196	0.313712230794405
0.256959189977158	0.77708723615937
0.782742913328136	0.532372821923125
0.581232144850447	0.676223159977202
0.407587453568229	0.450078527143125
0.88513426328141	0.456603558981839
0.0106226113323729	0.825829160986455
-0.910388803824727	0.607004452578971
-0.558359019110339	0.671485106184879
0.0481743431969343	0.622567038991845
0.45491686507582	0.790657352569746
0.507489932560912	0.337854356968866
0.751462518016137	0.640252544078466
-0.211712438981311	0.60389814906133
-0.0381274555849031	0.883738614735912
-0.982258481695963	0.881181881245246
0.163652130441306	0.669254136112175
0.890246961832858	0.667477840513375
0.0396889929826316	0.901431475025664
0.450455959318276	0.830455723980654
-0.0734375839461999	0.526604372257179
-0.238911962967212	0.652724454785663
-0.861359060274231	0.461664934056513
0.768220178907442	0.407041128083467
-0.484534347462189	0.354216641164159
0.0092445847570118	0.817150717472495
0.177788138290746	0.485711388647385
0.193490341512222	0.441233672284808
-0.107096278382806	0.713704527094754
0.228874325070325	0.691926074941055
-0.618153255733409	0.378021770868901
-0.552530319774242	0.555050614758812
-0.0805767147700002	0.542711806811905
-0.158641925195486	0.676846564832821
0.179822150292585	0.533489491549202
-0.615230412218225	0.593795602652223
-0.253357567221894	0.533731934791338
-0.0623898967041784	0.622546648713771
0.335453864063387	0.314070624321951
-0.694379318624357	0.577658932449533
0.14095950252327	0.483657681551598
-0.303886794095754	0.488827434955747
-0.503955558332938	0.553181800053941
-0.510675057492683	0.409092410658354
0.267991744749228	0.373116935227563
-0.66866749777679	0.796007375326399
0.735232466871377	0.544880712999341
-0.25288845437709	0.59119800448241
-0.696849798998299	0.505774582502637
-0.183689516492023	0.687298913025643
0.620439280333597	0.790588604018464
-0.762875315738595	0.443374017176148
0.113079688375673	0.365688825390509
-0.0850414893842246	0.46718902977787
-0.00217982502630092	0.305519458657466
-0.176434214734553	0.684824677875985
-0.308848143253386	0.686344726149128
-0.508250565621374	0.740654804791735
-0.127157818056418	0.426464727465953
0.377150618524637	0.424265529691156
-0.0777647669767794	0.524970890586621
-0.606347229630015	0.463563465715464
-0.254001768273271	0.670133059018256
-0.365278494189644	0.506812473377247
0.026592412155521	0.493347999334781
-0.129452400203312	0.682673467163756
-0.288847024684807	0.318179857523691
-0.480942815475649	0.400664077516761
0.859339246898798	0.678753334159366
-0.358465679782915	0.533215321919931
7.70775653227152e-05	0.809123925838433
-0.307841230651246	0.543081172102519
-0.109668564900887	0.441610846427439
-0.58496543573274	0.745714073089218
-0.311187885426603	0.560576507056415
-0.117732594684534	0.344322989896155
-0.941627545580463	0.647211938377814
-0.553380206959283	0.64248322606618
0.656401954369432	0.504041071745152
0.283379357571569	0.307934342445716
0.261248871133971	0.352408716757204
-0.00610030916142165	0.435005155427168
0.443175632619241	0.401361214665001
0.42518563675125	0.548153601068693
0.132748303282107	0.507978657190185
0.279059737138208	0.692113795549004
0.638928478165106	0.320836672761275
0.187048150195169	0.655079133792427
0.395625465036093	0.425433148261356
-0.267345311896758	0.312571034120115
0.176466742036414	0.471855256249283
0.477662195601306	0.32873873569611
0.897487419082167	0.514274242623788
0.918728492353728	0.378939277639411
0.864511858032438	0.521668656026651
0.615690336428767	0.620469072331888
0.10469333657941	0.474484555629194
0.487725859636418	0.610370201862031
0.575350401614569	0.301973627366649
-0.0496205129572723	0.628895392245316
0.731116992440718	0.645395743482112
-0.252203770260925	0.33463046167075
0.80891704145608	0.504073420202452
0.43057569332904	0.41337115270923
-0.0898895397552155	0.431468753407208
-0.0634425350634998	0.360874019735077
-0.782044095317997	0.31899784353952
0.756244355184933	0.449771567165566
-0.0132575707477874	0.361754860686266
-0.2729150896786	0.621380807964581
0.625697444343277	0.404797352378723
0.775179648980514	0.329044507871057
0.529975564545059	0.529277075075583
0.225640293030759	0.481195638780022
0.314720296871051	0.477969215812041
-0.190267705751926	0.366504883151477
0.288250018503321	0.300485690351739
0.194368121135783	0.38260794965084
0.0961650850853515	0.522435743098487
0.0973746035328414	0.669887419616027
-0.30505770497633	0.747204727276292
0.575651194556067	0.476545106473539
-0.00528190625368314	0.523429384358132
0.776684107760294	0.468063887837212
0.292137600834699	0.353571139277109
-0.451358725199771	0.41888571002582
-0.138581956310809	0.537160515010172
-0.0948087256342791	0.557080201384165
0.128518611105393	0.500670857946173
-0.390275084880421	0.305721493529059
0.893111919871917	0.429094598513806
0.779859037640334	0.435152165287981
0.399691694883641	0.742451472339847
-0.192414074627422	0.331572953385353
-0.364724711124463	0.694404613670108
-0.789775559909552	0.58976238109971
-0.023118995145042	0.479436984367519
-0.273897241451334	0.358286316232042
-0.924255401271651	0.445248988660003
-0.0954946961588753	0.346019844173796
0.0290956910717052	0.384737377503849
-0.143256320805864	0.370147278938482
0.158759574314905	0.355327638534875
-0.0623393153437104	0.623197016509702
0.161829968605127	0.444859716955466
-0.751706978556326	0.369974587606125
0.215469701204444	0.785627736522017
-0.695749874965982	0.459077960549649
-0.261654980129824	0.665288269008857
0.397645741330239	0.349497182139247
0.0102606290435923	0.410671655024879
-0.0195237060701428	0.439553938098901
-0.441439259961105	0.670337712343047
-0.517243717058103	0.776696723979584
-0.733815428994104	0.39651283462701
-0.0472182227979271	0.425757138618224
-0.573464479204127	0.7392403561588
0.232868309062582	0.692183425597141
-0.337379714656244	0.405251476297622
-0.499241224852197	0.778291689999768
-0.758795636201898	0.334977744972824
0.439868293774194	0.806079159187678
-0.101149396606328	0.312198845841735
-0.32283455145236	0.466691936732746
-0.32748650826904	0.596035287032927
-0.813373866221555	0.473890444991161
0.491535960865573	0.367765108704898
-0.769319527242501	0.469159640657817
0.458914523839884	0.390878016003722
0.441897269203892	0.579354528131539
-0.377582016240281	0.529833199806786
-0.271655636077664	0.477147891426222
-0.299793225193265	0.733047192403812
-0.6146939291741	0.65421198724278
-0.031923339388458	0.689672708166577
-0.67840814086734	0.592510516842535
-0.362899595387376	0.818463887993403
0.273402761359224	0.863709578739789
-0.304731555165246	0.553485504041779
-0.0501897821695203	0.77007452332365
-0.0935673186182954	0.74152110302086
0.109106380949147	0.752274275905487
-0.753376184383297	0.694111512825284
-0.709294079387281	0.365086081047849
-0.412780404402094	0.750510529037805
0.447701309810392	0.348325019959056
0.717151178248011	0.384707440498887
0.402752978801388	0.738709927690218
0.534522551205723	0.679255668407115
0.724233608169612	0.331867594953291
0.155407431228948	0.560034229748766
0.658880669619987	0.604596007685319
0.533241204389118	0.301861930397631
0.864191664529741	0.34125635156948
-0.10664972462926	0.303062983228487
0.838686114251685	0.409520409657164
0.0760616509811356	0.401161449041195
0.419263696043469	0.511442047112934
0.578763523868918	0.337954302058306
0.933184378777506	0.312559339562798
0.252058586277509	0.413225105279403
0.432059068199997	0.667040905797652
0.0833679110851557	0.462525276774998
0.895772807394387	0.431443397893709
0.73198624320138	0.316947711096499
0.696872124238945	0.727932985829298
0.612749595957045	0.497819245301454
0.191253395781334	0.720653970561334
0.506649694963088	0.548211632975034
0.541327251072675	0.333545352228072
0.52899377246007	0.321745332725556
0.416854198259089	0.346434658979761
0.227513341571964	0.385049364275025
-0.0673916712630251	0.607781140175574
0.500361238093549	0.662626261663779
0.872876969018712	0.590686087287268
0.697136024673116	0.457574989617528
0.945793054511261	0.666268112376377
0.880308207310389	0.654712937687467
-0.463861913050044	0.397500815838108
-0.923516212892777	0.691096110592793
-0.0292789117931695	0.524410677032015
-0.813602816387401	0.364356631150017
-0.135760035121637	0.803271850972407
0.717237591819231	0.368363265215786
0.681416670138517	0.519235109462701
0.513009661515909	0.49999442660012
-0.0656495431224249	0.676346052950453
0.543978803273531	0.732116271402251
-0.627832668636613	0.320621325833021
0.246506251164424	0.667425684416493
0.59374741314211	0.414651573618627
-0.961174897800243	0.776422425564883
0.124370552520866	0.533183233837935
0.364726955869222	0.410231596694324
-0.753408494124001	0.343227925717265
-0.0996684021761345	0.521317976007024
0.0314061396396552	0.509285477911961
0.333070239334411	0.824350598571183
-0.908217007328575	0.322576764299096
0.480164017314693	0.867352378990375
0.380748060268529	0.778453485452208
-0.583652246444116	0.749932930583416
0.0299106932559564	0.654349154180109
-0.202996421376542	0.813534634533201
-0.434281014343624	0.409335822903108
-0.417174264547872	0.302622829176114
0.418416002596086	0.743655698394412
0.211974410159799	0.456415162502242
-0.275986851682441	0.30858270335964
0.561812015377825	0.741654760797254
0.0434627078773245	0.656347347089799
-0.450352549460128	0.435572231941651
0.173200164649487	0.313890741273989
0.357390168422728	0.38600296618556
0.899702528306533	0.592886938157309
-0.382683164662555	0.53016045120529
0.831222377523146	0.857805713813293
-0.780808312914655	0.6116923734526
0.627028979790138	0.648372606199584
0.360386082113331	0.728204562096919
0.236869897168093	0.517437833607611
-0.691267455752984	0.833822838988234
-0.00466914465530491	0.63641156760655
-0.171011736039736	0.423372295170215
-0.902427486750987	0.73984247186006
-0.545732991625833	0.643328234938496
-0.520331211029749	0.442430697317407
0.117653181197944	0.593077984090967
-0.826802603080557	0.460435722910238
0.687919551606233	0.301037016803842
0.238514826210192	0.629846826692718
-0.00520631356833432	0.33776815127144
-0.514526030428144	0.422456940495554
-0.0280308232526807	0.506471790855983
0.0812494709172624	0.414838788868607
-0.931143293176236	0.798376439696297
0.259548778400373	0.571314223448861
-0.653589935803336	0.320100941395947
-0.0440956396466414	0.646922476703133
-0.272862852734296	0.586658723982335
-0.577999681548242	0.434077169925315
-0.329543190499214	0.778632183695127
-0.639440938510422	0.453282801619153
0.15407426312875	0.555625066474045
-0.467365076914278	0.698353072175894
-0.504381686084611	0.691468994967273
0.768859660388537	0.611944606432225
-0.767779774284771	0.602721957546555
-0.307397924548459	0.728398071376736
0.27515416309953	0.882073566995373
0.569011897418948	0.759070890325219
-0.152866256223876	0.704464089568728
-0.0648067312069012	0.734000675805738
-0.972228847374265	0.71805313057649
0.393509380948079	0.465543923331114
0.599702528205673	0.390623060537676
0.320871320663114	0.357007061955807
-0.0443248896712605	0.623886151564756
0.786627395029213	0.571870003926176
0.675739963255627	0.719753268508643
0.179520816389584	0.367890728597626
0.544846725072462	0.521603017708319
0.332844912803352	0.407854053839054
0.924840225630497	0.579785821159349
-0.222820283507925	0.427195609356585
0.630764533586016	0.49471561194757
0.927625688787432	0.493227777158974
-0.0298943072911621	0.358358263548804
0.735193396819409	0.443809268528509
0.250727614614448	0.437173960882079
0.618942842955259	0.486979858865474
0.554770321997667	0.572182588502379
0.197837039544139	0.582948313341401
0.850106847243412	0.689023713669405
0.48200050876124	0.632938136033762
0.59682276892985	0.571007930616651
-0.240030500649785	0.509643537585001
0.822752483323788	0.306648343003457
0.456454025764723	0.59698395551854
0.457704197259377	0.405034254003442
0.349808447571926	0.351036674312347
0.724164039100816	0.618248928613712
-0.931260855275058	0.726119905483249
-0.766312574966712	0.423780887372338
-0.0928673600541271	0.467987893626002
-0.00443173940419517	0.707542332188996
-0.296458861922264	0.578949907719538
0.532965607512228	0.547113676101677
-0.0181200601077333	0.678951729541404
0.859719304560293	0.369730119178081
0.370924027848497	0.360408290199068
0.300269806050817	0.45431043265702
0.191614279304589	0.367602012693041
0.222606587729787	0.445448082671843
0.674705867485052	0.386748669219385
-0.933770061940674	0.522105773385004
0.370756980170111	0.733642399647861
0.716717295890622	0.380532858329324
0.720332685653012	0.865638532964687
-0.316157400903218	0.424019744489601
0.0139538048695672	0.674713291853659
-0.0156042284528389	0.365259002884374
-0.299463737110726	0.367658477527052
-0.666121819164785	0.390995890475651
-0.529283589293605	0.454605564833331
0.114823740048481	0.893678298993256
0.177640770908015	0.47896456066806
0.125820052007019	0.890866819819942
0.596507795618533	0.320989269265574
0.0596675697617311	0.616529144057753
0.235200909249462	0.765466889237696
-0.120736028387477	0.76796770078537
0.286970448028657	0.48334702691924
0.0567948463989236	0.532921795389663
0.626311575587483	0.845066108806717
-0.168310919725856	0.315992308482208
0.368971380058853	0.75564501260542
-0.802088895322578	0.551515107918368
0.599936334906911	0.44705396250642
0.049344514010308	0.812484670947609
0.0432324671512277	0.436770313802008
-0.214476124909151	0.390072650752862
-0.620449327015825	0.784186974642637
0.428311196139063	0.496396455251596
-0.311428660397297	0.538695080643826
-0.0463966113080651	0.58897573022042
0.414158656172533	0.410710876286188
-0.032038779816965	0.348031165245555
0.11162019390207	0.572515255207859
0.443636626276559	0.408748786587371
-0.885671014995206	0.341451299405297
-0.972747441059674	0.788760714297051
-0.818081353255193	0.340290872398978
-0.0525504478211886	0.577080283371659
-0.642479969257955	0.471104886179341
-0.541775504354186	0.416829306180716
-0.142863144228528	0.625302482404966
-0.116777843696415	0.37780818492609
-0.143121382210501	0.602420184288502
-0.901774612169909	0.830817816757376
-0.683685873001928	0.442585517367682
0.0280412735736031	0.571041219716326
-0.588872262285035	0.505290276262894
-0.299161964301599	0.691938105229834
-0.12116952151293	0.594854832465776
-0.359124906045895	0.698194461521056
-0.641312015761499	0.636633419015969
-0.4152240368278	0.59315283927383
0.0609116254343525	0.541042393383466
0.431566749719141	0.462117917738944
0.283574426114815	0.304348573299173
0.780153408869689	0.657480349147865
-0.384922451084887	0.593718763319202
0.338041716778802	0.590278951697699
-0.369383072164156	0.366333141597948
0.72823565376915	0.825984024330058
0.604757444286037	0.715523213183124
0.723618611783766	0.356623207154404
0.36361726518568	0.634123893333828
0.416330554116171	0.412455756523837
0.870227806422162	0.498296318321769
0.639391549937699	0.478361492447985
0.287776321222975	0.869655741496161
-0.257009140572877	0.532335461370652
0.618891632480289	0.617926952213279
0.471592550416273	0.560340279834751
0.311391785720348	0.483275136478021
0.145991787032567	0.606439536151242
0.484749321754878	0.431817432246568
0.772669880028254	0.714439096915925
0.0200046714049	0.314278780872278
0.054349162672784	0.456680449377474
0.150876596069299	0.749260591295383
0.490123405653553	0.552262884013119
0.94330001551403	0.447721824842679
0.468950638598329	0.544515202879823
-0.646201496122192	0.370221150877153
0.213548402090124	0.814330342366523
0.534510347625391	0.526098554262379
0.910604048184389	0.547692392235825
0.816907363472268	0.534187799425945
-0.0137019434552715	0.491608339660913
-0.0566350847332274	0.470558237564175
0.756939692905258	0.310131067420742
0.885606547415326	0.477395747651816
0.0932660155815049	0.458787488383215
0.649448640833344	0.414053789794858
0.0116777694546132	0.583629826875245
-0.679744553974313	0.576663311351546
0.544106835553876	0.32123460480901
0.0525692134185093	0.581099305745287
-0.0230537799499696	0.424646758208025
0.282674359626845	0.796515736122099
0.563139810614973	0.757777404637518
0.623307153655111	0.301088033857694
0.309120351256058	0.428690283339599
0.0534642545608487	0.360470094500057
0.721930303737457	0.354560924079186
0.0322543229293252	0.417635305544178
-0.955349195994939	0.691172108642885
0.55323627254416	0.500178513196202
-0.67590621781997	0.411512489147507
-0.0796460924388618	0.753974532357846
-0.264573781340765	0.381513591310248
0.0658948001835513	0.676290886350495
-0.0694665674582844	0.621260221674268
-0.580765156032596	0.637346155926857
-0.44056145378565	0.409959127563384
-0.815896330474697	0.560898097271289
-0.184257909162678	0.458836489753797
-0.879500603302412	0.393903426067929
-0.77996359842319	0.711982592400737
0.169035184969527	0.48912562799405
0.280582191187686	0.866844904430923
-0.101062939342339	0.535923348056044
-0.246373786370853	0.725967698152131
-0.223687703515256	0.749773220423867
-0.0838508796214106	0.65482918892086
0.128583795980152	0.70620053349435
-0.70551858095501	0.411305599468263
-0.741820998613093	0.631794178845469
-0.261067812558624	0.829175397417793
-0.047673446945407	0.434381882740246
-0.0836478588906044	0.530799213620723
-0.0998340234634322	0.836364568409425
-0.218803202293388	0.646582818744481
0.00915112538407908	0.622529015597883
0.219573977148817	0.44013763702341
-0.795768555487829	0.842575116288167
-0.380525964328654	0.52845773771675
-0.177189874702233	0.799825273497502
-0.0553432717910336	0.622279571349724
0.508755494576851	0.684331510688629
-0.832076995419766	0.510296843284957
-0.38035325259031	0.441991640810391
0.107573992815216	0.440768333767541
-0.0561525752030903	0.444779319057031
0.0240862677093764	0.469718538855641
-0.310973593356664	0.492048438798043
-0.62001887085579	0.397267119475535
-0.178413213854796	0.467649749350759
-0.291149074795352	0.334127167396557
0.000646197894465564	0.484734530415992
-0.122155210207301	0.845424891111843
-0.176674884150011	0.569239591455965
-0.00858215088705538	0.67039750142034
-0.673773798030245	0.696942675336146
-0.176314181119269	0.880483906106437
-0.227642995556185	0.604042966247669
-0.164942279676838	0.721786590451038
-0.0880983966816655	0.344870573387521
-0.227915399940099	0.49979271450013
-0.580993104048022	0.348374908325603
-0.00959429804790663	0.842706741496249
-0.224681379553511	0.780860995094125
-0.970858909948143	0.765331354486969
-0.189362353016219	0.843691731870122
-0.0964264442821449	0.689150879461932
-0.701836299669503	0.850130106617201
-0.403747392549864	0.615310230171239
-0.512797551365955	0.800839784443215
-0.132502040740682	0.859978817673155
-0.0572456857811314	0.357175012764955
0.275435111400467	0.30735255442022
-0.280533559047258	0.624887324795551
-0.806121618777081	0.756690733190594
0.233036768672239	0.324527487882998
-0.480406167051808	0.714853305189396
-0.0359677615777478	0.790066295367877
-0.402152051113828	0.617613293755376
-0.319280019449408	0.664939489079583
-0.620546291946474	0.341206186963581
-0.167190898041568	0.772902175032936
-0.317628187229005	0.826377828538692
0.0625177751532498	0.760841742102706
-0.372699296212439	0.796609051427613
-0.320114429534484	0.677065839128152
-0.504831015429323	0.832407013426018
-0.548760664312456	0.693905045003441
-0.84034919150327	0.826866004812899
0.168744928224249	0.662218214108061
-0.926649199326671	0.66619985039254
-0.508421474427996	0.330508706465599
-0.678447584784505	0.65721900045011
-0.071781267217892	0.389281551528512
0.0923437453874745	0.572508022320926
-0.510105775221113	0.623018314096773
0.0315323170835868	0.770269994111411
-0.627864790144731	0.737043702917779
-0.522374574869224	0.40849745388915
-0.689669327763035	0.338927839996758
-0.100736674741036	0.493120323558456
-0.560197301878891	0.744793797442048
-0.267051603601958	0.495551577728164
-0.200383486996782	0.634096121961043
-0.728589309036054	0.350372346335349
-0.231142892402644	0.623674392761245
0.0767102119379677	0.44803749152669
-0.432992755524933	0.623049220144294
-0.490353483795102	0.689255718113834
0.0760247565973616	0.706227398044572
-0.634385410171752	0.337990556119466
-0.312655565887485	0.882902926878515
0.353143371837374	0.75236156111249
-0.529442937403248	0.715377829289538
-0.0935414938207861	0.588777901833098
0.205537735087559	0.608897700623906
0.212541355591326	0.53188032789619
-0.356149438720356	0.897761437910213
-0.779789000752013	0.707208938226559
-0.0984862142816109	0.809302587088564
-0.227045220291343	0.483216685307971
-0.142500076163569	0.750764499576138
-0.641426917490269	0.381629807883197
-0.437090335090506	0.786971929422513
-0.230694747220417	0.4421502152534
-0.51674213277261	0.881395701964
-0.247518387534926	0.684057441937941
-0.804763968921698	0.349044394147952
-0.723398558481165	0.75171395396853
-0.33157931488192	0.582809794725082
0.17132724069732	0.785374507104168
-0.16739457012697	0.595970982445611
-0.111107737347893	0.694637500847711
-0.500027428115466	0.731982710260832
-0.586108483199208	0.575095325107703
-0.686378460629989	0.43245029673626
-0.390504560153603	0.615941651708791
-0.302335471465998	0.679549946776703
-0.903617594092294	0.570895110532477
-0.379897330588862	0.615603148991932
-0.17766014597443	0.71705042402379
-0.174854181237915	0.901364523219432
-0.0126721316104302	0.826297438837622
-0.333229168164983	0.342883713238743
-0.165513731162719	0.336504596710922
0.18049968653356	0.382842569463837
-0.410316544131326	0.498667798118679
0.765082812482803	0.688808094713992
0.703229380805254	0.394368450507058
-0.202167882975987	0.363760912618549
0.465840093249368	0.640229466271965
0.245024497302206	0.62627398176788
0.91353860781125	0.72387760827621
-0.851678238759387	0.473623051012803
0.356534037171386	0.776554450039797
0.357404694532563	0.451303961238791
0.503892410949993	0.408011308164501
-0.0419930828431445	0.440018859892414
0.609444638633903	0.33745149582622
0.348748913011109	0.602211536815523
0.197226020806824	0.54955413124988
0.0465620922342299	0.465552592780181
-0.180986353809762	0.424460424059596
0.0791836802261929	0.490321765895492
0.0093096555794587	0.412817346138333
0.215883688679739	0.449385914357327
-0.153698213961299	0.514098314644555
-0.165621777770834	0.312500775717973
0.439340872431288	0.663530412084645
-0.106968964120612	0.495273995345379
0.265104991776553	0.496290765443586
0.107295353580567	0.617061601927692
0.417109650137804	0.641805894781506
-0.495947371959464	0.359447611338861
-0.125167775093923	0.322675429245987
0.217459591601577	0.44754490248922
0.751193773570391	0.438853455550449
-0.0616327767062122	0.566081375802344
0.726808599044198	0.810703345630863
0.719558628031172	0.418761234629959
-0.0989793682506483	0.518057481861312
0.376532420000812	0.852966239139728
0.0233594583358077	0.513598310202616
-0.0881795978477971	0.617820069908996
0.46683302354036	0.530994162557501
0.328094951312264	0.649301007653054
-0.142681602498791	0.400166737230482
0.416996112146092	0.842674217210271
0.272230850494015	0.773688106323577
0.719165907475426	0.640110358551797
0.270511333263288	0.68173816396019
-0.228138293777402	0.644547272224391
0.147626022973379	0.371561482346643
-0.164545778336684	0.659346057924187
-0.546316164901328	0.467513882422056
0.0064173436260701	0.562757890144041
0.0843937832840663	0.818631209533693
-0.375478625284117	0.355420611960725
0.641654915294109	0.540540391237904
-0.0914903491265591	0.354768686950074
0.271932123928011	0.306132316272899
0.0960059604663978	0.488208203511252
0.0207407002743271	0.4451200711502
0.346297762960681	0.604089556661645
0.167516341361921	0.502712673331054
0.652287871242227	0.411076418971757
-0.439033036381959	0.36981961782697
-0.320505114848359	0.585340948535602
0.388600232668215	0.514999561124452
-0.168227175324945	0.660830498580502
0.0146839435425786	0.438960331725504
-0.313120958519974	0.607704399896981
0.222604655970134	0.653088451214711
0.777847739748555	0.444490619502348
0.669095412399434	0.522204353224946
0.0334207397508941	0.542024532409301
0.521395233169476	0.530868040133096
0.916127350643917	0.666672616626247
-0.168710566900854	0.548414328226702
0.432741286368159	0.546439242057812
0.684578597426458	0.316155854599533
0.112080969331384	0.578862015088743
0.2576796470316	0.488973535776152
0.768633001253558	0.426369869540522
-0.337566746241244	0.767241239817865
0.237134276750856	0.782010819509446
0.0793875831804344	0.732572178498238
0.81889303722242	0.428547599255294
0.46324035858127	0.358929749531268
-0.16059387201199	0.677917352601084
0.295956716163842	0.710462771840966
0.421062916814612	0.685390542745197
-0.0168036174207554	0.598712671101936
0.727353932740703	0.68678501240496
0.296487169703353	0.575814938355306
0.378073240233431	0.604927256635765
0.70138509671768	0.66166402549113
0.180393851024847	0.540812220840985
-0.30097990991217	0.814471144891626
0.682607843072353	0.43510662773376
0.102493089920177	0.407385321121109
0.29995408716667	0.370274792056466
0.385766074796385	0.373191819616663
0.0320549104181237	0.560795382309288
-0.328993127378691	0.538017346826247
-0.27276097491344	0.374960445278958
-0.826961810094969	0.490112103551284
-0.175342018116297	0.38417017791517
-0.849208183798899	0.46094870639752
-0.416335098175355	0.591467313471406
-0.229157188419039	0.338182778501368
0.141035125555722	0.490719979453275
-0.234411000941803	0.41646916557588
-0.642233506057374	0.373268625742968
-0.569895936888283	0.613919710077108
-0.811866047780857	0.609658391701615
0.165728682038401	0.551011296845331
0.165728682038401	0.551011296845331
-0.108007947323618	0.485143910424705
-0.812793599634867	0.678973766010904
-0.0146686104757949	0.587222830187511
-0.730900798618848	0.482587638203978
-0.00907770519138907	0.627068596835251
-0.533456833094765	0.38615346187927
-0.0311942857879506	0.628238791386255
-0.0260581539618971	0.645073470386229
-0.216807157109896	0.327512688730844
-0.216807157109896	0.327512688730844
-0.801068754644126	0.325527550283005
-0.348760364940058	0.502322864799555
-0.270430046359686	0.520305893064651
-0.158800386169383	0.532302134042653
-0.214661250260243	0.651368829229077
-0.852182748712724	0.336517815599526
-0.384227880719848	0.440483276575586
-0.216016990317974	0.404810870650967
-0.687815770835654	0.336960931940984
-0.243153242088216	0.724844895389405
-0.345045232316555	0.72015271387293
-0.112180470831729	0.735682919673927
-0.198096879864618	0.531080671501489
0.0345896862376001	0.48436704500115
0.0722691895979283	0.351672661989487
0.113942249412439	0.49520424120417
0.137161997410835	0.393708274866485
0.711911259467568	0.513854610343498
-0.277342759623575	0.378943085410266
0.277655320572911	0.494324287871425
0.0954613159269337	0.654537314198899
0.15873452308244	0.564320763033617
0.540330608953954	0.493301707917696
0.215990891054829	0.845005400548577
0.54480580289284	0.329968762831655
0.704382556431806	0.324275958531137
0.781945065513415	0.53818490598193
0.49338971862888	0.452138508645416
0.762774271950858	0.468314314109253
0.479769959029916	0.336549575663217
0.14938031924995	0.506229780923301
0.411204264009484	0.333106163669003
0.668199566914151	0.698495131290049
0.263628156957087	0.69522520662435
0.472954694322363	0.5859210422885
-0.230074140580524	0.581857453142454
0.551520598868157	0.49171528772777
-0.427117020708791	0.666599999343528
-0.184343991749739	0.619252303336637
0.77121235330897	0.597941544430347
-0.172415749332796	0.358067432659217
0.301620484310838	0.681700525870473
0.385831751262937	0.450712781549521
0.112604498813249	0.36561439139377
-0.869234080096986	0.4032503242743
-0.134220408083534	0.652786996937056
-0.652427019486423	0.559934955303501
-0.648142769161523	0.587653222846483
-0.0945799183678953	0.811423364783282
-0.163290456486378	0.548201078888955
-0.561603592161769	0.553036047611758
0.305117506437572	0.489020834980601
-0.0340656352752396	0.600069445027452
-0.212419994255643	0.668137834301582
-0.118624108267297	0.656669958564034
-0.000192554507323382	0.778883427067461
0.260867450948803	0.529521724143906
-0.202354169846422	0.641823995728816
-0.850889603562764	0.493731810272908
0.475987346581298	0.316972974703962
-0.627419240519619	0.378766757339519
0.0410910772551049	0.467580971136571
0.289559806909386	0.505958625721968
-0.737392475552789	0.390072610944313
-0.181917953182099	0.717556640954141
-0.426902272920254	0.411113529888257
-0.440059506976478	0.346750871221971
-0.061308080598552	0.382763123816073
-0.0687678414657999	0.680316020637562
0.113638862002877	0.656421766487777
-0.922988576849634	0.458290714559101
-0.208874238802586	0.572183758558521
-0.636426221710657	0.704799421303342
-0.848516247367177	0.715989197385137
0.211657528935163	0.773511904037712
-0.0432588352061458	0.560962689781294
-0.262791128963682	0.731952917946493
0.111244457742923	0.756300803414701
0.0365285964144202	0.760803997467466
-0.780509600440603	0.459637889400783
-0.0799052928007602	0.881654434998014
-0.0422407609406991	0.757761051674235
-0.321555175618204	0.705825968672182
-0.747685607610326	0.578329733491574
-0.525100182282801	0.368367049694937
-0.583667001538975	0.806585511009911
-0.024473674327344	0.534526836431216
0.24856237459956	0.417716797750015
-0.939289716807552	0.749356828134086
-0.90663956657301	0.402817021088958
-0.304585704991746	0.672921688189084
0.112585265620986	0.924104540971204
0.00369824605445981	0.733174224672313
-0.508214017329369	0.390238333366718
-0.811642163535223	0.743621493359138
-0.438221763008948	0.543643921943144
-0.208091869825064	0.75235339459286
0.221189234978415	0.746483542285402
-0.206181849724962	0.584473982908869
-0.702989343737843	0.753411979964489
-0.66445489017034	0.65782139830617
0.356205703504298	0.570371645720204
-0.174287231263285	0.754258904510037
0.146114467143241	0.336174835425008
-0.0238322104296236	0.847035468729783
-0.741848363160695	0.456527160224294
-0.0420022350475677	0.72236623591718
-0.877720364550505	0.768323716739313
-0.718685509737253	0.754526591149185
-0.0934614930061454	0.793655273187177
-0.619922090853871	0.724866293693681
-0.403432514481381	0.424499769084461
-0.862159970660362	0.570444460069724
-0.672703575096679	0.679620923857792
-0.162643002539741	0.51954775461747
-0.104140355960294	0.867673245012326
-0.143236901703591	0.813311685856434
-0.17377339448015	0.508690243671703
0.562598589442751	0.402751222308638
0.0694224103612397	0.360860474069428
0.118318362528764	0.348732966537323
-0.113394489155717	0.311718326960432
-0.105621072298137	0.556093568193634
-0.0495328054353547	0.550731279899666
-0.0570820033117489	0.872299417777975
-0.23255266631458	0.52652422968863
-0.351444747041482	0.538727775754264
-0.039452469179087	0.526975597063993
-0.0534802947828962	0.438340118783902
-0.422761656988263	0.41476703661907
-0.248703634074658	0.33672758815341
-0.0934304151805759	0.566888612310646
-0.614480594107082	0.425896650050133
-0.741767602022625	0.885541709559941
-0.56413481060543	0.681117710311325
-0.827696682758697	0.647301355867311
-0.72848304337103	0.9089102129968
0.0637469781015158	0.847084663786766
-0.550430736240251	0.695681207402496
-0.0610829267460088	0.72964219509227
-0.274691337897065	0.539358132391118
-0.49480284328596	0.828968742378796
0.100027594018594	0.556299491421249
-0.329764626131946	0.603938191263204
0.0777909637557469	0.646107916715599
-0.420826060183561	0.670706992753489
-0.19310182322933	0.593174821162638
-0.205085477085501	0.372432263660386
-0.034627815687841	0.712607677473706
-0.437617859906706	0.388486369505605
-0.452521418262682	0.390595747010512
-0.372392339519543	0.846279590805659
-0.926398124090497	0.491778205127042
-0.712119815792595	0.470001213810179
0.623504330432958	0.745106405798888
-0.230490528859032	0.728595380672967
0.347414506811077	0.404958916655844
0.258457273260454	0.840804111804836
-0.605759720802232	0.574026275643034
-0.251349175617642	0.444468978733534
-0.615334854535551	0.793297785079848
-0.413991494859479	0.791661959228217
-0.449743760668359	0.537466473062393
-0.359173236584855	0.678780370683275
-0.193325218661726	0.503953181147275
-0.433719241280823	0.846482443530836
-0.42161844368915	0.77009349526983
-0.683995107592536	0.713909608172557
-0.705778923426065	0.568362863574122
-0.756171864294347	0.306756321765288
-0.370070613992057	0.31857197766381
0.290050509367347	0.461443846642453
-0.666455458856452	0.497557565739185
-0.41981361783723	0.620806271750264
-0.204884822769026	0.763274419991597
-0.671453537438562	0.648376574404554
-0.240834398170735	0.76863327206116
-0.388194099648985	0.80402176696283
-0.525852131878236	0.554897616673344
-0.484925966824925	0.56582806411629
-0.447688270650721	0.683681274188471
0.268121157500255	0.86358680344247
-0.142642633928038	0.739531647732056
-0.247020226469902	0.497853218376581
-0.712911009464247	0.716303717569988
-0.131483243636256	0.773125720302597
-0.188522759910368	0.865693451143294
-0.410912000284829	0.394641874644149
-0.258346926885843	0.668396100793422
0.497886749402391	0.533090729117448
0.72914303454474	0.699916277998857
0.4280244673591	0.565453933124647
0.725357913516039	0.503782241170705
0.202730122073534	0.594205449575687
0.391902354809414	0.482821967282882
0.286886087283279	0.746051106940488
0.327320446283307	0.760580769621623
0.152566375032675	0.743522172887687
0.582156369168402	0.793178256099965
-0.343802844266842	0.438185606370859
-0.0742336291725044	0.570053436044526
-0.169889296262799	0.580997850295715
0.385735306171641	0.672482175964636
0.332301592122222	0.696156483929493
-0.228402639667859	0.589148352500269
0.879345044967624	0.58495649471532
-0.341847960789399	0.671969699559556
0.158929761979997	0.635748650990955
-0.160598555305809	0.724096765036989
0.899449402741255	0.558885851610205
-0.16624752903569	0.554959379461625
-0.210386768462037	0.39460312475183
0.555692853379487	0.813774773044002
-0.435383035495149	0.562551482349852
0.388830314933579	0.562008477704655
0.20955225003785	0.510370218648589
-0.0934121698520881	0.379649695586834
0.347964899038847	0.761246845623845
0.381357241644871	0.632570707197026
0.0387290575590671	0.498660457863444
0.686129620214441	0.796306864043932
0.794601080872603	0.580377264051063
0.546628868930053	0.705325180040444
-0.218525899039143	0.471299442375284
0.40317121623847	0.615911890954274
0.797269440163738	0.807424224459831
-0.423200456821339	0.457821018249041
0.0259223149654201	0.568896729197184
0.0440368053371971	0.840545560966354
0.870114811815982	0.597064908871859
0.623243097417538	0.684410525325006
0.838248381270975	0.494830127784866
0.309121846660556	0.68717431589107
-0.566965894993392	0.554030371003238
0.467545740142643	0.352376491866421
0.0675682462292673	0.637261925397981
0.168730257379122	0.679707532977399
0.0231859840734113	0.76329651101233
0.876357773819937	0.804247548411337
0.0562315568265661	0.452999813746592
-0.0475550371001221	0.598658744692845
-0.107191440021872	0.475453012660621
0.81547455079004	0.754906305478617
-0.0850206802089531	0.529200107558489
0.22000511990721	0.539410966582396
0.446819448081418	0.676986732175811
0.334547447886434	0.769204827075619
0.399404078631457	0.562645661595177
0.19617986428337	0.534807545575237
0.629006779207844	0.628890406034323
-0.383866110598851	0.550003576845255
0.699727430905568	0.884943013665045
-0.345785669747445	0.795695238957054
-0.505364148091195	0.451599653613023
0.383675531057292	0.647577515565835
0.366168697163618	0.712295512916216
0.37829194515013	0.656891340527399
-0.0275360889704638	0.672825850962063
0.779383236958665	0.561494904711257
0.850489354679346	0.601293663386668
0.578773418343633	0.402807948511443
0.840628021217543	0.715150914374971
0.211222782271543	0.719297123112596
0.441379970494313	0.318229584624932
0.0823627583868106	0.617787015719747
-0.344037507022533	0.431154116138453
-0.227592829375464	0.585772319903693
0.902362951150808	0.461113083516544
0.485867102645147	0.488704917600864
0.502271136723677	0.412042999388059
-0.0589723008812178	0.551366455242812
0.242562405313255	0.538523479027635
0.783119560993592	0.730019243680978
0.255339586595261	0.437082837155236
0.582247609014722	0.699744360192023
-0.147397015084095	0.722015516692806
0.290255964669414	0.354947648536376
-0.287040382169469	0.315848976907299
-0.202349213197368	0.391764476192741
-0.841032805958888	0.416469051382512
0.0125638409592833	0.432927430287944
-0.214173800512223	0.344842712850033
-0.129185693607391	0.534195267649303
-0.129185693607391	0.534195267649303
-0.734687854683803	0.387310613161057
-0.734687854683803	0.387310613161057
-0.468290546032695	0.330008290170801
-0.371342204693108	0.482738667725771
-0.66648665043806	0.595927852331973
-0.339223261178162	0.797330297607323
-0.112779493672513	0.342501508692499
-0.0916948203635079	0.674246622903959
-0.0916948203635079	0.674246622903959
-0.556024197061929	0.325944474101233
-0.346294499582315	0.466578044475212
0.0904177794392988	0.386741785774618
-0.0238977470964838	0.496478726711681
-0.687586460997348	0.612157335313551
-0.0213612279191662	0.67979381135375
-0.0213612279191662	0.67979381135375
-0.294215857133802	0.624960263154621
0.247536856007012	0.751369755090866
-0.0595351191306401	0.504019303637147
-0.855259566279858	0.407116104661094
-0.855259566279858	0.407116104661094
-0.0406825782084479	0.527632554100139
-0.0406825782084479	0.527632554100139
-0.362431277275602	0.630469961064529
-0.147419846743451	0.451840260993203
-0.42090655593671	0.538029773940949
-0.787371801972767	0.578699281348247
0.602454006456259	0.524365772685637
0.602454006456259	0.524365772685637
-0.0061472074760335	0.500338511372051
0.127168898964882	0.329945496414447
-0.816745652752156	0.551965593408376
-0.767508606351566	0.544816855189105
-0.318580062216054	0.523422755073762
-0.741287854821734	0.552412604024957
-0.154388549296175	0.313033683836398
-0.00989732708466242	0.375036318548252
0.00841397681531933	0.391819069741494
-0.0917447969155566	0.415387372738464
-0.0317381758310275	0.642067639976553
-0.713942414457872	0.857672950187914
-0.300827952629959	0.911308742533516
-0.23171067925358	0.474917959030865
0.0850545216542571	0.31657111876178
0.252754754175417	0.353182003095743
-0.0204918932577252	0.623706492343445
0.794448854918335	0.442373026969115
0.296332953273217	0.705066228027806
0.74381283370522	0.493934336253687
0.298022919428034	0.784031765464715
0.751201359417988	0.58571625639989
0.751201359417988	0.58571625639989
0.4272888227564	0.546521446349244
0.4272888227564	0.546521446349244
-0.0806930073405024	0.754359913169234
0.545788298482698	0.603031466569262
0.39732326891918	0.496894172585728
0.672002648578742	0.531326975227617
0.583061150483617	0.741732674604211
0.680499058976722	0.494935628081028
0.512198703159866	0.526850848087855
0.255970733196982	0.736528519913042
0.255970733196982	0.736528519913042
-0.292149456669586	0.451497869043399
0.682522994311911	0.473946662021407
0.871300611483071	0.320024946084169
-0.0965342421421454	0.478531092025498
0.041117583086003	0.70650985587316
0.28295817233343	0.757993695152658
-0.287176290614802	0.541822468800853
-0.761891818611402	0.308015205631567
-0.306226473066026	0.755855850451815
-0.886957539378525	0.642645403298255
-0.82050831431489	0.578915485383714
-0.620223166072107	0.508608527294633
-0.268584943745028	0.89198446497709
0.169610599493889	0.454362767035429
-0.113810627702067	0.319621424388488
0.150818126662689	0.785511275622324
-0.0615458098305695	0.78761730770378
-0.863116950600108	0.707726312777457
0.149964893317811	0.336549774972852
-0.28946586868819	0.679837786739157
-0.129351708704862	0.678879718793685
0.166015308883637	0.423800434461181
-0.220742400499558	0.695025356170784
-0.954341238356579	0.500088534651929
0.0732381132946461	0.463233998496855
0.435479839572505	0.945424028109715
-0.134869768367971	0.779164466292927
-0.842651433646174	0.33311101232245
-0.395144912621797	0.702878832792166
-0.099079683981036	0.505876506646315
-0.803055144471161	0.665476063132719
-0.782174355599387	0.706174478759496
-0.826471678096896	0.75525013262047
-0.639018520052424	0.678141588156914
0.0105386396193028	0.767580320838659
-0.629773434946177	0.546462323894796
-0.762661758234963	0.612812858914648
0.0720691589126583	0.797698385418089
-0.965973803559778	0.6966063679704
-0.0177518208569951	0.738027110955718
0.351968207992408	0.866229867361836
-0.226204035407517	0.580542825942222
-0.117240518315936	0.91343646203423
-0.269532047082704	0.870148316872394
-0.117079305381964	0.871926715503544
-0.164657167583406	0.814832670514513
0.476504743024901	0.384802420189032
-0.0551869988280872	0.752432889932115
0.164379956391424	0.504842560606563
0.351377352972756	0.640157207633513
-0.680409962595053	0.502587142710447
-0.913379177012373	0.660892003638941
-0.499269081639814	0.745627369946547
-0.726225029638373	0.457766089329597
-0.0844119460791961	0.945357345390425
0.38178437167734	0.363077885935479
-0.756262135455889	0.682947556824395
-0.289553818650624	0.774425796434708
-0.368830595202357	0.794590481118386
-0.360793158326668	0.894264034229245
-0.383163204134739	0.730849615028375
-0.898474616085075	0.927142132706511
-0.244095373367639	0.535773094321961
0.340667174063224	0.633208037581965
-0.740107986070626	0.633166197710116
-0.159693026022224	0.780519101724503
-0.174419470295547	0.907683896141367
-0.775868350273734	0.592902584086576
-0.781510651260137	0.659024575760297
-0.134952171733513	0.769668761255877
-0.881382529168696	0.672085280813164
-0.0831356337686501	0.634172012900185
0.251363022324285	0.750256741554546
-0.163912510928905	0.579162054429752
-0.333874579542897	0.529535234993705
-0.495321748665404	0.315623186028291
0.229135961401108	0.462978951601982
0.0380288498708473	0.626233882435658
-0.125861917024766	0.530336092294582
-0.800401462941992	0.629110893624588
-0.904000774229168	0.61597380437859
-0.221446515107104	0.883877976933026
0.332754319693663	0.51010273529175
0.747615549115833	0.46943819893728
-0.374520776780156	0.481442242217899
-0.405165780027134	0.76710978170712
0.146737526720336	0.339247513614688
0.180255753812501	0.686780396636838
-0.945548282765039	0.781701272533891
-0.767929146288465	0.316342712630214
-0.75080397269084	0.420791638043867
-0.816405745908092	0.854428195750867
-0.102433793938725	0.618123311456793
0.127013155704085	0.881673934506827
-0.750607128695066	0.914967059904046
-0.019217965732655	0.905280445191014
-0.617417738342538	0.610790128446242
-0.643339159269207	0.845262454059709
0.100538766982128	0.932924012843741
-0.878643249999396	0.475063669626838
-0.147407902786437	0.395015856993836
0.0841789034992172	0.574770743664393
-0.284462169527244	0.664140551610343
-0.828684523559112	0.645836597365859
-0.18648599927245	0.644517239132557
-0.648659055318982	0.740669759848617
-0.550890786834984	0.737407041302323
-0.18452942476822	0.719553788090508
-0.254848480666714	0.411215483662181
-0.728234552977859	0.694622549115938
0.134608875076134	0.893914624080017
0.27678424310952	0.394798098351002
-0.843863527375947	0.397757471284622
-0.316347420661724	0.748395768802874
-0.432633569093448	0.40841013786368
-0.335927349040575	0.904979443147442
-0.449899554981517	0.548624386768569
-0.138587976404937	0.527462276620011
-0.322863340111602	0.382120726597801
-0.285882895811436	0.485405544680229
-0.314077730435046	0.726303594625859
0.234939125039042	0.717893829292607
-0.394424208536492	0.666293637404352
-0.621538832539132	0.672712844968347
-0.889394236764305	0.412916161680733
-0.555539135422366	0.79171146668499
-0.007104540192439	0.49151192684753
-0.175831520335026	0.627361554644764
-0.483217045150657	0.686355972217573
-0.162408296437178	0.40388626543143
-0.742596656265873	0.30576194898219
-0.683421753827354	0.775187324097011
-0.39773475573132	0.419286919006734
-0.122260735986082	0.6172850698172
-0.225777439150859	0.512225712804394
-0.554635739219124	0.842178112479461
-0.398940741705519	0.605257015982786
0.0763092784639104	0.705929416477744
-0.568283578433777	0.533200846750989
-0.364527351581691	0.331888808067545
-0.187972558296871	0.603290246384513
-0.192206981375054	0.463641798401153
-0.448556827783893	0.720410354518902
-0.933614389366406	0.543771011605482
-0.491643386772014	0.745551985127552
-0.132127560769064	0.760754935216357
-0.225362004395639	0.496801015711728
0.266974434795367	0.504758360720099
[truncated: 4,594 more rows]
