# Supplementary material for: Diversity of spatiotemporal coding reveals specialized visual processing streams in the mouse cortex
Source: Nat Commun. 2022 Jun 6;13:3249. doi: 10.1038/s41467-022-29656-z (PMC9170684; doi:10.1038/s41467-022-29656-z)
Supplement: Supplementary file 7 — Source Data [file 41467_2022_29656_MOESM7_ESM.zip › source data/FigureS6A_bottom_AL.txt]

Han 2022	Marshel 2011	Andermann 2011
0.500000000000022	0.5	0.5
0.500000000000022	0.5	0.500002500672889
0.500000000000022	0.5	0.501851411931538
0.500000000000022	0.5	0.507459571785495
0.500000000000022	0.5	0.530502082901907
0.500000000000022	0.5	0.581931970186213
0.500000000000022	0.5	0.617293300918687
0.500000000000022	0.5	0.642444173356661
0.500000000000022	0.5	0.669804608950017
0.500000000000022	0.5	0.679522184439245
0.500000000000022	0.5	0.684844606800715
0.500000000000022	0.5	0.715845071709404
0.500000000000022	0.5	0.820763680228754
0.500000000000022	0.5	0.991580986916897
0.500000000000022	0.5	1.11212870615549
0.500000000000022	0.5	1.25662366814596
0.500000000000022	0.5	1.33819978016212
0.500000000000022	0.5	1.37325269549476
0.500000000000022	0.5	1.54010057693544
0.500000000000022	0.5	1.55747467967558
0.500000000000022	0.5	1.61552578968538
0.500000000000022	0.5	1.94470424762322
0.500000000000022	0.5	2.02094486954374
0.500000000000022	0.5	2.04506243944891
0.500000000000022	0.5	2.25153895684109
0.500000000000022	0.5	2.25927706157156
0.500000000000022	0.5	2.26667896630192
0.500000000000022	0.5	2.41033834967565
0.500000000000022	0.5	2.49591758866446
0.500000000000022	0.5	2.67683489625477
0.500000000000022	0.5	2.80508141395095
0.500000000000022	0.5	2.81808843849488
0.500000000000022	0.5	2.96071844993615
0.500000000000022	0.5	2.96547548769518
0.500000000000022	0.5	3.06200804939557
0.500000000000022	0.5	3.08869366461429
0.500000000000022	0.5	3.1623629683979
0.500000000000022	0.5	3.16359685948311
0.500000000000022	0.5	3.21264224583246
0.500000000000022	0.5	3.24691903439828
0.500000000000022	0.5	3.2604416616876
0.500000000000022	0.5	3.34557821095359
0.500000000000022	0.5	3.60012686578609
0.500000000000022	0.5	3.60317107051632
0.500000000000022	0.5	3.70291960276575
0.500000000000022	0.5	3.73028095133045
0.500000000000022	0.5	3.8141944278047
0.500000000000022	0.5	3.88510260379753
0.500000000000022	0.5	3.89103348749036
0.500000000000022	0.5	3.9513761191489
0.500000000000022	0.5	3.98631103015383
0.500000000000022	0.5	4.06779727878753
0.500000000000022	0.5	4.27791212727196
0.500000000000022	0.5	4.3229924723202
0.500000000000022	0.5	4.45544039141732
0.500000000000022	0.5	4.91153681988764
0.500000000000022	0.5	4.94725967700582
0.500000000000022	0.5	4.96036599824112
0.500000000000022	0.5	5.10792033682041
0.500000000000022	0.5	5.17790725653983
0.500000000000022	0.5	5.22946308042208
0.500000000000022	0.5	5.23100641108665
0.500000000000022	0.5	5.35721925998613
0.500000000000022	0.5	5.44879544040497
0.500000000000022	0.5	5.48861806567856
0.500000000000022	0.5	5.62301476095179
0.500000000000022	0.5	5.6797125777845
0.500000000000022	0.5	5.75131755633481
0.500000000000022	0.5	5.95417830768899
0.500000000000022	0.5	6.30525543893818
0.500000000000022	0.5	6.36708074987307
0.500000000000022	0.5	6.49314048673592
0.500000000000022	0.5	6.59202337839672
0.500000000000022	0.5	6.63163868857513
0.500000000000022	0.5	6.6422938576428
0.500000000000022	0.510546401290903	6.65293287293794
0.500000000000022	0.524557048286327	6.76269955927667
0.500000000000022	0.567390759662103	6.78920055494423
0.500000000000022	0.594032037059062	6.81901043615346
0.500000000000022	0.601943551758427	6.83041073931211
0.500000000000022	0.609960434621347	7.07264198425127
0.500000000000022	0.618084088975797	7.2308022786804
0.500000000000022	0.626315936839735	7.23091077045034
0.500000000000022	0.632816378761535	7.3094488859311
0.500000000000022	0.637311595216435	7.41575453451218
0.500000000000022	0.64183874347913	7.47514752476737
0.500000000000022	0.646398050377485	7.48034594434903
0.500000000000022	0.650989744350638	7.87287001771764
0.500000000000022	0.655614055460446	7.90186378769189
0.500000000000022	0.660271215403014	7.99240480492704
0.500000000000022	0.664961457520301	8.05170332249665
0.500000000000022	0.669685016811811	8.06899737766657
0.500000000000022	0.674442129946373	8.32187391929635
0.500000000000022	0.676723295766651	8.64181402190415
0.500000000000022	0.678716501401454	9.00647294707022
0.500000000000022	0.68071557777948	9.33516162499211
0.500000000000022	0.682720542192284	9.86771069440371
0.500000000000022	0.685453643416149	9.86993177127313
0.500000000000022	0.688805696694156	10.1022598168013
0.500000000000022	0.692174142417204	10.2708887245879
0.500000000000022	0.695559060748775	10.9822068862097
0.500000000000022	0.700261132640354	13.9300000636374
0.500000000000022	0.71052239839303	15.8365251120972
0.500000000000022	0.720934027445822	22.6017833913699
0.500000000000022	0.731498223145039	23.3007822718061
0.500000000000022	0.742217221123692	23.6260668428929
0.500000000000022	0.75107442719259	24.0006238285731
0.500000000000022	0.759630589826296	NaN
0.500000000000022	0.767467518060009	NaN
0.500000000000022	0.772466022769297	NaN
0.500000000000022	0.777497082666577	NaN
0.500000000000022	0.782560909783313	NaN
0.500000000000022	0.787657717531926	NaN
0.500000000000022	0.792787720714787	NaN
0.500000000000022	0.796669358665653	NaN
0.500000000000022	0.800565286801498	NaN
0.500000000000022	0.804480267077199	NaN
0.500000000000022	0.808414392662859	NaN
0.500000000000022	0.812367757184212	NaN
0.500000000000022	0.816340454724843	NaN
0.500000000000022	0.820332579828434	NaN
0.500000000000022	0.824994342423127	NaN
0.500000000000022	0.833049420666723	NaN
0.500000000000022	0.841183147068462	NaN
0.500000000000022	0.849396289533086	NaN
0.500000000000022	0.857689623463005	NaN
0.500000000000022	0.866063931831499	NaN
0.500000000000022	0.874520005256644	NaN
0.500000000000022	0.885211985803686	NaN
0.500000000000022	0.89731659897067	NaN
0.500000000000022	0.907436037279276	NaN
0.500000000000022	0.915031017130349	NaN
0.500000000000022	0.922689564788483	NaN
0.500000000000022	0.944743881635183	NaN
0.500000000000022	0.98946080298311	NaN
0.500000000000022	1.03302194416385	NaN
0.500000000000022	1.06597014464329	NaN
0.500000000000022	1.09261073135528	NaN
0.500000000000022	1.11129917626279	NaN
0.500000000000022	1.17008317071908	NaN
0.500000000000022	1.17770390527979	NaN
0.500000000000022	1.18602665055056	NaN
0.500000000000022	1.20018187381066	NaN
0.500000000000022	1.21450603960292	NaN
0.500000000000022	1.22900116425577	NaN
0.500000000000022	1.24584761468672	NaN
0.500000000000022	1.27293849403685	NaN
0.500000000000022	1.30061846288342	NaN
0.500000000000022	1.32890033094109	NaN
0.500000000000022	1.35539354080639	NaN
0.500000000000022	1.37525477924074	NaN
0.500000000000022	1.39540705402745	NaN
0.500000000000022	1.41585462986326	NaN
0.500000000000022	1.43482822267612	NaN
0.500000000000022	1.45351225787452	NaN
0.500000000000022	1.47534016017876	NaN
0.500000000000022	1.51388448463205	NaN
0.500000000000022	1.52855015126521	NaN
0.500000000000022	1.53873120304842	NaN
0.500000000000022	1.54898006668283	NaN
0.500000000000023	1.55929719383565	NaN
0.500000000000023	1.56968303918244	NaN
0.500000000000023	1.58013806042719	NaN
0.500000000000023	1.59066271832246	NaN
0.500000000000023	1.6012574766897	NaN
0.500000000000023	1.61192280243968	NaN
0.500000000000023	1.63235291388559	NaN
0.500000000000023	1.68037628662957	NaN
0.500000000000023	1.71151594887148	NaN
0.500000000000023	1.72613897368191	NaN
0.500000000000023	1.74088693618559	NaN
0.500000000000023	1.75576090383794	NaN
0.500000000000023	1.77076195321462	NaN
0.500000000000023	1.78589117008946	NaN
0.500000000000023	1.80114964951302	NaN
0.500000000000023	1.81621946020065	NaN
0.500000000000023	1.83115431400245	NaN
0.500000000000023	1.84621197777461	NaN
0.500000000000023	1.861393461389	NaN
0.500000000000023	1.87669978302174	NaN
0.500000000000023	1.89213196922141	NaN
0.500000000000023	1.90769105497799	NaN
0.500000000000023	1.92337808379219	NaN
0.500000000000023	1.93906885549816	NaN
0.500000000000023	1.95456150708284	NaN
0.500000000000023	1.97017794089033	NaN
0.500000000000023	1.98591914590814	NaN
0.500000000000023	2.0017861190255	NaN
0.500000000000023	2.02025370364685	NaN
0.500000000000023	2.0414966820989	NaN
0.500000000000023	2.0629630305825	NaN
0.500000000000023	2.08465509783471	NaN
0.500000000000023	2.10657525728959	NaN
0.500000000000023	2.12872590733787	NaN
0.500000000000023	2.16270683512763	NaN
0.500000000000023	2.19756972783206	NaN
0.500000000000023	2.2092885997665	NaN
0.500000000000023	2.22106996435257	NaN
0.500000000000023	2.23291415484175	NaN
0.500000000000023	2.24482150626264	NaN
0.500000000000023	2.29847940009511	NaN
0.500000000000023	2.367402598666	NaN
0.500000000000023	2.4230264100783	NaN
0.500000000000023	2.47122929379879	NaN
0.500000000000023	2.51609699073637	NaN
0.500000000000023	2.56177930663041	NaN
0.500000000000023	2.62304794832461	NaN
0.500000000000023	2.69503082542085	NaN
0.500000000000023	2.74027716597789	NaN
0.500000000000024	2.74923608315578	NaN
0.500000000000024	2.75822429014347	NaN
0.500000000000024	2.7842795059426	NaN
0.500000000000024	2.81418389866365	NaN
0.500000000000024	2.84440947778217	NaN
0.500000000000024	2.87495969298202	NaN
0.500000000000024	2.90319010030078	NaN
0.500000000000024	2.92870275596515	NaN
0.500000000000024	2.95443961175992	NaN
0.500000000000024	2.98040263791112	NaN
0.500000000000024	3.0177758643844	NaN
0.500000000000024	3.14252465053404	NaN
0.500000000000024	3.27243030066072	NaN
0.500000000000024	3.35644913337158	NaN
0.500000000000025	3.43861978991953	NaN
0.500000000000025	3.52805008721029	NaN
0.500000000000025	3.63184434821615	NaN
0.500000000000025	3.73061669537983	NaN
0.500000000000025	3.82562724172672	NaN
0.500000000000026	3.90184633686938	NaN
0.500000000000026	3.94442663224681	NaN
0.500000000000027	3.98747160034528	NaN
0.500000000000027	4.03098631207225	NaN
0.500000000000027	4.07497589367328	NaN
0.50000000000003	4.11944552733592	NaN
0.50000000000003	4.1644004518002	NaN
0.50000000000003	4.20984596297577	NaN
0.500000000000031	4.24662848758154	NaN
0.500000000000031	4.28348665916196	NaN
0.500000000000032	4.3206647374204	NaN
0.500000000000032	4.36305017956831	NaN
0.500000000000034	4.49140991311106	NaN
0.500000000000034	4.62354595463035	NaN
0.500000000000035	4.72777327438015	NaN
0.500000000000035	4.82954443527166	NaN
0.500000000000036	5.06713230359033	NaN
0.500000000000036	5.3808678581173	NaN
0.500000000000037	5.62568711526947	NaN
0.500000000000037	5.89549511814466	NaN
0.500000000000038	6.21807339911552	NaN
0.500000000000039	6.42153467256955	NaN
0.50000000000004	6.53527022758343	NaN
0.500000000000041	6.65025871295624	NaN
0.500000000000042	6.83105257285976	NaN
0.500000000000042	7.07437624876174	NaN
0.500000000000044	7.35864530214083	NaN
0.500000000000044	7.67262421972604	NaN
0.500000000000047	8	NaN
0.500000000000051	NaN	NaN
0.500000000000054	NaN	NaN
0.500000000000081	NaN	NaN
0.500000000000106	NaN	NaN
0.500000000000116	NaN	NaN
0.500000000000153	NaN	NaN
0.500000000000215	NaN	NaN
0.500000000000218	NaN	NaN
0.50000000000068	NaN	NaN
0.500000000001044	NaN	NaN
0.500000000001449	NaN	NaN
0.500000000001869	NaN	NaN
0.500000000001887	NaN	NaN
0.500000000001929	NaN	NaN
0.500000000002008	NaN	NaN
0.500000000002038	NaN	NaN
0.500000000002339	NaN	NaN
0.500000000002688	NaN	NaN
0.500000000003219	NaN	NaN
0.50000000000408	NaN	NaN
0.500000000008229	NaN	NaN
0.500000000008522	NaN	NaN
0.500000000009397	NaN	NaN
0.500000000011946	NaN	NaN
0.500000000014278	NaN	NaN
0.500000000022163	NaN	NaN
0.500000000035983	NaN	NaN
0.500000000040928	NaN	NaN
0.500000000046645	NaN	NaN
0.500000000048043	NaN	NaN
0.500000000050457	NaN	NaN
0.500000000051976	NaN	NaN
0.500000000079156	NaN	NaN
0.500000000107658	NaN	NaN
0.500000000108035	NaN	NaN
0.500000000138797	NaN	NaN
0.500000000149895	NaN	NaN
0.500000000168558	NaN	NaN
0.500000000240171	NaN	NaN
0.500000000274359	NaN	NaN
0.500000000442099	NaN	NaN
0.500000000608108	NaN	NaN
0.500000000791971	NaN	NaN
0.500000000907697	NaN	NaN
0.500000000991753	NaN	NaN
0.500000001564766	NaN	NaN
0.500000001620235	NaN	NaN
0.500000002556983	NaN	NaN
0.500000004665099	NaN	NaN
0.500000008242102	NaN	NaN
0.500000009263381	NaN	NaN
0.500000010929234	NaN	NaN
0.500000011160164	NaN	NaN
0.50000001143597	NaN	NaN
0.500000013383412	NaN	NaN
0.500000013856469	NaN	NaN
0.500000022594881	NaN	NaN
0.500000058847732	NaN	NaN
0.500000062977636	NaN	NaN
0.500000066928026	NaN	NaN
0.500000092294242	NaN	NaN
0.5000001171952	NaN	NaN
0.500000146878143	NaN	NaN
0.50000015059586	NaN	NaN
0.500000285929818	NaN	NaN
0.500000730036146	NaN	NaN
0.500000805508563	NaN	NaN
0.500000820160683	NaN	NaN
0.500000976216348	NaN	NaN
0.500000992901758	NaN	NaN
0.500001298450484	NaN	NaN
0.500003179210663	NaN	NaN
0.500007946451025	NaN	NaN
0.500010224866403	NaN	NaN
0.500016787726719	NaN	NaN
0.500031794799894	NaN	NaN
0.500048278233139	NaN	NaN
0.500229002970743	NaN	NaN
0.500305933923248	NaN	NaN
0.500317399211364	NaN	NaN
0.500519623364883	NaN	NaN
0.500571289632886	NaN	NaN
0.500784669126719	NaN	NaN
0.501181650438318	NaN	NaN
0.501501829364091	NaN	NaN
0.50227745694057	NaN	NaN
0.505516739896379	NaN	NaN
0.505600512775983	NaN	NaN
0.50706446374206	NaN	NaN
0.507898916578232	NaN	NaN
0.519843803338939	NaN	NaN
0.524849705931548	NaN	NaN
0.525349804866737	NaN	NaN
0.525578838652734	NaN	NaN
0.525975568029691	NaN	NaN
0.526646081424549	NaN	NaN
0.527068887146896	NaN	NaN
0.527577484720491	NaN	NaN
0.5278285519047	NaN	NaN
0.528573970573684	NaN	NaN
0.53309459119525	NaN	NaN
0.535969927590568	NaN	NaN
0.539934613790124	NaN	NaN
0.540498785017946	NaN	NaN
0.542137257973631	NaN	NaN
0.542333883138627	NaN	NaN
0.54411616944528	NaN	NaN
0.545445712545928	NaN	NaN
0.545679147248072	NaN	NaN
0.546960084660763	NaN	NaN
0.547290689152605	NaN	NaN
0.547855523836624	NaN	NaN
0.549526986068172	NaN	NaN
0.559332283207378	NaN	NaN
0.560904215709448	NaN	NaN
0.561315548867992	NaN	NaN
0.563050188686115	NaN	NaN
0.563673902663886	NaN	NaN
0.564319795393864	NaN	NaN
0.566251609651542	NaN	NaN
0.569610646387764	NaN	NaN
0.571126505125953	NaN	NaN
0.572461740097157	NaN	NaN
0.573291263460354	NaN	NaN
0.577625049243015	NaN	NaN
0.578762390801682	NaN	NaN
0.579829013184305	NaN	NaN
0.580316423651608	NaN	NaN
0.581469738739255	NaN	NaN
0.583750308933508	NaN	NaN
0.586688024572818	NaN	NaN
0.58824611827378	NaN	NaN
0.588378362941038	NaN	NaN
0.594357200733751	NaN	NaN
0.59449027901736	NaN	NaN
0.59508789727898	NaN	NaN
0.595457260403932	NaN	NaN
0.597586408308296	NaN	NaN
0.598757069899385	NaN	NaN
0.601594804045655	NaN	NaN
0.605103761496061	NaN	NaN
0.608494333200829	NaN	NaN
0.610209533244756	NaN	NaN
0.611519834192879	NaN	NaN
0.613200888654937	NaN	NaN
0.613583104256796	NaN	NaN
0.615255939698915	NaN	NaN
0.61848555459663	NaN	NaN
0.621486907994642	NaN	NaN
0.624852696017811	NaN	NaN
0.625081677904342	NaN	NaN
0.625161244417762	NaN	NaN
0.62564836549262	NaN	NaN
0.62629486439922	NaN	NaN
0.627173411847448	NaN	NaN
0.630827462656613	NaN	NaN
0.637716092539582	NaN	NaN
0.639220356996579	NaN	NaN
0.649241092837824	NaN	NaN
0.653882277372986	NaN	NaN
0.655762707361078	NaN	NaN
0.657139672768329	NaN	NaN
0.6572192991845	NaN	NaN
0.660170573013981	NaN	NaN
0.666184668235335	NaN	NaN
0.668174836611996	NaN	NaN
0.668283086286053	NaN	NaN
0.668741426908367	NaN	NaN
0.671955350039307	NaN	NaN
0.672684683487925	NaN	NaN
0.675580709102581	NaN	NaN
0.67669063861774	NaN	NaN
0.677609337078	NaN	NaN
0.680272408901935	NaN	NaN
0.682015288935256	NaN	NaN
0.683428294163726	NaN	NaN
0.68389654549058	NaN	NaN
0.684218862606673	NaN	NaN
0.688019684576834	NaN	NaN
0.691389518491924	NaN	NaN
0.695336380209995	NaN	NaN
0.696227996621916	NaN	NaN
0.696547183146315	NaN	NaN
0.699664648699009	NaN	NaN
0.702933770311602	NaN	NaN
0.706634678140662	NaN	NaN
0.709604214624315	NaN	NaN
0.716505560413157	NaN	NaN
0.719078821405554	NaN	NaN
0.719374016616533	NaN	NaN
0.721794158332164	NaN	NaN
0.725405993567623	NaN	NaN
0.725851297398872	NaN	NaN
0.73102584897919	NaN	NaN
0.731677914422739	NaN	NaN
0.733257115393532	NaN	NaN
0.733531285524668	NaN	NaN
0.733602960828272	NaN	NaN
0.73509526406158	NaN	NaN
0.736929782374273	NaN	NaN
0.738518160834238	NaN	NaN
0.73881577444105	NaN	NaN
0.741524243458283	NaN	NaN
0.745787550577034	NaN	NaN
0.745815007264136	NaN	NaN
0.746492199175526	NaN	NaN
0.748668241653191	NaN	NaN
0.74959169461698	NaN	NaN
0.750489765154002	NaN	NaN
0.751370499792593	NaN	NaN
0.7520931386818	NaN	NaN
0.752879201948118	NaN	NaN
0.754030219296721	NaN	NaN
0.754837650107624	NaN	NaN
0.755092684912861	NaN	NaN
0.757310894338195	NaN	NaN
0.758333103790823	NaN	NaN
0.766295640608842	NaN	NaN
0.770428715375076	NaN	NaN
0.770545632385359	NaN	NaN
0.771838829448653	NaN	NaN
0.772586177528915	NaN	NaN
0.773740529478328	NaN	NaN
0.775427863469823	NaN	NaN
0.778104363929442	NaN	NaN
0.782247814020318	NaN	NaN
0.78258017587351	NaN	NaN
0.784795796146464	NaN	NaN
0.788695121230458	NaN	NaN
0.789266387868434	NaN	NaN
0.789763332140077	NaN	NaN
0.792267119663871	NaN	NaN
0.792850694080799	NaN	NaN
0.794801786452757	NaN	NaN
0.796704732830735	NaN	NaN
0.7972510743238	NaN	NaN
0.799081746696401	NaN	NaN
0.801194718697143	NaN	NaN
0.804664141554784	NaN	NaN
0.805118483750099	NaN	NaN
0.816545562802871	NaN	NaN
0.818440970779511	NaN	NaN
0.818532111690295	NaN	NaN
0.822435333723025	NaN	NaN
0.823858747103133	NaN	NaN
0.824871548386028	NaN	NaN
0.826483745159835	NaN	NaN
0.832897597597691	NaN	NaN
0.835311897386207	NaN	NaN
0.836911499918281	NaN	NaN
0.837091525860538	NaN	NaN
0.842730156185469	NaN	NaN
0.843531805498358	NaN	NaN
0.843560437507361	NaN	NaN
0.843582884472623	NaN	NaN
0.848751064184561	NaN	NaN
0.848751064184561	NaN	NaN
0.849871752521861	NaN	NaN
0.850196954387636	NaN	NaN
0.850894381541032	NaN	NaN
0.853417509798764	NaN	NaN
0.854756291580836	NaN	NaN
0.868294561657307	NaN	NaN
0.871633217551278	NaN	NaN
0.872038389536279	NaN	NaN
0.874968629335886	NaN	NaN
0.87815696254127	NaN	NaN
0.881674230005004	NaN	NaN
0.883496278464495	NaN	NaN
0.884177030634685	NaN	NaN
0.88632067353971	NaN	NaN
0.886395685866635	NaN	NaN
0.886996462177693	NaN	NaN
0.887841827789193	NaN	NaN
0.898447607913632	NaN	NaN
0.899717007278268	NaN	NaN
0.900103949051425	NaN	NaN
0.902250277623132	NaN	NaN
0.907681739519827	NaN	NaN
0.909195547839713	NaN	NaN
0.910929320717976	NaN	NaN
0.912658090318749	NaN	NaN
0.912710675017989	NaN	NaN
0.916048909440763	NaN	NaN
0.916157156013963	NaN	NaN
0.922235407504677	NaN	NaN
0.923674762904111	NaN	NaN
0.92591249598772	NaN	NaN
0.931181210034191	NaN	NaN
0.936706008447996	NaN	NaN
0.938724938769869	NaN	NaN
0.94028021292475	NaN	NaN
0.942091141933993	NaN	NaN
0.947421843734676	NaN	NaN
0.948947329339674	NaN	NaN
0.949849215672505	NaN	NaN
0.950630957336596	NaN	NaN
0.955861488351195	NaN	NaN
0.959542027925261	NaN	NaN
0.961230497436861	NaN	NaN
0.961674153903661	NaN	NaN
0.963190536883261	NaN	NaN
0.968464661715068	NaN	NaN
0.970992710407741	NaN	NaN
0.971396802899709	NaN	NaN
0.97348453529686	NaN	NaN
0.973565041172886	NaN	NaN
0.975804231154261	NaN	NaN
0.979825020616375	NaN	NaN
0.983289396733684	NaN	NaN
0.984150990680617	NaN	NaN
0.986186851411558	NaN	NaN
0.98912214991648	NaN	NaN
0.990511867299802	NaN	NaN
0.991239407950629	NaN	NaN
0.993309567971619	NaN	NaN
0.995735702486257	NaN	NaN
0.998429428077826	NaN	NaN
1.00536286710991	NaN	NaN
1.01105574601565	NaN	NaN
1.01146129875622	NaN	NaN
1.01324471433611	NaN	NaN
1.01497288787336	NaN	NaN
1.01738767274336	NaN	NaN
1.01786337515294	NaN	NaN
1.02189721242653	NaN	NaN
1.02289262670566	NaN	NaN
1.02313046511159	NaN	NaN
1.0293779353533	NaN	NaN
1.02952521595817	NaN	NaN
1.03183840642696	NaN	NaN
1.03194184219892	NaN	NaN
1.03254238699516	NaN	NaN
1.04291665998004	NaN	NaN
1.04477095577617	NaN	NaN
1.0501468868501	NaN	NaN
1.05251767751963	NaN	NaN
1.05601757243474	NaN	NaN
1.057861901927	NaN	NaN
1.0581766127932	NaN	NaN
1.06145842087346	NaN	NaN
1.0713785478034	NaN	NaN
1.07213230887266	NaN	NaN
1.07547185450041	NaN	NaN
1.07781031202886	NaN	NaN
1.07938450642851	NaN	NaN
1.08329626575999	NaN	NaN
1.08487875403206	NaN	NaN
1.08559540297213	NaN	NaN
1.08625119526374	NaN	NaN
1.08736954300175	NaN	NaN
1.09003402660673	NaN	NaN
1.0978224981253	NaN	NaN
1.09788718434662	NaN	NaN
1.10384915527936	NaN	NaN
1.10532360149142	NaN	NaN
1.11061746799456	NaN	NaN
1.11280673263587	NaN	NaN
1.11394155121631	NaN	NaN
1.11524948730173	NaN	NaN
1.12291997498759	NaN	NaN
1.12896118117926	NaN	NaN
1.1318053400579	NaN	NaN
1.13582588714578	NaN	NaN
1.13793891896567	NaN	NaN
1.1397268926268	NaN	NaN
1.14327527347896	NaN	NaN
1.1438769671779	NaN	NaN
1.14565064800443	NaN	NaN
1.15174427388477	NaN	NaN
1.15197446479262	NaN	NaN
1.15875572939259	NaN	NaN
1.1610348850993	NaN	NaN
1.16342895943202	NaN	NaN
1.16521920538294	NaN	NaN
1.16658794602083	NaN	NaN
1.16662115307144	NaN	NaN
1.16733316969164	NaN	NaN
1.17477827840908	NaN	NaN
1.18657279473869	NaN	NaN
1.19082530187012	NaN	NaN
1.19345448853768	NaN	NaN
1.19379250575191	NaN	NaN
1.19752952279541	NaN	NaN
1.19886647940166	NaN	NaN
1.20011512796178	NaN	NaN
1.20314123131183	NaN	NaN
1.20314416456339	NaN	NaN
1.20500276742785	NaN	NaN
1.20901074707271	NaN	NaN
1.21137999850179	NaN	NaN
1.21191906778561	NaN	NaN
1.21203919908796	NaN	NaN
1.21386209031973	NaN	NaN
1.21878545968651	NaN	NaN
1.22119300418697	NaN	NaN
1.22908993219175	NaN	NaN
1.23221516033083	NaN	NaN
1.23326799217991	NaN	NaN
1.2364619546778	NaN	NaN
1.2394910861932	NaN	NaN
1.23960269861771	NaN	NaN
1.24011090452915	NaN	NaN
1.24169205850283	NaN	NaN
1.2434585082654	NaN	NaN
1.24440115225999	NaN	NaN
1.25058130778854	NaN	NaN
1.25076706344253	NaN	NaN
1.25196985340103	NaN	NaN
1.25442223960906	NaN	NaN
1.26175495736798	NaN	NaN
1.2640734560162	NaN	NaN
1.26624951107696	NaN	NaN
1.26720366056355	NaN	NaN
1.26946190456058	NaN	NaN
1.27237191057234	NaN	NaN
1.27445643979655	NaN	NaN
1.27748354380415	NaN	NaN
1.28199306909568	NaN	NaN
1.28848882485323	NaN	NaN
1.2893201926132	NaN	NaN
1.29439872404395	NaN	NaN
1.30276089795989	NaN	NaN
1.30569588211234	NaN	NaN
1.30630747657035	NaN	NaN
1.3080279544069	NaN	NaN
1.31190220790838	NaN	NaN
1.31689845195269	NaN	NaN
1.31882346328146	NaN	NaN
1.32192973976285	NaN	NaN
1.32311601797205	NaN	NaN
1.32963741118156	NaN	NaN
1.33043931299268	NaN	NaN
1.33104345807517	NaN	NaN
1.33418917483349	NaN	NaN
1.34014189984988	NaN	NaN
1.34220377882001	NaN	NaN
1.34246837913983	NaN	NaN
1.34473617632725	NaN	NaN
1.346240046298	NaN	NaN
1.34679192091652	NaN	NaN
1.34812994208822	NaN	NaN
1.34908653616128	NaN	NaN
1.35137875450112	NaN	NaN
1.3552158946073	NaN	NaN
1.35827465075477	NaN	NaN
1.35844052336578	NaN	NaN
1.36140902744122	NaN	NaN
1.3620843341081	NaN	NaN
1.36248525436211	NaN	NaN
1.36457431788863	NaN	NaN
1.36665661594511	NaN	NaN
1.37736350574321	NaN	NaN
1.38096683731186	NaN	NaN
1.38494119379294	NaN	NaN
1.39210789018422	NaN	NaN
1.39489281418833	NaN	NaN
1.39657568024355	NaN	NaN
1.39673482102631	NaN	NaN
1.3997829131524	NaN	NaN
1.40027062515003	NaN	NaN
1.40254808204931	NaN	NaN
1.40381111533186	NaN	NaN
1.40717224807904	NaN	NaN
1.41358611687096	NaN	NaN
1.41374283161718	NaN	NaN
1.41388788467279	NaN	NaN
1.41402349334695	NaN	NaN
1.41498782287862	NaN	NaN
1.41532143911021	NaN	NaN
1.41713127844233	NaN	NaN
1.41837505925092	NaN	NaN
1.42447773930347	NaN	NaN
1.4265834584205	NaN	NaN
1.42762528975781	NaN	NaN
1.43456378295462	NaN	NaN
1.4439111683051	NaN	NaN
1.4521333769072	NaN	NaN
1.45520165851658	NaN	NaN
1.45611593185499	NaN	NaN
1.4566217358141	NaN	NaN
1.45972349865245	NaN	NaN
1.46025612307715	NaN	NaN
1.46286156852331	NaN	NaN
1.46359310043569	NaN	NaN
1.46579853963999	NaN	NaN
1.46620276392727	NaN	NaN
1.4685891614042	NaN	NaN
1.46885445402466	NaN	NaN
1.47062848131194	NaN	NaN
1.47190585952206	NaN	NaN
1.4722260345074	NaN	NaN
1.47611425800018	NaN	NaN
1.4784441823954	NaN	NaN
1.47848004488752	NaN	NaN
1.47899443971853	NaN	NaN
1.48469377665884	NaN	NaN
1.48835540933423	NaN	NaN
1.49258057447955	NaN	NaN
1.49496308497293	NaN	NaN
1.5024361707155	NaN	NaN
1.50269406125357	NaN	NaN
1.50281492088984	NaN	NaN
1.50363421439435	NaN	NaN
1.50563970300994	NaN	NaN
1.50899929426151	NaN	NaN
1.51269279166704	NaN	NaN
1.51370451143767	NaN	NaN
1.51400605118238	NaN	NaN
1.51564634368136	NaN	NaN
1.51700834675222	NaN	NaN
1.51750149441851	NaN	NaN
1.52088102498327	NaN	NaN
1.52126146438109	NaN	NaN
1.52290326512942	NaN	NaN
1.52821093780176	NaN	NaN
1.52927086866404	NaN	NaN
1.53190248939192	NaN	NaN
1.53196252611059	NaN	NaN
1.53225288196818	NaN	NaN
1.53281193455549	NaN	NaN
1.53363458990212	NaN	NaN
1.54296952142556	NaN	NaN
1.5441917361693	NaN	NaN
1.54655618598694	NaN	NaN
1.54671424651327	NaN	NaN
1.54685056633366	NaN	NaN
1.5517004715371	NaN	NaN
1.55336575143637	NaN	NaN
1.55432347624151	NaN	NaN
1.55763063338895	NaN	NaN
1.56725278058531	NaN	NaN
1.56887413512061	NaN	NaN
1.57207083298652	NaN	NaN
1.57333638928264	NaN	NaN
1.57391133416208	NaN	NaN
1.57393879243072	NaN	NaN
1.57807016648709	NaN	NaN
1.58033708110345	NaN	NaN
1.58106671084128	NaN	NaN
1.58566482870531	NaN	NaN
1.59257678501939	NaN	NaN
1.59372693785574	NaN	NaN
1.59535941837265	NaN	NaN
1.59588896052515	NaN	NaN
1.59678738267255	NaN	NaN
1.60025482406632	NaN	NaN
1.60524201474456	NaN	NaN
1.60532528771121	NaN	NaN
1.60798406143073	NaN	NaN
1.6097523926778	NaN	NaN
1.61029042873033	NaN	NaN
1.61064208462766	NaN	NaN
1.61300786426283	NaN	NaN
1.61543037776845	NaN	NaN
1.6186887096024	NaN	NaN
1.62316702587724	NaN	NaN
1.62318704900407	NaN	NaN
1.62357225288307	NaN	NaN
1.62405290249035	NaN	NaN
1.62569820552422	NaN	NaN
1.62841248214552	NaN	NaN
1.6293589609067	NaN	NaN
1.63532639915418	NaN	NaN
1.63535770926682	NaN	NaN
1.63630263802082	NaN	NaN
1.64094197326218	NaN	NaN
1.64544099318181	NaN	NaN
1.64717486809202	NaN	NaN
1.64811869838007	NaN	NaN
1.64903597585647	NaN	NaN
1.64992117442213	NaN	NaN
1.65020762426379	NaN	NaN
1.65843711866207	NaN	NaN
1.66150076447771	NaN	NaN
1.66243987437052	NaN	NaN
1.66813208487522	NaN	NaN
1.67280764349785	NaN	NaN
1.67320336250142	NaN	NaN
1.67528487121321	NaN	NaN
1.67897800623456	NaN	NaN
1.68047866646207	NaN	NaN
1.68169294471503	NaN	NaN
1.68244025078197	NaN	NaN
1.68333582262276	NaN	NaN
1.68452070457454	NaN	NaN
1.6854591846551	NaN	NaN
1.686421350955	NaN	NaN
1.68664041332057	NaN	NaN
1.68670811373164	NaN	NaN
1.68824864393952	NaN	NaN
1.69337498794075	NaN	NaN
1.69373596865781	NaN	NaN
1.69825139875428	NaN	NaN
1.69953222624248	NaN	NaN
1.70001592515021	NaN	NaN
1.70869932096836	NaN	NaN
1.71060138038003	NaN	NaN
1.71642478297699	NaN	NaN
1.71687624703407	NaN	NaN
1.71819110229299	NaN	NaN
1.72011299695088	NaN	NaN
1.72392967988792	NaN	NaN
1.72585763141602	NaN	NaN
1.7276590472731	NaN	NaN
1.7277971139313	NaN	NaN
1.72916614840122	NaN	NaN
1.73160146293515	NaN	NaN
1.73246982933958	NaN	NaN
1.73391775361087	NaN	NaN
1.73482501210376	NaN	NaN
1.73994079760852	NaN	NaN
1.74527652292629	NaN	NaN
1.7461371195398	NaN	NaN
1.7471719714316	NaN	NaN
1.74738968239184	NaN	NaN
1.75131389895005	NaN	NaN
1.75137347757253	NaN	NaN
1.75431267620932	NaN	NaN
1.7546692339143	NaN	NaN
1.75516927561693	NaN	NaN
1.75818914105455	NaN	NaN
1.75846665770012	NaN	NaN
1.75853813077817	NaN	NaN
1.75938387884051	NaN	NaN
1.75957438689415	NaN	NaN
1.76338654763349	NaN	NaN
1.76466899422017	NaN	NaN
1.76588571188571	NaN	NaN
1.7663259518788	NaN	NaN
1.76720798348054	NaN	NaN
1.76898738775551	NaN	NaN
1.77301066656922	NaN	NaN
1.77306086965069	NaN	NaN
1.773826850619	NaN	NaN
1.77411733810045	NaN	NaN
1.77428261534596	NaN	NaN
1.77718186208475	NaN	NaN
1.77759796935429	NaN	NaN
1.77789997706252	NaN	NaN
1.77867284101777	NaN	NaN
1.78282461132609	NaN	NaN
1.78448722420467	NaN	NaN
1.78504575896104	NaN	NaN
1.79138960343265	NaN	NaN
1.79166211263781	NaN	NaN
1.7926783126532	NaN	NaN
1.79584580106168	NaN	NaN
1.80126078723254	NaN	NaN
1.8065433390198	NaN	NaN
1.81036301398843	NaN	NaN
1.81143086652285	NaN	NaN
1.81270802434712	NaN	NaN
1.8164721485605	NaN	NaN
1.82242092714387	NaN	NaN
1.82487193394681	NaN	NaN
1.82517635127688	NaN	NaN
1.82785812532384	NaN	NaN
1.83247259881968	NaN	NaN
1.83573717944282	NaN	NaN
1.84005369932912	NaN	NaN
1.84047616208183	NaN	NaN
1.84192609830439	NaN	NaN
1.84408142600499	NaN	NaN
1.8443597118928	NaN	NaN
1.84467777803962	NaN	NaN
1.84793209347856	NaN	NaN
1.84834781933515	NaN	NaN
1.85133918097647	NaN	NaN
1.85140507756756	NaN	NaN
1.85535447510929	NaN	NaN
1.85569688461918	NaN	NaN
1.85627239675746	NaN	NaN
1.85684880627063	NaN	NaN
1.85853886379499	NaN	NaN
1.86158052846263	NaN	NaN
1.86254102685073	NaN	NaN
1.86275864022968	NaN	NaN
1.86444517739353	NaN	NaN
1.86688644066734	NaN	NaN
1.87088418693297	NaN	NaN
1.87173777617689	NaN	NaN
1.87462034295373	NaN	NaN
1.87463509720452	NaN	NaN
1.88076287592039	NaN	NaN
1.88246836765228	NaN	NaN
1.88293640306527	NaN	NaN
1.88344246105298	NaN	NaN
1.888290472442	NaN	NaN
1.89003237515868	NaN	NaN
1.89186379072616	NaN	NaN
1.89213378878994	NaN	NaN
1.89330584602895	NaN	NaN
1.89661840197412	NaN	NaN
1.89828912187697	NaN	NaN
1.89874180223842	NaN	NaN
1.90295253945278	NaN	NaN
1.90854556409242	NaN	NaN
1.91536933025427	NaN	NaN
1.92336769959045	NaN	NaN
1.92410680004403	NaN	NaN
1.93124428495692	NaN	NaN
1.9355739592222	NaN	NaN
1.93850031125479	NaN	NaN
1.93980039936771	NaN	NaN
1.95107975623005	NaN	NaN
1.95297210723418	NaN	NaN
1.95464262112801	NaN	NaN
1.95540924011146	NaN	NaN
1.9563370231609	NaN	NaN
1.96919681908654	NaN	NaN
1.96953820549347	NaN	NaN
1.97169899788164	NaN	NaN
1.97252672264983	NaN	NaN
1.97652958898074	NaN	NaN
1.97731443853909	NaN	NaN
1.97897659926032	NaN	NaN
1.979840232539	NaN	NaN
1.98125951925686	NaN	NaN
1.98192783526082	NaN	NaN
1.98435330318525	NaN	NaN
1.98442436735162	NaN	NaN
1.98852932673304	NaN	NaN
1.98864715722207	NaN	NaN
1.98878697313478	NaN	NaN
1.98922894070547	NaN	NaN
1.98980232490503	NaN	NaN
1.99194210270637	NaN	NaN
1.99279392311271	NaN	NaN
1.9992952410423	NaN	NaN
1.99938816362493	NaN	NaN
2.00315990191822	NaN	NaN
2.0034684410205	NaN	NaN
2.00694409253755	NaN	NaN
2.01074446359804	NaN	NaN
2.01095168793724	NaN	NaN
2.0147713103396	NaN	NaN
2.01606906433781	NaN	NaN
2.0168579396078	NaN	NaN
2.02057638155756	NaN	NaN
2.02253887275587	NaN	NaN
2.03207161117818	NaN	NaN
2.03277491161999	NaN	NaN
2.03593359588026	NaN	NaN
2.03792007941309	NaN	NaN
2.03953266284857	NaN	NaN
2.04271948437376	NaN	NaN
2.05209946978064	NaN	NaN
2.05575151061635	NaN	NaN
2.05741889153104	NaN	NaN
2.06212642215971	NaN	NaN
2.06542269170058	NaN	NaN
2.06617417107747	NaN	NaN
2.06787123523165	NaN	NaN
2.07125299893805	NaN	NaN
2.07255693649924	NaN	NaN
2.07393780993582	NaN	NaN
2.07445692845902	NaN	NaN
2.07481161411145	NaN	NaN
2.07555007044	NaN	NaN
2.08083437783479	NaN	NaN
2.09149738368994	NaN	NaN
2.09291658209389	NaN	NaN
2.09661595186447	NaN	NaN
2.09964897360726	NaN	NaN
2.100142429377	NaN	NaN
2.10573380334773	NaN	NaN
2.11335393734666	NaN	NaN
2.12141780440382	NaN	NaN
2.12644390498603	NaN	NaN
2.12954260943986	NaN	NaN
2.13289621563252	NaN	NaN
2.13405969125466	NaN	NaN
2.13989326811954	NaN	NaN
2.13993057612714	NaN	NaN
2.14034572650642	NaN	NaN
2.14833124897984	NaN	NaN
2.14908398864419	NaN	NaN
2.15428631748389	NaN	NaN
2.159306752798	NaN	NaN
2.16005058357775	NaN	NaN
2.16102499252147	NaN	NaN
2.16228658496264	NaN	NaN
2.16385058263528	NaN	NaN
2.16473214482833	NaN	NaN
2.16877987632114	NaN	NaN
2.17369556280287	NaN	NaN
2.17420745999894	NaN	NaN
2.17609143971406	NaN	NaN
2.17728968926847	NaN	NaN
2.17955305319022	NaN	NaN
2.18451007204126	NaN	NaN
2.18508784933832	NaN	NaN
2.18508784933832	NaN	NaN
2.18918050014629	NaN	NaN
2.19201393708632	NaN	NaN
2.20472491129701	NaN	NaN
2.20552934214951	NaN	NaN
2.20598404478073	NaN	NaN
2.21773784910546	NaN	NaN
2.22008596269024	NaN	NaN
2.22164347044154	NaN	NaN
2.22229424116121	NaN	NaN
2.22257716959251	NaN	NaN
2.22286424892212	NaN	NaN
2.22460584564466	NaN	NaN
2.22849428237321	NaN	NaN
2.2285058674478	NaN	NaN
2.22856869649383	NaN	NaN
2.22993501460906	NaN	NaN
2.23655723246485	NaN	NaN
2.24233023604875	NaN	NaN
2.244683502209	NaN	NaN
2.24469937323573	NaN	NaN
2.24523716974837	NaN	NaN
2.24639308974781	NaN	NaN
2.250244966115	NaN	NaN
2.25066587110682	NaN	NaN
2.25373757926328	NaN	NaN
2.25393846948441	NaN	NaN
2.25584859934909	NaN	NaN
2.25726746463005	NaN	NaN
2.25893220280905	NaN	NaN
2.26210065013131	NaN	NaN
2.26470716185459	NaN	NaN
2.2654945440789	NaN	NaN
2.26595132222469	NaN	NaN
2.2749759550298	NaN	NaN
2.27861153678578	NaN	NaN
2.28012640027335	NaN	NaN
2.28354419875314	NaN	NaN
2.28510984056955	NaN	NaN
2.28586847496322	NaN	NaN
2.2862230345228	NaN	NaN
2.28674375531257	NaN	NaN
2.28973785214996	NaN	NaN
2.2925274379032	NaN	NaN
2.30437265204495	NaN	NaN
2.30585126761967	NaN	NaN
2.30614851199749	NaN	NaN
2.30796959753385	NaN	NaN
2.30890867410864	NaN	NaN
2.30923830871737	NaN	NaN
2.30936275752135	NaN	NaN
2.31236219660048	NaN	NaN
2.31547652503152	NaN	NaN
2.31578306419571	NaN	NaN
2.31850039045801	NaN	NaN
2.32170878665995	NaN	NaN
2.32487651152519	NaN	NaN
2.32500116667982	NaN	NaN
2.32568729528931	NaN	NaN
2.34660524226822	NaN	NaN
2.34888722115229	NaN	NaN
2.34968042120825	NaN	NaN
2.35073790662522	NaN	NaN
2.35106868413044	NaN	NaN
2.35140108345603	NaN	NaN
2.35440551893873	NaN	NaN
2.35523990567159	NaN	NaN
2.35584364367798	NaN	NaN
2.35851351533085	NaN	NaN
2.35865204588832	NaN	NaN
2.3612192210696	NaN	NaN
2.36666732499412	NaN	NaN
2.36955146870466	NaN	NaN
2.3726417515966	NaN	NaN
2.37642768145583	NaN	NaN
2.3829667087854	NaN	NaN
2.38368311865612	NaN	NaN
2.39180937163476	NaN	NaN
2.40102926355414	NaN	NaN
2.40229235422032	NaN	NaN
2.40235322396035	NaN	NaN
2.40435112138056	NaN	NaN
2.40915625520288	NaN	NaN
2.41141244407803	NaN	NaN
2.41888050105073	NaN	NaN
2.41896479633866	NaN	NaN
2.42113615958721	NaN	NaN
2.42241126040475	NaN	NaN
2.42284527771539	NaN	NaN
2.42359550662531	NaN	NaN
2.42393047714754	NaN	NaN
2.42722718303503	NaN	NaN
2.43926848531421	NaN	NaN
2.44118664267118	NaN	NaN
2.44444543939635	NaN	NaN
2.44582079470224	NaN	NaN
2.44679372679661	NaN	NaN
2.44757445858529	NaN	NaN
2.45100491146526	NaN	NaN
2.4538133700838	NaN	NaN
2.45593006348005	NaN	NaN
2.45664552827295	NaN	NaN
2.46377170807671	NaN	NaN
2.46647659403505	NaN	NaN
2.47151006862176	NaN	NaN
2.47205569407541	NaN	NaN
2.48102880247532	NaN	NaN
2.48133266274489	NaN	NaN
2.48462206196864	NaN	NaN
2.48514788214815	NaN	NaN
2.48753328050349	NaN	NaN
2.5010464185278	NaN	NaN
2.516381276977	NaN	NaN
2.51983132224151	NaN	NaN
2.53093100934545	NaN	NaN
2.54032275797041	NaN	NaN
2.54538009507967	NaN	NaN
2.54753343997776	NaN	NaN
2.54803716405025	NaN	NaN
2.55282746741935	NaN	NaN
2.55974981244652	NaN	NaN
2.56073783573838	NaN	NaN
2.56435971584055	NaN	NaN
2.56928337056815	NaN	NaN
2.57277937304192	NaN	NaN
2.57355050394826	NaN	NaN
2.57421906977153	NaN	NaN
2.57534392203927	NaN	NaN
2.57840734633867	NaN	NaN
2.5877647557668	NaN	NaN
2.59231597484648	NaN	NaN
2.59359456447111	NaN	NaN
2.59396182640832	NaN	NaN
2.60037777090337	NaN	NaN
2.60250094703415	NaN	NaN
2.60336750314724	NaN	NaN
2.60464950679739	NaN	NaN
2.61640380751153	NaN	NaN
2.62102732391797	NaN	NaN
2.62615595428614	NaN	NaN
2.62682158678177	NaN	NaN
2.63199495671472	NaN	NaN
2.63214554103125	NaN	NaN
2.63226640233224	NaN	NaN
2.63325010298122	NaN	NaN
2.63535082228896	NaN	NaN
2.63611591420867	NaN	NaN
2.63754407728502	NaN	NaN
2.64406724453434	NaN	NaN
2.65065872270628	NaN	NaN
2.66931857652359	NaN	NaN
2.68017424598216	NaN	NaN
2.68208129918481	NaN	NaN
2.68253519604013	NaN	NaN
2.68325063239595	NaN	NaN
2.68616121251903	NaN	NaN
2.68896702045016	NaN	NaN
2.68903115652369	NaN	NaN
2.69483210101611	NaN	NaN
2.69559954395565	NaN	NaN
2.69586028278465	NaN	NaN
2.69697916433973	NaN	NaN
2.70095788737663	NaN	NaN
2.70225826226464	NaN	NaN
2.70654403831621	NaN	NaN
2.70908260970188	NaN	NaN
2.71402530992583	NaN	NaN
2.71531826302663	NaN	NaN
2.71689593663062	NaN	NaN
2.72319201562212	NaN	NaN
2.73398298355916	NaN	NaN
2.7391383835945	NaN	NaN
2.74308320787563	NaN	NaN
2.74454266790436	NaN	NaN
2.74863410010705	NaN	NaN
2.75427328519761	NaN	NaN
2.75800889173236	NaN	NaN
2.75909465691237	NaN	NaN
2.76070407519846	NaN	NaN
2.76274355405173	NaN	NaN
2.76464553406273	NaN	NaN
2.76573526355625	NaN	NaN
2.77132776659984	NaN	NaN
2.77318663782426	NaN	NaN
2.78121821003768	NaN	NaN
2.78556338244961	NaN	NaN
2.7935326284695	NaN	NaN
2.79615352455075	NaN	NaN
2.79800106597449	NaN	NaN
2.8037541067215	NaN	NaN
2.80917289898251	NaN	NaN
2.80975577291438	NaN	NaN
2.81020750242973	NaN	NaN
2.81036123321586	NaN	NaN
2.81081417252204	NaN	NaN
2.82069331869187	NaN	NaN
2.8240900265931	NaN	NaN
2.83204732491005	NaN	NaN
2.83775061821974	NaN	NaN
2.8379259827328	NaN	NaN
2.83863953139203	NaN	NaN
2.83890717591803	NaN	NaN
2.83941019699407	NaN	NaN
2.8420787507511	NaN	NaN
2.84345428807075	NaN	NaN
2.84969939161468	NaN	NaN
2.85013096364063	NaN	NaN
2.85148570428544	NaN	NaN
2.85168152084964	NaN	NaN
2.8540962579092	NaN	NaN
2.85471850555943	NaN	NaN
2.85560136124909	NaN	NaN
2.86007539470197	NaN	NaN
2.86644574829119	NaN	NaN
2.86935461987587	NaN	NaN
2.87069923019579	NaN	NaN
2.87644348226384	NaN	NaN
2.87719387060886	NaN	NaN
2.87757160727359	NaN	NaN
2.87768058633628	NaN	NaN
2.87967434723862	NaN	NaN
2.88536183491742	NaN	NaN
2.88682694313022	NaN	NaN
2.88800794592422	NaN	NaN
2.89453860354959	NaN	NaN
2.89543821084919	NaN	NaN
2.89596322211612	NaN	NaN
2.8963373038147	NaN	NaN
2.89666780526051	NaN	NaN
2.89876093601174	NaN	NaN
2.90179688311689	NaN	NaN
2.90239126615413	NaN	NaN
2.90416593167557	NaN	NaN
2.9062107137642	NaN	NaN
2.90731688757387	NaN	NaN
2.9073585251066	NaN	NaN
2.90803653861518	NaN	NaN
2.90924022708969	NaN	NaN
2.91036839715536	NaN	NaN
2.91038736887838	NaN	NaN
2.91067881340343	NaN	NaN
2.9128584435047	NaN	NaN
2.91399470613186	NaN	NaN
2.91889046170338	NaN	NaN
2.92007435473116	NaN	NaN
2.92675308430336	NaN	NaN
2.93325206585474	NaN	NaN
2.9363758870748	NaN	NaN
2.93923230536036	NaN	NaN
2.94084211305175	NaN	NaN
2.94629522192553	NaN	NaN
2.94885337629325	NaN	NaN
2.9543724395787	NaN	NaN
2.95619013074058	NaN	NaN
2.95893019353335	NaN	NaN
2.96050368619692	NaN	NaN
2.96222925707841	NaN	NaN
2.9653727635828	NaN	NaN
2.96642110171851	NaN	NaN
2.97215918948219	NaN	NaN
2.9724512622542	NaN	NaN
2.97524198668194	NaN	NaN
2.97539259809534	NaN	NaN
2.97999518000124	NaN	NaN
2.9834589730052	NaN	NaN
2.98433995852727	NaN	NaN
2.98448798758954	NaN	NaN
2.9846708585737	NaN	NaN
2.98531876648789	NaN	NaN
2.98539635023627	NaN	NaN
2.99274587613581	NaN	NaN
2.99284106569759	NaN	NaN
3.00072353192999	NaN	NaN
3.00692671497211	NaN	NaN
3.00748112922375	NaN	NaN
3.01339317454302	NaN	NaN
3.02065637362753	NaN	NaN
3.02300201205332	NaN	NaN
3.02942250839427	NaN	NaN
3.02965643014071	NaN	NaN
3.03123885286683	NaN	NaN
3.03139284093738	NaN	NaN
3.03324635602705	NaN	NaN
3.03993736178454	NaN	NaN
3.06656120135599	NaN	NaN
3.06718242240722	NaN	NaN
3.06797200665902	NaN	NaN
3.07279778203738	NaN	NaN
3.07840928590256	NaN	NaN
3.07887724856378	NaN	NaN
3.08125522525954	NaN	NaN
3.08677910441691	NaN	NaN
3.08934483610302	NaN	NaN
3.09030807707367	NaN	NaN
3.09749166263551	NaN	NaN
3.09883305933697	NaN	NaN
3.10708594997852	NaN	NaN
3.10927593583389	NaN	NaN
3.11195711537735	NaN	NaN
3.11572926762972	NaN	NaN
3.11579113039966	NaN	NaN
3.11668455653568	NaN	NaN
3.11880852549221	NaN	NaN
3.12657419560622	NaN	NaN
3.12886087131616	NaN	NaN
3.12896348965059	NaN	NaN
3.13897896544986	NaN	NaN
3.13988470323735	NaN	NaN
3.14946704756274	NaN	NaN
3.14982426638514	NaN	NaN
3.15209973331553	NaN	NaN
3.15241891886764	NaN	NaN
3.15758237063435	NaN	NaN
3.15847521555163	NaN	NaN
3.16074612693262	NaN	NaN
3.16839129502785	NaN	NaN
3.18051970032868	NaN	NaN
3.18095673558306	NaN	NaN
3.18485389655921	NaN	NaN
3.18866729655509	NaN	NaN
3.19300068363919	NaN	NaN
3.19498461845866	NaN	NaN
3.19580394669373	NaN	NaN
3.20995517493031	NaN	NaN
3.21068515409074	NaN	NaN
3.21303735775326	NaN	NaN
3.21791777552713	NaN	NaN
3.21826484456384	NaN	NaN
3.22152117138593	NaN	NaN
3.22380493711832	NaN	NaN
3.22455800250547	NaN	NaN
3.23225750364486	NaN	NaN
3.23427659726054	NaN	NaN
3.23571946995192	NaN	NaN
3.23604638824054	NaN	NaN
3.24117129446354	NaN	NaN
3.25019596615489	NaN	NaN
3.25035089791361	NaN	NaN
3.25395230470029	NaN	NaN
3.25644427935666	NaN	NaN
3.26209797458525	NaN	NaN
3.26668431452475	NaN	NaN
3.27136810871943	NaN	NaN
3.27863500814511	NaN	NaN
3.28256804179667	NaN	NaN
3.28747269861362	NaN	NaN
3.29321311611154	NaN	NaN
3.29948102516303	NaN	NaN
3.30045798290032	NaN	NaN
3.30487337762722	NaN	NaN
3.31074543493542	NaN	NaN
3.31146003971517	NaN	NaN
3.31997220136103	NaN	NaN
3.32955084597455	NaN	NaN
3.33203237311674	NaN	NaN
3.34234907552401	NaN	NaN
3.34852543077807	NaN	NaN
3.35292941516945	NaN	NaN
3.35670951069307	NaN	NaN
3.35683220704403	NaN	NaN
3.37255463095188	NaN	NaN
3.37335005853259	NaN	NaN
3.37505230054883	NaN	NaN
3.38916995528024	NaN	NaN
3.39039609684981	NaN	NaN
3.39267087128733	NaN	NaN
3.40109024147255	NaN	NaN
3.40753426400257	NaN	NaN
3.40826001400736	NaN	NaN
3.41473380874559	NaN	NaN
3.41556163026842	NaN	NaN
3.42503541025036	NaN	NaN
3.42643073461444	NaN	NaN
3.43632494415072	NaN	NaN
3.44141687231921	NaN	NaN
3.44702870905649	NaN	NaN
3.45301894081554	NaN	NaN
3.45444962176161	NaN	NaN
3.45464153713958	NaN	NaN
3.45687224424318	NaN	NaN
3.46128415297375	NaN	NaN
3.46551852223314	NaN	NaN
3.47110727732819	NaN	NaN
3.47393188022526	NaN	NaN
3.48015292395168	NaN	NaN
3.48522318239953	NaN	NaN
3.49645091955891	NaN	NaN
3.50348400353801	NaN	NaN
3.50592236667453	NaN	NaN
3.50709442548731	NaN	NaN
3.51290981199954	NaN	NaN
3.51592522295757	NaN	NaN
3.5162645925143	NaN	NaN
3.51918174342214	NaN	NaN
3.5266596680857	NaN	NaN
3.53402600527114	NaN	NaN
3.54160920000619	NaN	NaN
3.54386554362048	NaN	NaN
3.54389124773102	NaN	NaN
3.55573863836712	NaN	NaN
3.55753443858016	NaN	NaN
3.55874303736071	NaN	NaN
3.56058840901063	NaN	NaN
3.56311687350371	NaN	NaN
3.56319813443555	NaN	NaN
3.56490874025975	NaN	NaN
3.56515207259467	NaN	NaN
3.5659396654927	NaN	NaN
3.56650925411236	NaN	NaN
3.56798720012412	NaN	NaN
3.57691358200706	NaN	NaN
3.57866051314538	NaN	NaN
3.58954043822657	NaN	NaN
3.592624285381	NaN	NaN
3.59618468810879	NaN	NaN
3.59901897653918	NaN	NaN
3.60216591859999	NaN	NaN
3.60381007642721	NaN	NaN
3.60748806147248	NaN	NaN
3.60790072860674	NaN	NaN
3.60915400107869	NaN	NaN
3.61020231072669	NaN	NaN
3.61188201804848	NaN	NaN
3.6193962215568	NaN	NaN
3.62102129710522	NaN	NaN
3.62213646259354	NaN	NaN
3.6226505324508	NaN	NaN
3.62437056658055	NaN	NaN
3.62789266058483	NaN	NaN
3.63543717142288	NaN	NaN
3.63580601135474	NaN	NaN
3.64000550642753	NaN	NaN
3.64391978071226	NaN	NaN
3.64779873306004	NaN	NaN
3.65072703400608	NaN	NaN
3.65344243908612	NaN	NaN
3.66349915808727	NaN	NaN
3.66566322233811	NaN	NaN
3.67363789830108	NaN	NaN
3.68128665668253	NaN	NaN
3.68214624947995	NaN	NaN
3.68359791545336	NaN	NaN
3.69222595582433	NaN	NaN
3.70122473149253	NaN	NaN
3.70200118848767	NaN	NaN
3.70334001331342	NaN	NaN
3.71259058666476	NaN	NaN
3.71597875826383	NaN	NaN
3.71654637134976	NaN	NaN
3.73108552176658	NaN	NaN
3.73691817567206	NaN	NaN
3.73695354671575	NaN	NaN
3.74398264102778	NaN	NaN
3.7488729762992	NaN	NaN
3.75310062063731	NaN	NaN
3.75795402067652	NaN	NaN
3.76385630299753	NaN	NaN
3.76733933740372	NaN	NaN
3.78086042233953	NaN	NaN
3.78147209395338	NaN	NaN
3.78797473353712	NaN	NaN
3.78961436737701	NaN	NaN
3.79466868059782	NaN	NaN
3.80640887891258	NaN	NaN
3.80706869812961	NaN	NaN
3.81976736377424	NaN	NaN
3.82017066804749	NaN	NaN
3.826666177781	NaN	NaN
3.8298147236877	NaN	NaN
3.83550222916823	NaN	NaN
3.83845267831534	NaN	NaN
3.84176521478913	NaN	NaN
3.85110352014466	NaN	NaN
3.85341689785671	NaN	NaN
3.85608625977889	NaN	NaN
3.8564964914976	NaN	NaN
3.85908399817206	NaN	NaN
3.86139789092782	NaN	NaN
3.86286484460435	NaN	NaN
3.87243689581765	NaN	NaN
3.87482574918955	NaN	NaN
3.88482225915167	NaN	NaN
3.88610736266747	NaN	NaN
3.89191431826268	NaN	NaN
3.89592535458677	NaN	NaN
3.89677358252428	NaN	NaN
3.89845592399534	NaN	NaN
3.89993356111011	NaN	NaN
3.90280762101292	NaN	NaN
3.91382614126009	NaN	NaN
3.91561698600944	NaN	NaN
3.91889383047205	NaN	NaN
3.92548203422554	NaN	NaN
3.92730843665826	NaN	NaN
3.93641113715397	NaN	NaN
3.94958567278755	NaN	NaN
3.95755827954663	NaN	NaN
3.96055900697462	NaN	NaN
3.96212613825504	NaN	NaN
3.96279417074511	NaN	NaN
3.96291094840364	NaN	NaN
3.97480540541594	NaN	NaN
3.99052455847807	NaN	NaN
4.0147112790364	NaN	NaN
4.02121929124746	NaN	NaN
4.03968249898591	NaN	NaN
4.04808183586069	NaN	NaN
4.05303774928853	NaN	NaN
4.05724622434392	NaN	NaN
4.06006341094774	NaN	NaN
4.06049882392686	NaN	NaN
4.06147557931186	NaN	NaN
4.08042214056902	NaN	NaN
4.09010385491826	NaN	NaN
4.09195698944714	NaN	NaN
4.09441308520989	NaN	NaN
4.09668149994801	NaN	NaN
4.0967634370231	NaN	NaN
4.09732333314839	NaN	NaN
4.10205879857263	NaN	NaN
4.10404476543962	NaN	NaN
4.11255202727332	NaN	NaN
4.11461138776842	NaN	NaN
4.11499327412664	NaN	NaN
4.11802255875832	NaN	NaN
4.12719368238293	NaN	NaN
4.13232844459043	NaN	NaN
4.14127936657008	NaN	NaN
4.15227418022091	NaN	NaN
4.15470457574142	NaN	NaN
4.16145457672985	NaN	NaN
4.16496117498171	NaN	NaN
4.17656124295142	NaN	NaN
4.18073642749539	NaN	NaN
4.18599678424898	NaN	NaN
4.18937206546275	NaN	NaN
4.19453115466107	NaN	NaN
4.19460651189616	NaN	NaN
4.1985965693766	NaN	NaN
4.19869839893106	NaN	NaN
4.20947147652668	NaN	NaN
4.21764716667986	NaN	NaN
4.218612316729	NaN	NaN
4.22045289599459	NaN	NaN
4.22133757731223	NaN	NaN
4.26298575611274	NaN	NaN
4.26744973036455	NaN	NaN
4.26755473348583	NaN	NaN
4.28654979019745	NaN	NaN
4.29070173921818	NaN	NaN
4.29233152728829	NaN	NaN
4.29903740163775	NaN	NaN
4.30099111920552	NaN	NaN
4.30648318114975	NaN	NaN
4.30996533434028	NaN	NaN
4.31431176147444	NaN	NaN
4.31504468971357	NaN	NaN
4.3181396410054	NaN	NaN
4.32652539578825	NaN	NaN
4.32985567533722	NaN	NaN
4.33383048143992	NaN	NaN
4.33762011017525	NaN	NaN
4.34218741175411	NaN	NaN
4.34842532744794	NaN	NaN
4.36343435783541	NaN	NaN
4.36948851590732	NaN	NaN
4.37302947968841	NaN	NaN
4.37853096171232	NaN	NaN
4.38873353640355	NaN	NaN
4.39043714275404	NaN	NaN
4.40030672393931	NaN	NaN
4.41277103852634	NaN	NaN
4.41423811578629	NaN	NaN
4.42491722947086	NaN	NaN
4.42517640333311	NaN	NaN
4.42552406059463	NaN	NaN
4.42650247225539	NaN	NaN
4.43114785342338	NaN	NaN
4.43116964980136	NaN	NaN
4.43269536504932	NaN	NaN
4.43269536504932	NaN	NaN
4.43918073493519	NaN	NaN
4.44500869865693	NaN	NaN
4.44559775417403	NaN	NaN
4.45993550275965	NaN	NaN
4.46333472568279	NaN	NaN
4.46807056214237	NaN	NaN
4.46839334664826	NaN	NaN
4.47314233252992	NaN	NaN
4.47735843121071	NaN	NaN
4.4800992517428	NaN	NaN
4.49402781643362	NaN	NaN
4.4999177498361	NaN	NaN
4.50075781372839	NaN	NaN
4.50846628220454	NaN	NaN
4.51016666373375	NaN	NaN
4.52329147463809	NaN	NaN
4.52874187568571	NaN	NaN
4.53200547032483	NaN	NaN
4.53305426137523	NaN	NaN
4.54045992381963	NaN	NaN
4.54364841138716	NaN	NaN
4.55326505395689	NaN	NaN
4.55638891761787	NaN	NaN
4.55877015792405	NaN	NaN
4.56041825056716	NaN	NaN
4.56326175847459	NaN	NaN
4.57149744954917	NaN	NaN
4.57317023623843	NaN	NaN
4.57737288414572	NaN	NaN
4.58460543774245	NaN	NaN
4.58529157257324	NaN	NaN
4.58731552323593	NaN	NaN
4.58845771190664	NaN	NaN
4.59411634905787	NaN	NaN
4.59509153527065	NaN	NaN
4.59710769874065	NaN	NaN
4.59776979921486	NaN	NaN
4.59980014598638	NaN	NaN
4.60526686771198	NaN	NaN
4.6129052680536	NaN	NaN
4.6287545096378	NaN	NaN
4.63077272855439	NaN	NaN
4.63322968047146	NaN	NaN
4.64029814888474	NaN	NaN
4.64300364314667	NaN	NaN
4.6433277041762	NaN	NaN
4.65271340310844	NaN	NaN
4.65355817867684	NaN	NaN
4.65525814711913	NaN	NaN
4.6578248502686	NaN	NaN
4.66089953682777	NaN	NaN
4.66100827401703	NaN	NaN
4.66367292181842	NaN	NaN
4.66568927565108	NaN	NaN
4.66699446475608	NaN	NaN
4.66764509671189	NaN	NaN
4.67387718855916	NaN	NaN
4.67562190131719	NaN	NaN
4.69317643547575	NaN	NaN
4.699131807147	NaN	NaN
4.70433625795843	NaN	NaN
4.70686207309142	NaN	NaN
4.71145878733781	NaN	NaN
4.71795197728865	NaN	NaN
4.71994831205286	NaN	NaN
4.72393140920279	NaN	NaN
4.72784408234103	NaN	NaN
4.73025759255152	NaN	NaN
4.73165266511892	NaN	NaN
4.73522380013386	NaN	NaN
4.73933618007527	NaN	NaN
4.74518533590082	NaN	NaN
4.74604193884673	NaN	NaN
4.74881649697624	NaN	NaN
4.75181602818093	NaN	NaN
4.75407266404584	NaN	NaN
4.7559867825666	NaN	NaN
4.75883594293209	NaN	NaN
4.76114726470742	NaN	NaN
4.76391547267391	NaN	NaN
4.76541824388476	NaN	NaN
4.77478519935727	NaN	NaN
4.78118735450313	NaN	NaN
4.78250342922465	NaN	NaN
4.79891736833389	NaN	NaN
4.80588943594072	NaN	NaN
4.80851992827666	NaN	NaN
4.81267623833832	NaN	NaN
4.82110055499577	NaN	NaN
4.82491474382345	NaN	NaN
4.83966060963021	NaN	NaN
4.84255645438729	NaN	NaN
4.85182090606932	NaN	NaN
4.85206699618981	NaN	NaN
4.85280593586969	NaN	NaN
4.85637799916623	NaN	NaN
4.86348598144736	NaN	NaN
4.86915847197933	NaN	NaN
4.87116909977	NaN	NaN
4.87166791782278	NaN	NaN
4.88049329312131	NaN	NaN
4.88617924880992	NaN	NaN
4.89550954203682	NaN	NaN
4.90143644196337	NaN	NaN
4.91203833284115	NaN	NaN
4.91760722668841	NaN	NaN
4.91820267020587	NaN	NaN
4.92183728935627	NaN	NaN
4.92218916726736	NaN	NaN
4.92694347770559	NaN	NaN
4.93187825800392	NaN	NaN
4.93555411624927	NaN	NaN
4.94383498288578	NaN	NaN
4.94938508964564	NaN	NaN
4.9496501195725	NaN	NaN
4.95068810151964	NaN	NaN
4.95658225239848	NaN	NaN
4.97006947813778	NaN	NaN
4.98327281641323	NaN	NaN
4.99034043532729	NaN	NaN
4.99677621702349	NaN	NaN
5.00402298023164	NaN	NaN
5.01923054467218	NaN	NaN
5.02259367838827	NaN	NaN
5.02849133666526	NaN	NaN
5.03055545504936	NaN	NaN
5.03298118925414	NaN	NaN
5.04084026262542	NaN	NaN
5.04582635509505	NaN	NaN
5.0478834798626	NaN	NaN
5.05559628049719	NaN	NaN
5.05658422626937	NaN	NaN
5.05694521325288	NaN	NaN
5.05822657780863	NaN	NaN
5.0587972004287	NaN	NaN
5.06932222609698	NaN	NaN
5.07001388565799	NaN	NaN
5.09537931837651	NaN	NaN
5.09710564796886	NaN	NaN
5.09953409029061	NaN	NaN
5.11621235062286	NaN	NaN
5.12079657691249	NaN	NaN
5.12170055171911	NaN	NaN
5.12368624849233	NaN	NaN
5.13615338458023	NaN	NaN
5.13798117884545	NaN	NaN
5.15198458969672	NaN	NaN
5.1628125437301	NaN	NaN
5.16480838669569	NaN	NaN
5.18179364405289	NaN	NaN
5.18463789812986	NaN	NaN
5.18621955092198	NaN	NaN
5.1894570497731	NaN	NaN
5.19630999276446	NaN	NaN
5.19817654966432	NaN	NaN
5.20124900980289	NaN	NaN
5.202466426616	NaN	NaN
5.218061069032	NaN	NaN
5.22325388694325	NaN	NaN
5.22460418167327	NaN	NaN
5.22582949591888	NaN	NaN
5.22635931704568	NaN	NaN
5.23204063109128	NaN	NaN
5.23619622831943	NaN	NaN
5.23683487287464	NaN	NaN
5.24222803410123	NaN	NaN
5.24684742519767	NaN	NaN
5.24693987235486	NaN	NaN
5.25035307580511	NaN	NaN
5.25345284858301	NaN	NaN
5.26331494301711	NaN	NaN
5.27095281577229	NaN	NaN
5.28717906387104	NaN	NaN
5.29497401742689	NaN	NaN
5.30326154377746	NaN	NaN
5.30866270745539	NaN	NaN
5.30884201653857	NaN	NaN
5.31900962649763	NaN	NaN
5.32014192444369	NaN	NaN
5.32501184648384	NaN	NaN
5.32641807865436	NaN	NaN
5.33389448595388	NaN	NaN
5.33907974484234	NaN	NaN
5.34042758236271	NaN	NaN
5.34637631061872	NaN	NaN
5.34846698759	NaN	NaN
5.3553828460267	NaN	NaN
5.36048558839424	NaN	NaN
5.36329511861738	NaN	NaN
5.36635481998881	NaN	NaN
5.37062489371018	NaN	NaN
5.37963243650482	NaN	NaN
5.38138157782168	NaN	NaN
5.38378472911549	NaN	NaN
5.39037055832648	NaN	NaN
5.39629876592429	NaN	NaN
5.40114018380539	NaN	NaN
5.40115645071273	NaN	NaN
5.4048351425679	NaN	NaN
5.41350984224135	NaN	NaN
5.42083674738603	NaN	NaN
5.42401668696884	NaN	NaN
5.43799188212017	NaN	NaN
5.43799188212017	NaN	NaN
5.44051002442035	NaN	NaN
5.44055851054282	NaN	NaN
5.44763508069734	NaN	NaN
5.4515242857256	NaN	NaN
5.45712626143709	NaN	NaN
5.46361726883803	NaN	NaN
5.46575573333899	NaN	NaN
5.48115487541857	NaN	NaN
5.48832326348253	NaN	NaN
5.50223798331515	NaN	NaN
5.52414893106269	NaN	NaN
5.52944751830493	NaN	NaN
5.54236242530219	NaN	NaN
5.54441699756923	NaN	NaN
5.5580928030682	NaN	NaN
5.56453484722963	NaN	NaN
5.56766529195892	NaN	NaN
5.57029153955037	NaN	NaN
5.57471890475994	NaN	NaN
5.57912200975788	NaN	NaN
5.58937797631513	NaN	NaN
5.63079071980563	NaN	NaN
5.63385732511709	NaN	NaN
5.63398460561587	NaN	NaN
5.6420495112899	NaN	NaN
5.6454089857039	NaN	NaN
5.65330239218081	NaN	NaN
5.65587257713153	NaN	NaN
5.66248490891385	NaN	NaN
5.66259263883897	NaN	NaN
5.66974247706794	NaN	NaN
5.67654381198441	NaN	NaN
5.67699647816251	NaN	NaN
5.68546326427219	NaN	NaN
5.71965300637849	NaN	NaN
5.72358179852135	NaN	NaN
5.72388093447672	NaN	NaN
5.73092780555731	NaN	NaN
5.73843790887553	NaN	NaN
5.7442238030156	NaN	NaN
5.75234441050041	NaN	NaN
5.76799043522384	NaN	NaN
5.77639531329016	NaN	NaN
5.7788857605025	NaN	NaN
5.78727651103658	NaN	NaN
5.79104962414315	NaN	NaN
5.7957111899498	NaN	NaN
5.81331532894217	NaN	NaN
5.81337792696226	NaN	NaN
5.81637831940598	NaN	NaN
5.81900002817612	NaN	NaN
5.82541664171574	NaN	NaN
5.82548521963797	NaN	NaN
5.83112208902512	NaN	NaN
5.84415398225823	NaN	NaN
5.84851452702237	NaN	NaN
5.85267056749434	NaN	NaN
5.87039506133092	NaN	NaN
5.88752148520692	NaN	NaN
5.88976958350218	NaN	NaN
5.89005230296472	NaN	NaN
5.89838632205665	NaN	NaN
5.9171926216316	NaN	NaN
5.91817766102098	NaN	NaN
5.92766382070432	NaN	NaN
5.9290845859977	NaN	NaN
5.94128279208161	NaN	NaN
5.96353103394549	NaN	NaN
5.9819380048686	NaN	NaN
5.98237631564934	NaN	NaN
5.98819757336009	NaN	NaN
6.00043609195606	NaN	NaN
6.00077093548491	NaN	NaN
6.00390055595277	NaN	NaN
6.00753017641588	NaN	NaN
6.00876822197333	NaN	NaN
6.01680375362447	NaN	NaN
6.04525372743337	NaN	NaN
6.07065806008932	NaN	NaN
6.07333320561808	NaN	NaN
6.08144718410065	NaN	NaN
6.08316975053207	NaN	NaN
6.08996249152823	NaN	NaN
6.10201229617575	NaN	NaN
6.10723383190866	NaN	NaN
6.10901662529099	NaN	NaN
6.10923445008553	NaN	NaN
6.11556375986739	NaN	NaN
6.12699006508772	NaN	NaN
6.13375950582664	NaN	NaN
6.14602387506981	NaN	NaN
6.14604582388866	NaN	NaN
6.14863248563016	NaN	NaN
6.16048015406499	NaN	NaN
6.18270287346356	NaN	NaN
6.18787462286364	NaN	NaN
6.21970243724333	NaN	NaN
6.23220125292792	NaN	NaN
6.23587561983766	NaN	NaN
6.2409925784139	NaN	NaN
6.24387668280564	NaN	NaN
6.25212124000353	NaN	NaN
6.26411244260294	NaN	NaN
6.28132890435083	NaN	NaN
6.28330205388114	NaN	NaN
6.2850635157343	NaN	NaN
6.28911319580012	NaN	NaN
6.30075766309875	NaN	NaN
6.30142791162732	NaN	NaN
6.30803726579923	NaN	NaN
6.31744941530185	NaN	NaN
6.32834365400825	NaN	NaN
6.33224117460952	NaN	NaN
6.3408569924389	NaN	NaN
6.34815030061808	NaN	NaN
6.35575445720135	NaN	NaN
6.35619293922379	NaN	NaN
6.35749446820147	NaN	NaN
6.38310677245634	NaN	NaN
6.39075256647303	NaN	NaN
6.40875457076148	NaN	NaN
6.4182773803914	NaN	NaN
6.42263067255004	NaN	NaN
6.42332404666368	NaN	NaN
6.42874060858695	NaN	NaN
6.43160589833977	NaN	NaN
6.43369720616019	NaN	NaN
6.43535847509858	NaN	NaN
6.43559721433139	NaN	NaN
6.44087528952971	NaN	NaN
6.44097764619181	NaN	NaN
6.44284712040328	NaN	NaN
6.44560585461963	NaN	NaN
6.44948655688144	NaN	NaN
6.45561478199016	NaN	NaN
6.46376796279717	NaN	NaN
6.46493605172622	NaN	NaN
6.47537572546791	NaN	NaN
6.48620458927274	NaN	NaN
6.49427191823632	NaN	NaN
6.49482772559616	NaN	NaN
6.49951250825762	NaN	NaN
6.50065135448318	NaN	NaN
6.51771693744494	NaN	NaN
6.52449154503897	NaN	NaN
6.52553045972107	NaN	NaN
6.54661118765731	NaN	NaN
6.57981081353202	NaN	NaN
6.58064065758869	NaN	NaN
6.58813334518896	NaN	NaN
6.61408149129853	NaN	NaN
6.62201423016016	NaN	NaN
6.65131379083498	NaN	NaN
6.66339624431807	NaN	NaN
6.68303918296145	NaN	NaN
6.6839478413504	NaN	NaN
6.71236727847175	NaN	NaN
6.72392812317686	NaN	NaN
6.73314413441605	NaN	NaN
6.73704594484917	NaN	NaN
6.73817330151697	NaN	NaN
6.74096911514586	NaN	NaN
6.7560149436014	NaN	NaN
6.75631784803055	NaN	NaN
[truncated: 610 more rows]
