# Supplementary material for: Diversity of spatiotemporal coding reveals specialized visual processing streams in the mouse cortex
Source: Nat Commun. 2022 Jun 6;13:3249. doi: 10.1038/s41467-022-29656-z (PMC9170684; doi:10.1038/s41467-022-29656-z)
Supplement: Supplementary file 7 — Source Data [file 41467_2022_29656_MOESM7_ESM.zip › source data/FigureS7D_RL.txt]

peak_speed	speed_idx
7.1304909577848	0.568887146721971
1.38498658318319	1.06537943716103
5.89281626671257	1.18254471170261
0.196188309112701	0.941529425649169
3.08729036657554	1.49999999999998
2.91756249795832	0.111636697558191
2.97170730909387	-0.332616770980792
9.71729284949779	-0.265456759258501
13.19676525634	0.456329246277479
3.65452361312426	0.472369848160206
34.3799376595725	0.48109339341095
3.13733045681682	-0.812423253620506
4.37067818901562	0.355985591709064
2.5852976359802	0.473771165033097
7.50245612218619	-0.259907581869022
19.2960907025303	-0.147940399009813
7.14240918643049	1.49999998586802
23.8510768166425	-1.40332013846156
8.60585034447077	0.91132329241631
14.8843432645924	-0.380870133233586
3.80469464440325	-0.0629045636646298
14.426291816768	-0.293022288475161
10.1093248796521	0.577446293302349
2.64261492403918	0.00453736453495613
21.7970562295679	1.47652494717184
2.0548590066799	0.280489564508557
33.8710589497269	1.49999073643227
30.8782006462644	0.459073641506873
13.7730535669769	-0.146496508338833
9.73226540379184	0.0348496494285954
3.70330717152143	0.0802684359035548
7.67469771430942	1.33652038033149
8.75196824254273	-0.356086893274349
7.23664588378393	0.512796192333909
42.3605400946312	0.138671623743459
10.4420295665067	0.834293248417468
4.14061563701908	0.875951495515222
7.13930421452248	1.49999830313248
4.0498401888565	0.918004266697768
3.21893599716477	0.375184547686916
3.05919482410071	0.809811846764745
1.83585335525938	0.855915250086154
3.14524173610309	-0.486992493100892
2.88755945578017	0.140634537613528
1.66898406558617	0.623649702340402
37.6237598989376	0.237674606644028
5.84460568850494	0.403917103403615
3.22601425272491	1.33290454400938
0.651039450605346	-0.758063712912139
5.63956773780772	0.932154347122006
3.12500000000036	-1.00852087288893
12.9532308132736	0.0630592100173723
7.17620723471973	-0.180075677607032
1.62978961427054	-0.949908712572778
4.10235505283372	-1.49999995972222
3.24640142714209	0.369261841420364
5.0894217301977	1.04056024123082
4.72545928345584	1.49999998415283
3.36371233142129	-0.0249949974723596
6.45089155736319	-0.296339447565823
1.95240948656854	0.67597474994844
2.35850291428042	0.699987522773554
6.17766498563699	1.03271681362285
2.47956824997025	0.231305254912485
23.333544258557	1.40294750559358
44.2567177660801	0.501336944024839
6.73596079955308	1.26136909571397
7.84902245824868	0.470492686476994
11.8271672370623	0.38039899992334
9.00172505345859	-0.350650434192001
2.59103794274413	0.116901608125256
14.0300263131402	-0.436269538624909
3.08821069677374	-0.317772164930916
3.07889883080887	-0.497897832273927
5.48503515383343	1.30482691312323
40.214604669513	0.912629893642561
0.943472112284331	-0.403022999773946
4.09255163559014	-0.473054818495026
1.43429887833356	-0.803751497785033
3.8291079857304	1.12974348515536
10.8138683049983	0.0928179003463542
4.59886708812581	-0.103595500172573
6.79887998910168	0.0506861848396529
2.72579147543677	0.28067601878721
7.76111253879368	0.367653355786268
7.484522128965	-1.27239439618269
5.13699353601789	0.805410050109166
24.6947459475919	-1.4724634657387
3.25624746966844	-0.531280660922517
10.389413005613	-0.845458983628298
2.62445754806297	0.932741409290102
9.75137730106172	-0.278570783816682
25.3813547716356	-0.00546344909157898
7.67254034253213	0.328750490136593
12.1695151794055	0.323923983395025
1.4719319734851	0.937686730888647
15.6951828376142	0.851794636960239
0.876859594669738	0.718716022693394
3.55031789797083	0.38211269957075
2.3374457709253	0.784291969880512
2.53263971495716	-0.025437636288273
1.04096620068703	0.178052089465251
4.37791272413376	0.596774548782863
8.52452644034103	0.24042184864761
5.73315488711465	-0.519026278522116
5.83171984129227	0.942383951764254
4.35683342074508	-0.0512035806795297
27.4417409745699	0.6492280090676
1.29827539746508	1.49999999999766
4.42010926072493	1.49999079141146
2.83963340001466	0.289750883014765
3.12500000000025	0.458050908630923
5.19068640620063	0.952875651199291
7.28446754369798	-0.746741203511077
4.47205087790901	-0.188407380811858
0.564796470726916	1.49999487096455
3.61873247975104	-0.344389125225064
8.76859934709987	-0.247687957031679
1.09549428471865	-1.44167243875894
4.61190461675324	0.0508519045971021
19.3151271269318	0.622410295997437
11.0135495497939	-0.271331277297261
10.9797632307644	0.326402982714386
0.890141049029682	0.969867622526811
15.9177394281601	0.902634211534314
3.50306899410233	0.402401904959575
2.56424804556974	0.0811381324482318
11.2621540355186	-1.49999999990278
0.993320079663495	0.534642827360115
1.81559035956724	0.344619052705333
4.69386188848801	0.144417679573911
12.2209512019368	0.190314036604914
12.5658712166576	1.49999999946397
8.85953057001164	1.49999999557108
14.6369309311515	0.23780093663036
6.56560619805945	0.146283435784673
46.4551667170212	-0.605723355850613
1.9323915088767	1.10387639681742
37.5565760750343	0.471639028468926
18.4605449533993	1.49999999999998
26.4300390876282	0.964630098023514
13.1895359874675	0.594617572134605
13.9815590315415	1.25612350245068
49.8659638022094	-0.343911827718007
49.9999999999442	0.302601855452169
13.2964261660163	1.26515497409738
8.58081971528799	0.778850662012885
35.1601029661473	0.600799195734277
20.3800686420554	1.17335843586445
6.37092361971504	0.24591081484423
7.90562671164289	-0.382873264981158
32.9237532037021	0.337745507492923
15.5335850689154	0.878987699099404
26.1593750491522	1.32666327039283
17.7946955515898	0.787391389587057
7.7976765286168	0.714604842768472
35.8428795853065	-0.329860310353711
10.8363266752726	0.117963607057916
18.5038091420453	0.458411310176798
1.79039246718381	1.49999970381217
17.0345646543871	0.846679880126865
6.25038373163096	0.335043922576562
28.0752132149931	1.49999999996844
8.98591036944362	1.4993236467691
49.9999999999444	0.908305525502868
0.188308440807861	-0.0311694773949977
13.0258369909912	-0.226365350920059
34.038628331546	0.141754798956216
49.9999999999386	0.952215002593414
38.960646669865	-0.57625471940612
44.8776025977104	0.886931496309871
7.24063973425638	0.888351337238936
36.7559944169219	0.808177248108168
40.126887661437	-0.0798217382123233
49.9999999986331	1.49999999361832
29.4776736954053	1.49999999999989
12.6488333427556	-0.186640433495557
27.2330620489755	0.273900159128466
41.07263243242	-0.0321403946048695
49.9999999999444	0.127116890449832
49.9999999999437	0.499078361759747
49.9999999968725	-0.297828146630358
12.5960366771987	0.24142837880264
16.6182477317916	0.0163004240849094
35.1024231713261	0.445725539056287
14.5049898707585	1.49999028050753
28.8778760919483	0.328071860932539
49.9999999999241	0.922350558405872
12.6582611960839	0.815552367337644
2.03839073680719	1.33939899919388
0.0976562500000113	-0.505608940255181
15.7613923735499	0.949226889116346
7.43482717026046	1.14415126105384
3.09099441672075	0.496566161161265
49.9999999999432	0.807347182179703
13.4598657329213	0.605230169071
34.1261339079503	0.0544429577612115
3.43397242265413	1.49999999999998
9.45659451044607	1.49999979365329
30.3518381128136	0.145527326175033
32.0949944464852	-0.342455117291214
9.04846452864925	1.4999162153308
49.9999999999444	-0.0434790241939394
2.28907310099719	0.230116195672756
8.1229370070768	0.692286340429568
43.6529159639095	-0.185432824508969
6.78674079321448	-0.0803176445574932
26.1950781320527	0.686452024457867
49.9999999999443	0.424028834518603
27.8173727669384	1.36650360359707
6.96828080354117	0.161902775831917
13.1936946522464	0.608713999787963
25.3264241169096	1.11877783874266
29.9710417346902	-0.0804282898246637
20.9709727017788	0.882190281596242
31.2762192040029	-0.976464842308905
19.3349582708212	0.835859613548092
48.9829670982865	0.263011862028683
6.70892670426485	1.4999999167578
13.6763382838361	0.602001511696968
40.865835483955	-0.324066152147924
3.46460669384105	1.39267149298926
17.5050354210933	0.102046160811874
10.5861256759381	0.113206853516684
32.347299453959	0.73600092997039
49.9999999999388	-1.49999999999998
30.029982331343	1.17174932554651
7.21401394165228	0.0401057405019324
14.3678129418096	1.06164274498755
49.9995632870992	0.85326752234774
40.1511542007659	-1.26397772753892
6.74019401219096	0.863359944370674
3.15946442646745	0.684271767137518
9.27219609370374	0.256878314262145
32.3353385412067	-0.271922156940995
31.9278928692687	-0.892941160540732
23.601522959611	0.885244052832529
49.9999999999274	1.499999995052
10.1325917042433	1.49999972607974
38.928998150205	-0.0872960203989536
27.8489845046083	0.86676540398576
44.4314658897423	1.32081924229871
10.7705100019251	0.513892737817625
15.1927434384811	0.636606324133575
3.36052969368125	1.49999999889439
7.22720423263407	1.49999999681617
26.7710256378541	-0.357806737435204
0.232041632870275	1.49999999999998
3.79729553923438	-0.0591287863796632
3.23531845730374	1.22619221331775
4.50558278683318	0.887721348406106
3.17810823539756	1.07666847650462
14.3566267573793	1.4999999953769
20.5911788533992	0.760069640541265
4.39682692812585	-0.0833272320730155
8.28894987561375	0.614798510132973
10.4268949128883	0.326708761874271
49.9999999999442	0.957993704525716
8.75043438650144	1.49999999974512
3.98976189411786	0.48250597292626
5.74675638136594	1.49999999999967
15.7510171141082	1.49999999999998
49.9999999999444	-0.260643512483706
8.46852593659317	1.49999911026191
44.3857581406238	-1.49999999999998
13.4862054573596	-0.292232317007171
27.0155717209964	0.926980073526407
10.0997631708241	0.279056356743505
25.8048127822966	0.354004668777057
1.56250044218312	1.12585178547503
29.8531759626352	-0.620402048325395
49.9999999999441	0.267820593107593
31.1866002414214	-0.392782857318152
37.2565747291287	-1.04171357400351
9.28177873507124	1.27876902770343
47.2336431796545	-0.00748948827325198
9.3324500590508	1.160978537653
49.9999999999444	1.49999999264031
2.61813892292012	0.0868197321389608
26.0665356985301	-0.199083782997475
2.69026059165362	0.769232339242868
49.9642980470413	0.339486939835615
32.2712246151588	0.823138096055472
19.4775662414973	0.706059993561379
7.4504710381158	0.799655995912186
4.4310154755177	0.832189524457695
25.6213252677047	-0.727155410989872
40.5742114218144	-1.49884530088928
30.8000372193623	1.49999988829355
2.19585466109036	0.923054112938036
12.8736723201085	1.49916307544348
5.61335875371544	-0.432236679810479
49.6492952012836	-0.448105746672354
3.2913352498764	-0.0245016813941232
16.1507606151541	1.49995578700428
29.3897022978545	0.096785190640094
1.9270438664509	-0.0821044401057374
12.9775723042342	0.687105079559755
49.9999999999444	0.647441497850282
9.18063975802765	0.597252637651524
5.08131310359895	1.49999922281108
28.557744318395	1.49999999966949
21.788891923011	1.14460558146772
14.7778520343338	1.49999999999998
27.5661825995508	1.09469648071036
14.9489507062872	-0.373404490210115
49.9999999999372	0.658016705865423
49.9999999999407	0.953408821389922
10.0941169174454	0.275470529389999
6.17229879019801	-0.189830727613861
19.4145918147678	0.569626107344706
3.07612251588058	0.29871311358236
3.37281764447884	0.368195709767524
35.511550169393	1.15381326802092
18.547714354062	1.49999985258855
32.331488910838	-0.215888231790216
3.0603602194636	0.602718359065629
31.8986898505317	1.03157991218233
17.2547313286647	1.43328175076857
37.0461413752982	-0.903911522886024
28.8980406532879	0.855283857010931
16.5280544951391	-0.565519446317486
2.81610653414441	0.314781436630098
3.75067981126714	1.49999998091941
3.64495943684515	0.692625502254103
4.06638273698944	0.0801139951425177
3.62778641822705	0.42581622840388
4.68010376261054	0.520994912144752
2.34273218564847	1.15022790646112
2.39929684497434	1.49998883388979
0.196576426887677	-0.771942379579256
1.677060843086	-0.213966713353236
6.56002569576599	-1.49999488795274
9.54368484475456	1.49999995082044
2.57257710362085	0.528278285940895
1.77356071647363	1.49999999999998
6.95906597072345	-0.712837438012881
1.08593076747549	1.49999999993681
6.8942225452841	0.073449738854584
2.11868604675187	0.768415901675791
25.5709792537264	-0.296319638199716
9.56534368810464	-0.0479853470922606
3.621714636348	1.23756403351826
4.45953659106928	-0.323428823443054
5.4932777349154	1.18194295016233
5.85501080867264	-0.191419400745175
0.470885771972914	0.0300511950748077
0.414195554529888	1.49991437369992
1.69554136518661	0.829070588525602
2.15556024003442	0.807695121266404
4.33421102907548	-0.107747954975006
5.2992335741113	0.658185447762141
1.65368308723846	-0.250682172733706
8.02744985663752	1.17680895562239
4.26685719089176	-0.370365883400972
11.013980895515	-1.49999999999998
2.63969122817283	0.538942327893628
6.82572148639654	-0.546829779998897
1.76992182632443	1.49999987605763
15.1958076344636	1.4999959277886
0.196717014439317	-0.490640235546255
0.661890689229787	0.0777526862408951
1.58603844003484	0.538977327277466
5.66110761303808	-1.06251490053952
7.11111594073533	-1.05099451589002
3.22904656604312	1.49999999999998
0.192667617139804	-0.851233289053145
17.2000388019342	0.481204162052892
6.43365982703163	-0.326840235803024
14.5195984816302	-0.0261421033444851
26.5604700542015	1.35083692665825
5.34076600561718	-0.144155790184187
0.458565644200298	-0.14419338090737
4.31375088155565	-0.442996658587036
6.61348486394007	-0.230710498284725
1.84077806102708	0.279077851632479
17.3211377122221	-0.409377373617024
6.45426196081675	-0.282728516636457
10.7102793418614	0.247784929187499
18.55230577633	-0.129839295270024
13.5784881836968	0.310731134957579
2.86605760752419	0.874053785231142
0.21578012039759	-0.741745748987508
6.20129067380901	0.680874310598253
16.0104645612786	1.21261189069713
7.81429575100047	1.12362781309399
17.6013597030496	1.49999949396421
15.1091536716234	0.146666564137632
14.590544004332	-0.916958821843353
15.6736064185409	0.333072092204677
0.35995431177194	0.480417431656003
4.3817826797675	1.39239127943591
1.27135612063036	0.275791918011894
11.0548061825115	-1.09935083490385
27.6206549381254	1.49999999870979
8.85243047529669	-0.457780170776476
13.8574184231537	-0.326479349092772
3.69761268019497	-0.378306630606063
11.0889542116196	0.481022589790217
5.55549570852825	-0.0894330360677084
1.52451651343618	0.081412393193521
13.3558865833085	0.668325045079719
13.5112593411836	1.09573659703
26.9359116067102	0.0788036894487525
20.2154322162748	-0.023529315308915
11.6633297634498	0.326344902379603
47.1439039909918	-0.374262217993192
49.9999999999243	0.338440010182635
6.32131935261188	-0.0500837343960321
12.6823347929836	0.00411298823150721
4.76723745366854	-0.140240337724301
5.27757568009994	-0.579509878669249
11.5360605105653	-0.616484811091309
11.090711690892	1.25360019934319
1.96087692296818	1.47387857829599
3.19996989729019	1.01436677544264
6.94414014996725	-0.0793291478420074
5.05125835374852	1.48493608948022
4.01063630861856	-0.123341830061388
2.53063454570156	0.869083169609416
12.0150111580889	0.981236666547523
2.95404061571811	-1.49999999237167
20.9456271250217	0.526702937518249
11.1525121170655	1.49999999896899
5.5389504623468	0.407753908913096
19.5002767015278	1.32668651169989
5.77960124699275	-0.281801802028805
14.246754944458	-0.372419676423951
1.71215638072753	1.03754592732876
3.04641570736848	0.444385838886617
5.04268627504241	-0.633444067891452
49.9999999999039	0.9286423573406
13.2371902670489	0.746354068642396
14.6164968857443	0.303566447727719
13.7847589784918	-0.0364006424632735
29.4732537994055	0.347504606296643
2.5162921755597	0.0250587967478969
0.513983283405712	1.49999999990654
6.37741720710814	1.13131214866814
14.9503915925514	0.772358259306151
20.3749471895124	0.321201073530148
6.88308422401941	-0.445590533838331
30.9547565160915	0.886854430954713
45.7014488112705	-0.341678967384814
13.3448554140692	0.910741790281267
2.8175456634655	1.21990328012085
11.917902206691	0.965761024190997
1.92342514570151	0.694910697324896
7.37783080372004	-0.40038465917983
2.62708495773329	0.318481722342856
1.14997088873976	0.0545722554202134
1.63828684444094	0.981801485288478
35.3736336252901	0.700642126150993
2.92967165176358	0.883391310434106
4.24419074905213	-0.543447330430042
1.99609935882117	1.32195402342778
1.47739729477196	0.59090107218973
12.3950225648945	1.4471947477319
3.58317510292355	0.296321984817826
0.0976562503184109	1.49999999941387
5.45492644647058	-0.700969175101219
5.09633566278921	-1.13332995817812
12.5063464555749	0.239489165583725
7.20089801926386	-1.03117090162598
13.437862709646	0.289172299392435
17.4884581675531	0.684143534325333
2.40813010680263	1.16865491050915
3.70103296688975	-0.969885379208663
22.4266076989201	1.49999997443407
7.175204891607	-0.182250870395057
12.7607976889963	-0.649771679408543
2.18471195950795	0.845144476682628
4.00273254565787	-0.201195221699368
12.9721361533152	-0.00125879997566292
0.156097482602865	-0.242050035024532
2.69259676909572	0.254605208249567
3.39119099321872	0.26283641173438
3.46453014074596	0.494939237123381
5.661375930731	-0.0720505074832835
3.80710688642661	0.251915427206688
1.56249999999839	-1.08029675892813
15.2331094200503	-1.49999999999998
2.5217911484833	-1.06648725478081
4.07246282688858	0.530486883228262
10.7490560958241	-0.337057340595885
3.12886323694368	0.419543792744063
7.97697186926482	0.620087683105108
2.49951779669657	0.504855234637514
10.8444529216819	0.524602859868162
1.73448576901671	1.08080373021458
0.607748775686159	-0.609595848049798
0.328639587125301	0.476518747350194
3.09551457337946	0.762812095885408
7.72426701048247	0.649868302166342
9.5174833794369	0.134053023162976
2.8086929758403	0.618068235648845
1.84190174421698	0.540825567374464
3.43842562461262	-0.361533705588772
4.1800922571762	0.636684362579025
3.98750269680996	0.186313920484434
1.56249999999833	-1.49999980725438
3.11487035415161	0.816211723471006
12.2943688868519	0.380136901023067
3.43603238569805	0.405617434544862
0.789869963018282	1.49999864654766
2.21410240242327	-1.20133728198749
3.22993321819323	0.41808489992908
13.3568596588255	1.49998896190724
12.6586322441093	0.000692388389337488
14.644985414424	-0.0394670527299849
5.56528716436281	-0.263064948835524
10.9507904671035	0.575810921873432
20.6758116068369	0.738776250248268
8.43872404180674	0.56937699979887
7.02589859114783	0.0551091728914522
11.6895247214487	1.33481382126394
32.6664638723768	1.34737153537884
34.1362477609534	-0.600080099386444
3.34927864743386	0.587180713428381
1.38876589799109	1.49999999980415
32.6060311307477	0.766903220016968
3.44787669102176	0.529956253758272
10.6401123560997	0.139473788426851
24.2709210630865	0.592657337482716
0.597461191846969	-0.928832340416367
7.62878027282368	0.627027481910538
1.88528103395214	0.137802886497152
0.0976562500000112	1.49908719875654
0.0976562500000116	1.29150706352435
3.46854674816938	0.351894073692157
22.7485496130799	0.190136279066305
0.09781490992417	1.48579811305159
1.67350102581309	-1.49999999978359
2.83713112810319	1.49999999809031
5.47035240775887	-0.498001317642612
8.29938714921719	-0.0597345200921138
4.69151878130739	-0.683039435508657
10.4087557675382	-0.0853430163305699
14.8352389211985	1.49999812055898
1.70549363102782	1.49998278010237
5.35628126809325	0.339362599474317
4.44396334535155	0.198078255127548
17.4919574360985	-0.670509152386541
20.6322083016808	-0.0679088234095498
8.14049370825735	1.49999999997804
8.67656612877703	0.459398613589363
5.75105137618766	0.130145093756343
1.21249160135661	-0.628950449545777
16.212490478896	0.205084837078889
19.3632978318769	1.4999999560949
10.9649785326011	0.246754497471874
21.8922430717291	1.43469926452291
0.793809635502019	1.48398250457326
5.00443458392897	1.49999999936512
3.42667853317396	0.324820273376861
27.1861392118921	1.23466515550373
17.5716474131341	1.49999999999998
6.41235109305664	0.0842307343162257
1.76138382191826	1.28095223694998
17.7356087734587	0.435222965538115
5.91699427100171	-0.0799710585723455
4.484002689384	0.337081118955719
24.9770643411943	1.49999994344213
7.87889389903695	-0.0114968486275104
9.6442403100175	1.31009746750392
28.2525232177482	0.294797669330303
0.622939682306559	0.422548436521117
2.41256992268686	0.87833253045786
0.188629127689422	1.49999999999998
14.2805014559771	1.49999609381524
0.0976562500553907	0.59424232057672
5.36266420397366	0.392588240519895
38.8803737153563	1.49995164538068
0.468901923400171	0.756932358262463
11.010012711209	1.11922498932783
9.06718737854785	0.495980147724689
5.46327835258325	0.0747070823147549
14.666374425714	0.803802889512723
8.49715943052114	0.751417193689851
3.28768341397644	-0.590182755196504
8.9908925736245	0.90831195492817
3.50479970999047	0.469868579188865
2.58551389933906	0.596205805618976
11.2037755570687	0.987639715254224
16.173993983346	0.427903514971246
7.12502460130225	1.49999997880431
13.6467753455356	0.974477060812568
7.9044605135644	1.18986861063967
1.78643078600727	1.24927417456347
17.7803061614598	0.750426495721203
3.04991944577841	0.60733178105988
4.88353018205767	-0.514488917101596
3.97985724635686	0.445713489320708
19.3846364410696	0.238732178624122
3.80199974451327	0.586948063585436
8.96225759389137	0.130210755460088
0.285280118772077	1.07426213723479
12.1557878250984	-0.0304486560394878
8.72405066491635	0.0625729516414179
17.3591656041862	0.755847229509338
1.17528492525008	-0.509391207297475
10.6378054856892	0.658765487420493
12.8326242377616	1.49999999986075
1.48612528785665	1.44977924703046
7.84149750099605	0.425384596606603
7.17609281072486	0.558175701037356
11.9120780442115	-0.042427519841753
21.8028148380128	0.573061253749322
8.65149351159195	-0.267076591484021
4.78251152685758	0.0637344361644183
13.1425322576773	0.242923462731803
4.97878730291063	0.577071685778196
41.4009085747537	1.4205456724395
17.1385072149119	0.951773160598652
10.905064841915	-0.283936586927766
1.62414583934277	1.49999999996764
2.26751527764945	1.49999999999966
1.2086843826865	1.49999988830977
13.4460851813759	0.750686437370266
10.2926448180762	0.877897499424571
5.48946884651329	0.626250828170909
1.14648507440596	1.49999999999998
1.27268433478314	1.49999998667345
7.2332935231538	-0.00505029140322458
0.661551873935081	-0.724292834388204
0.755478615443963	-0.521930486559531
7.51185589270452	-0.972588164090424
11.6327416844631	0.19489651805496
49.9999999999444	0.801199137364721
49.9999999999444	-0.130372899034132
32.8100552106887	0.860980157167445
41.0970567040376	-0.612530250601799
10.2416203003756	0.737450540739548
24.1878471561396	0.0940954914682408
48.1190084340949	-0.478779402804082
12.2436072653449	-0.344174353380814
6.4924881816894	1.49999999997117
49.999999999943	1.07702801912176
18.5339750785338	1.49999999760929
41.4533798710142	1.49999977363742
49.9999999999427	-0.914033208973571
49.9994816277548	-0.401720272080026
7.09113518012455	0.155172190311563
8.44947456937998	0.904509719002707
12.7585394386442	0.769556605032363
18.0362403010872	1.49999999904842
40.1710635741791	1.49999998916764
26.5751115755464	1.31380482427361
25.7709006569343	0.0299091180216053
12.4032011902989	-0.0802905625435673
10.8423945921672	1.4999986765766
14.3663092206633	1.49999773385158
3.837182544833	1.49152782347547
13.182187252808	0.965355031469234
6.14880848056228	1.30670690033474
4.10133966034142	0.720295223488242
49.9999999999443	-1.33411396626071
49.9999999999443	1.31937565369097
28.4505777267358	1.49999999998898
22.2911956559343	1.49999999995051
5.10713902477916	1.02845778120512
28.9628838561461	0.184758647342716
38.9826477334215	0.630736267566343
49.9999999999444	-0.325221410384904
47.6331690300277	-1.49999999999998
43.2415394365885	-0.623673031591136
16.5343602971083	0.79423160481515
14.290581639169	-0.564947888163691
43.3969885625877	1.49999975275181
25.8766639641017	0.340498460042881
49.9999999924194	1.43820976287006
7.87034889999735	1.16682878697909
11.4516989327792	1.49999999323645
16.5257917644238	1.49999999904283
3.9951587813343	0.931125326055716
6.78111564767777	1.4999999939683
49.9999999999442	1.38690434407379
29.4414842028607	1.49999999999998
19.4193929483866	1.49999999893954
8.88193574479711	-0.0842313410697743
1.45741217176767	-1.49999999999942
18.007976789048	-0.205479504923048
19.9134432847466	1.1987145140339
9.04175188646507	0.144830634426337
3.52162207430946	-0.268853150705308
3.74625171930899	1.338301921386
2.32740486240015	1.49999999997374
6.45945029107256	1.06527032557397
11.3815287385784	0.897236447039396
20.5970366328554	0.0170115855824237
10.2044382664159	0.986240861375285
49.9999968314991	1.00988149732001
15.3903391117285	1.49999999999998
39.3002090964644	0.768938945316593
23.8264369305845	1.00143093251974
3.02315618977389	0.606286899724134
24.4788055489603	1.49999999999996
23.4718995656805	0.979735090145067
11.4657811167941	0.285361808934137
10.7564394804347	-0.288743770475968
1.32539910039492	-0.502949933037857
9.33672583437322	1.07983872940225
3.18777945411336	0.497722875816653
1.25935162054909	0.170308054778514
24.260060825934	-0.541862920231812
5.74578978433997	-0.215315726352191
3.28549019145824	0.197841798699994
4.2771057817741	-0.799095774211932
7.02633959660011	0.298676765765219
19.9525741008632	0.118392469987707
9.93490763035293	1.49999999649505
20.2739806593603	1.49999999942735
3.8220845182565	-0.847475849828561
5.69387695873928	-0.379618884385618
0.53353062280752	0.998956247263852
4.21129320316067	-0.178340892295325
5.15212308755657	0.786911677455186
7.51565240414469	0.567953861661586
27.0406649406546	-0.297983073968323
4.21985348993085	1.09456240572151
5.59222664941007	0.498884067261609
8.44847610943267	0.776856105823978
3.75991116251961	-0.586058191294692
12.2716456689747	0.981733767809294
6.8192627598825	0.0631103534030186
2.67000051165841	0.0997955789579856
6.89706982204278	0.524635607127524
3.4773528047782	0.14321145839419
4.15874397334068	-0.158229134185156
2.99501065782628	0.788544563003928
4.56213285272136	0.810260755921762
7.72944754426232	1.49999999998247
5.14106731258466	-0.194902575787069
2.8318363845847	0.778607776465558
0.410221538436213	0.911636828892976
49.9999999999438	0.0495425806201903
3.03850081409909	0.645933609950124
8.21023200837539	-0.0867544664937631
4.19958361113792	0.0925788155341787
1.56180590208507	1.46960071715244
2.95850932128452	0.467495819216525
13.4890603437227	1.49804377017631
2.11485306069452	-0.111259707914045
2.45507147460211	0.261845441658991
3.47362257744859	0.250820547972675
5.89247282957029	-0.0289508063350396
14.8494832504867	0.256223518148418
4.27798601749668	0.69417572272642
4.9395127454501	0.337346896064969
8.45375883836413	1.49999999999219
10.9913811840206	0.607440075845612
0.397549646437542	0.387626768564995
1.00067920466752	-0.0646401550409244
4.08410412051719	0.0115476629700822
0.929341849603209	0.829466728626422
8.72394778601403	0.469124345863381
4.29739581089997	-0.311198467557696
2.8244707144624	0.0308277686068763
12.5258682430301	1.49999999901342
17.3858041494626	1.14858490316949
1.34508621732484	1.09478598984606
5.46814174808759	0.452540002878946
17.5331576370099	0.515772933448681
4.88313248176573	0.730781422492416
10.9911588843539	1.49999999860357
6.3930230146161	1.49999999999955
15.9805444519091	0.333431177908679
5.22199538175643	-0.2616718284057
28.9988202959954	1.15258364037739
42.6956339004421	1.49990067744045
5.06815606188775	-0.0734043367484365
5.89075674176291	0.507924909004366
16.0349902170105	-0.200913419820905
9.9965715311296	0.138886658422019
9.46393553097281	0.146745883163641
2.068738534539	1.17294366806071
3.47248485577821	-0.0280637490995789
49.9999999999417	1.49999068296271
12.3544903423542	1.26201359328921
1.43443758659176	1.29833282469247
10.2939270699779	1.35185480845173
4.91797748895421	-0.274119083966636
2.25068340381418	0.443299567715361
5.30196145074947	0.536348846402509
1.56249999999837	-0.60615166359096
6.38721140112926	0.928810761400991
6.7385008530289	0.17960906275973
4.91976344819216	0.300065322230073
4.42484876349472	-0.182068960663417
3.07209709625903	1.37283956137865
11.2934757904966	1.49998729837758
21.0726772249286	1.31740251773493
7.44831132327957	0.435972160893171
19.6071371807573	1.49999999991949
2.4047776255925	0.641808333167109
13.3609042436321	0.495699157447622
38.4218653730144	1.03981065966385
8.79764893645771	1.13800534995925
21.5887973761045	1.49999927182822
22.4434027039808	1.49999999998217
0.565180701082549	-0.464075596720024
1.42274020537535	1.49999998878469
2.32019407935418	0.370164415040934
9.22539578320267	0.619720442950605
0.973470359453885	1.49999999999973
2.69853071982055	0.992352965751334
7.2850404131654	1.27448533219703
8.37092282241113	-0.739419428426034
49.9999999999435	0.0515888271533249
33.7004663934562	-0.154372042831378
3.25556186119223	0.462624865613691
3.88516417690722	0.736870094222959
3.09848835203888	-0.506380806733391
11.9276406705328	1.49999999962108
2.09899460382046	-0.307275767907275
8.88564985078262	0.00416563130429922
1.71489876842153	0.752297849723102
4.4002937340314	0.608927738965765
16.3814809276286	-0.154459531620451
16.9954299885785	0.986699786723252
49.9999999999443	1.4999999934881
1.35964145730978	0.969503086277036
9.16454987636325	1.49999992064625
10.0267285089665	0.817445851095319
3.46650223700541	1.49999999519135
49.5817467656942	0.00269650057006214
11.3430077818584	1.41193269698491
12.032254671458	0.698873540245004
8.08363976195343	-0.607285277067892
30.6729626999583	1.22227042960294
8.59052947547614	1.4999999999857
1.71932289289942	1.28562152150481
24.7091215000696	1.24875420217823
1.87787970674371	1.29128856372365
49.9997658456571	1.49999999999998
1.36122646391647	1.07580119815762
6.2267203317571	1.49999999999998
24.5090696856451	0.759117529965318
5.19710540787221	1.49999999999912
1.22776999577578	1.49999999811627
9.55722173529435	1.49999999999998
1.21393418447189	1.35408154242629
1.23579565473225	1.49999995992299
1.5743249093313	1.35002614817405
49.9999999999443	0.182338229208929
0.906068096295054	1.49999999999546
4.75485472077321	1.49999999999998
49.9999986411116	1.49999999999998
2.08774307262801	0.676419427154976
33.994793124201	1.49999966416104
23.6291944171038	-0.176023152056022
3.22193413409474	0.774913223131449
25.3533808988098	1.4999999983693
26.2588703293706	0.568075283137421
25.0151495889855	1.49999998775025
15.7657651774984	0.429888365523851
18.4634066792862	-0.248511140387389
10.7808897723476	-1.44474944948396
7.78899044762117	0.573445366519689
19.4871023215796	1.49999999775877
31.508706294428	-0.282547940633435
2.19143542800898	0.607962274083048
11.9819504358749	0.311805242066578
6.22883603272808	0.220766313317904
49.9999999999444	1.49999999999998
16.515600936447	1.39650041071595
1.14659369393191	1.49999994605468
49.9999999994233	1.19822656433651
6.04930037364959	1.49999984465452
1.42962361757592	0.601862913283542
15.2027424709374	0.464172942011066
1.80440653415338	0.294688869018054
22.373908965495	-0.603749937124596
0.152267053401944	0.307528342386583
1.86531865718075	0.901309066222255
0.923616866093665	1.44723090102274
8.44395853144735	-0.951666194826879
0.619105946702524	-0.214484082733347
23.4961731763356	-0.311899678899734
7.88870832240517	0.153854908066886
4.48644827880744	1.49999999921946
1.03855975563137	1.12508897083043
3.09541733648564	1.49999988011317
8.08128205553353	-0.108898150090359
3.76552081151586	0.634449308415915
1.82910154381451	0.332971790916547
45.1125909139937	1.09930944956053
1.49755856526747	1.23443103048362
1.70592865401518	-0.139289702176805
0.847010553366608	0.122500610578915
2.10138233371741	0.965342896636554
22.4176896809272	1.49999999956829
8.39749681379498	0.0100851262761751
1.36992766663528	1.49999999752869
26.659835765358	-0.855582933910644
1.3810184536721	0.744240074619341
17.3827359874254	0.097852656253403
0.215441958537374	0.910317136883325
9.38452098164694	-0.00662246236268329
1.65846977500704	1.38966403747073
5.33450115827482	-0.0150792382607375
49.9999999999215	1.49992009195293
1.20921311703945	0.6902642053511
1.05128758395374	1.49999999999997
6.64931535646365	1.49999999999991
1.54591748000209	-0.520970539621776
0.783853965323599	-0.480218347129331
1.10877940978318	1.05032677155005
4.36565085146907	1.49999999999988
19.3706814276038	1.49999999999863
0.630943702268044	1.49999999997307
8.6881548350148	0.764075424667677
0.482763802811416	0.543317036607629
3.43168499841593	1.49999999999998
0.353595827666723	1.49999999947281
1.96973496025802	1.44059654611541
2.23494300876445	0.212891658344887
2.27991728600052	0.837503208405163
19.0817440981933	-0.423567504404847
21.1592076487559	0.210192438804051
2.25629812174315	0.890178890587263
1.4143630287663	0.773425955972361
2.09774903664755	1.04511324278775
8.71978420919216	0.606050463438688
2.48743906016641	0.690262838293448
22.0525364014876	1.49999997812051
8.5723483895229	0.465727891513236
31.2360640137197	1.49999999998193
15.7425125925655	1.49999999999998
0.212196530963847	0.504283111469438
25.9544479001253	0.446394837483533
0.317501013142083	-1.26716798237354
0.320296934549138	0.458944100435102
25.2829356662265	1.49999999991373
30.1559202329115	-0.508995452689978
15.5047644728107	0.660660887261877
0.341929359933558	-1.10448237629896
2.34489886660685	1.49359126855342
1.93229470653593	0.8274722546135
2.51911317169094	1.49999999999776
2.87230081048216	0.87052724541435
9.41880895872085	1.26564753846821
14.9781461749898	-0.121846029136977
0.0976562500000112	1.49999999999998
8.71223536023955	0.704114870878096
12.2065608283018	1.15917340280682
0.109036643078211	-1.49999996485855
19.4104783998566	1.49999999932684
12.7025976758229	1.49999999930544
5.89796498135371	-0.193042458403192
0.189253414310422	1.49999999972392
0.921851890502828	0.913197577918051
3.3585265193206	0.678964342798528
10.1460150317496	1.49999460280614
1.66138036950485	1.19453639217991
1.51155640429769	1.34135674402912
9.38478444640664	0.715428408810026
6.27973562042732	1.49999991943102
6.0769218712538	1.49999999986562
14.5754479341152	1.49999996202054
0.791626134206214	0.415618045207086
1.421822674061	1.49999999996939
3.5530025830298	-0.771412009764526
1.20333855414129	0.955416561380939
14.3456371339308	1.49999999947594
11.1362494576508	1.4999995255433
0.721553934233917	-1.49999978474329
14.9980280737058	1.49999900713517
2.13772778610906	0.591690328433023
8.91596730752323	0.573168537601832
22.1881675600308	-0.0894733429225291
21.8485487809796	1.48690504795065
0.535653040579449	1.49999996332635
1.32455068670399	1.24428011463194
11.6493574791595	1.40522778033515
15.0463668898779	1.2834555764001
18.6296606097981	1.49999762075533
17.256987160859	1.49999983382296
13.3547708882483	0.187201076924579
25.2864184364286	1.49999994347416
0.709069357789845	0.0437826258767929
4.32205195301721	-0.199741788859818
25.4610603276801	-1.42450903191327
2.55189888283135	1.49999413733082
8.49478603645872	1.34492261060085
21.6308681021491	0.747633846667101
10.0759772882984	0.486254310866866
0.773222233526374	0.386245935509991
5.73680196466421	1.49733971196688
1.20789283251846	0.997191240256278
5.59598374852194	1.49999999999993
2.0087179840659	0.578900210748116
8.57007398225165	0.544030246831976
1.50504051162448	0.943863188134656
2.288600549013	0.535814733789341
2.43832531615463	0.232562415268122
1.91700847414889	0.0379347890761518
7.56993777487388	1.49999999938367
3.28336267835541	0.056758432609603
0.357388547931318	1.23308942772921
1.88514339437414	0.0359093818849054
2.24255568521409	0.788790011611154
0.317295004711485	1.49999680835403
0.324719264888417	0.894856693665431
0.426808840342776	0.511991825254638
2.52149634119952	0.478023444957924
0.338802799286	1.35180488627043
9.52876583023403	0.203767837302917
14.2827562988542	0.895269604220043
5.45994570785295	-0.108434207698541
10.8934829938347	0.0619968596855597
8.03131984417097	0.29434200600194
8.74753524501267	0.242887578915811
13.8701261188933	0.438596942245776
16.3720919015984	-0.209935686708268
6.44507130752038	0.571266546158554
7.15387061024366	1.49999999999998
0.743323520892957	1.49999999983124
7.77341199489037	0.408743157316819
11.1399655712304	-0.0358141578596831
13.6904930014905	0.20879733083349
13.4876023361594	0.956703818142753
9.4319107380567	0.230840389499112
14.6480195132459	0.0635202198426133
1.66198477990635	1.01865516751618
8.74011889575513	0.391781608446653
14.2085412069775	0.132253672837204
0.180498481616709	0.472867339370068
0.122412340884215	0.019288381761338
49.9999999999442	1.49999999995583
20.4985030410877	-0.874165131611533
10.4146686893739	0.808524608622213
14.0495050871659	0.89222286327016
15.6258217894498	-0.659626543818416
2.12244357374238	0.142699491348358
49.9999999999441	0.561105419998557
13.152501844993	0.433880190177084
9.03702483427395	1.03205196565997
5.78682895077607	0.689103480987491
0.113104128096939	-0.22493533570104
12.339660017801	-0.00953126594801874
14.4262399105005	0.346321323545716
