# Supplementary material for: Diversity of spatiotemporal coding reveals specialized visual processing streams in the mouse cortex
Source: Nat Commun. 2022 Jun 6;13:3249. doi: 10.1038/s41467-022-29656-z (PMC9170684; doi:10.1038/s41467-022-29656-z)
Supplement: Supplementary file 7 — Source Data [file 41467_2022_29656_MOESM7_ESM.zip › source data/Figure7C_C7.txt]

speedIdx
1.35918994490535
1.3866213651328
-0.993235210677418
0.546120857761445
0.713510016636052
0.432545842535226
0.656849386384841
0.941529425649169
0.963791599166321
0.687425525549481
0.263739808114858
-1.49999999998398
0.250526643905439
0.097807650414913
-0.575137097884673
0.625612614919193
0.268846359744654
1.49974314335346
1.49997829841318
1.49999843819508
-0.190577173149385
0.458270467343152
1.29053764423528
0.36021370152386
0.376203489132098
-0.643256581638504
0.226477475962585
1.094372696901
-0.477781835419944
1.49999999999998
0.175645777754546
1.11859760897793
1.49999999999998
0.204741771838999
0.293237253452473
-0.523171722077818
-0.858563830044723
-0.319498620607573
1.2107509479146
0.232968771782985
0.388085886069124
1.39400800675319
0.458244195018829
1.16922608234412
-0.456399787043204
1.18764988419855
0.377184697199434
0.810014724138251
1.13246300076291
-1.49998352584905
1.23274914979313
0.122768719632258
0.279623266612298
-0.199728933879546
-0.0311694773949977
-0.114450784770525
0.659047947672716
-0.828825835413139
1.24388467903204
0.878068989270255
1.49999999827848
-1.09001594320356
1.49999999980734
1.02334986590657
-1.06826238975763
0.0227391173987282
0.630258129238859
-0.303919927348924
1.49988795918545
-0.329103476806637
-0.041967851521025
-0.0863464773730656
1.47455458592011
-0.438888160278651
1.49484249167867
-1.16790644475384
-0.0161912761333492
0.37027696081041
0.509831317184773
-1.49999999969786
1.30814265136523
0.70411444346987
-0.305053070932634
-0.784134747903913
-0.00840529701303301
-0.9025785425587
-0.454448976997686
-0.355154168981411
-0.288847411399841
1.29969872424109
1.48414282763817
-0.490640235546255
1.32731910495713
0.577234526249157
0.286117859166813
-1.44575481019193
-1.15132909409645
0.248655236430116
1.44720403545
1.20720567760935
-1.08150760067375
0.23099496442741
1.2570206204159
1.02456421305457
0.764017235632393
1.49999999618084
-1.26996240488413
-1.49999649425005
-1.49999999645539
0.768950633970369
-0.34811338832561
-0.665201465861293
-0.518262713665145
1.49999999916503
1.3534856265143
1.49999999999582
0.600115204539811
-1.49999999999998
-0.237873627704038
0.258061352751953
1.06894260621551
-0.481762363134796
0.43579920046196
0.126527057936597
1.38558789576905
0.603132501194212
1.35508381138407
0.946629044942274
1.07795491837883
0.615104549002023
-0.0770466070136591
0.409947810133821
0.0748014420682961
0.817456231456276
-0.444894616618546
0.966547455111864
-0.0714761663087305
-0.413666562139307
0.375745820102856
0.341635771038851
1.49999999998915
0.265913117635224
-0.200611314185041
1.498639576271
-1.30070344591179
-1.49999949114831
0.424693512987706
1.49999999999998
1.11719609333916
1.49999999923458
1.39928607640966
-1.49999887128841
1.49999999941387
-0.242050035024532
1.29150706352435
0.59424232057672
0.756932358262463
1.07426213723479
0.873100334863006
0.347065166534006
1.49999999999998
0.234000958178567
0.229085300471815
-0.143027156190543
-1.49999995544253
-0.309983364774513
1.44044526681596
0.422532089256037
0.581597468578061
0.452163575800158
0.53780459979137
1.49999212806201
1.19144475536259
1.02449076529722
0.22568296238697
1.21764590532861
1.49999841590851
0.371229825327222
1.49999993564102
1.49999988701833
0.711776349379118
0.116967719335529
1.1980965596748
1.49999998436713
1.49999534200848
-1.49999999891695
1.37237998463993
-1.49999878758456
-0.762289061434741
0.133441629529066
1.49999995158675
1.3070019410881
0.946524523964949
0.273735056878706
-0.0435906149610863
1.49999992678132
1.03710934406987
1.26862654006228
0.312914307249998
-1.49999998463537
1.14443155180643
0.550209670045482
1.49999999838283
0.772867779373154
0.172296794506076
1.49999999988448
0.0440144702392687
1.11835631194417
0.957892216580593
1.49999999927692
-0.556356117924285
0.975963051771603
0.368040422081683
1.19365432516557
0.0167090274527332
1.49999609555731
-1.49999999912812
1.43147742143194
0.458057697519138
0.138011544751676
1.25282756658667
-0.183227285436217
0.690722587484439
0.293621914874157
1.46749707660924
-0.915557465094426
-1.49999999976974
0.307528342386583
1.49999999947281
0.458944100435102
1.49999996332635
-0.512501019062061
0.308453486183748
0.877501678036147
0.541202522763862
0.343875351380767
0.463778289794153
0.355668893545185
1.49999999999998
0.506506233917719
1.49999998624113
0.910535021665127
1.32191225569587
1.49999999999672
0.703998401571669
1.13103471535218
-0.299755352529171
-0.838691107637881
1.49999999999998
1.49999950840192
0.499584510542193
1.49999999999998
-0.312219417438237
1.49999994904368
0.216271332951241
1.49999869646585
1.49999999999998
0.340797264201073
0.0468715927115333
1.49999999614535
1.14530052302415
1.35241317587213
0.505769511934812
0.834904491453359
0.392211638458305
0.325364385217534
1.49999999999998
0.578784909251555
-0.418145990166726
0.662727213862372
0.717385268047667
1.49999999999695
0.940808658746308
0.295718585205567
1.49999999995115
1.49999998035033
0.575346252697593
-0.500660912368633
-1.49999832438354
0.339850388980464
1.49999999970158
0.468908957381522
1.01660224737271
-1.49994071098558
1.48178852874116
0.753144563256438
0.91796376450043
1.01430822266838
0.536768343663025
0.933876434907912
0.99206011491871
1.05158916057845
0.388302320292521
-1.05918853350821
0.451171426290609
0.854168210847122
-0.989148429497998
1.23069106049722
0.0760415621766577
0.135705086947645
1.33918703719594
0.315445267803617
1.49878645671506
-0.581358421953013
1.09643826213553
1.49999999999991
0.440737119434063
-0.119899373055719
-0.388926597390478
-0.171535349356813
0.295749548253864
0.00745977644115796
-0.152199955341197
0.518771309091268
0.574862044094435
1.31290939477138
0.3219100758683
-0.440639998170827
0.672398856661525
-0.22493533570104
0.618808228836528
0.736864488540443
1.290607744776
1.49999549516115
0.91970768450153
0.966233909856679
0.585443467003273
1.4567612096722
-0.686285201270941
0.0812225967252432
0.530366884915231
0.795722144099152
1.49999991190782
0.656803893727107
1.49999986636088
0.00816025195155647
1.49344515114208
-1.23754324404951
1.45851617617746
0.241939224964546
-0.257017376728126
1.4323448265195
0.442322493522554
0.864752358471603
-0.743903346249262
0.77690697090957
0.571560025329936
1.05716381648462
1.08813612236293
0.391168397504634
1.49999999999997
-0.333605019102469
0.693605359582953
1.1007804897808
0.300096447867829
1.13198164884959
0.150908297615334
0.998714462639156
0.711346284074205
-0.458186895327508
0.94382966473864
-1.40874611854807
0.730644676439835
0.88381432811044
0.305777882094223
1.30041521974566
0.742909172702201
1.49999999998331
-0.548276762037365
-0.525547685053496
1.20498934739346
1.49999999962809
1.49999976073555
1.49999999999996
1.48696082604475
1.49999999733316
-0.814852858804127
-0.480960724648848
0.464946557016367
1.49999999768566
1.02772956821992
0.0457704343809173
1.49999999999929
0.0333017719154575
0.338982802534015
0.629959442044217
0.896185782261841
0.109505130333853
1.49999999867242
-1.49999976991237
0.12685726074234
-0.801948243627477
1.21119830889608
0.498877269634947
