# Supplementary material for: Diversity of spatiotemporal coding reveals specialized visual processing streams in the mouse cortex
Source: Nat Commun. 2022 Jun 6;13:3249. doi: 10.1038/s41467-022-29656-z (PMC9170684; doi:10.1038/s41467-022-29656-z)
Supplement: Supplementary file 7 — Source Data [file 41467_2022_29656_MOESM7_ESM.zip › source data/Figure2B_RL.txt]

Amp	Peak SF	SF bandwidth	Peak TF	TF bandwidth	speed ind
0.354979612306353	0.0548818369645692	0.644438569934422	6.5183833823214	1.21526655671383	0.592022031365251
0.201916531913789	0.0200000000000223	2.81742405467058	16	4.53966032304546	1.1654765943405
0.254065268691225	0.129652076250975	1.00907857328809	2.10122660193904	1.97321842779317	0.943895297115034
0.259166826174815	0.305415810486144	1.31263106945187	13.0821297643464	0.500000000021534	1.4999999999274
0.10661409893347	0.0263352577604499	2.14414045187508	15.9999994857175	3.95790898226435	0.574535103811249
0.159519373761971	0.173201206117689	1.5352655420906	0.543680828232156	1.20141266978013	0.941529425649169
0.39684227468182	0.0357227765365598	0.699545877589867	1.76458534189843	0.648407020806015	1.49999999999998
5.16396829771475	0.0917883752539308	0.576450181004749	4.28477314223031	1.41877673788549	0.111636697558191
1.31121411662956	0.0928127696404088	0.60214879589358	4.41299817468237	1.12058022803086	-0.332616770980792
0.702998805258393	0.0306576698805416	0.756424377979441	4.76655290099922	1.33145900168493	-0.265456759258501
0.343044493330668	0.0200000000000265	0.58741550147028	2.77695353879102	0.883879839513259	0.65169740630759
0.330689690141337	0.03451765985989	0.693061813510967	6.63071884569435	0.500000000130728	1.37777055259181
1.77338992004027	0.0402980792477086	0.500000000000034	16	0.500000003810632	0.686031980571694
0.59295004520086	0.0362170683281912	0.574042818374924	7.64717038399943	0.500000000001202	0.456329246277479
1.86365669901848	0.0670814087831248	0.645254911616014	7.18662571196542	1.06595534031695	0.0337018607899303
0.206378995165811	0.0200000000000225	1.70851585797871	1.16944755620108	1.4452795469229	0.472369848160206
0.310873932888	0.0201526570917167	0.967473334166199	15.9999999999829	3.02592909316999	0.0969405780963806
4.78690075673186	0.0234067077318838	0.789635169651593	12.875538442208	2.00206304601649	0.48109339341095
1.12505095260017	0.0200000000000223	0.500000000000074	1.0039457461825	0.500000000060698	-0.812423253620506
0.935228793714324	0.0774577855675986	0.500000000002986	7.61452247635885	0.500000000002477	0.390146267464589
0.169573392480862	0.070897683409838	1.15407399546541	1.12399221431053	1.3628781659073	0.0454127240360175
0.294476800250178	0.0557081873822027	0.640238930701354	4.47736556904931	0.500000000004383	1.49999999964238
1.42489834597703	0.108409069639881	0.700199547554672	3.9672908643557	1.64554222226223	0.356504806340091
0.201399533339987	0.048658871118779	1.49878255601842	2.01276263156551	1.38339172232533	0.473771165033097
1.43961182000196	0.0693821991320039	0.5941365481422	8.32859047437831	1.39119862543528	-0.259907581869022
0.740761632423809	0.0319634992094479	0.794055903991924	9.8683292786522	0.887693908230338	-0.147940399009813
1.59144970628476	0.0370758233396546	0.880513809064499	8.47914119469855	3.27760310769742	1.49999999201756
0.576520277367504	0.0200000071529429	0.613188601777226	11.2340008075103	3.04223635392077	-1.48037865283591
1.63601151274979	0.0626970916470251	0.796714172840524	8.63298860396585	1.67889762817961	0.91132329241631
0.655407304079483	0.0380592658943727	0.79234378165667	9.06379484752383	0.745002185705822	-0.380870133233586
0.287452361124983	0.0806732157793467	0.799707683356783	4.91099123235949	1.23403136925592	-0.0629045636646298
0.40690473951571	0.0402335551087985	0.729868375043704	9.2867361092087	0.852436103882782	-0.293022288475161
0.130672869842097	0.0200000000000256	0.811378589302545	3.23498396149282	1.8707336386517	0.577446293302349
0.390613324199228	0.0750747492694641	0.509176455221359	7.16130681633338	0.500000000027066	0.237638560927496
1.24199049929511	0.0968806150455298	0.500000000000044	4.09629054671059	0.87604928332579	0.00453736453495613
0.490023150561289	0.0336784068692805	0.717516536833776	11.7454420520316	1.78596173993518	1.47652494717184
0.429916133238403	0.10144649904317	0.614912277218012	3.33533203608001	1.50091410461755	0.280489564508557
2.39480058869963	0.0234879420865996	0.762406921191222	12.7289835363678	2.21577015095936	1.49999073643227
2.38206165647415	0.0214003108136023	1.11518005404586	10.5728494591173	1.87134315306704	0.459073641506873
0.22400634215123	0.0682506798157662	0.914191017512422	9.88678805650957	1.71331626074749	-0.670633842200605
0.0989789084846455	0.062281662257128	1.4015530582784	2.83674829306485	2.35033314309174	-0.100293151390705
0.197393783169017	0.104965203447927	0.787561508782175	2.05743995621664	3.43572953606467	-0.111673864508777
0.122484292092373	0.0822192595557644	0.70802055610288	3.59843664808599	2.00067240758458	1.49999168779143
0.230074472997454	0.0733545866661579	0.954900238923843	6.58323862711655	1.3910479212764	-0.235176816230982
0.903324323684869	0.0622053879495189	0.752281694274724	9.91228216181863	1.88528463227482	0.287306321073043
0.104259177410065	0.0270154534669984	1.11994990630558	4.20674501031386	2.50885156135996	0.0348496494285954
0.367327133902391	0.0897402959194731	0.57025896368859	5.31737410324864	0.972863899398719	0.0802684359035548
0.0989421566366544	0.0200000000000239	1.2346394661944	2.45590326858195	1.93871560233815	1.33652038033149
0.100479668296502	0.0355497890624763	1.20722956577061	4.97808999846216	2.10102687630362	-0.356086893274349
0.380072216981994	0.0554391459676283	0.835208514284384	3.88895813714675	2.23053058349281	1.25544288731755
0.206665415242454	0.0440437477745336	1.05539593359272	4.93288788368771	2.20352845315211	1.20137311961037
0.0963393060481125	0.0574995669445231	1.11896870053342	6.33161209277127	1.24784775058903	0.687537883675723
0.106252619813973	0.0466338164452936	1.07412281004616	2.56155708472478	3.75496584809861	1.49999976251771
0.298894424062415	0.0688364147585302	0.500000420858684	4.62430767107708	1.00678448129775	1.49999999999998
0.10043734519096	0.0391818602873683	0.623495573107542	0.500000000000023	1.65745760769519	-1.49824928165185
1.56624019210984	0.0200004134014995	0.566466351728529	2.49405640802517	1.48069889697346	-1.49711200561476
0.312098924666724	0.0419674650903172	1.02279678772104	8.63463014391035	0.943715371933295	0.273175634908508
0.134521861800416	0.0200000000000254	0.634944573780288	3.34144946128638	2.16553863865429	0.834293248417468
0.322023544299819	0.0430576493302144	1.2693728233147	2.85256281775952	2.18552242500216	0.875951495515222
1.49784883920041	0.0311735797314738	0.807980217731731	3.81271809588431	2.99213401806849	1.49999999999448
0.525683827487686	0.0425057139310253	1.28877919171096	2.75426157654246	2.01691232278139	0.918004266697768
0.380982728211132	0.0870490744706128	0.575481348602014	4.48328638933331	1.43583119813242	0.375184547686916
0.031899059278546	0.0200000000000226	1.84063035123094	8.99797131063006	3.82812153435802	0.904207102174515
0.33864682017267	0.0546816300182125	1.13751006346436	2.67650815240169	1.58838830305718	0.809811846764745
0.280530271342487	0.141343731244702	0.526244808778886	4.15178181200745	0.832063906775737	0.855915250086154
0.26269552769568	0.0661319543162915	0.827025686642075	10.1997877911337	1.61680136056245	-0.674818744068749
0.435181940559795	0.0200000000000444	0.500000000873749	1.00647735555522	0.500000000000244	-0.486992493100892
0.792867519974202	0.0875171908712071	0.575987125528286	4.04337747269556	1.29792774306688	0.140634537613528
0.369392791729822	0.0255805975702377	2.16207113936911	0.500000130816703	1.53024149570065	0.600841092180599
0.14733139116696	0.0200000000000222	2.04690424758303	0.697318953065344	2.39240664883431	0.601718293551888
0.591270348348206	0.0371745640897384	2.42934073129525	1.00389540518357	0.988503228841166	0.270034917330712
0.479147680304391	0.161907243195021	0.500000000000022	4.32352974392761	0.500000000000022	0.623649702340402
0.224908377846515	0.104862154879704	1.36652379597814	0.668962255494919	4.69624923360338	-0.917851050277014
0.105093128954345	0.0815893702378928	1.94248877078858	1.21502677499217	1.44382452639816	0.363605126743756
0.502443972745157	0.0200000000000222	0.794147759422875	12.0396031676734	2.05264876835518	0.237674606644028
0.0976776260239602	0.0200000000000222	1.93020909639199	1.87027382032366	1.95700034267012	0.403917103403615
0.229817448108597	0.033709991582682	1.528320150829	0.600492793406186	2.07488884948292	1.37977804927444
0.296839849451619	0.0484965269179661	0.504563118590037	16	0.73764747093534	0.845539360286462
0.127162352119291	0.319999999999972	0.828341713815752	3.33332198709907	0.519380030368716	-0.758063712912139
0.343599544089121	0.0200000000000222	0.712603047436321	1.80466167610047	1.52716644229819	0.932154347122006
0.265334527486074	0.0797008702252718	0.564589924528981	3.46786930803567	0.973461934664358	-1.11948952908614
0.512396571224374	0.319999999999962	0.802112299520435	16	0.500036481732515	-1.00852087288893
0.39247864101699	0.0458345652427748	1.0170416041465	0.500000000000022	1.95880310645146	1.49999941278201
0.207082455301178	0.0366705912597174	0.88532546099489	7.60004212234133	0.852018432133482	0.0630592100173723
0.269713038610309	0.0830578475473521	0.500000000000022	3.99529110203969	0.782527460732069	-0.779370766966472
0.415580412848257	0.0721532038071669	0.580370034391827	8.28458149070717	1.62762573944729	-0.180075677607032
0.167916516171804	0.0819794547994064	0.500000000000022	8.70515678898206	0.579015359971119	-0.681849832132512
0.129473023129514	0.0247722300351395	1.30618461333666	0.891100105325571	1.28372396514471	0.556569376759523
0.418794077298426	0.319999999999961	0.597833200154656	2.00123177714715	0.704417143150251	0.752388560551045
0.113865075592059	0.0426537105496267	0.553909428928382	12.4324841421565	0.634741509973612	0.46563201242593
1.06638774872668	0.0200000000000223	0.500000000000071	1.31275361690826	1.06583915336881	-1.49999995972222
0.183968171705218	0.0845070468179056	0.57306910292526	4.38950075829139	0.7745214809976	0.369261841420364
0.919128445097211	0.0200000000000223	0.500000000000022	1.62861495366508	0.955549261188137	1.04056024123082
0.424177752750861	0.0200000000000222	0.672062128094903	1.51214697070755	2.02391242866748	1.49999998415283
0.826729026957002	0.0890705121389535	0.542254661366343	4.79372128076492	1.28793089263897	-0.0249949974723596
0.395025026901532	0.0533270421155271	0.987727519337202	5.50411145219528	2.25536453372744	-0.296339447565823
0.14429005136888	0.0633290043376283	1.78331877819986	1.97830638149962	1.44072437853843	0.67597474994844
0.0749875430721763	0.0200000000000238	1.18876942223986	1.77000266387835	1.57055172701148	0.368460263006622
0.478610641568758	0.0445390042812336	1.29196399361124	1.680725942343	1.89053678479449	0.699987522773554
0.208588078340749	0.319999999999978	2.46781193176934	6.44799010478463	1.65630533827518	0.418653561774387
0.400367856436833	0.12412004229127	0.938742916261076	1.87477935494896	1.76028664352186	-0.798670233476159
0.428272756793436	0.0321348439999151	1.52810188632304	3.17629280955492	2.26618627833981	1.03271681362285
0.533009350339138	0.0977075187129751	0.614446538893136	3.87635937894508	1.59243030154261	0.231305254912485
0.334135429492522	0.0200065631142341	0.869836812357443	7.46918441420152	2.29000503784274	1.40294750559358
0.306219863703526	0.0204142691463414	1.16962021773169	14.4554967681668	2.38164702948876	0.501336944024839
0.257678526703825	0.0473835592287274	1.67444120131968	5.10678076012815	1.85190704906449	1.26136909571397
0.366269905336454	0.0572515634498636	1.11600313688728	7.18990091660526	1.06167804699986	0.470492686476994
0.0915409286761723	0.0469728104218806	1.45044908172686	3.34910263254297	1.98430711494022	0.404477820249277
1.04938779850282	0.0914234055032271	0.50525186342868	4.45059941461512	1.33103680960494	0.42536080446395
0.301796763162587	0.0657749063738085	0.518144124405023	7.08526199381788	0.677078351110522	0.0479285658098775
0.231731989260681	0.0695709825052369	0.7167807935779	8.05944615237785	0.826264292071483	-0.445215003220997
0.208788646840572	0.0816097966550956	0.70406861775731	4.61914209658159	0.662050785095346	-0.962346946669646
0.152929786551826	0.0410477620212185	0.777298445253775	4.03802319704941	1.70306324001032	0.500724912126378
0.171345848946599	0.0416322618834759	0.9967531870333	7.87826758004871	2.21175544660404	0.38039899992334
0.318752082347019	0.0554142909064872	0.740211086071068	7.98118737236109	1.01752262531408	-0.350650434192001
0.119402082941453	0.0731748254891049	1.01239431478321	6.12873850059476	1.8861780420622	0.166891020365463
0.182985453456398	0.0200009348505309	3.99999999999998	1.56045105616748	0.830591384919044	-0.77821961473118
0.330082216448577	0.103371223030947	0.650656340760197	2.45863347748243	1.34274792855587	0.249869910367768
0.0696969730687829	0.062542133555095	1.24802521030183	5.68293624892064	1.37468351938553	-0.112785684329289
0.109483152012724	0.0383211172309282	1.27696815978977	5.82284678626182	3.88625298978159	1.499958090401
0.113066289629394	0.0803382485743056	0.619389891743952	1.22144308817688	2.40736047674783	-0.553835019476226
0.238459085623865	0.302424912151032	0.814393811458029	7.63380461115189	1.62255968543117	0.323769338605819
0.12869033490953	0.088829089299656	0.954987022895131	1.58480518386924	1.65720770218235	0.320064480966773
0.315327494652537	0.0358013297583373	0.799370551632325	0.845064126890506	1.7996094678912	-1.08642541931028
0.44742318696536	0.0421695896881252	0.584956046563152	9.46624724701957	0.742506647713036	-0.436269538624909
0.934581346819208	0.0931691015686714	0.584332451870199	4.60361305717073	1.1249205952883	-0.317772164930916
0.992758236108692	0.0200000000003375	0.50000000018861	0.985247625875466	0.500000011213511	-0.497897832273927
0.135185672261177	0.0422406044413626	1.80130756995298	3.70705920448074	2.18152713010069	1.30482691312323
0.461638037537568	0.0200000000000238	0.981244958620736	12.8686734942595	2.63049569086818	0.912629893642561
0.368718257909708	0.167728154967568	0.500000000000496	2.53194938650887	1.02120476246011	-0.403022999773946
0.353842571833342	0.08070794422362	0.500000000018895	5.2848228661999	0.552901336581472	-0.473054818495026
0.269086247569395	0.319993341602086	0.70715484644737	7.34345745494528	0.500000034397424	-0.803751497785033
0.0824772726152244	0.0201750159950268	2.52292186492944	1.23603703774073	1.39802049378689	1.12974348515536
0.178707615230815	0.06944617897268	0.969368625064354	2.49062022980021	1.93890045895714	-0.106694556247515
0.19838300802135	0.0481722089618592	0.792654636457818	8.33484677879047	0.799517373615208	0.0928179003463542
0.143798631429049	0.0433569072356557	0.798320332551843	2.26115391284627	1.56546199034801	-0.0942101838887966
0.216809880167729	0.0624823606954988	0.785916662154981	3.6160219157647	1.91013860703989	1.03327711607473
0.153858367498735	0.0601366487288253	1.13911314948263	7.09962285340561	1.68480131271242	-0.0292189353438998
0.068285689660338	0.0431763354222338	1.51487912611274	11.102256876596	2.43935761197295	0.0974528763624812
0.134084807149347	0.0669027221725394	0.825983927111269	4.97997738438833	2.38947745339413	0.215036986919979
0.0990096099074557	0.0472617322849016	1.84483262937261	0.500114135064463	1.82128444871755	0.605925388112412
0.200739295656306	0.118001933818028	0.639038851557447	3.5140683298292	2.0588815585366	-0.31907516815889
0.223170264545772	0.110690339656574	0.710089477757208	2.63722277871072	2.2512629084581	-0.0879915689317923
0.215736341130775	0.04506520139272	0.93045977298149	15.8482573980891	3.82368577484908	1.49999999999997
0.99461755729013	0.0454227608273719	1.15731246235299	4.94118239422353	1.3303477360324	0.0506861848396529
0.0993328982805267	0.0427023454491009	1.05794669565466	1.36723618710381	2.0463956106221	-0.180775328097949
0.60204511243	0.0883612555160732	0.504365110578695	3.85366971271364	1.13793927465804	0.28067601878721
0.348837142476257	0.0200000000000244	0.662837715111064	2.48355601241701	2.06041083866105	0.367653355786268
0.289056515183146	0.0583443572486754	1.24657213557935	5.70740136891912	1.91381849374264	-0.389682702792711
3.02219696933419	0.094886323879576	0.549036282150592	7.7988869188141	0.651682955760323	0.805410050109166
0.159883715947533	0.113654547275395	1.20626745327614	2.51613012029701	4.99999998407456	1.4999999999779
0.221260192422473	0.0200033376503614	0.500356496485721	7.90363746207321	0.500000171840412	-1.4724634657387
0.79356086618943	0.0752686012793816	0.500000000000022	3.92149107938351	1.19917885589843	-0.531280660922517
0.181064115866285	0.0200000000000227	1.17431768049737	1.42042601441413	1.16493657384886	0.308949375116338
0.154352253498696	0.110951921261387	0.9325523130942	2.19862579446749	1.78479901372303	0.508545667657612
0.732545863831094	0.0817014114590096	0.809246833455777	1.96539635769117	2.15354071627858	1.49999999367784
0.446037581408167	0.0225659837402801	1.27696549618113	1.2762286512431	0.770705751112991	0.893144852220354
0.326816592637925	0.0693756017943594	1.05735889452869	5.97520943668597	3.51858713666315	1.3017807382578
0.398000672564695	0.03035981593446	0.545210968863201	5.04673066427992	0.8414942379261	-0.845458983628298
0.0967284426349476	0.0772513266155642	0.98312297412308	3.20824556539566	2.7010281316296	0.431085229310266
0.258075873505999	0.0315662930103407	1.79221952987706	0.772504454347555	1.43704459355401	0.590082653696539
1.07054956845	0.0519571086383881	0.904719358492428	8.10645391688281	1.71784932840948	-0.278570783816682
1.69432798931847	0.0272902689468825	0.654783272063449	11.0826239672668	2.88805241408178	-0.00546344909157898
0.101208787280992	0.0460469351651104	1.67965183397332	1.9818415664632	2.38547513176716	1.4999997996275
0.283043850411473	0.025788304708735	0.578204502780249	3.16578893189249	2.70818518596385	0.328750490136593
0.215276438190065	0.0335757731848109	1.10132653562574	6.53761410292529	1.29195507623751	0.323923983395025
0.21550243778941	0.0963979317672994	1.55546122805402	2.27025916713797	1.81294570025131	0.937686730888647
2.30729575914318	0.035494619973831	1.15627373271128	8.91351280385456	2.07037187283922	0.851794636960239
1.23178007982254	0.0636321904914268	0.662535395724541	0.892743948196162	1.67823649301318	0.718716022693394
0.136647088189603	0.281664918111008	0.500000000000095	16	0.891024732044406	0.38211269957075
0.188935272978269	0.0446005843251301	1.39669477604329	1.66802315538516	1.72584454254825	0.784291969880512
2.15470536674823	0.313196079176642	0.806614139171135	7.05813319859377	1.28790024308003	0.884806767877036
0.407680761527801	0.0589792607337324	0.620388172294243	0.982326671445166	1.30063385369924	0.178052089465251
0.130920181114739	0.0200000000000226	2.64442021533674	1.40093207172439	1.12840548183393	0.596774548782863
0.143788159803366	0.083031391372798	1.1865715201412	3.94291804662603	2.0216881910897	1.22610886508141
0.0839445199276013	0.0533453568539296	1.1469288114108	6.25638382838743	2.21956718882462	0.457986184525742
1.47376493890322	0.110163682246799	0.552498412806659	2.07753477625782	1.13058646216528	-0.716116076572647
0.296107052223648	0.109218040900827	0.755554359932171	3.64327315121475	1.9127030489114	0.508766530431266
0.16616984106923	0.0565863926525349	0.934588551782166	7.71795520528085	2.6484259838771	0.24042184864761
0.286993263777258	0.0640533641757066	0.590950463885578	5.88416358654422	0.669943911080926	-1.39501733192998
0.253499803973423	0.0695980574663359	0.500000028762194	6.38426309274896	0.602211403509909	-0.519026278522116
0.114325537743573	0.0219285909514186	1.95661970455176	2.04610238308752	2.15733418144913	0.942383951764254
0.218566280895215	0.0200000000000222	0.500000000000022	1.39418669463997	0.917099119906299	-0.0512035806795297
0.455037002637566	0.101119938276318	1.02331196025267	1.11641512328033	1.70534955346682	0.957099978276415
0.127471806846923	0.040804949253257	1.38497323856599	13.7975690932736	2.92092626090462	0.260254878243575
0.128089725613156	0.0693342111964482	0.88815757549435	2.74233820647019	1.85214809157215	0.0590691918243499
0.317855488042131	0.0888335011295761	0.556923974821206	5.64022863820068	0.757796404308824	0.617025552965249
0.274543953033647	0.087191138863092	0.765166799266863	1.81116976740662	2.01592220389364	1.49999999999766
0.252317418084558	0.0200000000000222	0.500000000000023	1.41443496343355	1.09960259338161	1.49999079141146
0.217714124872588	0.0851887797742579	0.521095781214019	3.87047846965561	1.02989426264988	0.289750883014765
1.4885374262967	0.319999999999974	0.500000000000022	16	0.625924975960127	0.458050908630923
2.20191506631507	0.0200003514414161	0.58648644381699	1.6610488375391	1.80639960422768	0.952875651199291
0.224948691161037	0.0614675041361063	0.753907955919505	7.1641286219454	1.25857898806021	-0.746741203511077
0.373736591379112	0.0907284270971574	0.587913895996038	6.49187427281835	0.709647742561052	-0.188407380811858
0.296090288720417	0.0648249041742335	0.858416560482121	0.585806033485082	1.39265504353979	1.49999487096455
0.840521029695923	0.0779363300829245	0.500000000000022	4.51249166437883	1.12321702481064	-0.344389125225064
1.15520456720735	0.214646452836922	0.618716037678213	1.08406650058633	0.500000000153203	0.222578494734022
0.190029549758738	0.171705424536035	0.500130120837691	3.74813722334211	0.500000000000022	-0.582145867665451
1.85521717611375	0.0550691718835126	0.782988885367051	7.72607207396958	1.18539365217267	-0.247687957031679
0.348395724984836	0.166307749314841	0.510559762773455	2.91502702206129	0.588576233328503	-1.44167243875894
0.982593781254281	0.113643756453476	0.719281893601357	3.86172684453457	2.02662691414281	0.503356137711733
0.0963640330338323	0.0799369414191411	1.06815135899074	3.84808655292447	2.70270477882553	0.46287411587275
0.534064366103104	0.10264072430976	1.06467671774046	1.10235457094533	1.58372471386212	0.913141613219198
0.298232850673345	0.0288666723739612	0.783739595197238	8.9210151461528	2.74776819301183	0.622410295997437
0.301682440189122	0.0503537623010234	0.967403944809642	8.87317849793388	1.93563059435855	-0.271331277297261
0.377605772820925	0.0344304118082003	1.0990481319361	6.04860431346807	1.03492129713622	0.326402982714386
0.411840783381007	0.0638114163427786	0.635240575846309	0.908818577334892	1.64317185896368	0.969867622526811
0.705852260736226	0.0348642739072382	1.15771264481118	8.87936683851868	2.11567317105006	0.902634211534314
1.02134708440914	0.285463975069737	0.500000000000022	16	0.735889961033866	0.402401904959575
0.20669349375661	0.0950075489735797	0.724415887035796	4.96670504101778	1.22774113407467	0.170489907816581
0.128622485383465	0.0806656517508785	0.839430588129054	1.31395223266042	2.59618966630592	1.46996892420936
0.0953745942487735	0.0519314366576439	1.27142879325573	4.59204015803802	2.09851266402143	0.0379231886958591
0.827049155158919	0.299363696276866	0.733839172267452	6.82688654566616	1.2840936129042	0.548461851992698
0.076104747334228	0.0341308158439371	1.43375719345153	2.10819047855506	2.63829710869087	0.637669301378806
0.180142564987875	0.0405360075815184	1.29761574190262	7.30436418188817	3.5793205616613	-1.49999999990278
0.167745844576755	0.0567137784941528	0.667560992329722	0.901358959549274	1.52005944650703	0.534642827360115
0.230231183060129	0.0508987681337854	0.655518137591904	8.48754736262422	0.806196143047658	-0.572648916312589
0.152798736476486	0.109791287915481	0.740963703451473	2.94677592463047	2.16154875837785	-0.29118549823157
0.0987955815920098	0.0200000000000222	3.99999412407445	0.500000000000022	2.42507695054497	-0.818953301202385
0.472575189086462	0.113351410353041	0.60585815182846	1.62762642902905	0.6155633636679	-1.16441272997124
0.0745697790677751	0.046441325333827	1.66502613830416	10.5693126943934	2.33453557639359	0.46987425770862
0.208817597081364	0.0200000000000222	0.500000000222208	7.71744346229433	0.500000004051795	0.747113687245097
0.265496261133752	0.0696462688183235	0.610210234682184	2.02318550794203	0.508581552071714	0.344619052705333
0.144575194493871	0.0743490425668033	0.60928382533372	5.58374619759825	1.13302833433966	0.144417679573911
0.335001381545693	0.0240994589621532	0.801407612851267	4.71229299151284	1.99096470076719	0.190314036604914
0.251141788919168	0.0650098181185611	0.835730317441304	13.0704800367388	1.41405977652956	1.49999999946397
0.583125790132276	0.0304126148479888	1.66039329040079	4.31106385535594	2.94083473448093	1.49999999557108
0.555171448134713	0.0683203333201304	0.500000000000022	16	0.500000000034306	0.23780093663036
0.327685557596845	0.056942031959385	0.852370437373238	5.98174332740219	1.43794651413646	0.146283435784673
1.05713930663573	0.0215261309057707	0.500000000000022	16	0.500000000045914	-0.605723355850613
0.333742275457782	0.111477375823726	0.561035203451201	3.44668695157798	0.594536957646872	1.10387639681742
0.121438444720447	0.021544914265693	1.42014049488928	12.9464513863934	2.51332942909561	0.471639028468926
0.0909797195610533	0.0621503706190979	1.89643502819711	16	2.1705793907181	1.17280876691268
0.0893948637177978	0.0358862546171218	0.720858193757708	12.7617681321142	2.42338071519872	0.272444686950584
0.17551792742496	0.0374900853968268	1.39010261121132	11.0733985083984	3.27325039074763	1.49999999999998
0.149827591224336	0.0378357241943673	1.37007682110108	15.9999947098536	2.58944773126766	0.964630098023514
0.689097509152937	0.0388641559480707	0.906064819779786	16	0.943286934680661	0.0889945926967478
0.141980685828345	0.0370801494834154	1.40682126808263	8.29501278241211	2.43590642345193	1.25612350245068
0.589533917250945	0.0420289930399348	0.630416571286244	7.06732108871423	1.09412189964418	0.0470547831015237
0.410093632466412	0.0234429058751855	0.846758907488532	10.3542903469564	0.695943646076059	-0.769832854164795
0.089453860105116	0.0405483293270492	1.27323163649743	4.55029686466848	1.67848791932383	-0.0694208387208782
0.224932615579782	0.0200000000000234	0.679017528473278	4.2548563731302	0.705312952843404	1.26515497409738
0.167495946964505	0.0408067094711018	0.69185019284021	7.25236544519213	1.05206829321997	-0.179766628082684
3.57529369515173	0.052264878151042	0.55913342647856	7.17560794968937	1.56118565284475	0.778850662012885
0.215716763215562	0.0284413274034724	1.29815712703878	16	2.60408608038518	0.600799195734277
0.463105514677167	0.0340681433342142	1.2531798503229	11.1089775945386	3.39993097865247	1.17335843586445
0.270252879193843	0.0713514366919464	0.577963062277214	7.27319285314118	1.40063199263803	0.24591081484423
0.213309778546713	0.0200000000000306	0.737729202780368	2.52980054772959	1.88277241455256	-0.382873264981158
0.495806088384143	0.04207717388083	0.898591373162803	7.12733454149554	1.71559467824988	-0.459558508015894
1.97581804640458	0.0294691207925438	0.845474360382722	7.32417751579396	2.50924325533258	0.878987699099404
0.328473175001173	0.0378755506738566	0.538930647016849	6.74520210345006	1.06294868452353	1.49999999999996
0.299418801902524	0.0319711582917697	0.92457364572665	9.10267245173964	2.45175743787861	0.787391389587057
0.128291848687177	0.0617079992486542	1.0123425555872	7.69886427790613	2.13250405611389	0.714604842768472
0.38482494777233	0.0378359772074063	0.836614189728804	8.86496239480558	1.82050063513743	0.226871387918798
0.76280819219579	0.0494015129313659	0.686441208227613	7.33266705612957	1.07805243212406	0.172381993679957
0.384025442710813	0.0455696405950898	0.876552867483325	7.90092019141055	1.79374032703472	0.117963607057916
0.370338090133506	0.0355259887037726	1.10031706505329	10.5178578329131	2.22535284248668	0.458411310176798
0.213460907815597	0.0336687125707849	1.36326728157928	0.519105736558311	3.01958643114807	0.970646780661393
0.44979118544903	0.084676898946962	0.500000000000025	2.42567811230601	0.98010936449795	1.49999970381217
0.148118680878644	0.034911625196857	1.23604855165229	9.51526938568943	2.48298670147695	0.846679880126865
0.419967673262206	0.0304237036305643	1.12495347928803	3.04255715565505	2.90484903547831	0.335043922576562
0.508681197617036	0.0356186018850987	1.69631461932352	15.9999974775056	4.22321939674337	1.49999999996844
0.64221623232734	0.0676465805380881	0.576230824468617	1.80862072324344	0.678874049654872	0.167011712656083
0.174398402690383	0.0342072353393645	1.09898221055419	4.9181304119359	2.83230285998747	1.4993236467691
0.770731142067661	0.0200000000000222	0.564504678309325	16	0.500003817694573	0.908305525502868
0.681436128090079	0.0343232605169756	0.730923837255562	15.9999996246678	3.691395657741	0.771890983039926
0.186035329536944	0.319999999999976	0.500066482153052	0.964139216936173	0.500000000003798	-0.0311694773949977
0.41971962547275	0.0570205117980432	0.966823634076935	11.8838382691872	2.44319425766044	-0.226365350920059
0.262927716457508	0.0467246593465885	0.780515322714228	4.81645113867332	2.13057654597143	-0.120710767808024
0.275037607312273	0.0293782301855278	0.810575912295684	15.9999145331805	2.64664388677511	0.141754798956216
0.683389250802217	0.0200000000000245	0.501087655466946	16	0.521590219495336	0.952215002593414
0.788489990830216	0.0256669251019766	0.827983126802398	16	0.772635159850402	-0.57625471940612
0.169607821710864	0.022282830119691	1.82764658559433	15.9999999178205	3.37893805888011	0.886931496309871
0.318458623404682	0.0390840024734247	0.728249240702837	10.0767911089499	2.36533988787841	1.49999999818154
0.33548300911702	0.0272064466181226	1.16279110481118	16	3.11963107287116	0.808177248108168
0.799177977245695	0.0200000000000222	1.3862128758578	12.8406040516741	1.93399787995795	-0.0798217382123233
0.338649115371359	0.0200000000000229	1.18339229746045	15.9999999995809	4.99999999999998	1.49999999361832
0.225966976631358	0.0339239772749182	0.546116919465308	15.9999989209661	2.77646011711583	1.49999999999989
0.115663573635087	0.0651403065655524	2.39414346392249	4.9614080403784	1.97908394298959	1.49999999992373
0.130657487178032	0.0492129730492632	0.870603788692778	6.28937316647922	1.70361058545384	-0.204473970821767
0.291021269028954	0.0350529116511509	1.01650622527494	15.9999999989123	2.26121669992771	0.164062112165492
0.213978838135147	0.0243471124390524	0.715229786045075	16	0.642241990644077	-0.0321403946048695
0.0578467927920362	0.0418208652783714	1.01240474258126	10.6282392946332	4.99999948359084	-1.39852709125791
0.0577400276869999	0.0200000000000222	2.28648967046569	1.2445030458432	2.46412056095666	1.49993647608188
0.12554895586758	0.0329300470001939	1.83927022330516	16	2.91394174782236	1.26272707121671
0.144342906348175	0.0389259030743233	0.898878822700903	13.6201802208941	2.84041476312143	1.49474750176741
0.392189062342784	0.0316925430237507	0.815724647213638	12.2024831153288	3.77555764290424	0.964835545033355
0.155295852290535	0.0336885732416541	0.781796638045907	5.44264743175717	2.73544163614035	0.00260921408697513
0.305964809047022	0.0384085740954346	1.00408464228359	16	2.50036854981783	0.985262208698965
0.279940326705461	0.153691265564588	0.636383037850054	13.8073068482622	2.72104295215734	1.38890501249757
0.128221712560544	0.0318852460503496	0.845075170972987	11.2353259087627	1.91856698864281	-0.873142113076225
0.175836098172189	0.0399321640754756	1.05866197212079	8.36861015179091	1.75381924743359	0.681129650231581
0.838425584565213	0.0387473408711744	0.712758667391398	9.61046805719064	2.44574216754888	1.49999999997825
0.17081696344409	0.0284880617819246	1.11935381884759	16	3.25823141820729	0.445725539056287
0.323555548393547	0.0365800926617839	0.500000000000023	5.78605475394174	1.19524003888238	-0.109512828790318
0.233732720076248	0.0689417923700838	0.796384960990259	16	1.47007336703385	1.49999028050753
0.197264616339393	0.0380836809088094	1.0172051631127	13.6055705021885	2.14744715291781	0.788994479137653
0.188084793879569	0.0431875571115953	0.715137823139455	7.58072651044909	1.32398117130454	-0.149734620972518
0.139880099510416	0.0346285830898896	1.34574730405942	15.9999989073531	2.83852222655758	0.328071860932539
0.328335568113763	0.0440908527004212	0.602612814235068	12.6931247801561	1.16951762104735	-0.42137466565471
0.253766625263467	0.0200000000000226	0.944651674434474	16	1.1694007990369	0.163211420813087
0.187745889865578	0.0361388660409344	0.53526508450025	7.31637770704804	0.715983261483377	-0.573158989402317
0.130242850395461	0.082258524553234	0.581569344021994	1.95460377766676	1.91544303395622	0.464897652029694
0.687715412113022	0.0200000000000303	0.50000015877057	16	0.52015257052953	0.922350558405872
0.109660362488627	0.0346180074574061	1.16178808857297	0.789540427022032	4.4047729915226	0.400344021838555
0.271168397859721	0.0377466352910275	0.951984121594156	16	2.73269861840447	0.983488692435654
0.623057689045341	0.0200000000000246	0.619824536750166	1.7285610640141	2.38002677308776	1.31386360262646
0.441856880043646	0.0730336767816331	0.944356972888278	2.38193872362642	1.26258148452991	1.33939899919388
0.136255858995161	0.319999999999977	1.67932087419988	0.500000000000022	0.500000000000027	-0.505608940255181
0.550707196065271	0.0200000000000224	0.500000023185086	4.04442124759899	0.50000000000004	0.317923406575376
0.147508728200305	0.0697436399084911	0.853835643918812	8.29651054311218	2.8768924310787	1.14415126105384
1.35886998441778	0.0200000000000222	0.500000005831273	0.989118213351738	0.547113388059014	0.496566161161265
1.31249817460999	0.0457512967900191	0.649445686990586	7.60482066947188	1.32088951566461	0.0135594308483631
0.122522902610578	0.0200000000000227	1.88297784795321	16	3.65164367745046	0.807347182179703
0.635955435085209	0.0344856891106006	1.28661497658	7.4267639221752	2.223337442307	0.605230169071
1.02531426734664	0.0200000000448141	0.65859074643553	10.9203628750134	1.79709355425162	0.0544429577612115
0.838925170861336	0.0484652230908921	0.52134441153873	5.31448925978628	0.922244613166024	-0.517291234037918
0.0987679160417057	0.0482159472238539	1.28818705871181	7.29533858932886	2.81829993027833	1.49999979365329
0.548194511010874	0.0422680280671564	0.690668920190798	7.37800996828002	0.989920249018794	-0.121329074959845
0.154286533484253	0.0200000000000222	2.00236212425842	16	2.26877580490684	-1.12165989612876
0.103073680208366	0.0329469337666844	1.4495857039807	16	3.67244559800303	0.145527326175033
0.22410064673909	0.0311575064285182	1.4841194758957	15.9999999326339	2.68875212111898	-0.342455117291214
1.01557933156199	0.0200000000000235	0.83396392468561	12.9150313689327	4.15965097662189	1.49999999974245
0.537153738038063	0.0450404631243827	1.12811775481308	16	3.10718909630386	0.896903087103544
0.155137638306202	0.034997044749462	0.669780162088141	7.82790553622344	0.987405267062756	-0.715983984189773
0.361494834740935	0.0200000000011284	0.500000000077352	0.982628827643809	0.500000000000039	-0.477903059561654
0.224270292939177	0.087261402990479	0.744674524716059	3.1959636854525	2.4186196582844	0.230116195672756
1.27787132234114	0.0547664576516558	0.849445811902192	7.11783176968223	1.96673231118295	0.692286340429568
0.318654434136111	0.0200000000000223	1.01891511851718	13.9689331084666	0.500000000231179	-0.185432824508969
0.738916529441337	0.0804880487069234	0.617915836964704	8.74002437640818	0.780435226894405	-0.0803176445574932
0.153298661300013	0.0502108650976006	0.863811778529238	7.33635349012962	1.34449735309384	0.004307903741155
0.539718859641405	0.0381751104142112	1.50322214603609	16	2.70568363943503	0.686452024457867
0.574980994711535	0.0200000000000223	1.84505991595432	16	3.13587860010263	0.424028834518603
0.443293699650037	0.035947922957339	0.858903121947568	15.9996283696237	1.81795334003724	1.36650360359707
0.173457652189546	0.0568242754567869	1.17147501279956	16	1.6329004173924	1.31354718285473
0.497344440417317	0.0200000000000241	0.711839864521622	2.22984985713586	1.90161242386897	0.161902775831917
0.237904870680255	0.0339689150806034	1.11818175493376	7.17080789186511	2.39592623347313	0.608713999787963
0.192627468241739	0.0394844528056329	1.31591264466794	15.999999964473	2.89445070611808	1.11877783874266
0.330448321401348	0.0333655401488813	1.25125933228181	15.9999999408416	3.03347351983508	-0.0804282898246637
0.410100556700849	0.0336142347221538	0.906510020350318	11.2787711799916	2.55326580168227	0.882190281596242
0.371911695652729	0.0448246809832667	0.680683664450318	6.88944827930613	1.30488238074696	1.49999999999998
0.364385810800432	0.0393228541366004	0.532679752920356	6.4049237582664	0.71211140198183	-0.40831123428005
0.371162255387803	0.0200000000000222	0.906497403036066	6.18718664666964	2.09339062345092	0.835859613548092
0.220078754925544	0.020415259818652	1.70855938451544	16	2.6661142696964	0.263011862028683
0.358036200721967	0.0228702818341335	1.33065737513199	2.4549607124973	3.03198224532519	1.4999999167578
0.180810508632927	0.0231413877819474	1.29243519889245	5.0638311626135	2.17585814579592	0.602001511696968
0.299780488680193	0.0244703182538045	0.940539793927533	16	1.61278841656952	-0.324066152147924
0.148863941497084	0.0441391676241475	1.80231621652365	2.4467976897791	2.55317723361217	1.39267149298926
0.539490245166131	0.043464261954572	0.872259938433502	12.1734951210634	1.94469740282861	0.102046160811874
0.225998174872576	0.0424658425572804	0.930102657419093	7.19277993993554	1.75305079726919	0.113206853516684
0.374366044820767	0.0309144335305272	1.2997538170051	15.9999750217836	2.82509194207272	0.73600092997039
0.111763912899023	0.0200000000000244	0.936561665542047	16	1.73453617207903	-1.49999999999998
0.202750635004794	0.0333000517545691	1.9716597474855	15.9999994531603	4.11322342131743	1.17174932554651
0.187627639438131	0.180337514374186	0.538651615641161	9.10832481663643	0.811061018026181	0.023523562594235
0.235258467183321	0.0568183848932827	3.99932569764489	0.954659044468784	2.3400656730441	1.499999999993
0.211998192131473	0.0353769655197913	0.806317932245481	9.34088022317839	1.30933247539141	-1.49999999999998
0.106025732221722	0.0395585481809983	1.36147059890159	4.56601468942792	3.16991987522929	0.0401057405019324
0.149368386732379	0.024236778062963	1.34756835262192	5.5716718963329	2.60162782005492	1.06164274498755
1.82558140626294	0.0434949841861442	0.570991634456779	6.6766185745803	0.900531014194596	-0.17423135454643
0.130838460430781	0.0526698865400675	0.649277862879713	0.500000573912629	4.12010675138608	-0.484492528228364
0.547433055088228	0.0306225602193526	1.44006099531832	15.9999999997821	3.37593833708945	-0.071262759731743
0.644783927306397	0.0249058842742041	0.500000000004356	16	4.35595213879281	-1.26397772753892
2.16989997652959	0.0490855487666734	0.967962719139896	5.29353795011583	1.33775601642957	0.863359944370674
1.18637110473759	0.0965674504625774	0.648978484727	4.88162279185873	2.03088007200872	0.684271767137518
0.364260121480895	0.0310195648243104	1.14163329470371	10.9786826442172	1.83081086931806	-1.10796626427174
0.275343813934495	0.0465299297747162	1.02195680359897	6.90295412955893	1.71843766371638	0.256878314262145
0.196252886653407	0.041122156868237	1.18383711708329	15.0374776236154	2.38787658346634	-0.130521444192663
0.132891469495602	0.0882690703127836	0.598425016635225	2.85190005004778	1.00669181509951	1.41160515782907
0.196683592024016	0.0495587450056549	0.702887059831068	5.66598206387045	1.26515824455294	-0.534018000652419
0.122562325385092	0.0532293351277362	1.10902520192657	16	2.17754999117152	1.32284519146295
0.341102197719937	0.0352505165130572	1.18011600087561	16	2.88546273999767	0.625185767898746
0.213813249849691	0.0466997369039514	0.940032876276347	13.1998603146413	3.0593093821201	1.17548383632763
0.208813789223736	0.0503126352796941	0.586265840213367	5.79307855108539	1.22146883297506	0.407431043995411
0.129916607005776	0.0342987829498083	0.797162952944489	15.9999996834839	3.99229235701327	0.164026385451742
0.182252416036592	0.0354455487731219	0.648336956302982	7.83538173275113	2.80428080278212	0.328484397308631
0.182852264290565	0.0400443884340564	0.551472058484745	6.51038281554368	0.750965625726989	-0.333076085290223
0.0953811103787106	0.0440517823422005	0.998168054096432	7.04214529683087	1.78119324151428	-0.620635215603902
0.11197730273361	0.0484140864416494	1.23734275750406	16	2.14337795084647	1.08913706254457
0.161479812061002	0.0334552753943528	0.762502910934004	16	1.64483809563384	-0.723308021263589
0.0791624654589866	0.020000000000029	2.95016449267607	16	4.01306518592614	1.499999995052
0.0973758856526638	0.0427252956444496	0.608602715571021	2.00082166185369	2.56260201407985	1.49999673573593
0.324843080956121	0.0986914334642752	0.666603569510077	16	3.94618687975094	1.49999972607974
0.21884490707989	0.0256877918113495	1.45178715380924	15.99999999851	3.10103227905228	-0.0872960203989536
0.149817684150312	0.0200000000000228	1.05976980848835	16	1.96862475722445	-1.36946697127382
0.218444631345216	0.0337096263839489	0.928563892410546	9.12633190324544	2.70223032874089	-0.294745407643575
0.315462698229355	0.0276133183641663	1.17465580497009	15.9999998154507	4.16819779648171	0.587472530381641
0.225054329704924	0.0341434145548326	0.977843875161086	6.55443432851054	2.63652769625529	1.49998657817672
0.489661643516479	0.0461055496446218	0.807284042962499	7.94528453746648	1.84257570149125	0.513892737817625
0.0411014513739478	0.0360752256662721	1.53693806502196	1.28051016919259	3.68431954761737	-1.49996255241728
0.2419537088256	0.0245045724545078	1.06750128897918	5.95666691793614	1.89468894833398	0.636606324133575
0.133381232693193	0.0421936990584404	0.956041811388455	10.7699724267449	2.27332125628365	1.49999988167181
0.29740246238779	0.319849152465337	2.78026935494595	6.29133452533587	0.581021391284855	1.49999999999973
0.27478656343789	0.0200284294140133	0.684076743027838	1.07689810821745	0.814675465015814	1.49999999889439
0.311883431512036	0.0471901609860452	0.688266952371673	9.17082202039985	1.70782913348651	0.297867570215122
0.225248944521633	0.0258593514209764	1.76375024228419	0.500000000000022	2.74278692769722	0.907189416983938
0.23775108040022	0.0294103934647919	1.62453314936617	12.5975423594451	0.616532829596547	-0.357806737435204
0.978336120384118	0.134674108320346	1.0751513909686	0.500000000000024	0.579294870374939	1.49999999999998
1.18662349121661	0.0816162131752615	0.779871240064024	4.45044437452171	1.27708631392392	0.114054640569688
0.489837401669049	0.0447831330694828	0.729833926910037	8.08146406909124	1.1473151279505	-0.0371312336557991
0.185097907210896	0.0725727216493497	1.10818805245913	3.74416026392745	1.38473428782166	-0.930854231404953
0.317713297941596	0.0739806380253188	0.741392988366819	5.33321422793301	1.43342365457677	0.887721348406106
0.394507017320759	0.0200000000000231	2.26145913262013	1.01699463532839	1.8628197588929	1.07666847650462
0.345532829037151	0.0448645540472283	0.945280522619478	6.58749477905998	1.80446379183478	-0.0260256109425723
0.157866005830715	0.0429276990970493	1.32661650480386	16	3.05744892136379	0.972081036156059
0.321172257136811	0.0829763427282598	0.500000000000198	5.8373218896802	0.694035780567152	-0.0833272320730155
0.454349863892117	0.0531637020418957	0.833417810881839	7.05074018283741	1.98741132672312	0.614798510132973
0.106590911839494	0.0297619943810442	1.63516775052312	4.96520300494592	1.83473358910002	0.326708761874271
0.469118292695084	0.0200000000000223	1.48844091554426	16	2.30249451014399	0.957993704525716
0.830140533133044	0.0304227300223794	1.48733213962017	4.25939364670525	3.01219329290547	1.49999999974512
0.339458884617787	0.0246829579399329	2.10038332358646	1.57566600036573	2.26225292697207	0.48250597292626
0.780548728121804	0.0200000030734988	1.28178863644737	1.83896232463948	4.80935385504031	1.49999999999967
0.237036269016463	0.0634879635235934	0.500000005015683	16	1.00450812018042	1.49999999999998
0.143433289019102	0.0200000000000222	1.57000899940907	16	2.70104952909346	-0.260643512483706
0.81944676590204	0.0200000004103958	1.63349312332668	2.70992835531697	4.42493792193109	1.49999911026191
0.298472471453935	0.0225297492234284	0.500000000000023	16	0.961594044064595	-1.49999999999998
0.506327968448952	0.034566391619555	0.807858309891146	7.45871134881397	1.84969812218201	-0.292232317007171
0.84929946544346	0.0217516701828414	0.751494737384615	9.40214089401615	2.41281331765505	0.926980073526407
1.09650202483282	0.0249739302820245	0.700502241078598	4.03569250068992	2.01271836448065	0.279056356743505
0.456927913372755	0.0382980784203193	0.768357081986907	6.83018566040505	1.98505392671386	-0.0974090830540572
0.290473797581727	0.0243773809743749	0.614652685779681	15.9996570890777	0.691449098623502	-1.49999999999876
0.204699779658498	0.0200000000000222	2.28704518224624	0.500000141499155	2.9263344552028	1.12585178547503
0.146722988629082	0.0334972702885084	1.5285169942768	15.9999984670527	3.87124242873328	-0.620402048325395
0.627636191323914	0.0200000000000223	2.00502816357432	16	0.580381803403717	0.267820593107593
0.462053993668309	0.0696100236748476	1.52029548715975	16	2.84974523630226	1.17170701626044
0.704236538613331	0.0362976536577741	0.898810090815388	13.0338729897847	2.17246546406692	-0.208973543120833
0.194946534804497	0.0457591078449879	0.937820519957024	7.74187282659086	1.78030947262381	-0.340771451012214
0.330513258930862	0.0200000000000222	0.517227784624693	2.9701691952261	1.62798571308102	1.27876902770343
0.342729598952721	0.175068431812743	0.500000000000022	16	0.500000001303029	-0.550886713426683
0.208705040575883	0.0211713501792879	1.64982947984237	16	3.43225110201142	-0.00748948827325198
0.180434736614801	0.0246599327032644	1.15156372691771	3.68220144660429	3.11599788552977	1.160978537653
0.302460403056978	0.0200000000000222	1.6937187350115	16	3.63878555073104	1.49999999264031
0.206036170104622	0.0317681895685888	0.746712854423043	3.18049026014828	1.8321790461746	1.49999999996879
0.0346310675242988	0.0651354699398794	0.899954750103107	16	2.53172424214789	-0.176027298594722
0.154379896793831	0.0576806641134639	0.793092770426663	6.45900783087164	1.519082065281	-0.504519254127482
0.203448140782449	0.091319996299934	0.616204606446292	3.82541498806046	1.64898113789849	0.0868197321389608
0.159592075199361	0.044770669148285	0.759181822825768	6.32514452796689	1.48995753707217	-0.0609396786874644
0.144589469611232	0.0344234974417636	0.9902432936962	15.9999999993944	2.74626871290595	0.905808112291278
0.138860874739511	0.0388736901073852	1.37043105347346	16	3.13338141920991	1.02182597705713
0.206908574283465	0.066913549408235	0.715089241073524	2.08626922855607	1.41085714055727	-1.11061407276139
0.161511918617936	0.0623412813066185	0.929488422800979	16	1.31060669483689	0.889051713607536
0.202423789610382	0.0200142909855053	0.682937678086206	16	2.39518765779074	0.339486939835615
0.378788176365967	0.0200000136937765	1.13922924095397	7.08189747806604	3.19752232536424	1.49999999999998
0.175947073535932	0.0368458078401109	1.09046729358285	6.4483912951361	2.31362296053	0.771072728513732
0.474319304418421	0.0232862477235906	0.759719863436945	7.25695092083444	2.22513310461163	0.706059993561379
0.200220391338181	0.038736968900875	0.582210230022991	6.74474520284948	0.9197710507391	-0.834397142605755
0.326072586634793	0.0474858363820577	1.00298761015319	5.66066957896363	1.50860035024807	0.799655995912186
0.285641761665536	0.0772198566554284	0.944900340315606	5.47459807771939	2.36788888265945	0.832189524457695
0.0717915033151516	0.0904070290014522	1.65428983483815	3.21295355309304	0.902343821330582	1.49999999999998
0.261631694886643	0.0386823016139937	0.595647076322204	8.71936486896507	1.28762756325742	-0.591335708779226
0.113545322539906	0.0428723475545465	0.790774548588802	9.71304658890049	1.04993028199399	-0.197991418273006
0.413547165709591	0.0418142270816252	0.654350233862565	6.91815968100949	1.06689232135879	-0.134650366757043
0.262441403838805	0.0455182716257101	0.768837416320911	5.89715814898138	1.56109361953379	0.43942026149337
0.309145019661997	0.0246461968072251	0.500000000230521	16	3.90642906977466	-1.49884530088928
0.364625703377722	0.0324674932331366	1.29961055438703	16	4.14124046589366	1.49999988829355
0.126561114936106	0.0200000000000225	2.07489229081247	1.91574834751025	3.09875616214374	0.536154701758942
0.0979221663030547	0.0434647829764595	0.937407397360261	8.86469486874674	1.66554048154624	-0.747765336986323
0.671541156018478	0.086361932303935	0.613641170826433	3.03421202544586	1.43580604620254	0.923054112938036
0.100218613037661	0.0344958431541142	1.67711796584623	7.10541089875078	3.61046053106005	1.49916307544348
0.503345097823213	0.0200000000000225	1.54879654500207	0.873595021708717	0.735959416728346	0.0345896612245358
0.21288604990231	0.0400204182781826	1.09529491794161	10.3756741464173	1.54413208164281	-1.01023236405503
0.817842569291297	0.0884382466153502	0.695580160867487	4.65727869635784	0.918651019341762	-0.0245016813941232
0.139995377182268	0.0440604261587422	0.695002590022665	7.28320352677433	1.32938919446844	-0.0525073575452962
0.0751477244997914	0.0330264207400209	1.02751495965775	9.10340404519501	2.74654300512143	0.795127175190587
0.129187164291699	0.0459102326944512	0.923415637757772	9.59893092287898	2.08739298196328	0.10272916434164
0.533866433341157	0.0200000000000225	2.46120945643617	0.616654037264979	3.59836778439104	-0.0821044401057374
0.143751737974555	0.0200449097681826	2.30166875371109	4.16214825357503	2.43306326085886	0.687105079559755
0.243373935136325	0.0200000000000222	1.37210819548687	16	2.58418350685098	0.647441497850282
0.0980279221420976	0.0395298005919899	1.26293322297785	5.80654174306763	2.36000548205526	0.597252637651524
0.167963006772039	0.0366218333100592	1.58354193118547	7.39085613807049	3.00277206591712	1.49999999940512
0.184154123247373	0.0381391489552567	0.682392935477534	6.12517803846975	1.26974151520731	-0.783174790995523
0.0979859463898164	0.0200000000000225	1.55095661041517	1.62602019315349	3.67107673916663	1.49999922281108
0.19166255784535	0.0241602964400262	1.54425100510942	11.0394170942544	4.42302434031041	1.49999999966949
0.142301884368765	0.045894945164417	1.31482714953102	16	2.8967221415951	1.14460558146772
0.366193243992785	0.0200000000000222	1.92054663774198	4.72891265099206	4.99999999136941	1.49999999999998
0.951735964734272	0.0452336339300693	0.5641556374375	7.84491709407	0.901862210085069	-0.113269357857023
0.213322961152931	0.036276332291882	1.38012750723711	16	3.47041603892277	1.09469648071036
0.189648651943202	0.0331500913805048	0.924976334263349	7.92894531129733	1.83449529192715	-0.373404490210115
0.122435088483123	0.0200000000000251	1.7119988502358	16	3.01339427779356	0.658016705865423
0.401687019609975	0.0200000000000226	1.65209426302281	15.9999999999991	3.56341210532101	0.953408821389922
1.43319125067781	0.025353193572996	0.707836244869687	4.09468960250312	2.04236125538335	0.275470529389999
0.359323297189426	0.0461033747089913	0.901804706133111	7.89117758368209	1.64836669752193	-0.116973109565652
0.157094802044093	0.0514949886084879	1.24274638983968	15.9960669494386	3.04815649577479	0.569626107344706
0.489834135324148	0.0329615874987032	0.520697716748253	1.62230210342286	1.41222305165688	0.29871311358236
0.257968963679597	0.0321756629781168	1.78861499352983	1.73636230104635	2.31713004753654	0.368195709767524
0.610484297925747	0.0281598520827705	1.41522573811143	15.9999999999999	4.67913376406525	1.15381326802092
0.14105284474959	0.0394361863428059	0.680539537469857	5.26747677366063	1.80129802765053	-1.13635590716344
0.892987857303958	0.0333030002331639	1.20144179466012	9.88311256732773	3.84501087028098	1.49999985258855
0.148297746748124	0.0438054702505256	0.638897390919501	5.08921814904192	1.25492740524638	0.272334816212522
0.82335493642742	0.0465622472300822	0.633078612080006	6.59898057175398	0.969247116336605	-0.30206179006092
0.116463584263191	0.0493844889193937	0.888750844996399	4.61865713893656	2.11494560963697	-0.705232615833341
0.390700039579732	0.0309295993994506	1.17472021122909	16	1.51679491213274	-0.215888231790216
0.697208922465803	0.0322629542898627	0.500000000000022	8.63308114471042	0.747646944889528	-1.49999998375287
3.35774946199178	0.0894297078981748	0.500000000231143	4.37899392783718	1.62373852743548	0.602718359065629
0.129888141558075	0.0473828349294304	0.916851105794382	4.76571500058806	2.51903543143831	-0.919644171092638
0.114411873737571	0.0453323751139671	1.01258025655679	7.12455588183355	2.3031617291666	0.43998710115388
0.120244334756321	0.0532410190695612	0.870907170755035	7.55812508914608	1.95983900791772	-0.0241378158098204
0.180024050112859	0.0336566647599727	0.517378514753279	8.64318253048291	0.957212041578637	-1.06643489503385
0.470862111835581	0.0352307334873413	0.500000000000023	3.52688843983179	1.38482529099439	1.49999999999998
0.140109870890552	0.0421453905552241	0.844973880513872	6.75276800985554	1.5543222537054	-0.0654466730290029
0.130728813641557	0.0315624005887496	0.740876203952349	15.9999003934847	3.44150260023676	0.763581093365576
0.116065489775328	0.038243715786922	1.36206490419689	10.5581606546104	3.66366073153385	1.43328175076857
0.131014786721937	0.0376286143958321	0.565115965717476	4.4423581694028	1.36172169272696	0.57326466231152
0.286858758052373	0.0424646045596214	0.722912900988383	6.51327173484234	1.32121254046238	-0.184057712987405
1.46951671845888	0.0346044222166398	1.05063142594284	16	2.57154189319884	0.855283857010931
0.274436560064786	0.0408452618172963	0.618107802179675	6.17158618597061	0.935092130174926	-0.356321321084138
0.245871892961249	0.0480361325061963	0.977466773855091	7.25819845568088	1.81111460281722	-0.781403346317814
0.24121048631271	0.0502976645282765	0.875847994028366	4.99603338252352	1.75233616267129	-0.0028818603215468
0.685017825167341	0.0360280537682197	0.628098687413998	3.70164599874383	1.8983214143385	1.49999999132045
0.27856627092092	0.0880374038183707	0.574295406373474	3.96676333027238	1.05323352173598	0.314781436630098
0.529103687395298	0.031417836895425	0.742980281843103	1.7120821185366	3.0814920282125	1.49999999350352
0.250906303474676	0.044944496916525	0.500000000004266	6.54260342511875	0.902145812535988	-0.607173700251816
0.517301371493877	0.108355477578001	0.676447687066349	2.88633843769218	1.26769344861363	0.243284468649978
0.276340353832951	0.0871674111022903	0.880682636386185	4.14290279761575	2.07223326936362	-0.0506762414373842
0.969833624921746	0.0931486632010838	0.663043631446434	6.06044985623249	1.5093421406661	0.0801139951425177
1.46044074629566	0.108326471465269	0.510059285699198	6.28776483065862	0.876194538470973	0.42581622840388
0.784428943470069	0.0452090661699501	1.15130133593878	3.38532993097748	2.35151869619882	0.520994912144752
0.236280095755782	0.121507089955699	0.777371253458446	8.64460506580861	4.07990664205309	1.49999999999997
0.249441801886119	0.0836574443133316	1.16740120367665	1.05358151870347	1.531154409692	0.639906293901456
0.667669009309096	0.0578455417142107	0.622890274862835	8.11625020528309	1.64488752965055	1.15532656303828
0.24696473715562	0.145591760608542	1.53096645021006	11.3644322825331	0.850787608534484	0.239016969163002
0.469123679593689	0.312037981693536	0.519618909536167	0.981428983912921	0.500000000008209	-0.771942379579256
0.311824840236416	0.0919420418550275	0.546316788018359	2.46707837165506	0.79023393740894	-0.213966713353236
0.372467370729524	0.0840302996933094	0.506912942071699	1.89392683795135	0.543185779659734	0.407282921392596
0.241947928025878	0.0484115493114845	0.900692818159816	12.1505452642536	2.31598272529344	-0.449163082593771
0.489887376611446	0.0200000000000222	0.858375685403819	12.4068937171712	1.29596643977206	-0.132272829621402
0.295113822852328	0.164430463953757	0.547663738833657	3.075152585874	1.37026420863822	0.914913889637964
0.299690686702846	0.130424570039711	0.540860136997133	0.937503844559114	1.77852421714518	-1.17759841853952
0.666493761177577	0.098174466475274	0.500000000000022	3.03414475834133	0.769323407054831	0.628534307103944
0.42582477649007	0.319522660439501	0.612954567014233	0.769126459559054	0.727369320105886	0.825510573635248
0.596406079870743	0.0732627293232874	0.500000000000025	7.68968619044342	0.918425478438426	-1.49999488795274
0.348168996791424	0.0200000000000222	0.500000044302222	3.05397915032485	2.33414891474055	1.49999995082044
0.15492211404939	0.0200687127069604	2.19790598325557	13.5437072263239	2.31262840362213	0.915686531475783
0.380606167879684	0.0826059851619631	0.669380956937401	15.9999999798249	1.51601103206509	-0.750059443274594
2.38895259638149	0.0994549935343506	0.525950046855692	4.09369022731568	0.923590185025271	0.528278285940895
0.82023521580434	0.0200000000000222	0.963434248600746	0.567539429272192	0.500000010264894	1.49999999999998
0.486606887803225	0.0712263534400993	0.796068810272046	7.93070227909947	0.791494633753432	-0.712837438012881
0.235716694197176	0.117506859867264	0.71678081545656	2.04166903230869	0.500000000376412	1.49999999993681
0.327408862921574	0.0692785325900363	0.564932317077813	7.64194594058283	1.1806619738333	0.073449738854584
0.450675037985336	0.0985629086933043	0.61259485179384	3.34118175001251	0.749712522829653	0.768415901675791
0.196351262968961	0.0770831424687243	0.603749900296495	8.49892699506643	0.937809263380102	-0.23097545628713
0.510494595822967	0.0331921127106442	0.793765482664936	13.5800772081797	1.18627825197391	-0.296319638199716
0.22603066905598	0.0200000000000225	1.36771327623289	3.06090998019693	1.87812260396155	-0.0479853470922606
0.33979509399892	0.0943975209572001	0.564398498351815	5.47009413257054	1.46565988153601	1.23756403351826
0.294583488841172	0.0657293366010421	0.739052688337797	9.34760101897385	1.25109765679684	0.172198992400989
0.281294856789912	0.200220777956795	1.25373653440126	3.97136359357035	1.96882893045239	0.89067068848897
0.432766249718857	0.094544702649243	0.79563977361431	3.85727349277512	1.54770892222375	0.613528092575844
0.138178270655913	0.0781007549880504	0.932144728128319	1.51125885429172	1.57245686091851	1.25498785483586
0.275493638283009	0.132237749991805	1.15085468872754	3.2348087527141	2.21230721754289	1.09491059454447
0.229034098774469	0.020000000000023	0.787792896224387	3.12562404676896	1.8029639016847	0.520141676295536
0.156258606714209	0.0785893579045592	0.758159278494378	5.60755387590434	0.983757596552625	-0.323428823443054
0.0986484917457489	0.0383094680595986	1.51466856414707	5.53051608350486	2.28872053033907	0.854105647807401
0.337011934039414	0.0639259934841162	0.860227174751515	4.87616438462092	3.15467500001884	1.49999837441011
0.144343868381801	0.0200000000000222	1.14662562180329	16	3.14885559752428	0.164818279604201
0.192156844620083	0.0438035718979634	1.13275352104928	16	2.55427397716266	-1.07395033183073
0.207952235967451	0.0815947821721201	1.0156234814091	0.930991778533379	1.75813871065218	1.2996762368881
0.131776190158307	0.131934818077339	2.82435210914815	13.287950405196	1.10794763022328	1.28759713945729
0.25826991956145	0.0200000000000225	0.500000000000022	1.75784887517491	2.18267868162699	1.18194295016233
0.257368067472525	0.0494140174496336	1.00076995864942	11.610791652854	2.12816174833551	-0.336277188534983
0.231686417702188	0.0324809589788699	0.638064929595666	0.567103277574264	1.19248051223478	-1.49999999999998
0.479650752840773	0.319999999999959	0.960556088543092	16	0.529806791894783	-1.24355736190792
0.112536277077957	0.106063406989959	0.83091133462817	2.9809111799928	2.4758100506738	-0.472999842369101
0.33356201614807	0.0702898798233813	0.941729909246103	6.58476809769917	0.921022675568739	-0.191419400745175
0.365972295172424	0.0663642907447495	0.646140844840958	0.500000004460421	1.97477376072693	0.0300511950748077
0.7016197370764	0.075447453885569	0.649498950449517	0.500000000000022	3.11346411888162	1.49991437369992
0.0616682964728944	0.319999999999978	2.6255661964092	8.68117178975483	1.31973507638215	0.829070588525602
0.525744395047732	0.0483699856733456	0.92711077452804	0.500000000000022	2.28160989409698	1.40865873601961
0.353095032104254	0.0889263315757676	0.710207670639318	6.16680779345464	1.7065753729007	-0.107747954975006
0.16132134227039	0.0399927029034503	1.32662252828668	3.39089078312676	2.31500914348137	0.658185447762141
0.976951260463684	0.0975708425235122	0.548439190420089	2.58162003341982	0.64694925263155	-0.250682172733706
0.222410195144941	0.0266179691006836	0.931648242004534	3.41879059586023	1.96571761221453	1.17680895562239
0.471060126173053	0.0860751519570009	0.698809717964114	5.87632609735728	1.05916417319225	-0.370365883400972
0.385307296518231	0.0200000000000242	0.8056525148362	16	1.67343568541719	-0.169443194994744
0.858874387043043	0.260421088799108	0.554391614420957	1.34653817018582	1.25025882089938	0.8654670717537
0.598319615732467	0.0200053489481198	0.583356430185801	2.01601847907818	2.48230774799579	-1.09141725025113
0.469193356133099	0.09536420071945	0.577229930267272	4.02771270593352	0.888136926032249	0.538942327893628
0.191072820141944	0.0668430721113077	2.47486193315027	0.500000000001276	1.65990521047213	0.855025212519575
0.509238646107074	0.0728551420993114	0.768984926334677	7.95662254114788	0.795152396614581	-0.546829779998897
0.616897019421587	0.0200077607208907	0.794083098324066	0.566594758332498	0.521250538268766	1.49999987605763
0.981852827397966	0.0200644109562659	0.500000000000022	16	2.19678250412511	-1.49999990186403
0.262994396673099	0.0924173320373471	0.831668285023364	3.29159313047124	1.42322883924123	0.597524752648636
0.245956269484596	0.155893510755233	1.05038273211085	2.26765555639135	1.70383676690682	1.35112934626755
0.281609544163044	0.0633806613746941	0.5836431113502	10.3711089842307	2.02337314877388	1.1735215152744
0.477801770260857	0.0757566153115257	0.712828298216543	1.08932403872787	1.59129600993949	1.28350198848593
0.0983938347994733	0.0258556248658289	1.42291302093956	0.841218988786966	1.72858575446301	-1.49999998407172
0.348410817998087	0.137594606927263	0.516329026962168	0.513855887567895	2.29431399253258	-1.49999999999997
0.286140352578992	0.106763177987941	0.968137937395808	1.74992026002521	1.22698804891699	0.913629220525668
0.207501782096183	0.0955306564754252	0.772735914407837	3.88185897962174	1.70826551888387	0.378585082571928
0.384672947038525	0.0865709350530842	0.529531907912339	0.500065154493651	4.73383475972561	-0.614936469031088
0.325444403477084	0.0200000000000223	1.60671754625777	16	3.58037038850366	-0.176746588015772
0.199074284939605	0.0572108204334979	0.967885608835959	2.79656691728911	1.91948786984431	0.574547329039773
0.270884915232822	0.131723614278762	0.877229473876767	2.41061821147694	1.9570905938957	0.296536863665387
0.271516874828149	0.0921950989105659	0.708409353979058	4.94082859399059	1.69435227573696	0.381723295335076
0.602095373654007	0.319635545459549	0.513983800701731	1.00604400338376	0.500000000001421	-0.490640235546255
0.215131268907034	0.11786345772136	1.06807944430237	1.44899318888261	2.62556493776991	0.06397037729205
2.37765414545863	0.0654729272021536	0.658607749702684	0.693374734587602	1.8736430913974	0.0777526862408951
0.276185137966286	0.0709927729939016	0.725378433613053	0.500000000000022	4.10396336790496	0.838896982623479
0.342815734103741	0.050343361134544	1.1705795434684	3.28530308329988	1.84085169213949	0.473720332658712
0.926390306238426	0.31977395416109	0.670067648119191	3.86899821114387	0.932589484679936	1.49999999999998
1.17985103500531	0.163303223504151	0.500000000003019	4.14408303774697	0.568240317292099	0.538977327277466
0.448364525460737	0.16402971598975	0.500000000000026	0.653060449155017	1.46144532974827	1.49999992530973
1.57666197908863	0.020000088484571	0.655070172163787	1.81156245090304	2.3229069338014	-1.06251490053952
0.199788745939992	0.0657036857429464	1.04750083153042	0.500000000000022	3.87730173022116	1.4999999649903
0.247757126822146	0.040310639118785	2.36275753973001	0.500000000000023	1.41573476259277	0.721507968909924
0.648544274292553	0.0200000000000223	0.500000043387018	1.15055287480135	0.500000000000023	-0.771396439577771
0.426443657702734	0.0294590422341463	1.89297096624641	0.500000000000035	1.95666276551058	1.36121438492318
0.216681143206847	0.0707886703979243	1.26417867661034	0.500000000000022	2.81733280820566	0.715462606622145
3.34569395212107	0.0200000000000234	0.500599964393378	2.27555710103796	2.55740211260619	-1.05099451589002
0.782094892128401	0.319999999999978	0.64924982275543	16	0.500000000077557	-1.28352702406927
0.217246551656994	0.0200000000000237	0.779105978778431	1.03329490113502	3.13838584461963	1.49999999999998
0.684912476801941	0.274997855418964	0.571429115045485	0.847730904354051	0.576698721975624	-0.851233289053145
0.440245466234241	0.0200000000000225	1.30827899571119	5.50401241662514	1.06785643545158	0.481204162052892
1.4185918823173	0.123783434923659	0.91578324570135	2.11373238536541	2.88772531469177	-0.0370488861298042
0.326228602937587	0.168030297435758	0.736824413264926	1.49411584638426	1.26858094019418	1.07058184678208
0.244046995178546	0.020000000000023	0.884989426204608	1.66751609927261	1.80880518683918	-0.94954890721327
0.430422337772612	0.0474641636872695	0.618902921917189	7.50332368450445	3.453796443163	1.08119045142935
0.390702828068301	0.082863140175199	0.575133743245195	8.5298120973899	0.962722635429403	-0.326840235803024
1.61735862347661	0.0996235569933286	1.03960218171097	1.32112811770216	1.65620663452105	0.968827791367525
0.150625703865866	0.0291180459740147	1.56240078163779	6.76451737779746	1.76969248969032	-0.0261421033444851
0.259491131899564	0.0558401768983918	0.948148559602292	6.82983491028178	2.82248384116952	-0.472501432972705
0.397134111789666	0.0425839033655382	0.510385526687568	0.878630603703083	0.817903145362628	0.639424705104492
0.210494144291763	0.0724117357241842	0.633570178643953	1.79686646445642	0.604346950102979	0.26860721514655
0.328578139347335	0.0200000000000222	0.617004344115337	8.4993504173539	4.02510859472123	1.35083692665825
0.250890366324976	0.0865563183872389	0.673307479318282	0.703731344231446	1.501737159538	1.49999999999998
0.29510738921756	0.0200000000000222	0.500000013001394	1.70904512179939	0.533291337697232	-0.144155790184187
0.929130054454136	0.12152397918987	0.880063478184558	2.43168635415763	2.57668215821864	0.271474414958097
0.13791144460863	0.126732171483541	0.979904577303966	2.18775123562211	2.1871613315617	0.0936988729278328
0.708953662286201	0.0681472770567773	0.661739441567809	0.500000000064596	1.97504891964774	-0.14419338090737
1.72905480505191	0.0436804070839161	0.525243849089389	1.07784127265186	0.87451153185569	-0.0941736252128969
3.73840073098232	0.0224259967204324	0.504340773627525	1.54784260996047	1.96121602318298	-0.442996658587036
1.26396944078999	0.0200000000000222	0.500000000027298	2.11631515646317	1.67162469555979	-0.230710498284725
0.617983308593915	0.117826869621011	0.547518024660052	3.47028986556567	1.22129046034708	0.279077851632479
2.08550492681993	0.0476456201714732	0.680941476137705	8.28583578301814	3.80768625186778	1.48911576633035
1.50429390472449	0.0200000000000222	0.500000000000079	1.86449169755775	2.21979731481911	-1.49999999994725
0.873261947829438	0.0850669511175282	0.618608109713121	8.78471018752832	0.953889579637195	-0.282728516636457
0.678003986106971	0.0616695091136207	0.940988853886826	9.66237065201953	2.73318875577891	-0.35170370151102
0.214070087165803	0.0294815107096962	1.60879394220511	6.40502951694626	1.89367191126303	0.310731134957579
0.31403191932539	0.0838215364790107	0.603182452761237	3.84379763680056	0.79136708003353	0.874053785231142
0.592061698499113	0.272205130900284	0.558431663764596	0.939783294696081	0.535392664343906	-0.741745748987508
0.881776857665518	0.0499104481092311	0.978713060497595	4.95214714216646	1.8467062249535	0.680874310598253
1.3545355367177	0.0200000000000222	0.500000000000789	2.93618490873059	1.48383670071812	-0.732057427746963
0.806521593036813	0.0530925144873121	0.975224026506793	8.76701933295408	3.38413315859994	-0.519147427670264
0.546386135330321	0.178827199117283	0.65631163758723	1.39652894555117	0.985347080259181	1.49999999605164
0.283323386830772	0.039301695189116	0.596679049628848	0.500045217140241	0.529585862821291	1.48774195862957
0.249011367723938	0.319999999999977	0.939844145723183	4.39967594038117	0.976140811740897	1.49999999990827
0.533522766160224	0.0200000000000324	0.574184451051799	5.63243510498502	4.60423867686483	1.49999949396421
0.412269437931241	0.178069907733669	0.547146914089469	0.500000000692529	1.95118382113739	1.49999999773882
0.966611310881013	0.0970898933712496	1.02640947350891	1.17831131061438	1.75130609730956	1.01765303381827
0.162881648557162	0.31999999999997	0.593574009670227	4.70186014281962	0.668782841537335	-0.215734423313689
0.41332321625036	0.145255398906328	0.659640973249279	0.723168939661117	1.26849164488109	-0.628210153437499
0.209314076249992	0.0200000000000276	1.20343959844817	0.606450099112158	4.17624893891613	-1.49999999999983
0.383071444018047	0.0661850439629921	0.588647948385228	16	0.610593241381139	0.146666564137632
0.454394785895303	0.0944086928239242	0.97719546041984	5.70354085787388	1.51217974508456	-0.0812228701209469
0.403304565307575	0.0638015255261902	0.511201457232326	16	0.528864124356879	0.333072092204677
0.214610807802512	0.040335937405976	1.09910573839448	13.5437564399956	1.27748958385259	0.753569120710258
0.336135505740847	0.0614717921957842	1.16242967420529	16	1.1759272254469	1.38413648178946
0.195049568553779	0.107391261997235	0.672313106490626	4.05353983794103	1.51754922417934	0.494316839324573
0.323708679257702	0.0928442023280897	0.714559195661466	4.01716826774973	1.20603869945421	0.22703177088499
0.177775305186201	0.201952404371442	0.577609070462615	1.16309821961937	2.14208595418072	0.480417431656003
1.15038697899819	0.0200000000000312	0.511557771795629	2.67319457828346	1.83603264747794	-0.221507900877689
0.576433252340285	0.146490061253	0.702689231010957	2.97985657576828	1.32252731745891	0.275791918011894
0.247235431490031	0.0937864895691083	1.14442419010996	0.500000012476503	2.80819811038148	0.807767752437389
0.260329159852568	0.0881395147283151	0.573107646062953	3.096766861027	2.11948672482584	0.309464202178334
0.439614986978572	0.0904581695020521	0.636114296980499	15.9999605035193	1.4548280244651	-1.09935083490385
0.518160437624368	0.0264491516655666	1.25131227587225	11.3322170603284	3.7187125756576	0.902555348862915
0.148214037239966	0.0586740439286354	0.913852524130401	9.5844986962566	2.17198359637577	-0.87300711726492
0.484614699049882	0.0278259625756477	0.784532164819293	3.94123838574607	2.57726742999948	-0.457780170776476
0.377027637993031	0.053666868043647	1.09635713646757	11.8989479350559	1.09254556861911	-0.326479349092772
0.570985767187037	0.103364215413948	0.749325031617043	4.37009130480062	2.73578484571307	0.623688911183685
0.394413234002244	0.0758918466321835	0.599998913063858	5.11086612111748	1.01090710231169	-0.944111545823363
0.975563742848344	0.0650067544317661	0.650758328454907	11.5337107734377	1.76351881754076	0.481022589790217
0.378645257736267	0.0835574091436889	1.20305087866211	7.42724524661605	0.788526269391779	-0.0894330360677084
0.173864600901661	0.0200099691816206	0.742673423917449	8.44276642779457	0.537013812276767	-1.49999997596573
0.561263517621956	0.105577850840298	0.664271836762804	2.57528283294618	0.846332698576393	0.081412393193521
0.379764708755604	0.053063275948041	0.86930989903363	10.4951193500895	0.50000000001979	0.637034777894448
0.209600882602916	0.0200000000000235	0.500000000000023	4.32360298918384	0.500000000000022	1.09573659703
0.319909184100803	0.0599837389033804	0.940000855909358	7.1496464642337	1.72487606461128	-0.534939294553549
0.582015904893846	0.0475122197381359	0.860720262838754	8.8152452083903	1.51136726371591	0.477997069056826
0.253337520220874	0.0317053400361244	1.41965195072391	10.2549944383075	0.847579099810442	-0.023529315308915
0.652918758885488	0.0524166550303436	0.752531582177213	7.81474539852803	1.24908587458622	-0.115383398789802
1.14098713920916	0.0383022998902328	1.14050008003133	9.95479929362692	1.64623907386688	-0.456050028644881
0.47270575657896	0.060026502385594	1.163456216476	9.25010539175588	2.63563091793812	0.0411769344725126
0.253988756093107	0.06324918402814	0.767923722951002	3.44938894798468	1.7083780623134	1.4999606428836
0.235726822057085	0.0616467527612394	0.849503811623477	6.88375202052463	1.15743874003622	-0.556419974318155
0.478342627739262	0.0200000000000222	0.822091532553418	14.5623864720266	0.500000174834991	-0.224955120762798
0.252914464083645	0.0200000000000303	0.832141117936991	16	0.864124210507293	0.338440010182635
0.596594203145017	0.0822502209247551	0.817293750316247	8.31887861261211	0.584244508382588	-0.0500837343960321
0.468506266821636	0.0401728464962418	1.03957739528234	8.15176782163963	0.701768679179075	0.00411298823150721
0.522318245691983	0.152188165516222	0.968883585301415	0.745227557338778	1.96998140598088	0.0864451633982656
0.620909235013334	0.100867642533718	0.529602262177797	7.69376005359986	0.700923418530571	-0.140240337724301
0.287998985543304	0.0860849209410483	0.527008838398519	1.02369726038284	0.537355170811594	-0.55195897414564
0.165131252394861	0.0415901265876907	0.772639371809037	2.69881181018965	1.65746614188293	0.418941390157349
0.200074101983382	0.0961337416118402	0.875119673669026	10.8251481770555	2.12762990546914	0.477195586402199
0.0970925592711962	0.0946162026789165	0.969022237018506	0.941687660817016	2.21712768674477	-1.49999740099579
0.43523781080375	0.0225274502747313	1.29348688043908	9.30096697411001	2.48903363627614	0.174598167401439
0.295191273564123	0.0827222160016278	0.545952645987537	1.37949187968406	1.23220233119452	1.49999999969163
0.320554646003779	0.111482775742994	0.567878928070308	9.41374057618018	0.54040438644176	-0.579509878669249
0.222482832873955	0.0561235203705334	0.862541646711491	16	2.88011496101427	1.32648941508337
0.447478350498649	0.0554715624287382	0.734349189113221	6.66716575099362	1.82540260531515	-0.0305339957143526
0.142520838576955	0.0200000000000222	0.500000000000022	16	2.59456112785428	-1.49999981392162
0.186332669568808	0.0715311198523522	0.607582425753169	9.08816660904109	0.930470964284729	0.134778868462297
0.29635024560865	0.0383384841016297	1.36699299427552	15.9999999999994	0.897760705790763	0.655212200437475
0.404919977881127	0.0200211813040718	0.716525087919898	10.0670293074156	1.23899288942336	0.889140296792263
1.32277956417284	0.0866847042925681	0.616295721400743	15.9999999049524	1.7642943070149	-0.616484811091309
0.282413701622064	0.0244426638699267	1.04715081714372	4.33738460701986	2.7655275976768	1.25360019934319
0.346498509418983	0.174204458800465	0.522168580505972	4.66249350187909	0.500000000000022	1.49999888795803
1.10799541489747	0.111376196191698	0.500000000000022	3.49432020608443	0.544956188183224	1.47387857829599
0.390211259436611	0.0522352648766937	0.769956974245465	11.8082010405141	0.748110416256803	1.16194792109332
0.187937910029141	0.0522068701225736	1.39611447487503	10.5477329865748	1.88730570012119	0.569757682110129
0.0820978544966055	0.0540840519725552	0.870373509084924	2.57743403154634	1.29373015401526	-0.322045025839565
0.243770421742717	0.0815041488576319	0.759361661069228	1.59435267053141	2.0149447683131	0.107901052847347
0.547451223818031	0.104143404761126	0.775244242224831	4.17967135695799	1.96008260463482	-0.575806994831168
0.164829720822481	0.105241800434966	0.816012193409092	12.0812832222104	2.60939206486496	1.49999999802128
0.377676029004364	0.0776768324093908	0.637719868663832	8.33093833039927	2.00513616129742	-0.536759187740542
0.411406477996121	0.0757792027692962	0.89837884995604	5.90095093778853	2.89093013669971	1.49999999740965
0.173794077820364	0.0558406206109136	0.992135078983506	15.9999999999999	1.80790790607084	-0.9934183595804
0.130128644752703	0.114143452358547	0.733096655601176	7.16733855271024	2.97275126326868	-1.49999530663737
0.275023869672775	0.140197598159728	0.559519863378305	0.969504582481885	0.500000000000022	0.257661129737404
0.160767882497146	0.0911967257097871	0.954765807196784	2.34439630205329	2.99169169511572	-1.27991329299931
0.454395689777017	0.0759753246237838	1.07704556297061	2.41344081317926	3.94727068082776	1.49999999994554
0.357208666225154	0.0860292552262549	0.679936161063489	9.55838728461467	1.33506993264985	-0.0793291478420074
0.159883814142907	0.0921786488873795	0.644685524974341	1.3393564610163	3.26217966374611	0.534690753011255
0.316586884386478	0.0200000000000223	0.50000000000008	1.61640267320133	1.34158371557407	1.48493608948022
0.556475161048686	0.088725204117921	0.624188695544732	4.32974094238576	1.49809169365675	-0.0893026034927471
0.888400811679553	0.132088295152885	0.500000000000022	8.47612979973895	0.814531729984537	-0.123341830061388
0.29131607482126	0.0972747630942101	0.765851297347901	3.9386700145783	1.648793994034	0.869083169609416
0.465111279664231	0.083229180811781	2.83686538744132	15.9999925781143	0.540756687765649	0.981236666547523
0.45047922365063	0.0690416627849608	0.510988884698722	3.2632300166958	0.500000146147024	-1.49999999237167
0.236590356973048	0.0477426618756732	1.45770324807612	15.9999998976615	3.24699647340666	0.526702937518249
0.575685068258846	0.0734981179643794	0.635567463363282	5.93263110304777	1.13825850484854	-0.480964511263537
0.211137469230997	0.0604790811220161	1.30312479398995	5.35985014948961	2.18241185997772	0.407753908913096
0.188425650361326	0.0819378702088054	0.812488181622759	6.22101936596122	2.11651953196671	0.527111893126738
0.188159798858202	0.022289027797047	2.12381979698938	6.95427535120738	2.56851068279532	1.32668651169989
0.946257475717045	0.102726491422922	0.707677018750952	9.49949052683372	0.852474283825135	-0.281801802028805
0.632904141420486	0.0528313577374096	0.887109535884854	12.0428065130859	0.763974429099049	-0.372419676423951
0.280967165166888	0.319999999999972	0.500076809608564	3.65194627025645	0.640028091623425	-0.524819809993809
0.559016661360501	0.0982660180200086	0.583973256362351	2.69194863618631	0.790204347015634	1.03754592732876
0.223659053453331	0.18221435224465	0.505113700740037	0.924484870048228	0.500000000000538	-0.742598604244398
0.549283396543681	0.0971381616610549	0.756728457380343	0.786171564434623	2.31647377466561	-1.49999998034939
0.124977020498331	0.0877180929387557	0.952268711782036	3.78103208949242	2.90359979067389	1.49997757783295
1.47840501740016	0.115088786907267	0.50860248094617	9.28570633837686	0.500000004759469	-0.633444067891452
0.217781282611414	0.0200000000000384	1.12365897503484	16	0.504976640164509	0.9286423573406
0.308673780964592	0.0404292815517584	1.10266296054043	8.72778381400612	1.77839424203221	-0.221081755295294
0.442914276728092	0.0408084652931035	1.22297381856014	8.64303071345717	2.0914012093178	0.746354068642396
0.60046394062013	0.041153255391126	1.38682419761669	13.8846063318109	1.76949568261852	-0.22921950911405
0.279655643640163	0.0200000000000222	1.13900700140075	14.3080761778877	0.500000000009208	-0.220690071209296
0.307377148432253	0.0378431476725303	1.11473970347675	8.34653871445282	0.752230186205548	-0.0364006424632735
0.636992334238106	0.149935399110924	0.991874941381957	0.663166250346377	1.83592811263184	0.119909039675025
0.29087199245662	0.0803084474028632	0.754603314243701	2.17240289062319	2.14890707755033	-1.0263415934271
0.250398531236291	0.079384551223951	0.691376353065589	2.73622433407071	2.52105609740213	-1.49999999106207
0.299041268979993	0.142414568856607	0.988866562677277	3.48995281259508	2.44212204121359	-0.349029707495204
0.25883184786445	0.0391351369073697	0.720430184186678	2.16813913891548	1.30633450990753	0.475479538279973
0.275522996156491	0.0791158766457086	0.823981217071246	6.77200071835971	2.10850128597173	-1.03199974079186
0.252883868453735	0.07151162194318	0.986708905649992	5.28236642458397	3.5305330964145	-0.0304747525667533
0.120492088731834	0.0837257080625028	0.895056286711567	9.69380428679631	3.63093636898253	1.49999998465574
0.210484570497888	0.155668318231402	1.0244258753336	1.61508932987593	1.53035339094099	0.684356755226012
0.322694611631072	0.0957066427086553	0.851897264986422	16	2.54607922812261	0.894705022908397
0.10730703136164	0.0881686641643522	0.960890396418757	3.88219883696895	4.99894506374572	-1.15948350457605
0.119844442262738	0.0213290864113	1.27191276654424	13.5689083319044	3.01515156292716	-0.344516294223459
0.677038073904671	0.076640965941846	0.581520424812053	9.60468391089096	0.92060487430635	0.0419778214156248
0.476954110970396	0.0405310995813219	1.02507907689316	16	0.741328465536732	0.438182233312258
0.234562126995047	0.0588836302782929	1.04130505193903	16	2.79953863791604	1.49999963309115
0.0879992700957395	0.0784136519311542	0.70514719089477	2.79752190174873	1.61890395345377	0.200622374923658
0.417839722050062	0.0530560704915968	0.779037369059271	7.414085048087	1.10514184209286	-0.162269223237625
0.303401065704278	0.0255354324305993	1.95750518642977	6.21339177256633	3.69817150266281	1.49999754534025
0.169956051672696	0.319999999999978	0.605006472250296	12.8834159388647	1.86823533844524	0.0250587967478969
0.150068757678152	0.0770444712766854	0.664727605017334	0.500000000000029	2.50369892698252	0.300046258573868
0.0535546883462837	0.107723764126177	0.97453032478193	9.28802762114391	0.971938960199319	0.804757759770103
0.111410375077257	0.0607996427294975	1.78053254415194	0.500000000000022	0.842570063513094	1.49999999990654
0.208286321012735	0.0746187182877194	0.500000000000022	0.960132694440635	0.50000149348236	0.677342860934401
0.362495401727803	0.0200000000000222	0.518452982592234	2.89260662030814	2.59749640470826	1.49993828635702
0.422588589669291	0.0200000000000222	0.72215290725687	9.68508190510048	1.35616851514563	1.22954609009472
0.279286461540804	0.0668878789268182	0.735780016319491	15.9999997240175	1.92757070696471	0.772358259306151
0.176805778132736	0.0490798792335185	1.653854914125	15.9999991592094	2.23729202555035	0.321201073530148
0.258303931903187	0.0904876335907968	0.641750630819125	9.96534405180259	1.0784527558459	-0.445590533838331
0.202209578879175	0.0321608535717198	1.27413079350581	15.9285022665961	2.23446812457034	0.886854430954713
0.26238999212849	0.0294295082367897	1.28321342690164	16	2.7048187403318	0.437467913134842
0.301115646921352	0.0430501342559833	0.753561060056511	5.73102931985416	3.40410067537827	0.96387053887454
0.100636220406225	0.0743662877270007	0.773536578627383	0.904796295991884	3.62853073499068	1.49999999999995
0.141888543353956	0.0513598231367773	0.817420821990288	13.8887208065024	1.89144814096607	0.623512297716497
0.286800072661264	0.0278611689163801	1.12932030022142	15.9999999999998	1.78238257551142	0.677032065474674
0.513668385156533	0.0706500227137097	0.912833510763826	0.902350633944711	1.81064241556085	-0.996632043422522
0.130795223137617	0.0657393296970777	1.12992296501937	4.80026541172488	2.80401793427838	-1.49999998656274
0.193135850424618	0.0802670701979441	0.528123073937799	1.19814004336416	1.13615941359957	0.235517767161824
0.139334653991814	0.0590478521089393	1.37172576810055	12.652305284067	1.88845369694686	0.630204768097273
0.107161057828646	0.100943264134265	0.812615564886342	5.30036985519008	1.27406839645896	0.228882443464939
0.148216732097176	0.131194504870224	1.00930210256601	0.500000000000022	2.58242688130161	0.922747988144353
0.412210428011059	0.16307339510636	0.578495531679563	1.10312371642511	1.06414430076644	0.289567506273623
0.467316749687895	0.0642722074343552	1.21163825727243	4.40229793301161	2.44963711059113	-1.49999999869458
0.636656777246887	0.138202680556254	0.542884532643298	6.23027781248927	0.903029416515432	1.21990328012085
0.148620712137003	0.0839073821013806	3.3094860215582	15.9999995888594	0.500000030923754	0.965761024190997
0.883450345856334	0.0975193144247347	0.595108164399495	3.00113762489771	1.25623642238221	0.694910697324896
0.291048312489748	0.0873497485325534	0.653947263344086	10.3112266467307	0.76000001947095	-0.40038465917983
0.421506741849899	0.123241621989404	0.594793586915873	5.18025938072026	1.0218987331675	0.318481722342856
1.51549348735864	0.0670720015528297	1.04653115976142	6.44431049739046	3.00537547693843	-0.0941057371646214
0.473421011913055	0.13890127247481	0.670377637535503	2.55571871607905	0.776144023877413	0.0545722554202134
0.533262651243462	0.0993994532004021	0.539972811466808	2.60551706436547	0.875893674114508	0.981801485288478
0.598757798541217	0.0282696431639711	0.75777839688633	16	1.20953980752983	0.700642126150993
0.620804447001507	0.0759698142089302	1.03449555196913	0.775437825140238	0.503029044407261	0.224259764630512
0.626876279875971	0.122783960988912	0.500000000129158	5.75546703680739	0.724127724935464	0.883391310434106
0.152489468069505	0.141714676617428	0.730048521637903	3.4476485656709	2.88189062447532	1.49999929055766
0.620876396473868	0.201438070633329	0.500067862054528	1.15335293483363	0.723563716252812	-0.790824823506335
0.260953812383531	0.123708631138355	0.719361137783952	8.40068844568496	0.500000000570148	-0.543447330430042
0.183314360736351	0.073787340059071	1.26479788752097	2.3565897948965	2.04752075928658	1.32195402342778
0.609259844630771	0.0896085465362725	0.500022930859121	2.11819878785817	0.585966291349156	0.59090107218973
0.32175370535839	0.0806775457458404	0.658132366621491	16	0.500000000033052	1.4471947477319
0.328029588877874	0.0946257811643447	0.973428070010162	5.42497189060436	1.66448905424167	0.296321984817826
0.569418911914379	0.0958215385625758	0.858532056459268	0.884275307013023	0.539252948788195	-0.645329449501111
0.488215737304079	0.319999999999978	3.99999999999998	0.500000001630229	4.4257134571973	1.49999999941387
1.08781572993328	0.112019607287808	0.579160899708624	9.77693949308017	0.525403445366009	-0.700969175101219
1.08455454672606	0.0200000000000222	0.787402126624844	1.30903788793914	4.99999999987916	1.49999999273511
0.262561735483018	0.0200000000000225	0.500000000000043	9.77054909784191	0.500069691808116	-0.991326407709581
0.257141218433498	0.196042483826114	0.907331861154469	2.54346310909041	2.37270353639773	0.34374429306071
0.171987764687206	0.0533137203220398	1.28727456061084	9.98312170701086	3.0620855249962	-1.34237280599058
0.348769032152245	0.0237785783885409	0.716421886036521	2.20370714314159	2.89075887142244	0.0179211554087533
0.418145777656168	0.0522621528261431	0.500000000000022	0.838657968738429	0.500000012085752	-0.976601767106635
0.133978956286356	0.0688071774159822	1.14131837635898	14.7354147385313	3.09691632865786	-1.08958947063754
0.258828147101734	0.127246976841339	0.5000459244897	1.32865150224539	1.3054025987021	0.505373751128066
0.30549767188212	0.137388901031837	0.899952579998208	2.36473963466723	3.22479745376891	1.49994632546624
0.165186793118559	0.0770943239706449	0.840748908990424	2.46938710890378	2.71405495767454	-0.923644314818831
0.17002122319599	0.0762468725776283	0.610108942145564	0.500000000000025	2.97455169130223	1.49757585258777
0.131088760596966	0.0688317120470041	0.751666185693397	5.77556435556693	2.15440587005997	-0.0924546841118622
0.18348079697072	0.0685318193804223	0.989967139959787	16	2.26691743673832	0.647608835522659
0.188245565283639	0.0915786645868061	0.624648211905418	0.866757291646786	0.565432132886588	-0.160075290506868
0.06290672194963	0.0719468034760312	0.799792645302928	0.500000000000022	3.29021508942838	1.46801781134283
0.227126033205415	0.31979057691797	0.508903099294923	7.99749795587462	0.500000000000595	-0.286164364783884
0.355351360933822	0.0240999046074935	0.500000000000022	16	1.16736643592917	-0.994376136852032
0.134816461264452	0.0404055740320829	1.2272496181091	8.68743290476108	2.11490903861593	0.289172299392435
0.290928852897142	0.0466876276369859	1.21432813481061	13.0639139659476	2.31655908713265	0.684143534325333
0.802040998289256	0.142194269756612	0.500000000000022	5.47875683225141	0.587977674596844	1.16865491050915
0.794412088748935	0.135144883318699	0.500000000000022	8.00281069550358	0.518990435398045	-0.969885379208663
0.258536731130204	0.0306691275447615	1.29451025987913	11.0048718706322	3.213669403201	1.49999997443407
0.0953303839926725	0.0200000000000301	0.697333600083971	2.29606556531769	1.76061442187771	-0.182250870395057
0.298184782196966	0.169590564901347	0.500000000000022	0.914485399367262	0.50000005083082	-0.554913908513292
0.279619351998078	0.0735244239429741	0.871230005810862	0.737618808994218	1.64636161579946	-0.8106395464172
0.196124540606274	0.0681505132799073	1.05653182201426	8.69494329517439	3.89590241434698	0.305252320245826
0.148557540742454	0.0708278637820463	1.2028891735435	2.89239559758125	2.17404552183949	1.30071159938846
0.198071950425497	0.0517932366104376	0.773941651501209	4.88558760713846	1.98458149055264	-0.300338731441938
0.147001935578224	0.0353521520725459	0.922618380090376	0.723648754827565	3.05074033576264	1.49999999999874
0.113340556496918	0.106462714923678	0.865511101882104	5.27842768589944	2.15008864837851	0.146870847082715
0.183936079373724	0.0331858550105479	1.6845435732501	8.06371401893315	3.34801193821279	1.28684451775239
0.169294629023963	0.0811788652747517	0.681577915391602	0.978949523331286	0.551311488394149	-0.625477677079179
0.0790540452463162	0.127272712053525	0.621598968095077	4.44886745827758	1.47883792918322	0.845144476682628
0.107581889917721	0.06641438813142	0.825277097002302	1.42219458776962	2.66996222050598	-0.492972831233945
0.355540652948364	0.306276845643908	0.918936998868405	2.72048880628233	1.470312483047	1.49999999999998
0.141380515509544	0.140024206581161	0.874286924437911	7.51988731441591	1.60818409136542	1.2482093362996
0.22721382910564	0.0717111214756758	0.755884917043203	4.97003618577167	1.32131238705432	0.334835179908388
0.694849465298897	0.110449625335918	0.608787383868791	7.07360495980475	1.28409631530889	-0.201195221699368
0.391686216407624	0.0422760599538414	1.22342099751415	8.77457289195117	1.95349757423147	-0.00125879997566292
0.0795233892454687	0.0630891780963199	1.25053376885773	15.9999999999109	4.67965033460496	-0.323136515769232
0.579932951461115	0.31999999990288	0.521658457319134	0.799219110684106	0.732607214083888	-0.242050035024532
4.63858497080651	0.117457885128589	0.51665003903663	5.06026755203289	1.16725340595811	0.254605208249567
0.332478978603812	0.0686673087163329	1.04247389625552	6.78053160296385	3.28746844114853	-0.0768892967037017
1.04589089223397	0.100805212349692	0.932952595894947	5.46959565103639	0.996927842653874	0.26283641173438
0.427596856415915	0.138533228816255	0.500000000000045	7.67924074766037	0.911585711715391	0.494939237123381
0.354387169291232	0.0928377520735171	0.573604239644204	8.40943064083491	0.643205373772371	-0.0720505074832835
0.339417120858036	0.0887649744098161	0.864463565275728	5.40700392558548	1.78034823725741	0.251915427206688
0.300590315557674	0.0200000000000222	0.796825752283555	0.500000000000039	0.500000550733987	-1.08029675892813
0.774956355195218	0.0656433794257485	0.500000000071917	15.9992445039089	0.500000000000022	-1.49999999999998
1.01785941276714	0.132411885380857	0.929435227202682	1.53883422920706	3.19382399796669	1.49999999794212
0.506961309648339	0.0225750649735198	0.683045399458346	16	0.861713275655272	-0.595821792658424
0.565741646833271	0.0238619298485208	0.774153159123332	1.55482915657478	4.55499094307795	0.530486883228262
0.356874497684506	0.0595833569053329	0.732363071658002	7.1622268633829	1.16540254565464	-0.482062965663604
0.634768359850744	0.0930314244418623	0.500000000000022	16	0.500004311060527	-0.337057340595885
0.129321736437368	0.319604892982415	0.581268669910955	16	2.95895927571219	0.419543792744063
0.404281943490291	0.0729599597645226	0.60745414580397	9.31199274598864	1.28943508987773	0.620087683105108
0.296501842043539	0.131685807495735	0.509866459887947	1.07404065515831	0.504694946338211	0.148077990425196
0.182137159459412	0.0541005415709662	1.37708560069688	7.22366012421476	2.49324273834967	-1.49999999954575
0.269959824162509	0.0701857218837489	0.708288175244012	2.00280826901655	2.82398008481196	0.192831058061322
0.109395268864802	0.0734167289830616	0.882668670348982	0.500000229036408	3.89778623432621	-0.724689887713523
0.219857783720598	0.0971043454687193	0.758594083685922	0.500004658508554	3.2794045450453	-0.901797807599561
0.111963742881066	0.0200000000000226	1.28910132066993	6.869092782864	2.63811680934772	0.10434378649314
0.355097793744711	0.0639414029605919	0.582008166808715	5.82386536957281	0.610357313465863	-0.764005296037641
0.255830904317924	0.0676892648851087	1.01885155476181	6.05235046670714	2.4514373061312	0.498802229302721
0.102312005058719	0.0200000141295313	1.41746096343186	1.40550315040937	2.76269813515823	0.963335653814879
0.215435327732746	0.0646836882852758	0.946696646630263	16	2.30322468659893	0.293870279085506
0.189675777776426	0.0889979435336933	0.632342013095351	3.5592310997098	1.31087185599129	0.504855234637514
0.0802559402131787	0.0200000000000273	0.742464599442896	3.47022493494294	1.93428213262332	0.524602859868162
0.0891345136815564	0.0567128128240006	1.39844305487414	1.5738810682262	1.70083862713972	1.08080373021458
0.236200291124421	0.0514192726504789	0.612310322649035	0.500000000000022	1.58108401244466	-0.609595848049798
0.192310523703686	0.106112859428435	1.31147150475096	0.557966180979937	1.37270997029625	0.476518747350194
0.358774710967587	0.0942267060348248	0.584572060789485	4.66688226771748	0.707077004692945	0.762812095885408
1.42881942943092	0.129462122249644	0.888996326341735	15.9999999999996	1.45533425964005	0.649868302166342
0.808107809070127	0.0469440842377891	0.579600722379317	1.0565544171976	0.698215673306225	0.368779685208182
0.302505112501269	0.0431759425891891	1.58703285782578	6.57482105574607	1.33567941601186	0.134053023162976
0.39576509739956	0.108727956834176	0.52822552619913	4.88613517820188	0.771603728892528	0.618068235648845
0.852793834360433	0.0911727608389142	0.551273491352299	2.68690027542837	1.36224159260323	0.540825567374464
0.309024066672207	0.07935985174921	0.523345588646455	9.29208541639141	0.634713878996233	1.49999999999708
1.16075079779173	0.126523825650763	0.504371611817327	6.96068422786564	0.90187510656844	-0.361533705588772
0.116335378026105	0.0539491328918405	1.21197063502579	3.60819764292084	2.15141341421786	0.636684362579025
0.419078147161297	0.0839890638076808	0.695754502587064	5.35850589497073	1.00498068977279	0.186313920484434
0.509887578187635	0.0930551831908244	0.500000000052626	4.82749888930572	0.500000227819934	0.877557134836648
0.579567117448236	0.0200000000000222	0.779254604892741	0.500000000000022	4.82413876303717	-1.49999980725438
0.254855926802219	0.0360686827264655	1.14336129370292	6.49487000824053	1.99328576738601	0.991078074752204
0.670451617062771	0.098655053397217	0.50000000019278	4.91676321782777	0.599837064027303	0.816211723471006
0.143295210428309	0.0200000000000222	1.9320428823887	3.93419804379699	1.86840131907067	0.380136901023067
0.286309748885605	0.0886378680024645	0.531111881825551	4.87300136089115	0.624505064655673	0.405617434544862
0.184176446455209	0.128507321715463	0.96943193909874	1.62406517521554	2.46697060972001	1.49999864654766
0.22628071358953	0.319999999999978	0.870745713552112	11.3362043004064	4.99999999999998	-1.20133728198749
0.300318559978419	0.0987116010099672	0.888471391162389	5.10131006597008	0.685518885471247	0.41808489992908
0.44933504138095	0.0748678971611884	0.525187778779795	15.999999925334	1.66896908638288	1.49998896190724
0.313971061976671	0.0343250176883008	1.34868960820299	6.95212441101993	1.4272853837396	0.000692388389337488
0.49571406119948	0.0281461807109857	1.18656583234282	6.59520649574606	1.54869604695246	-0.0394670527299849
0.631137163949903	0.0711511574405019	1.17368154377358	15.9999998072852	2.67186126794217	1.44516908022193
0.24320652547525	0.0721878901207542	0.627891564704618	6.42794141298346	0.816182891631749	-0.263064948835524
0.12494402011362	0.0336413871373235	1.44071151905126	5.89439650501664	2.34374758409905	0.575810921873432
0.438775773448747	0.0224542520445913	1.55709682791104	7.42815816074244	2.544743563068	0.738776250248268
0.123421980606175	0.0329740281942557	1.49746729774503	4.45213959164926	2.62146459188637	0.56937699979887
0.1646142509561	0.0629606036884478	1.17912343525555	7.07767706803971	1.28019031953527	0.0551091728914522
0.0975729796781664	0.0539127663868248	1.87186272339753	10.0834338476876	2.3146963936574	1.33481382126394
0.172833347830889	0.0306097324654581	0.607573360793342	15.9985875156161	1.49082405602168	1.34737153537884
0.237303629528674	0.0256039170870988	0.939792846413055	13.9843465173778	1.41151666108921	-0.600080099386444
0.133830998415016	0.0851808991091082	0.865664138239999	5.74769714030432	2.53352583275108	0.773447811408163
0.319872423447806	0.0200000000000223	0.594005391835714	3.24730933984554	0.520265735438624	0.0131097765395778
0.172148275409293	0.0262653295833334	0.832991431047334	11.2740828132278	0.768579064521506	-0.0504771450033878
0.255913994032474	0.0474859109481806	0.597398364646707	3.59081420356271	0.535051475626663	-0.192591597405508
0.149824262152831	0.102714914950355	0.826137645327277	5.50433394265935	1.30504108660363	0.587180713428381
0.116350082395004	0.088547070746252	1.0808331163373	15.9999998004029	2.23086692455156	1.24105444753633
0.0496194405591035	0.319999999999978	2.24105100972267	5.07631926873076	0.846947486136591	-0.727754582393574
0.131977583798948	0.110283737994845	0.729868683979089	6.67376810901296	1.91630400587245	0.45817392385175
0.154644411472572	0.0687485708810057	0.979734370205697	16	2.45261540908565	1.41520660699491
0.2091748784982	0.0722178448942842	1.02366360646974	6.60233985884317	1.82026866505722	0.959370622915527
0.222107729327573	0.0200086554455299	0.739436932058786	1.19338061082573	0.799195217883272	1.49999999999998
0.148882572709716	0.0650184780076283	0.87396871864696	12.4782464301621	1.58188792272776	-0.000333759101886897
0.124586211752053	0.0357733027870227	1.55793205790744	16	2.67968915034344	0.600599887080064
0.213656370470299	0.0417486449559573	1.17317522627268	15.9999979021993	2.37814082457894	0.305745618553366
0.19317849516101	0.0406886712526567	1.10245557422098	15.0265753390541	1.92415652889505	-0.285095974955083
0.34826067951267	0.13583057411333	0.916448271301652	3.01818990773031	1.68309476760921	1.49999999980415
0.865429684906715	0.0200000000000232	0.766946317814107	10.4339299618513	1.6522765383129	0.766903220016968
0.532181763070188	0.0933211281755306	0.629828460422661	5.14815588186025	0.639690072179972	0.529956253758272
0.379060695266471	0.0771050218569604	0.529083000549647	5.79754512864105	1.11051387035443	0.586209490454729
0.194864349481039	0.0314311727987868	1.16095237817639	5.35089936100923	1.56351603805153	0.139473788426851
0.118262811416756	0.0348780121172939	1.20591365143003	16	3.24791165682815	1.49991725240377
0.20686258724575	0.123389860253484	0.788494468568822	4.05229826177818	1.72555064879068	0.23143992197617
0.158655750431959	0.0389087268439329	1.41173512443109	15.1096102063086	3.15500615749952	0.592657337482716
0.310360976452253	0.0462714343578248	0.500000000000022	0.500000000000022	0.50000022462811	0.44615986897247
0.15640804330437	0.319999999999978	1.22786398673411	4.36945536560885	1.14109071961553	0.3629006834707
0.249448331471866	0.0319322099029231	1.35596439681573	16	2.84598715808586	0.93096752966846
0.144734389723855	0.0526148093306626	1.07744751790407	7.94347760054851	1.58808732333022	1.4968051064542
0.11905077316367	0.0615724888905495	1.67694254163266	15.999999640105	2.28147478879161	1.15703533069011
0.0947055225095226	0.0713838889789196	3.99999999999997	0.500000000000029	1.7089735318063	-0.156130168320739
0.180330026030453	0.126158484073234	0.805226275957249	3.49800519285467	1.85944979851538	0.211753877002273
1.00691459116074	0.0523046524635288	0.553740327152516	0.500000000000022	1.62351872322557	-0.928832340416367
0.217506900224279	0.114290941424735	0.837785997765141	13.9504076688554	1.60427501200736	0.627027481910538
0.142668122216949	0.0779872146755804	1.01485817606737	2.35244506749801	2.29453202001623	0.137802886497152
0.158087458545868	0.319999999999977	0.516126288429718	0.500000000000022	1.65110000752483	1.49908719875654
0.200995522965228	0.319999999999977	3.99999999999998	0.500000000000024	4.99999999999998	1.29150706352435
0.217392826422361	0.0837251891707645	0.678831776108625	4.64647572220994	0.984735937626563	0.351894073692157
0.703700155458855	0.0273305659963147	0.529910298278591	9.94769178433152	3.52076943182264	0.190136279066305
0.531937612363767	0.319999999999969	0.816287768088464	0.500812338811702	2.30421421621226	1.48579811305159
0.78578791750637	0.0200000000000222	0.500000000094352	0.535520328260784	1.4369452335899	-1.49999999978359
0.24191237822814	0.0200000000100495	1.08012932571725	0.907881961449211	4.99999999999712	1.49999999809031
0.663355410107284	0.0459032034006707	0.535542548711674	4.45474276563423	0.500000000024786	0.644050218230747
0.308547964477381	0.0454996475320421	1.5127937855349	6.04190704034146	1.13984618288109	-0.0597345200921138
0.917735658003704	0.107761642113331	0.82367831830827	5.64687285758264	1.8135198827398	0.314416348336759
0.471791767339901	0.0386813587790538	1.37595200167783	6.44199706060308	1.31493737324619	-0.0853430163305699
0.138718145494198	0.0252407422700896	1.65468425805395	5.9912390740028	2.68187490847474	1.49999812055898
0.229768030261457	0.0335458466129322	0.586540990297841	0.91539564393267	0.91209586905862	1.49998278010237
1.52885631562615	0.0654262383212049	0.68109436670911	5.6070613561868	1.40789906645734	0.339362599474317
0.243077023379822	0.0769299532993273	0.825833667100822	5.46998228194907	0.894687480423913	0.198078255127548
0.120444116481658	0.319999999999977	1.67321138611736	0.500000000000022	4.80079392353156	1.49999999950939
0.10057257804303	0.0341081431910721	0.695145537054702	9.54589102276135	2.38211322367206	-0.670509152386541
0.305654367346302	0.0706251289658188	1.19020982180539	15.9999999677775	2.64790502728593	1.31508732475276
0.19479857486762	0.0201014486072036	2.0070075433685	6.63579639726968	1.34584751632439	-0.0679088234095498
0.196121342625027	0.0316461761881799	3.68864152597253	4.12184797040451	2.59461957668982	1.49999999997804
0.165304017980126	0.03427558993581	1.53470616778063	4.75831076289439	1.86479522724062	0.459398613589363
0.222183561373955	0.0522287099526545	1.1873384441464	4.80591990799552	1.5503953081477	0.130145093756343
2.46393462750233	0.0257733744011397	0.576871096243318	0.500000000000022	2.54956644508565	-0.628950449545777
0.137494457732127	0.030745800825068	1.54538410706018	7.97545605027915	2.43508415934221	0.205084837078889
0.230676943915321	0.0516440944527531	1.67778984068828	15.9999997143398	3.01389417836939	1.4999999560949
0.152685605908104	0.0281760237232575	0.917091718137665	4.94319192415323	2.4451406270286	0.246754497471874
0.264856678414917	0.0200388961681217	2.48888966556051	7.01914217282659	3.10291106587052	1.43469926452291
0.516058483123121	0.0878056140302257	0.505929858965259	1.11521507949383	0.734884737718642	1.48398250457326
0.138758708573548	0.0200000000000222	1.72277575810438	16	2.51175969881886	0.364204401147267
0.112778218165738	0.0264188955739025	1.63296517212347	2.11538615486793	3.34980941936215	1.49999999936512
0.376351766439252	0.0711721067250952	0.751043566738127	3.90214288441039	1.24203276243644	0.324820273376861
0.49940128106791	0.0310145692540237	1.37741092889804	5.50931049869637	3.41895113742961	1.49999999747013
0.395407796060199	0.0262274393366871	0.845845461434384	7.37374906517805	4.99999999797438	1.49999999999998
0.240395655987934	0.0624442310715501	1.16499597942344	13.0956693660868	2.55145521840617	1.13665712692335
0.832800854437205	0.101199045126773	0.65421955856911	2.85200577407797	1.12838253132582	1.28095223694998
0.146167864430082	0.0922056727664732	0.703890204165418	6.24243883124527	1.5808699612625	-0.0151621923411101
0.173961285215975	0.114379581915822	0.784843132208884	2.79177788449141	1.87231062287572	-0.346550102295822
0.0639028241827944	0.0384121830496343	0.878042160623315	15.9999999999999	3.48712131854461	1.47464864123014
0.464881121188078	0.148360425001089	0.867346032640017	4.75373399494014	2.0432536500016	0.404454011565036
0.0933404226776941	0.0590407741215492	0.891642484703377	4.73147076854277	2.75752102836052	1.49999999950025
0.153701479590118	0.0712127797386707	0.971800161055112	7.81839204243158	1.99723581143137	0.733439654483155
0.0734646285027137	0.0512026066579162	0.709953878946459	4.96464655103289	2.20728043269065	1.46143754717855
0.0942061537061538	0.0375879371465133	0.771241228185271	7.86889128991451	2.6217788305322	1.43045053564242
0.140299403825228	0.092156844396038	0.745280266694531	4.40326118251376	1.48876666493916	1.22142894300328
0.115299820736595	0.0200000000000227	1.65121300351964	5.67539480751322	1.87717571567918	0.435222965538115
0.157076273455442	0.0762988915717794	1.05603062434548	15.7028111823255	2.11371933833305	0.769280041400548
0.146693314505711	0.0200000000000259	2.28968654850298	15.0151652953889	4.08477011169219	1.49990818592975
0.486158698846069	0.0566266298842465	1.13074570514023	5.36095111377953	1.1041361136148	-0.0799710585723455
0.893484368202669	0.0831850723109088	0.565416285422921	5.96803340733948	0.802965552777932	0.337081118955719
0.151639885400205	0.0313865095731389	1.68007970159358	12.5430859048609	3.15262938057438	1.49999994344213
0.178493347694616	0.0404318571438859	1.34952505995492	5.09693300124314	1.40834968327052	-0.0114968486275104
0.190511265710984	0.0628312135678238	0.913822455926893	7.42083447099227	1.19781633999024	1.41013042103282
0.258051114137013	0.0200000000000222	1.73510423021684	0.865107810369683	2.03915854833619	1.49999936294629
0.616575912910261	0.073147569487794	0.671849458084742	11.2872438117438	1.17502369041053	1.31009746750392
0.131426876496745	0.0200000000000231	0.983308808294614	9.36345161632256	1.76811398744912	-0.0984119530858027
0.176108698755213	0.0301537232518626	1.2705981756799	13.6307002603968	2.67719988428033	0.294797669330303
0.272339611870077	0.0501653705609056	0.58038422440796	0.500000000000022	1.91394742102382	0.422548436521117
0.346312330322081	0.121863312980024	0.626740118259836	4.70406021719329	0.578314485017108	0.87833253045786
0.151518534177885	0.0200000000262137	3.99999999999998	0.907791754035052	1.06979869617671	-0.294093265518976
0.176474574238497	0.053310601750162	1.14450424324922	12.1808340145952	2.89347819699658	1.49999609381524
0.243273662297021	0.0200000000000225	1.48600198241145	1.00602961261764	1.20174780871938	-0.329849826238218
0.769053901023951	0.0650510452589722	0.688153005312507	5.58155058946177	1.34555247244725	0.392588240519895
0.171772880314738	0.0257199173886808	1.22718694645445	16	4.87639453360969	1.49995164538068
0.246235735749398	0.319999999999978	3.99999999999983	0.500000007801324	2.50926270893045	0.206946252019224
0.183457260875703	0.319999999999978	0.798593016711777	15.9997143516571	4.99999999999998	1.12411566725106
0.157658089491876	0.0200099156345043	1.95095065884903	3.52495080777781	2.80717423575219	1.11922498932783
0.14051555803916	0.0336684205771217	1.65695054890455	4.8844460498003	1.74039447151639	0.495980147724689
0.116690601501702	0.0533882255624717	1.05229597625336	4.66679579197253	1.18107549433763	0.0747070823147549
0.501168433521365	0.0246860822467768	1.41246674790849	5.7928852053632	2.50113287158611	0.803802889512723
0.147128546766389	0.0528205636175454	1.46892850892309	7.18119600429228	2.12317026081475	0.751417193689851
1.63896464097405	0.0268490340828227	0.588890183378118	1.41233798456615	1.82479749480293	-0.590182755196504
0.346985291633166	0.0369841556566205	1.49693492089257	5.32032912695811	2.65524591043451	0.90831195492817
0.265068197734442	0.0293777821348421	0.859139762169361	1.64741187690173	3.33147158833511	0.469868579188865
0.168318295065142	0.0200000000000227	1.20206339940653	4.10036260219871	4.99999999701087	1.49999860999538
0.130643261165342	0.0773135626030358	0.886991210616794	3.19832465148111	2.20251256937888	0.596205805618976
0.180387510669665	0.051888256987253	1.4544548319722	9.30151016532294	2.73842741466872	0.987639715254224
0.149901258465076	0.0357372753442961	1.55141537027653	8.46667846397747	3.47118826756042	1.49999999977334
0.395726793575154	0.0476287998528249	1.66387703464135	5.42970193091005	2.76924988131421	1.49999997880431
0.738032407592648	0.0268795835560544	0.821873251779684	5.86911421073643	4.27947306897924	0.974477060812568
0.159036378717529	0.075240279170561	0.758536304173469	9.51574105173218	1.35502198795601	1.18986861063967
0.212426660648692	0.0976054748376241	0.667991114587015	2.78984680212463	1.22005100117922	1.24927417456347
0.281903590638612	0.0209641031896866	1.07577115801502	5.963970769809	2.4243217249656	0.750426495721203
0.220035887164108	0.121723001186899	0.899779957247141	2.00531218986045	2.08283668360014	-0.331599673677764
0.215969236665538	0.084731682486849	0.517108776927048	4.1347968974426	0.657689790057123	0.60733178105988
0.507243890449119	0.109526106485841	0.811841977397042	6.07338807850874	1.78925864727879	0.31410701970574
0.314902039147566	0.0814021443189413	0.648669838186331	5.18350262298761	0.525167930115589	0.445713489320708
0.153261146262482	0.0681257597102817	1.22554435125359	13.787259909578	2.57918159376365	1.14629409102914
0.108490932445249	0.0521758913586715	0.762729489052037	4.01009806442578	2.15851887175147	1.03187949300471
0.237596846554441	0.0770458323437681	0.620121863408994	5.07363976879036	1.4060754083809	1.23099583026462
0.105080808284421	0.319999999999977	2.06418595128144	0.500000000000023	4.20267148288418	1.4999932686076
0.414449096828917	0.0286319636252211	1.11988419226467	8.88032328750147	2.47655341449454	0.238732178624122
0.15514960655805	0.0679246786670243	0.645132502613331	4.5319711241738	1.39502443256179	0.30849260175812
0.245807847166815	0.143541101571448	0.936321944380247	5.10045096466873	2.11504364438864	0.154373286269912
0.476049100331575	0.0820045658693108	0.512903884596875	4.98850141574466	0.559328045196989	0.586948063585436
0.228713803459377	0.0442839080754259	1.48384426242161	6.35014066297878	1.51086169417509	0.130210755460088
0.154956803926114	0.319999999999977	3.99999999972221	0.500000000000022	3.07250264712105	0.390163930085109
0.158910295699139	0.0315101539240911	1.24987362755116	6.12849192699909	2.18701326177554	-0.0304486560394878
0.321208479719696	0.0391255387683435	1.40700066597456	5.46133092011484	1.32763753203877	0.0625729516414179
0.225384429658943	0.0201064736254433	1.5531327362595	5.58450568608434	2.85172948786549	0.755847229509338
0.386022772239985	0.0265892970551081	0.654986206166187	0.500000000029841	2.76994468417424	-0.509391207297475
0.174205051774632	0.0412419233385692	1.32824738086138	7.0195769333025	2.70889490758312	0.658765487420493
1.92032589459146	0.0270364626637112	0.664112847196889	5.55118025730683	3.826619021412	1.49999999986075
0.151424960893215	0.0210446305982544	1.08512910681235	0.500399323290682	3.29381280523715	1.44977924703046
0.170953625617996	0.0487063317238381	1.33716577025212	6.11088925592258	2.09452601398545	0.425384596606603
0.172746147230936	0.0439982914337913	1.4273414460503	5.05177316547531	1.9225628737484	0.558175701037356
0.29662285140744	0.0268398356384946	0.738081608067672	5.1154914691129	3.26348441574576	-0.042427519841753
0.259395128972082	0.0259729648321156	0.660268293871086	1.73755102452326	0.596423900088267	0.103520833920323
0.267402773351108	0.108800916870904	0.767380439511544	8.9929197322098	2.57610254427819	0.578655906287401
0.169987960889621	0.0780191193534959	1.00391925307125	5.89842119443519	2.12744116271538	1.18051926225927
0.760140948109113	0.0233996162733667	0.728752958929455	8.74245003827647	1.04119654304118	0.183487612661371
0.337361445598531	0.020000000000023	0.945957092618272	15.9999999983643	2.20866813838831	0.581466309339871
0.145796793306937	0.0447365513634998	0.992660128568369	5.37687243166695	1.62815527532323	-0.972588164090424
0.202362438992346	0.0230536219878417	1.10384372575219	2.90931361127763	2.07309008017093	0.516134678737881
0.133105911882311	0.0278505150464437	1.13308659392418	3.67780568315301	1.7517612958993	-0.676893201511161
0.247779135620927	0.0293760862780619	0.606103092848772	2.53890508973891	1.58402342577625	0.899527392734809
0.489675871035774	0.0278978362286057	1.10086158242277	5.19245315844523	1.98045792641413	0.19489651805496
0.390004660294281	0.0239518418843687	1.01032065191774	7.59593643332099	3.59195032724677	1.49999999999997
0.160154577086631	0.0336698211453112	1.26460326047049	2.05221836983169	1.81113299830051	-0.466082405675364
0.182416466857047	0.0200000000000222	1.58764307528938	16	1.2498333236882	-0.332919078548392
0.628729848170127	0.0200000000000222	1.01968042058082	16	1.43817278971847	-0.130372899034132
0.365517820775628	0.0200000000000226	0.954740283468395	10.4992176674322	2.14492623157377	0.860980157167445
0.172516325583193	0.0243326427778404	1.33446420335122	16	1.06720450214394	-0.612530250601799
0.266237775687586	0.0279050257068519	0.659513677120633	15.9999999999902	1.80150247234784	0.150641847990779
0.384155385911651	0.0430864838394188	1.09722907215924	7.06040652098551	2.25497280415894	0.737450540739548
0.162781203644233	0.0413430758655248	0.909251731872195	16	2.53860262003701	0.0940954914682408
0.143871512104418	0.0225485795261401	1.44691355143739	16	2.21190231039063	0.0690629090363075
0.356647361844511	0.0200000000000222	0.896492350498468	15.3980826989275	0.500000000052978	-0.478779402804082
0.360456089002711	0.0435858917449637	1.07858498358769	8.5383766533628	1.1420333946439	-0.344174353380814
0.128578992294963	0.0337700491548131	1.35093690322519	3.5080263205231	2.41889218525828	1.49999999997117
0.367283847941076	0.0200000000000228	3.99999999999998	16	1.29541183692908	1.07702801912176
0.386991224847145	0.0374970469441253	1.02851447213681	11.1195093372965	2.12315308846637	1.49999999760929
0.477300577173602	0.0454628930773183	0.592150022655869	14.2021875790248	1.46663134522691	-0.27612273471662
0.397045840915454	0.147618587878723	0.500000085531136	15.9999999999391	0.802038680272279	1.20523850870934
0.129384867061363	0.0435222987294981	0.742176947840974	7.67879230902205	1.23698142687434	0.895146281023701
0.118557633058482	0.0277329962636493	1.17513079568592	15.999999999996	1.91376841787983	-1.11145979248002
0.166834037032867	0.0241234853011162	1.21408230222189	16	2.71125208789039	1.49999977363742
0.154670478836095	0.0200000000000229	1.00437196245406	16	2.76256522754466	-0.914033208973571
0.573600786224712	0.0240156002002307	1.11314019309089	16	2.894487516812	1.28408710355817
0.211820364695129	0.0404392059307997	1.01478916183091	4.58815801331512	1.73156322934105	0.155172190311563
0.31388981094807	0.0200000000000222	1.61434256780917	2.7038318622046	2.01179403214476	0.904509719002707
0.1213822812745	0.0413096347359595	1.32525320515167	8.43280966359559	2.64393885386975	0.769556605032363
0.18582517389807	0.0562896350795158	1.18135637167363	0.500000000000067	1.85022767404318	1.49999989998668
0.0952498437301798	0.0800929723611062	0.933315066006747	8.10424653106019	1.75034216675738	0.346944844340941
0.380559768128878	0.0200000000000232	0.685205221152796	5.77159689635461	2.93468476831547	1.49999999904842
0.332435580416847	0.0248935405494908	1.07705635153006	16	2.61646275601513	1.49999998916764
0.179979934846745	0.028067865023806	0.928577298022154	16	2.21594015309417	-0.089201995148298
0.131228554647291	0.035268603710986	1.48950322257385	9.37929081638459	4.1100017651269	1.40856506694566
0.152668740194566	0.0388034556227635	1.03798470093166	16	2.63376723544327	0.0299091180216053
0.172681482185019	0.0200800801499602	1.56724380610725	14.3098368080883	1.82858638803269	-0.29217762798805
0.171437861392101	0.0200051476311963	1.18531830676597	2.42604476814782	4.99995226124987	1.48779689432733
0.579429305837242	0.0418155575334962	1.07118396149509	8.29834836755952	2.0450020950525	-0.0802905625435673
0.15130085952373	0.0200000000000225	1.65075924467976	5.07308708813192	2.82878655859778	1.49999575193865
0.757709360008684	0.0288621392127751	0.858950081203331	10.2590357546866	2.54376724221779	0.584924754054497
0.249183570846793	0.0936652103979488	0.674064979794923	0.500000000000022	2.21200535934866	1.32597942795113
0.275838269625443	0.0200000000000222	0.652746844361621	3.46956626949736	3.15309890316145	1.4999986765766
0.178289242967388	0.0200000553733899	2.32828688169114	4.59723167879211	1.92070405025027	1.49999773385158
0.304998097005136	0.0632953440983377	1.08525820797022	0.579262563513733	1.67617163705822	1.49999928880107
0.276203320862924	0.0423919573171077	1.22265381004437	8.94109950987453	2.64342702514727	0.965355031469234
0.134697565200063	0.0348274379087238	1.35357013617999	3.42635592911068	2.346085412155	1.30670690033474
0.369652469960302	0.0524955179867963	0.861031597318148	3.44483119855062	1.68361339464169	0.720295223488242
0.116856110338005	0.0200000000000222	0.880250344601671	16	2.82215200148276	-1.33411396626071
0.352850134754271	0.0200000000000223	3.99999999999998	16	1.63538606313107	1.31937565369097
0.230853104551038	0.0316123375367423	1.03820945920898	14.3902282594063	1.05885645471056	1.49999999998898
0.2719723156696	0.0383447749940551	0.98667392652212	13.6760141084041	2.20221152969531	1.49999999995051
0.458691554486352	0.0453106325222581	0.651901542672699	15.9999999999582	1.61076378878618	0.441603675477404
0.174286010997023	0.0200000000000229	1.11799540295167	1.6342844879312	2.14848036142341	1.02845778120512
0.0748324083408516	0.0382584934755653	1.07996308951173	15.9997959056407	3.36946047240083	0.760411937585377
0.143333342145069	0.0359496965665535	0.634216511067113	3.62899111060345	1.23236712749124	0.902133360642544
0.395460128852513	0.149993599652331	0.500002191699061	16	0.727602869248751	1.20498013365395
0.195020194159841	0.0345269485237309	0.911719218307316	15.9999999999993	1.59913860176848	0.184758647342716
0.537179347763887	0.0200000000000225	0.935981535564292	12.4744472747089	2.17672222411215	0.630736267566343
0.535906949621029	0.0200000000000222	0.962065097650483	16	1.46579230066891	-0.325221410384904
0.337885242730782	0.0248721642422872	1.11265598872331	12.325556013391	2.79904246415146	1.04516111199326
0.21741347146826	0.0231258792159581	1.53236181156941	15.9999778899622	1.76042540409646	-0.623673031591136
0.297137200975456	0.0420227660434203	0.794585833021865	7.42274946379731	1.89474000512961	1.49999999028801
0.329244465610954	0.0843760613705859	1.10219358017975	9.5208052629475	2.04075747138629	1.1380901253296
0.101411883304324	0.0200000000000237	1.2744413739349	4.23771555719472	2.07762354283219	0.343206696120646
0.238692807547407	0.0543783439395009	0.884106011888688	12.433570615524	1.82553248014211	-0.564947888163691
0.0951212665287517	0.0632247483489493	0.814690835492606	3.25377050528896	3.66726769241227	1.19021339216592
0.452059454839491	0.0230430735662173	1.22530305118343	16	2.67251021954939	1.49999975275181
0.245273363493769	0.0386448578296966	1.107858912622	15.9999999999927	2.68187551717019	0.340498460042881
0.178645280366376	0.0492091885825784	1.11453494707948	15.3402118117156	2.47979791041191	0.619980066482202
0.233719775400949	0.027100308672387	1.40716456507638	10.8370137891347	2.15092427583102	0.468269990003886
0.0906435248089381	0.0659862390875323	1.13670274424872	1.66024331081498	2.40989265971597	1.4999999990485
0.292379927680361	0.0245920564523259	0.999778643739455	8.13940380408101	4.99999997457441	1.49999999999998
0.231974931811419	0.0342345777027424	0.500001663209289	0.500000000000022	2.18757396723022	-1.49999999999998
0.118368962279825	0.0253071456026733	1.75413738629886	7.50888366130236	4.99999995953948	1.41038614907327
0.165411316122408	0.0200000000000228	1.19355849527203	12.7648590738177	3.93103506559379	1.49999881680176
0.117047129046098	0.0375424378208506	1.09071786686435	15.9999949090701	3.23383750868537	0.931376799686629
0.25045600402352	0.0200000000000325	1.38788509294909	15.9999999976002	2.63226122678104	1.43820976287006
0.338564205918906	0.0200000000000249	0.645866145708427	2.51851164800229	3.2905784650948	1.16682878697909
0.314739743975117	0.0200000000000234	0.772422910893333	3.66454365849363	2.60824246151453	1.49999999323645
0.200232051311492	0.0279091510109118	1.23129017146447	15.9999650005803	3.06325381001432	1.22664762731074
0.486026919247577	0.0200000000000391	1.49479756178919	5.28825336462593	1.92636348639385	1.49999999904283
0.200884018546416	0.0213614727942742	1.39722072217295	16	3.08173351218902	0.185181160251415
0.204020234332194	0.0634447666773234	1.07588234943226	0.624086441749385	1.60962776410698	1.49999993436011
0.124703412752509	0.0360188702230624	1.26585382638387	3.90796999170053	2.42679546107762	1.4999999939683
0.267285789197949	0.0200000000000223	3.99999954405762	16	1.75466466932975	1.38690434407379
0.193218571821417	0.0332203887491724	0.935348765634982	15.6489208091464	1.51768379059755	1.49999999999998
0.253417538746763	0.0364372193613999	1.17824121582704	11.3214188916094	2.53611820372818	1.49999999893954
0.25314952050765	0.0447878498192824	0.668949602401734	15.9999963400356	1.68710625942209	0.718582147013268
0.203491267389318	0.0282294277928137	0.85785324211111	9.06338574411442	2.73522783805908	0.417502677689927
0.12060964067412	0.0200000000000222	2.52742806486203	3.40133365318449	2.29375587563643	0.947031343630451
0.086763677114951	0.0306386404026896	1.41938279654796	9.3823744963837	2.28207316545224	0.723401607518724
0.132939763143959	0.0332935296547199	0.774091571995452	3.92389752713675	1.38200978622742	0.591648662204308
1.03004651832363	0.0451263570845937	1.06575228993828	6.4129504643541	1.67576881596521	-0.0842313410697743
0.185857757263579	0.28274088811846	0.98483260672561	1.1095163112006	4.99999999999998	-0.548480727915362
0.334157983147494	0.037810244035281	1.20180949943732	10.8941759516093	1.77639233026597	-0.205479504923048
0.153319212015849	0.0502173315343504	1.36699074763034	15.9999997347297	3.51333140080153	1.1987145140339
0.123612612761103	0.0200000000000239	0.934911971089487	1.58639855038279	2.74535107071673	1.25459001918948
0.29851852179806	0.0200385120171054	0.89131678060891	15.9999646244352	1.27113656008055	-1.07853031665296
0.217686552979286	0.05591383251397	1.07023091388411	5.859020021942	2.94090427144492	-0.789716602657127
0.226532519339298	0.0450854909170088	0.720180186454658	6.52242916081709	1.20120040094863	0.144830634426337
0.149812141842344	0.0226109164186321	1.06138979590295	2.6432234091087	3.22426506440539	1.24190739559297
0.27110276589447	0.0200554841656398	1.21574335494402	7.91975569171053	3.25685092115695	0.700807409339984
0.0692292030934598	0.0203997331028179	1.43054940483903	0.500000017711641	2.87703473552443	1.49999624210086
0.364527550031732	0.025734839603564	0.848034891228348	5.70051401531815	4.9999999999961	-0.489755604129915
0.343410313167061	0.0676544401825167	0.753160011990357	3.8120539195488	1.39821893903653	-0.268853150705308
0.136834902763214	0.0372113952786709	0.637054237053386	2.23045205664972	2.63015218412414	1.338301921386
0.203829606250561	0.0200000000000241	0.724663240068174	0.744769555968946	3.3970107001588	1.49999999997374
0.15975211306317	0.0200000000000222	1.85695482190379	2.06702409314552	3.16719497482283	1.06527032557397
0.220707574922534	0.0372544368634998	1.5108380024502	6.78419910082362	2.69555559859628	0.897236447039396
0.242634723654887	0.0440529902939826	1.2355560212463	14.5177768779518	2.74173324304909	0.0170115855824237
0.210029171223097	0.0200000000000225	2.51612303479285	3.26542024525676	2.67463605165787	0.986240861375285
0.217536377967121	0.0200000000000231	0.597939502212757	4.82763874355172	1.44928685179682	-1.42582811046992
0.380152908448102	0.0649757469878862	0.611782597393318	15.9999804829031	1.74680471537287	1.49999999999998
0.169974461560437	0.0254451572393787	1.56521363482526	16	2.21010689674849	0.768938945316593
0.200991434638526	0.0420274903053047	1.02308705429491	10.3148388749782	2.44198897708449	1.43486264393436
0.231948550256736	0.0739885362015033	0.539744790027822	12.1844869490477	0.793535373535695	-0.149301152177801
0.0848680822457804	0.0383291688902951	0.725124244949558	3.48416020469412	2.80256700626761	1.4999871741543
0.319628752457262	0.0419701864325488	0.799506883544123	16	1.72601791332131	1.00143093251974
0.905568166827854	0.0760761814271015	0.583784042867879	3.67984286041126	1.04519410469444	0.606286899724134
0.250846078873787	0.0373677263664072	0.561246703164259	14.6354769204806	4.99999999240223	1.49999999999996
0.128911771376213	0.042604135945697	1.16565433885272	16	2.80874403686477	0.979735090145067
0.656408639270666	0.045505399523262	0.963727919851342	8.34807920905581	1.91901828363101	0.285361808934137
0.265387759485181	0.0240852183332139	0.95564482659476	15.999999999861	4.43078424475627	-1.29338266502644
0.171768261315969	0.144638875733212	0.65993705582998	1.71730021278037	0.500000000000022	1.49999312380199
0.173438945488607	0.0318984467940228	1.21916876400116	5.76390938596388	3.67560383367008	1.49998729837758
0.313760387996874	0.0200000000000236	0.714751040042603	6.7432567119851	2.27410017199745	1.31740251773493
0.367822639253373	0.0372235781703614	0.851376248225907	4.43604478046856	1.39666122130699	0.435972160893171
0.486341099536258	0.0200000000000222	1.30988111483859	6.27428389784929	2.93824849533844	1.49999999991949
0.318419646368468	0.0865021640194718	0.541722916241191	3.32829549758973	1.53574007751993	0.641808333167109
0.198062917464849	0.0374209619911486	1.12806404485226	7.99964623789333	2.11205941932965	0.495699157447622
0.335706191862963	0.0260268467002216	0.801837752713451	16	4.63588225367568	1.03981065966385
0.232110611719571	0.0200000000000232	1.22874212899361	2.81524765966972	2.55746040894587	1.13800534995925
0.135790332326686	0.0392043209992449	0.953576532612684	6.05737076633258	3.86148705477588	1.49999999999618
0.217062686560958	0.0327080866910946	1.11293319280105	5.43520361090346	3.80842516994891	0.753907288728988
0.347874479940776	0.0200000000000227	0.979428216760358	6.90841516036129	3.48495228348574	1.49999927182822
0.0955722550889178	0.0397141170528194	0.993323505209338	8.02968986353854	1.50654984930915	-0.533898449515608
0.506685034790075	0.0432217568534658	0.776473110745574	7.82661677774956	0.690320033504205	0.656175536048299
0.138088147862736	0.0315175036811517	0.616556099356036	0.796092190931334	2.42420940537992	0.406505096336235
0.275380944430425	0.0438847947596906	1.95603821410136	15.7587859419725	2.98783690092599	1.49999999998217
0.542275812954093	0.0511662251943403	0.688106273162679	4.67130485943866	1.31451346916261	0.362076507484939
0.381999726282736	0.0279083426976245	1.42750813082959	0.500000000004857	1.63127279001809	1.05986730932125
0.571658994771423	0.0200000000000224	1.23869108877004	4.71363966828882	1.81421697202953	-0.194563389268922
0.255042079955307	0.0215440504545774	1.16794660043987	3.31474342791611	1.7047664918973	0.644660049097656
0.179193519499738	0.143156717307564	0.719356060378866	1.41756489860071	2.55807806773231	1.49999999933912
0.101050544076799	0.314617294702956	1.07818781739805	2.84504997108658	4.66552738437903	-0.464075596720024
0.440944468156507	0.0830219834629786	0.514566306639784	1.8898994208446	1.17100112442398	1.49999998878469
0.255664775129297	0.0257173765385781	0.93873910671139	4.58129092458962	4.06974872373525	-1.38165835006801
0.424134104191701	0.0814720840248448	0.500000000044652	3.02449675179346	1.15488614834997	0.370164415040934
0.31007438403975	0.0247931982067887	1.00508202898361	3.65963305902426	2.8139501703841	0.619720442950605
0.569322419285619	0.0997034389380828	0.595346296505611	3.14833662856849	0.50992753692	0.733865980314573
0.366842277958085	0.0840958875093394	0.500000000000213	3.63096537367241	1.12185316677683	0.992352965751334
0.208895356298984	0.02236816095316	0.762687601560192	2.31983416446013	3.27595796853708	1.49999994330564
0.213562470957943	0.030035144894492	0.756539894534437	3.50091590994645	1.96591378852235	1.27448533219703
0.739330923808589	0.0251171101766681	0.644499138341195	3.36405425297417	0.561438405403658	-0.739419428426034
0.3776367433546	0.0200000000000226	1.06645898207633	16	2.55852766107228	0.0515888271533249
0.256198095760549	0.0200000000000222	1.03028404334323	0.604432745285838	0.638810279771521	1.49999999999998
0.213427527668015	0.0558675425526459	1.05139767077942	3.87670172016848	2.45426378671255	0.204208178229958
0.2100727685009	0.0374337534542368	0.767957900961676	4.66866158919538	1.56641791636355	0.151641143403579
0.122869746127857	0.0342708548274945	1.08496369768343	4.14286929066098	1.71165252944092	0.0406108689260562
0.119241677137437	0.0579376849861925	1.00439412934578	2.21251193416023	1.81497166199973	0.603871629794283
0.43329511016463	0.0215126082829181	0.919830325049781	11.5997589195851	2.82582701030781	-0.154372042831378
0.223605320030331	0.0584233617426112	0.998432690850287	3.60207099237507	2.57054825084871	0.813033837759307
0.395507629949353	0.0815000263189432	0.500000000052	4.24525403792183	1.02777612816568	0.462624865613691
0.878595614325189	0.0722148384232345	0.584061125263574	4.4890640525295	1.26345687122457	0.736870094222959
0.257158011994648	0.0288228823284078	0.600413768755394	1.42891784266814	2.11269307669567	-0.506380806733391
0.336147606811108	0.0211784002653861	1.25753434132378	4.04173357347588	1.80569154347174	1.49999999962108
0.272864736040728	0.319999999999978	1.60211338549798	16	0.681987959893762	0.251673675332063
0.313513751648659	0.0960576003350096	0.546405274340233	3.22599015614604	0.595018386609197	-0.307275767907275
0.380577875261967	0.0529375017367041	1.04747035704613	7.5261456705208	0.652833107564652	0.00416563130429922
0.320793199094678	0.0365794193651686	0.768525440161373	6.39272981180555	1.301078911735	0.919826027286457
0.274950683314745	0.0504822000540512	0.977873108115786	1.38514980319843	2.12493708701532	0.752297849723102
0.294493236019596	0.0200000000000222	0.656674118365121	0.862814961941233	4.64681391768181	1.49999848069801
1.00323451131759	0.0384104837681562	0.500000021021249	10.0675297163046	0.569887848808954	-0.154459531620451
0.23700985828052	0.0595351068328296	0.863588443229918	0.690821063475731	3.43302422674059	-0.32935222928913
1.31805471439297	0.030825239710135	0.973228557655578	8.38221125399599	1.81679009076574	0.986699786723252
0.20941520233084	0.0367621956962765	1.048628586163	1.85178922249865	2.68803824120085	0.331698416929774
0.93475539479548	0.0200000000000223	1.21037649378236	16	3.60163290028964	1.4999999934881
0.150179832289152	0.0378375445043619	0.821119793806717	3.81027163348096	2.53772001048345	1.49999999696905
0.79161765974348	0.0968782557859868	0.551465020871436	2.10751508605582	1.35191365051175	0.969503086277036
0.210998573395813	0.0321958375162127	0.878239794455092	1.0415079291688	3.38870895358598	0.422361056405611
0.295400578920224	0.0200000000000222	1.9892280743794	2.9326559604395	2.71675032767863	1.49999992064625
0.286675102206401	0.0786705272593206	0.787907946333327	6.52406625014261	0.500000000546609	0.546543471380079
0.25679001835484	0.0278938210398562	1.00678845308812	4.36245111807768	2.15351028771935	0.367737333235381
2.21721605779258	0.0571478842452396	0.840017744416655	9.16810112302174	1.7920167909076	0.817445851095319
0.204800499475996	0.0471874929134772	1.8412380650953	2.61720879589193	2.27868582833277	1.49999999519135
0.779910623439258	0.0200000000005802	1.58969319012113	15.8661589654825	2.7052009599632	0.00269650057006214
0.612347641348295	0.0200000000000229	0.797150921430076	2.73838290964073	2.78439607737312	1.49999999999645
0.418708726353197	0.0496456172307295	0.974827825942112	0.500000000053967	2.02817099177066	1.1997262162897
0.304797878654042	0.0724321068769145	0.589802305306724	2.73656531756084	1.57843952951484	0.0150019563095932
0.588571417452307	0.0361363371455718	1.46089556929864	4.79041893832027	2.05347887629575	0.352915083041171
0.615448959724711	0.123706650648463	0.500000000000023	16	0.809771759695629	-0.607285277067892
2.64913420148946	0.0200000000000222	1.10849430757333	9.81534806399759	2.37593245161014	1.22227042960294
0.45845919827005	0.0390741750972933	1.57966559628807	5.37068564645142	3.83414271836709	1.4999999999857
0.168146138743883	0.124203807965852	1.16326375043618	6.7444794976109	2.0660069059966	1.49999999958335
1.77277361827542	0.0856820022753185	0.604823379510063	2.35704044834264	1.38755203170503	1.28562152150481
0.42863895662019	0.0726861332618484	1.34719620357117	12.6037290912152	0.645834216674379	0.399941642155046
0.794899261903963	0.0511198342134079	0.500037079810404	9.30723515712845	0.654974337930576	0.672778941564589
0.269747109448487	0.107750425239768	3.83956024212169	16	1.98467781074943	0.822055355451501
0.831746923821641	0.0922902417619536	0.606755731049118	2.77295955416389	1.37557519067175	1.29128856372365
0.224726033770081	0.0200000000000226	0.707809072679865	3.52859750943715	2.69893806507367	1.49999901112427
0.524107004048958	0.0901742285665743	0.500000052757544	1.96396074060917	1.24802525816825	1.07580119815762
0.300292255616234	0.11426943605822	1.39273094905238	16	0.534974160331523	0.329798840485793
0.383982801899218	0.0255093024015604	0.802658357526231	10.0033483230726	0.500000000064741	0.759117529965318
0.385509737541755	0.153466785115464	0.500000000108761	12.7613289416374	1.18831683775277	1.49999999999912
1.43086955108694	0.083651322435699	0.500000000000022	1.64327334069626	0.994578452095754	1.49999999811627
0.322163679666327	0.0200000000000224	2.07495909331958	3.05831095529762	4.33293232349404	1.49999999999998
1.30132147417344	0.0907700672419638	0.500000000000022	1.76302220082931	1.3373137241266	1.35408154242629
0.680232348067254	0.0904692080918555	0.500000000000022	1.78882326795172	0.885469635054796	1.49999995992299
0.582146431012984	0.233610537872628	0.816090060306013	16	1.04863019299243	1.49999996727021
0.449862070742458	0.0910031446815493	0.5345245202061	2.29229627999429	1.44512688458277	1.35002614817405
0.532542629147962	0.0200000000000222	0.527043159490468	16	3.74463442164982	0.182338229208929
0.435544909476209	0.0800011416567579	0.500000000000022	1.15978371395791	1.69952299885525	1.49999999999546
0.566727700375712	0.0655869164298512	0.703411960156213	4.98970014731897	0.953073218462091	1.49999999999998
0.201059089110049	0.0786032307440033	0.831344185095479	1.19208912569746	1.17825325941125	1.4999996931286
0.359200121602522	0.0200000000000249	2.13160488995835	15.9999995651756	3.49096422827489	1.49999999999998
0.84242334039508	0.0808661470827708	0.500000000003566	2.70124381411476	0.852447271108634	0.676419427154976
0.276859013734711	0.085617627324692	0.594593588253076	1.6768426248065	0.882766598543093	0.160201408930632
0.240476535514222	0.0200000000000222	2.96789764315215	10.8783337997564	3.90368383101046	1.49999966416104
0.85723111596628	0.319999999999688	1.15476979242618	15.8266183257713	0.500000001971648	0.254684951977354
0.327624794134476	0.319999999999978	1.73534684388999	3.10363528835157	4.99999997804464	1.4999954706038
0.204639865293852	0.0365661255023193	0.622001335140515	6.27913491340788	0.500000000000118	1.49999999999998
0.431043399703453	0.174589654343446	0.553590562170614	7.37173264355692	0.533622391543093	1.17360658194475
0.690866246534232	0.0200000000000223	1.08401548857495	7.56134221348165	1.60691174112406	-0.176023152056022
0.269597936598849	0.0826158377169948	0.616492134403776	4.25892460091547	1.49325265288826	0.774913223131449
0.339957923849977	0.0254583459890435	0.928560970420397	10.3272822866225	3.05358540598788	1.4999999983693
0.634531806818043	0.0200130207121467	0.54433795070081	8.40830905246828	0.692549005068466	0.568075283137421
0.476592679393372	0.0399757753373705	1.58787956561134	16	4.00712949601435	1.49999998775025
0.124901575020255	0.0200000000000223	1.87238674746609	5.38193855641044	4.99999999835151	1.49999999999998
0.28209140498208	0.0307176572541903	1.21006681901618	7.74859793715911	2.08402258639814	0.429888365523851
0.151457552804987	0.0523196429165599	1.30121935188723	1.35862470386187	1.47572315696958	0.320641228828886
0.265745473417777	0.0438185870450857	0.964146203629541	7.53199592396121	0.51493151013692	-0.299699821986075
0.309292485349592	0.0200000000000563	0.629076070185353	3.44988472716093	0.658553411994923	-1.44474944948396
0.170766000451452	0.157934201820823	3.99999999999998	15.9999999999999	1.45979438948527	0.619777344130708
0.236687128361965	0.0363359315793529	0.829368270195522	4.52832358363195	1.48152658645823	0.573445366519689
0.22857872607309	0.0256419266925809	1.07212614718759	7.9949895868923	2.56663258226009	1.49999999775877
0.324487604324812	0.0200000000000226	0.730818166821632	10.0827860142283	1.16354713640694	-0.282547940633435
0.484953444615857	0.0891269193718106	0.500000000004544	3.12505421921096	1.18032148682855	0.607962274083048
0.201934751409158	0.0200000000000222	1.11047702343223	0.584288269031287	1.27444220716327	1.49999999999998
0.260153315540279	0.0200000000000301	0.580895355247528	3.83422413948574	1.63910515094262	0.311805242066578
0.673509071141575	0.039263888717425	0.500000000000022	3.91309319724995	1.07754264174511	0.220766313317904
0.187482922172286	0.0200000000000223	0.500000006590105	16	4.88452388240899	1.49999999963533
0.721099424028488	0.0200000000000222	0.50000000000007	16	4.99999999999998	1.49999999999998
0.447165233696835	0.0337172285659713	0.946042032540928	8.90976466685687	1.85154463898386	1.39650041071595
0.249406445833242	0.0285109129350143	0.766669974226868	4.22663282153163	2.14850961646031	0.856656201304744
0.158389468780326	0.0200000000000226	1.20001933249832	4.57341625422026	2.91576768584355	1.49971570959422
0.351737622957455	0.0798366745032784	0.500000000000022	1.46464364047926	1.66205691057992	1.49999994605468
0.19717582543862	0.0200000000000233	2.36320539550469	15.9999999998341	3.75250280592687	1.19822656433651
0.468270001114871	0.165308372382976	0.6630938379679	15.9999999811799	0.500000009476665	1.49999984465452
0.219844131774876	0.105778444404725	0.758845777517096	2.05599177034976	1.16704720600149	0.3442199580107
0.407728007519208	0.156533492154464	0.527065049831528	1.99189947942579	0.500000000016214	0.225170063023633
1.21760724860041	0.100152299949229	0.500000000000022	2.29088149379144	1.07188832108243	0.601862913283542
0.778636873643657	0.150364918194868	0.500000000000042	2.071452406586	0.500000000000042	-0.341519323957389
0.896216783148508	0.0577278809678381	0.905434829190083	3.77895281464468	1.37176907974423	-0.0473792855263903
0.375433365794667	0.0200000000000229	1.05224777157995	3.33141163887573	1.79131251408519	1.44638654094297
2.45158915571379	0.0265594596454037	0.736810394757547	3.17204592194254	2.68892840250786	0.820418817841085
0.375814175425475	0.026866998469106	1.1976806130625	6.53523293908623	4.05799166941355	0.464172942011066
0.3838525419444	0.14366818090024	0.673562497797918	1.43202007332985	2.53205246791865	1.49999999550762
0.692195100726729	0.0748862025601267	0.598141082948926	2.16200245147882	1.26083184408445	0.294688869018054
0.382465813762761	0.227570948971646	0.500000000000022	1.96222797470431	0.505675514770937	1.49469561035382
0.179609048206748	0.0813042310543558	0.556044575171429	1.45311052630266	1.45452111768404	-1.07185203513087
0.369756687903602	0.0200000000000225	1.13127249325753	7.15965086896648	0.608972708371444	-0.603749937124596
0.192057716648763	0.319935701532313	0.516092024125479	0.779450664806547	0.500000000021334	0.307528342386583
1.09077393790403	0.0932142904336309	0.649834540771162	2.78198968098747	1.67244719281343	0.901309066222255
0.547911595950253	0.0686191935379275	0.847795530308746	2.67616827788399	1.43251763142252	-0.000832688512414736
0.449786585246363	0.100809688799177	0.562491754280161	3.07960589328525	0.52299726131444	0.547384172958469
0.471729280337898	0.0200000000003272	0.817663129297159	1.38303999552193	0.771766760662211	-0.125042356857621
0.560776530842267	0.0260162999080035	0.507138641606619	3.51488892103807	0.629040896014826	-0.951666194826879
0.569542402037492	0.319999999999923	0.694929406158661	1.19526371635979	1.08947204467779	0.107325817594576
0.580855991108693	0.0710539175669995	0.57920487253584	1.99124340761888	2.02292829583177	-0.0380384306296888
0.450801013694678	0.164640044718353	0.583159919661244	6.02544488042224	1.05831781128325	-0.194557563200698
0.397434288618119	0.0306388779426642	0.97393346237176	3.11378445729118	1.96063956678771	0.0935556471640432
0.292085324958545	0.173457085281578	0.500000000006312	1.71821300792819	0.521875360227383	-0.214484082733347
0.519856989947247	0.0200000000000222	1.52186829754159	7.51877541643576	2.01309374229356	-0.311899678899734
0.792677447658956	0.0751395667496215	0.500000000000022	9.48406600895453	0.604437473169571	0.153854908066886
0.273013006085213	0.0362345871950793	0.83769513531503	3.54618160795485	1.98454210991045	0.663019010122492
0.364028211371921	0.020000000000025	0.942460869646866	1.43566344922018	3.05728595674747	1.49999999921946
0.141228057825986	0.030093876541305	1.47691199317426	0.500068625067812	4.60066319085405	1.12508897083043
1.12445065534225	0.0759309292159833	0.978937240428774	2.32985304805525	1.98558792301331	1.09838698484034
0.189681543025544	0.0779384144485414	0.727208189911366	1.5164187595116	1.84560136035526	1.49999996602937
0.26226891990571	0.0477804424376433	1.13589119754931	6.17803571322847	1.18527498258385	-0.108898150090359
0.604254609453185	0.0722652056645769	0.573082174713453	4.35385817405501	1.28479203039986	0.634449308415915
0.565121880934955	0.0845656126085863	0.500000000045061	2.47486548121576	1.05633310959795	0.332971790916547
0.200616184508804	0.319999999999978	1.90317655186555	0.500000000000022	3.855035069328	1.49999682267301
0.303772055334433	0.287374221291808	0.577564356247358	3.36447211331701	0.607926097462101	1.49999999999998
0.319397170439721	0.0216151483902923	0.500000002370005	0.500000462518443	3.61298913150843	1.49999999999997
1.56944037696608	0.0888165618146418	0.534461709580071	2.12812804612999	1.49729461570031	1.23443103048362
0.627742857594798	0.0850767093038961	0.500000000025366	2.32215673905337	0.919425634979392	-0.139289702176805
0.114671489674767	0.105022122701871	1.38570860109965	4.52633091400137	1.24236039042883	1.21119738944514
0.146228833243604	0.157434216473895	0.771165340826711	1.95933869871203	0.561502669898515	0.535579916734179
0.493248035748669	0.212825884610932	0.639254675509099	5.41466184838945	0.515862983650217	-0.440256953987295
0.225230819281429	0.033420054824556	0.92650471723738	0.868050729210092	2.72158965428341	0.558049572406818
0.739977143096212	0.119561441832401	0.558138884100461	1.62031684812434	1.12427691549064	0.122500610578915
0.595677186278193	0.0900041953447898	0.500000000000259	3.02613161692787	0.93029263763163	0.965342896636554
0.527929851053895	0.0239580001434905	2.72898900887407	8.59332820147807	3.00531284336952	1.49999999956829
0.332775345298657	0.0365496200982218	1.0070486954893	4.91080509312376	1.28393353400077	0.0100851262761751
0.697921209350844	0.0258373324756453	0.649033921774481	2.92547764803931	2.57935945729161	0.676116899671446
0.203368078418098	0.0470803989928793	0.769703360293818	1.12960024713779	2.15358327616382	0.0220289410415598
2.15210960632746	0.091103834479456	0.684866781851542	1.99689061423949	1.47462454693189	1.49999999752869
0.332037260443393	0.0453771250229183	1.01797128024841	4.50849817868089	1.46163737400745	-0.0959133620709845
2.61000733431184	0.103815926893284	0.536497317901482	2.29394737319518	1.56512508167261	0.744240074619341
0.670691356674777	0.0209435328984214	1.40598576316601	5.82489444827548	2.17599121872459	0.097852656253403
1.45339178711248	0.150572483902721	0.536650542487945	0.519034093341429	0.60774627532603	0.910317136883325
0.551166304599739	0.0200000000128862	3.87220835272326	5.5526894831963	2.42402208496165	1.49999999999998
0.360083861035211	0.0416109557655311	1.18390467724806	6.24798219916816	1.74389124705363	-0.00662246236268329
0.720326289532684	0.0870548968253224	0.613134442833479	2.31004664241845	1.35803884054705	1.38966403747073
0.116357736126259	0.0355336817351861	0.874617650877354	1.85261446522482	1.74168527816168	-0.0493080681206247
0.219936781598582	0.0610639639448616	1.15245989734986	4.12899419808531	2.3288730390399	1.06522361842607
0.412684677359913	0.0200000000000222	0.633691768461814	2.01691349546055	1.95530795529979	1.31095901296665
0.825399456984924	0.0912406215290102	0.50000000000156	1.76526970175538	1.30367433914799	0.6902642053511
0.445747854472727	0.0798202067240519	0.600718604390324	1.34262387644187	0.797918550954945	1.49999999999997
0.452680908712908	0.150391423235465	0.500000001625079	16	1.38919953969127	1.49999999999991
0.801148410261558	0.102710368808336	0.500614302198827	2.54050807229229	0.525781540871929	-0.520970539621776
0.959712876103107	0.158193241025977	0.500000000000022	1.98400638824967	0.500000000000022	-0.480218347129331
0.429439547804627	0.0745038215993138	0.944555808711555	1.45170118086443	2.28338589975127	1.49999999995206
0.412138218179004	0.0635263022287776	0.698774176045204	4.43733848665191	1.04463943224344	1.49999999999988
0.255206763814459	0.0443966913153576	1.22698905764575	13.7599066225513	2.6591545912276	1.49999999999863
0.506532384508884	0.0898304084409567	0.566994990145614	0.906846887647805	1.53884491416699	1.49999999997307
0.521901098880574	0.0547221000551022	1.18651318502383	7.6069452508144	3.21265042848843	0.764075424667677
0.497210998132537	0.07096247343699	0.815224996509064	0.990846900008099	1.26881884614364	1.49999999999998
1.27801155558322	0.100158466580257	0.500061295831779	0.878259553019613	0.89555271136409	-1.22355635999876
1.01094386279007	0.107170813547533	0.58372118850725	1.15123376161337	1.5105615353198	0.138151982298191
0.359594633134687	0.125842909488849	1.83915783477868	15.9999999998463	1.65665650862893	1.28933831082122
0.841006872241359	0.0485471546746519	0.500000000000029	2.66557667860449	0.715793473601565	1.49999999999998
0.584164294113221	0.0396599804243621	0.773862032056901	16	2.85213679111708	1.49999999945069
0.415287506406605	0.209549573679894	0.595343785776637	0.786033944548869	2.06403271673926	1.49999999999877
1.25391055359219	0.0923005582749905	0.500000000000022	2.9089221837693	1.26649233047539	1.44059654611541
0.66602017546639	0.0897231676795984	0.55299598114791	1.51906199609182	0.811345039646827	0.242234774960644
0.661463301245743	0.0788252924962888	0.500000000145836	2.8187205820543	0.843209436179275	0.212891658344887
0.400892197244481	0.0944027944598236	0.510720408536521	3.4436890069713	1.06229542335803	0.837503208405163
0.547740778955549	0.304757202556629	0.500000000000022	16	0.500000000000022	1.3958808010614
0.25852378348348	0.0200000000000222	1.83117856533244	6.10615811142863	1.13449082582853	-0.423567504404847
0.77723992236782	0.0200000000000224	1.32919213138909	6.77094644760947	1.51111015850857	0.210192438804051
0.39822809605734	0.175490441382915	0.542553983496037	7.83584200246464	0.546432598157441	1.25543360290291
0.41081680082736	0.07254121878148	0.500000000000022	1.62574827347762	1.21065878743915	1.49999999625724
0.348144236498914	0.0849079973556802	0.50000000003011	3.0652440792735	1.26081294166518	0.890178890587263
0.571170890641395	0.102414814508318	0.577385060825264	2.31762763581638	1.54375408389659	0.773425955972361
0.462559400068804	0.0968646189983993	0.52415026168718	3.25116257902599	1.2246743725138	1.04511324278775
0.21969819838362	0.0352043637829009	0.932568672074595	4.91159128654073	1.68597374422212	0.606050463438688
0.591497769087841	0.0892568643797423	0.5599227750747	3.55233617353835	1.0057596596564	0.690262838293448
0.595659898489904	0.0200000000000222	0.606515172002612	7.05681164848386	2.67179938986632	1.49999997812051
0.443552631359911	0.0200721958642023	0.977397739584787	2.75305369425092	2.35465421834289	0.465727891513236
0.310129149649612	0.0743233582763626	0.950578594225888	2.21500479424313	1.95048999809927	1.24556409523071
0.578697474884919	0.0200000000000283	0.500060810026785	9.99554048440442	4.99999999999998	1.49999999998193
0.200004306909198	0.0231084993209183	0.982919947390051	1.47716759396142	3.56333903158886	1.4999998838348
0.178965960928899	0.0525078541812001	1.06627971946762	15.1005607982443	1.94120070650422	1.49999999999994
1.09655933017903	0.031275191921146	1.35053143517591	7.87760164245668	3.9651647184697	1.49999999999998
0.454396765927471	0.0739389145909896	0.500000000000023	2.06308524801143	0.500000004417967	-0.483355642725173
1.44672214927994	0.140614652820071	0.500000000000115	4.12288927911561	0.603376895178011	0.562490265704887
1.34957421313179	0.0881309443459328	0.500000000000023	2.22410437331181	1.43404136979715	0.527067142242272
0.527930817233129	0.0350762055054184	0.653659277882594	1.7683271750975	0.500000000002834	0.62219753742674
0.279924443181284	0.164078788763962	0.508541290271198	2.06603023474337	0.500000000000854	0.491845725353165
0.654944071042781	0.147269137049776	0.710938560728075	0.500000000000029	0.52401910831459	0.504283111469438
0.199266046152471	0.0460063625873888	0.51148787423783	2.09547858265763	0.500000006737559	0.252896037854521
0.599975843824624	0.0200000000006296	0.547108334623999	8.0721903067904	0.500000000001297	-1.46347287335735
0.448502690090793	0.0277202822279362	0.735529437673009	2.21094723627753	1.49312635572721	-0.0869418055905383
0.202574111463155	0.027219398746524	2.23252556178802	0.500000000000022	1.96180632897853	0.636628325327977
0.660428593845789	0.1690175352527	0.500000000000022	1.55211704136028	0.789461811942652	1.1899718573088
0.291802212478643	0.308234601752818	1.97031599041074	1.43764892785801	3.23741506758335	1.49999999965172
0.247277016520867	0.0200000000000222	0.500000022688407	8.30542332804933	0.500000000000023	0.446394837483533
0.741043800095165	0.139271930178933	0.633746519253405	0.707503662945035	0.973534807894489	-1.26716798237354
0.213922467315149	0.0602126651545645	0.843600402799637	3.51697724081574	1.4265308387552	-0.14135051770848
1.71904424177294	0.0270820627544525	0.659256281547521	2.94340973916305	2.41330868672727	1.00266117127247
0.293950623045676	0.319999999999977	1.24283117181376	1.0971758993378	4.34326273712377	1.49999999994427
0.70693429343105	0.0265476470099767	1.23933113186382	10.7392392230869	2.91944479152357	1.49999999991373
0.311273413016773	0.0200000000000223	1.32543866096026	9.64989447454245	1.27174519243575	-0.508995452689978
0.371688872918166	0.0239259673303331	1.55282350086765	5.93546381185566	2.86469252455601	0.660660887261877
0.95582663287729	0.113609610594782	0.664569767746501	1.31424729836541	1.68444962422457	-0.382622259872101
1.18221300858529	0.137978964478815	0.500037605942969	0.754864944136578	0.89992114059866	-1.10448237629896
0.262847948661296	0.0737792677057538	0.549423715264106	1.76788487333452	1.8912922999212	-1.49999921591208
0.240523238330931	0.0200000000000222	1.59839932262417	0.750367637315027	3.81315398430309	1.49359126855342
0.234338314962098	0.0707908012150924	0.783706620160079	2.41805348172422	1.47741143016092	-0.11093486707688
0.353985191683375	0.0954068072132816	0.63497803840986	2.94966509673149	1.61397856814675	0.8274722546135
1.54949991545719	0.0291417315740055	1.62356975358742	1.17458111766334	3.20487807397905	1.49999999999776
0.720971189925671	0.0805423331544204	0.500000054646192	3.70146894076105	1.16801249592482	0.87052724541435
0.394285578627653	0.0294117109582888	1.73382829583218	4.43237258664383	2.81182656662728	1.26564753846821
0.480607919978126	0.0254453552921722	1.02156153484585	6.0979880166513	2.20415934366066	-0.121846029136977
0.285465847537685	0.319999999999977	3.99999978037069	0.500000000000022	4.84348553678789	1.49999999999998
0.565014738082887	0.0200000000000222	0.500000000000022	6.81016845818733	1.53633947463786	1.49999999999243
0.273404234734773	0.0296590516067577	0.963325539150055	4.13434621055302	2.91589149515802	0.704114870878096
0.551990447124189	0.0319188611158427	1.04085191383447	6.23391231649041	3.44501720630754	1.15917340280682
0.150281421788747	0.0475131846773082	1.38062775033038	1.61297299386198	3.07145261204742	1.49999962938122
1.04302118422153	0.0637250199398234	0.749722250681254	4.58828030565791	2.38434416438759	0.235030595536151
0.492384171746355	0.0310265472850592	0.544403141667667	4.34262727786877	0.798328869160999	0.945038617271936
0.242451987880682	0.20482114451015	1.55308642384966	0.898369582254167	3.50606956896327	1.49999991292873
0.151175986972598	0.0200000000000222	2.06692457352948	6.211353087961	3.75570285504062	1.49999999932684
0.40107824134579	0.232390860069003	0.935559125527557	0.500000000258415	3.1855821676246	1.49999998823899
0.204635600057635	0.0285768366861405	1.16069603904648	5.80800094834779	3.94504639372026	1.49999999930544
0.219301256279374	0.061090837138639	0.912517778125764	1.87661013705201	2.3606024266626	-0.118505150934472
0.834378072334701	0.0463597454648937	0.500097270687605	4.37485048474263	0.68204682185069	-0.193042458403192
0.282058734508618	0.257947336029512	1.23588862554944	0.818955277038012	2.46695066568259	1.49999999999799
0.345413833861321	0.141423496724571	0.551887155784291	2.08594428507306	0.601063063066257	0.913197577918051
0.330946830644824	0.073615770875396	0.604165637202267	3.95584829960394	1.20150244692546	0.678964342798528
0.825227330397353	0.0200000004904766	0.637283690995303	0.858890593993363	0.691031591918144	0.970299758343338
0.180583169068526	0.0413834505339592	1.66718109839298	6.71803377893146	2.57539890878023	1.49999460280614
0.233321659247647	0.142420604821151	0.549108509385176	2.67934995079597	0.500000000056464	-1.49999966127827
0.311339934414694	0.086364029348449	0.54736684943217	2.29573604785366	1.41177898788195	1.19453639217991
0.390890553746678	0.0848371515249821	0.532131234699934	2.05177823535936	1.443667840341	1.34135674402912
0.171926719978249	0.0544529712373193	1.36154582800318	8.17647036045796	2.26976196990357	0.715428408810026
0.314165930066452	0.0326533517167212	0.686940348181098	3.28087065442937	2.31690529887993	1.49999991943102
0.228933447920773	0.0438927199039926	0.756376166730188	0.500000000002045	2.88981462160441	1.49998738694055
1.82464893431934	0.0959660626162882	0.790310412206437	9.33085223697653	1.76519001907713	1.49999999986562
0.143474832237589	0.319999999999977	2.02520107694633	1.58761373248367	4.99999999999998	1.49999992524034
0.637296908886871	0.223758152582537	0.74617806223501	4.98465243789717	0.518428913644778	-0.513444968734709
0.255852771130808	0.0227086676695119	1.96932278526734	5.29582405232153	3.38746730051199	1.49999996202054
0.536298290583211	0.117231823032658	0.561211008511887	1.48486039797264	1.29527939651717	0.415618045207086
0.916584602409908	0.0910721033655461	0.654618386311016	2.07181410463297	1.46691452714905	1.49999999996939
0.277891303562334	0.0622774225910077	0.986049004091495	2.63057685809948	1.9953953859241	-0.224043500702386
1.22970379851321	0.152020472526927	0.500000000000022	8.64206610498528	0.596667778337982	-0.771412009764526
1.22475634960511	0.10374875732873	0.570959032688523	1.99751807420656	1.27395124650053	0.955416561380939
0.286764620559265	0.067240058655583	1.68776305413418	15.4336237173955	2.89367094600434	1.49999999947594
0.215601522446282	0.036180498884738	1.19788796511478	6.44664097732316	3.38778513273267	1.4999995255433
0.18113111966673	0.0229068485801194	3.99999999999998	4.57605584829657	2.14281032606261	1.49999999998853
0.263035244154357	0.163955135570569	0.52407004827125	1.89283956974078	0.500000000000022	-1.49999978474329
0.17479125639531	0.319999999999977	0.860927084994725	6.91941643532274	3.39673247303665	1.49999999999998
0.383303594053924	0.0591724275921987	0.735748048790152	7.43843417861871	0.500000000052893	0.341475925980572
0.380233696897722	0.0414680581290253	0.570638187114346	0.500000000000037	0.573138882467872	-0.674213757637616
0.490420556360722	0.319926944161002	0.654519954028345	1.00002273850153	0.500000005690871	0.350921527190922
0.174141107652229	0.0666754319358275	1.43628453505972	16	3.51166621337825	1.49999900713517
0.811217491441599	0.0819703155273137	0.500000000000022	2.80368353822185	0.829571322976672	0.591690328433023
2.73303879163748	0.0526847738052622	1.16657108710093	7.51577153363159	3.0759477235687	0.573168537601832
0.484062080036761	0.107548237584951	0.60344124950133	1.10747500965688	1.44548820853505	0.0152519563114328
0.240586895130966	0.0358998491500655	1.34852591469094	2.60366328215466	2.67398734288822	0.614196791380873
0.480275036438598	0.0200122222972912	0.696688828163906	6.99580824125078	1.81611192557042	1.48690504795065
0.437178904017612	0.0702989652694062	0.500523661189436	1.46708997496369	1.20900904041186	1.49999999940481
0.262223731386207	0.26049915392172	0.999202222261223	0.850910126921735	3.65131628077054	1.49999999946809
0.928601292863977	0.127027570454515	0.500000000000023	2.69207129081388	0.556867302481228	1.24428011463194
0.286451465334408	0.0200021827377851	0.647119169860793	3.72820123321489	1.83726024827752	1.40522778033515
0.154692139550174	0.0341812100235783	1.35954091604394	8.22884842807569	3.10188868077225	1.2834555764001
0.345031283255401	0.0200000000000222	0.67151708515993	5.961491395142	1.72114294150177	1.49999762075533
0.252139602136945	0.0286361155790805	1.45010381019733	7.90676926216105	3.73380916908951	1.49999983382296
0.213831752996702	0.0292872515334317	1.13037457896984	14.3562650931118	3.32582810368972	1.49999999933341
0.244954127105925	0.0315287410798861	1.23973610668645	6.73694581626849	2.39513457886398	0.187201076924579
0.325069706566504	0.0200000000000222	3.89975808432208	8.09165389966615	2.59904242246423	1.49999994347416
0.272225011114667	0.0645474849520059	1.43202240404929	0.777997333046623	1.95141660792145	0.48295972578692
0.693798611454842	0.164469923767381	0.500000000000023	2.03908824625558	0.500000000000024	0.653873528748704
0.656270749729891	0.173107977763689	0.500000000111402	0.671640070734014	2.6685769152982	-1.49999999915508
0.458657508787291	0.164859267796364	0.500000000000022	1.47852356595734	0.830152972351244	0.886665218906737
0.50191741431424	0.135706001464294	0.801289068674818	0.785538374076823	0.844454940383725	-1.49999998909503
0.277977569558797	0.319999999999976	0.902723366091494	3.63043511188373	1.82023072710134	0.0437826258767929
1.28724004763413	0.0677134794362907	0.768426576775977	3.00591136884724	1.97777303404912	-0.520148505749607
0.202124124248352	0.31999996580966	3.99999999999998	0.655464127275255	3.58658033069728	1.06116541845628
0.222749890297118	0.319999999999977	1.15040539350933	0.500000102265568	4.16643727965594	1.49999627785853
0.321031460891692	0.31999999995221	3.99995794765646	0.685148920079395	4.53325463233918	1.49999999995923
1.21456942226475	0.0263136299189138	0.500371693202579	1.81966200931222	1.38913434051233	-0.199741788859818
1.60615916347263	0.0513204095469559	1.1374783774698	3.98825311381934	1.88284196953677	0.269882634454926
0.224338847711453	0.319999999999977	0.983181414537783	2.19593072688916	1.93005696726898	1.49999997864803
0.323471032021317	0.0274148134746587	1.61382271173375	1.11935731006418	2.93381123113935	1.49999413733082
0.349572471736401	0.0265464198315538	1.28888696002464	3.60809850404886	3.19115605884018	1.34492261060085
0.437794289976347	0.0651520505276972	0.697343965451778	4.65992138656951	1.78406150543265	0.100027082008379
0.528693527643894	0.0200000000000246	0.630731462011129	4.86797671789776	2.76797338340386	1.49999999773768
0.261319612879969	0.0270341548476709	1.22641150482192	9.35635580420868	3.38722657462041	0.747633846667101
0.118608647319836	0.319999999999977	1.28141791097879	1.64828258822793	4.11780816513314	1.49999990334527
0.395358695316676	0.0200000000000233	0.67579024358358	3.22431273225925	1.78817883712775	0.486254310866866
0.355609011916999	0.143123253592499	0.538001500751171	0.500000000000024	0.797043115430992	-0.970862839823414
0.711203199768997	0.161806322682386	0.500000000297251	2.00179593957062	0.500000000081593	0.386245935509991
0.657505704630504	0.0945577555601221	0.744934469552172	8.67934588594474	1.67201073294192	1.49733971196688
0.395348237721062	0.106217156919926	0.584694693906185	2.05278308054506	1.14400246930484	0.997191240256278
0.25903117291637	0.094317259606679	1.17911005045659	2.90274669951749	2.57118792386378	1.49999999978335
0.314020371168744	0.025893876400441	0.910500131279951	2.31842738436966	3.17538437762407	1.49999999999993
0.587309782560276	0.0829554514112642	0.500000000000279	2.66614571401777	0.888984144545328	0.578900210748116
0.196238103106917	0.0409292915974655	1.12811153590359	1.37459103763993	2.30350131576316	-0.110903557743329
1.1268995011954	0.0536439212459389	1.14797935871688	7.35571798041243	3.00582026793224	0.544030246831976
0.849575461358043	0.0936832992292997	0.500000000000022	2.25595456964376	0.963720127136573	0.943863188134656
0.614441828094369	0.0798245976163007	0.707947360146394	9.1991237210731	0.837883420340855	-0.0235190402611665
0.115169143073698	0.153302144090308	0.69037090016027	1.61959032153964	1.9910296716273	0.0254724333269337
0.211597967319078	0.0889059241687338	0.830336199519072	3.25552234980916	1.67499300757851	0.535814733789341
0.189636955904162	0.0866781450796166	0.777412237372427	1.94867054941628	1.2993142920804	1.03215768315119
0.272267140294582	0.0408331855082509	1.52792741566495	15.9999999877621	2.40520917105217	0.751763053780953
0.394908839320046	0.0860552606104904	0.58466574288435	3.35729152855749	0.782367196407102	0.232562415268122
0.24909984548343	0.0672192690462982	0.827739092621552	0.500000000000023	3.08168252932173	1.49999999999471
0.268262306449922	0.124858553534069	0.832685982065788	2.08851830127983	1.54604681822606	0.225495434427991
0.512142046469256	0.0200094740567814	0.555327955759662	1.23059027918025	0.878048150489255	0.789129713192213
0.351125056689072	0.0880014141633941	0.500000000209224	2.699191307013	0.860992234204098	0.0379347890761518
2.28770117542209	0.0383199417120138	1.12326627132689	5.17731115574825	3.04880143100555	1.49999999931194
0.214820809744068	0.319999999999977	0.659627688763706	8.03307350431408	1.87160509454382	1.49993711664482
0.405474171386278	0.120174976406218	0.769931513336546	5.54970310617349	0.907587596616466	1.09465797951383
0.202621275219922	0.0784263103223433	0.847394189749618	0.800158149991172	2.365997904318	1.34850151310859
0.597826451688364	0.0388624141612853	1.08268786112002	4.70697691171691	1.93207287445398	1.49999999938367
0.236569377426359	0.0834549349143648	1.01515723974131	15.9999999999997	2.9724025830445	1.22786404590481
0.220558578716143	0.0986434718019721	0.552765556179485	1.95184481960853	0.500000000039268	-0.111148148987825
0.265835660682238	0.0966993814462434	1.18758625137194	1.38725817423071	1.41405593184053	0.684774728517347
0.374538147669083	0.191183392907884	1.36160366605487	1.45972349865245	4.04348841110448	1.49999999998512
0.330862940949761	0.0861753873172435	0.500000000000022	2.36122177331308	0.560273580887515	1.46073582684179
0.457944596988637	0.0858337643763207	0.621614498582919	4.50917405593541	1.57077327313397	0.056758432609603
0.341918425975651	0.0872560824197672	0.815298884676818	1.93552955879186	1.69900571844527	0.19097768294453
0.221699892248094	0.0874398471380429	0.500000002424423	0.500000000000026	0.522030400666192	1.23308942772921
0.579566324122756	0.0263007089318911	0.608243119521979	0.630827462656613	2.28060398721314	-1.49999999995145
0.190914491174778	0.0200000000000222	0.741380894725274	1.46736239427982	1.55225639051789	1.49999999996236
0.481587868841624	0.0929004075457249	0.518153803816605	1.24021480798711	1.35310266614013	1.49992502526435
0.625050269254605	0.038717608253612	1.07835283968496	6.15813539419343	2.9890678503025	1.49999999815577
0.635167298158014	0.091082408636723	0.972196604802216	4.84973565558667	2.20489090616868	0.961420886136185
0.346900756625739	0.150945623624763	0.834983328820999	2.16961999045241	0.500000000026878	0.496704492502625
0.461551750789632	0.0842255258493039	0.852543180098446	1.03254238699516	1.66750995068668	1.2617282902422
0.881881131106592	0.103056558348449	0.548220364764575	0.523189298667527	0.500000009440173	1.49999680835403
0.218466472010614	0.124330659623939	1.00118784523102	1.64678830851113	1.6704248274304	0.59109339611665
0.223776014994167	0.0732383187570828	0.902427063605252	0.792850694080799	3.12210605380155	1.4999999961512
0.112892226834296	0.15706687214062	1.20629047247787	4.06147557931186	3.94454156906799	-0.0550749527906033
0.292763914942061	0.0962369756864926	0.500005508972362	0.500000000000038	0.562200580705275	0.894856693665431
0.77793645328747	0.100595290290649	0.534906162968513	1.90157730862352	0.536087152188478	0.00982782552847537
0.44416544905015	0.0939300597647974	0.577708595019411	2.01017554788018	0.653858465027172	-0.369907362486482
0.59389591902451	0.119470944638646	0.552442023876409	0.815860085374025	0.837489538157379	0.511991825254638
0.244318462526597	0.0336938698973595	2.0989434184207	10.724288459719	3.70055210921088	1.17330246016852
0.312677197586097	0.0801737256288096	0.833862822924462	3.23452409333404	2.03408909754953	0.478023444957924
0.336674232150741	0.0200000000000222	0.500000002235227	0.94028021292475	0.500000000000022	0.591607870091585
0.420715241362695	0.0951429083648648	0.500000674406057	0.500000000000022	0.805150663781603	1.38493406502053
0.581393405952294	0.0883757778319204	0.827009031605411	0.961230497436861	1.50505838717013	1.02025730028318
0.246026456375122	0.0999070740361078	0.500000000000022	2.03457139299422	0.50000161071588	0.118874791402685
0.178473549989547	0.123673564254648	0.975984081729172	1.88025659510385	2.75507925705362	0.489190586587251
0.236033712296334	0.0890616570927304	0.575247572614909	2.06264573351053	0.500000000191606	0.220932350044561
0.323981512630796	0.0535579955571095	1.07381477511509	8.16546556800659	1.39010136676157	0.203767837302917
0.266429690120018	0.0700144971373754	1.73698959532346	15.9999999999993	2.05306446775445	0.895269604220043
0.297253810695132	0.0619653765913919	0.879659905914481	5.41324147129059	1.73498590780827	-0.108434207698541
0.225665805279955	0.075152947343049	0.586255370907429	4.56383351352262	0.500004292465117	-0.681976354251155
0.718498252136667	0.0989118804416446	0.676135965264439	3.85146558964963	2.08620789957336	0.534572739697577
0.474947136800605	0.0833526663816652	0.653270235464055	4.13300875960681	0.634151167078993	0.543544951828573
1.05152721252579	0.0604378489018719	1.04605748151347	7.76633112359377	0.773160491451525	0.29434200600194
0.345194680035632	0.0542398960980052	1.12023515904492	7.59144644485001	1.36254583698573	0.242887578915811
0.151207844074975	0.104826097616132	0.639346284142649	1.48267804100922	1.10784786781269	1.46405093047019
0.179424388210753	0.138218133539838	1.16355330480681	5.34235953105112	2.03827599215377	0.70090613123236
0.227557451152115	0.0200000000000224	1.36021098730882	4.43844035805081	1.46386512232773	0.438596942245776
0.406563114776865	0.0200000000000222	0.50000000000514	3.2010052351489	0.500000243851581	-0.0810364825518509
0.288774016796701	0.172289498674817	0.527106954851059	2.04906938828556	0.539536313533927	1.49999999983124
0.437902256545893	0.319999999999978	0.500001548399151	3.84352525046726	0.500000000003964	0.557198862375535
1.07506820474858	0.0644741262054949	1.06529267864116	8.01894313609391	0.876116445097081	0.408743157316819
0.232113340102781	0.0200000000000377	0.556368546296831	4.38095776048521	0.500008585724998	0.20879733083349
0.432730323777083	0.0741421621928354	1.57145014076677	16	1.96108537691465	0.956703818142753
0.345740572178673	0.0920557816033062	0.500000007250304	5.39043101565046	0.594387101397492	1.46749251583366
0.283862569023131	0.0555838432817714	1.0636298202284	8.3881895729888	1.52487484439944	0.230840389499112
0.289722063221178	0.0234327506644306	1.57555504629799	5.4918942237057	2.06018993348745	0.0635202198426133
0.269674449901405	0.0919783977543979	1.07444839400686	5.84082026905386	2.76550580762461	0.690579344255038
0.249740871899621	0.0855244272096683	0.916928503318338	4.57568370604889	1.95567174158999	0.567147268106946
0.845556858940146	0.0873288272228052	0.500000000012882	2.32222690706198	1.16393284143063	1.01865516751618
1.21606841978832	0.0200000000000223	0.717997465284113	16	2.69855390279386	1.49999999995583
0.564096943172519	0.0200000000000223	0.500000000000022	6.55952097315536	0.846332323905717	-0.874165131611533
0.147533633403238	0.0394069797092443	1.51063646395415	15.9993412879222	4.47970939057268	1.08362700395559
0.310755116096692	0.0711768844379783	1.32801045425832	16	2.27376366165164	0.89222286327016
0.248762258550924	0.0200000000000239	0.686523536653478	3.07185566916055	1.90705880387404	1.24433833732435
2.03657736783546	0.0924480103717288	1.0655376258367	5.7316873667305	2.6376523844329	0.747160147928503
1.11388620434308	0.0285765247870251	1.73253781041188	6.01364471975735	1.96691435715348	0.433880190177084
0.238190135752695	0.0200000000000225	1.39503745681228	2.89184794697092	2.69886224786597	1.03205196565997
0.253185859400737	0.0760534466381999	0.988942637990079	7.0417325889958	2.92285819368309	0.689103480987491
0.68697764692091	0.276294071010545	0.500000000004326	0.500000000000023	0.500000002151129	-0.22493533570104
1.44960364987071	0.0266188785154527	1.42531347947789	5.25548657497331	1.80249867250118	-0.00953126594801874
1.06317386857384	0.0200000001113968	1.3617991386607	4.61639679707275	1.99763573237521	0.346321323545716
0.216137960945644	0.17305226075308	0.500000000000039	0.500000000000028	0.500000000013343	-0.30951429407935
0.165771737436074	0.178924406455666	1.44508055719727	1.98288992236637	2.66874924949533	1.49999999980195
