# Supplementary material for: Diversity of spatiotemporal coding reveals specialized visual processing streams in the mouse cortex
Source: Nat Commun. 2022 Jun 6;13:3249. doi: 10.1038/s41467-022-29656-z (PMC9170684; doi:10.1038/s41467-022-29656-z)
Supplement: Supplementary file 7 — Source Data [file 41467_2022_29656_MOESM7_ESM.zip › source data/Figure7C_C6.txt]

speedIdx
0.661241874355554
0.620714681187172
-0.643780522565025
0.274800014381145
-0.292552706648748
0.790682404752892
-1.38035803811579
0.969502738309255
0.514945656453832
0.51294723649545
-0.392034583503562
0.512653277036859
-0.0224300758908373
-0.40000889664778
1.18254471170261
1.49999999999998
1.49999999354538
0.40571669536825
0.0509089139415093
-0.558866551319047
1.19702126240395
1.49992720845485
0.260026972749758
0.780961484219594
0.521595569304138
0.0991273022927408
0.895542695112695
-0.59662518116011
-0.737107456212145
-0.517752232487826
0.477272131190637
0.452087222298865
-0.979972862933264
-1.00852087288893
0.116901608125256
-0.803751497785033
0.38211269957075
-0.025437636288273
0.402401904959575
0.0811381324482318
1.4075562179009
-0.112032478343083
-0.266199971541705
-0.958246878978579
-0.0431468679865228
-0.858270956060752
-0.182781116609453
-0.0494364941314434
1.30224256808026
0.140192710864517
-0.312098364393829
-0.948319712851333
0.0931213378374563
0.521319895962412
-0.37073836506837
-0.54597209809286
0.8658960818563
0.0718577551874748
-0.588012079326381
-0.603846661687081
-0.530356306319203
-0.256657345254544
0.0496060630888851
-0.818751182960662
0.436128678691598
0.80185755827742
-0.0784255024367607
-0.531680491572799
-1.4999980072043
-0.197382404453519
-0.30586780457686
-0.524659753607165
-0.651213349631017
-1.49999999913379
-1.34688533877855
0.582986950885145
0.0570755412127687
-0.99398347967136
-0.233833325964166
-0.859520259565195
-0.0622405579431199
0.0273565623850886
-0.854144385161899
-0.0869362217139762
0.0838616805877238
0.172221719848405
-0.584100642996081
-1.49999999995849
0.444467116720879
-0.0630699122295539
-0.564333978566265
-0.239597824442387
-0.197091272035806
-0.161375098392483
0.985054019394132
-1.00430344759407
-0.393590880103706
1.190017042078
-0.788123679547923
-0.678541757354969
-1.1987652689992
-0.382026011332624
-0.578300540544939
-1.4999999999289
-0.84180850581583
-0.496200308353447
0.713580817724825
0.829070588525602
-0.673415798996695
0.00673227523344431
-0.649390998528635
1.19736826878304
1.27028560429666
1.24266246345832
-1.39871955358749
-0.0580954738741273
-1.49999998742701
-1.49999999999998
-0.465598121894534
-0.153569395384207
1.49965521955064
-0.138838665776005
1.07610808508675
0.862004104162031
0.499781251799067
1.26769254758716
-1.49963412079906
-0.39655718876963
-0.825645984215246
1.05093128371786
-0.29478933370022
-1.49999999915294
1.49999999990593
-0.728866459600043
-1.49999999928282
-1.49999999999998
0.112793021143496
-1.49999999999998
0.511881521062002
1.49999968871711
0.0988220069400654
0.0635170007293158
-0.191104926469174
-0.738104529539583
0.122916209595148
-1.11623102950581
0.206954681957837
-0.381590658658168
-1.33113910695685
-0.282051977654348
0.041851753456881
0.704759578985569
-0.00277033152891078
0.612081192032951
0.444081824853876
0.00800543250179924
-1.49999979136937
-0.535056826441368
1.40209622125258
-0.32800085116441
-0.962277053520066
0.0447476465382347
-0.242721127328153
-1.4633414728315
0.249148308849642
-0.987043856323962
-0.173009378299318
-0.751082038641344
-0.70098880450933
-0.640038791877572
1.49999999999473
-0.262723818548125
0.438088413326758
-0.523976706430973
0.284807988321046
0.156348294076274
-0.0228155981145194
0.0817607020851085
-1.35617684557238
-0.105879095949634
-0.253148290109502
-0.123341830061388
0.649868302166342
1.49999998969177
-0.737497941875972
1.49999488089028
-0.909874312092776
0.275663927906169
1.49999999999998
0.399632502194122
-0.921928803037909
1.49999999999458
-1.04035168692743
0.104782673398176
-0.769967241204837
1.05169926254633
0.499570786385315
-0.445062904694401
-0.260419854226009
0.0520944572070885
-0.383119836101066
-1.21127103717243
-0.397803816832368
-1.49999957989815
-0.414972238915635
-1.04124150286592
-0.955876617936941
-1.10340594762234
-1.26249816265939
0.136139946796052
0.517726093580736
-1.49999786297204
0.20151816971487
1.21733698721208
-1.49999997922853
-1.49999999999847
0.0322925430452882
0.640230110261206
0.135445185653518
-0.0325629919211924
-0.849435048927062
-0.254318607278693
-1.49999999999998
-0.0971750477222378
-0.496351633070484
-0.920439868823407
0.971300594051541
-0.129339974255155
0.533545405551044
-0.412998178730331
-0.696418314648707
1.09982864308615
0.489328999422867
-0.314412830453325
1.49999999999741
1.49999968617123
-0.514651778535247
-1.28776982648628
1.49999999999998
-0.250603517451398
-0.788750379966844
1.49999999999998
-0.653969819647594
-0.607285277067892
1.49999999999998
1.49999984465452
0.382222181435144
-0.248125156628016
0.507093432096752
-0.512057469246881
0.0497593861762145
0.0503230443588599
-0.041243371230589
1.11401101244234
-0.116970835965776
1.41102246437861
-0.509298629957757
-0.0959068057438811
0.226302644853126
0.842720760489261
-0.920721132125203
-0.384202075111242
-0.549452932231424
0.434557853557479
0.292684394467122
0.0165612887165687
0.157399811896939
-1.49999999999998
-0.756852201013995
-0.419455862610348
-0.287711886873839
-0.24204613975094
-1.40433210707047
-0.566769352975577
-0.0290276513234034
-1.49999979229271
1.49999999862625
1.49999999999203
-0.158479812434942
-0.364551302811676
0.000857777974468617
-0.566086224845159
-0.159421555599745
-0.663144445638209
-1.286240646948
0.429869711327502
0.951140525110579
-1.49999999999998
-0.776902225373446
0.211170909496292
0.363141752107178
-0.52287129653208
-1.49999999806617
0.396212569577676
-0.737542507931056
-0.883801376722549
-1.4999999999141
-0.278507970831724
-1.28505238111867
-0.66946202899091
0.196642573086604
0.166752137928623
-0.579236574529442
-1.41215127621134
-1.49999999985869
-1.48067797247917
-0.631742815327218
0.0682235729324873
-1.49999999999998
-0.620510161498057
-0.635841381644081
-0.580037664174736
-1.49999739273026
-1.3140443280738
-1.49999999997332
1.49999999557218
-1.19861237894977
-0.204180345248843
-0.0123080740774176
0.737130420556342
-0.361716052350222
-0.484051176033215
-0.596254233137768
1.4650909444793
0.490305664842556
-0.0662934361114225
0.0400285751670186
-0.231869273144742
-0.682312197163495
1.37195123747216
1.49999999994922
1.49999999999998
1.49999999992196
1.49999999999998
0.580993568722693
-1.05651450946673
0.166954746155156
0.0312856152944665
-0.330269692053618
0.137069831222709
-0.949282580575596
0.221766354728167
0.611912061483271
0.444711857696508
-0.0971699883312352
-1.11082274362388
-0.291651655079349
-1.08810948757466
-1.1200776586585
-1.4999999999874
-1.2417138942381
0.0866804852693587
-0.235923054204739
1.49999999999991
0.706423869271135
0.425318689540835
0.436669294038943
1.49999999959253
-0.409037952943515
-1.0335776335496
-0.886184946051876
-0.695406511230931
-0.191328265938113
-0.450221893000642
-0.340165760859084
-0.896118615710769
-1.49999999714376
-0.471853087484691
-0.267304470612587
0.0438521299371262
-1.01226518391486
1.40420155603868
1.07098168651241
1.49998927977489
0.490917996346657
-0.155303681785723
-0.423640165253715
-1.08989287960555
1.49999983075583
-0.809782967774708
-0.833805704862281
-0.296017942125774
-0.836353991039479
0.527640986314953
-1.49999736312055
-0.936245546629416
-0.177606435843927
-1.23319044358913
0.0301753967203532
-0.473905136607205
0.589837322796788
-0.525523225207422
-0.352989564788441
-1.49999999999994
0.367511362600367
0.0539525360601164
-0.54425839710059
-1.29147619352904
0.710364670610308
-1.1776320344802
-0.803583002024985
-0.28201970420373
-1.49999999984074
0.49092560802765
-0.66017215266871
1.41796447607759
-1.20077665264707
-1.49999999595553
0.551446797372424
-1.49999999999985
-1.49999999999996
-0.342206891348383
-1.49999996787727
-0.30823066118177
-0.109635548373931
0.123768917573812
0.418596644852152
0.0419842704332747
-0.408769562128543
-0.0247372800087891
0.0899195963256851
-0.393379720110861
-1.44459789610687
-0.41416725687422
-0.967567840175878
0.0632683185316988
0.750293058679463
-0.486849555270495
0.0197851496874086
