# Supplementary material for: Diversity of spatiotemporal coding reveals specialized visual processing streams in the mouse cortex
Source: Nat Commun. 2022 Jun 6;13:3249. doi: 10.1038/s41467-022-29656-z (PMC9170684; doi:10.1038/s41467-022-29656-z)
Supplement: Supplementary file 7 — Source Data [file 41467_2022_29656_MOESM7_ESM.zip › source data/FigureS6A_bottom_AM.txt]

Han 2022	Marshel 2011	Andermann 2011
0.500000000000022	0.5	NaN
0.500000000000022	0.571283409027773	NaN
0.500000000000022	0.614711912754855	NaN
0.500000000000022	0.720420575142843	NaN
0.500000000000022	0.83219973097454	NaN
0.500000000000022	1.28726255145718	NaN
0.500000000000022	2.02740656508039	NaN
0.500000000000022	2.63379178814407	NaN
0.500000000000022	3.64623672658455	NaN
0.500000000000022	4.37671540928033	NaN
0.500000000000022	4.73834971325642	NaN
0.500000000000022	8	NaN
0.500000000000022	NaN	NaN
0.500000000000022	NaN	NaN
0.500000000000022	NaN	NaN
0.500000000000022	NaN	NaN
0.500000000000022	NaN	NaN
0.500000000000022	NaN	NaN
0.500000000000022	NaN	NaN
0.500000000000022	NaN	NaN
0.500000000000022	NaN	NaN
0.500000000000022	NaN	NaN
0.500000000000022	NaN	NaN
0.500000000000022	NaN	NaN
0.500000000000022	NaN	NaN
0.500000000000022	NaN	NaN
0.500000000000022	NaN	NaN
0.500000000000022	NaN	NaN
0.500000000000022	NaN	NaN
0.500000000000022	NaN	NaN
0.500000000000022	NaN	NaN
0.500000000000022	NaN	NaN
0.500000000000022	NaN	NaN
0.500000000000022	NaN	NaN
0.500000000000022	NaN	NaN
0.500000000000022	NaN	NaN
0.500000000000022	NaN	NaN
0.500000000000022	NaN	NaN
0.500000000000023	NaN	NaN
0.500000000000023	NaN	NaN
0.500000000000023	NaN	NaN
0.500000000000023	NaN	NaN
0.500000000000023	NaN	NaN
0.500000000000023	NaN	NaN
0.500000000000023	NaN	NaN
0.500000000000023	NaN	NaN
0.500000000000023	NaN	NaN
0.500000000000023	NaN	NaN
0.500000000000023	NaN	NaN
0.500000000000023	NaN	NaN
0.500000000000024	NaN	NaN
0.500000000000024	NaN	NaN
0.500000000000024	NaN	NaN
0.500000000000024	NaN	NaN
0.500000000000025	NaN	NaN
0.500000000000025	NaN	NaN
0.500000000000025	NaN	NaN
0.500000000000025	NaN	NaN
0.500000000000025	NaN	NaN
0.500000000000026	NaN	NaN
0.500000000000027	NaN	NaN
0.500000000000029	NaN	NaN
0.50000000000003	NaN	NaN
0.500000000000032	NaN	NaN
0.500000000000032	NaN	NaN
0.500000000000035	NaN	NaN
0.500000000000035	NaN	NaN
0.500000000000036	NaN	NaN
0.500000000000037	NaN	NaN
0.50000000000004	NaN	NaN
0.500000000000041	NaN	NaN
0.500000000000043	NaN	NaN
0.500000000000043	NaN	NaN
0.500000000000056	NaN	NaN
0.500000000000103	NaN	NaN
0.500000000000155	NaN	NaN
0.500000000000314	NaN	NaN
0.500000000000336	NaN	NaN
0.500000000000527	NaN	NaN
0.500000000002081	NaN	NaN
0.500000000002418	NaN	NaN
0.500000000003698	NaN	NaN
0.500000000048123	NaN	NaN
0.500000000074119	NaN	NaN
0.500000000078964	NaN	NaN
0.500000000082684	NaN	NaN
0.500000000092045	NaN	NaN
0.500000000111201	NaN	NaN
0.500000000168568	NaN	NaN
0.500000000195377	NaN	NaN
0.500000000855376	NaN	NaN
0.500000000879622	NaN	NaN
0.500000002079169	NaN	NaN
0.500000005296755	NaN	NaN
0.500000017838834	NaN	NaN
0.500000124529979	NaN	NaN
0.500000206084004	NaN	NaN
0.500000210845901	NaN	NaN
0.500000272953473	NaN	NaN
0.500000397591536	NaN	NaN
0.500001104426543	NaN	NaN
0.500002154425608	NaN	NaN
0.50000418857923	NaN	NaN
0.500004211066517	NaN	NaN
0.500005509108324	NaN	NaN
0.500005624746145	NaN	NaN
0.50000707034848	NaN	NaN
0.500011731988836	NaN	NaN
0.500035177877734	NaN	NaN
0.500066094344306	NaN	NaN
0.500084992919765	NaN	NaN
0.500093791747325	NaN	NaN
0.50056635301992	NaN	NaN
0.50083807842293	NaN	NaN
0.500972938098279	NaN	NaN
0.501104191561141	NaN	NaN
0.508714207919664	NaN	NaN
0.509295791504533	NaN	NaN
0.509945965566228	NaN	NaN
0.510044273209129	NaN	NaN
0.510684696754266	NaN	NaN
0.512845415721031	NaN	NaN
0.516161349334351	NaN	NaN
0.518894018655916	NaN	NaN
0.525972768015145	NaN	NaN
0.527905054673015	NaN	NaN
0.532356193112387	NaN	NaN
0.541428067663766	NaN	NaN
0.542229042370654	NaN	NaN
0.549448057413333	NaN	NaN
0.550434551907275	NaN	NaN
0.550452112964823	NaN	NaN
0.553000155587534	NaN	NaN
0.565423146276431	NaN	NaN
0.566596829818072	NaN	NaN
0.567077812414305	NaN	NaN
0.570511459701001	NaN	NaN
0.573978354521043	NaN	NaN
0.57760890039299	NaN	NaN
0.584076193882675	NaN	NaN
0.586670448790133	NaN	NaN
0.598702636034729	NaN	NaN
0.60527225180947	NaN	NaN
0.609568559746473	NaN	NaN
0.613813206410472	NaN	NaN
0.616501756862868	NaN	NaN
0.623769307420844	NaN	NaN
0.624647575569285	NaN	NaN
0.639117296286896	NaN	NaN
0.643834607260122	NaN	NaN
0.644395719880922	NaN	NaN
0.649809126725533	NaN	NaN
0.651052847028873	NaN	NaN
0.651675475405677	NaN	NaN
0.653207902601747	NaN	NaN
0.669383788273961	NaN	NaN
0.675147910634803	NaN	NaN
0.678574490807399	NaN	NaN
0.679729294342848	NaN	NaN
0.689111755419157	NaN	NaN
0.694889273376176	NaN	NaN
0.69679891460157	NaN	NaN
0.699631012177157	NaN	NaN
0.709338994668312	NaN	NaN
0.716690961907253	NaN	NaN
0.721317779788821	NaN	NaN
0.7288985318449	NaN	NaN
0.733945624616222	NaN	NaN
0.737728789465923	NaN	NaN
0.739387299140204	NaN	NaN
0.740013074537374	NaN	NaN
0.740289098315867	NaN	NaN
0.747019483585482	NaN	NaN
0.752947982933162	NaN	NaN
0.755125891831875	NaN	NaN
0.762743703991285	NaN	NaN
0.763238183173957	NaN	NaN
0.772211455856312	NaN	NaN
0.800890478168296	NaN	NaN
0.802997539034329	NaN	NaN
0.806091803833566	NaN	NaN
0.807592228672896	NaN	NaN
0.80936356713219	NaN	NaN
0.812871275317275	NaN	NaN
0.815404104239467	NaN	NaN
0.816029621327479	NaN	NaN
0.827373316754745	NaN	NaN
0.828637309022728	NaN	NaN
0.832234874978185	NaN	NaN
0.836233915225811	NaN	NaN
0.84590768433981	NaN	NaN
0.852190691469956	NaN	NaN
0.8629732811919	NaN	NaN
0.865594508316139	NaN	NaN
0.8664175096855	NaN	NaN
0.871467604291507	NaN	NaN
0.878064446251787	NaN	NaN
0.88338997710575	NaN	NaN
0.883984756802137	NaN	NaN
0.886554513982252	NaN	NaN
0.887063039534403	NaN	NaN
0.893598631735108	NaN	NaN
0.897116038480248	NaN	NaN
0.897432488002198	NaN	NaN
0.897709648389748	NaN	NaN
0.904497823637547	NaN	NaN
0.908836368484221	NaN	NaN
0.910321115460974	NaN	NaN
0.910888406571257	NaN	NaN
0.912343803300518	NaN	NaN
0.912898911007122	NaN	NaN
0.916916861508952	NaN	NaN
0.920980035479329	NaN	NaN
0.922837158532018	NaN	NaN
0.929029691218476	NaN	NaN
0.929233254355032	NaN	NaN
0.929991579048537	NaN	NaN
0.931998595777078	NaN	NaN
0.934830032390871	NaN	NaN
0.936655041129228	NaN	NaN
0.947186170281332	NaN	NaN
0.955648084197504	NaN	NaN
0.956159427902491	NaN	NaN
0.96499313872952	NaN	NaN
0.967466346807022	NaN	NaN
0.971133249587277	NaN	NaN
0.971881770802859	NaN	NaN
0.973533605093112	NaN	NaN
0.978000572489049	NaN	NaN
0.978809375248797	NaN	NaN
0.981395564013907	NaN	NaN
0.986027341925976	NaN	NaN
0.986212012452004	NaN	NaN
0.98824706568382	NaN	NaN
0.992557224160787	NaN	NaN
0.994091279676115	NaN	NaN
0.997003359397099	NaN	NaN
1.0016105320743	NaN	NaN
1.00408135722839	NaN	NaN
1.00572950055129	NaN	NaN
1.00679499767894	NaN	NaN
1.0071750469974	NaN	NaN
1.00910331408406	NaN	NaN
1.01650793535866	NaN	NaN
1.02613163953553	NaN	NaN
1.02633034328752	NaN	NaN
1.02709612811081	NaN	NaN
1.02870036889593	NaN	NaN
1.04695853944457	NaN	NaN
1.04842330036986	NaN	NaN
1.05875131106759	NaN	NaN
1.06438479850608	NaN	NaN
1.08054011576996	NaN	NaN
1.08310441589466	NaN	NaN
1.0860134782725	NaN	NaN
1.087408195313	NaN	NaN
1.0914827312621	NaN	NaN
1.09342887687381	NaN	NaN
1.09923331881323	NaN	NaN
1.10540006797563	NaN	NaN
1.10675676588379	NaN	NaN
1.10998762357132	NaN	NaN
1.12798957014789	NaN	NaN
1.12843203314987	NaN	NaN
1.13437609726618	NaN	NaN
1.13925906989493	NaN	NaN
1.14543870270129	NaN	NaN
1.14878273396965	NaN	NaN
1.15042696533405	NaN	NaN
1.15164713810739	NaN	NaN
1.16364500144701	NaN	NaN
1.16425485528509	NaN	NaN
1.16545450375755	NaN	NaN
1.16920921050674	NaN	NaN
1.174256995698	NaN	NaN
1.18366780379514	NaN	NaN
1.18464639399703	NaN	NaN
1.19285576284149	NaN	NaN
1.19912048728009	NaN	NaN
1.20259458791286	NaN	NaN
1.2125781911089	NaN	NaN
1.21964691500978	NaN	NaN
1.22106257624341	NaN	NaN
1.23554496485846	NaN	NaN
1.23992327974555	NaN	NaN
1.24166796426973	NaN	NaN
1.24892366793543	NaN	NaN
1.25268342571976	NaN	NaN
1.26158829019645	NaN	NaN
1.26367985973279	NaN	NaN
1.26481312778684	NaN	NaN
1.26963029570182	NaN	NaN
1.28033825639768	NaN	NaN
1.28401695279909	NaN	NaN
1.28464362592112	NaN	NaN
1.28989864122189	NaN	NaN
1.2937128008965	NaN	NaN
1.29493994992546	NaN	NaN
1.29866755465306	NaN	NaN
1.31903830785451	NaN	NaN
1.32440696670035	NaN	NaN
1.33268492511453	NaN	NaN
1.34623848616437	NaN	NaN
1.34706600090046	NaN	NaN
1.35747022925389	NaN	NaN
1.36147946550336	NaN	NaN
1.36684821126626	NaN	NaN
1.36900277022077	NaN	NaN
1.3826954118802	NaN	NaN
1.38544815293197	NaN	NaN
1.38665623556855	NaN	NaN
1.39063140756395	NaN	NaN
1.39293221602916	NaN	NaN
1.39522396128615	NaN	NaN
1.40224172322784	NaN	NaN
1.41363720126616	NaN	NaN
1.41370546225475	NaN	NaN
1.42505241558917	NaN	NaN
1.4256768032612	NaN	NaN
1.42814426557222	NaN	NaN
1.43886269649845	NaN	NaN
1.44286232463973	NaN	NaN
1.45139041512682	NaN	NaN
1.45412009583816	NaN	NaN
1.46121942984589	NaN	NaN
1.46416474497716	NaN	NaN
1.46598083529657	NaN	NaN
1.46650808691687	NaN	NaN
1.46996397228015	NaN	NaN
1.47493811528276	NaN	NaN
1.48200749083857	NaN	NaN
1.48382060204768	NaN	NaN
1.48946344408967	NaN	NaN
1.49176857861125	NaN	NaN
1.49338686055372	NaN	NaN
1.49844099433194	NaN	NaN
1.5082815739043	NaN	NaN
1.51673727205316	NaN	NaN
1.52664398804851	NaN	NaN
1.5277851582941	NaN	NaN
1.53418920257155	NaN	NaN
1.53609520873426	NaN	NaN
1.54626256108651	NaN	NaN
1.54893760550213	NaN	NaN
1.5601234857637	NaN	NaN
1.56595772422617	NaN	NaN
1.56878957822234	NaN	NaN
1.56949007572287	NaN	NaN
1.57246431771114	NaN	NaN
1.60900941825378	NaN	NaN
1.61105602568424	NaN	NaN
1.61880672086704	NaN	NaN
1.62310182485664	NaN	NaN
1.62322262106189	NaN	NaN
1.62545702313127	NaN	NaN
1.62931259840129	NaN	NaN
1.64801023909276	NaN	NaN
1.64913100533806	NaN	NaN
1.65663000033484	NaN	NaN
1.66350339275523	NaN	NaN
1.67184844942923	NaN	NaN
1.67929160282183	NaN	NaN
1.68768250656569	NaN	NaN
1.69002796888145	NaN	NaN
1.70278181087814	NaN	NaN
1.7101582228831	NaN	NaN
1.71072160002919	NaN	NaN
1.71191264164238	NaN	NaN
1.71721747965245	NaN	NaN
1.71883240479152	NaN	NaN
1.72170963962967	NaN	NaN
1.72434973608114	NaN	NaN
1.72669086562595	NaN	NaN
1.73223066711966	NaN	NaN
1.7322987405161	NaN	NaN
1.73863080566997	NaN	NaN
1.74948375260083	NaN	NaN
1.75252003619497	NaN	NaN
1.7543042174418	NaN	NaN
1.7543042174418	NaN	NaN
1.75669783281936	NaN	NaN
1.75689174099769	NaN	NaN
1.77208342875856	NaN	NaN
1.78134801246624	NaN	NaN
1.79567787695562	NaN	NaN
1.79982282361858	NaN	NaN
1.80451238880883	NaN	NaN
1.80892723008712	NaN	NaN
1.8175862069792	NaN	NaN
1.81938314744664	NaN	NaN
1.82555599502557	NaN	NaN
1.8299402809829	NaN	NaN
1.83033471102274	NaN	NaN
1.84422777217423	NaN	NaN
1.85680945302858	NaN	NaN
1.86012008439141	NaN	NaN
1.86671135215601	NaN	NaN
1.86838539538941	NaN	NaN
1.87265444488001	NaN	NaN
1.87271189923017	NaN	NaN
1.87875172169223	NaN	NaN
1.88058593553069	NaN	NaN
1.88611321784405	NaN	NaN
1.88650136520576	NaN	NaN
1.90015759352571	NaN	NaN
1.91348949656017	NaN	NaN
1.91805254862001	NaN	NaN
1.91894036878676	NaN	NaN
1.92429994355922	NaN	NaN
1.9273292141397	NaN	NaN
1.93361979315523	NaN	NaN
1.94057883140537	NaN	NaN
1.94750326976764	NaN	NaN
1.94855054762037	NaN	NaN
1.94995035971614	NaN	NaN
1.95400206478825	NaN	NaN
1.95543291671497	NaN	NaN
1.95695390915831	NaN	NaN
1.96114349141071	NaN	NaN
1.97000828396153	NaN	NaN
1.97136644119865	NaN	NaN
1.97168688112058	NaN	NaN
1.97860331226897	NaN	NaN
1.97958253124137	NaN	NaN
2.00516810591176	NaN	NaN
2.00701213075315	NaN	NaN
2.01712583191797	NaN	NaN
2.01764815447317	NaN	NaN
2.02354783923	NaN	NaN
2.0235543167316	NaN	NaN
2.03210345704383	NaN	NaN
2.03502620950359	NaN	NaN
2.03504756137173	NaN	NaN
2.04200243420334	NaN	NaN
2.04786992455781	NaN	NaN
2.05420283962465	NaN	NaN
2.06065101757645	NaN	NaN
2.06239490892957	NaN	NaN
2.07141278075343	NaN	NaN
2.07659987055398	NaN	NaN
2.07860665032677	NaN	NaN
2.09567502195423	NaN	NaN
2.09672765425502	NaN	NaN
2.1003026501148	NaN	NaN
2.10102808698602	NaN	NaN
2.10878527586642	NaN	NaN
2.11140987886942	NaN	NaN
2.11740240161908	NaN	NaN
2.12084719635725	NaN	NaN
2.12356993000929	NaN	NaN
2.13273342836291	NaN	NaN
2.14584964361552	NaN	NaN
2.14732759745854	NaN	NaN
2.15057524295922	NaN	NaN
2.15140586706513	NaN	NaN
2.17490280892468	NaN	NaN
2.18570329585027	NaN	NaN
2.2037599922306	NaN	NaN
2.21429696112465	NaN	NaN
2.21452736523564	NaN	NaN
2.22304715535518	NaN	NaN
2.2294459501413	NaN	NaN
2.23767602960816	NaN	NaN
2.24557634229079	NaN	NaN
2.24845001378631	NaN	NaN
2.25212186828055	NaN	NaN
2.25476673850675	NaN	NaN
2.26441294905789	NaN	NaN
2.26861757868715	NaN	NaN
2.28557912966217	NaN	NaN
2.28599437401515	NaN	NaN
2.2877916158745	NaN	NaN
2.29104393575939	NaN	NaN
2.29545006121104	NaN	NaN
2.30581737123911	NaN	NaN
2.30818042401059	NaN	NaN
2.30882410053663	NaN	NaN
2.31353260405601	NaN	NaN
2.32375776852228	NaN	NaN
2.32701375079119	NaN	NaN
2.32801355169609	NaN	NaN
2.33288675076753	NaN	NaN
2.33378671039008	NaN	NaN
2.33830287627565	NaN	NaN
2.36132880194697	NaN	NaN
2.36173017565203	NaN	NaN
2.36310314534337	NaN	NaN
2.36854957671271	NaN	NaN
2.36873735946708	NaN	NaN
2.37037904043218	NaN	NaN
2.37244719739679	NaN	NaN
2.37329664057195	NaN	NaN
2.37852145645926	NaN	NaN
2.38883225612248	NaN	NaN
2.39112960018447	NaN	NaN
2.39592977521594	NaN	NaN
2.39965517703363	NaN	NaN
2.3999668959897	NaN	NaN
2.40361766186458	NaN	NaN
2.40813714323827	NaN	NaN
2.41484361132775	NaN	NaN
2.4277316430219	NaN	NaN
2.43108024864947	NaN	NaN
2.43357989239786	NaN	NaN
2.44771603353435	NaN	NaN
2.45576755957176	NaN	NaN
2.4582658731351	NaN	NaN
2.46786490358005	NaN	NaN
2.47019262784014	NaN	NaN
2.49408157716905	NaN	NaN
2.5026458584512	NaN	NaN
2.50676474377894	NaN	NaN
2.50736715946202	NaN	NaN
2.51187959000683	NaN	NaN
2.51274183273221	NaN	NaN
2.53213457661792	NaN	NaN
2.53230651427923	NaN	NaN
2.53885138655481	NaN	NaN
2.54887687391161	NaN	NaN
2.54933471038005	NaN	NaN
2.55035499702641	NaN	NaN
2.5510459202476	NaN	NaN
2.55528112367646	NaN	NaN
2.55613722008685	NaN	NaN
2.56583492929674	NaN	NaN
2.56848331778233	NaN	NaN
2.57639036692811	NaN	NaN
2.5794078857951	NaN	NaN
2.58711301516382	NaN	NaN
2.59392763270005	NaN	NaN
2.59457319424146	NaN	NaN
2.605959252807	NaN	NaN
2.60878974065701	NaN	NaN
2.6200472708364	NaN	NaN
2.62459845984066	NaN	NaN
2.62649331194186	NaN	NaN
2.6295812157623	NaN	NaN
2.63535944744434	NaN	NaN
2.63777609002878	NaN	NaN
2.63893217611693	NaN	NaN
2.63986941801021	NaN	NaN
2.64556011593747	NaN	NaN
2.64899869275745	NaN	NaN
2.65323915793316	NaN	NaN
2.65830073973193	NaN	NaN
2.66215175159985	NaN	NaN
2.66488833533772	NaN	NaN
2.6664732372416	NaN	NaN
2.6790137176012	NaN	NaN
2.67975441697008	NaN	NaN
2.68133308151993	NaN	NaN
2.69299087011798	NaN	NaN
2.69460809302667	NaN	NaN
2.6948526107794	NaN	NaN
2.69627155882948	NaN	NaN
2.69627528890904	NaN	NaN
2.69763218582079	NaN	NaN
2.69837104626551	NaN	NaN
2.70161834871698	NaN	NaN
2.72131228974711	NaN	NaN
2.72745712941429	NaN	NaN
2.73044931940195	NaN	NaN
2.73183823107982	NaN	NaN
2.7514481694267	NaN	NaN
2.75327939969744	NaN	NaN
2.75535333233798	NaN	NaN
2.75870901559087	NaN	NaN
2.7622150189072	NaN	NaN
2.76814019956474	NaN	NaN
2.76834949212152	NaN	NaN
2.76865873702133	NaN	NaN
2.76873820191793	NaN	NaN
2.77204888278383	NaN	NaN
2.77520064493856	NaN	NaN
2.78277083911043	NaN	NaN
2.78518784556466	NaN	NaN
2.78749064013443	NaN	NaN
2.7876632384073	NaN	NaN
2.80415472713766	NaN	NaN
2.8065739655753	NaN	NaN
2.80898373675515	NaN	NaN
2.8114211455653	NaN	NaN
2.81229861399408	NaN	NaN
2.82025596742817	NaN	NaN
2.82670717097325	NaN	NaN
2.82699821575738	NaN	NaN
2.82941591212154	NaN	NaN
2.8393548087715	NaN	NaN
2.84010345250891	NaN	NaN
2.84031291305835	NaN	NaN
2.84160757681011	NaN	NaN
2.85781696641062	NaN	NaN
2.86367797764637	NaN	NaN
2.87701006438826	NaN	NaN
2.87735573854737	NaN	NaN
2.88348278407548	NaN	NaN
2.90646223239912	NaN	NaN
2.90811083060577	NaN	NaN
2.90995126718406	NaN	NaN
2.9104838536278	NaN	NaN
2.92024409885607	NaN	NaN
2.93057645007214	NaN	NaN
2.93102583386565	NaN	NaN
2.93414191338606	NaN	NaN
2.93819931227348	NaN	NaN
2.94729274599541	NaN	NaN
2.95340567261493	NaN	NaN
2.95743666668908	NaN	NaN
2.96339367477856	NaN	NaN
2.9643229431615	NaN	NaN
2.96577180738249	NaN	NaN
2.96917581699444	NaN	NaN
2.96925914473108	NaN	NaN
2.97795816729016	NaN	NaN
2.97916087811582	NaN	NaN
2.97986815128904	NaN	NaN
2.98095042726134	NaN	NaN
2.99459537824101	NaN	NaN
2.9947770911156	NaN	NaN
2.99613002428054	NaN	NaN
2.99627457165431	NaN	NaN
3.00179852634639	NaN	NaN
3.00509732461645	NaN	NaN
3.01230897652421	NaN	NaN
3.01427305602562	NaN	NaN
3.01802672334152	NaN	NaN
3.02769710863948	NaN	NaN
3.03615235783976	NaN	NaN
3.04039904177068	NaN	NaN
3.04520364150851	NaN	NaN
3.04529829068729	NaN	NaN
3.05156315627021	NaN	NaN
3.06137128181991	NaN	NaN
3.06507292374216	NaN	NaN
3.06614748988357	NaN	NaN
3.07069147765192	NaN	NaN
3.07189912868289	NaN	NaN
3.08874814034751	NaN	NaN
3.09003361967344	NaN	NaN
3.10548232866032	NaN	NaN
3.10964352953956	NaN	NaN
3.11212688717602	NaN	NaN
3.11566546840397	NaN	NaN
3.11737219800839	NaN	NaN
3.12890764362292	NaN	NaN
3.12963473120797	NaN	NaN
3.12982581442094	NaN	NaN
3.13356416235343	NaN	NaN
3.14527374815067	NaN	NaN
3.14539020782508	NaN	NaN
3.15972502584509	NaN	NaN
3.15991411714235	NaN	NaN
3.168224731546	NaN	NaN
3.16999143663974	NaN	NaN
3.17113851991591	NaN	NaN
3.17877992378786	NaN	NaN
3.18678454625533	NaN	NaN
3.19228682659916	NaN	NaN
3.1952948541181	NaN	NaN
3.20039133753354	NaN	NaN
3.20385477191907	NaN	NaN
3.21174958211028	NaN	NaN
3.21204837533194	NaN	NaN
3.21400967813371	NaN	NaN
3.21400967813371	NaN	NaN
3.21400967813371	NaN	NaN
3.21584696265213	NaN	NaN
3.22256051573715	NaN	NaN
3.23992239698873	NaN	NaN
3.24098870760295	NaN	NaN
3.24315205237678	NaN	NaN
3.25301209602007	NaN	NaN
3.25786939497502	NaN	NaN
3.27189114903857	NaN	NaN
3.27212872965854	NaN	NaN
3.27537339051631	NaN	NaN
3.27760134781873	NaN	NaN
3.27848008798187	NaN	NaN
3.28118315900534	NaN	NaN
3.28596825038648	NaN	NaN
3.29052881413101	NaN	NaN
3.29148357044232	NaN	NaN
3.29802927396885	NaN	NaN
3.30608212310862	NaN	NaN
3.3117019817092	NaN	NaN
3.31395988188943	NaN	NaN
3.32234304131658	NaN	NaN
3.32257849173368	NaN	NaN
3.3228082944476	NaN	NaN
3.32810089260022	NaN	NaN
3.32813442148593	NaN	NaN
3.33910821540295	NaN	NaN
3.34414143261324	NaN	NaN
3.3459039897203	NaN	NaN
3.34821233364386	NaN	NaN
3.35246774385706	NaN	NaN
3.36327605933419	NaN	NaN
3.36481356994083	NaN	NaN
3.36735457596085	NaN	NaN
3.37348341453671	NaN	NaN
3.38000594598872	NaN	NaN
3.38600270892748	NaN	NaN
3.38918018983147	NaN	NaN
3.39051451143467	NaN	NaN
3.39638818252483	NaN	NaN
3.40992035963114	NaN	NaN
3.4152939166194	NaN	NaN
3.41553056838096	NaN	NaN
3.42101028235983	NaN	NaN
3.43389771279114	NaN	NaN
3.43393289178597	NaN	NaN
3.43860271927576	NaN	NaN
3.44576174535663	NaN	NaN
3.44659869386537	NaN	NaN
3.44860243806487	NaN	NaN
3.44868891900204	NaN	NaN
3.45556435736688	NaN	NaN
3.45597112204993	NaN	NaN
3.4639227719721	NaN	NaN
3.47550426574019	NaN	NaN
3.47699124138595	NaN	NaN
3.49178693038461	NaN	NaN
3.49506884088817	NaN	NaN
3.49512611766841	NaN	NaN
3.49577492370441	NaN	NaN
3.50170028943159	NaN	NaN
3.50313886251175	NaN	NaN
3.5080879013932	NaN	NaN
3.51049509365712	NaN	NaN
3.51268014832894	NaN	NaN
3.51659878757642	NaN	NaN
3.51660475892721	NaN	NaN
3.51807017791954	NaN	NaN
3.52070773858869	NaN	NaN
3.52495688928478	NaN	NaN
3.5316781543722	NaN	NaN
3.53747311717516	NaN	NaN
3.53950818998799	NaN	NaN
3.54132091872554	NaN	NaN
3.54229741081553	NaN	NaN
3.54875608393408	NaN	NaN
3.5605015915118	NaN	NaN
3.56839241788173	NaN	NaN
3.57530869711018	NaN	NaN
3.58287943099166	NaN	NaN
3.61545100212716	NaN	NaN
3.62052686425068	NaN	NaN
3.63076176279614	NaN	NaN
3.63104072154002	NaN	NaN
3.63265079803199	NaN	NaN
3.63505876085608	NaN	NaN
3.63953665694784	NaN	NaN
3.64187994484265	NaN	NaN
3.64452475508131	NaN	NaN
3.64643900847769	NaN	NaN
3.65908735868274	NaN	NaN
3.65986977122834	NaN	NaN
3.6678982353322	NaN	NaN
3.68413800632242	NaN	NaN
3.68992555147405	NaN	NaN
3.71896841715324	NaN	NaN
3.72731208742741	NaN	NaN
3.72769532335338	NaN	NaN
3.73103590340109	NaN	NaN
3.73773757393948	NaN	NaN
3.73849729859093	NaN	NaN
3.74315007372418	NaN	NaN
3.74840489937041	NaN	NaN
3.75984190018814	NaN	NaN
3.76916052445647	NaN	NaN
3.77249077372305	NaN	NaN
3.77552590210954	NaN	NaN
3.78788521487907	NaN	NaN
3.80372257205073	NaN	NaN
3.80727772046603	NaN	NaN
3.80851137527662	NaN	NaN
3.81477287593739	NaN	NaN
3.82619322359052	NaN	NaN
3.84184858819107	NaN	NaN
3.84995046243372	NaN	NaN
3.85833178486252	NaN	NaN
3.86693925795254	NaN	NaN
3.87085198613624	NaN	NaN
3.8822415009887	NaN	NaN
3.89386037464874	NaN	NaN
3.90028900574256	NaN	NaN
3.90310604260824	NaN	NaN
3.90747779070118	NaN	NaN
3.92647370323795	NaN	NaN
3.92808896022041	NaN	NaN
3.93572675489756	NaN	NaN
3.95003812371434	NaN	NaN
3.95211772119165	NaN	NaN
3.95515051106249	NaN	NaN
3.96995646194236	NaN	NaN
3.97965981964401	NaN	NaN
3.98874031049463	NaN	NaN
3.99281813469826	NaN	NaN
3.99881855868441	NaN	NaN
4.00151779317667	NaN	NaN
4.00559920473165	NaN	NaN
4.01018864957289	NaN	NaN
4.01533769205184	NaN	NaN
4.03278032870957	NaN	NaN
4.03443717729319	NaN	NaN
4.03571373640083	NaN	NaN
4.04147466834168	NaN	NaN
4.04328450768871	NaN	NaN
4.04381453387346	NaN	NaN
4.04493606050088	NaN	NaN
4.0488772805343	NaN	NaN
4.05053255627067	NaN	NaN
4.05152125677027	NaN	NaN
4.05843585535158	NaN	NaN
4.05900965617977	NaN	NaN
4.07111503764059	NaN	NaN
4.0750744264113	NaN	NaN
4.08979510248915	NaN	NaN
4.101986017463	NaN	NaN
4.10657021837374	NaN	NaN
4.10710073712335	NaN	NaN
4.10726310718216	NaN	NaN
4.11664062636551	NaN	NaN
4.12175138212111	NaN	NaN
4.12953988612272	NaN	NaN
4.14373908851444	NaN	NaN
4.14533655960266	NaN	NaN
4.15286056411123	NaN	NaN
4.16930898242353	NaN	NaN
4.18366662622067	NaN	NaN
4.18617681498626	NaN	NaN
4.18798187255434	NaN	NaN
4.18861067017547	NaN	NaN
4.19777864984623	NaN	NaN
4.20101275404955	NaN	NaN
4.2048969681679	NaN	NaN
4.21757080526434	NaN	NaN
4.2243835721991	NaN	NaN
4.22575885799035	NaN	NaN
4.2274026932798	NaN	NaN
4.23538105402384	NaN	NaN
4.23633583705167	NaN	NaN
4.25129247228733	NaN	NaN
4.26214138224481	NaN	NaN
4.26656856295888	NaN	NaN
4.26802399301385	NaN	NaN
4.2737547778348	NaN	NaN
4.28027598678379	NaN	NaN
4.28199650130944	NaN	NaN
4.28967622689652	NaN	NaN
4.29167899849853	NaN	NaN
4.29197011726154	NaN	NaN
4.29438054475012	NaN	NaN
4.30139170819134	NaN	NaN
4.30273933089254	NaN	NaN
4.32052616620627	NaN	NaN
4.32298873212358	NaN	NaN
4.32640349476419	NaN	NaN
4.33320959020999	NaN	NaN
4.33573328356957	NaN	NaN
4.33660427655169	NaN	NaN
4.35014096866235	NaN	NaN
4.3588340093702	NaN	NaN
4.36486817730069	NaN	NaN
4.36535062263663	NaN	NaN
4.36942485795623	NaN	NaN
4.37311926937759	NaN	NaN
4.37351917836255	NaN	NaN
4.37909112998709	NaN	NaN
4.38396051224449	NaN	NaN
4.38976979825888	NaN	NaN
4.39147963607261	NaN	NaN
4.39497047448008	NaN	NaN
4.40470142465314	NaN	NaN
4.41245548550174	NaN	NaN
4.41966879365447	NaN	NaN
4.42030895202429	NaN	NaN
4.42805021511881	NaN	NaN
4.4604623423665	NaN	NaN
4.46823729041993	NaN	NaN
4.47399209664286	NaN	NaN
4.4942111474633	NaN	NaN
4.50074991036944	NaN	NaN
4.50351002726987	NaN	NaN
4.51703606355785	NaN	NaN
4.51988201705744	NaN	NaN
4.52505516661488	NaN	NaN
4.53411814982331	NaN	NaN
4.534497801994	NaN	NaN
4.54502244717749	NaN	NaN
4.55238782057599	NaN	NaN
4.56301357563632	NaN	NaN
4.56873764373182	NaN	NaN
4.57118977343618	NaN	NaN
4.57588774469722	NaN	NaN
4.5822005153491	NaN	NaN
4.59990633080908	NaN	NaN
4.60283974541043	NaN	NaN
4.61016351436004	NaN	NaN
4.61770455478903	NaN	NaN
4.61878149347446	NaN	NaN
4.62459509996816	NaN	NaN
4.62755622797076	NaN	NaN
4.64365506651598	NaN	NaN
4.64805734919116	NaN	NaN
4.65008023945333	NaN	NaN
4.66029814495307	NaN	NaN
4.66868859173769	NaN	NaN
4.67428047007918	NaN	NaN
4.68051916490549	NaN	NaN
4.69262348873825	NaN	NaN
4.72024867065955	NaN	NaN
4.72866770314975	NaN	NaN
4.74248760852435	NaN	NaN
4.75866568367645	NaN	NaN
4.77121732928226	NaN	NaN
4.77269828460606	NaN	NaN
4.77589357305815	NaN	NaN
4.78286371612425	NaN	NaN
4.7849535341401	NaN	NaN
4.79621960556277	NaN	NaN
4.80156927366439	NaN	NaN
4.8143722998594	NaN	NaN
4.8347236769072	NaN	NaN
4.84630255924398	NaN	NaN
4.85849827309785	NaN	NaN
4.85899526368776	NaN	NaN
4.88304153932186	NaN	NaN
4.88610815062214	NaN	NaN
4.88615664418191	NaN	NaN
4.88901809886939	NaN	NaN
4.89311640528774	NaN	NaN
4.89737892269781	NaN	NaN
4.90843411528586	NaN	NaN
4.92021880997478	NaN	NaN
4.92566569670749	NaN	NaN
4.94409150734768	NaN	NaN
4.95764334486709	NaN	NaN
4.96533919709309	NaN	NaN
4.9718128228227	NaN	NaN
4.99029885428861	NaN	NaN
5.02573836527981	NaN	NaN
5.02826267554431	NaN	NaN
5.0470446741248	NaN	NaN
5.05228069836198	NaN	NaN
5.0523912878752	NaN	NaN
5.05422602853387	NaN	NaN
5.05504135025224	NaN	NaN
5.05844943625234	NaN	NaN
5.0801369888377	NaN	NaN
5.10753107889275	NaN	NaN
5.10861884274742	NaN	NaN
5.11485830256999	NaN	NaN
5.11851593068213	NaN	NaN
5.1188162838431	NaN	NaN
5.1215424581405	NaN	NaN
5.13397757496393	NaN	NaN
5.13434660366554	NaN	NaN
5.13582493311093	NaN	NaN
5.14352030648461	NaN	NaN
5.1466046306383	NaN	NaN
5.14699155197303	NaN	NaN
5.15199320992121	NaN	NaN
5.15992509080314	NaN	NaN
5.16009596616387	NaN	NaN
5.16896582650652	NaN	NaN
5.17653836562861	NaN	NaN
5.17673187732446	NaN	NaN
5.18354595726487	NaN	NaN
5.19129299902257	NaN	NaN
5.19762455750627	NaN	NaN
5.2097590196456	NaN	NaN
5.21874628730232	NaN	NaN
5.2189613756613	NaN	NaN
5.22357338900281	NaN	NaN
5.23943247643402	NaN	NaN
5.24009339715802	NaN	NaN
5.24379316867242	NaN	NaN
5.24631341500257	NaN	NaN
5.27662027269953	NaN	NaN
5.30458285899494	NaN	NaN
5.30993323513428	NaN	NaN
5.3335985484334	NaN	NaN
5.3453080442714	NaN	NaN
5.36662981352878	NaN	NaN
5.37247549471674	NaN	NaN
5.3751804866133	NaN	NaN
5.38585287555227	NaN	NaN
5.4052675783039	NaN	NaN
5.41218088079271	NaN	NaN
5.41870784915508	NaN	NaN
5.43663277889257	NaN	NaN
5.43698402031466	NaN	NaN
5.43972721040186	NaN	NaN
5.44800149595907	NaN	NaN
5.46454552074442	NaN	NaN
5.49803396660882	NaN	NaN
5.50325235196304	NaN	NaN
5.526141679385	NaN	NaN
5.54003141393042	NaN	NaN
5.54392015170315	NaN	NaN
5.55984410955168	NaN	NaN
5.56070774255552	NaN	NaN
5.59033149920661	NaN	NaN
5.60253856106783	NaN	NaN
5.60332569740293	NaN	NaN
5.61492029418503	NaN	NaN
5.6177664849658	NaN	NaN
5.6190556909895	NaN	NaN
5.62241042575144	NaN	NaN
5.63945340093716	NaN	NaN
5.64971705097722	NaN	NaN
5.65016454149249	NaN	NaN
5.65415263963479	NaN	NaN
5.65434244068141	NaN	NaN
5.65470382433062	NaN	NaN
5.6705782956084	NaN	NaN
5.67342975766968	NaN	NaN
5.67565191538552	NaN	NaN
5.6769033075317	NaN	NaN
5.67822672088494	NaN	NaN
5.68673839120943	NaN	NaN
5.69250240449895	NaN	NaN
5.7129205852268	NaN	NaN
5.71478178197323	NaN	NaN
5.74327255772835	NaN	NaN
5.74540251550117	NaN	NaN
5.74945047897242	NaN	NaN
5.75680718053049	NaN	NaN
5.76155247470255	NaN	NaN
5.8663055529521	NaN	NaN
5.90327015213092	NaN	NaN
5.90418061177155	NaN	NaN
5.90783922988566	NaN	NaN
5.92999402803821	NaN	NaN
5.93374294066491	NaN	NaN
5.95133329059587	NaN	NaN
5.95817195623853	NaN	NaN
5.98198014239502	NaN	NaN
6.00805568903986	NaN	NaN
6.02912207001977	NaN	NaN
6.03538267279716	NaN	NaN
6.072093212974	NaN	NaN
6.12733313142147	NaN	NaN
6.17372769660125	NaN	NaN
6.18100439039545	NaN	NaN
6.22601665435466	NaN	NaN
6.22685139443387	NaN	NaN
6.23334435003012	NaN	NaN
6.23426110596079	NaN	NaN
6.24454513991476	NaN	NaN
6.26602624733464	NaN	NaN
6.26900656441035	NaN	NaN
6.28805982381056	NaN	NaN
6.30868232872873	NaN	NaN
6.31342279821719	NaN	NaN
6.3171196780508	NaN	NaN
6.32199075403333	NaN	NaN
6.33257230436505	NaN	NaN
6.35055612864577	NaN	NaN
6.36598604021679	NaN	NaN
6.369529431557	NaN	NaN
6.37047105282492	NaN	NaN
6.3991592459288	NaN	NaN
6.40001451108383	NaN	NaN
6.43716902689594	NaN	NaN
6.45478987958957	NaN	NaN
6.46224519535265	NaN	NaN
6.46737923323184	NaN	NaN
6.48142797958876	NaN	NaN
6.51276581825076	NaN	NaN
6.53603910573518	NaN	NaN
6.55236792918253	NaN	NaN
6.56860881160919	NaN	NaN
6.58430310711421	NaN	NaN
6.61220185130879	NaN	NaN
6.62067895901858	NaN	NaN
6.63058686720957	NaN	NaN
6.63161747552915	NaN	NaN
6.648321257632	NaN	NaN
6.69656208444473	NaN	NaN
6.69988710026964	NaN	NaN
6.70747142315492	NaN	NaN
6.71829661263999	NaN	NaN
6.74792063672623	NaN	NaN
6.74958622824549	NaN	NaN
6.7497769680911	NaN	NaN
6.75145331645836	NaN	NaN
6.79273367734624	NaN	NaN
6.79406248187258	NaN	NaN
6.8190603040104	NaN	NaN
6.83605912906108	NaN	NaN
6.87069898662711	NaN	NaN
6.87401410775187	NaN	NaN
6.87999382752083	NaN	NaN
6.88866175692806	NaN	NaN
6.89052650420258	NaN	NaN
6.97398446383713	NaN	NaN
6.97646783660801	NaN	NaN
6.99394634409484	NaN	NaN
7.00781667104926	NaN	NaN
7.00906622863615	NaN	NaN
7.011045338118	NaN	NaN
7.01875145990941	NaN	NaN
7.02455488764603	NaN	NaN
7.08509766305648	NaN	NaN
7.09003103394502	NaN	NaN
7.11210469781711	NaN	NaN
7.11216019496589	NaN	NaN
7.14651809372329	NaN	NaN
7.15749226896213	NaN	NaN
7.17326535053499	NaN	NaN
7.17889763883337	NaN	NaN
7.19274704248329	NaN	NaN
7.31845388734378	NaN	NaN
7.35676270571722	NaN	NaN
7.36898229767385	NaN	NaN
7.3801942520989	NaN	NaN
7.42559631154212	NaN	NaN
7.4435749035659	NaN	NaN
7.48869798819484	NaN	NaN
7.49270331490756	NaN	NaN
7.53480737117313	NaN	NaN
7.54397182066655	NaN	NaN
7.64720486725664	NaN	NaN
7.66411383519126	NaN	NaN
7.67475528253477	NaN	NaN
7.72742704211312	NaN	NaN
7.73156135752597	NaN	NaN
7.75006418652098	NaN	NaN
7.78168751692491	NaN	NaN
7.81948315378428	NaN	NaN
7.82705925460415	NaN	NaN
7.83781981981605	NaN	NaN
7.84494465127526	NaN	NaN
7.85305727304921	NaN	NaN
7.87385496354393	NaN	NaN
7.91037326187443	NaN	NaN
7.9278180530202	NaN	NaN
7.94480751130951	NaN	NaN
7.94567524493723	NaN	NaN
7.9517644559762	NaN	NaN
7.98437478938473	NaN	NaN
8.02333380722417	NaN	NaN
8.06683522130961	NaN	NaN
8.07000785537507	NaN	NaN
8.07546015840912	NaN	NaN
8.10223831545527	NaN	NaN
8.12438950948078	NaN	NaN
8.16681717616518	NaN	NaN
8.21181607629243	NaN	NaN
8.3353684618881	NaN	NaN
8.3379986604584	NaN	NaN
8.35889899021233	NaN	NaN
8.39214424517911	NaN	NaN
8.39571553677245	NaN	NaN
8.4460638190941	NaN	NaN
8.50872424057249	NaN	NaN
8.52845679317466	NaN	NaN
8.55176173148121	NaN	NaN
8.61156958868751	NaN	NaN
8.6369293422392	NaN	NaN
8.68779525961297	NaN	NaN
8.68955594993778	NaN	NaN
8.7322939331177	NaN	NaN
8.78186595972899	NaN	NaN
8.83972317967206	NaN	NaN
8.88352651656451	NaN	NaN
8.89657646141887	NaN	NaN
9.01340542996512	NaN	NaN
9.02147827228772	NaN	NaN
9.15522536208799	NaN	NaN
9.15751932048396	NaN	NaN
9.16331141623857	NaN	NaN
9.27126177702095	NaN	NaN
9.29684593797348	NaN	NaN
9.3049182836719	NaN	NaN
9.31377564547925	NaN	NaN
9.31519926007045	NaN	NaN
9.34589644923607	NaN	NaN
9.35669083621637	NaN	NaN
9.36271354431115	NaN	NaN
9.43450920231194	NaN	NaN
9.46162380017032	NaN	NaN
9.4854338923537	NaN	NaN
9.54653784804837	NaN	NaN
9.65366002139502	NaN	NaN
9.69012893032044	NaN	NaN
9.69773088261077	NaN	NaN
9.71110998650819	NaN	NaN
9.78787003446398	NaN	NaN
9.8329693866659	NaN	NaN
9.96466293320538	NaN	NaN
10.165178378279	NaN	NaN
10.214498952521	NaN	NaN
10.2150173172885	NaN	NaN
10.2329096583429	NaN	NaN
10.5136551370608	NaN	NaN
10.585933005326	NaN	NaN
10.5892040667848	NaN	NaN
10.6463050870768	NaN	NaN
10.6970165254302	NaN	NaN
10.8783003594406	NaN	NaN
10.9242046183982	NaN	NaN
10.9330790729843	NaN	NaN
10.9426036005303	NaN	NaN
11.1604668605734	NaN	NaN
11.1640789798089	NaN	NaN
11.2186117038928	NaN	NaN
11.249909272057	NaN	NaN
11.2852539555752	NaN	NaN
11.3111676654451	NaN	NaN
11.3811599103002	NaN	NaN
11.3950890519718	NaN	NaN
11.4307040851362	NaN	NaN
11.4492022463016	NaN	NaN
11.5469125261113	NaN	NaN
11.6819662943459	NaN	NaN
11.6902558355185	NaN	NaN
11.7281893062261	NaN	NaN
11.7699785702253	NaN	NaN
11.8199149092744	NaN	NaN
11.873258938607	NaN	NaN
12.0480120184142	NaN	NaN
12.0611832346394	NaN	NaN
12.0924027641305	NaN	NaN
12.1837452561461	NaN	NaN
12.2102845459418	NaN	NaN
12.352573787889	NaN	NaN
12.5115715330455	NaN	NaN
12.5154657753918	NaN	NaN
12.9325217340007	NaN	NaN
13.5379724541689	NaN	NaN
13.5560266173437	NaN	NaN
13.5625944949565	NaN	NaN
13.6566992133822	NaN	NaN
13.7205983060831	NaN	NaN
14.1027905301139	NaN	NaN
14.1327631043084	NaN	NaN
14.1593834052867	NaN	NaN
14.2177131251122	NaN	NaN
14.366130220332	NaN	NaN
14.5112405023781	NaN	NaN
14.754394676869	NaN	NaN
14.9626724916374	NaN	NaN
14.9695743549685	NaN	NaN
14.9744170368056	NaN	NaN
15.0041216134006	NaN	NaN
15.0118320194818	NaN	NaN
15.1045758472204	NaN	NaN
15.5988237914629	NaN	NaN
15.6260101861941	NaN	NaN
15.6391360210628	NaN	NaN
15.9011911977421	NaN	NaN
15.9809005487385	NaN	NaN
15.9978872933831	NaN	NaN
15.998779377519	NaN	NaN
15.9997849499748	NaN	NaN
15.9998520867105	NaN	NaN
15.9998859231557	NaN	NaN
15.9999534970012	NaN	NaN
15.9999626031317	NaN	NaN
15.9999827002261	NaN	NaN
15.9999866834421	NaN	NaN
15.9999925527641	NaN	NaN
15.9999948799129	NaN	NaN
15.9999977326338	NaN	NaN
15.9999987044637	NaN	NaN
15.9999996106211	NaN	NaN
15.9999997772467	NaN	NaN
15.999999919417	NaN	NaN
15.9999999401515	NaN	NaN
15.9999999500422	NaN	NaN
15.9999999873485	NaN	NaN
15.9999999908346	NaN	NaN
15.9999999941946	NaN	NaN
15.9999999951273	NaN	NaN
15.9999999970159	NaN	NaN
15.9999999989777	NaN	NaN
15.9999999994458	NaN	NaN
15.999999999709	NaN	NaN
15.9999999998716	NaN	NaN
15.9999999999209	NaN	NaN
15.9999999999434	NaN	NaN
15.9999999999444	NaN	NaN
15.9999999999634	NaN	NaN
15.9999999999924	NaN	NaN
15.999999999993	NaN	NaN
15.9999999999997	NaN	NaN
15.9999999999997	NaN	NaN
15.9999999999998	NaN	NaN
15.9999999999999	NaN	NaN
15.9999999999999	NaN	NaN
15.9999999999999	NaN	NaN
16	NaN	NaN
16	NaN	NaN
16	NaN	NaN
16	NaN	NaN
16	NaN	NaN
16	NaN	NaN
16	NaN	NaN
16	NaN	NaN
16	NaN	NaN
16	NaN	NaN
16	NaN	NaN
16	NaN	NaN
16	NaN	NaN
16	NaN	NaN
16	NaN	NaN
16	NaN	NaN
16	NaN	NaN
16	NaN	NaN
16	NaN	NaN
16	NaN	NaN
16	NaN	NaN
16	NaN	NaN
16	NaN	NaN
16	NaN	NaN
16	NaN	NaN
16	NaN	NaN
16	NaN	NaN
16	NaN	NaN
16	NaN	NaN
16	NaN	NaN
16	NaN	NaN
16	NaN	NaN
16	NaN	NaN
16	NaN	NaN
16	NaN	NaN
16	NaN	NaN
16	NaN	NaN
16	NaN	NaN
16	NaN	NaN
16	NaN	NaN
16	NaN	NaN
16	NaN	NaN
16	NaN	NaN
16	NaN	NaN
16	NaN	NaN
16	NaN	NaN
16	NaN	NaN
16	NaN	NaN
16	NaN	NaN
16	NaN	NaN
16	NaN	NaN
16	NaN	NaN
16	NaN	NaN
16	NaN	NaN
