# Supplementary material for: Diversity of spatiotemporal coding reveals specialized visual processing streams in the mouse cortex
Source: Nat Commun. 2022 Jun 6;13:3249. doi: 10.1038/s41467-022-29656-z (PMC9170684; doi:10.1038/s41467-022-29656-z)
Supplement: Supplementary file 7 — Source Data [file 41467_2022_29656_MOESM7_ESM.zip › source data/Figure3F_AL.txt]

q
1.49999999999998
1.49949686658824
0.586861024153087
1.49999999996961
0.641568069247092
-0.280045138320199
0.551702364754106
0.19973732748636
-0.520762281004337
0.461187658590588
-0.0639450181433748
0.306504437525859
0.795914727574712
0.538244911994867
0.10321277083281
-1.12839360820015
0.0642058792381498
0.103236882047836
0.746156490782299
0.43134524489436
-0.260509805105469
1.49999999999998
-0.241000595370009
1.49999999978334
-0.000679202800507882
0.895422253597321
-0.131431075632177
0.150305220236414
0.0143940908356111
1.21897647564696
0.546088851077043
0.135749305496677
0.360549884821195
0.0831609885969561
0.468469853685885
-0.262243360996538
0.209337221601229
-0.493731892905833
-0.0343717003269683
-0.621124093450012
0.485589155564883
-0.660252580862363
0.491247508131797
0.0674802255709923
0.895798365546326
1.47762588010921
1.38800732059339
0.0141885637520194
0.852286022822916
1.16365782200569
0.144292759018839
-0.40000889664778
1.39561543482356
0.1778019881092
0.67983795572638
1.49999999999473
0.403924394994498
1.42859837119045
-0.280986485437864
0.852034640184989
0.373675341722184
1.33230943477707
0.941601017775477
-1.1334673649764
0.0655186949036852
1.48037151885748
0.0927538561908701
1.49999999999944
1.21319618961022
-0.437052150770043
1.49999999994976
0.308626066183362
0.372492919920769
0.549752299715431
0.179859094961792
-0.717051824926088
0.599222026112028
0.4222162629088
0.307598432835957
1.1859651297931
-0.650007575091826
1.49999937725834
0.400814405986975
-0.108519864017146
0.924948572367497
0.044386353937454
0.144110138222955
-0.33809388765203
0.920096815681978
0.77399082895579
1.47970968059399
-0.00775649619137688
0.0377959000570685
-0.113720312042145
0.0969768961958343
0.943039995387247
-0.00532954892526923
1.27931390189262
-0.256239105037014
0.938997139252553
0.86321223350184
0.916798980268793
0.649041515945222
0.0174205042923067
1.49999999550043
1.04000976802137
0.167889625901443
0.518095583510491
0.40571669536825
0.38816717488918
1.48813246604506
1.4999997813572
-0.0577879321037894
0.610669455063432
1.49999999999998
0.0894783574557275
-0.172245458963571
0.0509089139415093
0.820435149489059
-0.275841980732464
0.778739690920165
-0.173024315175869
0.0956174184500322
1.49999999467415
-0.332731450605049
0.680587796816892
-0.290088447164894
-0.558866551319047
-0.345198033642698
-0.226532453701172
0.934464499591409
0.414150992417189
0.526293740998481
-1.49938982522868
-0.0393041713951213
0.405160701981798
0.0493764777756606
-0.189748454890966
1.48271607492711
-0.0577108531698749
-0.0525791695801012
-1.49999999999998
-1.44159575269745
-0.302219630932519
-0.245391547721963
1.19702126240395
-0.0355177116413415
1.49999999990231
0.407840982893041
0.0898653914929484
0.48265220471387
0.656849386384841
0.42800981331073
1.49999999935006
1.13430381610805
1.13578445206344
0.481201187047617
1.49951391516215
-0.650236522406057
-0.471621928593509
-1.49999999999998
-0.0176030404858408
-0.131615616092668
0.0434988592112419
1.49999628962866
1.02384613473007
0.900571011843049
1.49997197335697
-0.0108817316379572
0.0088889355093079
1.49999205885685
0.392126317745663
0.0402953907714641
-0.13622195467446
0.288293233308186
1.07076141165216
0.396191016028083
-1.49999982743669
1.40238816814503
0.490874121027285
1.46646274927946
0.207039571873816
-0.729610731486074
0.355839910743452
-0.796695689931817
0.732722307335654
-0.331218198828688
1.35715808884581
0.570780167420339
-0.308978314070906
-0.00236413906121705
1.30809675464918
0.308814354211478
0.840517283583551
0.927481501233632
0.367274014525668
-0.0816083946087033
0.126223829927842
-0.159873923819354
-0.121183163154091
1.2345143671038
1.10532501546221
0.260026972749758
-1.19049570704447
0.526730645913658
1.45240287872695
-0.556623041955793
0.751427105337488
1.49999981127661
1.49999999997767
-1.03346236491437
1.05317024528809
0.774244538098113
0.138343217415864
0.395638888860527
0.66523513789094
-0.216972016254253
0.224310504876301
-0.128964563585776
0.865726117473894
-0.632146308312819
-0.00534704950487316
0.0683227756480907
1.29561663535
0.42022677081013
-0.811272544398397
0.188810320761509
0.812886109090331
0.631054821812256
0.713580817724825
0.174173015965801
0.649455450794752
-0.0248325514007391
0.431496580665886
0.737947715270769
0.665028460079407
-0.605769413154367
-0.211212755697316
-0.0579126003485813
0.953803115426176
0.131842523229813
0.245981515053267
1.49999999999996
1.25657284935063
-0.399531336870597
0.00673227523344431
0.144431420717931
0.620290932343577
0.795420843615608
-0.74217629497156
0.252963692192668
-0.649390998528635
-0.341027178786362
-0.182739435592321
1.05859966673377
1.27028560429666
1.49999955390247
-0.386169405474286
-0.239676586538207
-0.359578411630426
-0.161443350632902
0.222812664580042
0.1595792600977
0.230221335692621
1.02235103704617
-0.0118072851402003
0.859552741303028
0.0748014420682961
0.380968212169623
0.297709101707006
0.720021087783177
0.634380427111491
0.219505119356803
0.411083232588358
1.49999997615228
0.328631314354788
0.580663035349145
0.274294870181411
0.34967461856047
0.72059702029193
0.28734652565862
-0.295696542318893
0.673295158775206
-0.561242149659852
0.234666954333928
0.696413917833367
0.270726976328609
0.546115173575342
1.49999998155714
0.46466976003763
0.352507882215999
0.352507882215999
1.47255839462902
-0.404974279506331
-1.40047915059099
-0.243338271328706
1.46116932403107
-0.0214401281252607
1.20831978134994
-0.666129649241464
0.265752840938043
0.596873789602248
0.920095188822769
-0.19365844836545
-0.0048276376563773
0.33294465569832
1.35347558048321
1.22622850490629
0.839141770246923
0.453787590418469
0.150889283720734
1.06364200681172
0.251328801655198
1.4999999995279
1.05448641105509
1.49999999998935
0.0413422863835455
-0.0361622145012998
0.042890829026776
0.603705077612927
-0.0413898810435354
-0.437195782814743
0.836988701794871
0.417786598604645
0.417786598604645
0.60603192630446
0.346906858529551
0.195795194129153
0.26979629972109
-0.344558641124355
0.740437626895231
-0.0956944455924944
0.484581487369937
0.242995819425743
-0.416644663541504
0.248144324898051
-1.49999979136937
0.716638604547249
0.361823557084972
0.911980978839051
-0.0235714393447095
0.872387570042803
0.224189870203486
0.160504611824471
1.49999999875783
0.711614105522891
-0.783346027282217
1.49999999994281
0.303065572747155
-0.191025484178434
0.339596754579511
0.325261406983117
0.0181772421321128
0.259873920254558
0.294813540735428
-1.49999949114831
0.742398725281255
0.0447476465382347
0.319285293838403
-0.987043856323962
-0.173009378299318
1.49999999645161
0.0117289851496275
0.336928629547095
0.481064739125857
1.49999999999998
1.4312197864005
0.340153809335018
-0.0813407553770346
0.263695108570587
0.821200943063572
0.108323086638813
-0.492026309197994
-0.612463282615235
-0.243244887677727
-1.49999999968664
1.14533798516045
-0.248309464684098
0.924639522818306
1.49999999999998
0.123104471372516
0.150930976623671
0.935861187980659
1.01238307111406
0.765025006439472
-0.525431025255197
0.124765869910731
1.04519729732426
0.598945590960086
0.58880502562376
0.665235151321713
-1.03361705385844
0.342096576955348
1.07111945664086
0.0675968532303807
-0.867432500797551
1.31018400406529
0.258950003786962
0.663250061319319
0.169925966231461
0.0799975659246571
0.0666743181456516
1.36702835614917
0.425781405948336
0.936696829293102
0.307622261505261
0.283735815363809
0.80088297754581
0.686860824670253
0.0658307686536291
0.925744192763866
0.94011606092519
0.108865039017362
1.00288335977671
0.446117907447948
0.240185906781412
0.871117926756601
-0.167235199186877
-0.450686342736754
0.370285852288032
-0.0798490157808284
-0.33757883271011
1.14936682933585
-0.0453855106756362
1.49999999012052
0.450315820688207
0.0316082342351524
0.575856673774824
0.973383553515955
-0.0799378071435861
0.425589407771563
-0.107168523857796
0.905014835727141
0.575840618993271
1.23617320259263
0.0223459315010594
0.539788572274307
0.71419654018771
0.103595459747492
-0.762102671199489
-0.729242966076655
0.495499972909419
0.535325943497226
0.469209104600094
0.465674389573254
1.49999999999998
0.354761678863259
1.11719609333916
-0.20398087368679
0.235069712674528
1.21682791742608
0.301753975976688
0.489826577002689
0.628453983324298
-0.0486854244906529
0.113897475453851
1.09499160626904
1.49999999999034
1.49999998781204
-0.10134968111763
-0.810618312942567
0.28442809985014
1.49999999999808
-0.00972478025847111
-0.167309600297001
-1.47602434451222
1.33548503855372
1.08539061980768
-0.367121030570581
0.338994453978589
0.0860609215239063
-0.318291653609105
0.0825359437045477
1.20100926780015
-1.09322061292086
-0.804906125907039
1.49999999644329
-0.764496979103334
0.94857548501209
0.257302268698475
-1.49999999474168
0.461122429055021
1.21139027180171
0.605383120800345
0.0398129426580373
0.382179758820284
0.40193310259873
-0.00451422887761425
-0.215448577517421
-0.454829505457574
-1.49999950839184
0.404651663167038
0.52293552526674
0.41708857871145
0.131301027746906
1.49999999999473
1.49999999863688
0.374822771208661
0.965722201825053
1.24198885374743
1.49999994686482
-0.153849019443933
-0.262723818548125
0.410534375851674
1.49999977558374
0.419048020185744
-1.0732470515481
0.433000298705109
0.453310145590211
0.454699835212014
-0.804595449410798
-0.0485858453352053
0.418526047050126
0.438088413326758
-0.464946228622986
-0.391608683751836
0.42274022030681
1.49999999923458
0.254822428155384
1.34822916493056
-0.0181081681183656
0.873705617690421
-1.35041979710592
-0.418601246354028
0.00216316851398371
0.218071863077943
0.390556655811281
1.49999994185135
0.284807988321046
1.49999996939343
0.156348294076274
-0.169095703468888
0.275905828253467
-0.0228155981145194
0.312625182228741
0.0817607020851085
-1.49999887128841
-0.360674642078497
1.49999999999998
-0.158795746395812
0.240103501499844
0.0158439725789655
0.366650377336134
0.13994752166047
-1.35617684557238
-0.105879095949634
-0.530231826670664
0.479436555144347
0.822023127501427
0.815336642623431
0.644531048510894
-0.307730424760942
1.12735874537647
1.49999996756727
0.0418576883316034
-0.253148290109502
0.279228923785836
1.49999999999998
0.914753806119921
0.521698786706256
0.57076313560453
1.24645746736862
0.80028599737714
0.823530656146584
-1.29068842106816
1.49999999999998
1.49997883496592
0.728336523499634
0.479817887166281
0.0932285242071698
0.86040739915096
0.710077552186306
-0.0765619473015966
-0.504068748455139
-0.16662852054655
-0.135261938044968
0.283245280938887
0.834904491453359
-0.486002018389899
-0.233003830598694
-0.369228242891803
1.49999999832704
1.49999999999912
-0.00067973986307151
0.0151977113396294
0.829562063077163
-1.14334173398281
0.647567988558567
0.256750879090394
0.58168423925486
-0.242941723540449
1.05119060619423
-0.0710103651029935
0.454728553831932
0.563169421433836
0.636493342585835
-0.395128346453011
0.717246521776579
1.15610708418381
-0.479825688120407
0.730801834449093
-0.020491748361274
0.607106522037252
0.2746038169164
0.597119935247705
-0.0513213735314885
0.246450371107104
-0.289108956138702
-0.0220521888158895
-0.00294795426845818
0.800858933086627
1.17318877606026
0.886646870229985
-0.21740915635008
-0.667658336940349
0.385653709018998
1.49999999395893
-0.366224150449708
-0.0585576875199462
-0.737542507931056
0.411930761285514
-0.547338705054464
1.46109774187768
0.367253385895921
0.602888474346736
0.913586805493685
0.120386496144258
-0.446087654539693
-0.0235190402611665
-0.904963301755487
-1.06958230325446
1.33637896807268
0.900737707194184
0.538074159648647
1.49999999999996
0.662286820328348
1.4999959796814
0.494098767298866
0.93082143085641
-0.0715957491953034
-0.138181681012888
1.49999999797243
1.49999997606422
0.889827373963596
1.20316448952156
-0.254125348352415
0.637378909766947
0.731905570565036
1.04068219819104
1.49999986066979
0.694325912095968
1.03693120535785
1.42431685803458
1.49999981002648
0.530486696245191
0.882971159623987
1.49999999998071
-0.182078242580744
-0.262342481656924
-1.45174850905901
0.120111611762127
0.511648933810733
-0.0765201331000916
0.813939320930419
-0.152199955341197
-0.939405909640557
0.122528905914226
0.465701075600106
1.37414384614993
1.33868555113046
1.46187314228986
0.183139491060109
1.05455511316092
0.891366557728428
0.0850954646683353
0.301998377583001
1.35508911562474
-0.317251831251955
1.17368345373072
-0.421705802412776
0.906547303526591
0.196733066222808
0.0997987770618126
0.150781049299922
1.15257653003697
0.0927561315947898
1.49999998127964
0.752143440322678
1.43977863662179
1.49999998289045
1.49994467298581
-0.0191300694955356
0.245619568351598
0.48859125256347
-1.49999999999998
1.37474803589184
0.423765218191698
1.49999999987599
-1.44008850048821
1.49999999878479
0.490305664842556
0.882265665943086
1.38335152655451
1.4999999857961
-0.122494893070389
1.38066498160658
0.862566285481384
-0.264233292609937
1.49992227891516
0.640199563861002
0.316585069368651
0.27803700544005
-0.0662934361114225
0.583799163800567
0.0400285751670186
-0.670275534274362
0.981537392995159
-0.231869273144742
-0.0823746622984776
-0.0704268063872294
1.2617282902422
1.4999999990346
1.49964551411789
0.322141091729376
-1.22568234513803
-0.992637214561229
0.939136130751518
0.520771446788835
0.463066455388426
-0.682312197163495
0.155913217923054
0.411353203203572
-0.669969682792776
1.4060167908195
0.768387926750898
0.99296290539678
-0.674562837662725
-0.870589026818273
0.49348009356539
1.39084799990085
0.838506793132146
1.49999999952353
0.641204332095476
1.37195123747216
1.49999999945673
1.49999999994329
1.25210767846721
-0.360317416983322
1.49999844462429
-1.49999999999996
-1.49999999804598
1.4999955646961
1.49999999998246
1.49999999999954
0.672634695632307
0.221441886303666
0.0150993774975348
1.17330246016852
0.770818281518422
0.373903469600378
-0.0531843798600407
1.14318295192133
-0.94472503421601
0.972847820781455
0.533045832458442
-1.03683200821989
-0.472506985271229
0.703942648487863
-0.20632888536017
-0.0532408956525716
0.276626165589576
0.245426488417583
1.49999999994922
1.49999987824101
0.668360316934857
-1.45359514573345
1.49999971809865
0.0631869117375497
0.544227750176522
0.275980533276966
1.09002211327273
1.49999999962785
0.745059825040167
-1.47165840622184
1.49999999998062
1.45609368701859
1.49999999795817
1.49999999999751
1.49999999412448
1.49999999972347
1.26712227853119
1.06451306608656
1.28943045135375
1.49999999859235
0.413624524035815
0.440991914986595
1.49999999931928
-1.05816289805299
-0.990847241611174
0.588424619277068
1.49999999534574
-1.49999999997955
-0.304316784649903
1.49999999999998
1.21150383330686
1.49999999992196
0.102362883280662
1.32620041309813
0.678648890172299
0.0671495177269689
0.581109294649125
0.149650399365972
0.911221111571955
0.0611724991890927
0.263437457822704
0.0838893282490806
1.49999990644438
-0.00437914348904874
-0.29193289362713
0.566105641419366
-0.311738236985222
0.131235685574577
0.213814456633503
1.22841515459845
1.31290939477138
-0.425441635824716
-0.218081564429992
-0.657661260203694
-0.512914273052262
1.49999999999998
-0.141165050274817
0.354988036842721
0.177563702839367
0.763045786850873
0.270968819161502
0.781743103099818
-0.136019942290741
-0.189128675316547
0.583465354306277
0.730937760085476
0.102223726935363
1.49999999999998
0.711365961586028
0.2497587453222
-0.192597357664227
0.157584337801325
0.232850349659696
-1.30711991695958
-0.0743661108311955
0.0713946255969335
-1.30993572028517
0.590200831668358
1.49999999996332
0.208906025534804
0.827939641607337
0.0832766933058555
-1.49999999999998
0.332921011112683
0.258228138409089
1.49970707628618
1.29404565938471
0.0923983063735164
0.615091677249724
0.214071514105376
0.0275328647981065
0.310261758882344
0.291356643985918
-0.298420151357972
0.438102001761678
-1.43815465321947
0.291625851646227
0.22874840805078
0.0406139059720521
0.150307990190574
0.0447868024168993
1.49999996490273
-0.767197518034244
0.5287487573938
0.223509421366925
-0.2756164596861
0.625425319615607
1.49999999999744
-1.07876619212436
0.0530765826501826
0.3219100758683
-0.116929047242426
1.49999553291354
0.0803796129303738
1.35449725569573
1.49999719005755
-0.00294741198546052
1.49999999879076
0.541826051066441
-0.310507928695094
0.846390861760572
-0.162912158772777
0.978621694067674
-0.41684672401893
0.45785410866725
0.676951686895261
0.678300180830723
1.49999991451559
-0.0936804117849732
-0.153760864824982
-0.0559212882975871
0.628012215986357
0.104869509626977
-0.579648841282014
0.571455172451735
-0.72969566079125
-0.0856884967811063
0.498648076101114
0.293442266311233
1.49999713225643
1.49133033763706
1.20662334709502
0.504395353582421
0.803279117858804
1.49999999819889
0.132630495219549
1.49999545506022
0.330758796484517
-1.49999992707825
0.370887748283231
0.239952031296748
0.741538583129899
0.29778553617852
0.304866190732674
-1.12072159072592
1.49999999679511
1.49999999900469
0.582412698726882
0.811119704804901
0.334690189137514
0.352517548112432
0.506351304003897
-0.109794263306526
-0.0930066414955561
1.49999999565798
0.765026710600454
0.570151207418075
-0.434224965350581
0.672398856661525
-0.138111214153608
0.012854843569261
0.434037719942296
0.0836407867166879
0.419662976458723
0.291296239799719
1.19353985230747
0.18138805518179
1.2806343199874
0.77185702202627
0.381816567015903
-1.14163063292015
0.797735210560408
-0.755330071755246
-0.484664871715575
0.256605452608382
-0.689915335947009
0.736663382286843
1.49997521617161
-1.05651450946673
0.361680897661166
-0.327553840697775
-0.264082768941005
0.300838328027367
0.228734923506232
0.249049131779374
0.0912640361978243
0.0524364002037053
0.0898696171141093
0.840995650735707
1.41896271430674
0.302488938826311
0.230161257294171
-0.287562674604038
0.788711374779905
-0.0596024544505265
0.139499705672201
0.68758879591821
-0.394868912260524
1.41655236774498
-0.270823058168013
0.0477944800864421
1.28159865109535
1.04650748006724
0.414306668564949
-0.0135633867579
-0.133932005346895
-0.131686836469743
0.325760031319291
0.618808228836528
0.433397948539632
0.197749871510142
-0.0852937267340628
