# Supplementary material for: Diversity of spatiotemporal coding reveals specialized visual processing streams in the mouse cortex
Source: Nat Commun. 2022 Jun 6;13:3249. doi: 10.1038/s41467-022-29656-z (PMC9170684; doi:10.1038/s41467-022-29656-z)
Supplement: Supplementary file 7 — Source Data [file 41467_2022_29656_MOESM7_ESM.zip › source data/Figure S5C left_PORP.txt]

lcSF
0.04584251245202
0.0341103199163705
0.213648129804253
0.132268842445408
0.0215260002638746
0.0277866714665926
0.226273205968093
NaN
0.226274169960326
0.0485090541458113
NaN
0.0285733369133359
NaN
0.0200117695363975
0.211965512281197
0.0894419750244895
0.0646159052572259
0.0674091428001695
0.119504460948463
NaN
0.0319368005158025
NaN
0.0663174384511152
NaN
0.222884214764496
0.125622227690804
0.0639772714528739
0.0224801715133322
0.0549313397550258
0.0730074245314624
0.0399476587730028
0.226274169977111
0.0242778220853105
0.0550017921174794
0.0433413297904454
0.0234238726239761
0.226274169968941
0.204919668978094
0.0683757525049219
0.044774979553185
0.0376707539179289
0.226274169444739
0.169011666429194
0.0858985674002171
0.11838922333473
0.0415511996073579
0.060667973311593
0.0745840361363801
0.0718691994814047
0.053167194644679
0.0506782358597352
0.135299554184438
0.0346595144589899
0.0457206443792684
0.0227703273749299
0.105962572118528
NaN
0.0300155656665748
0.072618543632219
0.111748145086271
0.0320594594612073
NaN
0.0450098178517177
NaN
0.107214615773923
0.103239754432736
0.0640534290648357
0.121931324959944
0.0697511143026091
0.0401317708962895
0.159336692195242
0.0491181354260804
0.0453701112837367
NaN
0.0261235683279121
0.0557933102408401
0.0242203462085405
0.0315119992158122
0.054411085906152
NaN
NaN
0.0292752766068257
0.0352601463255969
0.192443301431393
0.200308432666253
0.0301540187527153
0.0228960649304549
0.0261240980711157
0.0226478338484888
0.100200263105635
0.108642000495697
0.0305933984391548
0.0303539120038431
0.03135586826345
0.0325662201485321
0.0243589442432953
0.154203228166174
0.0695014861350761
0.0229181645213954
0.0738603571675229
NaN
0.066378977827415
0.0673153619114607
0.0392142484076824
0.0233069412736307
0.0505767938329969
0.1018388338669
0.0316815899315147
0.0230323299593943
0.0525559496597614
NaN
0.0739808773367071
NaN
0.202828341003405
NaN
NaN
NaN
0.167122237099301
0.226274169979676
NaN
0.111620234314141
NaN
NaN
0.150287230704137
0.115090156840531
0.128256612089781
0.0549365122160319
NaN
0.18308160252336
0.100428136782607
0.126035272115138
0.103826877165538
NaN
NaN
NaN
NaN
0.130245718284484
0.0915027565052719
0.177327516853563
0.162113718303683
0.0458484584076778
0.112615821128116
0.110707766736893
0.0289279453347271
0.0531617641412102
0.0431401440600325
0.0359733428485496
0.0367450104360443
0.224382975580534
0.097367288970781
0.026599412399143
0.104139175878126
0.148367549673372
0.0930832475163762
0.0232651015540026
0.121900251177015
0.142069354031204
0.0408206925050495
0.0876886426195976
0.123420839558902
NaN
0.208125611520234
0.0272732191961267
0.0952535397814273
0.0221335252336267
0.132823105578537
NaN
0.226274169552838
0.0226251988487297
NaN
NaN
0.0432529186340276
0.217626100855663
0.0376905374322627
0.0301434130809166
0.169056991676476
0.0200000239593588
0.226274169962059
NaN
NaN
0.2107017841379
0.0216230649743162
NaN
0.165425407626544
0.131738794031626
0.169952796101768
0.0249754147985233
0.1126887447285
0.0413375304771104
0.0327137810460257
0.110489860705401
0.0796628281473054
0.137564632483298
0.208836777627127
0.0449536737635267
0.11277373713427
0.178756119274282
0.126529674197025
0.222500696979403
0.0563562608701
0.0431378337129927
NaN
0.036632334513047
0.0921494491197851
0.0945178530998162
0.178095205280802
0.090642075796371
0.164913554955068
0.136849053576559
0.11431967104479
0.161839152692791
0.114755400676183
0.217838992180362
0.106428296558773
0.146334090704981
0.142871181342827
0.0450726792075749
0.0880618912070279
0.0998826159312727
NaN
0.22216782250378
0.142138913272634
0.0449218727901736
0.107085030831012
0.226274169979676
0.130984092471801
0.0744834067487045
0.100822631047987
0.214509023872481
0.0970421983244146
0.022191421348905
NaN
0.0311224586124274
NaN
0.127342838774823
0.12931019000058
0.182584885162429
NaN
NaN
0.134156852588691
NaN
0.208850252125615
0.0666147924671844
0.020701456467969
0.165268384368722
0.0240298932938376
0.219958078737508
NaN
0.188286645845349
0.165667399426455
0.19749274533694
0.182084775365476
0.172809571279727
0.219772388273003
0.029101905664667
0.205076198768336
0.0812743181014627
0.14907414439316
0.0646741274246238
0.133353972908317
0.0634356347914994
0.118728076207691
0.149369501925597
0.108794024925464
0.122159983239276
0.172344419629567
0.083502720561135
0.146694655303012
0.0363257935775247
0.0430340471910005
0.0268875911801258
0.218998547547365
0.127734565373469
0.0310917152451777
0.0440475808414981
0.137419922054663
0.121471669710623
0.101526202953803
0.0774388076501295
0.114476698150137
0.040359468659131
0.0970929719545248
0.0287811761129628
0.0479143959932389
0.198157070649404
NaN
NaN
0.126486551866072
0.169194799244987
0.218970290171295
0.12522233019013
NaN
0.136420433798897
0.13059977026225
0.148180264483959
0.126434763069926
0.0742213424792167
0.0898827827617813
NaN
0.14720731258351
0.145682822916225
0.0957184996514197
0.107117484431684
0.0289506321449547
NaN
0.191580553486504
NaN
NaN
0.0808647438077211
0.0219588687440713
0.135494875951376
0.12924055991567
0.141618554170418
0.124862143548735
0.141077338095172
0.20961039593079
0.120381454899603
0.134142957798617
0.118188874175462
0.121905329935034
0.0771247292836874
0.190872728106691
0.101739687390902
0.138499312974623
0.0300657442146747
0.110707316572434
NaN
0.13533260052168
0.132095118398864
0.142638230571725
0.136762244850404
0.0365691171420223
0.123790787804353
0.138455749183037
0.149216276405009
0.180429172881934
0.126229985198165
NaN
0.104451968508735
0.16209587992049
0.0338559435820039
NaN
NaN
0.0238279093956241
NaN
0.0391158388714603
0.0380407977224592
0.0252757008283457
0.0404438297027333
0.0655475818636264
NaN
NaN
NaN
NaN
0.13042192068828
0.209920455842397
0.11403077627691
0.066448811558462
NaN
0.144295506601333
NaN
0.033265317678499
NaN
0.0780166589391732
0.0234663957747415
0.133677257774782
0.040333080172109
0.171383099834197
0.0653914491803451
0.138881253982486
0.0291979669853232
0.0200242296390149
0.132718087613996
0.196915553700811
0.107310046513441
0.170903759156801
NaN
0.109761283334805
NaN
0.0958575469470104
NaN
0.134887382422326
0.147716448911315
0.145991681364249
0.118985621018427
0.0752401622387061
0.0304562649364518
0.0812614540583242
0.0259690598860291
0.0587909092101124
0.13713267018712
NaN
0.0575121766781939
0.102599055539291
0.0532348673529908
0.122803090892998
0.12356049450274
0.117210768934256
0.0941796807019811
0.029461091748166
NaN
0.0822928895331164
NaN
0.10158797400448
0.132229917738435
0.139844757585508
0.0973222786522846
0.202547144849545
0.101091407864179
0.122717762964321
NaN
0.133645865204764
0.105338117220327
NaN
0.0266635436416619
0.0883269262925822
0.105259961704163
0.164617155351707
0.0682350746495436
0.0435749720735578
0.0659164098203584
NaN
0.0433749980649464
NaN
0.0696068276193605
0.0268348446819184
0.110166465325755
0.218890606976239
0.0322299823631127
0.141319409824219
NaN
0.0785856615343712
NaN
NaN
0.224645757771066
NaN
0.0522513969985351
0.161621773866365
0.120232930795078
0.12396932552554
0.0909010273324018
0.142355920873834
NaN
0.0533031687571176
0.226274169979676
NaN
0.22627416957531
0.226274169979676
0.0227399065193293
0.0346263568548403
0.0509933654211281
0.0251155162289595
0.178702109321332
0.14706644580969
0.0464470807716908
0.136525219512001
0.124858270646641
0.128759559514214
0.133792605477406
0.0382267468369625
0.118076060390419
0.11749124082027
0.209062204785494
0.130180059231073
0.125834233534468
NaN
0.160237192270609
0.226274169979675
0.13059389545863
0.0267328438898637
0.066553118180457
0.100540229451852
0.131186127722271
NaN
0.0757606027374999
0.124527341473356
0.123000805573502
0.120407282091672
0.100953927960225
0.0722494319462077
0.0463880711334151
0.0862913508484885
0.0801540302977236
0.171028298156407
0.165774730400292
NaN
0.134876056333422
0.0990775333588781
0.0976181014281297
0.0859005397440667
0.0689254747633355
0.130409764723663
0.020660904316254
NaN
0.221084459211915
0.0989008493507283
0.10444912937386
0.0333302163881904
0.0471470076510983
0.0630746402500517
0.0536779832479693
NaN
0.102571862102036
0.141853654086369
0.148791626768854
0.114516504125106
0.0915339763449027
0.102026060487219
0.170246424523357
0.209208014827354
0.104333511443807
0.128987917947421
0.209079099049449
0.072266604455714
0.205888346296343
0.107004784778119
0.216752711894402
0.022516441071334
0.113689435551171
0.120276900379206
0.0914552065637826
0.141945108470621
0.130334761167895
0.0858961997847476
0.0828056113079876
0.107200804698531
0.0367368941408708
0.0267466299832719
0.172240820720221
0.036579864750516
0.100018294137609
0.121694265330633
0.0209752962640193
0.0542826914470832
NaN
0.06594409125113
NaN
0.102615694266755
NaN
NaN
0.0467449943734066
0.0780044797897835
0.0382443849696632
NaN
0.130040383203651
0.0442658036666236
0.082411943252581
NaN
0.0714150660642649
0.102398932371266
NaN
0.111414162517365
0.081964915351308
0.213785727857288
0.067486385187303
NaN
0.0854098109977438
0.0979071225925657
0.0805266202988088
0.115269304371434
NaN
0.0434305035392394
NaN
0.0255354843751395
0.106911478255394
NaN
0.076113384846685
NaN
0.0572570326696136
0.0792558800187496
0.148522625961265
0.0800584050520582
0.0438526789408328
0.0805773273243531
NaN
0.0830178541836396
0.110696974470179
NaN
NaN
0.0513120572082134
0.132366457989347
0.100613173566794
0.177914239211141
0.124898733127914
0.0617966257454048
0.132469112106533
0.0935438003385078
0.154565784766432
0.103424927828322
0.0605597730403246
0.137051708908841
NaN
0.167990425329086
0.111201944524357
NaN
NaN
0.147263197686397
0.0248935050198131
0.104508443043513
0.225727421971563
0.156569421377186
0.035715623185863
NaN
0.094266306655412
0.0200329839421846
0.0349279924823851
0.197596609114627
NaN
0.0610504037473768
0.0321402437106641
0.0591784395932464
0.14039756945975
NaN
0.104220806104215
0.11347738354901
0.0452661806575502
0.0900656486848449
0.122996208391024
0.124704710480762
0.0232196456376109
0.180740249964463
0.100567537804784
0.16059071329854
0.214340586029685
NaN
0.094617601455345
0.202761655854945
0.0913850678568701
0.1069283770792
0.184863753545619
NaN
0.141019839988466
0.084157326534165
0.10792590709618
0.133761076905953
0.121033772014738
NaN
0.0626256202874974
0.0255655160952902
0.0666965645939113
0.0731252852139629
NaN
0.0661307731455266
0.0868523707113242
0.119106800584875
NaN
0.126342697765849
0.0805526771117026
0.145390884252866
0.117558775985483
0.106404896082657
0.0224910002732623
0.0757995921629126
0.0278398214585063
0.0323400035166725
0.0712465692339683
0.0410670898151337
0.0761190744373086
0.0280328296485051
0.0928755892960865
0.0204961618620414
NaN
0.0393386847812051
0.0305045727056851
0.0606046084361163
0.11111284290962
0.0654964622100624
0.0921178493885415
0.116558668099925
0.0681672301869044
NaN
0.0592142383524924
0.0271250846183976
0.0803046856685207
0.0767302538020264
NaN
0.0399056429373376
0.0578864290093087
0.135569937747747
NaN
0.0692154986655503
0.0925447136576331
0.063179788855446
0.208404759122258
0.0638420124094555
0.0422273239826869
NaN
0.0449400393266259
0.0303631818538359
0.0229136901694443
NaN
0.0269691155983742
NaN
NaN
0.0661206860908758
0.0701027041318241
NaN
0.153780606318537
0.0264516635655149
NaN
NaN
0.0332984337263121
0.0333491436525624
0.02266333586056
0.11171326147329
0.0236999609508465
0.0345689230988978
NaN
NaN
0.0959335546776403
0.0322920988112557
0.024675820671725
0.0215681366885812
0.0269407393461123
0.034857448280232
0.142321699187804
0.118565829996335
NaN
NaN
0.0214994285177265
0.0266933112674938
0.0612638743268595
0.0770838641984642
0.0282565390840069
0.0823950533283245
0.0612431225067396
0.0829219164068739
0.0290227866233819
0.0866830355012563
0.0526460992913024
0.0372884197855198
0.0397018242830136
0.0854288541356985
0.0598591017504433
0.0588228945600408
0.0472429043467641
0.106646263280859
0.0575452411297972
0.108218912320873
0.0211481762023858
0.0730006660549586
0.020000113863376
0.0200000000025569
NaN
NaN
0.0425964891408842
0.0234311991196926
0.0218625625309525
NaN
0.0404826521656809
0.0394832796948943
0.0555302412225571
0.0295705540075083
NaN
0.0279090977551046
NaN
0.0214626720303027
0.0277669404048056
0.0299884358839802
0.0642223536330822
0.0268780651510191
NaN
NaN
NaN
NaN
0.0479171783444863
0.134698680160546
0.14391398649829
NaN
NaN
0.114208800769391
0.0802290124032828
0.0687864350189379
0.0423327384571054
0.0237991133014884
0.0229333055982327
0.0631508152454531
0.032888375079026
0.0540174580666375
NaN
0.0521350986051187
0.0561209931858304
0.0750186284437402
NaN
NaN
0.154777084394895
NaN
0.0291529283045512
0.0416712828598908
0.116100959989586
0.117346864238455
0.0593407828280025
0.0683965435127653
0.120582804757408
0.0496650989295926
0.0862308754307624
NaN
0.1434697726062
NaN
0.145793750317709
0.105240020215829
NaN
0.164018721907447
0.0226559466895485
0.0490431569500314
NaN
0.176986268361604
0.0544827507874335
0.0346809816747087
NaN
0.0300410577501689
0.0485901400250002
0.0850538767178797
0.0312912299520083
0.0593515090261091
0.0560548280085996
0.17151320207447
0.0624714840601072
NaN
0.20234081482712
0.11568843443611
NaN
0.0771278784133806
0.143354105796946
0.106890154392189
0.223892108716438
0.145283335790418
NaN
NaN
0.122668657351753
0.0709854055178477
0.0546489884770673
0.0482544857239547
0.0306276619588617
0.0484927374611416
NaN
0.129199019976997
NaN
NaN
0.116689470328884
NaN
NaN
0.0211347921281757
0.0440973186809403
NaN
0.126459904426322
NaN
0.0494575758516769
0.111331570393469
0.125292718426028
NaN
0.110436392079426
NaN
NaN
0.188672364370142
NaN
0.0541095056282999
0.15305562348564
0.131674685752606
0.1874765440886
0.148859131303662
NaN
NaN
0.0689969314816591
0.117645950392004
NaN
0.19900407741195
0.0587801064650859
0.0486050736424117
0.0511188192992225
0.0598541753920905
NaN
0.0280910132677339
0.0505711392129135
NaN
0.0545811439173455
0.037232157723773
NaN
0.107054912992564
0.226274169975754
0.192736813284104
0.226274167602498
NaN
0.0984747509067525
0.140051099531831
0.145587688374942
0.226274169979676
0.226274169978423
0.0596679977706125
NaN
0.143426046132919
0.0204726467298865
0.133037563093248
0.226274169979675
0.0520640936993215
NaN
0.0625222245252837
NaN
NaN
0.0210190834632428
NaN
NaN
0.148318991472271
0.0232938909298463
0.117280890633584
NaN
NaN
0.123102374000433
0.137179840370245
0.0203864970039625
0.226274169979676
NaN
0.0282027164642319
0.0229563036327925
0.110953858856472
0.0336444343828904
NaN
NaN
NaN
0.0980558522375417
NaN
0.0496852883462982
NaN
0.032639295400755
NaN
NaN
0.0424090801623039
0.0831795644406674
NaN
0.213646064438231
0.119059082658009
NaN
0.209600725224585
0.188755336761093
0.0575117811174777
0.0436583276564346
0.0506252479977231
0.226203592342606
0.0520994079917041
0.164759602293095
NaN
0.0291087405671185
NaN
0.124556759781093
0.0361350817970182
0.123983780980239
NaN
0.0897451856413887
0.0237446549178227
0.0454046966584553
0.0213591100148503
0.0782462163159737
0.0552221608111027
0.225958480687909
0.0343329040928932
0.190339285754216
0.0535884343133134
0.0675336070808502
NaN
NaN
NaN
NaN
NaN
NaN
0.152816285059345
NaN
0.121947350571785
0.0355457887698075
0.226274169950665
0.0755729291290778
0.152821930258139
0.026585887012963
0.109897524810306
NaN
0.0768097551082941
0.176948396920474
NaN
0.091174703875488
0.109791605196025
0.222911336948689
0.138063020559751
0.0610330585586156
0.0976463847912314
0.0203497939589776
NaN
0.125331043759261
0.0952645047595252
NaN
0.0736431533006178
0.198159229504069
NaN
NaN
0.129742384935083
0.122535069923243
NaN
0.109716510027775
0.226242680221659
0.0206816639982281
0.125454671001747
0.125950911978335
0.111790626078051
0.226274169974346
0.074487839767497
0.0284304501500701
NaN
NaN
0.10569682099532
0.121506900446512
0.211758557728649
0.0508279628180244
0.0605767017977895
0.20577675692105
0.0514397240875872
0.0429428609378488
0.0391254213347455
0.0293789741848412
0.0510960747918924
NaN
NaN
NaN
0.0317031475822577
NaN
NaN
NaN
0.0261574447150645
0.0671989174402081
0.0639283141912346
0.226215301736259
0.0309382431488921
0.189272819716408
0.177935387557821
0.183035847968605
0.0504091424906516
0.0350283484001845
0.100437563425068
0.152710895218769
NaN
0.0850520546134835
0.164699935475738
NaN
0.1077204616244
0.0204115945450904
0.0364682453513759
0.226274169979666
NaN
NaN
0.095410494380273
0.129697353369107
0.226274165141723
NaN
0.16585950404658
0.18817577402845
0.11102346578621
0.220752391205822
0.0490274989317753
NaN
0.0857494785923913
0.140789590033998
NaN
0.118289316758666
0.21992754851024
NaN
0.168829604093054
0.0867508186756289
0.056139443484206
0.0385819002352565
NaN
0.0351132114164368
0.0261405247268661
0.0425868133267502
NaN
0.119370867398871
0.0387490503035488
NaN
0.0744925234876575
NaN
0.150766822630292
0.0496056145676387
0.0492275361814575
0.110864553305832
0.0585111727154089
0.0693117201694397
NaN
NaN
NaN
0.103092154271562
0.0220322213584786
0.224692848148337
0.0792372242041717
0.047960026163721
NaN
0.122431256450603
0.119567110477711
0.0472540009999962
0.0648774549086143
NaN
NaN
0.045642156271648
NaN
0.0468561336920309
NaN
0.03221471085216
0.0320459985634578
0.0312933837448513
0.0298859446721485
0.0477236292669172
NaN
0.166318315630304
0.0349821942467005
NaN
0.11202726429582
NaN
NaN
0.121530000821492
0.0364302597833496
0.132125667851629
0.0232172614457902
0.167764020380232
0.0708274845352573
0.0494299055000667
0.190580635668496
0.0378829637813777
0.0228115788368669
0.212822445918402
NaN
0.0236732134742684
NaN
0.0948044653246938
0.0518470079462973
0.173744147101512
0.19778276006583
0.0675000376375614
0.0561910614924885
NaN
NaN
NaN
0.0349550700512592
0.0336207906843517
0.195763744795695
0.0492281544869115
0.124235230942463
0.0952574112575074
0.0650700776390213
0.212669175109572
0.138931253446438
0.0796923678883332
0.0536601086600117
0.0249804791683133
0.139250162973767
NaN
0.0914263677790532
NaN
0.2005222528964
0.115910939101562
0.0507400406066581
NaN
NaN
0.0386107737901404
0.0968388615580856
0.138052127379759
NaN
NaN
NaN
0.0225260722331472
0.0427849245893647
0.0583442137653251
NaN
NaN
0.131422704160584
0.107504487827528
0.0586653854000868
NaN
NaN
NaN
NaN
NaN
NaN
NaN
NaN
NaN
NaN
0.0275453789721787
NaN
NaN
NaN
NaN
NaN
0.0217360035240687
0.0477336617930653
NaN
0.0240029986482131
NaN
0.0810577175659414
NaN
0.125236224710495
0.104036362725652
NaN
0.153905271052742
0.0280858380197688
0.0226235092714347
0.0600662313345404
NaN
NaN
0.0201947211156003
0.0364019391050588
NaN
0.0244663925897201
0.0472265857163325
0.0724832401911194
0.0405475220968588
NaN
0.10439833152075
NaN
0.0641088236350971
0.0685016843083204
NaN
NaN
0.0551564502985916
0.0491418343868955
0.0345841580573401
0.0408118117852516
0.117432028004986
0.0459200563178871
0.0206131377557317
NaN
NaN
0.226274149638025
0.0483531721950899
0.0207165098257346
NaN
0.0439728588529758
0.0768529169702634
0.0412561467391597
0.0271562697007009
0.0295648654281766
0.0594645973724923
0.0562179445363533
NaN
NaN
0.0371240130443214
0.0469269892146011
0.0500700821435968
0.116909327155616
0.0598704382038391
0.0824044284365137
0.0775068962647106
0.0386871109146382
0.020311691566943
0.0206384716447691
NaN
NaN
0.123443183667581
NaN
0.0572466514156401
NaN
0.0560464638346247
0.0304008520660987
NaN
0.0411723840135408
NaN
NaN
NaN
NaN
NaN
NaN
0.12493081510332
NaN
NaN
0.169309231988728
0.0795123907358052
0.114576131600954
NaN
NaN
NaN
NaN
NaN
NaN
NaN
0.0595379258586936
0.0275718319783493
0.107373305485301
0.022840823519937
0.113424412400139
NaN
NaN
0.0515738378575378
NaN
0.0223097806862048
0.0321433176654708
0.203939037959105
0.193628232973282
0.0252538936032363
NaN
0.0300419648074899
0.197155639544359
NaN
0.0210109787008692
0.0325326158122953
0.144598069234078
0.188575471270325
0.0284231350078009
0.106257310945691
0.04048744374782
0.0890577343921103
0.0939743808022831
0.0831601524111979
NaN
0.139754058901774
NaN
0.0999178337614828
0.0755587328934517
NaN
NaN
0.0939938235091649
NaN
0.144780730678397
0.0209519898542816
0.165809538732497
0.0207744012252043
0.0393537357911626
NaN
0.071916062567898
NaN
NaN
0.0569069090227985
0.0572765719087667
0.0465442227703741
0.0300350784929675
NaN
NaN
NaN
NaN
NaN
NaN
0.0752350771402282
0.0314422030155636
0.0219887872748156
0.0292230293091971
0.0454307221268873
NaN
NaN
0.0343752539273831
0.0642883762240077
0.036121082614677
0.135448652711285
0.0586634029564333
0.0863829309840042
0.0784274476928935
0.0217496954039995
0.169529106515345
NaN
0.0262490940217119
0.110231453197055
0.0704390551213817
0.114414221122579
0.0769894155872988
0.226274160677425
0.205043254493885
NaN
0.226274169867127
0.226274169979676
0.210901165724358
0.0298695020869194
0.0432105363989825
NaN
NaN
0.08224332384257
0.194662420650931
0.022825667406626
NaN
0.211327385527053
NaN
NaN
0.0457712075683749
0.100789155760261
0.0266894888694711
0.027609480275959
0.049392314435702
NaN
0.181082882190289
0.107043475498201
0.0890684593014743
0.0255231525662717
0.0881546763835326
0.111218783865395
0.146511383873955
0.0729193418613018
0.0670808114001274
0.0848298870526865
0.0412696479805729
0.0313861847345103
0.204036524304306
0.090678892929751
0.0223537281311943
0.0249383021347406
0.205846586111469
0.158855748416938
NaN
NaN
NaN
NaN
NaN
0.161547903104707
NaN
0.201469876998946
0.0248742134616928
0.0979131117538505
0.02066940019628
0.0305488552516642
NaN
0.0532738302009977
0.165458290585786
NaN
NaN
NaN
0.0211046745642351
0.0350501995679185
0.114907861012625
NaN
0.199199218326455
0.0635781409047143
0.0379396792309086
0.0606804114016212
0.144123346736574
NaN
0.0553734898295165
0.0600646005638087
0.0391268605416227
0.0454203435166252
0.0896848430186441
0.0571706077581528
NaN
NaN
0.163817794305306
0.0832662195572937
0.200865308291957
NaN
0.0528076155119631
0.0200024164137046
0.0742721911807682
0.183415438247911
0.100960570580545
NaN
0.0509524943829767
NaN
NaN
NaN
0.0528700783173599
0.0237429722962418
0.0664519938199369
0.0252653249424591
0.168051571043065
0.066326329790167
NaN
0.0424286007297198
NaN
NaN
0.0264027230343257
0.0577467706538976
NaN
NaN
0.080452657822105
NaN
0.0561186513553417
0.0642053475571899
NaN
NaN
0.121830851632807
NaN
0.0431566529741118
NaN
0.0568743796865439
0.0770969591901125
0.0280918888584442
NaN
NaN
0.04399978739509
0.0211040162827412
NaN
0.0202375601913438
0.0545847947428079
0.0777271300914137
NaN
0.0601003689811738
NaN
0.10805203776092
0.0930543283011429
NaN
0.226274169835223
NaN
0.0221672897315472
0.179825976186296
NaN
NaN
0.0227108039483078
0.0420455799474779
0.022932021457989
NaN
0.0547737033895064
0.0834267060240171
0.125947572161366
NaN
0.196902744849185
0.0200204433793129
0.211544942776221
0.050233851234851
0.12021857110799
0.0274919413946054
0.0322044051996906
0.0274488465684561
NaN
0.192704856084268
0.0401536842359866
0.131733638460112
0.0486496861561234
0.0418358959244598
0.127189369489994
0.113560250955462
0.209293102596226
0.0709329090084909
0.051432108615795
0.0249381367937778
0.116734717394969
NaN
0.130572283384037
0.0964365363513389
0.0602174875495268
0.118412905159615
0.0366041009911756
NaN
0.104450390707729
0.0222145319096865
0.0863078845180488
0.226274169749209
0.045071876467709
0.0273708534425911
0.178997036019454
0.0384253183608086
0.0525868605989753
0.052172391143296
0.11402706770821
NaN
0.0844192612607852
0.148864166521001
0.0315003517439239
NaN
0.0566182196414906
0.0296808228122966
0.105382391334032
0.0204554382738834
0.0215851415361901
0.0388397710254648
0.226274142559498
0.0808297368414209
0.156634914052638
0.0739860313406863
NaN
0.0830383582748748
0.0976722873734151
0.0322127412710569
0.0884366154243005
0.0753612079202774
0.0890451183607577
0.0376450718756579
0.0290763994473468
0.0456885664833535
0.0751978592143575
0.0941674005177573
0.0486123596741275
NaN
0.0222267012055629
0.0530110539750315
NaN
0.0276299829437803
0.184290243502433
0.0404741041450508
0.0650240425273055
NaN
0.0554202049605293
0.0702862854422413
0.085176769422149
0.0933748937135844
0.0818857051173097
0.171862589606583
NaN
NaN
0.0282181045595958
0.0468913930187166
0.0389386865244012
NaN
0.0731450852382916
0.0573370319198125
0.111876611029905
0.105671437596319
0.0930312990924531
0.0580575902521181
0.0813861918272397
0.0731911711458329
NaN
0.10816930371772
0.0523920048910333
NaN
0.0853928764138162
0.0502941669745054
0.0325183652479053
0.163358544664066
0.14006610581205
0.0362671881427419
0.0692775818983307
0.0380176392598424
0.0303314787663156
0.14395304457568
NaN
0.026738974355878
0.172791569540639
NaN
NaN
0.208305705499311
0.0787890120104218
0.0225715866643681
0.05204856901854
NaN
0.021331628936764
NaN
NaN
0.056815748157646
0.0376015326173992
NaN
0.0529466728854976
0.0931216563755151
0.0572725763401002
0.113737032450317
0.0333330366832105
0.0354157668013692
0.122772966244751
0.199700257973516
0.0417636677858214
0.0714984148484288
0.060914006887221
0.114391811707593
0.0393090563116308
0.084840139674129
0.107993590210197
0.0541931107315189
0.0941380485603238
0.044161010299151
0.113102420574419
0.13791096357737
0.0664218157446221
0.118768359261611
0.0889775867444124
0.174613725653558
0.107376257307341
0.0204185477508484
NaN
0.116761641682709
0.125369736648602
0.0718064109971037
0.0221529788549315
0.0638749488792659
0.0317151276700888
0.0389024716308673
NaN
0.075777923070275
0.023630503165305
0.0690885367969094
0.0923963473719252
0.0461452918478961
NaN
0.0465511746069925
0.0219289024388121
0.0970351511740345
0.0482314611818823
0.0819301715906845
0.0451849179283494
0.106001812360531
0.0618500752211307
0.0776264539584781
0.0755918161887355
0.078925137395692
0.060421157087791
0.0804667515543127
0.0205596509535437
0.0225755353935875
0.0344668123833046
NaN
NaN
NaN
0.035470860891818
0.0329751955012597
0.0348512435812066
0.0243446488332193
0.0904386928281546
0.0312841515494633
0.0269671468298552
0.214249072456504
0.0439214618804573
0.214673898260931
0.216011836058129
0.0310188555194647
0.10645717670517
0.0241976007302625
NaN
0.0329036815458843
NaN
0.125480564503161
0.0501428757563832
0.0864524738655525
0.0329354942129675
NaN
0.0291938930327589
0.185724259359765
0.208652310001666
0.0652245026242487
0.0684794290789514
0.216943244608199
0.0494425109044681
0.0651830931531773
0.0267410441765885
NaN
0.140112402816797
0.223015189718539
0.145126354476137
0.0285113296835972
0.201144092747505
0.0616354092458363
0.0810291691661973
0.200760608720369
NaN
0.02832951122118
0.0423154892667653
0.110759443029564
0.119646419012713
0.0888249380767798
0.0840538609934772
0.0276902809463166
0.0848924476977327
0.0283043320833377
0.105019624495132
0.0773183334123393
0.226064763747741
0.0415477256591288
NaN
0.0829218962500002
NaN
0.0286001408754963
0.22378012012805
0.122586515590617
0.132965288221064
0.174439969831682
0.0360919171715309
NaN
0.128106106915697
0.0344853051782024
NaN
0.0674545951303717
NaN
0.047420291898293
0.0421227726818779
0.0475695659090837
0.0461105479301603
0.112094815763035
0.0959679172288769
0.0973696701753521
0.0475450568392322
0.0662245451962871
0.136823523243574
0.07203027765283
0.0795970464906366
0.14728104742756
0.072009451582635
0.0479694655692558
0.0230131096580115
0.0222545492544588
0.0726084305602217
0.0528637459613927
0.186865328139365
0.0203864922762709
0.0758045298311761
0.0479021802773032
0.0600689364182384
NaN
0.033721439129925
NaN
0.0643554436973295
0.226274169743918
0.171719390734247
0.0239754361286421
0.0285156082830955
0.0714481442985383
0.210668146918911
0.0631485461618868
0.107597649256551
0.0491433669534531
0.186158444719864
0.123450046903826
0.0379016224989601
0.0350005786629036
0.0585805243468232
0.116181267319678
0.0472752839917239
0.207768588146437
0.154748162714849
0.0516137041397284
0.139646612951088
NaN
NaN
NaN
0.114784417234081
0.137569879411751
0.045169903964695
0.0214511107201929
0.0248521157903783
0.0738105361660651
0.0361336519101325
NaN
0.0492528630535484
0.0613131197339829
NaN
0.226274169886879
0.0250151099364511
NaN
0.0363067671163114
0.226274168323354
0.0739291963438907
0.0712907631764381
0.137354660850467
0.0332262990277324
0.119496431735759
0.187167307817462
0.17841489182172
NaN
0.217806136601462
0.0368571678693215
NaN
0.176894769638402
0.0466431420684117
0.134101061493553
NaN
0.107646497697643
0.0251906811584562
0.214430749523626
0.0513622270241814
NaN
0.0749928774729114
0.226274168509292
0.115472337360056
0.0499965923247217
NaN
0.183172801078086
0.0989588547734228
0.195538029902774
0.11492606275321
0.197083889182928
NaN
0.0973730185217286
0.0411252704897243
0.0251881705852047
0.148135917772857
0.0916697553895216
0.0536082063062452
0.0641751580571354
0.0792291696292162
0.0965227388471094
0.022726777016466
0.128577185153546
0.121488847783055
0.133046113665522
0.0367919280087047
0.0764275405734427
0.0694276650473724
0.104615217542584
0.0866554179536971
0.0746271215432736
0.115152786530758
0.131280120362109
0.216501065034036
NaN
0.0270221301497426
0.0310954546792846
0.0635921145721484
0.0948173091861455
0.0587061931230752
NaN
NaN
0.0275942439051656
0.122474816107022
0.0223477478186374
0.114838986633333
NaN
0.154149808396465
0.024843008775349
NaN
0.0205451035997464
0.110214164465892
0.0238918379028651
0.0541972634910773
0.0311951218457914
NaN
0.138803905666588
NaN
NaN
NaN
0.218015029949171
NaN
0.19545092167077
0.0289660039104327
0.0672165642209828
0.149032740422043
0.226274169979145
NaN
0.0858630069226006
0.0798192685837843
0.0411896731949281
0.036574479450343
NaN
0.21936284197543
0.185902042000824
0.0409759034866623
0.0298837520688498
NaN
NaN
NaN
0.0231253923930774
NaN
0.0298459183232247
0.0216153197947034
0.209006604908933
0.114405586069535
0.204877888381999
0.107627699391054
0.0776503173170553
0.0238694147180718
0.128518656869751
0.138370447903119
0.202427562368194
0.206403216552331
0.147958695408479
0.0222557137962494
0.0237626400638224
0.0837313344249233
0.120495702405228
0.127469654778819
0.102454531638381
0.140997976834189
0.105761699148418
0.144187940046601
0.0435309628500057
0.0352951375884141
0.201677992422198
0.0326013771729292
NaN
0.224793457086041
0.142106333129325
0.169733030047503
0.0246547084268848
0.0588790571032072
0.181914704602227
0.0832420701238402
0.0435979697897505
0.0866122854616441
0.0221910740998059
0.0213591743748486
0.0484532551303071
0.0632461986050562
NaN
0.0844597534509152
0.0297632590489065
0.103420821326886
0.105615534817534
0.067104876086516
0.081322051423251
0.107860137580383
NaN
NaN
0.0207910626858806
0.117364450317979
0.0380658586942446
0.0268541967444025
0.0324103497520496
NaN
NaN
0.0217107926935124
0.0310208686302494
0.0262468753230007
0.0280835424421731
0.029569570398152
NaN
0.0581557608321877
NaN
0.120549962715855
0.026495877651331
0.0939917711835152
NaN
0.0201422221054141
0.0785494124494484
0.135316170166985
0.157203085323666
0.0679077460990625
NaN
0.0338510301537875
0.0230737979248608
NaN
NaN
NaN
NaN
0.103600679967402
0.212256735840175
0.139116945628817
0.138216863940647
0.12620148074756
0.0595825503819509
0.226274169979632
0.0450965586773883
NaN
NaN
0.0799380252767261
0.141219105845153
0.222532466013703
0.0504524896575488
0.0436540457814224
NaN
NaN
0.226274166589044
0.0548306832954775
0.0417781302252636
0.205951844953956
0.0505630784425249
0.0348954738527159
NaN
NaN
0.0768436015896014
0.118407708679306
0.145777856179302
0.0285461011183279
0.142822981656907
0.0492873098483987
NaN
0.118245870243893
0.082563248311643
0.159250289986655
0.061625194420967
NaN
0.108017003564589
0.0959700911145319
0.146588289133806
0.103762079553671
0.0816121826916207
0.0561807115012561
0.103963761420899
0.0438907355795373
0.0782318727351711
0.0911073497187393
0.137778327873352
0.0461361340061621
0.133741604617754
0.0306846337132829
0.105141633201425
0.0662775573236632
0.055492705416587
0.0886902791430968
0.149453362687732
0.0955280134516777
0.0685090517275845
0.066719903992338
NaN
NaN
0.0638373394265753
0.0879340076070866
NaN
0.0999061242365564
NaN
0.0864550929768597
0.0762036276610309
0.157249956673715
0.0343818147877267
0.0912786498721416
0.128051128355071
0.0318284587474316
0.0420422745688734
0.0845045952576989
0.11755948308244
NaN
0.109027040125959
0.0278725417470602
0.0296169719812215
0.0574641762486735
NaN
0.0716753780484689
NaN
0.118744505572543
0.0206567620688698
0.0310996051297065
NaN
0.0443088265569303
0.0521644210243933
0.0259602166347576
0.066914538070102
0.0356017243122198
0.0415099970606126
0.0438721280505136
0.0583698353675498
0.0388668867808569
0.0811090240260112
NaN
0.0823041622785046
0.0905178669053761
0.0487077675398928
0.092600489594858
0.0939617389909009
0.10029887687175
0.0263902372755373
0.107094373798202
0.0232950920927829
0.0991047957356908
0.0685165652009058
0.0559508341983138
NaN
NaN
0.0209362681823495
NaN
0.217204368203181
NaN
0.0812552661128738
NaN
0.0479199523835194
NaN
0.085527956185787
0.11604244713974
0.113602239719793
NaN
NaN
0.12994558287608
NaN
0.136738373141564
NaN
0.0526815375926012
0.03549308413878
NaN
NaN
NaN
NaN
0.0226741173493393
0.0555685816052101
NaN
0.0311117877788683
NaN
0.0982902552639366
NaN
NaN
0.0581256882809808
0.0930836081504884
NaN
0.0213098590587351
0.0251311001497185
NaN
NaN
NaN
0.152548292353417
0.0779845815623163
0.0352625435514315
0.103683604913935
0.0696005819976077
0.0854350916275652
0.11359310961767
0.0727091890887499
0.111185161501572
0.101080165626122
0.145429928717155
0.133667969215142
0.0284016603178245
NaN
NaN
0.215088120013328
0.11794279208135
0.0741426046433218
0.0200020171970804
NaN
0.135144849301985
0.077768346875121
0.102102729900275
0.0453778688774618
0.1151728028074
0.220099439106204
NaN
0.020523485158378
NaN
NaN
NaN
0.0857639778537439
0.100142381155105
0.103068894262147
0.0580550736909934
NaN
0.0897134013475679
0.0210095975104036
0.0430006170088662
0.0857200189277166
NaN
0.150406528412108
0.158804732280702
0.0928357446970213
0.226274169979675
0.0687284814172274
0.0397329238965456
0.126035480115967
0.110852668523909
0.0533539793118065
0.0348423405523219
0.194315823055157
0.088117157716165
0.103598280933515
0.0997448824416453
0.130672675460835
0.0410567209551827
0.0563703963362792
0.108963620007505
0.0766545299288504
0.0852960008213691
0.139756688266695
0.0729789389302626
0.069351907073823
0.0659433397433314
0.221839810215981
0.166420321086977
0.206545762479653
0.0200000000056048
0.172691266001072
0.087992249972042
0.16021898432138
0.0799433542266528
0.0685677213233753
0.226274168775875
0.149896925107475
NaN
0.0655305142275305
0.0834173810438612
NaN
NaN
0.0630931610300874
0.0732989617839431
0.0209070874808801
0.0875564494335865
NaN
0.0509725107233134
0.032414151037321
0.0969109009802081
NaN
0.118138317172615
NaN
0.0954425343888198
0.0276440284282105
0.0703602435368961
0.0764595773499216
0.0357689455633293
NaN
0.0952558874181365
0.0548962761717334
0.104029360556456
0.0394807293292918
0.0939059659168145
0.0327995813083107
0.0797498305586944
0.115846233421672
0.090939029110705
0.108363354657317
0.145951220263019
0.226274169979676
0.0587814214638477
0.0776827053055386
0.088594387652919
0.0550692746132592
0.112856472578101
NaN
0.0208491591300885
0.0204878806822473
0.0271121519467832
NaN
NaN
0.12468960649002
0.0780462678251471
NaN
NaN
0.023466349412667
0.0793832045655764
NaN
0.115268305244635
NaN
0.034994785473723
0.0484938912577424
0.118085133545629
NaN
NaN
0.0470802288211367
0.0601046284695462
NaN
NaN
NaN
0.111094786528669
0.0436669096736582
NaN
NaN
0.122608960347398
NaN
0.0280422619261593
NaN
NaN
0.109562251551371
0.0200000016128142
0.030212232267076
0.0200753856057957
0.10300494847643
0.0895175244669954
NaN
0.046540706145595
0.0308489187172956
0.0626080475549865
0.0778789315537758
0.0611328952628613
0.114583137799642
0.10782150866118
0.0542532700386241
0.0479021210546003
0.106086229791211
0.111766668032186
0.0430098611985486
NaN
0.165062365780509
0.0828995084676142
0.0709507700108075
0.084155345408732
0.151395134763258
0.163817005063
0.109608065057411
0.111108473507405
0.0956271052873681
0.0762665618757464
NaN
0.170361963406611
0.0714299521846946
0.131551512275193
0.117948601922617
0.0966061325667243
0.0790149560893693
0.0857526952798717
NaN
0.0418998404815847
NaN
0.213890973671083
0.1285993697459
NaN
0.0385211009476007
0.0914347137344711
NaN
0.0886562602347344
0.0865565056983256
0.047145112917424
0.0599416845180041
0.0739032017526781
0.0784580464772672
0.126454816946455
0.0715006475237824
0.0213123345171507
0.132913520735555
0.0442691784660237
0.0703229730748549
0.0580266356209968
0.112715384591756
0.104171516037101
0.12432669160872
0.0736339661819695
0.097016062046262
0.0200025633271258
0.0928594393589014
0.0877132436598824
0.112387546309387
0.0942337176170711
0.0837398986444014
0.0796579192726724
0.0353571136874339
NaN
NaN
0.0607742077715711
0.0943320951741232
0.0948262427681489
0.0982462534853029
0.0639956483548272
0.0905343061407121
0.226274169979676
0.210760180313452
NaN
0.0979626532027602
0.0775086592574322
0.0215831592597831
0.0217932840208786
0.0624683069736257
0.178872054226156
0.0339663457439653
NaN
NaN
0.0778223181526013
0.121917426373842
0.0797324854532327
0.0234855647711175
NaN
0.0966423432670479
NaN
0.0248923784612265
NaN
NaN
NaN
0.0817930160301341
0.0721068451122161
0.224384884312462
0.0819734952014049
0.0868696832278374
NaN
0.0590067177475148
NaN
NaN
NaN
0.10819496437167
0.0888885816103425
