# Supplementary material for: Diversity of spatiotemporal coding reveals specialized visual processing streams in the mouse cortex
Source: Nat Commun. 2022 Jun 6;13:3249. doi: 10.1038/s41467-022-29656-z (PMC9170684; doi:10.1038/s41467-022-29656-z)
Supplement: Supplementary file 7 — Source Data [file 41467_2022_29656_MOESM7_ESM.zip › source data/Figure8C_PM.txt]

C1	C2	C3	C4	C5	C6	C7	C8	C9	C10	C11	C12
0.32	0.832	0.8	0.96	1.376	1.92	0.88	0.816	0.64	0.864	0.896	1.696
0.256	0.608	0.496	1.424	1.024	0.8	2.144	1.648	0.32	0.656	0.688	1.936
0.496	1.088	0.224	0.688	1.312	0.896	1.552	0.624	0.384	1.216	1.424	2.096
0.288	0.944	0.208	1.024	0.96	0.656	1.584	0.88	0.48	1.152	1.312	2.512
0.272	0.768	0.304	1.264	0.88	0.336	2.336	1.488	0.304	1.104	0.928	2.016
0.32	0.592	0.352	1.728	1.088	0.832	2.512	1.616	0.352	0.64	0.48	1.488
0.48	0.64	0.256	1.328	0.928	1.44	1.584	0.544	0.592	1.056	0.88	2.272
0.4	0.848	0.288	1.52	0.912	0.432	2.128	1.488	0.272	0.768	0.944	2
0.336	0.912	0.208	0.832	1.376	0.416	2.096	1.248	0.464	0.976	1.056	2.08
0.304	0.976	0.336	1.072	1.072	0.816	2.208	0.752	0.368	0.912	0.96	2.224
0.144	0.848	0.272	1.472	1.056	0.624	2.48	1.424	0.368	0.784	0.816	1.712
0.448	0.864	0.4	1.232	0.928	1.232	1.824	0.672	0.544	0.848	0.928	2.08
0.224	0.672	0.192	1.44	0.88	0.96	2.224	1.888	0.336	0.928	0.432	1.824
0.256	0.672	0.448	1.6	1.088	0.56	2.288	2.096	0.112	0.8	0.496	1.584
0.288	0.56	0.368	1.312	1.232	0.944	2.016	1.232	0.32	0.816	0.624	2.288
0.32	0.976	0.32	1.52	1.136	1.104	2.032	0.912	0.32	0.992	0.672	1.696
0.304	0.752	0.192	1.44	1.04	0.816	2.368	1.376	0.336	0.592	0.752	2.032
0.272	0.816	0.512	1.328	1.168	0.928	1.888	1.648	0.304	1.024	0.704	1.408
0.416	0.72	0.304	1.168	1.2	0.928	2.144	1.088	0.208	1.184	0.768	1.872
0.448	0.72	0.432	1.184	1.2	1.376	1.648	0.624	0.544	0.784	0.656	2.384
0.432	0.992	0.192	1.2	1.136	1.088	1.856	0.512	0.416	1.072	0.832	2.272
0.272	0.704	0.224	1.28	1.184	0.848	2.352	1.12	0.384	1.072	0.64	1.92
0.32	1.072	0.544	1.04	1.2	1.184	1.472	0.72	0.464	0.976	0.608	2.4
0.272	0.992	0.224	1.248	1.136	0.928	1.872	1.136	0.432	0.832	0.896	2.032
0.304	0.784	0.256	1.168	1.376	0.864	1.936	1.12	0.416	0.752	0.928	2.096
0.224	0.768	0.144	1.168	1.184	0.832	1.808	1.2	0.384	0.768	1.28	2.24
0.208	0.784	0.432	1.008	1.472	1.488	1.488	0.544	0.544	0.944	0.96	2.128
0.336	1.136	0.448	0.912	1.44	1.072	1.472	1.088	0.384	0.976	0.976	1.76
0.352	1.12	0.272	0.448	1.328	1.424	1.216	0.656	0.496	1.6	1.344	1.744
0.24	0.688	0.656	1.072	1.168	1.216	1.984	1.792	0.384	0.88	0.464	1.456
0.448	0.672	0.304	1.392	1.088	0.944	2.24	1.552	0.304	0.992	0.704	1.36
0.32	0.944	0.624	1.296	1.04	1.024	1.568	1.264	0.352	0.928	0.72	1.92
0.272	0.736	0.496	1.232	1.04	1.44	2.112	1.088	0.416	0.768	0.384	2.016
0.272	0.608	0.128	1.312	1.264	0.768	2.08	1.008	0.528	0.848	0.928	2.256
0.288	0.784	0.096	1.104	1.024	1.024	1.936	0.544	0.416	0.864	1.088	2.832
0.48	0.624	0.112	1.536	0.944	0.784	2.544	1.568	0.304	0.496	0.608	2
0.32	0.928	0.432	1.136	1.296	1.36	1.632	1.04	0.528	1.296	0.48	1.552
0.352	0.848	0.368	0.944	1.152	1.104	1.568	1.136	0.384	0.992	1.072	2.08
0.288	0.896	0.304	1.216	1.072	0.688	2.064	1.008	0.416	0.992	0.992	2.064
0.288	0.704	0.368	1.488	1.264	1.072	1.808	1.328	0.4	0.784	0.576	1.92
0.224	0.576	0.128	1.472	0.96	0.944	2.08	0.736	0.528	0.704	0.848	2.8
0.32	0.64	0.224	1.424	1.2	0.976	1.568	0.704	0.4	0.944	0.72	2.88
0.416	0.896	0.208	1.152	1.264	1.296	1.616	0.64	0.352	0.912	0.88	2.368
0.336	0.688	0.4	1.248	0.944	0.768	1.76	0.688	0.512	1.008	0.976	2.672
0.512	0.576	0.304	1.264	0.592	1.104	2.176	1.296	0.608	0.8	0.672	2.096
0.592	0.784	0.608	0.976	1.472	1.184	1.392	0.608	0.656	0.848	1.136	1.744
0.464	0.912	0.56	0.784	1.392	1.008	1.184	0.736	0.416	0.864	1.248	2.432
0.272	1.024	0.4	0.896	1.328	1.04	1.856	1.12	0.464	0.896	1.296	1.408
0.24	0.768	0.656	1.296	1.088	1.008	1.696	1.712	0.4	0.848	0.672	1.616
0.304	1.056	0.48	1.232	1.232	1.136	1.648	1.216	0.368	0.992	0.752	1.584
0.496	0.912	0.592	0.96	1.072	1.456	1.28	0.688	0.64	1.04	1.04	1.824
0.512	0.672	0.528	1.168	1.264	1.52	1.264	1.008	0.576	0.816	0.912	1.76
0.4	1.104	0.928	0.832	1.408	1.968	0.736	0.816	0.736	1.184	0.736	1.152
0.336	0.672	0.144	1.584	0.752	0.624	2.304	1.264	0.4	0.752	0.752	2.416
0.256	0.688	0.576	1.712	1.04	1.12	2.048	2.08	0.416	0.768	0.432	0.864
0.368	0.96	0.256	1.152	1.232	0.832	1.84	1.008	0.432	0.928	1.184	1.808
0.288	0.784	0.224	1.36	1.104	0.576	2.24	0.928	0.336	0.992	0.832	2.336
0.272	0.848	0.4	1.536	1.088	0.72	1.936	1.6	0.304	0.88	0.448	1.968
0.496	1.008	0.544	0.8	1.424	1.424	1.184	0.848	0.608	0.992	0.896	1.776
0.448	0.688	0.208	1.424	1.136	1.104	2.192	1.232	0.384	0.64	0.496	2.048
0.32	0.832	0.592	1.136	1.52	1.216	1.248	0.656	0.576	1.248	0.736	1.92
0.368	0.56	0.24	1.264	0.976	0.656	2.464	1.648	0.4	0.608	0.896	1.92
0.32	0.544	0.272	1.216	1.12	0.816	2.096	1.424	0.352	0.848	0.72	2.272
0.256	0.8	0.624	0.944	1.536	1.456	1.264	1.456	0.496	1.168	0.768	1.232
0.288	0.992	0.48	1.312	1.264	0.864	1.728	1.44	0.576	0.816	0.704	1.536
0.192	0.88	0.432	1.104	1.088	0.944	1.984	1.36	0.416	0.784	0.864	1.952
0.24	0.688	0.304	1.616	0.928	0.592	2.368	1.424	0.288	0.64	0.704	2.208
0.464	0.768	0.576	0.96	1.168	1.376	1.456	0.768	0.736	0.896	1.04	1.792
0.336	1.168	0.464	0.896	1.392	1.424	1.328	0.72	0.592	1.312	0.88	1.488
0.4	0.672	0.432	1.536	1.12	1.072	1.728	1.024	0.624	0.88	0.672	1.84
0.368	0.912	0.544	1.152	1.248	1.36	1.712	1.136	0.544	0.864	0.608	1.552
0.304	0.816	0.304	1.392	0.816	0.912	2.032	1.328	0.496	1.12	0.624	1.856
0.304	0.592	0.384	1.488	0.976	0.752	2.096	1.568	0.544	0.848	0.8	1.648
0.208	0.976	0.512	1.28	1.264	0.944	1.856	1.648	0.288	0.8	0.832	1.392
0.176	0.56	0.672	1.296	1.232	1.44	1.68	1.184	0.464	0.784	0.576	1.936
0.448	0.992	0.128	0.896	1.04	0.752	1.792	1.136	0.496	1.088	1.232	2
0.336	0.768	0.256	1.6	1.152	0.608	2.352	1.696	0.32	0.576	0.928	1.408
0.336	0.784	0.32	1.344	1.136	1.136	2.288	1.024	0.592	0.704	0.672	1.664
0.24	1.008	0.224	1.072	1.152	1.024	1.904	1.328	0.352	0.752	0.992	1.952
0.32	0.768	0.544	1.104	1.488	1.424	1.632	1.344	0.528	0.752	0.688	1.408
0.224	0.896	0.304	0.752	1.152	0.912	1.632	0.624	0.4	1.184	1.232	2.688
0.432	0.848	0.416	1.376	1.152	1.296	1.6	0.624	0.48	0.88	0.864	2.032
0.192	0.624	0.272	1.184	1.088	1.088	2.48	1.04	0.4	0.88	0.56	2.192
0.432	0.672	0.832	1.136	1.216	1.696	1.264	0.928	0.624	0.576	0.704	1.92
0.368	0.832	0.24	1.232	0.928	0.72	2.128	1.152	0.384	0.752	1.008	2.256
0.416	0.896	0.496	1.2	1.184	1.44	1.472	0.688	0.544	1.024	0.576	2.064
0.368	0.816	0.768	0.656	1.232	1.216	1.216	0.736	0.384	1.296	1.04	2.272
0.384	1.088	0.48	0.992	1.28	0.928	1.392	1.12	0.56	0.944	0.992	1.84
0.272	0.64	0.288	1.456	1.104	0.624	2.544	1.696	0.16	0.864	0.704	1.648
0.304	0.752	0.416	1.456	1.072	0.896	2.208	1.648	0.304	0.752	0.496	1.696
0.288	0.48	0.224	1.472	1.216	1.04	2.304	1.28	0.416	0.784	0.432	2.064
0.272	1.152	0.56	1.184	1.088	1.52	1.376	1.2	0.576	1.136	0.608	1.328
0.496	1.008	0.272	1.28	1.312	0.896	2.16	1.168	0.416	0.688	0.576	1.728
0.448	0.832	0.416	1.088	1.216	0.976	1.584	0.736	0.464	0.864	1.264	2.112
0.272	0.64	0.272	1.296	1.456	0.912	2.224	1.024	0.272	0.704	0.736	2.192
0.336	1.024	0.288	0.976	1.184	1.312	1.504	0.736	0.688	1.04	0.88	2.032
0.24	0.688	0.48	0.976	1.504	1.376	1.488	0.72	0.416	0.96	0.768	2.384
0.192	0.752	0.528	1.136	1.216	1.056	1.68	1.424	0.448	0.88	0.528	2.16
0.304	0.704	0.224	0.896	0.992	0.928	2.128	0.72	0.4	0.8	1.152	2.752
0.352	0.576	0.24	1.6	1.104	0.88	2.416	1.664	0.368	0.736	0.368	1.696
0.16	0.736	0.224	1.552	0.976	0.512	2.416	1.808	0.224	0.72	0.448	2.224
0.56	0.816	0.448	1.008	1.2	1.136	1.488	0.752	0.736	0.816	0.832	2.208
0.272	0.768	0.256	1.392	1.232	0.896	2.016	0.912	0.224	0.832	0.864	2.336
0.288	0.832	0.224	1.184	1.136	1.056	1.952	1.008	0.416	0.992	0.768	2.144
0.336	1.008	0.56	1.312	1.12	1.248	1.328	1.024	0.576	0.896	0.736	1.856
0.256	0.8	0.24	1.472	1.168	0.56	2.32	1.984	0.448	0.912	0.784	1.056
0.24	0.72	0.176	0.944	0.928	0.592	1.568	0.784	0.24	0.896	1.088	3.824
0.336	0.752	0.224	1.056	1.152	1.312	2.192	0.8	0.32	0.832	0.848	2.176
0.208	0.848	0.32	1.136	1.264	1.232	2.112	1.04	0.336	0.72	0.656	2.128
0.272	0.752	0.256	1.2	0.848	0.8	2.032	1.28	0.368	0.816	0.928	2.448
0.432	0.72	0.336	1.344	1.168	1.104	1.936	1.008	0.56	0.624	0.784	1.984
0.208	0.88	0.288	1.136	1.456	0.88	1.52	1.152	0.288	1.04	1.2	1.952
0.256	0.896	0.656	1.104	1.28	1.136	1.728	1.776	0.384	1.152	0.624	1.008
0.24	0.88	0.432	1.264	1.264	1.696	1.28	0.704	0.384	0.992	0.72	2.144
0.48	0.624	0.064	1.184	0.8	0.512	2.464	0.592	0.528	0.688	0.912	3.152
0.272	0.624	0.208	1.328	0.992	0.736	1.968	0.72	0.416	0.832	1.296	2.608
0.448	0.816	0.368	1.008	1.28	0.976	1.872	1.232	0.4	1.008	1.008	1.584
0.352	0.752	0.048	1.328	1.024	0.912	2.272	0.496	0.56	0.784	0.96	2.512
0.32	0.8	0.16	1.296	0.832	0.8	1.936	0.784	0.496	0.704	0.896	2.976
0.208	0.576	0.176	1.76	0.848	0.72	2.192	1.744	0.176	0.752	0.592	2.256
0.192	0.704	0.176	1.488	1.216	1.072	2.096	1.12	0.336	0.816	0.576	2.208
0.208	0.768	0.448	1.232	1.088	1.264	1.872	0.448	0.4	0.944	0.944	2.384
0.176	0.64	0.224	1.696	1.04	0.88	2.56	1.664	0.192	0.944	0.272	1.712
0.384	1.024	0.32	0.816	1.456	1.2	1.344	0.704	0.32	1.168	1.168	2.096
0.192	0.576	0.224	1.552	0.8	0.752	2.512	1.12	0.128	0.8	0.784	2.56
0.288	0.608	0.24	1.568	1.072	0.656	2.368	1.184	0.224	0.704	0.512	2.576
0.368	0.72	0.704	0.848	1.392	1.424	1.088	0.992	0.384	1.312	0.736	2.032
0.432	0.72	0.224	1.12	1.072	0.992	1.648	0.656	0.72	1.024	0.784	2.608
0.176	0.816	0.416	0.976	1.104	0.64	1.888	0.608	0.432	0.64	1.264	3.04
0.32	0.72	0.784	1.008	1.6	1.728	1.152	0.72	0.656	0.864	0.576	1.872
0.592	0.688	0.368	1.168	1.008	1.104	1.76	0.64	0.496	0.752	0.88	2.544
0.384	0.864	0.64	1.6	1.12	1.296	1.488	1.552	0.32	0.928	0.688	1.12
0.4	0.576	0.448	1.072	0.992	1.616	1.664	0.784	0.608	0.784	0.72	2.336
0.464	0.848	0.528	0.88	1.344	1.376	1.296	0.864	0.784	0.832	0.848	1.936
0.304	0.72	0.112	1.056	0.816	0.768	2.464	1.12	0.304	0.96	1.168	2.208
0.416	0.96	0.128	1.04	1.296	0.912	2.16	0.624	0.4	0.896	1.008	2.16
0.304	0.96	0.208	1.328	1.04	0.896	1.824	1.184	0.304	1.04	0.736	2.176
0.336	0.72	0.272	1.76	0.864	1.008	2.256	1.648	0.352	0.736	0.256	1.792
0.272	0.784	0.096	1.456	1.104	0.944	2.192	0.496	0.208	0.848	0.736	2.864
0.352	0.96	0.464	0.928	1.008	0.976	1.648	0.88	0.416	1.072	1.2	2.096
0.368	0.912	0.352	1.072	1.184	1.088	1.632	0.624	0.528	0.832	0.928	2.48
0.304	0.976	0.4	0.8	1.104	0.912	1.52	1.024	0.464	0.944	1.184	2.368
0.272	0.672	0.192	1.664	0.944	0.576	2.544	1.712	0.352	0.56	0.448	2.064
0.4	0.656	0.272	1.296	1.072	0.288	2.208	1.472	0.208	0.8	0.912	2.416
0.368	1.088	0.32	0.592	1.472	1.36	1.392	0.672	0.528	1.072	1.36	1.776
0.592	0.544	0.432	1.152	1.216	1.392	1.568	0.704	0.784	0.672	0.736	2.208
0.384	0.592	0.112	1.12	0.944	1.056	1.872	0.448	0.464	0.864	0.96	3.184
0.48	0.8	0.928	0.784	1.136	1.328	1.44	0.912	0.592	0.976	0.72	1.904
0.208	0.8	0.688	1.136	1.248	1.584	1.184	0.688	0.448	1.264	0.576	2.176
0.336	1.072	0.256	1.056	1.248	1.072	1.648	0.656	0.384	0.848	0.976	2.448
0.208	0.688	0.432	1.392	1.072	1.168	2.208	1.136	0.384	0.784	0.528	2
0.448	0.672	0.416	0.88	1.104	1.088	1.632	0.848	0.688	0.864	1.008	2.352
0.272	0.672	0.416	1.184	1.216	1.36	1.792	0.72	0.304	1.024	0.736	2.304
0.352	0.8	0.448	1.328	1.136	1.344	1.92	1.056	0.272	0.928	0.352	2.064
0.208	0.88	0.32	1.344	0.976	0.272	2.912	1.984	0.192	0.832	0.704	1.376
0.384	0.88	0.128	1.136	1.184	0.864	2.032	0.912	0.464	0.848	1.168	2
0.16	1.088	0.336	1.184	1.408	0.832	1.824	1.104	0.272	0.784	1.088	1.92
0.256	0.976	0.688	1.296	1.136	1.168	1.744	1.488	0.272	0.928	0.608	1.44
0.32	0.72	0.832	0.896	1.408	1.408	1.136	0.736	0.512	1.024	0.848	2.16
0.384	0.976	0.448	1.344	1.216	1.408	1.584	0.976	0.544	0.944	0.72	1.456
0.352	0.784	0.16	0.928	1.024	1.024	2.096	0.624	0.432	0.752	0.944	2.88
0.464	0.592	0.368	1.312	1.2	0.928	1.824	0.752	0.576	0.528	0.912	2.544
0.448	0.704	0.352	1.312	0.848	1.04	2.16	1.248	0.416	0.56	0.56	2.352
0.304	0.848	0.144	1.168	1.488	1.12	1.856	1.136	0.368	0.736	0.928	1.904
0.256	0.688	0.24	1.216	1.056	0.992	2.176	1.168	0.384	0.896	0.72	2.208
0.304	0.608	0.4	1.52	1.184	0.64	2.112	1.568	0.272	0.992	0.608	1.792
0.288	0.72	0.432	1.152	0.992	0.88	1.744	0.768	0.544	0.944	1.104	2.432
0.608	1.008	0.512	0.976	1.28	1.376	1.392	0.688	0.72	0.832	0.832	1.776
0.352	0.64	0.144	1.424	0.816	0.576	2.624	1.072	0.32	0.832	0.928	2.272
0.208	0.752	0.144	1.488	0.864	0.528	2.64	0.992	0.272	0.784	0.752	2.576
0.464	0.848	0.672	1.392	1.216	1.024	1.872	1.616	0.448	0.624	0.464	1.36
0.176	0.72	0.368	1.872	1.088	0.592	2.112	1.408	0.208	0.88	0.784	1.792
0.304	0.656	0.32	1.056	0.992	0.864	1.856	1.216	0.304	0.928	1.072	2.432
0.4	1.008	0.352	0.832	1.392	1.088	1.504	1.36	0.384	0.944	1.2	1.536
0.256	0.896	0.288	1.44	1.088	0.384	2.24	2.048	0.32	0.848	0.8	1.392
0.368	0.672	0.304	1.264	1.264	0.928	1.856	1.152	0.368	0.88	0.96	1.984
0.272	0.544	0.64	1.264	1.28	1.088	1.568	1.92	0.336	0.8	0.8	1.488
0.304	1.056	0.32	1.424	0.944	0.88	1.76	0.592	0.304	0.896	1.04	2.48
0.224	0.592	0.272	1.536	0.944	0.464	2.432	1.824	0.208	0.752	0.576	2.176
0.368	0.688	0.496	1.088	1.392	1.664	1.712	0.64	0.272	0.848	0.768	2.064
0.288	0.96	0.256	1.296	1.12	0.64	2.16	1.216	0.208	0.784	0.752	2.32
0.256	0.784	0.512	1.168	1.2	0.976	1.968	1.216	0.304	0.896	0.832	1.888
0.448	1.056	0.688	0.768	1.344	1.472	1.184	0.688	0.624	1.12	0.944	1.664
0.272	0.72	0.336	1.456	0.832	0.8	2.192	1.744	0.384	0.864	0.736	1.664
0.272	0.912	0.688	1.152	1.216	1.232	1.296	1.184	0.352	1.152	0.672	1.872
0.352	0.608	0.144	1.76	0.944	0.576	2.736	1.472	0.272	0.496	0.544	2.096
0.336	0.8	0.192	1.456	1.024	0.736	2.064	1.088	0.32	0.752	0.848	2.384
0.208	0.864	0.176	0.96	1.072	0.72	1.984	0.496	0.416	1.088	1.056	2.96
0.288	0.816	0.288	1.008	1.136	1.136	1.824	0.608	0.592	0.944	0.72	2.64
0.4	1.328	0.384	0.608	1.328	1.408	1.28	0.736	0.656	1.408	1.408	1.056
0.368	0.992	0.48	1.136	1.312	1.056	1.424	1.248	0.448	1.072	0.688	1.776
0.368	0.688	0.368	0.992	1.28	1.072	1.888	0.624	0.288	1.088	0.944	2.4
0.432	0.896	0.336	1.04	1.264	0.928	1.696	0.56	0.528	0.88	1.024	2.416
0.464	1.008	0.48	0.88	1.328	1.36	1.312	1.312	0.48	1.28	0.816	1.28
0.192	0.64	0.208	1.36	0.976	0.432	2.448	1.696	0.256	0.784	0.848	2.16
0.384	0.8	0.496	1.2	1.184	1.664	1.456	0.72	0.4	1.248	0.672	1.776
0.32	0.752	0.304	1.088	1.104	0.48	2.256	1.712	0.336	0.864	0.832	1.952
0.176	0.944	0.32	1.296	1.472	1.104	1.824	1.12	0.32	0.896	0.72	1.808
0.352	0.832	0.448	1.072	1.136	1.088	1.824	1.456	0.416	0.784	0.88	1.712
0.288	0.8	0.176	1.392	0.944	1.024	2.112	0.944	0.272	0.864	0.656	2.528
0.336	1.072	0.256	1.072	1.12	0.976	1.92	1.28	0.224	0.768	0.864	2.112
0.256	0.752	0.48	1.584	1.184	1.248	1.744	1.264	0.448	0.736	0.464	1.84
0.384	0.656	0.192	1.152	0.976	0.672	2.416	1.664	0.336	0.784	1.04	1.728
0.384	0.848	0.448	1.168	1.072	0.784	2.272	1.152	0.336	0.592	0.752	2.192
0.304	1.024	0.352	0.944	1.44	0.96	1.808	1.728	0.32	0.944	1.056	1.12
0.304	0.896	0.672	1.184	1.312	1.328	1.632	1.184	0.48	0.944	0.464	1.6
0.32	0.528	0.128	1.36	1.136	0.496	1.888	1.184	0.464	0.624	1.072	2.8
0.24	0.736	0.192	1.488	1.04	0.704	2.24	1.712	0.416	0.736	0.752	1.744
0.336	0.944	0.176	1.072	0.96	1.024	2.032	0.656	0.4	0.848	0.976	2.576
0.352	0.752	0.24	1.344	1.232	1.088	1.824	0.704	0.384	0.832	0.864	2.384
0.448	0.592	0.336	1.568	0.944	1.056	2.208	1.584	0.224	0.784	0.48	1.776
0.48	0.576	0.624	1.36	1.072	1.296	1.92	1.28	0.64	0.672	0.576	1.504
0.304	0.464	0.288	1.76	1.12	0.704	2.16	1.872	0.208	0.864	0.496	1.76
0.32	0.992	0.448	1.216	1.184	0.88	1.84	1.232	0.24	0.976	0.832	1.84
0.176	1.28	0.528	0.832	1.072	1.264	1.552	0.976	0.544	1.008	0.96	1.808
0.4	0.784	0.304	1.088	1.088	1.152	1.872	0.88	0.368	0.848	0.928	2.288
0.208	0.592	0.352	1.52	1.072	1.024	2.24	2.368	0.32	0.816	0.592	0.896
0.448	0.832	0.144	1.472	0.768	0.832	2.256	1.136	0.448	0.672	0.88	2.112
0.464	0.848	0.336	1.136	1.392	1.056	1.872	1.056	0.496	0.736	1.104	1.504
0.464	0.96	0.352	1.2	0.96	1.216	1.792	0.544	0.352	1.104	0.928	2.128
0.256	0.848	0.24	0.976	1.264	0.912	2.16	1.104	0.144	0.992	0.768	2.336
0.192	0.64	0.224	1.44	1.12	0.448	2.592	1.616	0.336	0.656	0.544	2.192
0.208	0.816	0.32	1.536	1.088	0.592	2.288	2.288	0.288	0.752	0.576	1.248
0.384	0.896	0.16	0.816	1.168	0.8	1.984	0.576	0.624	0.864	1.456	2.272
0.192	0.672	0.368	1.488	1.12	0.32	2.224	1.392	0.384	0.848	0.992	2
0.384	0.848	0.288	1.072	1.248	1.216	1.552	0.8	0.512	0.864	0.624	2.592
0.368	0.768	0.192	1.248	0.928	0.464	2.064	1.2	0.4	0.784	1.168	2.416
0.304	0.736	0.432	1.04	1.344	1.376	1.376	0.704	0.656	1.136	0.816	2.08
0.416	0.848	0.208	1.248	1.024	0.784	1.968	1.408	0.432	0.784	0.96	1.92
0.4	0.912	0.56	0.88	1.248	1.36	1.296	0.816	0.656	1.12	1.008	1.744
0.352	0.816	0.512	0.944	1.056	1.152	1.696	1.52	0.528	0.752	0.608	2.064
0.416	0.544	0.192	1.136	0.944	0.528	2.096	1.36	0.512	0.736	1.024	2.512
0.304	0.656	0.352	1.312	0.816	0.656	2.16	1.68	0.48	0.848	0.688	2.048
0.24	0.656	0.208	1.312	1.36	0.688	2.32	1.008	0.448	0.704	0.784	2.272
0.256	0.496	0.368	1.408	1.088	0.768	2.112	1.744	0.384	0.864	0.56	1.952
0.288	0.496	0.176	1.2	1.2	1.12	1.92	0.896	0.512	0.624	0.832	2.736
0.56	0.624	0.272	1.2	0.88	1.04	1.92	0.96	0.448	0.816	0.704	2.576
0.192	0.816	0.592	1.376	1.008	0.704	1.792	1.728	0.24	0.784	0.8	1.968
0.224	0.864	0.272	1.296	1.264	1.088	2.192	1.168	0.352	1.056	0.496	1.728
0.336	0.864	0.448	0.992	1.104	0.736	1.68	0.72	0.544	0.848	0.736	2.992
0.304	1.056	0.288	0.752	1.216	0.944	1.68	0.56	0.384	1.328	1.04	2.448
0.352	0.736	0.336	1.728	0.976	0.8	2.416	1.488	0.32	0.704	0.496	1.648
0.4	0.88	0.176	1.328	0.976	0.72	2.336	1.168	0.512	0.528	0.976	2
0.256	0.576	0.24	1.296	1.184	0.992	2.208	0.96	0.704	0.896	0.672	2.016
0.4	0.544	0.272	1.392	1.056	0.464	2.16	1.104	0.416	0.72	0.784	2.688
0.336	0.4	0.08	1.808	0.912	0.592	2.48	1.376	0.368	0.688	0.56	2.4
0.32	0.96	0.208	1.04	1.152	1.296	1.696	1.088	0.368	1.264	0.912	1.696
0.368	0.416	0.288	1.328	0.832	0.896	2.064	0.768	0.56	0.8	0.848	2.832
0.384	1.008	0.448	1.008	1.344	1.216	1.408	0.688	0.56	0.88	0.896	2.16
0.448	0.96	0.24	0.672	1.2	0.752	1.632	0.704	0.528	1.168	1.312	2.384
0.304	1.328	0.448	0.672	1.536	1.296	1.152	0.672	0.416	1.376	1.296	1.504
0.384	0.592	0.496	1.392	1.104	0.56	1.84	1.648	0.368	0.944	0.896	1.776
0.32	0.608	0.128	1.456	1.024	0.624	1.968	0.512	0.48	0.64	1.152	3.088
0.272	0.656	0.432	1.488	0.928	1.072	1.952	1.68	0.336	0.688	0.48	2.016
0.32	0.768	0.352	1.152	0.976	1.008	1.424	1.136	0.384	0.992	1.376	2.112
0.528	0.832	0.512	0.992	1.184	0.88	1.776	1.296	0.4	0.864	1.104	1.632
0.144	0.672	0.256	1.44	1.216	0.608	2.16	1.472	0.192	1.008	0.688	2.144
0.288	0.896	0.496	0.928	1.344	1.712	1.488	0.768	0.512	0.832	0.528	2.208
0.24	1.072	0.432	1.408	1.072	0.88	1.872	1.456	0.32	1.024	0.704	1.52
0.224	0.704	0.352	1.248	1.088	1.312	2.08	0.64	0.416	0.88	0.56	2.496
0.496	0.736	0.688	1.248	1.12	1.12	1.872	1.184	0.496	0.656	0.608	1.776
0.336	0.848	0.32	1.072	1.008	1.024	1.888	0.608	0.64	0.656	0.912	2.688
0.384	0.72	0.368	1.008	1.152	1.456	1.552	0.768	0.384	1.152	1.008	2.048
0.272	0.672	0.528	1.328	1.2	0.832	1.952	1.824	0.256	0.816	0.544	1.776
0.368	0.448	0.64	1.328	1.216	1.392	2.016	1.216	0.304	0.976	0.32	1.776
0.432	0.816	0.336	0.992	1.248	1.232	1.664	0.784	0.56	0.992	0.96	1.984
0.288	0.928	0.464	1.312	1.168	1.424	1.28	0.72	0.32	0.976	1.136	1.984
0.224	0.576	0.096	1.312	0.96	0.816	2.368	1.168	0.272	0.848	0.816	2.544
0.208	0.656	0.128	1.376	0.976	0.608	2.176	0.576	0.368	0.832	0.912	3.184
0.192	0.592	0.16	1.488	0.864	0.704	2.416	2.032	0.24	0.8	0.4	2.112
0.416	0.912	0.608	0.848	1.072	1.232	1.216	0.832	0.56	0.912	1.2	2.192
0.496	1.024	0.192	1.104	1.28	1.008	1.536	1.136	0.448	0.96	1.28	1.536
0.256	0.624	0.352	1.456	1.152	1.216	2	1.2	0.432	0.864	0.576	1.872
0.384	0.672	0.128	1.168	1.184	0.832	1.712	0.592	0.576	1.008	1.088	2.656
0.384	1.008	0.592	0.912	1.2	1.392	1.632	1.28	0.336	1.056	0.848	1.36
0.656	0.736	0.144	1.152	1.104	0.704	1.968	0.528	0.576	0.944	0.992	2.496
0.144	0.896	0.336	1.376	0.992	1.44	1.728	0.512	0.32	1.008	0.64	2.608
0.32	1.072	0.416	0.816	1.52	1.36	1.344	0.736	0.336	0.912	1.264	1.904
0.24	0.752	0.32	1.04	1.04	1.248	1.808	0.608	0.384	1.12	0.72	2.72
0.352	1.248	0.432	1.008	1.488	1.408	1.248	0.592	0.704	1.12	0.784	1.616
0.224	1.04	0.336	0.992	1.136	1.056	1.488	0.704	0.4	1.168	1.152	2.304
0.56	0.976	0.416	0.848	1.12	1.088	1.296	0.688	0.592	1.04	1.216	2.16
0.24	1.168	0.48	1.056	1.456	1.184	1.408	1.04	0.624	0.848	1.024	1.472
0.176	0.704	0.624	1.616	1.072	1.008	2.048	2.368	0.384	0.768	0.336	0.896
0.288	1.296	0.24	0.88	1.264	1.072	1.632	0.592	0.496	1.024	1.12	2.096
0.304	0.816	0.272	1.232	1.328	0.816	2.304	1.632	0.432	0.768	0.768	1.328
0.224	1.056	0.64	1.024	1.664	1.712	1.104	0.656	0.592	0.96	0.704	1.664
0.192	0.672	0.448	1.44	1.28	0.64	1.936	1.856	0.224	0.704	0.72	1.888
0.464	1.024	0.656	1.024	1.488	1.664	1.152	0.816	0.576	0.88	0.464	1.792
0.4	0.688	0.128	1.504	0.912	0.544	2.304	1.024	0.336	0.832	0.64	2.688
0.304	1.04	0.192	1.568	1.056	0.464	2.304	1.584	0.352	0.576	0.928	1.632
0.512	0.688	0.64	1.136	1.264	1.296	1.488	1.456	0.528	0.896	0.72	1.376
0.464	0.928	0.24	1.2	0.896	0.752	1.728	1.184	0.448	0.832	1.024	2.304
0.48	0.608	0.336	1.712	0.976	0.624	1.744	1.024	0.576	0.752	1.008	2.16
0.256	0.8	0.288	1.344	1.072	0.432	2.016	1.456	0.32	0.912	1.168	1.936
0.352	0.864	0.448	1.296	0.816	0.88	1.776	1.248	0.432	0.608	0.864	2.416
0.208	0.56	0.544	1.264	1.344	0.592	2.016	1.808	0.4	0.816	0.688	1.76
0.352	1.056	0.416	1.04	1.408	1.136	1.648	0.608	0.336	1.312	0.912	1.776
0.272	1.056	0.32	0.912	1.376	1.36	1.504	0.464	0.368	1.088	1.008	2.272
0.24	0.832	0.368	1.248	1.264	1.264	2.08	1.024	0.24	0.912	0.592	1.936
0.304	0.72	0.304	1.552	1.168	0.832	2.208	1.136	0.368	0.608	0.704	2.096
0.24	1.04	0.16	1.28	1.056	0.944	2.032	1.2	0.4	0.848	0.96	1.84
0.432	1.088	0.56	0.768	1.28	1.072	1.52	0.576	0.64	0.96	1.328	1.776
0.384	0.72	0.192	0.944	1.344	0.848	2	0.512	0.544	1.024	1.232	2.256
0.304	0.512	0.144	1.568	0.912	0.528	2.64	1.856	0.416	0.544	0.672	1.904
0.496	0.784	0.24	1.136	0.88	0.896	2.16	1.168	0.512	0.656	0.656	2.416
0.544	0.896	0.304	0.704	1.456	1.216	1.344	0.576	0.384	1.184	1.536	1.856
0.528	0.88	0.208	1.152	1.056	0.752	1.536	0.48	0.512	1.04	1.28	2.576
0.352	0.496	0.576	1.296	1.04	1.36	1.696	1.408	0.48	0.816	0.56	1.92
0.32	1.024	0.448	1.104	1.104	1.216	1.664	1.424	0.576	0.704	1.04	1.376
0.224	0.768	0.432	1.408	1.104	0.672	2.448	2.128	0.176	0.704	0.528	1.408
0.144	0.576	0.416	1.568	0.928	0.72	2.256	1.632	0.256	0.944	0.608	1.952
0.304	0.848	0.304	1.136	1.024	0.88	1.744	0.72	0.56	0.944	0.864	2.672
0.208	0.56	0.112	0.928	0.992	0.608	2.08	0.624	0.368	1.088	1.12	3.312
0.08	0.832	0.544	1.664	1.088	0.64	1.84	2.368	0.176	0.816	0.64	1.312
0.336	0.928	0.304	1.552	0.976	0.72	2.32	1.504	0.176	0.816	0.928	1.44
0.416	0.784	0.4	1.184	1.472	1.008	1.6	0.912	0.512	1.024	0.976	1.712
0.272	0.944	0.256	1.024	1.28	0.928	1.824	0.672	0.416	1.008	1.168	2.208
0.352	0.624	0.016	1.68	1.024	0.608	2.784	1.648	0.288	0.56	0.368	2.048
0.352	0.704	0.112	1.328	1.008	0.672	2.304	1.168	0.544	0.672	1.024	2.112
0.304	1.104	0.272	0.8	1.264	0.736	1.632	1.168	0.352	1.104	1.168	2.096
0.176	0.64	0.32	1.648	1.088	1.216	1.68	1.024	0.352	0.96	0.608	2.288
0.24	0.88	0.496	1.232	1.28	1.424	1.776	1.216	0.4	0.96	0.688	1.408
0.288	0.544	0.416	1.696	1.056	0.656	1.984	1.824	0.368	0.704	0.768	1.696
0.176	0.576	0.32	1.968	1.136	1.232	2.064	1.12	0.224	0.64	0.432	2.112
0.224	0.784	0.32	1.408	1.168	0.96	1.936	1.024	0.272	0.96	1.072	1.872
0.464	0.768	0.528	1.216	0.928	1.168	1.76	1.12	0.432	0.896	0.72	2
0.448	0.88	0.288	1.52	0.976	0.288	2.144	1.056	0.368	0.896	0.992	2.144
0.336	0.704	0.112	1.504	1.28	1.04	2	0.64	0.288	0.848	0.832	2.416
0.304	0.8	0.288	1.2	1.024	1.136	2.048	0.784	0.32	0.64	0.784	2.672
0.272	0.608	0.32	1.28	1.296	0.864	2.24	1.024	0.592	0.752	0.656	2.096
0.304	0.8	0.432	1.216	0.992	0.944	1.76	1.968	0.56	0.768	0.992	1.264
0.48	1.008	0.192	0.72	1.264	1.344	1.6	0.56	0.368	1.248	1.168	2.048
0.208	0.944	0.352	1.328	1.04	0.912	1.904	1.232	0.384	0.944	0.768	1.984
0.304	1.104	0.544	1.232	1.216	1.136	1.456	1.152	0.496	0.736	0.72	1.904
0.16	0.784	0.32	1.216	1.2	0.864	1.568	0.816	0.496	0.672	0.864	3.04
0.4	0.784	0.32	1.088	1.072	1.12	1.808	0.656	0.624	0.832	0.896	2.4
0.304	0.96	0.336	0.848	1.392	0.864	1.536	0.576	0.272	1.04	1.6	2.272
0.208	0.8	0.352	1.504	1.2	0.704	2.368	2.256	0.272	0.576	0.416	1.344
0.528	0.784	0.464	1.168	1.248	1.712	1.392	0.832	0.784	0.592	0.64	1.856
0.528	0.592	0.112	1.344	0.896	0.976	1.92	0.608	0.608	0.768	0.928	2.72
0.416	0.816	0.368	1.28	1.232	0.944	1.776	1.216	0.304	1.024	0.928	1.696
0.32	0.752	0.256	1.184	0.992	1.184	1.984	0.688	0.544	0.928	0.784	2.384
0.368	0.8	0.112	1.296	1.184	0.832	1.808	0.576	0.56	0.608	0.992	2.864
0.144	0.608	0.096	1.84	0.944	0.528	2.528	2.08	0.208	0.736	0.64	1.648
0.432	0.672	0.224	0.992	0.8	0.416	2.128	0.816	0.656	0.688	1.232	2.944
0.416	0.752	0.384	1.376	1.136	0.736	2.432	1.568	0.416	0.848	0.784	1.152
0.144	0.64	0.416	1.84	1.072	0.88	2.016	1.536	0.368	0.88	0.304	1.904
0.272	0.832	0.32	1.136	1.136	1.152	1.824	0.576	0.4	0.816	0.88	2.656
0.208	0.672	0.24	1.264	1.136	0.736	2.288	1.2	0.32	0.88	0.896	2.16
0.208	0.928	0.48	1.248	0.736	0.976	2.112	2.048	0.384	0.976	0.816	1.088
0.288	0.56	0.064	1.808	0.928	0.96	2.224	1.12	0.352	0.784	0.64	2.272
0.384	0.912	0.272	1.2	1.12	1.248	1.984	0.528	0.528	0.992	0.736	2.096
0.288	0.752	0.528	1.104	0.992	1.104	1.824	1.328	0.512	0.944	0.8	1.824
0.336	0.912	0.256	1.344	1.168	0.512	2.32	1.472	0.24	0.832	0.848	1.76
0.224	0.704	0.32	1.152	1.312	0.912	1.888	1.024	0.24	0.96	0.752	2.512
0.192	0.832	0.48	1.328	1.024	0.976	2.096	1.664	0.4	0.96	0.592	1.456
0.4	1.072	0.4	0.64	1.696	1.408	1.008	0.64	0.48	1.216	1.184	1.856
0.352	0.832	0.4	0.928	1.184	0.944	1.952	0.416	0.512	1.024	1.216	2.24
0.208	0.896	0.336	1.232	1.312	1.008	1.856	1.728	0.432	1.104	0.72	1.168
0.304	0.896	0.368	1.472	0.976	0.672	2.16	2.224	0.224	0.672	0.912	1.12
0.496	1.104	0.384	0.816	1.248	1.088	1.632	0.672	0.512	1.216	1.024	1.808
0.384	0.832	0.912	0.976	1.232	1.856	1.328	0.688	0.48	0.784	0.56	1.968
0.432	0.544	0.256	1.68	0.976	0.688	2.4	1.376	0.336	1.056	0.624	1.632
0.32	0.688	0.128	1.216	1.184	0.944	2.032	0.576	0.304	0.96	0.768	2.88
0.16	0.816	0.336	1.6	1.024	1.152	2.352	1.504	0.288	0.752	0.368	1.648
0.128	0.624	0.08	1.456	1.136	0.8	2.704	1.12	0.144	0.608	0.688	2.512
0.272	0.704	0.128	1.296	0.896	0.64	2.464	0.752	0.336	0.736	0.736	3.04
0.224	0.768	0.192	1.296	1.184	0.768	2.368	1.104	0.4	0.8	0.848	2.048
0.304	0.896	0.32	1.136	1.264	0.896	1.488	1.264	0.32	0.96	1.152	2
0.272	0.752	0.384	1.392	0.976	1.312	1.68	0.624	0.4	0.864	0.624	2.72
0.336	0.944	0.24	1.28	1.616	0.88	1.68	1.072	0.304	0.944	0.896	1.808
0.24	0.72	0.368	1.264	1.408	1.28	1.552	0.624	0.384	1.024	0.896	2.24
0.272	0.912	0.224	1.264	1.008	0.96	2.336	1.072	0.24	0.928	0.736	2.048
0.304	0.8	0.544	1.28	1.136	1.264	1.648	1.952	0.576	0.72	0.624	1.152
0.352	0.864	0.208	1.104	0.928	1.04	1.936	0.464	0.416	0.688	1.312	2.688
0.224	0.768	0.224	1.472	1.04	0.784	2.192	1.264	0.288	0.736	0.816	2.192
0.32	0.912	0.368	0.96	1.232	0.944	1.344	0.832	0.4	1.056	0.848	2.784
0.48	0.464	0.272	1.392	0.976	1.008	2.112	0.688	0.416	0.784	0.576	2.832
0.512	0.784	0.512	1.44	1.232	1.072	1.616	1.136	0.56	0.816	0.688	1.632
0.416	0.848	0.496	0.896	1.296	1.072	1.584	0.592	0.448	1.2	0.896	2.256
0.24	0.576	0.304	1.552	1.056	0.336	2.864	2.016	0.256	0.528	0.592	1.68
0.352	0.704	0.304	0.96	1.072	0.944	1.792	1.072	0.512	0.688	1.168	2.432
0.208	0.816	0.272	1.552	0.944	0.816	2.048	1.2	0.304	0.88	0.768	2.192
0.336	0.8	0.384	0.896	0.976	0.8	1.648	0.704	0.672	0.912	1.184	2.688
0.224	0.816	0.16	1.024	0.976	0.96	2.384	1.344	0.288	0.864	0.8	2.16
0.496	1.104	0.448	0.688	1.36	1.168	1.328	0.656	0.48	0.992	1.184	2.096
0.416	0.704	0.368	1.248	0.992	1.152	1.632	1.216	0.432	1.136	0.928	1.776
0.432	0.576	0.16	1.584	1.088	0.576	2.08	1.328	0.288	0.672	0.608	2.608
0.4	0.704	0.432	0.992	1.056	1.312	1.712	0.656	0.608	0.848	1.024	2.256
0.432	1.264	0.432	0.64	1.312	1.232	1.264	0.704	0.624	1.216	1.088	1.792
0.352	0.912	0.256	1.152	1.056	0.72	2.048	1.184	0.432	0.848	1.376	1.664
0.288	0.704	0.128	1.616	0.96	0.768	1.664	1.264	0.336	0.864	0.832	2.576
0.352	0.848	0.384	1.264	1.344	1.024	1.904	1.024	0.448	0.816	0.864	1.728
0.256	0.848	0.336	1.12	1.264	1.2	1.728	1.296	0.448	0.88	1.184	1.44
0.272	0.784	0.64	1.52	1.104	0.992	1.872	1.536	0.368	0.992	0.544	1.376
0.112	0.656	0.272	1.184	1.136	0.912	2.016	1.152	0.256	0.848	0.864	2.592
0.4	0.704	0.464	1.312	1.312	1.2	1.792	1.04	0.384	0.992	0.56	1.84
0.208	0.672	0.16	1.184	1.328	0.688	1.696	0.64	0.384	0.816	1.12	3.104
0.16	0.832	0.192	1.488	1.264	0.752	2.288	1.408	0.144	0.864	0.864	1.744
0.368	0.56	0.464	1.6	1.136	0.88	2.08	1.616	0.336	0.88	0.816	1.264
0.384	0.768	0.304	0.976	1.104	0.672	1.712	0.592	0.464	0.8	1.248	2.976
0.272	0.928	0.528	1.296	1.28	1.024	1.504	1.168	0.64	0.832	0.784	1.744
0.384	1.104	0.416	0.992	1.376	1.232	1.44	1.136	0.448	0.912	0.88	1.68
0.256	0.96	0.224	1.2	1.216	0.992	2.208	1.04	0.24	0.848	0.88	1.936
0.208	0.672	0.256	1.36	0.72	0.352	2.528	2.272	0.224	0.896	0.864	1.648
0.528	1.088	0.688	0.848	1.248	1.376	1.04	0.816	0.464	1.056	0.864	1.984
0.24	0.976	0.32	0.944	1.312	0.736	2.128	1.216	0.256	0.944	0.864	2.064
0.336	0.592	0.304	1.424	1.056	0.608	2.208	1.792	0.272	0.784	0.72	1.904
0.192	0.64	0.656	1.376	1.552	2.112	1.248	0.672	0.4	0.816	0.304	2.032
0.288	0.704	0.224	1.104	1.424	0.832	2.144	1.6	0.368	0.784	1.008	1.52
0.128	0.944	0.528	1.584	0.976	0.56	2.224	2.048	0.352	0.704	0.656	1.296
0.352	1.04	0.128	0.768	1.12	0.704	1.728	0.64	0.448	1.168	1.584	2.32
0.4	1.024	0.192	1.2	1.056	0.72	1.728	0.56	0.432	0.88	1.152	2.656
0.496	0.896	0.192	0.768	1.152	0.88	1.504	0.672	0.576	1.008	1.552	2.304
0.32	0.752	0.16	1.104	0.976	0.8	2.224	0.64	0.432	0.896	0.944	2.752
0.464	0.976	0.304	0.832	1.2	0.992	1.744	0.672	0.624	0.784	1.04	2.368
0.384	1.104	0.56	0.992	0.96	1.264	1.616	0.672	0.576	0.912	1.088	1.872
0.32	0.592	0.256	1.12	1.312	1.216	1.856	0.688	0.448	0.736	0.736	2.72
0.432	0.688	0.384	1.152	1.232	0.848	1.744	1.008	0.576	0.992	0.816	2.128
0.352	0.56	0.256	1.472	1.024	0.704	2.416	1.072	0.352	0.72	1.008	2.064
0.288	0.8	0.272	1.456	0.896	0.88	2	1.216	0.384	0.768	0.8	2.24
0.32	0.96	0.768	0.896	1.408	1.904	1.008	0.704	0.576	1.056	0.72	1.68
0.304	0.8	0.16	1.712	1.12	0.576	2.288	2.112	0.256	0.656	0.752	1.264
0.288	0.72	0.448	1.232	1.424	1.12	1.664	0.576	0.32	0.768	0.592	2.848
0.384	0.736	0.432	1.408	0.944	0.96	2.048	1.088	0.432	0.992	0.496	2.08
0.432	0.88	0.192	1.248	1.024	0.864	2.16	0.896	0.528	0.8	0.928	2.048
0.352	1.232	0.368	0.832	1.152	1.024	1.344	0.656	0.528	1.136	1.36	2.016
0.208	0.752	0.224	1.36	1.024	0.336	2.192	1.648	0.272	0.752	0.928	2.304
0.144	0.64	0.416	1.296	1.168	1.12	2.096	1.168	0.24	0.864	0.48	2.368
0.224	0.576	0.352	1.84	0.848	0.704	2.32	1.744	0.256	0.816	0.672	1.648
0.304	0.72	0.496	1.152	1.024	0.864	1.968	1.152	0.544	1.024	0.864	1.888
0.4	0.928	0.288	0.704	1.376	0.64	1.824	1.2	0.512	1.04	1.088	2
0.256	0.864	0.368	1.328	0.96	0.64	2.48	1.68	0.288	0.8	0.688	1.648
0.416	0.864	0.4	0.928	1.328	1.024	1.728	1.12	0.56	0.928	0.896	1.808
0.352	0.848	0.192	1.152	1.024	0.944	2.016	0.64	0.464	0.704	0.8	2.864
0.4	0.608	0.112	1.424	0.928	0.544	2.064	0.736	0.624	0.672	1.072	2.816
0.352	0.96	0.192	1.008	1.12	0.832	1.728	0.496	0.448	0.88	1.232	2.752
0.416	0.688	0.192	0.992	0.736	0.8	2.544	1.36	0.384	0.88	1.04	1.968
0.24	0.88	0.208	1.152	1.088	0.768	1.76	0.784	0.32	1.088	0.944	2.768
0.368	0.704	0.128	1.712	1.12	0.96	2.352	0.944	0.416	0.752	0.576	1.968
0.288	0.672	0.128	1.6	0.864	0.56	2.224	1.152	0.624	0.608	0.832	2.448
0.352	0.624	0.576	1.36	1.2	1.136	1.808	0.912	0.624	0.896	0.512	2
0.432	0.784	0.176	1.04	1.104	0.704	1.904	0.64	0.496	0.96	1.088	2.672
0.336	0.8	0.528	1.088	1.264	1.504	1.312	0.544	0.432	1.232	0.864	2.096
0.464	1.024	0.64	0.88	1.68	1.6	0.912	0.656	0.672	0.928	0.896	1.648
0.384	0.96	0.56	1.04	1.408	1.424	1.136	1.28	0.544	1.216	0.864	1.184
0.384	0.864	0.352	1.168	0.928	0.944	1.888	0.704	0.544	0.912	0.768	2.544
0.432	0.704	0.24	1.36	0.992	0.608	2.32	1.488	0.384	0.816	0.944	1.712
0.384	0.672	0.672	1.408	1.04	1.152	2.144	1.376	0.352	0.864	0.496	1.44
0.352	0.944	0.368	1.184	1.12	0.944	1.76	0.848	0.336	1.008	0.992	2.144
0.272	0.72	0.576	1.088	1.184	1.264	1.424	0.736	0.56	0.944	0.784	2.448
0.256	0.88	0.416	0.992	1.36	1.456	1.792	0.624	0.32	0.8	1.04	2.064
0.352	0.496	0.16	1.392	1.072	0.576	2.368	1.568	0.256	0.72	0.832	2.208
0.208	0.832	0.24	0.976	1.104	0.608	2.032	1.328	0.528	0.832	0.864	2.448
0.336	0.992	0.128	0.96	1.408	0.928	2.064	0.336	0.368	0.88	0.976	2.624
0.272	0.608	0.576	1.216	1.008	1.136	1.856	1.28	0.384	0.864	0.688	2.112
0.32	0.64	0.384	1.344	0.784	1.008	1.92	1.264	0.384	0.768	0.88	2.304
0.208	0.672	0.768	1.136	1.216	0.992	1.392	1.36	0.448	1.104	0.944	1.76
0.16	0.592	0.32	1.44	1.28	0.96	1.808	1.792	0.304	0.672	0.64	2.032
0.192	0.688	0.544	1.44	1.056	0.72	2.256	1.68	0.256	0.928	0.608	1.632
0.256	1.104	0.336	0.576	1.376	1.312	1.328	0.608	0.416	1.216	1.216	2.256
0.208	0.656	0.352	1.392	1.264	0.752	2.08	1.984	0.24	0.832	0.608	1.632
0.304	0.672	0.496	0.928	1.024	1.008	1.76	1.184	0.528	1.12	1.12	1.856
0.384	1.024	0.256	1.152	1.136	0.576	1.984	0.928	0.416	1.04	1.104	2
0.288	0.736	0.256	1.376	1.248	1.36	1.968	0.656	0.304	0.976	0.704	2.128
0.4	0.704	0.416	1.248	1.216	1.072	1.696	1.216	0.432	1.04	0.688	1.872
0.272	0.464	0.112	1.6	0.928	0.816	2.464	1.184	0.384	0.768	0.656	2.352
0.256	0.8	0.368	1.456	1.28	1.264	1.984	1.104	0.4	0.8	0.704	1.584
0.24	0.736	0.224	1.408	0.88	0.56	2.128	1.376	0.432	0.928	0.864	2.224
0.272	0.848	0.528	1.008	1.232	1.2	1.712	1.296	0.496	0.88	0.848	1.68
0.128	0.768	0.464	1.424	1.104	0.976	2.08	1.648	0.416	0.976	0.704	1.312
0.208	0.672	0.368	1.648	1.248	1.04	1.904	1.216	0.32	0.672	0.432	2.272
0.224	0.784	0.48	1.216	1.28	1.44	1.68	0.64	0.368	1.024	0.448	2.416
0.336	0.976	0.672	0.848	1.584	1.552	1.12	0.56	0.464	1.024	0.816	2.048
0.336	0.656	0.288	1.216	1.328	1.504	1.648	0.784	0.4	0.848	0.832	2.16
0.4	0.528	0.272	1.12	1.056	0.72	2.224	0.96	0.448	0.816	0.992	2.464
0.32	0.864	0.208	1.488	1.136	0.608	2.384	1.232	0.16	0.944	0.736	1.92
0.32	0.896	0.4	1.344	0.992	0.816	2.16	1.296	0.448	0.736	0.48	2.112
0.384	1.104	0.16	0.928	1.296	1.072	1.584	0.64	0.576	1.2	1.296	1.76
0.176	0.88	0.144	1.296	1.184	0.64	2.08	1.216	0.32	0.944	0.784	2.336
0.272	1.024	0.496	1.216	1.424	1.232	1.712	1.28	0.352	0.896	0.496	1.6
0.304	0.624	0.304	1.392	1.072	1.456	1.968	0.912	0.464	0.736	0.56	2.208
0.336	0.72	0.112	1.424	1.056	1.056	2.208	0.64	0.416	0.88	0.88	2.272
0.256	0.624	0.24	1.168	1.248	1.184	2.096	0.944	0.368	0.96	0.784	2.128
0.096	0.72	0.448	1.808	1.2	0.768	2.32	2.08	0.176	0.624	0.464	1.296
0.24	0.896	0.448	0.976	1.312	0.944	1.6	1.36	0.464	0.976	0.976	1.808
0.464	0.672	0.528	0.992	1.568	1.408	1.344	0.656	0.464	0.944	1.008	1.952
0.48	0.768	0.208	0.912	0.992	0.704	1.808	0.912	0.368	0.88	1.136	2.832
0.24	0.736	0.336	1.392	1.056	0.944	1.888	0.992	0.416	0.896	0.528	2.576
0.144	0.544	0.352	1.648	1.104	1.12	1.936	1.2	0.256	1.12	0.24	2.336
0.528	1.056	0.384	0.816	1.36	1.44	1.328	0.688	0.512	0.88	1.344	1.664
0.4	0.672	0.272	1.152	1.296	0.928	2.128	0.704	0.48	1.136	0.928	1.904
0.544	0.752	0.56	1.152	1.136	1.04	1.824	1.216	0.544	0.688	0.48	2.064
0.176	0.72	0.208	1.632	1.04	0.624	2.24	1.6	0.256	0.88	0.656	1.968
0.288	0.912	0.448	1.376	1.056	1.296	1.84	1.184	0.4	0.736	0.512	1.952
0.288	0.608	0.24	1.36	0.992	1.056	2.096	0.752	0.192	1.008	0.64	2.768
0.336	0.8	0.224	1.088	1.072	0.832	1.968	0.576	0.352	0.928	1.2	2.624
0.352	1.008	0.336	0.656	1.328	0.56	1.488	0.592	0.448	1.344	1.28	2.608
0.32	0.752	0.16	1.648	1.104	0.992	2.064	1.136	0.288	0.896	0.688	1.952
0.368	0.592	0.688	1.376	1.28	1.568	1.408	1.44	0.688	0.912	0.352	1.328
0.384	0.8	0.32	1.328	1.024	1.104	2.096	1.472	0.384	0.912	0.64	1.536
0.192	0.56	0.4	1.408	1.232	1.296	2.144	1.088	0.224	0.752	0.368	2.336
0.384	0.784	0.496	1.2	1.056	1.008	2.128	1.664	0.432	0.768	0.72	1.36
0.272	0.848	0.208	1.728	1.12	0.368	2.496	1.616	0.24	0.704	0.544	1.856
0.48	0.704	0.432	1.12	1.28	0.912	1.776	1.344	0.368	0.8	0.784	2
0.24	0.704	0.144	1.584	0.944	0.88	2.112	0.752	0.272	1.216	0.64	2.512
0.352	0.464	0.32	1.2	1.216	0.784	1.888	1.44	0.512	0.784	0.832	2.208
0.576	0.528	0.112	0.944	1.088	0.64	2.064	0.848	0.512	0.592	0.896	3.2
0.192	0.768	0.528	1.328	1.28	0.8	1.696	1.664	0.416	0.944	0.928	1.456
0.416	0.784	0.272	1.008	1.12	0.928	1.904	1.056	0.512	0.688	1.248	2.064
0.128	0.752	0.224	1.488	0.864	0.896	2.272	1.264	0.32	0.864	0.624	2.304
0.576	0.832	0.304	1.072	1.088	1.328	1.104	0.64	0.64	0.912	1.376	2.128
0.32	0.64	0.16	1.12	0.992	0.384	2.224	1.184	0.384	0.752	1.12	2.72
0.256	0.608	0.112	1.424	1.04	0.96	2.144	0.656	0.272	0.72	0.848	2.96
0.384	0.896	0.448	0.816	1.232	0.976	1.824	1.056	0.368	1.104	1.104	1.792
0.464	0.768	0.128	0.88	1.136	0.784	2.08	0.72	0.496	0.848	1.2	2.496
0.448	1.008	0.368	1.216	1.216	1.136	1.424	1.136	0.576	0.88	0.992	1.6
0.352	0.912	0.272	0.944	1.296	1.12	1.92	1.04	0.4	1.344	0.864	1.536
0.432	0.88	0.352	1.312	0.96	0.848	2.144	1.776	0.304	0.96	0.832	1.2
0.112	0.64	0.224	1.776	0.8	0.56	2.72	2.048	0.208	0.704	0.512	1.696
0.224	0.992	0.4	1.296	1.088	1.008	1.792	1.168	0.448	0.976	0.688	1.92
0.368	0.8	0.592	1.392	0.976	1.04	1.568	1.824	0.528	0.848	0.832	1.232
0.384	0.464	0.256	1.216	0.96	1.152	2.4	1.104	0.432	0.704	0.8	2.128
0.272	0.848	0.384	1.184	1.104	0.912	1.744	0.576	0.56	0.928	1.072	2.416
0.208	0.88	0.256	1.296	0.992	0.768	1.968	0.976	0.336	0.944	1.024	2.352
0.32	1.12	0.688	0.672	1.264	1.872	1.056	0.688	0.432	1.264	1.04	1.584
0.288	0.768	0.464	1.6	0.784	0.912	1.904	1.632	0.432	1.024	0.576	1.616
0.224	0.912	0.128	1.296	1.024	0.688	2.544	1.104	0.416	0.656	0.544	2.464
0.48	0.944	0.448	0.848	1.248	1.408	1.536	0.464	0.592	1.12	0.752	2.16
0.272	0.688	0.448	1.12	1.008	1.424	2	0.768	0.512	0.704	0.544	2.512
0.352	0.624	0.448	1.328	1.056	0.992	1.728	0.8	0.688	0.656	0.848	2.48
0.432	0.672	0.208	1.568	1.12	0.4	2.288	1.456	0.336	0.752	0.704	2.064
0.272	0.832	0.432	1.44	1.184	1.104	1.856	1.056	0.416	0.624	0.8	1.984
0.24	0.864	0.224	1.376	0.944	0.704	1.936	1.424	0.304	1.072	0.704	2.208
0.208	1.088	0.464	1.248	1.04	1.008	1.776	1.072	0.432	1.136	0.64	1.888
0.288	0.88	0.32	1.36	1.072	0.8	1.968	1.056	0.4	0.928	0.592	2.336
0.288	0.768	0.32	1.104	1.168	0.72	2	1.056	0.4	1.088	0.992	2.096
0.32	0.72	0.336	1.184	1.264	0.848	1.744	1.184	0.416	0.832	0.928	2.224
0.144	0.832	0.048	1.072	1.168	1.12	2.032	0.688	0.304	0.864	0.896	2.832
0.224	0.656	0.176	1.264	1.04	0.848	2.192	1.248	0.176	0.72	0.816	2.64
0.288	0.848	0.24	1.44	1.12	0.768	1.744	1.04	0.208	0.96	0.992	2.352
0.256	0.672	0.432	1.104	1.296	1.12	1.616	1.232	0.576	0.848	0.912	1.936
0.368	1.104	0.368	0.896	1.488	1.84	1.088	0.752	0.64	1.088	0.752	1.616
0.336	0.608	0.368	1.328	0.928	0.88	2.272	1.152	0.656	0.72	0.512	2.24
0.24	0.72	0.368	1.184	1.632	1.248	1.696	1.376	0.304	0.864	0.512	1.856
0.288	0.768	0.448	1.312	1.04	0.64	2.256	1.44	0.288	0.736	0.816	1.968
0.224	0.848	0.544	1.536	1.168	1.072	2.032	1.904	0.24	0.992	0.224	1.216
0.464	0.464	0.464	1.264	0.928	0.928	2.464	1.696	0.464	0.832	0.64	1.392
0.32	0.992	0.72	0.944	1.504	1.552	1.184	0.848	0.416	0.928	0.928	1.664
0.512	0.864	0.624	1.136	1.168	1.264	1.504	1.264	0.4	0.848	0.528	1.888
0.256	0.688	0.4	1.44	0.96	0.992	1.792	1.76	0.416	0.816	0.624	1.856
0.48	0.992	0.448	0.96	1.184	1.408	1.376	0.544	0.592	1.136	0.832	2.048
0.368	0.816	0.512	0.72	1.2	1.024	1.392	0.768	0.32	1.168	1.184	2.528
0.352	0.8	0.192	1.216	1.104	0.8	1.92	0.576	0.416	0.672	1.12	2.832
0.512	0.848	0.4	1.28	0.928	1.184	1.76	1.152	0.512	0.752	0.912	1.76
0.208	0.88	0.656	1.216	1.376	1.632	1.392	1.2	0.624	1.088	0.656	1.072
0.288	0.752	0.528	1.392	1.008	1.056	1.808	1.12	0.512	0.88	0.72	1.936
0.192	0.768	0.768	1.344	1.168	0.976	1.888	1.088	0.368	1.152	0.496	1.792
0.384	0.816	0.24	1.12	1.28	0.88	1.792	0.64	0.32	1.056	1.248	2.224
0.208	0.96	0.288	0.928	1.552	1.12	1.6	0.72	0.352	0.992	1.28	2
0.304	0.784	0.336	1.104	1.072	0.784	1.6	0.8	0.496	0.72	1.072	2.928
0.336	0.592	0.48	1.248	0.976	0.976	2.24	1.792	0.496	0.832	0.688	1.344
0.288	0.96	0.176	1.216	0.88	0.72	2.096	0.576	0.384	0.704	0.736	3.264
0.256	0.848	0.432	1.248	1.232	0.848	1.952	1.744	0.272	0.8	0.8	1.568
0.288	0.8	0.32	1.232	1.072	1.2	2.4	1.36	0.352	0.96	0.608	1.408
0.288	0.8	0.656	1.296	1.264	1.376	1.984	1.696	0.384	0.928	0.56	0.768
0.192	0.896	0.4	1.248	1.088	0.656	2.048	1.824	0.24	1.104	0.88	1.424
0.544	0.72	0.464	1.216	1.088	1.104	1.68	1.264	0.72	1.072	0.688	1.44
0.368	0.896	0.416	1.152	0.944	0.672	2.144	1.52	0.336	0.736	0.784	2.032
0.24	0.784	0.256	1.152	0.976	1.328	1.824	0.624	0.448	0.992	0.64	2.736
0.32	0.736	0.256	1.232	0.88	0.56	1.92	1.344	0.176	0.88	0.896	2.8
0.208	0.832	0.608	1.296	1.12	0.832	2.016	1.12	0.368	0.672	0.752	2.176
0.4	0.8	0.608	1.296	1.104	1.856	1.12	0.752	0.576	0.928	0.352	2.208
0.464	0.752	0.496	1.28	1.056	1.392	1.792	1.072	0.384	0.784	0.688	1.84
0.512	0.864	0.08	1.312	1.072	0.672	2	1.056	0.448	0.656	0.944	2.384
0.416	0.896	0.512	0.96	1.344	1.248	1.232	0.976	0.704	0.752	0.992	1.968
0.448	0.784	0.336	1.12	0.944	1.12	1.824	0.72	0.576	0.864	0.944	2.32
0.384	0.992	0.208	1.216	1.104	0.88	1.968	0.512	0.432	0.896	1.2	2.208
0.336	0.688	0.112	1.616	0.88	0.72	2.352	1.2	0.32	0.528	0.736	2.512
0.448	0.784	0.432	1.296	1.152	0.832	2.032	0.688	0.4	0.768	0.64	2.528
0.24	0.896	0.192	1.296	1.136	0.736	2	1.056	0.512	1.072	1.136	1.728
0.384	0.928	0.384	1.12	1.36	0.88	1.472	1.2	0.608	1.072	0.976	1.616
0.224	0.56	0.272	1.376	1.2	1.344	2	0.56	0.368	0.848	0.432	2.816
0.272	0.432	0.384	1.728	1.136	0.864	2.272	1.664	0.432	0.912	0.288	1.616
0.368	0.976	0.64	1.232	1.312	1.328	1.36	1.216	0.512	1.024	0.8	1.232
0.304	0.896	0.384	1.36	0.976	0.832	1.808	1.04	0.368	0.896	0.896	2.24
0.384	1.008	0.208	0.88	1.2	0.912	2.032	0.624	0.336	0.992	1.056	2.368
0.256	0.944	0.256	1.616	0.88	0.624	2.416	1.568	0.272	0.64	0.752	1.776
0.352	0.928	0.576	0.976	1.232	1.504	1.136	0.72	0.416	1.104	1.168	1.888
0.304	0.624	0.384	1.312	1.12	0.864	2.032	1.664	0.448	0.848	0.688	1.712
0.4	0.704	0.304	1.552	0.944	0.912	2.256	1.616	0.512	0.72	0.368	1.712
0.4	0.64	0.576	1.28	1.536	1.152	1.84	0.688	0.4	0.992	0.688	1.808
0.24	0.704	0.336	1.072	1.216	1.04	2.16	1.184	0.256	0.928	0.544	2.32
0.288	0.688	0.224	1.488	1.12	1.296	1.808	0.656	0.368	0.928	0.88	2.256
0.256	0.816	0.128	1.168	1.136	0.784	1.84	0.8	0.48	0.768	0.928	2.896
0.624	0.72	0.064	1.536	0.848	0.992	2.192	0.688	0.448	0.656	0.848	2.384
0.416	0.704	0.336	1.136	1.2	1.152	1.712	1.072	0.512	0.896	1.04	1.824
0.288	0.608	0.224	1.376	0.752	0.624	2.416	1.664	0.448	0.912	0.944	1.744
0.544	0.816	0.368	1.2	1.104	1.2	1.408	0.736	0.752	0.864	0.512	2.496
0.336	0.736	0.32	1.2	0.912	0.976	1.68	0.704	0.672	0.928	1.008	2.528
0.272	0.864	0.256	1.392	1.168	0.544	1.904	1.536	0.352	0.912	0.912	1.888
0.368	0.736	0.48	1.168	0.896	1.12	2.032	1.008	0.592	0.864	0.768	1.968
0.32	0.496	0.288	1.44	1.168	1.424	2.096	0.576	0.384	0.672	0.496	2.64
0.144	0.688	0.592	1.136	1.232	1.312	1.6	1.072	0.304	0.96	1.008	1.952
0.272	0.656	0.32	1.12	1.024	1.008	2.064	1.152	0.416	0.768	0.848	2.352
0.32	0.72	0.384	1.472	0.976	1.056	1.904	0.656	0.576	0.752	0.768	2.416
0.176	0.768	0.576	1.264	1.392	1.024	1.824	1.072	0.368	0.864	0.832	1.84
0.512	0.624	0.416	1.344	1.312	1.12	1.728	1.12	0.368	0.912	0.784	1.76
0.24	0.672	0.288	1.824	0.944	0.96	2.368	1.616	0.32	0.864	0.512	1.392
0.144	0.832	0.304	1.04	1.216	1.136	1.68	0.56	0.432	0.816	0.912	2.928
0.416	0.832	0.432	0.8	1.184	1.376	1.456	0.528	0.56	1.168	1.12	2.128
0.432	0.864	0.352	1.04	1.104	1.344	1.472	0.848	0.448	1.136	0.96	2
0.512	0.848	0.24	0.976	1.296	0.976	1.6	0.656	0.528	1.2	1.424	1.744
0.32	1.008	0.32	1.008	1.344	0.624	1.616	1.104	0.48	1.312	1.28	1.584
0.56	0.816	0.288	1.12	1.152	1.104	2.048	0.72	0.544	0.8	0.56	2.288
0.4	1.024	0.24	1.072	1.168	0.8	1.904	0.976	0.464	0.912	1.12	1.92
0.272	0.688	0.304	1.472	1.088	0.928	2	1.264	0.352	0.704	0.8	2.128
0.304	0.768	0.304	1.424	0.848	1.152	1.728	0.624	0.512	0.928	0.56	2.848
0.144	0.64	0.352	1.552	1.104	1.04	2.208	1.6	0.384	0.864	0.32	1.792
0.256	0.928	0.336	1.04	1.28	0.912	1.808	0.688	0.592	0.864	0.816	2.48
0.32	0.528	0.08	1.312	1.104	0.864	2.384	0.656	0.416	0.88	0.72	2.736
0.416	1.168	0.384	1.104	1.632	1.36	1.28	0.672	0.416	0.896	0.976	1.696
0.48	0.976	0.816	1.088	1.152	1.552	0.992	1.36	0.464	1.28	0.784	1.056
0.288	0.528	0.352	1.76	1.04	0.848	2.352	1.696	0.336	0.688	0.592	1.52
0.288	0.96	0.4	1.04	1.312	1.088	1.712	0.832	0.32	1.232	0.976	1.84
0.464	0.912	0.384	1.248	1.072	1.184	1.696	1.264	0.432	0.864	0.624	1.856
0.368	0.768	0.336	1.168	1.152	0.544	2.112	1.312	0.384	0.864	0.88	2.112
0.4	0.864	0.304	1.04	0.976	0.784	1.92	1.456	0.464	0.832	0.768	2.192
0.224	0.88	0.48	1.376	1.392	1.12	1.888	1.024	0.352	0.944	0.72	1.6
0.4	0.688	0.784	1.424	1.296	1.296	1.696	1.68	0.512	0.704	0.448	1.072
0.256	0.688	0.144	1.552	0.96	0.784	2.224	1.136	0.368	0.896	0.768	2.224
0.352	0.864	0.224	0.976	1.12	0.8	1.92	0.544	0.368	0.848	1.152	2.832
0.288	0.704	0.256	1.584	1.2	1.072	2.192	1.504	0.272	0.544	0.704	1.68
0.256	0.816	0.784	1.392	1.52	1.504	1.328	1.136	0.48	1.072	0.272	1.44
0.528	0.368	0.464	1.232	1.056	1.44	1.6	1.024	0.56	0.816	0.816	2.096
0.304	0.608	0.512	1.312	0.992	0.848	2.016	1.28	0.288	0.912	0.816	2.112
0.448	0.912	0.736	0.816	1.248	1.6	0.976	0.896	0.672	0.832	1.088	1.776
0.304	0.928	0.48	1.136	1.136	1.168	1.344	0.768	0.736	0.608	1.088	2.304
0.368	0.784	0.256	1.456	0.736	0.864	2.256	1.008	0.304	0.704	0.672	2.592
0.32	0.784	0.32	1.168	1.152	0.88	1.808	1.152	0.288	0.848	0.896	2.384
0.416	0.736	0.496	1.168	1.216	1.328	2.048	1.024	0.352	0.96	0.464	1.792
0.512	0.608	0.256	1.376	1.072	0.864	2.064	1.024	0.336	0.896	0.832	2.16
0.4	0.592	0.48	1.184	1.184	1.472	1.376	1.152	0.464	1.216	0.832	1.648
0.336	0.736	0.192	1.376	1.2	0.768	2.144	1.024	0.352	0.656	0.752	2.464
0.4	0.688	0.256	1.168	1.008	0.928	2.128	0.688	0.576	0.592	0.816	2.752
0.288	0.672	0.304	1.024	1.2	0.624	2.112	1.296	0.384	0.688	1.248	2.16
0.24	0.672	0.464	1.152	1.232	0.944	1.888	1.712	0.384	1.12	0.624	1.568
0.352	0.832	0.4	1.088	1.152	1.328	1.6	0.704	0.56	0.896	0.992	2.096
0.448	0.656	0.048	1.136	0.816	0.608	2.016	0.528	0.688	0.64	1.168	3.248
0.336	0.96	0.4	1.232	0.976	0.736	2.192	1.408	0.336	0.928	0.992	1.504
0.256	1.024	0.544	1.168	1.504	1.264	1.408	1.232	0.368	0.72	0.864	1.648
0.176	0.896	0.144	1.536	0.816	0.672	2.704	1.264	0.208	0.864	0.464	2.256
0.384	0.896	0.224	1.232	1.36	1.168	1.808	0.96	0.544	0.896	1.056	1.472
0.32	0.432	0.128	1.568	0.88	0.784	2.256	1.056	0.592	0.592	0.672	2.72
0.512	0.8	0.256	0.896	1.328	1.04	1.952	0.512	0.592	0.736	1.296	2.08
0.336	0.608	0.096	1.312	1.04	1.072	2.032	0.64	0.432	0.912	0.784	2.736
0.448	0.88	0.256	1.104	0.928	0.848	2.384	0.656	0.384	0.8	1.04	2.272
0.208	0.656	0.288	1.472	0.96	0.48	2.384	1.52	0.256	0.912	0.72	2.144
0.4	0.704	0.16	1.2	0.944	0.8	2.176	0.752	0.512	0.624	0.8	2.928
0.272	0.608	0.4	1.328	1.232	0.656	2.288	1.712	0.56	0.8	0.656	1.488
0.24	0.528	0.4	1.648	0.928	0.64	2.656	1.984	0.384	0.816	0.512	1.264
0.416	0.72	0.256	0.88	1.056	0.608	1.936	1.264	0.288	1.152	1.248	2.176
0.528	0.992	0.256	1.104	0.88	0.864	1.632	1.424	0.368	0.8	1.184	1.968
0.512	0.96	0.368	0.976	1.056	1.168	1.616	0.736	0.464	0.72	0.96	2.464
0.336	0.704	0.096	1.28	1.024	0.736	2.176	0.624	0.304	0.912	0.944	2.864
0.288	0.88	0.272	1.232	0.928	1.248	1.584	0.8	0.464	0.864	0.96	2.48
0.544	0.912	0.384	1.088	1.104	1.216	1.52	0.752	0.368	0.752	0.8	2.56
0.368	0.896	0.336	0.896	1.2	0.976	1.776	1.424	0.448	0.928	1.056	1.696
0.368	0.752	0.32	1.12	1.024	0.816	2.144	1.168	0.448	0.88	0.512	2.448
0.272	0.8	0.672	1.344	1.008	1.152	1.584	1.072	0.336	1.04	0.624	2.096
0.384	0.56	0.224	1.648	0.912	1.36	2.16	0.608	0.4	0.656	0.576	2.512
0.288	0.72	0.512	1.36	0.944	1.488	1.84	1.024	0.48	0.848	0.496	2
0.224	0.784	0.432	0.96	1.136	1.296	1.76	1.072	0.416	1.056	0.8	2.064
0.4	1.104	0.176	1.184	1.264	1.152	1.76	0.384	0.32	0.928	1.152	2.176
0.272	0.64	0.336	1.152	1.296	1.632	1.744	0.496	0.416	0.784	0.864	2.368
0.272	0.768	0.432	1.28	1.024	0.864	1.84	1.232	0.416	0.848	0.8	2.224
0.256	1.04	0.416	1.008	1.264	0.992	1.6	1.136	0.432	1.104	1.008	1.744
0.352	1.104	0.304	1.088	1.104	1.184	1.6	1.248	0.368	1.072	1.008	1.568
0.384	0.896	0.56	0.992	1.568	1.216	1.36	0.88	0.528	0.816	0.864	1.936
0.432	0.656	0.24	1.552	1.12	1.056	1.856	1.136	0.384	0.784	0.608	2.176
0.352	0.864	0.32	0.864	1.248	0.848	1.52	0.72	0.32	1.136	1.36	2.448
0.272	0.944	0.752	1.072	1.264	1.296	1.6	1.184	0.608	1.088	0.512	1.408
0.464	0.688	0.352	1.216	1.2	1.28	1.68	1.2	0.56	0.944	0.608	1.808
0.272	0.768	0.32	0.96	1.136	0.976	1.872	0.64	0.512	0.912	1.008	2.624
0.32	0.704	0.448	1.232	1.28	1.6	1.696	0.768	0.528	0.656	0.72	2.048
0.496	0.496	0.096	1.6	0.8	0.672	2.352	1.12	0.496	0.608	0.784	2.48
0.4	0.8	0.208	1.216	1.04	0.576	1.888	0.592	0.448	0.784	1.12	2.928
0.208	0.64	0.336	1.424	1.248	0.528	2.08	1.68	0.144	1.072	0.8	1.84
0.336	1.056	0.224	0.8	1.264	1.072	1.712	1.072	0.448	1.216	1.152	1.648
0.368	0.848	0.352	0.944	1.408	1.392	1.616	1.328	0.576	0.816	0.816	1.536
0.352	1.248	0.304	0.88	1.168	1.2	1.648	0.704	0.56	1.04	1.072	1.824
0.32	0.8	0.24	0.928	1.28	1.056	1.776	1.168	0.352	1.088	1.2	1.792
0.384	0.72	0.48	1.248	1.328	0.976	1.984	1.136	0.544	0.704	0.72	1.776
0.288	0.832	0.512	1.168	1.232	1.04	1.728	1.36	0.416	0.672	0.768	1.984
0.32	0.896	0.48	1.024	1.36	1.168	2	1.216	0.32	0.832	0.912	1.472
0.352	0.944	0.352	0.784	1.344	1.072	1.216	0.864	0.32	1.168	0.944	2.64
0.16	0.752	0.288	1.52	0.992	1.2	1.744	0.784	0.4	0.832	0.544	2.784
0.176	0.768	0.208	1.376	1.152	0.832	2.096	1.2	0.224	1.072	0.656	2.24
0.352	0.576	0.4	0.944	1.248	0.832	1.856	0.672	0.576	0.912	1.152	2.48
0.32	0.704	0.384	1.152	1.328	1.216	1.888	1.104	0.304	0.896	0.672	2.032
0.336	0.672	0.176	1.472	1.072	0.656	2.064	0.496	0.64	0.624	0.704	3.088
0.144	0.736	0.192	1.36	1.056	0.544	2.56	1.616	0.176	0.816	0.48	2.32
0.496	0.592	0.128	1.392	0.768	0.832	2.384	1.072	0.304	0.656	0.912	2.464
0.464	0.88	0.784	1.12	1.424	1.872	1.088	0.576	0.56	1.008	0.608	1.616
0.304	0.624	0.304	1.344	1.12	1.296	2.064	0.96	0.368	0.88	0.768	1.968
0.384	0.976	0.656	1.088	1.232	1.248	1.472	1.504	0.48	0.848	0.8	1.312
0.48	0.56	0.192	1.408	1.216	0.432	2.224	1.12	0.592	0.496	0.896	2.384
0.4	0.56	0.048	1.216	1.024	0.752	2.336	0.704	0.56	0.464	0.944	2.992
0.224	0.832	0.304	1.296	0.96	0.608	2.256	1.488	0.272	1.056	0.784	1.92
0.16	0.768	0.24	1.28	1.152	1.072	2	1.12	0.448	0.944	0.736	2.08
0.32	0.864	0.16	0.928	1.296	1.056	1.872	0.56	0.448	1.136	1.04	2.32
0.24	0.768	0.256	1.28	1.264	1.168	1.92	1.264	0.336	1.008	0.832	1.664
0.112	0.96	0.256	1.456	1.12	0.88	2.016	1.744	0.272	0.976	0.944	1.264
0.176	0.768	0.176	1.184	1.232	0.576	2.144	0.624	0.336	0.88	0.848	3.056
0.48	0.592	0.272	1.376	0.992	0.944	2.192	1.088	0.512	0.832	0.56	2.16
0.336	0.576	0.384	1.584	1.04	0.896	1.952	1.056	0.368	0.912	0.576	2.32
0.528	0.88	0.544	0.848	1.184	1.312	1.184	1.12	0.464	1.44	1.28	1.216
0.56	0.72	0.784	1.056	1.232	1.984	1.04	0.64	0.672	0.928	0.896	1.488
0.272	0.656	0.336	1.552	1.104	1.024	2.08	1.28	0.432	0.928	0.496	1.84
0.384	0.928	0.432	0.976	1.36	0.976	1.632	0.624	0.416	0.8	1.216	2.256
0.368	0.736	0.16	1.408	1.248	0.624	1.952	1.04	0.288	0.896	0.976	2.304
0.288	0.768	0.672	1.552	0.928	1.216	1.712	1.664	0.336	0.928	0.656	1.28
0.368	0.832	0.624	1.296	1.392	1.456	1.76	1.184	0.384	0.848	0.432	1.424
0.288	0.752	0.256	1.328	1.088	1.024	1.536	0.656	0.48	0.688	0.848	3.056
0.384	0.736	0.352	1.28	1.2	1.328	2.016	0.592	0.384	0.752	0.736	2.24
0.528	0.768	0.256	1.04	0.912	0.736	1.824	0.656	0.512	0.88	1.376	2.512
0.352	0.864	0.496	1.184	1.088	1.104	1.616	1.392	0.512	0.976	0.784	1.632
0.368	0.864	0.352	1.2	0.992	0.448	1.984	1.728	0.304	1.072	1.024	1.664
0.368	0.736	0.16	1.008	1.184	0.688	1.824	0.928	0.608	0.784	1.264	2.448
0.272	0.768	0.336	1.264	1.36	0.72	2.288	1.408	0.4	0.96	0.784	1.44
0.512	0.944	0.544	1.04	1.12	1.312	1.328	0.784	0.448	0.992	0.944	2.032
0.336	0.992	0.192	1.056	1.296	1.008	2.096	0.512	0.368	0.88	1.152	2.112
0.16	0.816	0.112	1.424	0.976	0.592	2.256	1.136	0.16	0.992	0.8	2.576
0.256	0.896	0.368	1.072	1.424	1.056	1.36	0.64	0.416	1.088	0.96	2.464
0.384	0.624	0.368	1.408	1.136	1.072	1.808	1.248	0.496	0.656	0.544	2.256
0.32	0.624	0.528	1.328	1.312	1.232	1.76	0.944	0.528	0.832	0.672	1.92
0.08	0.976	0.208	0.88	1.168	0.704	2.048	0.688	0.368	0.832	1.136	2.912
0.272	1.12	0.4	1.376	1.376	1.376	1.728	0.992	0.32	1.04	0.88	1.12
0.352	1.152	0.32	0.832	1.296	0.944	1.6	0.8	0.56	1.28	1.36	1.504
0.336	0.768	0.416	1.264	1.152	1.408	1.488	0.704	0.448	0.816	0.688	2.512
0.544	0.544	0.544	1.152	1.264	1.84	1.328	0.784	0.656	0.8	0.528	2.016
0.288	0.752	0.112	1.344	1.184	1.136	2.304	1.12	0.288	0.784	0.56	2.128
0.32	0.736	0.464	1.328	1.152	0.576	1.984	1.792	0.352	0.816	0.704	1.776
0.32	0.704	0.56	1.344	1.024	1.088	1.744	1.744	0.528	0.944	0.496	1.504
0.352	0.736	0.16	1.328	1.008	0.864	2.112	0.592	0.416	0.8	1.232	2.4
0.4	0.608	0.656	1.408	1.184	1.088	2.08	1.632	0.496	0.608	0.672	1.168
0.352	0.752	0.16	1.216	0.88	0.768	1.872	1.344	0.496	0.8	0.912	2.448
0.32	0.864	0.128	1.616	0.896	0.704	2.432	1.088	0.336	0.64	0.88	2.096
0.432	0.816	0.512	1.232	1.104	1.28	1.728	1.248	0.528	1.024	0.688	1.408
0.256	0.592	0.352	1.648	1.072	0.64	2.384	1.728	0.288	1.024	0.784	1.232
0.368	0.784	0.272	1.088	0.96	1.408	1.808	0.736	0.608	0.8	0.912	2.256
0.416	0.752	0.352	1.04	1.296	0.848	1.344	0.736	0.768	0.976	1.12	2.352
0.304	0.864	0.432	1.312	1.28	0.848	1.696	1.584	0.288	0.832	0.944	1.616
0.4	0.768	0.272	1.52	1.168	0.784	2.128	1.712	0.336	0.832	0.512	1.568
0.352	0.48	0.288	1.28	1.12	1.072	1.872	0.704	0.72	0.736	0.816	2.56
0.224	0.816	0.32	1.296	1.296	1.088	1.776	0.688	0.352	0.928	0.72	2.496
0.528	0.944	0.56	0.832	1.472	1.568	1.28	0.48	0.544	0.96	1.2	1.632
0.272	0.848	0.112	1.744	0.928	0.768	2.176	1.664	0.208	0.928	0.512	1.84
0.352	0.544	0.56	1.04	1.024	1.312	1.936	1.424	0.656	0.8	0.512	1.84
0.56	0.688	0.208	1.472	1.04	1.008	2.144	1.072	0.528	0.56	0.672	2.048
0.208	0.496	0.272	1.584	0.816	0.448	2.816	1.488	0.32	0.736	0.464	2.352
0.352	0.768	0.464	1.024	1.216	1.232	1.808	0.736	0.56	0.848	0.656	2.336
0.304	0.928	0.72	0.864	1.44	1.616	0.864	0.864	0.704	1.2	0.912	1.584
0.464	1.024	0.24	1.088	1.088	1.056	2.224	0.992	0.32	0.832	0.992	1.68
0.416	1.024	0.416	0.96	1.184	1.52	1.728	0.736	0.64	0.832	0.768	1.776
0.384	0.784	0.576	1.6	1.056	1.184	1.728	1.248	0.512	0.752	0.544	1.632
0.432	0.768	0.256	0.768	1.264	0.944	1.696	0.56	0.88	0.992	1.296	2.144
0.272	0.688	0.56	1.552	0.88	1.248	2	1.36	0.368	0.816	0.288	1.968
0.432	0.784	0.464	0.992	1.328	0.8	1.664	1.536	0.56	0.976	0.976	1.488
0.192	0.848	0.304	1.312	1.296	0.896	2.064	1.872	0.288	0.768	0.72	1.44
0.384	0.64	0.304	1.712	1.088	0.592	2.496	2.192	0.336	0.544	0.432	1.28
0.272	0.912	0.16	1.232	1.104	0.8	1.904	1.152	0.368	0.832	0.8	2.464
0.496	0.944	0.08	0.992	1.024	0.8	1.984	0.816	0.64	0.768	1.12	2.336
0.24	0.848	0.304	1.296	0.848	0.752	2.544	1.312	0.288	0.784	0.832	1.952
0.256	0.736	0.224	1.136	0.928	0.624	2.48	1.088	0.176	0.928	1.024	2.4
0.336	0.896	0.528	1.168	1.264	1.584	1.072	0.592	0.752	1.152	0.528	2.128
0.144	0.752	0.256	1.552	1.056	0.48	1.936	1.168	0.208	0.928	0.864	2.656
0.288	0.704	0.656	1.584	0.912	0.976	1.92	1.92	0.448	0.72	0.56	1.312
0.352	0.656	0.384	1.248	1.072	0.8	2.112	1.568	0.288	0.976	0.784	1.76
0.176	0.72	0.368	0.96	1.2	0.96	1.44	0.624	0.448	0.8	1.184	3.12
0.304	0.96	0.24	1.2	1.008	1.088	1.68	0.8	0.56	1.04	0.896	2.224
0.272	0.544	0.24	1.008	0.832	0.704	2.352	1.28	0.224	0.736	1.056	2.752
0.304	0.88	0.432	1.488	1.168	0.976	1.776	1.2	0.208	0.992	0.544	2.032
0.448	0.672	0.416	0.912	1.408	1.184	1.408	0.768	0.56	1.008	0.912	2.304
0.512	0.944	0.288	0.864	1.264	1.28	1.312	0.672	0.592	1.12	1.248	1.904
0.64	0.768	0.304	1.072	0.944	0.896	2	0.592	0.416	0.784	0.864	2.72
0.496	0.848	0.512	1.088	1.168	1.184	1.632	0.688	0.528	0.912	0.992	1.952
0.304	0.944	0.336	0.752	1.216	0.64	1.536	0.848	0.448	0.944	1.152	2.88
0.304	0.768	0.384	1.136	1.216	1.088	1.744	0.816	0.56	0.928	0.848	2.208
0.288	0.768	0.528	1.12	1.328	1.92	1.2	0.992	0.464	0.976	0.512	1.904
0.4	0.656	0.32	1.184	0.976	1.12	2.176	1.152	0.304	0.8	0.48	2.432
0.528	0.672	0.224	1.168	1.04	0.672	2.448	1.776	0.592	0.576	0.848	1.456
0.288	0.8	0.224	1.44	0.928	0.288	2.576	1.6	0.32	0.672	0.928	1.936
0.256	0.656	0.24	1.184	1.072	0.832	2.4	1.504	0.32	1.072	0.736	1.728
0.528	0.848	0.128	0.656	1.216	0.592	1.952	0.64	0.544	1.04	1.472	2.384
0.336	0.992	0.368	1.184	1.28	1.328	1.328	1.168	0.496	1.28	1.104	1.136
0.368	0.448	0.496	1.008	1.248	1.424	1.68	0.64	0.608	0.88	0.72	2.48
0.368	0.592	0.08	1.536	1.152	0.752	2.096	0.768	0.336	0.816	0.608	2.896
0.416	0.752	0.192	1.232	0.912	0.48	2.512	0.976	0.352	0.752	0.88	2.544
0.464	0.656	0.16	1.104	0.96	0.656	2.08	0.56	0.576	0.688	1.088	3.008
0.176	0.688	0.544	1.056	1.264	1.248	1.488	0.688	0.496	1.088	0.912	2.352
0.336	0.816	0.288	0.992	1.2	1.104	1.824	0.688	0.416	0.896	0.944	2.496
0.448	0.976	0.496	0.96	1.088	1.072	1.504	0.624	0.496	0.976	1.008	2.352
0.24	0.752	0.32	1.392	0.784	0.56	2.304	1.76	0.368	0.752	1.088	1.68
0.368	0.64	0.448	1.024	1.008	1.536	1.28	0.752	0.768	1.104	0.96	2.112
0.432	0.736	0.224	1.136	1.04	0.832	1.856	1.168	0.464	0.864	1.344	1.904
0.496	1.056	0.496	1.024	1.264	1.264	1.68	1.104	0.56	0.752	0.736	1.568
0.384	1.12	0.224	0.928	1.44	0.864	1.536	1.2	0.448	0.944	1.232	1.68
0.304	0.864	0.528	1.52	1.232	0.624	2.56	2.064	0.192	0.704	0.608	0.8
0.432	0.688	0.304	0.88	1.232	0.704	1.728	0.8	0.592	0.656	1.28	2.704
0.24	0.592	0.368	1.76	1.088	1.136	1.872	2.4	0.384	0.864	0.384	0.912
0.608	0.784	0.112	1.456	1.056	0.624	2.064	1.296	0.448	0.656	0.832	2.064
0.432	1.056	0.288	0.832	1.088	1.056	1.68	0.672	0.64	0.96	1.232	2.064
0.416	1.12	0.352	1.04	1.104	1.056	1.568	0.656	0.336	0.88	1.072	2.4
0.176	0.72	0.112	1.536	0.992	0.448	2.848	1.392	0.24	0.688	0.736	2.112
0.384	0.88	0.272	0.912	1.312	1.024	1.872	1.168	0.448	0.992	1.12	1.616
0.4	0.656	0.432	0.928	1.12	0.704	2.224	1.376	0.544	0.88	0.624	2.112
0.32	0.88	0.416	1.088	1.136	1.04	1.952	1.104	0.432	1.04	0.992	1.6
0.592	0.56	0.32	1.408	1.072	0.896	2.192	1.136	0.432	0.512	0.912	1.968
0.224	0.8	0.128	1.552	1.088	0.736	2.304	1.584	0.272	0.688	0.448	2.176
0.528	0.56	0.24	1.104	1.168	0.928	1.968	0.88	0.544	0.896	0.816	2.368
0.464	0.624	0.256	1.472	0.832	0.752	2.32	1.136	0.528	0.64	0.704	2.272
0.24	0.992	0.144	1.104	1.376	1.12	1.936	1.024	0.272	1.168	0.864	1.76
0.32	0.848	0.24	1.44	0.912	0.816	2.016	1.296	0.448	0.864	0.752	2.048
0.336	0.8	0.576	1.072	1.136	1.216	1.6	1.536	0.464	0.752	0.64	1.872
0.544	0.816	0.56	0.8	1.152	1.536	1.28	0.624	0.64	1.104	1.216	1.728
0.352	0.672	0.48	1.472	1.088	1.408	1.664	1.392	0.448	0.688	0.4	1.936
0.4	0.864	0.4	1.312	1.152	1.664	1.6	1.248	0.288	1.152	0.64	1.28
0.256	0.992	0.464	0.928	1.2	1.216	1.632	1.264	0.592	1.024	1.008	1.424
0.24	0.544	0.304	1.296	1.088	0.944	2.192	1.312	0.432	0.688	0.72	2.24
0.448	0.928	0.608	0.96	1.248	1.184	1.232	1.392	0.432	1.2	0.72	1.648
0.4	0.608	0.192	1.312	0.88	1.536	1.904	0.656	0.448	0.672	0.56	2.832
0.256	0.688	0.48	1.584	1.04	0.928	1.936	1.136	0.336	0.784	0.688	2.144
0.4	0.656	0.352	0.992	1.248	0.848	2.032	1.12	0.352	0.864	0.752	2.384
0.288	0.736	0.496	1.056	1.088	1.056	1.712	1.456	0.48	1.024	0.848	1.76
0.336	0.656	0.512	1.072	1.344	1.568	1.392	0.688	0.464	0.688	0.672	2.608
0.144	0.752	0.272	1.232	1.12	0.512	1.952	1.136	0.288	0.88	0.848	2.864
0.352	0.656	0.368	1.248	1.056	1.04	2.016	1.248	0.4	0.736	0.416	2.464
0.592	0.8	0.32	0.992	1.168	0.928	1.792	0.656	0.528	0.8	1.216	2.208
0.384	0.64	0.672	0.896	1.44	1.712	1.12	0.896	0.464	1.28	0.496	2
0.304	0.768	0.368	0.928	1.152	0.912	2.064	1.024	0.368	0.72	1.168	2.224
0.304	0.784	0.304	1.248	1.232	0.544	2.352	1.536	0.512	0.864	0.832	1.488
0.464	0.8	0.384	1.12	1.136	0.832	1.76	0.608	0.528	0.656	1.168	2.544
0.256	1.12	0.528	1.088	1.408	1.52	1.36	0.576	0.528	0.992	0.704	1.92
0.32	0.944	0.688	0.672	1.28	1.6	1.2	0.72	0.656	1.024	0.912	1.984
0.208	0.736	0.192	1.616	1.296	0.944	2.192	0.992	0.272	0.752	0.464	2.336
0.4	0.432	0.176	1.76	1.136	0.608	2.336	1.088	0.256	0.64	0.8	2.368
0.464	1.008	0.544	0.832	1.264	1.296	1.184	0.784	0.72	1.008	0.8	2.096
0.368	0.512	0.32	1.424	1.264	1.024	2.368	0.928	0.336	0.736	0.464	2.256
0.352	0.784	0.288	1.2	0.992	0.496	2.192	1.184	0.352	0.704	1.04	2.416
0.432	1.024	0.336	0.96	1.2	0.832	1.488	0.976	0.336	1.2	1.456	1.76
0.336	0.848	0.416	1.376	1.152	1.488	1.696	1.104	0.4	1.04	0.576	1.568
0.272	0.512	0.32	1.68	1.104	0.4	2.416	2.32	0.304	0.608	0.576	1.488
0.24	0.72	0.224	1.936	1.008	0.496	2.656	2.032	0.224	0.544	0.448	1.472
0.128	0.768	0.288	1.664	0.864	0.448	2.336	2.272	0.208	0.896	0.464	1.664
0.176	0.768	0.272	1.504	1.104	0.832	2.272	1.152	0.304	0.784	0.768	2.064
0.192	0.704	0.528	1.328	1.376	1.104	1.696	1.664	0.304	0.848	0.672	1.584
0.288	1.008	0.288	1.2	1.328	0.656	1.984	1.376	0.224	0.912	1.264	1.472
0.704	0.384	0.048	1.36	0.624	0.768	2.272	0.768	0.848	0.416	1.072	2.736
0.368	0.848	0.256	0.88	1.408	1.152	1.84	0.784	0.512	1.168	1.296	1.488
0.496	0.576	0.384	1.072	1.04	0.96	1.936	0.576	0.528	0.736	0.784	2.912
0.368	0.432	0.576	1.296	1.088	1.36	2	1.184	0.512	0.768	0.528	1.888
0.288	0.992	0.384	0.896	1.36	0.96	1.584	0.864	0.496	0.912	0.784	2.48
0.192	0.768	0.24	1.056	0.752	0.496	2.288	1.168	0.4	0.768	1.184	2.688
0.208	0.848	0.304	1.088	0.96	0.816	1.856	1.136	0.32	1.2	1.056	2.208
0.272	0.752	0.288	1.744	1.104	1.008	2.224	0.992	0.416	0.576	0.304	2.32
0.208	0.768	0.176	1.328	0.992	0.48	2.16	0.912	0.288	0.864	0.72	3.104
0.448	0.8	0.368	1.28	1.136	0.832	1.888	1.6	0.416	0.96	0.832	1.44
0.336	0.96	0.224	1.184	1.264	0.672	1.84	1.04	0.32	1.136	1.04	1.984
0.288	0.736	0.416	1.28	0.912	0.88	2.288	1.072	0.48	0.608	0.928	2.112
0.432	0.672	0.288	1.488	1.088	1.04	1.904	0.544	0.48	0.64	0.896	2.528
0.496	0.784	0.352	1.36	1.024	0.752	2.304	1.088	0.416	0.896	0.624	1.904
0.336	0.64	0.288	1.312	1.152	0.8	2.368	1.92	0.512	0.672	0.512	1.488
0.272	0.848	0.352	0.768	1.408	0.592	1.84	0.576	0.368	1.072	1.168	2.736
0.224	0.72	0.24	1.68	0.88	0.64	2.672	1.92	0.128	0.688	0.672	1.536
0.288	1.056	0.448	0.992	1.392	1.264	1.68	0.848	0.496	0.96	0.864	1.712
0.384	0.8	0.272	0.96	1.104	0.288	1.936	0.832	0.384	0.8	1.168	3.072
0.416	0.832	0.128	1.376	1.136	1.136	1.808	0.528	0.576	0.88	0.912	2.272
0.384	1.168	0.464	0.928	1.12	1.088	1.568	1.232	0.48	0.992	0.992	1.584
0.24	1.136	0.304	0.848	1.488	1.52	1.296	0.688	0.512	1.424	1.04	1.504
0.208	0.672	0.336	1.008	0.992	0.496	2.192	1.184	0.336	0.848	1.12	2.608
0.432	0.704	0.448	1.072	1.36	0.976	1.792	1.312	0.368	0.816	0.704	2.016
0.192	0.8	0.16	1.28	1.232	1.584	1.552	0.464	0.272	1.12	0.304	3.04
0.416	0.896	0.368	1.376	1.248	1.008	1.904	1.2	0.384	0.864	0.544	1.792
0.24	0.736	0.368	1.504	0.992	0.944	2.352	1.552	0.432	0.624	0.528	1.728
0.32	0.688	0.144	1.392	1.008	0.688	1.984	0.688	0.368	0.752	0.912	3.056
0.192	0.784	0.352	1.44	1.152	0.688	2.48	2.016	0.16	0.912	0.496	1.328
0.352	0.672	0.464	1.104	0.976	0.848	2.288	1.616	0.272	1.024	0.864	1.52
0.352	0.944	0.112	1.328	0.944	0.608	2.064	0.688	0.496	0.768	1.12	2.576
0.112	0.768	0.128	1.216	0.896	0.784	2.336	0.72	0.272	0.88	0.96	2.928
0.32	0.992	0.432	0.864	1.184	1.264	1.44	0.56	0.464	1.12	1.232	2.128
0.368	0.736	0.16	1.28	0.96	0.736	2.256	1.232	0.272	0.944	0.896	2.16
0.192	0.832	0.256	1.232	1.312	1.056	1.952	0.784	0.32	0.928	0.48	2.656
0.208	0.496	0.336	1.984	0.896	0.368	2.416	1.92	0.24	0.64	0.608	1.888
0.368	0.64	0.4	1.136	1.072	1.136	2.192	1.04	0.656	0.672	0.88	1.808
0.336	0.816	0.48	1.312	1.248	1.056	1.488	1.168	0.368	0.992	0.592	2.144
0.464	0.64	0.432	1.456	1.104	0.96	1.696	1.376	0.384	0.848	0.736	1.904
0.336	0.72	0.4	1.776	0.928	0.96	2.496	1.488	0.304	0.64	0.448	1.504
0.432	0.816	0.304	0.96	1.2	1.072	1.696	0.848	0.528	0.928	1.024	2.192
0.16	0.672	0.144	1.2	0.928	0.928	2.128	0.48	0.128	0.832	1.04	3.36
0.336	0.704	0.448	1.168	0.992	0.944	2.048	1.52	0.32	1.04	0.944	1.536
0.176	0.688	0.384	1.056	1.296	0.784	1.632	0.896	0.48	1.04	0.944	2.624
0.256	0.88	0.256	1.28	1.024	0.304	2.224	1.664	0.256	0.832	0.96	2.064
0.24	0.8	0.32	1.36	0.896	0.48	2.896	2.128	0.272	0.688	0.768	1.152
0.448	0.848	0.352	1.136	1.104	1.552	1.376	0.784	0.56	0.96	0.8	2.08
0.48	0.864	0.496	0.96	1.456	1.296	1.312	0.784	0.4	0.816	1.152	1.984
0.192	0.736	0.496	1.376	1.216	1.104	2.064	1.088	0.272	1.008	0.592	1.856
0.576	1.12	0.304	0.864	1.184	1.28	1.344	0.688	0.56	1.136	1.344	1.6
0.208	0.688	0.16	1.584	0.88	0.8	2.192	1.104	0.368	0.864	0.464	2.688
0.288	0.8	0.272	1.152	1.12	0.384	1.968	0.736	0.304	0.912	1.408	2.656
0.368	1.008	0.72	1.184	1.248	1.664	1.52	1.28	0.384	0.784	0.448	1.392
0.128	0.736	0.176	1.216	0.928	1.104	2.24	0.912	0.24	0.832	0.752	2.736
0.144	0.736	0.192	1.36	1.088	1.056	2.064	0.8	0.464	0.8	0.56	2.736
0.4	0.72	0.576	1.024	1.184	1.008	1.344	1.04	0.656	1.008	0.88	2.16
0.224	0.624	0.16	1.328	1.408	0.384	2.352	1.088	0.304	0.656	1.072	2.4
0.288	1.104	0.4	1.056	1.216	0.624	1.872	1.152	0.48	0.928	0.96	1.92
0.288	0.624	0.224	1.376	1.136	0.496	2.48	1.664	0.288	0.832	0.56	2.032
0.56	0.912	0.224	0.96	1.296	0.976	1.44	0.56	0.72	1.184	1.248	1.92
0.272	0.864	0.192	1.248	1.328	0.8	2.016	1.04	0.496	0.64	0.864	2.24
0.4	0.832	0.192	1.216	1.088	1.008	1.984	0.944	0.4	1.12	1.04	1.776
0.352	0.912	0.72	0.96	1.232	1.776	1.008	1.184	0.752	1.024	0.672	1.408
0.288	0.88	0.848	1.504	1.232	1.312	1.712	1.904	0.288	0.752	0.336	0.944
0.24	0.848	0.256	1.376	0.928	1.008	1.984	1.072	0.272	1.072	0.688	2.256
0.272	1.04	0.624	1.2	1.392	1.456	1.264	0.784	0.496	0.912	0.576	1.984
0.304	0.784	0.224	1.328	1.12	0.672	1.984	1.056	0.24	0.88	1.056	2.352
0.288	0.8	0.416	1.232	0.992	1.12	1.728	1.024	0.448	0.944	1.008	2
0.48	0.64	0.272	1.184	0.768	1.088	2.288	1.2	0.416	0.784	0.64	2.24
0.576	0.672	0.448	1.168	1.088	1.344	1.792	0.592	0.528	0.912	0.832	2.048
0.384	0.992	0.432	1.232	1.152	1.232	1.744	0.848	0.416	1.024	0.8	1.744
0.176	0.656	0.144	1.424	0.832	0.688	2.64	1.664	0.416	0.768	0.96	1.632
0.384	1.088	0.448	1.04	1.136	0.976	1.584	0.656	0.56	0.768	1.296	2.064
0.24	1.184	0.336	0.768	1.392	1.088	1.76	0.544	0.432	1.088	0.528	2.64
0.384	0.848	0.352	1.296	1.056	0.912	2.032	1.216	0.448	0.976	0.832	1.648
0.224	0.832	0.816	1.424	1.424	1.776	1.6	1.552	0.448	0.8	0.192	0.912
0.304	0.864	0.608	1.248	1.216	0.896	1.792	1.056	0.464	0.928	1.104	1.52
0.512	1.216	0.448	0.576	1.456	1.472	1.12	0.72	0.32	1.36	1.568	1.232
0.464	0.928	0.24	1.104	1.2	1.248	1.984	0.752	0.432	0.8	0.768	2.08
0.288	0.848	0.352	1.216	1.168	1.072	1.92	0.608	0.432	0.96	0.848	2.288
0.32	0.992	0.256	0.992	1.264	0.816	1.504	0.592	0.416	1.184	1.104	2.56
0.304	0.704	0.32	1.28	1.104	0.464	2.56	2.224	0.272	0.768	0.624	1.376
0.352	0.704	0.24	1.456	1.184	1.248	1.968	0.64	0.208	0.864	0.4	2.736
0.528	0.896	0.16	1.136	1.056	1.296	1.984	0.736	0.608	0.848	0.608	2.144
0.304	0.896	0.464	1.072	1.472	1.28	1.664	1.12	0.336	1.152	0.816	1.424
0.4	0.816	0.256	0.992	1.04	0.848	2.08	0.864	0.384	0.896	1.008	2.416
0.224	0.608	0.192	1.44	0.944	0.416	2.672	1.648	0.368	0.464	0.912	2.112
0.304	0.672	0.16	1.52	1.136	0.576	2.512	1.536	0.224	0.656	0.72	1.984
0.336	0.624	0.192	1.376	0.864	0.672	2.256	1.328	0.48	0.704	0.576	2.592
0.336	0.912	0.416	0.96	1.248	1.008	1.456	0.72	0.48	1.024	0.96	2.48
0.208	0.672	0.096	1.152	1.04	0.768	1.872	0.56	0.416	0.736	0.976	3.504
0.224	0.864	0.304	1.264	1.328	1.232	1.68	1.024	0.368	0.832	0.496	2.384
0.368	0.864	0.256	1.056	1.056	0.88	1.904	0.688	0.448	1.04	1.072	2.368
0.464	1.12	0.432	0.576	1.472	1.2	1.024	0.848	0.464	1.232	1.424	1.744
0.48	0.624	0.272	1.488	0.944	0.768	2.192	1.856	0.464	0.608	0.448	1.856
0.352	0.72	0.416	1.056	1.232	0.96	1.776	1.136	0.48	1.136	0.976	1.76
0.24	0.688	0.176	1.472	0.928	0.64	2.128	1.008	0.304	0.832	0.96	2.624
0.416	0.608	0.112	0.944	0.96	0.624	1.952	0.864	0.608	0.672	1.168	3.072
0.448	0.784	0.176	1.072	1.232	1.136	2	0.528	0.56	0.768	1.344	1.952
0.64	0.64	0.144	1.04	1.024	0.512	2.048	1.36	0.4	0.752	1.056	2.384
0.24	0.736	0.48	1.264	1.296	1.216	1.6	1.488	0.416	0.912	0.56	1.792
0.528	0.784	0.368	1.28	1.072	0.848	1.856	1.184	0.608	0.832	0.816	1.824
0.256	0.832	0.592	1.136	1.28	1.12	1.952	1.312	0.32	0.848	0.512	1.84
0.272	0.64	0.368	1.2	1.264	0.72	2.016	1.072	0.4	0.816	0.896	2.336
0.56	0.976	0.432	0.864	1.168	0.928	1.504	0.704	0.608	0.768	1.248	2.24
0.416	0.752	0.672	0.928	1.424	1.776	0.992	0.848	0.544	1.024	0.832	1.792
0.256	1.2	0.272	1.008	1.552	1.024	1.696	0.4	0.336	1.088	1.136	2.032
0.16	0.848	0.272	1.248	1.152	0.752	1.632	0.672	0.448	1.056	0.912	2.848
0.416	0.912	0.672	1.04	0.928	1.392	1.632	0.768	0.464	1.008	0.608	2.16
0.304	0.768	0.272	1.2	1.28	0.592	2.032	0.992	0.352	0.864	0.672	2.672
0.528	0.976	0.352	0.832	1.248	1.296	1.712	0.64	0.528	0.928	1.04	1.92
0.304	0.72	0.208	1.312	1.056	0.656	2.24	1.216	0.416	0.688	0.928	2.256
0.224	0.608	0.4	1.424	1.152	0.928	2.288	1.248	0.416	0.768	0.464	2.08
0.448	1.216	0.208	0.928	1.072	1.152	1.92	1.2	0.416	1.04	0.8	1.6
0.448	0.912	0.128	0.992	1.088	0.688	2.128	0.688	0.464	0.832	0.976	2.656
0.384	0.912	0.448	0.96	1.216	0.752	1.744	1.36	0.672	0.848	0.864	1.84
0.336	0.72	0.288	1.088	1.136	0.784	1.888	1.104	0.48	0.976	0.832	2.368
0.384	0.96	0.496	0.912	1.232	1.44	1.648	1.216	0.448	0.912	0.72	1.632
0.4	0.592	0.304	1.424	1.28	1.28	1.984	1.024	0.384	0.976	0.752	1.6
0.464	0.464	0.176	1.184	1.12	0.576	2.112	0.72	0.512	0.576	1.2	2.896
0.304	0.944	0.256	1.104	1.072	0.544	2.016	1.152	0.384	0.816	1.168	2.24
0.272	0.544	0.096	1.696	0.88	0.688	2.544	1.376	0.448	0.592	0.608	2.256
0.256	0.592	0.208	1.536	0.832	0.704	2.112	1.36	0.496	0.688	0.816	2.4
0.48	0.816	0.32	0.8	1.152	0.912	1.712	0.528	0.416	1.088	1.584	2.192
0.304	1.024	0.496	1.152	1.104	1.04	1.68	0.624	0.448	0.96	0.912	2.256
0.304	0.896	0.48	0.816	1.12	0.848	1.648	0.752	0.576	0.992	0.864	2.704
0.32	0.64	0.416	1.376	1.088	1.056	1.808	0.64	0.32	1.024	0.832	2.48
0.512	0.656	0.32	1.104	0.992	0.848	1.728	0.608	0.528	0.592	1.008	3.104
0.32	0.832	0.336	0.768	1.376	1.008	1.808	0.624	0.496	0.992	1.056	2.384
0.416	0.752	0.432	1.072	1.456	1.52	1.28	0.512	0.704	0.992	0.976	1.888
0.304	0.72	0.544	1.072	1.424	0.976	1.696	1.12	0.336	0.96	0.96	1.888
0.24	0.656	0.368	1.248	1.152	1.12	1.904	1.376	0.336	1.136	0.736	1.728
0.208	0.56	0.128	1.488	0.88	0.688	2.208	1.184	0.224	0.912	0.784	2.736
0.24	1.184	0.56	0.8	1.344	1.376	1.392	1.104	0.576	1.2	0.976	1.248
0.24	0.576	0.432	1.52	1.008	0.8	2.464	2.464	0.288	0.72	0.352	1.136
0.304	0.832	0.144	1.904	0.944	0.736	2.304	1.584	0.208	0.656	0.736	1.648
0.368	0.8	0.24	1.168	1.056	0.976	2.384	1.12	0.352	0.8	1.024	1.712
0.32	0.432	0.032	1.52	0.8	0.592	2.32	0.56	0.576	0.704	1.2	2.944
0.448	0.816	0.352	1.152	1.136	1.248	1.808	0.496	0.56	0.784	0.832	2.368
0.32	0.8	0.128	1.072	1.328	1.088	1.84	0.512	0.32	0.896	1.056	2.64
0.224	0.864	0.688	1.376	1.2	1.472	1.52	1.12	0.336	1.136	0.576	1.488
