# Supplementary material for: Diversity of spatiotemporal coding reveals specialized visual processing streams in the mouse cortex
Source: Nat Commun. 2022 Jun 6;13:3249. doi: 10.1038/s41467-022-29656-z (PMC9170684; doi:10.1038/s41467-022-29656-z)
Supplement: Supplementary file 7 — Source Data [file 41467_2022_29656_MOESM7_ESM.zip › source data/FigureS13A_PORP.txt]

resp1	resp2	resp3	resp4	resp5	resp6	resp7	resp8	resp9	resp10	resp11	resp12	resp13	resp14	resp15	resp16	resp17	resp18	resp19	resp20	resp21	resp22	resp23	resp24	resp25	resp26	resp27	resp28	resp29	resp30	resp31	resp32	resp33	resp34	resp35	resp36	resp37	resp38	resp39	resp40	resp41	resp42	resp43	resp44	resp45	resp46	resp47	resp48	resp49	resp50
0.0264080173264402	0.238142941507384	0.799697579626026	1	0.465650816630614	0.0807433731041149	0.010537679780549	0.0723168600835229	0.184807791031118	0.175868128177982	0.0623218242135515	0.00822392845144865	0.000151029076997271	0.000788765268701816	0.00153398509866323	0.00111091454488739	0.000299589311891487	3.00855620002667e-05	7.77467976609991e-08	3.09002766463882e-07	4.57328615011969e-07	2.5204642096652e-07	5.17271849500793e-08	3.95315009524477e-09	1.43750982493331e-12	4.34793783724284e-12	4.89713392960354e-12	2.05393543352661e-12	3.2078772636825e-13	1.86567009459212e-14	2.637294619546e-06	0.00138221810963967	0.0813759947110887	0.538167966201929	0.39979851620154	0.0333630936182863	3.49804330157019e-11	1.9493636906577e-07	0.000122028806974504	0.00858091618085997	0.0677808101914045	0.0601425244163748	6.59543591133878e-19	3.90805761046288e-14	2.60123872864841e-10	1.94491787199927e-07	1.63351875211822e-05	0.000154116374226081	1.76772058345095e-29	1.11373234558516e-23
0.569660776390391	0.86959871809341	1	0.866282722148048	0.565324543318615	0.277916623933777	0.377991826526092	0.498816519574354	0.495881346964236	0.371358391159754	0.209501529604088	0.0890347389489772	0.0617954501805507	0.0704970318513096	0.0605847753698083	0.0392224203283568	0.019128588540283	0.00702759595884542	0.00248897308054233	0.00245465231076823	0.00182360764139447	0.00102055523465774	0.000430203031966528	0.000136553273044839	2.45842060122983e-05	2.09421838306026e-05	1.34079733997175e-05	6.42620984249845e-06	2.26727197896532e-06	5.37024342589233e-07	0.209847701569981	0.333027978087501	0.448882969949432	0.513879706685352	0.499649829929022	0.412615897496613	0.148299645313545	0.200805794720251	0.230934207550072	0.225567336859673	0.187128557477564	0.131849902965502	0.0181958458697268	0.0210217221308599	0.0206271802435746	0.0171904379717315	0.0121677209734947	0.00731485861512843	0.000387504036532762	0.000381970309779828
1.71305562783387e-05	0.0036819442955478	0.137367465487765	0.88959325370669	1	0.195123439621738	3.84401524501233e-08	2.3835359255382e-05	0.00256542443391276	0.0479289235588756	0.155430787544248	0.0874938130078499	8.32193175973828e-13	1.488646580135e-09	4.62231971920668e-07	2.49131867314131e-05	0.000233077047753838	0.000378504160542329	1.73815543880346e-19	8.96988591481323e-16	8.03500497698473e-13	1.24935628131583e-10	3.37199857927423e-09	1.57975371432108e-08	0	5.21408943341536e-24	1.34752775992683e-20	6.04461632179861e-18	4.70652826203616e-16	6.36111908712082e-15	0.0506868338990818	0.186636810188003	0.394422910878821	0.478398331248564	0.333027325657441	0.133055482797976	0.140388132160981	0.268705047669264	0.295177972474744	0.186103592801243	0.0673423489964677	0.0139857079933969	0.0172643251146532	0.0171766443997812	0.00980820953498162	0.00321442899775759	0.000604617385370917	6.52709773989215e-05	9.42655041001386e-05	4.87511430774905e-05
4.11756610725565e-05	0.0118956717224242	0.33912156560942	0.953981370846845	0.264814905870806	0.00725375708153376	1.77555373452551e-08	3.67363907848755e-05	0.00750027521923527	0.151104000048221	0.300395048688299	0.0589288039479777	1.55663761738275e-13	2.30655844380081e-09	3.37255819870186e-06	0.000486600431783423	0.00692793133636965	0.00973313409986035	2.77460830871906e-20	2.94437351036881e-15	3.08320333640616e-11	3.18588048940214e-08	3.24843993461085e-06	3.26842293237204e-05	0	7.64154597784482e-23	5.73066924605364e-18	4.24079161087388e-14	3.09675301097597e-11	2.23143506090267e-09	6.92876189271585e-06	0.00118392447764372	0.0475814326662019	0.44977589992092	1	0.522936518110988	1.67749948857421e-08	8.84306466912804e-06	0.00109644880268127	0.0319756267904213	0.219328428592117	0.353847343804695	2.19688830418848e-12	3.57289639762119e-09	1.36671519160023e-06	0.000122964789994469	0.00260212811478313	0.0129515495017402	1.55629663350764e-17	7.80866634658358e-14
0.0189845237651131	0.0835061407439931	0.260338138630995	0.575251624748507	0.900904152785667	1	0.000340253277642787	0.00250482532094254	0.0130693277296862	0.0483314393070279	0.126679658781394	0.235334022156914	2.75271315179553e-07	3.39150535158479e-06	2.96158861479204e-05	0.000183297960750243	0.000804065097902415	0.00249991628208831	1.00525357974699e-11	2.07282958514504e-10	3.02936947674654e-09	3.13791783909492e-08	2.303729944189e-07	1.19873239731908e-06	1.65709087634273e-17	5.7186131764267e-16	1.39873611610578e-14	2.42483132110151e-13	2.97939410233186e-12	2.59462770261622e-11	0.0181400792730549	0.106888116700997	0.375425552800366	0.785999721074359	0.980900857420264	0.729679248817025	6.50594142307174e-05	0.000832998375406831	0.00635744072016165	0.0289217550392592	0.0784279975821846	0.126771540954168	1.3342510328665e-09	3.71206279595483e-08	6.15598057080763e-07	6.0853186677684e-06	3.58569685418032e-05	0.000125941242584354	1.5646650329957e-16	9.45894946617557e-15
0.000138632363246721	0.012922129708762	0.249677392709263	1	0.830226199949058	0.142879040201759	5.51882599985524e-08	2.61167283162439e-05	0.00256192549693321	0.0520942602873022	0.219578043164079	0.19185079369873	2.05830104747908e-13	4.94519663322306e-10	2.46282690736611e-07	2.54249360786177e-05	0.000544078425097459	0.00241345271689131	7.19202530490253e-21	8.77260301951684e-17	2.21810143139808e-13	1.16254556110748e-10	1.2630316031604e-08	2.84442251562829e-07	0	1.45796297240795e-25	1.87158274374751e-21	4.98012465166997e-18	2.74692656051052e-15	3.14072230715771e-13	0.0152995586545657	0.0889528678233524	0.274450183707407	0.449355040628703	0.390425549291923	0.180015276777994	0.00692250364774947	0.0406763227983329	0.126836046733325	0.209877667924769	0.184294461024619	0.0858777892417108	0.000687318692019701	0.00408163426755371	0.0128627118354738	0.0215106489794021	0.0190896078405588	0.00899006890611247	1.49748950717871e-05	8.9874639433385e-05
0.00868979923609589	0.0969412178894881	0.434313166448023	0.781435819571104	0.564650125506238	0.163855618887229	0.000872065932506665	0.0158561784695898	0.115782660576481	0.339534820952398	0.399871921932381	0.189126896262073	1.90151797523355e-05	0.000563508038036453	0.00670649477714437	0.0320543416360279	0.0615281599321301	0.0474304001212454	9.00871993112417e-08	4.3512420355866e-06	8.44032544236044e-05	0.000657507844879781	0.00205701983995539	0.00258447191638191	9.27336324791494e-11	7.30025286691989e-09	2.30799216606796e-07	2.93039761698751e-06	1.4942200851318e-05	3.05983763820694e-05	1.92764146627327e-08	0.000392520280888701	0.146392900056682	1	0.12511289059544	0.000286699006901325	7.66716758067051e-17	2.49876554032328e-10	1.49155108681415e-05	0.0163069533973456	0.326534895638891	0.119759077382562	6.64399848187617e-29	3.46557090129072e-20	3.31086996919484e-13	5.79337356427436e-08	0.000185670545894359	0.0108987469139638	1.25432467725237e-44	1.04715251917663e-33
9.8352500224103e-14	7.08526249904285e-08	0.000934864261247804	0.225924454621924	1	0.0810697492637142	3.92977942340975e-08	0.000313823210051296	0.0459011978249624	0.122966001083489	0.00603348382875602	5.42217248344358e-06	1.81162211485285e-06	0.000160372849390165	0.000260025625543857	7.72188850346686e-06	4.20003563964989e-09	4.18412352217255e-14	9.63571003372857e-09	9.45569162162515e-09	1.69951479748674e-10	5.59472407916708e-14	3.37329612769482e-19	3.72522350968531e-26	5.91311738686598e-15	6.43239083223855e-17	1.28159386651145e-20	4.67681820629409e-26	3.12588235452181e-33	0	0.0983129269354798	0.13072509040499	0.145189782348039	0.134692041666303	0.104370219370233	0.0675522836186808	0.0989314724635535	0.128740282906173	0.139933991998964	0.127045932952504	0.0963445357354305	0.0610270234776467	0.0854665705756307	0.108844860028669	0.115783947195432	0.102876825661128	0.0763511421374701	0.0473306315278603	0.0633863932116235	0.0790022297633855
0.690544230974488	0.90113519686487	1	0.943673246543752	0.75727719998708	0.51677288179384	0.0877173926469972	0.14597106343497	0.206566278630489	0.24857856404413	0.254377983284569	0.221363983055487	0.000509502466777514	0.00108120975697255	0.00195112555237627	0.00299413978812355	0.00390724391969514	0.00433591311653308	1.35321861082121e-07	3.66199340908274e-07	8.42706855603345e-07	1.64909776635426e-06	2.74427503071206e-06	3.88347366168783e-06	0	4.02797915260864e-12	1.49996761227099e-11	3.98890016173336e-11	8.64921656550415e-11	1.57404027734586e-10	0.0445964136789372	0.116770941047378	0.212183253623821	0.267564757040689	0.234146781439278	0.142196515992549	0.0231701992761231	0.0718111342148917	0.154452621198103	0.230536799452183	0.238795817382359	0.171654285879947	0.00935245483388281	0.0343095331937891	0.0873464941902416	0.154318369991289	0.189204410485269	0.16098535293082	0.00293283403065116	0.0127351436806535
0.000124762239321035	0.0113378031635332	0.226900006616782	1	0.970566702481634	0.207448678134975	0.000173472208039623	0.00992162076848484	0.124966958200045	0.346631215757766	0.211738600470979	0.0284834310437882	1.85763087519067e-05	0.000668681686816578	0.005300770398512	0.00925376455256095	0.00355760553474767	0.000301201420705689	1.53189536773111e-07	3.47086270582139e-06	1.7316715009078e-05	1.90261964161756e-05	4.60359599421766e-06	2.45288754452313e-07	8.19261730598199e-11	1.37214365663635e-09	4.34149668387533e-09	2.99740677901289e-09	4.43412809916472e-10	0	0.29927221456639	0.304229359172979	0.296220953157361	0.276255131937329	0.246765738543884	0.21112482130202	0.222621749931156	0.22726164156156	0.222210518945808	0.208105239662316	0.186672929706666	0.160383467646268	0.0923177506384544	0.0946384422435037	0.0929244243205174	0.0873920853263849	0.078721661697859	0.0679197893505308	0.0213412209922584	0.0219697671432314
0.375974326954557	0.537995704117953	0.709696464865132	0.863059119661833	0.967571206237792	1	0.305452121386563	0.445957169233498	0.600227360787203	0.74475288677174	0.851888830299006	0.898314136337107	0.0989933480745782	0.147467717583162	0.202513883180691	0.256379508251935	0.299215659618317	0.321927965781014	0.0127890412862155	0.0194441290992599	0.0272487590254069	0.0352001101782026	0.0419175159218019	0.046015973936382	0.000647469023131568	0.00101114996049541	0.00145105618651249	0.00191644003782655	0.0023311337142316	0.00261248869137654	0.0521091392519548	0.0733871169246017	0.0924081302085027	0.104037881735106	0.104728841758151	0.0942615783195051	0.0477002112958138	0.078609420370563	0.115825845449078	0.152589627335478	0.179737352742228	0.189298688629267	0.0115992721637859	0.0223771613170517	0.0385879406589732	0.0594899887838104	0.0819994399575007	0.101056629715854	0.000738439497648323	0.00168229286497896
0.0330304272064355	0.123141894389849	0.334395343056278	0.661420082728973	0.952921890141272	1	0.0524521837974922	0.148721659489188	0.307147957395054	0.462044503428917	0.50627065434019	0.404058707988671	0.0164514797089683	0.0354760010489813	0.0557220513632443	0.0637503090873087	0.0531251608023631	0.032246380964366	0.00101914830686755	0.00167142354598983	0.001996632228479	0.00173728953910453	0.00110105445222632	0.000508285007279271	1.24672039488025e-05	1.55509028995132e-05	1.41279256093537e-05	9.34821618157778e-06	4.50451943433917e-06	1.57972172772854e-06	0.00237544162803662	0.026067811719423	0.146946949511211	0.425512913960259	0.632937917491317	0.483621593727279	0.000634484362589457	0.00868998018308341	0.0611380013529676	0.220952941829479	0.410189491985941	0.391169939911216	4.18159409540695e-05	0.000714827193478876	0.00627669811516334	0.0283110709024017	0.0655960114916034	0.078071900433626	6.77393071020193e-07	1.45068901107544e-05
0.260571282032704	0.548071038010004	0.858079334315089	1	0.867470806651348	0.560133737559566	0.13022411742014	0.274902798453797	0.431960979959277	0.505232033362343	0.439864528220714	0.285054628786139	0.0166113435177466	0.0351981788093669	0.0555107063710919	0.0651630110644401	0.0569375687480887	0.0370310056754909	0.000536729411925615	0.00114632288357336	0.00181695441249742	0.00214140740606066	0.00187735663841978	0.00122391455601683	0	5.10398287297437e-06	1.07562281004843e-05	1.35391718368327e-05	1.13768073637647e-05	5.90122078372062e-06	0.149729479062113	0.275693785613003	0.377385027632824	0.384045441432837	0.290550023773866	0.163417175650136	0.0658339141336807	0.156073034862449	0.275065679423084	0.360398754216791	0.351051157503918	0.254212932766991	0.0203962036389891	0.0622618666395477	0.141283076033467	0.238335262392673	0.298899074770528	0.278676779399965	0.00445019202344711	0.0175009564754489
4.41306084403011e-06	0.00264246057348421	0.161099877846017	1	0.632008447048351	0.0406690342611903	1.94501901188349e-05	0.00456852347561756	0.109256168200233	0.266032173731177	0.0659538959961296	0.00166481063311377	3.46589116346032e-06	0.000319337808170714	0.00299573817271578	0.00286137949493563	0.000278269214310859	2.75532578806576e-06	2.49696885473991e-08	9.02468295750059e-07	3.32100000509294e-06	1.24429653764149e-06	4.74675703830818e-08	1.84369130130551e-10	7.27308137769189e-12	1.03114728066985e-10	1.4884732453156e-10	2.18765812275294e-11	3.27367521136185e-13	4.98488670394106e-16	0.0258956265225054	0.207766550928576	0.0576623788663341	0.000553575929532315	1.83835575202279e-07	2.11178439334697e-12	0.000299420019548547	0.0267051071302392	0.0823901952997966	0.00879274458459685	3.24594458217725e-05	4.14500884466362e-09	1.01454076240316e-07	0.00010058825493008	0.00344979083724943	0.00409266288061077	0.000167952664613665	2.38416079367008e-07	1.00737761468068e-12	1.11028501411595e-08
0.782398453178327	0.952224768112179	1	0.906169754053671	0.708546179265295	0.478052721183587	0.119373842568325	0.181257969387589	0.237483851037231	0.268485039656759	0.261911842394619	0.220464778228259	0.00095359352328956	0.00180645719600789	0.00295284801443257	0.00416489012415406	0.00506891535453705	0.00532323409795536	3.98832315658684e-07	9.42608103213158e-07	1.92229941434526e-06	3.38267235611448e-06	5.13627030160604e-06	6.72953170177112e-06	8.73353998667576e-12	2.57517999425145e-11	6.55200018824155e-11	1.43843170921644e-10	2.72491921252939e-10	4.45417267822503e-10	0.189249995841877	0.381301576966425	0.564789316842731	0.615020361677431	0.492354219836854	0.289768373978648	0.00503002528003084	0.0160777461234681	0.0377802923843088	0.0652665432875546	0.082889793560968	0.0773921039540967	1.22544398600407e-06	6.21399271529876e-06	2.31650458377347e-05	6.34864052698027e-05	0.000127912639120273	0.000189466019439021	2.7365649545648e-12	2.20143222662287e-11
0.0468423107476972	0.139027550075404	0.322961437926884	0.587202250961982	0.835626097234002	0.93072958597417	0.189694365468786	0.415106908424586	0.710972385210481	0.953087438375534	1	0.821210504184141	0.241633082094816	0.389856603445979	0.492312244574693	0.48659049549934	0.376421002758112	0.22791416326023	0.0968153451138263	0.115169019762005	0.107229525550623	0.0781412474063745	0.0445690663666254	0.0198963757717866	0.0122016297877326	0.0107016880541532	0.00734638986647816	0.00394714333693089	0.00165988905833128	0.00054633932135703	0.00609109426168389	0.0300150156644073	0.106469638267476	0.271867274856685	0.499726109255686	0.66122779155959	0.0290483980022359	0.0874241400923928	0.189401975019782	0.295380341873293	0.331606187565185	0.267983227801202	0.00460766663225138	0.0084694686311791	0.0112066350276606	0.0106742714716814	0.00731888983553497	0.00361240244025697	2.43092459387348e-05	2.7290568166953e-05
0.564400134843763	0.856173135437607	1	0.899295290630604	0.622685214887861	0.331969896887498	0.112967628908922	0.224306829674356	0.342921640792637	0.403655806011153	0.365840202937208	0.255291038417547	0.00279695755645712	0.00726923408387138	0.014546386932085	0.022412250612833	0.0265876343006908	0.02428498415642	8.56287514195097e-06	2.91374985339597e-05	7.63242493775791e-05	0.000153927473929477	0.000239016349502179	0.000285759513036917	0	1.120508864678e-08	4.62966058075168e-08	1.27531494523354e-07	2.62553363100082e-07	4.12702540120489e-07	0.0691833545600637	0.0928073124919231	0.119616434730531	0.148124735686626	0.176235096601711	0.201458358760433	0.106648171733617	0.139053607630323	0.174196403548327	0.209664153900361	0.242458417104295	0.269388110103383	0.151303867749187	0.191746366311748	0.233470671936417	0.273127608481745	0.306991922895952	0.331525069384783	0.197556563665026	0.243341871137831
0.000744032629120042	0.0322990764136878	0.35644520488943	1	0.713200721456428	0.129308804988052	7.3572863146564e-06	0.00091995164868591	0.0292426615187523	0.236305235160405	0.485438636832819	0.253512796766545	3.30836597274086e-09	1.19154407834977e-06	0.000109096603647693	0.00253931687562012	0.0150254372039835	0.0226017406512833	6.76518451132056e-14	7.0181950789994e-11	1.85086940322799e-08	1.24088252070311e-06	2.11490132106312e-05	9.16334631631974e-05	6.29043353589213e-20	1.87979703181808e-16	1.42794189013365e-13	2.757494454454e-11	1.35370275159842e-09	1.68941570135397e-08	0.00692197825881837	0.0811329735858278	0.399351619012253	0.825475900578162	0.716546272905041	0.261201085442274	2.96935873258876e-05	0.000912173125129792	0.0117674610705708	0.06374984910066	0.145032871395716	0.13856215300675	1.45116147607606e-09	1.16836297648831e-07	3.95030588306898e-06	5.60885945841568e-05	0.000334433122541641	0.000837403752978545	8.07959226211044e-16	1.70490009386953e-13
0.505445069759282	0.860441530223058	1	0.793432293665107	0.429784731186342	0.158936384256081	0.0150555817370762	0.0454357901580547	0.0936116426308475	0.131671833681185	0.126440771785579	0.0828920020895392	3.47987446561697e-06	1.86173244013398e-05	6.7998947706644e-05	0.000169558027025328	0.00028864613972928	0.000335462817149721	6.24125702031845e-12	5.91941660952704e-11	3.83280723692122e-10	1.69428429524028e-09	5.11312993755301e-09	1.05346135890916e-08	0	1.37357696871067e-18	1.66770070276625e-17	1.31283283399049e-16	7.02743259336424e-16	2.56696883132665e-15	0.0628125713819029	0.0672599900223823	0.0691982657714601	0.0684008987654059	0.0649615819034844	0.059276091775441	0.0670065982586717	0.0743993391904975	0.0793686095080202	0.0813498303044827	0.0801111040215291	0.0757978641781476	0.0649802489508327	0.0748124987052587	0.0827551700744453	0.0879517118619261	0.0898093687976326	0.088110400898105	0.0572846116987896	0.0683867625650777
1.5208294100837e-11	1.63439700654149e-06	0.00493669723583712	0.419099658541346	1	0.0670632462658181	4.82980082139919e-07	0.00109278341653895	0.069492966253913	0.124207975310775	0.00623964662256579	8.80992853506167e-06	4.32817054084015e-06	0.000206175500944678	0.000276039753694393	1.03874293528083e-05	1.09861725038507e-08	3.26577773610867e-13	1.09447522089962e-08	1.09765648148544e-08	3.09406075971319e-10	2.45128105493011e-13	5.45832333728175e-18	3.41607413858506e-24	7.80969237662612e-15	1.64900608789537e-16	9.78616355269955e-20	1.63231720968455e-24	7.65241514534591e-31	0	0.00703334705873155	0.0340627284519924	0.116184584448185	0.279106067695212	0.472217132289965	0.56268571951764	9.2522592652198e-05	0.000746166070319437	0.00423813603197052	0.0169537580074261	0.0477648875831746	0.0947770599385701	3.45309254732771e-08	4.63731118152671e-07	4.38607399009629e-06	2.92171170198816e-05	0.000137072539440597	0.000452913483210527	3.65631261265195e-13	8.17657944506586e-12
0.00575866679175639	0.107635939644399	0.60050503919509	1	0.49705830897074	0.0737460341363445	0.00100014897430174	0.0235527367149986	0.165554903985347	0.347349530446139	0.217528105079291	0.0406619340148756	2.02138770511844e-05	0.000599746732481556	0.00531141081622057	0.0140402836977576	0.0110781149247131	0.00260903461952515	4.752899915417e-08	1.77718931690856e-06	1.98298717785173e-05	6.60430949028821e-05	6.56536267885919e-05	1.94811153504553e-05	0	5.99829578350675e-10	8.60233815493351e-09	3.61380925721699e-08	4.52657141234093e-08	1.69144099696218e-08	0.073793896388201	0.135431555468204	0.1965401536906	0.225535399115564	0.204649242973602	0.146837698470863	0.0253142724068639	0.0549885585887812	0.0944520139494486	0.128286840691209	0.137779624804674	0.117009166598684	0.00289235461856547	0.00743645387121892	0.0151186230007462	0.0243047180333891	0.0308959061306458	0.0310558404804462	0.000110072457991915	0.000334965832136249
0.0529825006134435	0.150320639152108	0.339662806117399	0.611253355217235	0.876069528415042	1	0.123313397606276	0.248663336750165	0.399353150542055	0.510794852257912	0.520331355764613	0.422141040029376	0.0414736244904175	0.0594415396328935	0.0678502866143037	0.0616818059080869	0.0446587030621533	0.0257512408011344	0.00201544472922962	0.00205307760129619	0.0016655997811873	0.00107610988601716	0.000553639515209092	0.0002267534130502	1.39059760710449e-05	9.9989894591939e-06	5.65952193752963e-06	2.46348633518072e-06	7.41993092148293e-07	3.84446884488669e-08	0.393720497485039	0.418106896140981	0.426594101394226	0.418187042222288	0.393871454959493	0.35642376265485	0.3826466557115	0.382683328345294	0.367713328637152	0.339474697112526	0.301115874271883	0.256618576770649	0.0436579032971037	0.0411193908369011	0.0372099054317655	0.0323518052730318	0.027025047766619	0.0216901379283172	0.000584525609203637	0.000518449063855818
1	0.979081965331946	0.918780449351498	0.825980195251277	0.710705108986967	0.584340859621482	0.95013370962351	0.894374046011311	0.806488404606898	0.696019958072459	0.57396835434127	0.45100766737772	0.814219033731892	0.736123300465719	0.636745315351104	0.52605849454296	0.413855867841861	0.308380988281876	0.627240882127574	0.543317735120176	0.449068656398949	0.352926786587328	0.262074676236297	0.181672258277753	0.430935707866482	0.355585842762461	0.278230122298387	0.204741984495582	0.139402263937054	0.0846550896785098	0.506902579398174	0.495748534455877	0.463594184928745	0.414110659184	0.352642970168689	0.2852622580374	0.47598149280665	0.442524441011487	0.39283650513944	0.332236699564504	0.26662878135644	0.201568979813386	0.393034779328609	0.34629502434986	0.290268519071158	0.230335361777012	0.171464709372314	0.117581177109869	0.282501333765229	0.233922631912498
0.420932091689973	0.703609433977577	0.938813060269103	1	0.850357718693187	0.577249360801157	0.196650826744944	0.386546890795972	0.606309058014052	0.759123969491011	0.758749768061219	0.605412778915051	0.0491157306054359	0.113821275893749	0.210053628082478	0.309231688153826	0.363328538464118	0.340747907313506	0.00632509796995735	0.0177451595368543	0.0388352219056714	0.067409248266668	0.0932026303125348	0.102776737366	0.000140946729310425	0.0011969385722529	0.00357513573730848	0.00761934288849275	0.0125772449971653	0.016396274399828	0.355143302944917	0.534524216150475	0.653772776364276	0.649859514063938	0.524981970799204	0.344636270845074	0.138364733305172	0.274006804547087	0.440714470549616	0.57598723226789	0.611772037194858	0.528078011117635	0.0314972277501572	0.0824421881456402	0.174610458715327	0.300181658559095	0.419245682658856	0.475817091843242	0.00395780279388391	0.0143535701487423
0.019654315406584	0.0823950046093702	0.222520261473722	0.387136365543186	0.433894459804126	0.313278052740825	0.0415267962682255	0.161537254436552	0.404802039173208	0.653489200560575	0.679610167842624	0.455309854898003	0.0224112038510228	0.0808929694729679	0.188097095966751	0.2817598652336	0.271895425268162	0.169024787746133	0.00308935713575638	0.0103470155066022	0.0223248087071762	0.03103030951417	0.0277849866494288	0.0160272864380268	0.000108776236606849	0.000338052871616668	0.000676798113447231	0.000872888837309285	0.000725244181953487	0.000388181584297253	0.000623243365922801	0.00901145261072899	0.0716798843604251	0.313664699119919	0.755092015910565	1	0.000186301019199512	0.00308471800481303	0.0280982824776979	0.140802338956666	0.388155588793221	0.588664309339804	1.31968131005915e-05	0.000250239919221462	0.00261026084905555	0.0149787597281545	0.0472861095761302	0.082121559636169	2.20683233385191e-07	4.80997531177996e-06
0.303023867691005	0.612544716975058	0.911965007381965	1	0.80761352407721	0.480383550714287	0.166276369304337	0.399292406121024	0.706199150234731	0.919906821235597	0.882555705634993	0.623622690146025	0.0458842088157853	0.130902880569301	0.275035057023552	0.42560003731702	0.485059558288022	0.407163849393964	0.00636300096756621	0.0215787410801615	0.0538677687754148	0.0990279615900807	0.13407638861775	0.133697007113747	0.000437899158155614	0.00178330103128075	0.00530067818411893	0.0115832424289144	0.0186340389746057	0.0220747183591206	0.170028537267742	0.38278555710036	0.656594865143736	0.858127644107792	0.854515334404018	0.648337843330333	0.046669547759048	0.135240976249532	0.298585187205963	0.502267344378735	0.643744517559964	0.628644862958362	0.00559897404260817	0.0208994775637603	0.0593996661399008	0.128612347353572	0.212167233736824	0.266675068771286	0.000287772545112145	0.00140707291311102
9.8352500224103e-14	7.08526249904285e-08	0.000934864261247804	0.225924454621924	1	0.0810697492637142	3.92977942340975e-08	0.000313823210051296	0.0459011978249624	0.122966001083489	0.00603348382875602	5.42217248344358e-06	1.81162211485285e-06	0.000160372849390165	0.000260025625543857	7.72188850346686e-06	4.20003563964989e-09	4.18412352217255e-14	9.63571003372857e-09	9.45569162162515e-09	1.69951479748674e-10	5.59472407916708e-14	3.37329612769482e-19	3.72522350968531e-26	5.91311738686598e-15	6.43239083223855e-17	1.28159386651145e-20	4.67681820629409e-26	3.12588235452181e-33	0	0.0983129269354798	0.13072509040499	0.145189782348039	0.134692041666303	0.104370219370233	0.0675522836186808	0.0989314724635535	0.128740282906173	0.139933991998964	0.127045932952504	0.0963445357354305	0.0610270234776467	0.0854665705756307	0.108844860028669	0.115783947195432	0.102876825661128	0.0763511421374701	0.0473306315278603	0.0633863932116235	0.0790022297633855
0.0113452296397589	0.136575815921007	0.578608405886829	0.862672966421362	0.452645449254672	0.0835835164494264	0.00278557322862897	0.0414607175762463	0.217174661279757	0.400342770272933	0.259719970264747	0.0592965198678996	0.000140123928796687	0.00257872137318133	0.0167008490968172	0.0380647354651034	0.0305321613441835	0.00861871860433003	1.4411708760812e-06	3.28577460167333e-05	0.00026312864202487	0.000741509938597923	0.000735382156591066	0.000256658928480672	0	8.27442201451844e-08	8.46351290628119e-07	2.95645978050403e-06	3.62586905957857e-06	1.56292696635907e-06	0.167334501575114	0.463774086399089	0.841610824978061	1	0.777987358974297	0.396304436008917	0.0762930665836841	0.194822380593997	0.3257440308206	0.356613629835397	0.25562496267002	0.119975463228868	0.00449140582276743	0.0105674211373345	0.0162794400059923	0.0164207775708887	0.0108450557004345	0.00468979209816317	3.41380899293301e-05	7.40081333270177e-05
0.931255994752293	1	0.993950478894905	0.914457065036478	0.778745699879681	0.613849127284601	0.38932685783951	0.469456286374601	0.523973633395499	0.541324061984163	0.517653186626774	0.458198919576275	0.0395498569816768	0.0535538093800059	0.0671216512550212	0.0778689924268742	0.0836175665752492	0.0831116863124216	0.000970785285268911	0.00147909893806348	0.0020840426569058	0.00271666389715048	0.00327699252346747	0.00365822109367329	0	4.14522133542042e-06	9.95206478285728e-06	1.72704401178041e-05	2.54593632905683e-05	3.33932670340305e-05	0.560733500136097	0.687513256930312	0.716358127844684	0.634313464587769	0.477311653425075	0.305227520581287	0.225277155618736	0.35223234857525	0.468019845461483	0.528473681443964	0.5071154756018	0.413537274971205	0.0342483758899965	0.0682919178046557	0.115718314719088	0.166629376149339	0.203902400753577	0.212039136645461	0.00196528478678034	0.00500595580657228
2.20646004423921e-05	0.0041726679283039	0.143011314341964	0.88831253420001	1	0.204020133652909	0.000363459040368504	0.0176940078656401	0.156111815447111	0.249622742505696	0.0723388073391696	0.00379924548429026	0.000100235298052582	0.00125615841059618	0.00285303403622341	0.001174379097748	8.76089531118234e-05	1.18447933029013e-06	4.6279824026824e-07	1.49302956372284e-06	8.72939074050714e-07	9.24992641120962e-08	1.77636185810145e-09	6.18248941385945e-12	3.57740827747069e-11	2.97096953597581e-11	4.47163826938018e-12	1.21975363561468e-13	6.02463733979688e-16	0	0.00103678172634869	0.0304121594171242	0.236983494889822	0.490568726457912	0.26976930597636	0.039409064701232	0.000281687126769466	0.00800133918565055	0.0603766870860755	0.121028261442871	0.0644488581678174	0.00911705505353354	4.64360759951022e-06	0.000127728246777818	0.000933317278418065	0.00181168453926183	0.000934214852294367	0.000127974038145224	4.64464872444898e-09	1.23714347326588e-07
0.303023867691005	0.612544716975058	0.911965007381965	1	0.80761352407721	0.480383550714287	0.166276369304337	0.399292406121024	0.706199150234731	0.919906821235597	0.882555705634993	0.623622690146025	0.0458842088157853	0.130902880569301	0.275035057023552	0.42560003731702	0.485059558288022	0.407163849393964	0.00636300096756621	0.0215787410801615	0.0538677687754148	0.0990279615900807	0.13407638861775	0.133697007113747	0.000437899158155614	0.00178330103128075	0.00530067818411893	0.0115832424289144	0.0186340389746057	0.0220747183591206	0.170028537267742	0.38278555710036	0.656594865143736	0.858127644107792	0.854515334404018	0.648337843330333	0.046669547759048	0.135240976249532	0.298585187205963	0.502267344378735	0.643744517559964	0.628644862958362	0.00559897404260817	0.0208994775637603	0.0593996661399008	0.128612347353572	0.212167233736824	0.266675068771286	0.000287772545112145	0.00140707291311102
0.013126510950479	0.121902026927044	0.448484675861144	0.850048006266731	0.848484293507929	0.445998832290739	0.0215441192585526	0.166230337101678	0.565748674251068	1	0.932018639960588	0.457501969185702	0.0196193376259029	0.143622374645102	0.457962449138286	0.756567429349673	0.658203073674561	0.300596314551068	0.00939545833382978	0.0778655794197061	0.236869990693728	0.366869038221396	0.297387241523341	0.124842530914474	0	0.0243546634496624	0.0760387984648923	0.111635207385464	0.0834226875794396	0.0300564575781927	0.128694260428821	0.164868942216325	0.194644627579104	0.212089659051561	0.213423267217888	0.198347881333497	0.176522658144913	0.233310949271307	0.284438656101673	0.320276593141148	0.333276733024307	0.320556259050623	0.146091102626511	0.200091382071431	0.252504033190987	0.294135417502741	0.316556055532883	0.314870219756492	0.0719427548424179	0.103142739139285
1.5208294100837e-11	1.63439700654149e-06	0.00493669723583712	0.419099658541346	1	0.0670632462658181	4.82980082139919e-07	0.00109278341653895	0.069492966253913	0.124207975310775	0.00623964662256579	8.80992853506167e-06	4.32817054084015e-06	0.000206175500944678	0.000276039753694393	1.03874293528083e-05	1.09861725038507e-08	3.26577773610867e-13	1.09447522089962e-08	1.09765648148544e-08	3.09406075971319e-10	2.45128105493011e-13	5.45832333728175e-18	3.41607413858506e-24	7.80969237662612e-15	1.64900608789537e-16	9.78616355269955e-20	1.63231720968455e-24	7.65241514534591e-31	0	0.00703334705873155	0.0340627284519924	0.116184584448185	0.279106067695212	0.472217132289965	0.56268571951764	9.2522592652198e-05	0.000746166070319437	0.00423813603197052	0.0169537580074261	0.0477648875831746	0.0947770599385701	3.45309254732771e-08	4.63731118152671e-07	4.38607399009629e-06	2.92171170198816e-05	0.000137072539440597	0.000452913483210527	3.65631261265195e-13	8.17657944506586e-12
2.10740773798132e-22	1.34357192935314e-14	1.57812805455165e-08	0.000341501429799942	0.136148160992785	1	8.04952545662942e-25	1.05482062970889e-16	2.54657176166001e-10	1.1326668504676e-05	0.00928148418218199	0.140120485918833	5.8369943878229e-29	1.57214861661367e-20	7.80129835161061e-14	7.13196402754098e-09	1.20121395230688e-05	0.000372735329623083	8.03536393956664e-35	4.44842088015699e-26	4.537066506281e-19	8.52537296538121e-14	2.95134919372869e-10	1.88233437530211e-08	0	2.38954620537646e-33	5.0093421173677e-26	1.93470574233815e-20	1.37663280776404e-16	1.80463874544307e-14	0.0936116057060671	0.102610722650567	0.108064565168977	0.10934561887584	0.10630335618784	0.0992933304913263	0.109190411004915	0.119933337373413	0.126567688796915	0.128331506650712	0.125017626371321	0.117013701464305	0.0771251389838219	0.0848875002092355	0.0897674817350959	0.091205672942472	0.0890332393097765	0.0835045249805591	0.0329886141706011	0.0363834789151325
0.303023867691005	0.612544716975058	0.911965007381965	1	0.80761352407721	0.480383550714287	0.166276369304337	0.399292406121024	0.706199150234731	0.919906821235597	0.882555705634993	0.623622690146025	0.0458842088157853	0.130902880569301	0.275035057023552	0.42560003731702	0.485059558288022	0.407163849393964	0.00636300096756621	0.0215787410801615	0.0538677687754148	0.0990279615900807	0.13407638861775	0.133697007113747	0.000437899158155614	0.00178330103128075	0.00530067818411893	0.0115832424289144	0.0186340389746057	0.0220747183591206	0.170028537267742	0.38278555710036	0.656594865143736	0.858127644107792	0.854515334404018	0.648337843330333	0.046669547759048	0.135240976249532	0.298585187205963	0.502267344378735	0.643744517559964	0.628644862958362	0.00559897404260817	0.0208994775637603	0.0593996661399008	0.128612347353572	0.212167233736824	0.266675068771286	0.000287772545112145	0.00140707291311102
1.32756758263798e-08	0.000306113408812576	0.129279641943043	1	0.141674579338984	0.000367625760568733	4.72190320843775e-14	3.46227507218702e-08	0.000464973422557514	0.114371222424301	0.515261233198447	0.0425167683250015	2.37793238157557e-21	5.54450479244235e-14	2.3678168012768e-08	0.000185206193086955	0.026532916138422	0.069620403536172	1.69552383922169e-30	1.2571466327499e-21	1.70722218208251e-14	4.24635428600164e-09	1.93448104706916e-05	0.00161411623154714	0	4.03581349949589e-31	1.74282576227397e-22	1.37847510018149e-15	1.99694430643673e-10	5.29852578739934e-07	0.0130028654830743	0.0394923852104973	0.0782220683806342	0.101038493673074	0.0851110731749068	0.0467548756842972	0.0224248042689739	0.0557579021102956	0.0904119477527934	0.0956063772356648	0.0659309805709135	0.0296506244487571	0.0330828816711424	0.0673417758450861	0.089393807302462	0.0773877001450818	0.0436896013912835	0.0160851776157413	0.0417506346185031	0.0695741299011518
4.88154831631862e-07	9.52668179016877e-05	0.00569217093545314	0.104127733401512	0.583186018956498	1	1.30084266436521e-05	0.000863180127351392	0.0175359904968871	0.109071522906096	0.20770390410863	0.121096098162539	5.59459914635951e-06	0.000126222922001677	0.000871885975330515	0.00184388300486892	0.00119387604511053	0.000236666791115369	3.88320394015285e-08	2.97887341490148e-07	6.99626264392431e-07	5.03074574221664e-07	1.1075181166924e-07	7.46485742282206e-09	4.34999188738939e-12	1.13460028916754e-11	9.0604452445235e-12	2.21517681685228e-12	1.65813338075748e-13	3.79999245651484e-15	1.13741261032341e-07	4.55210606762834e-11	3.52038665961391e-16	5.26080276666466e-23	1.51913836906798e-31	0	0.00150055628819368	0.000223573916900413	6.43685371715343e-07	3.58104520436685e-11	3.84972428427144e-17	7.99711073477302e-25	0.00055335946379606	0.0306938026602531	0.0328986222745761	0.00068137843599437	2.72698480993132e-07	2.10892294631481e-12	5.70404825695375e-09	0.000117788002299261
1.54119372501921e-09	3.54115253661375e-06	0.00122908903639921	0.0644426457709413	0.510404727359027	0.610671035197659	2.5853498099133e-09	4.99855139955518e-06	0.00145989062196277	0.0644091818988672	0.429266062538663	0.432172008429817	2.4981341757475e-09	4.06422792856484e-06	0.000998830185715227	0.03708143814587	0.207956637901616	0.176173390838743	1.39042181828208e-09	1.90347122308869e-06	0.000393638315469301	0.0122970155287102	0.0580301089582709	0.0413674126222289	4.45770940010028e-10	5.13510042111147e-07	8.93588223178726e-05	0.00234896875296951	0.00932756642519255	0.00559513756856913	6.40446726454296e-12	4.11132648732235e-07	0.000893230629493351	0.0656792118029925	0.163446243037454	0.0137659008479356	3.30404509544645e-13	6.99939411062096e-08	0.000501831147908672	0.121769203296158	1	0.277936266973441	2.0647234977019e-15	1.44341740303518e-09	3.41510946411412e-05	0.0273463900974361	0.741102136911351	0.679733714052111	1.56275565875875e-18	3.60559078019431e-12
0.241584674408253	0.402928360369425	0.599791251300707	0.796867749720813	0.944900782120148	1	0.0716543857099299	0.132654256567855	0.21918631572027	0.323235846199077	0.425441088728572	0.499773448236085	0.00530660799155377	0.0109047415279872	0.0199998887186556	0.0327381109448853	0.0478292407467264	0.0623658996114797	9.8127801352031e-05	0.000223825928300933	0.00045566172940012	0.0008279203310291	0.00134260535420193	0.00194322028675245	4.53072619243324e-07	1.14711296405814e-06	2.59213929840778e-06	5.22786421578192e-06	9.41031342106304e-06	1.51181172218016e-05	0.346662840453971	0.483089697891932	0.628629535468861	0.763850397627401	0.866699123062588	0.918279578730387	0.188159176569674	0.236600506667794	0.277812931933737	0.304604115311708	0.311864252289178	0.29815489718557	0.00160332025072615	0.00181919949197481	0.00192746675134734	0.00190695298338561	0.00176173100169144	0.0015197975119838	2.14482372188288e-07	2.19594491271263e-07
0.000184746955347269	0.0232005037054022	0.407353686192435	1	0.343227804257848	0.016470964708937	1.01964858813127e-06	0.000505850982775018	0.0350872059959089	0.340274251833361	0.461385032337917	0.0874685703304035	5.78144797967972e-10	1.1330801985424e-06	0.000310483689353739	0.0118951806860734	0.0637173065285739	0.04771972005222	3.36771700645955e-14	2.60742346545196e-10	2.82255011576758e-07	4.27194710432593e-05	0.000903991160904103	0.00267458629036209	2.01526265960769e-19	6.16418063127632e-15	2.63607280651633e-11	1.5761355241797e-08	1.31760073031809e-06	1.54002655240624e-05	0.000179584446876437	0.00804801669451192	0.0992096050690622	0.336405647488315	0.313774423409525	0.080503823471367	1.81343789279128e-06	0.000163389852327876	0.00404941399233772	0.0276060317480721	0.0517678933391357	0.0267031014607761	2.29926964396883e-10	4.16499559344972e-08	2.07531436361054e-06	2.84444763196038e-05	0.000107239973543899	0.000111214178644575	3.66041537227536e-16	1.33308323457755e-13
2.01346376050235e-19	9.59177246171872e-13	1.55053656133474e-07	0.000850537072063204	0.158318832067653	1	8.98561009685458e-11	2.6757457019362e-06	0.00270377280946245	0.0927093740912604	0.107871121723438	0.00425907054686991	3.63744631428513e-07	6.77073903652399e-05	0.000427664942918516	9.16641087691645e-05	6.66688681882041e-07	1.64541305015617e-10	1.33564451383723e-08	1.55407718184969e-08	6.13595796984299e-10	8.22091696068093e-13	3.73754336070016e-17	5.76607532091872e-23	4.44867262025603e-15	3.2355965411996e-17	7.98557827511351e-21	6.6878492103892e-26	1.90061723429832e-32	0	0.114210521026092	0.305074579836052	0.422989916349583	0.304423440857314	0.113723508577068	0.0220519243067759	0.0236069168219529	0.104614440108788	0.240640146801047	0.287321824892498	0.178071014088662	0.0572851337302007	0.00157663870920764	0.0115914297237901	0.0442349877701588	0.0876231577290914	0.0900940213491282	0.0480836168272547	3.40239599472874e-05	0.000414994304316152
0.397269852573326	0.708235004487513	0.963415515902715	1	0.792021525784438	0.478653047763096	0.134039049183676	0.307525836706132	0.538327535129012	0.719040328501637	0.732838916799583	0.569918517219274	0.0194540329527501	0.0574909212256269	0.129537840072437	0.222667543395782	0.292039247952601	0.292257213015866	0.0011870441566463	0.00460110993540428	0.0133987700562541	0.0296740612803331	0.0501021470300289	0.0645294843604111	0	0.000127893872372913	0.000566816422250739	0.00167391236015744	0.00367375701544507	0.00610944845355933	0.186058286650191	0.181804737080799	0.165627853437269	0.140679822081439	0.11140296198013	0.082247135469645	0.217781720435255	0.23089012774874	0.228224747689496	0.210326203037793	0.180715791649163	0.144766543843836	0.217768503525757	0.250499057125741	0.268652128061616	0.268626277866367	0.250426753019559	0.21766375028441	0.186024412875578	0.232172033510106
2.20646004423921e-05	0.0041726679283039	0.143011314341964	0.88831253420001	1	0.204020133652909	0.000363459040368504	0.0176940078656401	0.156111815447111	0.249622742505696	0.0723388073391696	0.00379924548429026	0.000100235298052582	0.00125615841059618	0.00285303403622341	0.001174379097748	8.76089531118234e-05	1.18447933029013e-06	4.6279824026824e-07	1.49302956372284e-06	8.72939074050714e-07	9.24992641120962e-08	1.77636185810145e-09	6.18248941385945e-12	3.57740827747069e-11	2.97096953597581e-11	4.47163826938018e-12	1.21975363561468e-13	6.02463733979688e-16	0	0.00103678172634869	0.0304121594171242	0.236983494889822	0.490568726457912	0.26976930597636	0.039409064701232	0.000281687126769466	0.00800133918565055	0.0603766870860755	0.121028261442871	0.0644488581678174	0.00911705505353354	4.64360759951022e-06	0.000127728246777818	0.000933317278418065	0.00181168453926183	0.000934214852294367	0.000127974038145224	4.64464872444898e-09	1.23714347326588e-07
0.00140464622462329	0.0452494538872792	0.404039994652126	1	0.686025520586581	0.130450327216145	2.54624242030465e-05	0.00198424469521993	0.0428603127117369	0.256613837623462	0.4258625364401	0.195895035541102	3.36145382059133e-08	6.33682510990967e-06	0.000331116575253768	0.00479573028962773	0.0192527693638794	0.0214237896108853	3.23181220402085e-12	1.47381446707286e-09	1.86294964008186e-07	6.52715666832555e-06	6.3388662404508e-05	0.000170633290945885	0	2.49410465681366e-14	7.63334038313634e-12	6.46975620428859e-10	1.5199334531186e-08	9.89750765901908e-08	0.00362512947978345	0.0565546067771189	0.327152796618547	0.701732309821849	0.558123739232544	0.164599193587044	0.000589529557303141	0.00923228503703782	0.053610642308138	0.11543327108455	0.0921614248961176	0.0272838431853053	2.59956097615181e-06	4.08660615780132e-05	0.000238212061355528	0.000514876292807673	0.000412648460868982	0.000122629723685103	3.108184319897e-10	4.90488384511516e-09
0.0542044404407966	0.0853610705454864	0.112520471083864	0.124150916922905	0.114660814401333	0.0886394012654561	0.0235836207842548	0.0379293969589272	0.0510608563173838	0.0575369651598535	0.054269086212479	0.042845455871875	0.00220875931267326	0.00362789171594015	0.00498777597790709	0.00573992560577189	0.0055290725554718	0.00445805082523213	4.45295798557892e-05	7.46955943290394e-05	0.000104878888925365	0.000123261619516133	0.000121259106085845	9.98498820333384e-05	1.93246258709022e-07	3.31053323071305e-07	4.74713420444234e-07	5.69785992905959e-07	5.72451541063531e-07	4.81406987868282e-07	2.93787141846385e-12	5.60830306798964e-07	0.00269831247109249	0.327201346662989	1	0.0770277111776653	1.91754170511183e-19	1.10673554162287e-12	1.60992250565027e-07	0.000590239352984905	0.0545397857791664	0.127016683707086	9.75214509109697e-30	1.70176481926203e-21	7.48446917572167e-15	8.29630180914104e-10	2.3177690386298e-06	0.000163199133018118	3.86454876044629e-43	2.03891221120891e-33
0.0398026056186023	0.171960556928945	0.479309502280194	0.861932172046554	1	0.748508549299466	0.00678204367392907	0.0430592463802233	0.176377069829761	0.466109203716028	0.794699775070817	0.874154823006576	5.68144985227046e-05	0.000530094778217588	0.00319093331371206	0.0123922962232489	0.0310495779007623	0.0501914186854568	2.33990651631961e-08	3.20840738700449e-07	2.8381985961718e-06	1.61981494483266e-05	5.96427731315812e-05	0.000141683769815151	0	9.07339517910143e-12	1.2363925373127e-10	1.04047305704921e-09	5.63213360793575e-09	1.96630006901814e-08	0.024795078317161	0.0878837045730561	0.236068829220682	0.480569668302899	0.74141520113978	0.866870123470459	0.0260143202892131	0.0864127240619703	0.217535594248348	0.415021294398692	0.600064386199934	0.657525716659516	0.00808646358385976	0.0251736500156714	0.0593910720132056	0.106189984725102	0.143890914180913	0.147764668835077	0.000744738731188423	0.00217277040635045
7.31139986164726e-05	0.0139966186162802	0.334726130429972	1	0.373210864720651	0.0174001283399504	0.000693783330367818	0.0288381576048617	0.149745939986061	0.0971374049082052	0.00787157852896127	7.96858231449638e-05	5.73477837837346e-05	0.00051758460089984	0.000583565957889204	8.21944412369112e-05	1.44623490974257e-06	3.17891655946249e-09	4.12932315392391e-08	8.09216326533212e-08	1.98104479835733e-08	6.05853821884344e-10	2.31464985080969e-12	1.10470583159435e-15	2.5900643686423e-13	1.10209080706424e-13	5.8582526431847e-15	3.89011708352302e-17	3.22668232427979e-20	0	0.065496824083268	0.0835333447174186	0.0594492596729942	0.0236091298277965	0.00523191235711709	0.000646975582491391	0.0288131421158127	0.0681713547778659	0.0900036616975133	0.0663079165819892	0.0272594780825156	0.00625340621059288	0.00618781045400803	0.027159388004897	0.0665196426404579	0.090913166699773	0.0693346956621769	0.0295067510085362	0.000648723130746951	0.00528219020057889
0.17291100246317	0.437860522902967	0.754607599888324	0.885072366111019	0.70649421712443	0.383805031919019	0.0439741735781493	0.134917778572077	0.281716890488223	0.400339839483428	0.387183603876678	0.254845710188085	0.00142534927546287	0.00529848588392649	0.0134046028485277	0.0230795976483106	0.0270442353158008	0.0215671809357708	5.88528485383659e-06	2.6517559481588e-05	8.1288310048169e-05	0.000169577908937456	0.000240755603635526	0.000232623300833204	0	1.38182502689436e-08	5.97321402942447e-08	1.55708760210674e-07	2.70073160210003e-07	3.16696307434728e-07	0.34089406111356	0.502199689080998	0.678801819744366	0.841819750348618	0.957866044266819	1	0.0710899774118823	0.119165641374886	0.183275023721433	0.258621762380075	0.334839282886722	0.397756507422762	0.00234547801221645	0.00447362913295108	0.00782885051161333	0.0125702962677575	0.018518361212781	0.0250304771001833	1.22399622927662e-05	2.65676659477224e-05
0.0618235306004932	0.334071319188008	0.844866177503102	1	0.553956189138137	0.143619754883142	0.00100861765211138	0.011276613545744	0.0590057280277188	0.144501711976759	0.165620905580287	0.0888424774619902	2.29350232303093e-07	5.30539911474167e-06	5.74381283972696e-05	0.000291035417078016	0.000690167888701571	0.000765996876184018	7.26894967713776e-13	3.47902285727769e-11	7.79302815389116e-10	8.16993406610842e-09	4.00861365378744e-08	9.20519927179718e-08	3.21102730267302e-20	3.17977478924071e-18	1.47371012890513e-16	3.19662078140776e-15	3.24514055454063e-14	1.54183978730241e-13	9.42598446172308e-05	1.13387232924528e-07	7.67896577715825e-12	2.92780699952383e-17	6.28468174069768e-24	0	0.0633648047906856	0.0033823275325312	1.0164461096002e-05	1.71970594524329e-09	1.63804249761068e-14	8.78410007287564e-21	0.160106406335679	0.379233235485873	0.0505714272328498	0.000379669025251121	1.6047458515444e-07	3.81863803166632e-12	0.00152057744689002	0.159821921751666
0.455406597530544	0.709746879405936	0.922507471247659	1	0.904053549858615	0.6816350693309	0.361184525430289	0.543462285695184	0.68197945395983	0.713734065496671	0.622967050839237	0.453478183703973	0.146491712463452	0.212812197251391	0.257831836129074	0.260517354508892	0.219531593414374	0.154281771025279	0.0303757362990516	0.0426083265724518	0.0498410258446276	0.0486204082260635	0.0395537209160161	0.0268332155343627	0.00320870681299527	0.00435026056254213	0.00491469323806186	0.00462788272537259	0.00363180232607046	0.00237383471557745	0.6359724387739	0.713546981149862	0.730506452131366	0.682405953476172	0.581672639987945	0.452408761796143	0.273131705087547	0.351587578104986	0.412962313267521	0.442592146605258	0.432826349317373	0.386224914553752	0.0350486382581764	0.0517680261211875	0.0697656836075132	0.085787652879168	0.0962534726329033	0.0985415263695294	0.00132995315492356	0.0022641111119968
0.00191399313171872	0.0434087144668397	0.29317588559637	0.830259777507113	1	0.512659346313649	0.00822470640947784	0.0959017476683719	0.435297484353089	0.836416123101504	0.683935593824275	0.237747641628156	0.0162165935141781	0.122223727590376	0.375891145247119	0.490344311469097	0.27197993886706	0.0636658488485199	0.0177695573089522	0.0902884783732293	0.188639641796007	0.166932107585246	0.0624027982500555	0.00924805013452476	0.0109448103795425	0.0384168428221421	0.054608896239008	0.0324706936297111	0.00762595903135135	0	0.0282807743828832	0.081345577477702	0.183740904862318	0.329400425655505	0.469968397716741	0.534048247448691	0.0398644825352658	0.107169217436533	0.227342527824483	0.383228043841297	0.514293327889531	0.549765610157631	0.0517186379799769	0.130322510075886	0.259831762356386	0.411933875763686	0.520024260756525	0.522939249734932	0.0618619329462847	0.146344351318467
0.0420901528581055	0.240210615190898	0.690555668367966	1	0.729450979880059	0.268032236712677	0.0274280029005653	0.171591008830057	0.540741467033146	0.858380076429261	0.686379634592191	0.276467417682016	0.00631267906508578	0.0432915065612015	0.149550026874165	0.260234635410312	0.228106944076485	0.10071791381433	0.000513143786058651	0.00385759572547984	0.0146079460372683	0.0278648305540256	0.0267743208552312	0.0129591145010028	1.47322905385734e-05	0.000121404997285199	0.000503961843914443	0.00105378874372708	0.00110995216000787	0.000588911144013601	0.0136229410120813	0.118687477989217	0.477102101196095	0.884891776624166	0.757253678022854	0.298995757355979	0.0338809312129037	0.142702315745755	0.277318667998106	0.248656371843352	0.102870886353616	0.019636214761162	0.00431056556171765	0.00877711107489211	0.00824596213455559	0.00357440270603591	0.000714888031851121	6.5969770684736e-05	2.8054828891022e-05	2.76163717861406e-05
2.20646004423921e-05	0.0041726679283039	0.143011314341964	0.88831253420001	1	0.204020133652909	0.000363459040368504	0.0176940078656401	0.156111815447111	0.249622742505696	0.0723388073391696	0.00379924548429026	0.000100235298052582	0.00125615841059618	0.00285303403622341	0.001174379097748	8.76089531118234e-05	1.18447933029013e-06	4.6279824026824e-07	1.49302956372284e-06	8.72939074050714e-07	9.24992641120962e-08	1.77636185810145e-09	6.18248941385945e-12	3.57740827747069e-11	2.97096953597581e-11	4.47163826938018e-12	1.21975363561468e-13	6.02463733979688e-16	0	0.00103678172634869	0.0304121594171242	0.236983494889822	0.490568726457912	0.26976930597636	0.039409064701232	0.000281687126769466	0.00800133918565055	0.0603766870860755	0.121028261442871	0.0644488581678174	0.00911705505353354	4.64360759951022e-06	0.000127728246777818	0.000933317278418065	0.00181168453926183	0.000934214852294367	0.000127974038145224	4.64464872444898e-09	1.23714347326588e-07
4.41306084403011e-06	0.00264246057348421	0.161099877846017	1	0.632008447048351	0.0406690342611903	1.94501901188349e-05	0.00456852347561756	0.109256168200233	0.266032173731177	0.0659538959961296	0.00166481063311377	3.46589116346032e-06	0.000319337808170714	0.00299573817271578	0.00286137949493563	0.000278269214310859	2.75532578806576e-06	2.49696885473991e-08	9.02468295750059e-07	3.32100000509294e-06	1.24429653764149e-06	4.74675703830818e-08	1.84369130130551e-10	7.27308137769189e-12	1.03114728066985e-10	1.4884732453156e-10	2.18765812275294e-11	3.27367521136185e-13	4.98488670394106e-16	0.0258956265225054	0.207766550928576	0.0576623788663341	0.000553575929532315	1.83835575202279e-07	2.11178439334697e-12	0.000299420019548547	0.0267051071302392	0.0823901952997966	0.00879274458459685	3.24594458217725e-05	4.14500884466362e-09	1.01454076240316e-07	0.00010058825493008	0.00344979083724943	0.00409266288061077	0.000167952664613665	2.38416079367008e-07	1.00737761468068e-12	1.11028501411595e-08
0.0189845237651131	0.0835061407439931	0.260338138630995	0.575251624748507	0.900904152785667	1	0.000340253277642787	0.00250482532094254	0.0130693277296862	0.0483314393070279	0.126679658781394	0.235334022156914	2.75271315179553e-07	3.39150535158479e-06	2.96158861479204e-05	0.000183297960750243	0.000804065097902415	0.00249991628208831	1.00525357974699e-11	2.07282958514504e-10	3.02936947674654e-09	3.13791783909492e-08	2.303729944189e-07	1.19873239731908e-06	1.65709087634273e-17	5.7186131764267e-16	1.39873611610578e-14	2.42483132110151e-13	2.97939410233186e-12	2.59462770261622e-11	0.0181400792730549	0.106888116700997	0.375425552800366	0.785999721074359	0.980900857420264	0.729679248817025	6.50594142307174e-05	0.000832998375406831	0.00635744072016165	0.0289217550392592	0.0784279975821846	0.126771540954168	1.3342510328665e-09	3.71206279595483e-08	6.15598057080763e-07	6.0853186677684e-06	3.58569685418032e-05	0.000125941242584354	1.5646650329957e-16	9.45894946617557e-15
3.83645144136417e-12	9.34924354332373e-07	0.0041729704842004	0.341142812124391	0.510798025396929	0.0140082623500464	3.21208792698658e-08	0.000551699864949109	0.173556307865026	1	0.105531392745394	0.000203978978189339	2.21058931843119e-06	0.00267603756109077	0.0593332879048993	0.0240949870708816	0.000179216112501655	2.44145924928596e-08	1.25052285091749e-06	0.000106695095124389	0.000166732149938862	4.77217452383138e-06	2.5017007456494e-09	2.40201915813539e-14	5.81484469112394e-09	3.49671009785631e-08	3.85126327363408e-09	7.76906689599122e-12	2.87049167935336e-16	0	0.0461886305689543	0.0514186454375049	0.0542024434345583	0.0541040513196648	0.0511391371326475	0.0457709254496433	0.0394838151080435	0.0462811647942234	0.0513691216435588	0.0539899203895618	0.0537323608206673	0.0506374521587626	0.0301979726294898	0.0372702738671999	0.0435572115216902	0.0482025753325331	0.0505118300299612	0.0501220300333616	0.0206638442120394	0.0268531687859649
0.931255994752293	1	0.993950478894905	0.914457065036478	0.778745699879681	0.613849127284601	0.38932685783951	0.469456286374601	0.523973633395499	0.541324061984163	0.517653186626774	0.458198919576275	0.0395498569816768	0.0535538093800059	0.0671216512550212	0.0778689924268742	0.0836175665752492	0.0831116863124216	0.000970785285268911	0.00147909893806348	0.0020840426569058	0.00271666389715048	0.00327699252346747	0.00365822109367329	0	4.14522133542042e-06	9.95206478285728e-06	1.72704401178041e-05	2.54593632905683e-05	3.33932670340305e-05	0.560733500136097	0.687513256930312	0.716358127844684	0.634313464587769	0.477311653425075	0.305227520581287	0.225277155618736	0.35223234857525	0.468019845461483	0.528473681443964	0.5071154756018	0.413537274971205	0.0342483758899965	0.0682919178046557	0.115718314719088	0.166629376149339	0.203902400753577	0.212039136645461	0.00196528478678034	0.00500595580657228
0.000224323328526054	0.0350534566018028	0.576907302735054	1	0.182562990234644	0.00351030019388001	7.50025920808075e-09	1.79900465880921e-05	0.00454471946325745	0.120920699115979	0.338854295716894	0.100010159256273	9.07693545284833e-16	3.3419109092875e-11	1.2958933639106e-07	5.29251918275746e-05	0.00227653531997026	0.0103134774077202	3.97615552641379e-25	2.24708028774314e-19	1.33749631306609e-14	8.38465840794716e-11	5.53601083774012e-08	3.84970336104808e-06	0	5.46894308540784e-30	4.99662852616411e-24	4.80805524728557e-19	4.8728227326417e-15	5.20128382141568e-12	0.327109106996428	0.26770964952474	0.174615982480693	0.0907721316873818	0.0376070834192566	0.012417533738765	0.108520707490819	0.124827749884753	0.11443483401854	0.0836091719444602	0.0486853365759479	0.0225938898707904	0.000395743660456289	0.000639793211509135	0.000824354219473774	0.000846518939159683	0.000692800303236333	0.000451885114441321	1.58634149882928e-08	3.60453695447802e-08
0.102121460113414	0.197008832112432	0.331892874368546	0.488262883138275	0.627267873735762	0.703713577121926	0.0891615283720719	0.14036610348812	0.192970328029701	0.231666041030746	0.242872179411101	0.222349785057614	0.00105107874221294	0.00135031798324599	0.0015148875675801	0.00148411755550386	0.00126969600847538	0.000948581733409405	1.67297809863542e-07	1.75390923019784e-07	1.60571151595374e-07	1.28372346801727e-07	8.96228992205738e-08	5.46399187462885e-08	3.57602657031122e-13	3.05658826112754e-13	2.27867535711556e-13	1.4799080262505e-13	8.34818032638547e-14	4.05620050908337e-14	0.00271940239081115	0.0228067301622634	0.119236838200203	0.388611596642775	0.789548729843791	1	0.00016444167406852	0.00182833414683839	0.0126723491271326	0.0547540900874608	0.147480255355401	0.247633316156807	6.0977335599599e-07	8.98806610993764e-06	8.2588950808309e-05	0.000473081012499291	0.00168930070837483	0.00376041943524395	1.38655495444738e-10	2.70953507731827e-09
4.11756610725565e-05	0.0118956717224242	0.33912156560942	0.953981370846845	0.264814905870806	0.00725375708153376	1.77555373452551e-08	3.67363907848755e-05	0.00750027521923527	0.151104000048221	0.300395048688299	0.0589288039479777	1.55663761738275e-13	2.30655844380081e-09	3.37255819870186e-06	0.000486600431783423	0.00692793133636965	0.00973313409986035	2.77460830871906e-20	2.94437351036881e-15	3.08320333640616e-11	3.18588048940214e-08	3.24843993461085e-06	3.26842293237204e-05	0	7.64154597784482e-23	5.73066924605364e-18	4.24079161087388e-14	3.09675301097597e-11	2.23143506090267e-09	6.92876189271585e-06	0.00118392447764372	0.0475814326662019	0.44977589992092	1	0.522936518110988	1.67749948857421e-08	8.84306466912804e-06	0.00109644880268127	0.0319756267904213	0.219328428592117	0.353847343804695	2.19688830418848e-12	3.57289639762119e-09	1.36671519160023e-06	0.000122964789994469	0.00260212811478313	0.0129515495017402	1.55629663350764e-17	7.80866634658358e-14
0.342972176719788	0.617493706546794	0.882153542531486	1	0.899500540555564	0.642018100420799	0.122585791769735	0.290951936250097	0.547910243301053	0.818715334490682	0.97073299278575	0.913297192476455	0.018405487407284	0.0576399776359125	0.143116970002438	0.281912408171241	0.440612733765045	0.546433761475963	0.00113494565580423	0.00477653740198569	0.0156984216810869	0.0408057421810158	0.08409653597648	0.137491612689271	0	0.000137550374000897	0.000695957569073364	0.00245679540232175	0.00672461083404234	0.0145256820912997	0.0195728984221342	0.0814396421959788	0.228895053342278	0.43490448922496	0.558683627166818	0.485247233481895	0.0109142698295117	0.0517708525262616	0.16573647351162	0.358633887657341	0.524672513059603	0.518977721687188	0.00422443664297401	0.0229053133887565	0.0835557941953149	0.205931023228395	0.343109656119875	0.386507516384333	0.00112110741413192	0.00704089416047865
0.514048245019882	0.741760040805954	0.925965797157171	1	0.934284245182725	0.755147252759947	0.360567337412992	0.573697968145282	0.789677329578006	0.940348006816739	0.968726712387379	0.863351873983293	0.0615588991882378	0.108015808339022	0.163951868118171	0.215279112755484	0.244541723410826	0.240310438565728	0.00253498039552908	0.00492793984976223	0.00826437542254716	0.011976582275916	0.0150072017133545	0.0162633705501318	0	2.93760662045352e-05	7.61230933364874e-05	0.000136983876063671	0.00019906188285092	0.000242883998798531	0.56528094731089	0.594850025653391	0.601420266436907	0.584219562819515	0.545257347787207	0.488938434140776	0.436135538989449	0.487330962265597	0.523183000785246	0.539647958021718	0.534804221447931	0.509221189660646	0.171733893770225	0.203762287133527	0.232282395680592	0.254410152618353	0.2677187478948	0.270675913973627	0.0344969601267164	0.043467363541051
0.455406597530544	0.709746879405936	0.922507471247659	1	0.904053549858615	0.6816350693309	0.361184525430289	0.543462285695184	0.68197945395983	0.713734065496671	0.622967050839237	0.453478183703973	0.146491712463452	0.212812197251391	0.257831836129074	0.260517354508892	0.219531593414374	0.154281771025279	0.0303757362990516	0.0426083265724518	0.0498410258446276	0.0486204082260635	0.0395537209160161	0.0268332155343627	0.00320870681299527	0.00435026056254213	0.00491469323806186	0.00462788272537259	0.00363180232607046	0.00237383471557745	0.6359724387739	0.713546981149862	0.730506452131366	0.682405953476172	0.581672639987945	0.452408761796143	0.273131705087547	0.351587578104986	0.412962313267521	0.442592146605258	0.432826349317373	0.386224914553752	0.0350486382581764	0.0517680261211875	0.0697656836075132	0.085787652879168	0.0962534726329033	0.0985415263695294	0.00132995315492356	0.0022641111119968
1.31233229917269e-06	0.000812977575532039	0.0662342840900492	0.709670344835971	1	0.185315981257881	5.39833178497085e-08	4.96799534950379e-05	0.00601273854227776	0.0957046389933668	0.200337933924671	0.0551522104205486	6.85854202116533e-11	9.37648947060754e-08	1.68584742875713e-05	0.00039862616062024	0.00123960367975579	0.000506955043485013	2.69128681582883e-15	5.46582641568645e-12	1.45989187638421e-09	5.12808339931247e-08	2.36896693186584e-07	1.43923744157972e-07	0	9.83748097621097e-18	3.90462408433412e-15	2.03751507715175e-13	1.39827185080977e-12	1.26197840586608e-12	0.062684478203344	0.132077082530713	0.172773498971734	0.140316582714638	0.070749451837893	0.0221472275939733	0.0220413392507712	0.0676773533077842	0.129012253897276	0.152686545125627	0.112189647471129	0.0511784357497778	0.00453299504811941	0.0202828307516908	0.0563448332762452	0.0971766310838966	0.104052325037798	0.0691709831137487	0.000545257705528625	0.00355535579855503
1.5208294100837e-11	1.63439700654149e-06	0.00493669723583712	0.419099658541346	1	0.0670632462658181	4.82980082139919e-07	0.00109278341653895	0.069492966253913	0.124207975310775	0.00623964662256579	8.80992853506167e-06	4.32817054084015e-06	0.000206175500944678	0.000276039753694393	1.03874293528083e-05	1.09861725038507e-08	3.26577773610867e-13	1.09447522089962e-08	1.09765648148544e-08	3.09406075971319e-10	2.45128105493011e-13	5.45832333728175e-18	3.41607413858506e-24	7.80969237662612e-15	1.64900608789537e-16	9.78616355269955e-20	1.63231720968455e-24	7.65241514534591e-31	0	0.00703334705873155	0.0340627284519924	0.116184584448185	0.279106067695212	0.472217132289965	0.56268571951764	9.2522592652198e-05	0.000746166070319437	0.00423813603197052	0.0169537580074261	0.0477648875831746	0.0947770599385701	3.45309254732771e-08	4.63731118152671e-07	4.38607399009629e-06	2.92171170198816e-05	0.000137072539440597	0.000452913483210527	3.65631261265195e-13	8.17657944506586e-12
0.098922034422312	0.229331396262366	0.437649811796721	0.692924217451479	0.912417523254962	1	0.203302218324591	0.377004405141765	0.579829553205316	0.741517983986414	0.789185544390516	0.699108164318596	0.201330168696733	0.301411215534705	0.374664186103599	0.387238728111185	0.332847411016522	0.237714279352155	0.0960220888759791	0.116346583523878	0.116756279294615	0.0970459615833956	0.0665595505010739	0.037204261770718	0.0203022419564794	0.019697928184882	0.0153602716739581	0.00930426148862334	0.00378120503445807	0	0.0484940604694925	0.0793060662320308	0.114424959842898	0.146628244151829	0.167336157841492	0.170254971883195	0.0565470586962575	0.0943721031540496	0.139139088068323	0.182330743159518	0.212895176784012	0.221720936090024	0.0524023173256246	0.0897302204152845	0.135534760403422	0.181853302030559	0.217367793516967	0.23173202689204	0.0384594091750692	0.0680781904208738
0.013921612658585	0.104183309112002	0.403435649706804	0.852077011572405	0.986682992634519	0.626710815726361	0.0292480427423099	0.176274933328841	0.567656923473742	1	0.966225036838679	0.512010103383592	0.0327645146474735	0.16407158132845	0.440921738718571	0.648235057335864	0.522542279958849	0.230708784704297	0.0197765922669091	0.0839112889432485	0.188785685109684	0.23170662225284	0.155580697322627	0.0567740384114517	0.00599977150984325	0.0230709190291256	0.04397499385075	0.0450219940928834	0.0247955572087467	0.00686634749274565	0.0701145510627654	0.148253587564479	0.261360961008904	0.38539995569866	0.475858965596924	0.492145513263436	0.0319812961835069	0.079062526355465	0.16163426238171	0.275719511788515	0.393495904114867	0.470263641497043	0.0117228232789851	0.0348234058945234	0.0831593050773688	0.164474077430099	0.271534610474223	0.375091444710453	0.00303778180763861	0.0123330567317343
1.89687536570602e-10	3.49888386438839e-06	0.00385673433113551	0.254044549297509	1	0.235228576275187	3.17442414067858e-11	8.27058351697765e-07	0.00128766931538753	0.119804326803993	0.666101820750195	0.221313904222356	1.78838247279848e-12	6.58202088683349e-08	0.000144745626896227	0.0190217998131551	0.149381812077704	0.0701041618181354	3.37125807512288e-14	1.76359472785606e-09	5.47801274208608e-06	0.00101682728724302	0.0112790184668088	0.00747644915934811	0	1.59092240949982e-11	6.98002704164102e-08	1.83003442573342e-05	0.000286722235366372	0.000268450025445679	0.0949980255676233	0.143598705515549	0.198021258433794	0.249114182095081	0.285897550538696	0.299328287932496	0.0525857202470591	0.0859038198265929	0.128021369912879	0.174051515778821	0.215873083429653	0.244255597559414	0.0193827145956824	0.0342190503821815	0.0551120607872759	0.0809749509535986	0.10853756692346	0.132719523966926	0.00475723824777137	0.00907646959859805
0.00134713499135243	0.0237128188117898	0.185405873621007	0.645328536793736	1	0.689897128319201	0.000477574130035707	0.0104971702672969	0.102046471399287	0.441543010803154	0.850560157614796	0.729460590298618	0.000122727464647994	0.00342101557119315	0.0413683336422588	0.222522244644551	0.532868237440315	0.568105743426146	2.09147524055402e-05	0.000819123413435838	0.0123505042450448	0.0825992854163861	0.245891175471327	0.325885994219448	0	0.000142070608229115	0.00271371626859007	0.0225814944806171	0.0835733869186924	0.137691907814744	0.000711409017925132	0.0102997253277246	0.0733822347472223	0.25831265523768	0.449354137785511	0.386304096742327	0.000796290010424896	0.012533252669677	0.09711650071081	0.37181724596903	0.70348851903113	0.657783497654404	0.000666897133386728	0.0114258952906298	0.0962977151905079	0.400994029572898	0.825183250642619	0.839192387460806	0.000417539172589162	0.00780356658287691
0.0432727527200326	0.0771364056437843	0.109631467123571	0.124234440082139	0.112248291878809	0.0808627352842751	0.0114411123595421	0.0286461782808461	0.0571868378890575	0.0910241073980432	0.115517485647527	0.116888013815209	0.00168235480882706	0.00591656443136095	0.0165902356851155	0.0370908226798396	0.0661167244268458	0.0939695497146876	0.000137582295922093	0.000679623084070157	0.00267673047719078	0.00840566579937471	0.0210460475346518	0.0420145704718831	6.25753268315258e-06	4.34172448239192e-05	0.00024018857597497	0.00105943273309869	0.00372585011451783	0.010447402471208	1.12839329688077e-08	4.19373414348425e-05	0.0137163201010494	0.394794093558092	1	0.22290800851789	2.41258143496015e-13	8.15412704915385e-09	2.42532132135481e-05	0.00634829959301535	0.146231812140334	0.296430323696435	6.56291247255171e-20	2.0171918232782e-14	5.4562480318612e-10	1.29878519144333e-06	0.000272067628174657	0.00501548263825439	2.27145631936262e-28	6.34906935198075e-22
4.88154831631862e-07	9.52668179016877e-05	0.00569217093545314	0.104127733401512	0.583186018956498	1	1.30084266436521e-05	0.000863180127351392	0.0175359904968871	0.109071522906096	0.20770390410863	0.121096098162539	5.59459914635951e-06	0.000126222922001677	0.000871885975330515	0.00184388300486892	0.00119387604511053	0.000236666791115369	3.88320394015285e-08	2.97887341490148e-07	6.99626264392431e-07	5.03074574221664e-07	1.1075181166924e-07	7.46485742282206e-09	4.34999188738939e-12	1.13460028916754e-11	9.0604452445235e-12	2.21517681685228e-12	1.65813338075748e-13	3.79999245651484e-15	1.13741261032341e-07	4.55210606762834e-11	3.52038665961391e-16	5.26080276666466e-23	1.51913836906798e-31	0	0.00150055628819368	0.000223573916900413	6.43685371715343e-07	3.58104520436685e-11	3.84972428427144e-17	7.99711073477302e-25	0.00055335946379606	0.0306938026602531	0.0328986222745761	0.00068137843599437	2.72698480993132e-07	2.10892294631481e-12	5.70404825695375e-09	0.000117788002299261
0.180522268159614	0.335583838973327	0.541671659949066	0.761680198574613	0.934237072247624	1	0.128272117722462	0.245719740458866	0.40761143605896	0.588432819251621	0.740617931742088	0.813298290754635	0.058783283059624	0.117645027911494	0.201710482346471	0.29972434569776	0.387579650703555	0.436859302917478	0.0156786098029561	0.0352005617045179	0.0640632879684629	0.0991239481947328	0.132401238539365	0.153529583044512	0	0.00428510225707216	0.0108386371063365	0.0191193405638614	0.0274039379587132	0.0332206439260595	0.1671536898186	0.218795193764731	0.26950397139274	0.312643610147208	0.341726793941203	0.352002880698265	0.0977256638781471	0.140237020611248	0.188852169270913	0.239165326299791	0.285149918874028	0.320262678680017	0.0461228169445127	0.0734390384412832	0.108792081888444	0.150906761479813	0.196620819880533	0.241028857293375	0.0164390798054213	0.030448519619783
0.0225789803180331	0.18910744986827	0.669073552462122	1	0.631374516096141	0.168397255489304	0.00675301150332756	0.0526147638499324	0.173172398976955	0.240774579451341	0.141417613645115	0.0350878928232978	0.000117658902225157	0.000852787352580348	0.00261106462830507	0.00337718929483388	0.00184524525940838	0.000425905947148143	1.19422520370482e-07	8.05207875980338e-07	2.29345755818688e-06	2.75952487310919e-06	1.4026161336342e-06	3.01164833752443e-07	7.06125363194832e-12	4.42903809316001e-11	1.17354009396976e-10	1.31355227204214e-10	6.21094523546074e-11	1.24059192974136e-11	4.69075557503037e-05	0.00505020423518705	0.094817968677888	0.310447322940982	0.177255923895452	0.0176493682302539	1.87021767917515e-08	1.10233697629763e-05	0.00113305804751299	0.0203097936464205	0.0634854831251124	0.0346065984608206	5.79269063322159e-14	1.86921230531926e-10	1.05184681118825e-07	1.0321954131682e-05	0.000176639131983873	0.000527141837220423	1.39382206111285e-21	2.46230422127323e-17
0.0860729965817076	0.233679118443811	0.479923453254399	0.745629578934135	0.87634147885885	0.779152904919512	0.02765310481132	0.0860909918113092	0.202754549252407	0.361228983712804	0.486848299092728	0.496368040290078	0.00280176450207075	0.0100024475508412	0.0270134473277626	0.0551890376211738	0.0852952245290284	0.0997230833922784	8.95219314993631e-05	0.000366492810914971	0.00113501115977134	0.00265909468331225	0.00471266463531288	0.00631827243191957	9.01918091097588e-07	4.23467752736714e-06	1.50392714003088e-05	4.04039649923036e-05	8.21142172683528e-05	0.000126244152728138	0.000387357558751415	0.00655227022939978	0.0591180897121211	0.284510273015293	0.730338992584771	1	0.000309559291992674	0.00434646276275388	0.0325519399201668	0.130036943248999	0.277080271113694	0.314915061185782	2.45335339392268e-05	0.000285934646580004	0.00177754329864587	0.00589416657524723	0.0104249403255175	0.00983498543556397	1.92676924269885e-07	1.86530525208048e-06
0.013126510950479	0.121902026927044	0.448484675861144	0.850048006266731	0.848484293507929	0.445998832290739	0.0215441192585526	0.166230337101678	0.565748674251068	1	0.932018639960588	0.457501969185702	0.0196193376259029	0.143622374645102	0.457962449138286	0.756567429349673	0.658203073674561	0.300596314551068	0.00939545833382978	0.0778655794197061	0.236869990693728	0.366869038221396	0.297387241523341	0.124842530914474	0	0.0243546634496624	0.0760387984648923	0.111635207385464	0.0834226875794396	0.0300564575781927	0.128694260428821	0.164868942216325	0.194644627579104	0.212089659051561	0.213423267217888	0.198347881333497	0.176522658144913	0.233310949271307	0.284438656101673	0.320276593141148	0.333276733024307	0.320556259050623	0.146091102626511	0.200091382071431	0.252504033190987	0.294135417502741	0.316556055532883	0.314870219756492	0.0719427548424179	0.103142739139285
0.127586726807988	0.423611932231489	0.840069588277704	1	0.714952075983701	0.306603176267326	0.0746928646436692	0.280523899046595	0.625998958897088	0.837791203363532	0.673319008727379	0.324663402476079	0.0289357774451407	0.12513022394152	0.315172571716651	0.4745472886079	0.428692726451622	0.232194282648315	0.00672504761399872	0.0369793692738272	0.106661548257927	0.181250393327822	0.184113815543952	0.111825932577217	0	0.00640978940526896	0.0235002151008677	0.0459799143586722	0.0527009815432262	0.0356920610201051	0.0894698693532775	0.194752889397461	0.228755204344057	0.145420764242768	0.0494820383679958	0.00811699836243887	0.0508312863771626	0.162446898863436	0.277821835456819	0.257314173583681	0.128921952754841	0.0342401452512303	0.0210015386160453	0.100880726572067	0.251798420953349	0.339318073510924	0.247899883461414	0.0977533597823127	0.00572945960876419	0.0462911524464865
4.41306084403011e-06	0.00264246057348421	0.161099877846017	1	0.632008447048351	0.0406690342611903	1.94501901188349e-05	0.00456852347561756	0.109256168200233	0.266032173731177	0.0659538959961296	0.00166481063311377	3.46589116346032e-06	0.000319337808170714	0.00299573817271578	0.00286137949493563	0.000278269214310859	2.75532578806576e-06	2.49696885473991e-08	9.02468295750059e-07	3.32100000509294e-06	1.24429653764149e-06	4.74675703830818e-08	1.84369130130551e-10	7.27308137769189e-12	1.03114728066985e-10	1.4884732453156e-10	2.18765812275294e-11	3.27367521136185e-13	4.98488670394106e-16	0.0258956265225054	0.207766550928576	0.0576623788663341	0.000553575929532315	1.83835575202279e-07	2.11178439334697e-12	0.000299420019548547	0.0267051071302392	0.0823901952997966	0.00879274458459685	3.24594458217725e-05	4.14500884466362e-09	1.01454076240316e-07	0.00010058825493008	0.00344979083724943	0.00409266288061077	0.000167952664613665	2.38416079367008e-07	1.00737761468068e-12	1.11028501411595e-08
5.89777984235071e-05	0.00809990573887107	0.208066652402505	1	0.899235590235119	0.151294426257385	3.6064359637551e-05	0.00493907823230578	0.126488973761205	0.606085370325436	0.543364021342178	0.0911431174584014	8.0657721726381e-06	0.0011033783155369	0.0281721935032614	0.13458156511888	0.120289089209378	0.0201160426715092	6.43836928838891e-07	9.02898516514981e-05	0.00229881196219819	0.0109485016341811	0.00975615858331151	0.00162657716240969	0	2.68807821232338e-06	6.87045185524957e-05	0.000326299767542943	0.00028988201882687	4.81676061951728e-05	0.0554099439972191	0.14227689104758	0.250654660399793	0.302978639786445	0.251271399259699	0.142977900515245	0.0374104876045172	0.107222566727254	0.210850070001193	0.284482857486391	0.26334996891983	0.167265069656906	0.022284279596595	0.0712914857297623	0.156484512770936	0.235667579740074	0.243513551634441	0.172639926793648	0.01171125101058	0.0418204538350454
0.0114123230690225	0.0810653776972687	0.328417924306306	0.758836796122116	1	0.751591234893515	0.00682836725655738	0.0543845927850102	0.247038692069894	0.6400061776775	0.945656563481875	0.796916474075394	0.00118546004439356	0.0105862851421041	0.0539175739613318	0.156619988002031	0.259474162226462	0.245172151873815	5.97151058252793e-05	0.000597913735196693	0.00341446717659703	0.0111208361658661	0.0206577031156741	0.0218855118903579	8.7278789948598e-07	9.79852505895352e-06	6.27397490834145e-05	0.000229115744867073	0.000477196424364172	0.00056685178047662	0.0188803489999643	0.0594083940142969	0.148244028273771	0.293358181028421	0.460374013864883	0.572947726047816	0.0426456450126921	0.0947654181799068	0.167000080448274	0.23338614920958	0.258657501023343	0.227335195545507	0.00104705030371264	0.00164316109867015	0.00204495776621363	0.00201827407959644	0.00157967426602855	0.000980497622374179	2.79439992137658e-07	3.09698115715511e-07
0.0666266957970804	0.279328224945103	0.689020372307986	1	0.853922845849866	0.429030296382949	0.0653464394533922	0.123641572045646	0.137644164269537	0.09015748409583	0.0347453315629729	0.0078784690366591	0.0003775889663639	0.000322431844719554	0.000161997106150621	4.78880641038131e-05	8.32909855361951e-06	8.52352848059597e-07	1.28540615239758e-08	4.95376101120311e-09	1.12326033415607e-09	1.49856812487591e-10	1.17631396876999e-11	5.43276240496584e-13	2.57801133585275e-15	4.4838792687413e-16	4.58836536678657e-17	2.76075971260164e-18	9.58350273970689e-20	0	0.0957471697736895	0.129591017488685	0.166897399561989	0.204526674018091	0.238493231301971	0.264623174723111	0.230759400546128	0.289899972026143	0.346547412556141	0.394187513818246	0.426647084607095	0.439400368602501	0.225569567910913	0.263032308118985	0.291852488045418	0.308136694868814	0.309563077592512	0.295924285141521	0.0894312419553655	0.0967960571268785
0.0618235306004932	0.334071319188008	0.844866177503102	1	0.553956189138137	0.143619754883142	0.00100861765211138	0.011276613545744	0.0590057280277188	0.144501711976759	0.165620905580287	0.0888424774619902	2.29350232303093e-07	5.30539911474167e-06	5.74381283972696e-05	0.000291035417078016	0.000690167888701571	0.000765996876184018	7.26894967713776e-13	3.47902285727769e-11	7.79302815389116e-10	8.16993406610842e-09	4.00861365378744e-08	9.20519927179718e-08	3.21102730267302e-20	3.17977478924071e-18	1.47371012890513e-16	3.19662078140776e-15	3.24514055454063e-14	1.54183978730241e-13	9.42598446172308e-05	1.13387232924528e-07	7.67896577715825e-12	2.92780699952383e-17	6.28468174069768e-24	0	0.0633648047906856	0.0033823275325312	1.0164461096002e-05	1.71970594524329e-09	1.63804249761068e-14	8.78410007287564e-21	0.160106406335679	0.379233235485873	0.0505714272328498	0.000379669025251121	1.6047458515444e-07	3.81863803166632e-12	0.00152057744689002	0.159821921751666
0.189192628284246	0.288903925447084	0.400168019664352	0.50290866836207	0.573518466942974	0.593526685509744	0.549691392346355	0.738468433169474	0.900262544539572	0.995990672238452	1	0.911179047276604	0.385904791538346	0.45648928518139	0.490000855852501	0.477301084921201	0.421902908595657	0.338400851142509	0.0651270009155127	0.0678466237930212	0.0640854125329865	0.0548752336831931	0.0425723441075049	0.0298838441802737	0.00204639313142719	0.0018210513383967	0.0014035901632515	0.000896929027572857	0.00040508144603647	0	0.0897295834016149	0.213743693400856	0.384064496260314	0.52159199471767	0.535661659821716	0.416003708762043	0.0845279702839653	0.213520294243242	0.406704203949432	0.585476340293884	0.637352912270838	0.524722660057024	0.0519043205948809	0.139425206435818	0.281753309097674	0.430052719542707	0.496280460250362	0.433086592824931	0.0205731096199534	0.059326919493131
0.00482732081360106	0.0164263608257242	0.0388681641341814	0.0639534784496232	0.0731731560278482	0.0582179456502905	0.00979240441188827	0.0269428251604962	0.051548306020635	0.0685808931155666	0.0634467452660065	0.0408162436009765	0.0157780882824557	0.0351015883929497	0.0543021006202449	0.0584149439387609	0.0436967132347527	0.0227295612278692	0.0201930204246862	0.0363238829686097	0.0454360662608102	0.039520884331188	0.0239039712001429	0.0100538160089374	0.0205272158648944	0.029856550395993	0.0301972003422465	0.0212378821049411	0.0103865951559035	0.00353226010359774	4.61945969544852e-14	4.0198539785567e-08	0.000640695163611776	0.187031469652642	1	0.0979281130463726	5.91783221680884e-20	7.78858342597725e-13	1.8774845730401e-07	0.000828927124328357	0.0670314165775956	0.0992801710404312	2.19515630876381e-28	4.36956306110822e-20	1.59306187933699e-13	1.06377395293864e-08	1.30103245874059e-05	0.000291439883001773	2.35775996590599e-39	7.09821064906576e-30
0.00134192894066276	0.0340764581911635	0.301583682055378	0.930228603657195	1	0.374661243879931	0.00219532924158828	0.0269312212255696	0.115143888757922	0.171575075384911	0.0891037463253796	0.0161274680451533	5.34157681517806e-05	0.000316560934046148	0.000653843211968038	0.000470672018491336	0.000118084148223365	1.03250766036943e-05	1.93303165877687e-08	5.53424348966356e-08	5.52212227385393e-08	1.92035815803841e-08	2.32748509643205e-09	9.8315045904524e-11	1.04027941710774e-13	1.4388544246282e-13	6.93507093408396e-14	1.16392916599132e-14	6.68386810271591e-16	0	0.0295405177596542	0.0720517019674633	0.117297568974247	0.127453687526031	0.0924345700119282	0.0447440273616493	0.0186280087345061	0.050582545090153	0.0916755550714548	0.110898340009005	0.0895396039468002	0.0482529555036459	0.00834829922984656	0.0252371526774313	0.0509215165502432	0.0685773865083223	0.0616423457644268	0.0369824782663551	0.00265896625555556	0.00894876858076223
0.570166446636437	0.78661371492359	0.948532984390152	1	0.921792398710212	0.742858543792311	0.290775542480647	0.469598504996961	0.662080431384233	0.815721355699725	0.878593563038254	0.827363591356058	0.0941435535449944	0.179405041109738	0.296715392408015	0.427843266927776	0.538782401357609	0.592948810003706	0.0178133278569451	0.0424798203638501	0.0841535734748186	0.143229362117071	0.211693092714005	0.27276617532856	0	0.00442917397285062	0.0134492047810183	0.0290975299765523	0.0519381209336586	0.0793443011072466	0.726445494991688	0.777571622541903	0.790341039855637	0.762833036588816	0.699159555005171	0.608457795939627	0.481219565573981	0.556777196555751	0.611637352612678	0.637990567739642	0.631910478057491	0.594312615884292	0.184552278626973	0.231209838145744	0.274804040479527	0.309977733774519	0.331907370980793	0.337384580683744	0.0394747149437701	0.0542553071718249
1.12101577930372e-06	0.00320175967409982	0.308213380247826	1	0.109353897117529	0.000403045691696485	3.44737706825994e-12	3.60258883633564e-07	0.00126889697719299	0.150634267558369	0.602707992647425	0.0812785364563004	4.2494567650682e-21	1.62483113075792e-14	2.09396202361749e-09	9.09526011794726e-06	0.0013315184868835	0.00656999487048933	2.09964371113223e-33	2.93744218535022e-25	1.38509258112906e-18	2.20127363497394e-13	1.17911187791447e-09	2.12873573157292e-07	0	2.1286192616719e-39	3.67245403766541e-31	2.13550456343062e-24	4.18533660628284e-19	2.76468740121558e-15	0.0137973225358427	0.0281460177535407	0.0469421889733391	0.0640079557662678	0.0713557239663804	0.0650351155184397	0.0117450149937015	0.0241248257995973	0.0405134321230665	0.0556234761358365	0.062436917772472	0.0572992615546721	0.00765903081104147	0.0158406463126234	0.0267852816568864	0.0370291529387422	0.0418519383665003	0.0386733342220428	0.00382609315796429	0.00796788561255306
0.000124762239321035	0.0113378031635332	0.226900006616782	1	0.970566702481634	0.207448678134975	0.000173472208039623	0.00992162076848484	0.124966958200045	0.346631215757766	0.211738600470979	0.0284834310437882	1.85763087519067e-05	0.000668681686816578	0.005300770398512	0.00925376455256095	0.00355760553474767	0.000301201420705689	1.53189536773111e-07	3.47086270582139e-06	1.7316715009078e-05	1.90261964161756e-05	4.60359599421766e-06	2.45288754452313e-07	8.19261730598199e-11	1.37214365663635e-09	4.34149668387533e-09	2.99740677901289e-09	4.43412809916472e-10	0	0.29927221456639	0.304229359172979	0.296220953157361	0.276255131937329	0.246765738543884	0.21112482130202	0.222621749931156	0.22726164156156	0.222210518945808	0.208105239662316	0.186672929706666	0.160383467646268	0.0923177506384544	0.0946384422435037	0.0929244243205174	0.0873920853263849	0.078721661697859	0.0679197893505308	0.0213412209922584	0.0219697671432314
0.000744032629120042	0.0322990764136878	0.35644520488943	1	0.713200721456428	0.129308804988052	7.3572863146564e-06	0.00091995164868591	0.0292426615187523	0.236305235160405	0.485438636832819	0.253512796766545	3.30836597274086e-09	1.19154407834977e-06	0.000109096603647693	0.00253931687562012	0.0150254372039835	0.0226017406512833	6.76518451132056e-14	7.0181950789994e-11	1.85086940322799e-08	1.24088252070311e-06	2.11490132106312e-05	9.16334631631974e-05	6.29043353589213e-20	1.87979703181808e-16	1.42794189013365e-13	2.757494454454e-11	1.35370275159842e-09	1.68941570135397e-08	0.00692197825881837	0.0811329735858278	0.399351619012253	0.825475900578162	0.716546272905041	0.261201085442274	2.96935873258876e-05	0.000912173125129792	0.0117674610705708	0.06374984910066	0.145032871395716	0.13856215300675	1.45116147607606e-09	1.16836297648831e-07	3.95030588306898e-06	5.60885945841568e-05	0.000334433122541641	0.000837403752978545	8.07959226211044e-16	1.70490009386953e-13
0.0120929858252365	0.101597687939589	0.431100302745645	0.92388316380504	1	0.54667242646857	0.000433441089654131	0.0053371736334042	0.0331922586659177	0.104257306986792	0.165394255383628	0.132519125622943	3.16827647383482e-07	5.71788341749245e-06	5.2118480084214e-05	0.000239934340065735	0.000557875513623275	0.000655128377297013	4.72293959125259e-12	1.24926827981481e-10	1.66894926545493e-09	1.1260943364184e-08	3.83751985509858e-08	6.60496801375221e-08	0	5.42279526232359e-17	1.0884750590391e-15	1.07769467947655e-14	5.38330325594412e-14	1.35802226898736e-13	0.0116279812024748	0.0720919331790104	0.256726084372082	0.52511484665992	0.616935232064345	0.416318608303789	0.00321085249448471	0.0231703283697014	0.0960384180232479	0.228643458930267	0.312660876063348	0.245577896055966	0.000213696804210988	0.0017948962281328	0.00865927709867966	0.0239952293211274	0.0381917138052775	0.0349151863751319	3.42797257926341e-06	3.35126013415405e-05
0.000184746955347269	0.0232005037054022	0.407353686192435	1	0.343227804257848	0.016470964708937	1.01964858813127e-06	0.000505850982775018	0.0350872059959089	0.340274251833361	0.461385032337917	0.0874685703304035	5.78144797967972e-10	1.1330801985424e-06	0.000310483689353739	0.0118951806860734	0.0637173065285739	0.04771972005222	3.36771700645955e-14	2.60742346545196e-10	2.82255011576758e-07	4.27194710432593e-05	0.000903991160904103	0.00267458629036209	2.01526265960769e-19	6.16418063127632e-15	2.63607280651633e-11	1.5761355241797e-08	1.31760073031809e-06	1.54002655240624e-05	0.000179584446876437	0.00804801669451192	0.0992096050690622	0.336405647488315	0.313774423409525	0.080503823471367	1.81343789279128e-06	0.000163389852327876	0.00404941399233772	0.0276060317480721	0.0517678933391357	0.0267031014607761	2.29926964396883e-10	4.16499559344972e-08	2.07531436361054e-06	2.84444763196038e-05	0.000107239973543899	0.000111214178644575	3.66041537227536e-16	1.33308323457755e-13
0.292698011659242	0.622102613175786	0.93696176952582	1	0.756304153364425	0.405332055002831	0.364022577216258	0.625255353523753	0.761034706551327	0.656401812829095	0.401192785963331	0.173761341101584	0.103911238589037	0.144238229166495	0.141877817101853	0.0988928165028033	0.0488458133722963	0.0170956098056628	0.0068063703977924	0.0076354103931826	0.00606910494834752	0.00341785726929251	0.00136310699835916	0.000384138485747145	0.000100386079965832	9.08176479850608e-05	5.76259534166385e-05	2.51424324779719e-05	6.75467444059789e-06	0	0.388014782240169	0.678179452893433	0.889002081742347	0.874023392006951	0.644474065203095	0.356409726104929	0.322306811895912	0.537555513234687	0.672417254910433	0.630835924458997	0.443870148571219	0.234237668219145	0.146967474449061	0.233901789182695	0.279194404234691	0.24994321782526	0.167817448848584	0.0845068505735377	0.0367867800074952	0.0558685395221659
3.04057199549731e-09	9.9744035752301e-05	0.0688496662256463	1	0.305619751796541	0.00196537802215442	7.83720395374871e-07	0.0018164603219501	0.0885878048879805	0.0909086530450034	0.00196299757696593	8.9190287094431e-07	6.00274486459053e-07	9.8298699813868e-05	0.000338710702824214	2.45580186245742e-05	3.74663155608318e-08	1.20274042116901e-12	1.3662227069328e-09	1.58071112388629e-08	3.84828101155777e-09	1.9713525728764e-11	2.12493225112523e-15	4.81957929514075e-21	9.24008553906714e-15	7.5533589532961e-15	1.29923440909401e-16	4.70238476757382e-20	3.58122822081819e-25	0	0.292678766505255	0.327068208823355	0.346774412201575	0.348832829850069	0.332927180753093	0.301469062484062	0.146848305759522	0.151655599329183	0.148596833245312	0.138140891363017	0.12184186805749	0.101960613269239	0.00491413656319986	0.00469006782824354	0.00424690573097936	0.00364861226440452	0.00297402353786203	0.00229997271732317	1.09679650803786e-05	9.67387239018463e-06
0.782398453178327	0.952224768112179	1	0.906169754053671	0.708546179265295	0.478052721183587	0.119373842568325	0.181257969387589	0.237483851037231	0.268485039656759	0.261911842394619	0.220464778228259	0.00095359352328956	0.00180645719600789	0.00295284801443257	0.00416489012415406	0.00506891535453705	0.00532323409795536	3.98832315658684e-07	9.42608103213158e-07	1.92229941434526e-06	3.38267235611448e-06	5.13627030160604e-06	6.72953170177112e-06	8.73353998667576e-12	2.57517999425145e-11	6.55200018824155e-11	1.43843170921644e-10	2.72491921252939e-10	4.45417267822503e-10	0.189249995841877	0.381301576966425	0.564789316842731	0.615020361677431	0.492354219836854	0.289768373978648	0.00503002528003084	0.0160777461234681	0.0377802923843088	0.0652665432875546	0.082889793560968	0.0773921039540967	1.22544398600407e-06	6.21399271529876e-06	2.31650458377347e-05	6.34864052698027e-05	0.000127912639120273	0.000189466019439021	2.7365649545648e-12	2.20143222662287e-11
3.04057199549731e-09	9.9744035752301e-05	0.0688496662256463	1	0.305619751796541	0.00196537802215442	7.83720395374871e-07	0.0018164603219501	0.0885878048879805	0.0909086530450034	0.00196299757696593	8.9190287094431e-07	6.00274486459053e-07	9.8298699813868e-05	0.000338710702824214	2.45580186245742e-05	3.74663155608318e-08	1.20274042116901e-12	1.3662227069328e-09	1.58071112388629e-08	3.84828101155777e-09	1.9713525728764e-11	2.12493225112523e-15	4.81957929514075e-21	9.24008553906714e-15	7.5533589532961e-15	1.29923440909401e-16	4.70238476757382e-20	3.58122822081819e-25	0	0.292678766505255	0.327068208823355	0.346774412201575	0.348832829850069	0.332927180753093	0.301469062484062	0.146848305759522	0.151655599329183	0.148596833245312	0.138140891363017	0.12184186805749	0.101960613269239	0.00491413656319986	0.00469006782824354	0.00424690573097936	0.00364861226440452	0.00297402353786203	0.00229997271732317	1.09679650803786e-05	9.67387239018463e-06
0.000138632363246721	0.012922129708762	0.249677392709263	1	0.830226199949058	0.142879040201759	5.51882599985524e-08	2.61167283162439e-05	0.00256192549693321	0.0520942602873022	0.219578043164079	0.19185079369873	2.05830104747908e-13	4.94519663322306e-10	2.46282690736611e-07	2.54249360786177e-05	0.000544078425097459	0.00241345271689131	7.19202530490253e-21	8.77260301951684e-17	2.21810143139808e-13	1.16254556110748e-10	1.2630316031604e-08	2.84442251562829e-07	0	1.45796297240795e-25	1.87158274374751e-21	4.98012465166997e-18	2.74692656051052e-15	3.14072230715771e-13	0.0152995586545657	0.0889528678233524	0.274450183707407	0.449355040628703	0.390425549291923	0.180015276777994	0.00692250364774947	0.0406763227983329	0.126836046733325	0.209877667924769	0.184294461024619	0.0858777892417108	0.000687318692019701	0.00408163426755371	0.0128627118354738	0.0215106489794021	0.0190896078405588	0.00899006890611247	1.49748950717871e-05	8.9874639433385e-05
0.00134713499135243	0.0237128188117898	0.185405873621007	0.645328536793736	1	0.689897128319201	0.000477574130035707	0.0104971702672969	0.102046471399287	0.441543010803154	0.850560157614796	0.729460590298618	0.000122727464647994	0.00342101557119315	0.0413683336422588	0.222522244644551	0.532868237440315	0.568105743426146	2.09147524055402e-05	0.000819123413435838	0.0123505042450448	0.0825992854163861	0.245891175471327	0.325885994219448	0	0.000142070608229115	0.00271371626859007	0.0225814944806171	0.0835733869186924	0.137691907814744	0.000711409017925132	0.0102997253277246	0.0733822347472223	0.25831265523768	0.449354137785511	0.386304096742327	0.000796290010424896	0.012533252669677	0.09711650071081	0.37181724596903	0.70348851903113	0.657783497654404	0.000666897133386728	0.0114258952906298	0.0962977151905079	0.400994029572898	0.825183250642619	0.839192387460806	0.000417539172589162	0.00780356658287691
0.564400134843763	0.856173135437607	1	0.899295290630604	0.622685214887861	0.331969896887498	0.112967628908922	0.224306829674356	0.342921640792637	0.403655806011153	0.365840202937208	0.255291038417547	0.00279695755645712	0.00726923408387138	0.014546386932085	0.022412250612833	0.0265876343006908	0.02428498415642	8.56287514195097e-06	2.91374985339597e-05	7.63242493775791e-05	0.000153927473929477	0.000239016349502179	0.000285759513036917	0	1.120508864678e-08	4.62966058075168e-08	1.27531494523354e-07	2.62553363100082e-07	4.12702540120489e-07	0.0691833545600637	0.0928073124919231	0.119616434730531	0.148124735686626	0.176235096601711	0.201458358760433	0.106648171733617	0.139053607630323	0.174196403548327	0.209664153900361	0.242458417104295	0.269388110103383	0.151303867749187	0.191746366311748	0.233470671936417	0.273127608481745	0.306991922895952	0.331525069384783	0.197556563665026	0.243341871137831
0.514048245019882	0.741760040805954	0.925965797157171	1	0.934284245182725	0.755147252759947	0.360567337412992	0.573697968145282	0.789677329578006	0.940348006816739	0.968726712387379	0.863351873983293	0.0615588991882378	0.108015808339022	0.163951868118171	0.215279112755484	0.244541723410826	0.240310438565728	0.00253498039552908	0.00492793984976223	0.00826437542254716	0.011976582275916	0.0150072017133545	0.0162633705501318	0	2.93760662045352e-05	7.61230933364874e-05	0.000136983876063671	0.00019906188285092	0.000242883998798531	0.56528094731089	0.594850025653391	0.601420266436907	0.584219562819515	0.545257347787207	0.488938434140776	0.436135538989449	0.487330962265597	0.523183000785246	0.539647958021718	0.534804221447931	0.509221189660646	0.171733893770225	0.203762287133527	0.232282395680592	0.254410152618353	0.2677187478948	0.270675913973627	0.0344969601267164	0.043467363541051
0.00140464622462329	0.0452494538872792	0.404039994652126	1	0.686025520586581	0.130450327216145	2.54624242030465e-05	0.00198424469521993	0.0428603127117369	0.256613837623462	0.4258625364401	0.195895035541102	3.36145382059133e-08	6.33682510990967e-06	0.000331116575253768	0.00479573028962773	0.0192527693638794	0.0214237896108853	3.23181220402085e-12	1.47381446707286e-09	1.86294964008186e-07	6.52715666832555e-06	6.3388662404508e-05	0.000170633290945885	0	2.49410465681366e-14	7.63334038313634e-12	6.46975620428859e-10	1.5199334531186e-08	9.89750765901908e-08	0.00362512947978345	0.0565546067771189	0.327152796618547	0.701732309821849	0.558123739232544	0.164599193587044	0.000589529557303141	0.00923228503703782	0.053610642308138	0.11543327108455	0.0921614248961176	0.0272838431853053	2.59956097615181e-06	4.08660615780132e-05	0.000238212061355528	0.000514876292807673	0.000412648460868982	0.000122629723685103	3.108184319897e-10	4.90488384511516e-09
4.37953626464027e-06	0.00412186173398271	0.2519324115546	1	0.257775292254321	0.00431526933957771	0.000217702681415279	0.0356119173637543	0.378313872996391	0.260996395580265	0.0116934344021819	3.40231867895381e-05	0.000726434116945743	0.0206535208508742	0.0381344330469941	0.00457262748408877	3.56073523813702e-05	1.80068967489193e-08	0.000162714213016789	0.000804062190932017	0.000258035300496309	5.37766739743981e-06	7.27836924284088e-09	6.39732665096488e-13	2.44653566102333e-06	2.1012706163941e-06	1.17202737686383e-07	4.24540234340766e-10	9.98662298068984e-14	0	0.0382013642177112	0.116486111982815	0.210897511825618	0.22671005940002	0.144701207144329	0.0548372346910781	0.117993565898341	0.199594464179945	0.200465982148668	0.119545961405406	0.0423283325571885	0.00889875891171371	0.155127115140694	0.145570297605937	0.0811072828202119	0.0268317478126489	0.00527035783741715	0.000614657622237789	0.0868094574834323	0.0451904830943514
0.00142663468934093	0.0215986639200981	0.139377553481207	0.383363384493367	0.449448843604307	0.224595860469725	0.000469754815159782	0.00938036049562263	0.0798398405404501	0.289648734965195	0.447894216469275	0.295210035069296	3.57410820777258e-05	0.000941347919383947	0.0105677974470334	0.0505674015260357	0.103135609042385	0.0896599476614589	6.28350766091361e-07	2.18282440547861e-05	0.000323211865616641	0.002039894159532	0.0054875667544033	0.00629221916896885	2.5525518855822e-09	1.16956787289893e-07	2.28416833799169e-06	1.90144000720099e-05	6.74666258800182e-05	0.000102034536892654	1.19803486871294e-15	2.97846028150013e-10	4.38147645638509e-06	0.00415430130464336	0.253877666503202	1	1.59462333988922e-14	1.79962620292995e-09	1.30032505106285e-05	0.00605578602362182	0.181776655862945	0.351685687184005	2.43172321621695e-14	1.34487540169361e-09	4.77301459870306e-06	0.00109182349804751	0.0160975990978591	0.0152974405470539	4.48911833700875e-15	1.24305644125697e-10
0.000728701013319126	0.0383402885244326	0.426061456584006	1	0.495722502796615	0.0519024846515132	0.00269518125702983	0.07134466455273	0.398883342820067	0.471021989549739	0.117475511788407	0.00618820067532402	0.00114479377946767	0.0152464353912138	0.0428864647895198	0.025479039916303	0.003197103891651	8.47307798047246e-05	5.58427845390372e-05	0.000374175892210674	0.00052953573169654	0.000158279826340845	9.99230789940948e-06	1.33211133511944e-07	3.12805605361479e-07	1.05456688411848e-06	7.50856786781867e-07	1.12895427083696e-07	3.5624961790568e-09	0	0.0487417478518725	0.0496091839992373	0.048512233837996	0.0455794066215038	0.0411447346222272	0.0356851945349123	0.0448536400313038	0.0466754690058365	0.0466667860827119	0.0448286126494293	0.0413743238446931	0.0366889028573201	0.0347134553900322	0.0369333630546945	0.0377544431579148	0.0370804919926645	0.0349905775533869	0.0317237806763808	0.0225944386321368	0.0245783416836994
0.0225869547513614	0.113640388521903	0.366253183501373	0.756142825040241	1	0.847168702662381	0.00395211747118611	0.0256692558739151	0.106799696364794	0.28464295584864	0.48596455348649	0.531474560667776	0.00017430289008814	0.00146152893946882	0.00785006741586192	0.0270092169550109	0.0595283951958361	0.0840446474366437	1.93242245956604e-06	2.09704266410304e-05	0.000145437412520529	0.000646003815716898	0.00183805105071672	0.0033500555381482	0	7.04526783203026e-08	6.73813882329684e-07	3.88932689498009e-06	1.43002497181187e-05	3.36542784094111e-05	0.0369125540326514	0.0817236190198525	0.151640724374967	0.235819051981083	0.307352472660112	0.335729356993228	0.00777191805514803	0.0220494941147552	0.0524280492794587	0.104477678805068	0.174493038375781	0.244246009012189	0.00086607692941044	0.00314865752197296	0.00959373451583418	0.0244987767605285	0.0524319237955227	0.09404634907544	5.10763692299391e-05	0.000237968800292267
8.61262055255676e-12	2.02823548554515e-06	0.00874829686714891	0.691115637825698	1	0.0265015547150474	1.17660425611523e-08	0.000275952147684536	0.118538441855253	0.932624290423646	0.134392893128291	0.000354705527579618	7.78595281760808e-08	0.000181859265012392	0.00778002814190698	0.00609605640462778	8.74860599494801e-05	2.29959211898595e-08	2.49562525305693e-09	5.80528220029728e-07	2.4733716181054e-06	1.93008965191449e-07	2.75859321720874e-10	7.22137532286317e-15	3.8746566777991e-13	8.97630275141491e-12	3.80876194628358e-12	2.96000359896626e-14	4.213292296689e-18	0	0.090288645275613	0.206478870111142	0.336464453101688	0.390682409261919	0.32324336656302	0.190570854159323	0.0999063490094822	0.230165874352096	0.377841688458121	0.441977243156759	0.368392719978761	0.218797958319864	0.0487266817595393	0.113088917975746	0.187022714209656	0.220388920396895	0.185057314138633	0.110724530420587	0.0104750084930363	0.0244913633687963
0.00868979923609589	0.0969412178894881	0.434313166448023	0.781435819571104	0.564650125506238	0.163855618887229	0.000872065932506665	0.0158561784695898	0.115782660576481	0.339534820952398	0.399871921932381	0.189126896262073	1.90151797523355e-05	0.000563508038036453	0.00670649477714437	0.0320543416360279	0.0615281599321301	0.0474304001212454	9.00871993112417e-08	4.3512420355866e-06	8.44032544236044e-05	0.000657507844879781	0.00205701983995539	0.00258447191638191	9.27336324791494e-11	7.30025286691989e-09	2.30799216606796e-07	2.93039761698751e-06	1.4942200851318e-05	3.05983763820694e-05	1.92764146627327e-08	0.000392520280888701	0.146392900056682	1	0.12511289059544	0.000286699006901325	7.66716758067051e-17	2.49876554032328e-10	1.49155108681415e-05	0.0163069533973456	0.326534895638891	0.119759077382562	6.64399848187617e-29	3.46557090129072e-20	3.31086996919484e-13	5.79337356427436e-08	0.000185670545894359	0.0108987469139638	1.25432467725237e-44	1.04715251917663e-33
0.502525190708171	0.702730203522126	0.873934623431831	0.966560022111991	0.950688572667148	0.831586213677335	0.525280493109158	0.732039697866868	0.907272061478904	1	0.980216538326236	0.854483367492729	0.190450253506859	0.264507269126607	0.326703023271711	0.358862615489753	0.350560370138923	0.304548841955744	0.0239510737573522	0.0331508663976736	0.0408059618864942	0.0446695414557715	0.0434869158747692	0.0376499958792342	0.00104451917400234	0.00144088787071817	0.00176761119831693	0.00192838080090359	0.00187090005963982	0.00161420754275809	0.0561947716373238	0.18737630664168	0.449601307065518	0.776310525033323	0.964580742735966	0.862455989690784	0.132991404006987	0.294146124681825	0.468163579494059	0.536200586314418	0.441928642184158	0.262103101858459	0.0579378211881098	0.0850009389780844	0.0897387406219089	0.0681759174785729	0.0372714447021153	0.0146626720386201	0.0046461236431968	0.00452139801277742
0.690544230974488	0.90113519686487	1	0.943673246543752	0.75727719998708	0.51677288179384	0.0877173926469972	0.14597106343497	0.206566278630489	0.24857856404413	0.254377983284569	0.221363983055487	0.000509502466777514	0.00108120975697255	0.00195112555237627	0.00299413978812355	0.00390724391969514	0.00433591311653308	1.35321861082121e-07	3.66199340908274e-07	8.42706855603345e-07	1.64909776635426e-06	2.74427503071206e-06	3.88347366168783e-06	0	4.02797915260864e-12	1.49996761227099e-11	3.98890016173336e-11	8.64921656550415e-11	1.57404027734586e-10	0.0445964136789372	0.116770941047378	0.212183253623821	0.267564757040689	0.234146781439278	0.142196515992549	0.0231701992761231	0.0718111342148917	0.154452621198103	0.230536799452183	0.238795817382359	0.171654285879947	0.00935245483388281	0.0343095331937891	0.0873464941902416	0.154318369991289	0.189204410485269	0.16098535293082	0.00293283403065116	0.0127351436806535
0.127586726807988	0.423611932231489	0.840069588277704	1	0.714952075983701	0.306603176267326	0.0746928646436692	0.280523899046595	0.625998958897088	0.837791203363532	0.673319008727379	0.324663402476079	0.0289357774451407	0.12513022394152	0.315172571716651	0.4745472886079	0.428692726451622	0.232194282648315	0.00672504761399872	0.0369793692738272	0.106661548257927	0.181250393327822	0.184113815543952	0.111825932577217	0	0.00640978940526896	0.0235002151008677	0.0459799143586722	0.0527009815432262	0.0356920610201051	0.0894698693532775	0.194752889397461	0.228755204344057	0.145420764242768	0.0494820383679958	0.00811699836243887	0.0508312863771626	0.162446898863436	0.277821835456819	0.257314173583681	0.128921952754841	0.0342401452512303	0.0210015386160453	0.100880726572067	0.251798420953349	0.339318073510924	0.247899883461414	0.0977533597823127	0.00572945960876419	0.0462911524464865
1.54119372501921e-09	3.54115253661375e-06	0.00122908903639921	0.0644426457709413	0.510404727359027	0.610671035197659	2.5853498099133e-09	4.99855139955518e-06	0.00145989062196277	0.0644091818988672	0.429266062538663	0.432172008429817	2.4981341757475e-09	4.06422792856484e-06	0.000998830185715227	0.03708143814587	0.207956637901616	0.176173390838743	1.39042181828208e-09	1.90347122308869e-06	0.000393638315469301	0.0122970155287102	0.0580301089582709	0.0413674126222289	4.45770940010028e-10	5.13510042111147e-07	8.93588223178726e-05	0.00234896875296951	0.00932756642519255	0.00559513756856913	6.40446726454296e-12	4.11132648732235e-07	0.000893230629493351	0.0656792118029925	0.163446243037454	0.0137659008479356	3.30404509544645e-13	6.99939411062096e-08	0.000501831147908672	0.121769203296158	1	0.277936266973441	2.0647234977019e-15	1.44341740303518e-09	3.41510946411412e-05	0.0273463900974361	0.741102136911351	0.679733714052111	1.56275565875875e-18	3.60559078019431e-12
0.0542044404407966	0.0853610705454864	0.112520471083864	0.124150916922905	0.114660814401333	0.0886394012654561	0.0235836207842548	0.0379293969589272	0.0510608563173838	0.0575369651598535	0.054269086212479	0.042845455871875	0.00220875931267326	0.00362789171594015	0.00498777597790709	0.00573992560577189	0.0055290725554718	0.00445805082523213	4.45295798557892e-05	7.46955943290394e-05	0.000104878888925365	0.000123261619516133	0.000121259106085845	9.98498820333384e-05	1.93246258709022e-07	3.31053323071305e-07	4.74713420444234e-07	5.69785992905959e-07	5.72451541063531e-07	4.81406987868282e-07	2.93787141846385e-12	5.60830306798964e-07	0.00269831247109249	0.327201346662989	1	0.0770277111776653	1.91754170511183e-19	1.10673554162287e-12	1.60992250565027e-07	0.000590239352984905	0.0545397857791664	0.127016683707086	9.75214509109697e-30	1.70176481926203e-21	7.48446917572167e-15	8.29630180914104e-10	2.3177690386298e-06	0.000163199133018118	3.86454876044629e-43	2.03891221120891e-33
0.292698011659242	0.622102613175786	0.93696176952582	1	0.756304153364425	0.405332055002831	0.364022577216258	0.625255353523753	0.761034706551327	0.656401812829095	0.401192785963331	0.173761341101584	0.103911238589037	0.144238229166495	0.141877817101853	0.0988928165028033	0.0488458133722963	0.0170956098056628	0.0068063703977924	0.0076354103931826	0.00606910494834752	0.00341785726929251	0.00136310699835916	0.000384138485747145	0.000100386079965832	9.08176479850608e-05	5.76259534166385e-05	2.51424324779719e-05	6.75467444059789e-06	0	0.388014782240169	0.678179452893433	0.889002081742347	0.874023392006951	0.644474065203095	0.356409726104929	0.322306811895912	0.537555513234687	0.672417254910433	0.630835924458997	0.443870148571219	0.234237668219145	0.146967474449061	0.233901789182695	0.279194404234691	0.24994321782526	0.167817448848584	0.0845068505735377	0.0367867800074952	0.0558685395221659
0.570166446636437	0.78661371492359	0.948532984390152	1	0.921792398710212	0.742858543792311	0.290775542480647	0.469598504996961	0.662080431384233	0.815721355699725	0.878593563038254	0.827363591356058	0.0941435535449944	0.179405041109738	0.296715392408015	0.427843266927776	0.538782401357609	0.592948810003706	0.0178133278569451	0.0424798203638501	0.0841535734748186	0.143229362117071	0.211693092714005	0.27276617532856	0	0.00442917397285062	0.0134492047810183	0.0290975299765523	0.0519381209336586	0.0793443011072466	0.726445494991688	0.777571622541903	0.790341039855637	0.762833036588816	0.699159555005171	0.608457795939627	0.481219565573981	0.556777196555751	0.611637352612678	0.637990567739642	0.631910478057491	0.594312615884292	0.184552278626973	0.231209838145744	0.274804040479527	0.309977733774519	0.331907370980793	0.337384580683744	0.0394747149437701	0.0542553071718249
0.0759831970219685	0.192158346234795	0.395419727387968	0.662086625454634	0.902046038991965	1	0.0391882199037379	0.0904485260838345	0.169865361745194	0.259576612235179	0.322762964602952	0.326557180339277	0.00215531393159097	0.00454005931339126	0.00778160897710027	0.0108526175656931	0.0123156380187413	0.0113719955136373	1.26332592528154e-05	2.42940659525842e-05	3.80069479140066e-05	4.83784084085741e-05	5.01049515309528e-05	4.22232723965187e-05	0	5.96557227604153e-09	1.18976756742326e-08	1.50989126774524e-08	1.38385780801938e-08	8.81786550689102e-09	0.00226769476095491	0.0235975618553712	0.112388850426712	0.244993205265513	0.244432892384218	0.111619494269913	0.00119453207350918	0.0147158718889685	0.0829748632785948	0.214132081740288	0.252924979248831	0.136733996004534	0.000568511815851031	0.00829153689074386	0.0553477688887165	0.169098479722202	0.236458028658625	0.151336339542934	0.000244459321213746	0.00422098806803132
8.61262055255676e-12	2.02823548554515e-06	0.00874829686714891	0.691115637825698	1	0.0265015547150474	1.17660425611523e-08	0.000275952147684536	0.118538441855253	0.932624290423646	0.134392893128291	0.000354705527579618	7.78595281760808e-08	0.000181859265012392	0.00778002814190698	0.00609605640462778	8.74860599494801e-05	2.29959211898595e-08	2.49562525305693e-09	5.80528220029728e-07	2.4733716181054e-06	1.93008965191449e-07	2.75859321720874e-10	7.22137532286317e-15	3.8746566777991e-13	8.97630275141491e-12	3.80876194628358e-12	2.96000359896626e-14	4.213292296689e-18	0	0.090288645275613	0.206478870111142	0.336464453101688	0.390682409261919	0.32324336656302	0.190570854159323	0.0999063490094822	0.230165874352096	0.377841688458121	0.441977243156759	0.368392719978761	0.218797958319864	0.0487266817595393	0.113088917975746	0.187022714209656	0.220388920396895	0.185057314138633	0.110724530420587	0.0104750084930363	0.0244913633687963
1.34514093104896e-06	0.000433465198521	0.028284060786379	0.373729164763247	1	0.541839662541628	2.29333631176608e-07	0.000109499926145	0.0105835355559007	0.207145345453288	0.821007953840629	0.658942216269566	2.52180789122215e-08	1.78878788934725e-05	0.00256098272025762	0.0742472273326222	0.435894712894945	0.518215912798286	1.72123792735875e-09	1.88962367789145e-06	0.0004007461235419	0.0172096553138289	0.149658955667118	0.263548791657323	0	1.29013407376752e-07	4.05525491461627e-05	0.00257959167120633	0.033228496492628	0.086675865328801	0.0528908084708235	0.134469806381947	0.277852944554882	0.4666066004378	0.636843033559777	0.706414454766224	0.032976180217022	0.0908416739595213	0.20338342604896	0.370076611922334	0.547284779646747	0.65778013167489	0.0178263667842528	0.0532093343049626	0.129079853083531	0.254492360138138	0.407790107865768	0.531060834926572	0.00835540826085543	0.0270229570277952
0.628903628892264	0.750123362193169	0.824376943946476	0.83476372968154	0.77883578374122	0.669534240317659	0.702123956937779	0.857362764919368	0.964628321429995	1	0.955178640634139	0.840647262124728	0.0912811243048052	0.114113253695309	0.131442193789296	0.139501041912644	0.136415640506201	0.122912174044735	0.00137959379986203	0.00176633852364718	0.00208336187453002	0.00226386010887598	0.00226641394944613	0.00209042114658987	0	7.55988583592174e-07	1.41770182565647e-06	1.85078782986626e-06	1.95764444286088e-06	1.71313216035345e-06	0.575862277283358	0.607477850792612	0.615701785585844	0.599568115122148	0.560963740375845	0.504265412387638	0.608170293071774	0.604197944363993	0.576715245736411	0.52889779830347	0.466026059148419	0.394526994305143	0.142102515322815	0.132952845127914	0.119514704875645	0.103222118690747	0.0856548008684204	0.0682901131030856	0.00734383997055399	0.0064705690671351
0.00482732081360106	0.0164263608257242	0.0388681641341814	0.0639534784496232	0.0731731560278482	0.0582179456502905	0.00979240441188827	0.0269428251604962	0.051548306020635	0.0685808931155666	0.0634467452660065	0.0408162436009765	0.0157780882824557	0.0351015883929497	0.0543021006202449	0.0584149439387609	0.0436967132347527	0.0227295612278692	0.0201930204246862	0.0363238829686097	0.0454360662608102	0.039520884331188	0.0239039712001429	0.0100538160089374	0.0205272158648944	0.029856550395993	0.0301972003422465	0.0212378821049411	0.0103865951559035	0.00353226010359774	4.61945969544852e-14	4.0198539785567e-08	0.000640695163611776	0.187031469652642	1	0.0979281130463726	5.91783221680884e-20	7.78858342597725e-13	1.8774845730401e-07	0.000828927124328357	0.0670314165775956	0.0992801710404312	2.19515630876381e-28	4.36956306110822e-20	1.59306187933699e-13	1.06377395293864e-08	1.30103245874059e-05	0.000291439883001773	2.35775996590599e-39	7.09821064906576e-30
0.706996150434507	0.880345686271365	0.979346413054784	0.973344015143982	0.864257817805419	0.685594257062537	0.635626726374282	0.827474337421766	0.962395990237949	1	0.928310210302038	0.769897962790614	0.0680024810702442	0.092554022836016	0.11254124390863	0.122257195641212	0.118654333125251	0.102881948243187	0.000864469461907413	0.00123063691084094	0.00156480475305368	0.00177738750616426	0.00180348367451528	0.00163475281851715	0	6.39640195521808e-07	1.28175974751997e-06	1.76775310764983e-06	1.95504351612595e-06	1.78432017319954e-06	0.747035819507473	0.810754891439823	0.845407153677581	0.846974728837847	0.815273225585638	0.753987415592383	0.639682034118121	0.653815197804055	0.642057694486165	0.605788859064075	0.549157205047799	0.478299860245153	0.182423648344251	0.175595993179934	0.162396305534247	0.144299801151842	0.123192226522753	0.101048241539481	0.0173247492014658	0.0157050708181205
0.505445069759282	0.860441530223058	1	0.793432293665107	0.429784731186342	0.158936384256081	0.0150555817370762	0.0454357901580547	0.0936116426308475	0.131671833681185	0.126440771785579	0.0828920020895392	3.47987446561697e-06	1.86173244013398e-05	6.7998947706644e-05	0.000169558027025328	0.00028864613972928	0.000335462817149721	6.24125702031845e-12	5.91941660952704e-11	3.83280723692122e-10	1.69428429524028e-09	5.11312993755301e-09	1.05346135890916e-08	0	1.37357696871067e-18	1.66770070276625e-17	1.31283283399049e-16	7.02743259336424e-16	2.56696883132665e-15	0.0628125713819029	0.0672599900223823	0.0691982657714601	0.0684008987654059	0.0649615819034844	0.059276091775441	0.0670065982586717	0.0743993391904975	0.0793686095080202	0.0813498303044827	0.0801111040215291	0.0757978641781476	0.0649802489508327	0.0748124987052587	0.0827551700744453	0.0879517118619261	0.0898093687976326	0.088110400898105	0.0572846116987896	0.0683867625650777
4.37953626464027e-06	0.00412186173398271	0.2519324115546	1	0.257775292254321	0.00431526933957771	0.000217702681415279	0.0356119173637543	0.378313872996391	0.260996395580265	0.0116934344021819	3.40231867895381e-05	0.000726434116945743	0.0206535208508742	0.0381344330469941	0.00457262748408877	3.56073523813702e-05	1.80068967489193e-08	0.000162714213016789	0.000804062190932017	0.000258035300496309	5.37766739743981e-06	7.27836924284088e-09	6.39732665096488e-13	2.44653566102333e-06	2.1012706163941e-06	1.17202737686383e-07	4.24540234340766e-10	9.98662298068984e-14	0	0.0382013642177112	0.116486111982815	0.210897511825618	0.22671005940002	0.144701207144329	0.0548372346910781	0.117993565898341	0.199594464179945	0.200465982148668	0.119545961405406	0.0423283325571885	0.00889875891171371	0.155127115140694	0.145570297605937	0.0811072828202119	0.0268317478126489	0.00527035783741715	0.000614657622237789	0.0868094574834323	0.0451904830943514
0.061224384203911	0.295356604072239	0.725984855171716	0.909215976384562	0.580183239957633	0.188634845628203	0.0100343913621752	0.0814595318797822	0.336939046409716	0.710099803004909	0.76251091469204	0.417187569755541	0.000309185405529968	0.00422377598807384	0.0293994377232305	0.104264303108623	0.188404326659727	0.173462147677665	1.78913461923191e-06	4.11721536468804e-05	0.000482268537914517	0.00287816404582171	0.00875184295635753	0.013559446102699	0	7.35083921371902e-08	1.48537563270742e-06	1.49349313171707e-05	7.64295303261251e-05	0.000199268647645433	0.0204938653909369	0.144513716887432	0.528081681003858	1	0.981308966945179	0.499020519696328	0.0151489660279168	0.0963875473816488	0.31780863783119	0.543021880537776	0.480812589872045	0.220618130928772	0.00299703780287574	0.0172061252335812	0.0511894670235093	0.078919618904767	0.0630516146833412	0.0261044351470259	0.000158689046350691	0.000822043155546285
0.303023867691005	0.612544716975058	0.911965007381965	1	0.80761352407721	0.480383550714287	0.166276369304337	0.399292406121024	0.706199150234731	0.919906821235597	0.882555705634993	0.623622690146025	0.0458842088157853	0.130902880569301	0.275035057023552	0.42560003731702	0.485059558288022	0.407163849393964	0.00636300096756621	0.0215787410801615	0.0538677687754148	0.0990279615900807	0.13407638861775	0.133697007113747	0.000437899158155614	0.00178330103128075	0.00530067818411893	0.0115832424289144	0.0186340389746057	0.0220747183591206	0.170028537267742	0.38278555710036	0.656594865143736	0.858127644107792	0.854515334404018	0.648337843330333	0.046669547759048	0.135240976249532	0.298585187205963	0.502267344378735	0.643744517559964	0.628644862958362	0.00559897404260817	0.0208994775637603	0.0593996661399008	0.128612347353572	0.212167233736824	0.266675068771286	0.000287772545112145	0.00140707291311102
0.0272487250700055	0.159442482444025	0.480574441932472	0.748195241632944	0.601855527955961	0.250116818441889	0.0233956989194457	0.158731531017669	0.554356638735037	1	0.932060157542486	0.448859325023182	0.0089425660540588	0.0708178441935756	0.28677781322601	0.599464091404548	0.647397191065006	0.36123250929031	0.0014455578657098	0.014088997099715	0.0664679739316364	0.161121434340947	0.201638541910512	0.130335995123822	0	0.00115538869041536	0.00681133874115792	0.0193294468969857	0.0280784771040514	0.0210054025261448	0.0308489734423472	0.129076075928394	0.355069708929123	0.643412658185329	0.768270067032032	0.604516130334425	0.0264207289341316	0.1148682659157	0.328187098953603	0.617620130398384	0.765886087305141	0.625859093003629	0.0103083873563872	0.0468049054857924	0.139019683624454	0.27176994950109	0.350014666947982	0.297031406246608	0.0017576862919315	0.00865917044341632
0.559944691440995	0.808529777044989	0.805518845717971	0.553712325877244	0.262616177726875	0.085938458643227	1	0.860723954805583	0.511159667701147	0.209448892102146	0.0592145393311511	0.0115506770561097	0.64423000872356	0.330535296907148	0.117010149746986	0.0285797237177596	0.00481638634294256	0.000560032725301733	0.149715920157396	0.0457886541982426	0.00966221225308655	0.00140677313862013	0.000141318936329368	9.79502281514499e-06	0.0125510800457754	0.00228814739709943	0.000287816504447365	2.49790657182286e-05	1.49577229901315e-06	6.1799303524874e-08	0.126802407774048	0.157035015618596	0.160704235465571	0.135900158454681	0.0949673724793438	0.054839148218403	0.022017996778663	0.0204828133845827	0.0157457456487625	0.0100022723180399	0.00525044285433021	0.00227748233325806	4.55894840666979e-05	3.18580569472797e-05	1.83965214108684e-05	8.77837148250403e-06	3.46141777507711e-06	1.12786183952327e-06	1.1256104606863e-09	5.90861278337861e-10
1	0.221806733548746	0.00242046554458099	1.29948878527102e-06	3.43238202753232e-11	4.4603419514654e-17	0.0340645168712574	0.000421439188895777	2.56517532361905e-07	7.6815461107765e-12	1.13169574422395e-17	8.20276322972679e-25	1.34650799150843e-06	9.2917940731369e-10	3.15456637446189e-14	5.26901233831977e-20	4.32980376545107e-27	1.75047803025386e-35	6.17618227104203e-14	2.37721631834618e-18	4.50159846053355e-24	4.19386316897194e-31	1.92225594396519e-39	4.33468577459305e-49	3.28727276110936e-24	7.05736041152502e-30	7.45415304384605e-37	3.8735018328193e-45	9.90281529654449e-55	0	9.94752259048881e-20	1.03094391899294e-16	2.74514702964442e-14	1.87804779546854e-12	3.30109583657562e-11	1.4908024117614e-10	2.60105083000492e-14	2.11396597145927e-11	4.41425692210129e-09	2.36825074666528e-07	3.26443646724573e-06	1.15611016644311e-05	1.41419538381542e-10	9.01337860395126e-08	1.47596573066195e-05	0.000620976829858815	0.00671251052116264	0.0186425374669213	1.59880928617285e-08	7.99105107124798e-06
0.211341298306873	0.699717997773096	0.299040452224693	0.016497003221032	0.00011747579695188	1.07984137310549e-07	0.00986802421618726	0.276490995462716	1	0.466860606864413	0.0281347255355735	0.000218859981279433	3.45221428211143e-06	0.00081857908168311	0.0250548474037964	0.0989899498168505	0.0504845708101663	0.00332349060369469	9.04871641214899e-12	1.81577484518759e-08	4.70332757002266e-06	0.00015725942404856	0.000678728923969868	0.000378132717305015	0	3.01758475149264e-15	6.61516045674877e-12	1.87181946945572e-09	6.83684522557608e-08	3.22341155764725e-07	0.0746840736403942	0.0905448717240602	0.0975846007137982	0.0934932578722241	0.079627094644638	0.0602869091625556	0.0651557311940272	0.0822927123194651	0.0923956878064174	0.0922196779501987	0.0818233152849116	0.0645374966202757	0.0515295738719287	0.0678013278295405	0.0793051552743193	0.0824605472563671	0.0762206377044467	0.0626297265716947	0.0369436484483551	0.0506400732867646
0.180333150538028	0.363649592077207	0.515902012997846	0.514906686681365	0.361548887906848	0.178600264673854	0.32188704620227	0.667613621388988	0.974145665162471	1	0.722193374143052	0.366930757561097	0.213123745373583	0.454641171370912	0.682311018451089	0.720399298975595	0.535108073945246	0.279631893516371	0.0523426862650897	0.114844927452977	0.177272523687527	0.192507338220117	0.147071898571614	0.0790473861360434	0.00476750257655763	0.0107601150908805	0.0170835298650762	0.0190810031554973	0.0149931118933791	0.00828780117610453	0.0294190188614424	0.116495748700469	0.235609063991627	0.243378783377916	0.128405150809036	0.0346006367712179	0.0135803954580867	0.0787984813964881	0.233510772656336	0.353429963931401	0.273218194175477	0.107875885120252	0.00194597750399168	0.0165520797888287	0.0718731227415179	0.159393724488242	0.180544108755257	0.104448915450435	8.54992341639204e-05	0.0010787253129794
0.382884327329567	0.654717658445207	0.791346519755262	0.676476539913076	0.408802495055255	0.174187991371435	0.534755956124636	0.869609569294253	1	0.813430945999781	0.4678103305924	0.189729609331152	0.323846432308978	0.501444101660437	0.548730830257483	0.424527518900144	0.231923762285967	0.0889504838090992	0.0842592995887678	0.124711387582596	0.129895279255859	0.095272944386659	0.0488896260909183	0.0169931648517589	0.00819586990319571	0.0121386051710317	0.0120089367136916	0.00792051774734106	0.00308851387322819	0	0.306054855436913	0.329425505002113	0.294130942927958	0.217762595685651	0.133492784480551	0.0674597147627801	0.258169489316723	0.290644094994682	0.271384812758249	0.210119892208981	0.134730244704344	0.0712719227809325	0.167734974222343	0.197592206224655	0.192946126820899	0.156159343865521	0.104609830524847	0.0577544911283482	0.0836052689388795	0.103206204747514
0.335471255938412	0.339198959226333	0.244310075021385	0.125347547920485	0.0458118239616611	0.011926826015788	1	0.847636225251242	0.511807579729581	0.220136247443872	0.0674471777197137	0.0147204743311008	0.371301479755553	0.263843542588284	0.133553066662765	0.0481557944934183	0.0123688368575864	0.00226299389142588	0.0171724832827913	0.0102296668115793	0.0043408364000324	0.00131206439653285	0.000282438418408859	4.32341161983774e-05	9.88263498722386e-05	4.93012143019574e-05	1.74716330609932e-05	4.35022920146081e-06	7.00551280792651e-07	0	0.0362926720100414	0.0437070865713148	0.0497736156372909	0.0535995276250015	0.0545804594547222	0.0525566732414977	0.0474819131620709	0.0587667147736805	0.0687779216731968	0.0761169077633653	0.0796576867755739	0.0788294894650833	0.0502149489755991	0.0638714177960729	0.0768235755834784	0.087376959934517	0.093975319642311	0.0955751892011255	0.0429272857763972	0.0561147887946898
0.495102466625518	0.562548721102039	0.588939297747014	0.56810193355031	0.504925543300056	0.413498326463357	0.971426007021073	1	0.948496242266949	0.828927542730935	0.667487084040068	0.495238618529812	0.294823507471883	0.274965118989919	0.236286245035288	0.187087433522101	0.136488522914355	0.0917472359545636	0.0138405119749286	0.011694801552349	0.00910497766249258	0.00653145936176224	0.00431704791317897	0.00262911000893611	0.000100500274453848	7.69359359246791e-05	5.42667097635673e-05	3.52677096338146e-05	2.11180889961531e-05	1.16507019126144e-05	0.283437446571968	0.316740133453022	0.305568030986155	0.254490566110206	0.182976118768682	0.113573258139456	0.729642081458912	0.654025261908983	0.506102083613466	0.338096503140805	0.19498544033912	0.0970784060122664	0.113696367468675	0.0817466599424966	0.0507402253624693	0.0271890295452708	0.012577488842106	0.00502288260262071	0.00107242319880366	0.000618482659402192
1	0.935869569683387	0.717545054139159	0.450539603941865	0.231384060558387	0.0967966674006019	0.845011339008771	0.740928260940782	0.532150716632081	0.312856815664117	0.150238578082168	0.0584906705398342	0.498665393020308	0.409545562050646	0.275341328446185	0.151289658255864	0.06757837257922	0.0240553431842615	0.205054587275369	0.157550237183797	0.0988542352791143	0.0503675008948908	0.0204348931728804	0.0060586836741439	0.058079607757478	0.0414685153676843	0.0238742268159659	0.0107500242678904	0.00330821974444469	0	0.224360546802571	0.287771174421873	0.233390369824806	0.119409276705773	0.0379159442789096	0.00658442134173397	0.227010677520167	0.361542928147298	0.364188986560447	0.232044506146717	0.0930359368306744	0.0227083025011343	0.140371774415029	0.278130707934199	0.347903524486755	0.275307533568747	0.137520569348519	0.0427232500197222	0.0525197852069124	0.130664962738896
0.257754667411214	0.403201495908867	0.458442371447698	0.378873635506042	0.227588880408257	0.0993698679401387	1	0.98362402770444	0.703242772185597	0.365450402613275	0.138037991424636	0.0378979603484478	0.155412788351387	0.0961234642023575	0.0432134653802039	0.0141206859584097	0.0033538181664252	0.00057898891066903	0.000967535239278197	0.000376290262278197	0.000106371716533545	2.18562808634424e-05	3.26416821480255e-06	3.54329499742595e-07	2.41281761047173e-07	5.89991720566582e-08	1.04801324796593e-08	1.34647257083243e-09	1.18575922714868e-10	0	0.236474071117848	0.183356126609463	0.107048298095746	0.0470583344071502	0.0155763529495661	0.00388210654185773	0.210547045412011	0.238637294657429	0.203657273809402	0.130868154587795	0.0633199370080659	0.0230685030446271	0.105966118066777	0.175563187897633	0.219014230956315	0.205723381991567	0.145501482714267	0.0774860684816295	0.0301465173870546	0.0730097480491194
0.285910784743312	0.4605171576662	0.285601760024439	0.0681986017217408	0.00627025378830473	0.00022189269721901	0.79176860753496	1	0.486296961051169	0.0910547715313412	0.00656445937163969	0.000182140948816161	0.671406370354811	0.664926513806041	0.253548845938255	0.0372262053156542	0.0021043618818547	4.57232047385756e-05	0.174337983381758	0.135383779454385	0.0404800058168295	0.00466023859651461	0.000206497820874334	3.4427505593221e-06	0.0138616797770388	0.00844063940143924	0.00197889350874076	0.00017856630434252	6.12647805328108e-06	0	0.0864926536493329	0.120289414931918	0.0790483995103829	0.0245457125647061	0.00360137563093543	0.000249604810974169	0.116331253258575	0.129163130927683	0.0677638680929104	0.0167986430476831	0.001967675098387	0.000108831185625147	0.112892555910386	0.100069434003545	0.0419135912077736	0.00829512749463592	0.000775658082047096	3.41955714702193e-05	0.0790470937418858	0.0559391611983245
0.754727410693509	0.814808373543674	0.782026409408075	0.667248989671682	0.506121710828795	0.341289139596637	0.967379694024462	1	0.918974834598256	0.750771557230891	0.54527117570291	0.352060838181632	0.54964053486272	0.544025758921626	0.478697015337158	0.374457459817184	0.260402214310977	0.160985610190164	0.138431273747374	0.131193550227127	0.110532760470142	0.0827884214835585	0.0551248895746844	0.0326305343351867	0.0154541940596512	0.014023619076874	0.0113128160991922	0.00811289048754831	0.00517211917958172	0.0029311243392543	0.418506848415599	0.410289263515065	0.380034577393583	0.332584064938192	0.274995191357949	0.214829566628312	0.403038445492044	0.391156275404787	0.358673674844065	0.310737781559581	0.25435129144886	0.196706678619905	0.0515030888695323	0.0494826671266378	0.0449177404881766	0.0385236603193772	0.0312163243613496	0.0238990191875009	0.000872513005246771	0.000829826280017211
0.0125446736513646	0.169664063808058	0.553533329220191	0.435633329516713	0.0827031090868496	0.00378744196317453	0.0093040349565165	0.183310663291829	0.871219399898065	0.998828117314953	0.27623416675862	0.0184283920389455	0.000114414229878694	0.00328384262051074	0.0227356849152952	0.03797144826405	0.0152978252273898	0.00148670787295724	2.33284289625155e-08	9.75379635827699e-07	9.83751231024755e-06	2.39342766597118e-05	1.40468433099191e-05	1.98866020123074e-06	7.88656134553647e-14	4.8035440252665e-12	7.05763636630718e-11	2.50138300190636e-10	2.13857518668186e-10	4.41054508619171e-11	0.000130748150520534	0.0166722889297292	0.328485882849444	1	0.470375939075156	0.0341862925647143	2.64465229541487e-09	4.18130225685129e-06	0.00102144821188209	0.0385551991196468	0.224859560009322	0.202628985894327	1.29026506405948e-16	2.52932844066754e-12	7.66113869637431e-09	3.58544636705234e-06	0.00025927159797273	0.0028968663999846	1.51833157877224e-26	3.69042362359082e-21
0.0125446736513646	0.169664063808058	0.553533329220191	0.435633329516713	0.0827031090868496	0.00378744196317453	0.0093040349565165	0.183310663291829	0.871219399898065	0.998828117314953	0.27623416675862	0.0184283920389455	0.000114414229878694	0.00328384262051074	0.0227356849152952	0.03797144826405	0.0152978252273898	0.00148670787295724	2.33284289625155e-08	9.75379635827699e-07	9.83751231024755e-06	2.39342766597118e-05	1.40468433099191e-05	1.98866020123074e-06	7.88656134553647e-14	4.8035440252665e-12	7.05763636630718e-11	2.50138300190636e-10	2.13857518668186e-10	4.41054508619171e-11	0.000130748150520534	0.0166722889297292	0.328485882849444	1	0.470375939075156	0.0341862925647143	2.64465229541487e-09	4.18130225685129e-06	0.00102144821188209	0.0385551991196468	0.224859560009322	0.202628985894327	1.29026506405948e-16	2.52932844066754e-12	7.66113869637431e-09	3.58544636705234e-06	0.00025927159797273	0.0028968663999846	1.51833157877224e-26	3.69042362359082e-21
0.780680831232894	0.572971785292891	0.317397753616765	0.129650312428883	0.0346826967512818	0	1	0.885023539986116	0.594572473147253	0.300994961230161	0.111377501258307	0.0253308211198652	0.709766433226438	0.756473144590215	0.612182869716488	0.374816666825564	0.170999591680182	0.0542394706937778	0.275706651922688	0.355873698060397	0.346910529739276	0.255192864896294	0.139849503994215	0.0539961872504496	0.0523416584320605	0.0866198827938343	0.103503145403944	0.091299147144411	0.0585773897218882	0.0249232187221777	0.287810275500977	0.189053646983489	0.109533022367659	0.0542814266899267	0.0206906563391023	0.0026744937549298	0.487798462086853	0.379770819526503	0.264672317840462	0.16407347766604	0.0890290934603246	0.0403350846095224	0.607420777199114	0.555714926252942	0.4567212242978	0.336631072152885	0.221639987631422	0.129123978151605	0.558604081836255	0.599525647669646
1.12420040492064e-07	0.000992756343530569	0.160569740425067	0.475671181866903	0.0258090534765023	2.56483490372549e-05	6.34528339782496e-05	0.0588592144084919	1	0.311177107651779	0.00177352526894101	1.85135295038474e-07	0.000187217349387865	0.0182420664795565	0.0325554780527931	0.0010641337586865	6.37074857964615e-07	6.98564983409077e-12	2.88754621049435e-06	2.95543484363974e-05	5.54033386372142e-06	1.90227186463527e-08	1.19627584560634e-12	1.37788249806309e-18	2.3280889866402e-10	2.50297508527889e-10	4.92873624432271e-12	1.77761100564102e-15	1.17424827639953e-20	0	0.103533697958624	0.0841257244683079	0.0570397189301041	0.0322721132407429	0.0152362784568142	0.00600249581626788	0.140824254016669	0.149568882545395	0.132558172181877	0.0980332122908916	0.0604980572433407	0.0311538046176587	0.0982031781603983	0.136334582116705	0.157938492319388	0.152676224900697	0.123156207435546	0.0828977357253856	0.0351096077557748	0.0637122825382559
0.0125666208047805	0.164019162336973	0.434838112925482	0.234162609745823	0.025613234824829	0.000569073321755047	0.0341543758282336	0.410057452561208	1	0.495350066021605	0.0498403845839083	0.00101860890185364	0.00382762534083458	0.042271733508468	0.0948260426666346	0.0432077975780741	0.00399901989335582	7.51799052686944e-05	1.76875230863704e-05	0.000179684479984401	0.0003707750048613	0.000155405785798518	1.32306151535998e-05	2.2876897546368e-07	3.34153175739292e-09	3.14651884338778e-08	5.97502777740709e-08	2.30189902989979e-08	1.7762319924243e-09	0	0.0152526771908022	0.0513178858793455	0.0958168440940231	0.0992808294262591	0.0570872811246417	0.0182164501835014	0.026347014690543	0.0616159485530133	0.0799659851708687	0.0575927576589716	0.0230187048369306	0.00510557101455119	0.0210877525585828	0.0342792309201459	0.030923046293712	0.0154804613627512	0.00430066837968275	0.00066303801105896	0.00782064781078344	0.0088365461284569
0.939289429259532	0.711275759496543	0.312820527559821	0.0799044824705183	0.0118540213387486	0.00102136019716754	1	0.766513223382004	0.341238453972836	0.0882297284800008	0.0132492282706585	0.00115553973863457	0.0839600490317263	0.0651438487034465	0.0293557246567783	0.00768300048870973	0.00116785138167639	0.000103101019503719	0.000555926639359866	0.000436615644734328	0.000199158920601544	5.27617142197499e-05	8.1181429333245e-06	7.2545946721468e-07	2.90291557614959e-07	2.30779533776729e-07	1.06556228492259e-07	2.85745271255831e-08	4.45038851860863e-09	4.02564490393618e-10	0.0570775376631767	0.219994151456677	0.0406110092243282	0.00035905681183737	1.52044004514334e-07	3.08362934296591e-12	0.337649041749614	0.173172912828904	0.0042538399293891	5.00459647964983e-06	2.81996507534139e-10	7.61035883098664e-16	0.0264450292794621	0.00180479145947884	5.89924921188739e-06	9.23534662607764e-10	6.92462721687388e-15	2.48671685237378e-21	2.7422107012585e-05	2.49030379711709e-07
0.486428910648741	0.215351359969502	0.0340064659431209	0.00191540680463588	3.84809855685678e-05	2.75750299401351e-07	1	0.591184896060086	0.124661486871316	0.0093762011937323	0.000251540068455382	2.40698265501344e-06	0.534781204730701	0.42217698639907	0.118877213983617	0.0119395600443458	0.000427724051236135	5.46543347253436e-06	0.0743956915083145	0.0784262221794423	0.0294890273714196	0.003954988676436	0.000189197625521726	3.22828358582766e-06	0.00269224729197485	0.00378986333759819	0.00190290800468323	0.000340798503082127	2.17702389257295e-05	4.96036708950477e-07	0.11195802143645	0.0361692639982057	0.00154472515132711	8.72147263428453e-06	6.50897683627094e-09	0	0.22753481534064	0.0791880531598928	0.00364333045230043	2.21597338050804e-05	1.78173033148326e-08	1.25167501092814e-12	0.240937680279502	0.0903324697121762	0.00447723750773148	2.93361733429077e-05	2.54104832235521e-08	2.2675399930746e-12	0.132930860207661	0.0536898667291453
0.8162637098614	0.985739216062941	1	0.85220626329455	0.610087248341949	0.366883594185346	0.652727427563809	0.876068016740066	0.987751154897357	0.935543785251079	0.744365469684071	0.497515663725994	0.133517607019022	0.199203174864398	0.249637091814517	0.262786614400678	0.232371746720616	0.172598653628533	0.00690504711137736	0.0115086980433083	0.0160643066377623	0.018809761684473	0.0184847187081061	0.0152450499394059	0	7.90466118969349e-05	0.000173743632275618	0.000254077680011782	0.000286183233029135	0.000254866445323063	0.58307961101475	0.571019731683879	0.537245155071955	0.48561429661483	0.421703212944669	0.351817162660219	0.507006272074916	0.527277749462483	0.526821563947571	0.505691459055176	0.466342792576972	0.413163182720235	0.131694190677156	0.145451155406818	0.154331913105183	0.157320148083636	0.154064866788984	0.144948212760933	0.0101425027978734	0.0119112208803193
0.59880727527458	0.925068645137499	1	0.756423800678783	0.400377364983207	0.148290385766732	0.894150787349495	0.902356904329897	0.637213655725799	0.314869757217449	0.108871942213321	0.0263414779326936	0.300348627183777	0.198003981494006	0.0913400702906051	0.0294841020740397	0.00665968391443396	0.00105258814431185	0.0226950807339561	0.009773738015107	0.00294529500909729	0.000621063570308538	9.16394461421731e-05	9.4616743917436e-06	0.000385770492523499	0.000108527214509393	2.13642402086047e-05	2.94289917686374e-06	2.83662768098284e-07	1.91322689139333e-08	0.0315806173536992	0.123359589210701	0.251086307583372	0.266299874867564	0.14716912619358	0.0423799340825805	0.0184773439838619	0.0507293926789562	0.0725734215554614	0.0540995124624254	0.0210139125422396	0.00425322449326272	0.000576671757233713	0.00111279873046191	0.00111892860740946	0.000586254177108341	0.000160054297379552	2.27691356034781e-05	9.60037032027465e-07	1.30209825511889e-06
0.653299301473726	0.67424928398365	0.375298028654357	0.112662546048715	0.0182402307922832	0.00159268021665901	1	0.662272301223077	0.23654875808018	0.0455671894166899	0.00473403321884132	0.00026525149931035	0.310810862268136	0.132087302543454	0.0302742535154188	0.00374225437325235	0.000249482825009998	8.97006183670941e-06	0.0196155621299378	0.00534926277821176	0.000786746094787758	6.24054818708064e-05	2.66967378351134e-06	6.1593245534947e-08	0.000251370152466366	4.39880960578249e-05	4.15149009947767e-06	2.11309059821063e-07	5.79955875214045e-09	8.46847056450822e-11	0	2.09797459370568e-11	2.54749070366319e-10	1.8376985002121e-09	8.22330112499313e-09	2.28971682733102e-08	1.2636072348762e-08	1.88480454949399e-07	1.74995638721057e-06	1.01141290987664e-05	3.63891682659672e-05	8.15001323032778e-05	9.68103077014318e-06	0.000116152507316991	0.0008675172310538	0.0040333898795842	0.0116736018203782	0.0210320751266184	0.000537724770334689	0.00518988882904873
0.436188389441844	0.45822501725127	0.32441078426756	0.154783106172671	0.0497695373092511	0.010784879774985	1	0.799209042128983	0.430459770342699	0.156248744945238	0.0382218992786181	0.00630114576900482	0.2909591020641	0.176908225669601	0.0724896305016486	0.0200177598807575	0.00372534452419795	0.000467224312612071	0.0107440928831333	0.00496982717132255	0.00154925834994167	0.000325472033259113	4.60763799387507e-05	4.39165080031909e-06	5.03464367029055e-05	1.77138425038299e-05	4.19698792278202e-06	6.66381375342806e-07	6.70913659338913e-08	0	0.159996964775184	0.136083652759995	0.107408557022092	0.0786702471658026	0.0534713135721498	0.033726392662777	0.271212812066868	0.254610378543581	0.221809791964722	0.179318062241741	0.134525950651954	0.0936541035170472	0.229856456817241	0.238173969260766	0.229018513806467	0.20435515644959	0.169215179884253	0.130026463112545	0.0973982733317004	0.111393674915945
0.180333150538028	0.363649592077207	0.515902012997846	0.514906686681365	0.361548887906848	0.178600264673854	0.32188704620227	0.667613621388988	0.974145665162471	1	0.722193374143052	0.366930757561097	0.213123745373583	0.454641171370912	0.682311018451089	0.720399298975595	0.535108073945246	0.279631893516371	0.0523426862650897	0.114844927452977	0.177272523687527	0.192507338220117	0.147071898571614	0.0790473861360434	0.00476750257655763	0.0107601150908805	0.0170835298650762	0.0190810031554973	0.0149931118933791	0.00828780117610453	0.0294190188614424	0.116495748700469	0.235609063991627	0.243378783377916	0.128405150809036	0.0346006367712179	0.0135803954580867	0.0787984813964881	0.233510772656336	0.353429963931401	0.273218194175477	0.107875885120252	0.00194597750399168	0.0165520797888287	0.0718731227415179	0.159393724488242	0.180544108755257	0.104448915450435	8.54992341639204e-05	0.0010787253129794
0.335471255938412	0.339198959226333	0.244310075021385	0.125347547920485	0.0458118239616611	0.011926826015788	1	0.847636225251242	0.511807579729581	0.220136247443872	0.0674471777197137	0.0147204743311008	0.371301479755553	0.263843542588284	0.133553066662765	0.0481557944934183	0.0123688368575864	0.00226299389142588	0.0171724832827913	0.0102296668115793	0.0043408364000324	0.00131206439653285	0.000282438418408859	4.32341161983774e-05	9.88263498722386e-05	4.93012143019574e-05	1.74716330609932e-05	4.35022920146081e-06	7.00551280792651e-07	0	0.0362926720100414	0.0437070865713148	0.0497736156372909	0.0535995276250015	0.0545804594547222	0.0525566732414977	0.0474819131620709	0.0587667147736805	0.0687779216731968	0.0761169077633653	0.0796576867755739	0.0788294894650833	0.0502149489755991	0.0638714177960729	0.0768235755834784	0.087376959934517	0.093975319642311	0.0955751892011255	0.0429272857763972	0.0561147887946898
0.239021171668099	0.255613162436689	0.117599387641009	0.0232756532494114	0.00198186079044095	7.25943073267952e-05	1	0.763020659275145	0.250465320306155	0.0353699045989211	0.00214879330803916	5.61575510323718e-05	0.92467101029106	0.503399747579759	0.117899984553602	0.0118792609535682	0.000514917630818908	9.59906711190314e-06	0.188972277031096	0.0734029126014939	0.0122660130397286	0.000881794257176107	2.72684678500059e-05	3.59817153355039e-07	0.00853556798634211	0.0023655748083692	0.000282041002929234	1.44637403662388e-05	3.16197792588702e-07	0	0.000195364182560843	0.000230901199761325	0.000262201576634105	0.000286070033713033	0.000299873058485709	0.000302016431102267	0.00430579046235186	0.00498367130148842	0.0055420966542647	0.00592143559308356	0.00607866395854483	0.00599539046277519	0.0398286474917445	0.0451448557664602	0.0491642252805178	0.0514420597760946	0.0517149035495971	0.0499506688644198	0.154624695340834	0.171635774613526
0.23925043829704	0.272105664487277	0.260937059783858	0.210982905709544	0.143837452344192	0.0826817323776889	0.526310382984023	0.773121724902616	0.957562700308451	1	0.880534182554756	0.65374121331098	0.0767651494888325	0.145643888438748	0.232987792848144	0.314258652864318	0.357400083560528	0.34271682736711	0.000741905230464422	0.00181870100881596	0.00375821313275539	0.00654756416542396	0.0096178554438768	0.0119119885251622	0	1.03056172669628e-06	3.54443099284701e-06	8.57027251506368e-06	1.66864602916554e-05	2.69778129794496e-05	0.0644136600037803	0.0903058484936439	0.118054357626726	0.143905227326742	0.163568473843461	0.173360902030914	0.0915043372552966	0.118600859365152	0.143338350569517	0.161534561507799	0.169745018187998	0.166324856060187	0.048725599328874	0.058386466197048	0.0652372262576663	0.0679684186857136	0.0660309056608166	0.059815774719089	0.00972551056184597	0.0107740115417499
0.980544492231444	1	0.929190580715506	0.786650271420882	0.606779198787349	0.426433915340806	0.414594304874298	0.420425727224641	0.388443015959286	0.326992222034521	0.250795403942709	0.17525633023025	0.0310870280040994	0.0313457343647166	0.0287971364870806	0.0241041395270351	0.0183825209003976	0.0127728796192739	0.000413001868558597	0.000414081195034841	0.00037822697124939	0.00031473252501255	0.000238574478168672	0.000164716320137199	5.96393199978873e-07	5.93402873360323e-07	5.04304405753434e-07	3.52105720582114e-07	1.72411021320289e-07	0	0.22291240961944	0.312128996540681	0.350295401348216	0.315090456571619	0.227162435918722	0.131261711149163	0.132057550074113	0.223612445038659	0.30347924297379	0.330112878514321	0.287803737624315	0.201108683193129	0.0591973968707231	0.121218476299943	0.198945786015513	0.26169832340403	0.275910084258572	0.233149597092976	0.0200793437641845	0.0497223619873259
0.365807864643742	0.728168269131398	1	0.947453246147185	0.619305752967485	0.279281378077449	0.393482141101958	0.693966988811284	0.844388162719622	0.708818426377402	0.410504005931292	0.164017179145482	0.218710275528463	0.341757495414032	0.368431239368774	0.274021338841914	0.140605354268744	0.0497747253371149	0.0628182051770966	0.0869699977190929	0.0830697554277192	0.0547401449575919	0.0248861945882317	0.00780549734317895	0.00932339392120867	0.0114364976031966	0.00967835595706302	0.00565066650488186	0.00227607883537613	0.000632505727390152	0.00894539741424754	0.182051662722019	0.788452872364994	0.726679500793096	0.142526676545349	0.00594888381673797	0.0306048819134771	0.248848693243675	0.430592142530554	0.158556085852222	0.0124246971449459	0.000207192860525436	0.0137445269619327	0.0446502710968727	0.0308677150333934	0.00454120329253804	0.000142175081341458	9.47244486494155e-07	0.000810246022568479	0.00105162488995241
0.602436325735331	0.785841889086038	0.627697386298577	0.307012873730577	0.0919504744749699	0.0168632967941688	0.380532343395047	0.788315792841795	1	0.776767227705013	0.369464665039786	0.107608368335524	0.0108028986101446	0.0355413221152033	0.07160081730872	0.0883270043642555	0.0667206309341392	0.0308615623922945	1.37834302779363e-05	7.20170336975052e-05	0.000230411557062112	0.000451402966132884	0.000541521468938329	0.000397793855917894	7.90048915930514e-10	6.55816668565139e-09	3.33237881777281e-08	1.036817164132e-07	1.97532590675148e-07	2.30444255726228e-07	0.571055813677233	0.631098290778158	0.359179148111787	0.105273943967423	0.0158900892490458	0.00123517201872304	0.182986257579583	0.547196639897203	0.842682614704357	0.668313619659112	0.272955754620597	0.0574116281419588	0.00115034707784007	0.00930808500274103	0.0387871127864527	0.0832358139498064	0.0919874699255948	0.0523531457743482	1.4187594341327e-07	3.10633086790773e-06
0.223178771443135	0.528874381386723	0.733072366596464	0.594341202071386	0.281850947055303	0.0781803894230929	0.652620830087016	1	0.896259432755893	0.469853157468976	0.144073872893688	0.0258406231505933	0.138015648014952	0.136743539929131	0.0792464796593258	0.0268625854453969	0.00532611220936769	0.000617685610916393	0.0021108388328465	0.00135229980588813	0.000506740443197007	0.000111068989048077	1.42395000584169e-05	1.06780348827772e-06	2.33475422731497e-06	9.67160390074823e-07	2.34342200593945e-07	3.32121642263145e-08	2.75320481496812e-09	1.33497930982549e-10	5.05405803293768e-05	0.0064345587022556	0.0884451492357755	0.131252015071573	0.0210288076836189	0.00036374750878364	7.33039340064771e-11	2.63081774284873e-07	0.000101936789334991	0.00426430095863587	0.0192593423969623	0.00939099845948987	1.30109504397095e-20	1.3163077518243e-15	1.4377473111647e-11	1.69544770235067e-08	2.15855411558018e-06	2.96700441662057e-05	2.82608646067525e-34	8.0596985288395e-28
0.701854220052199	0.541573443796355	0.310165063452777	0.129457309431752	0.0359192550478284	0.00186047412892415	0.953660458405931	1	0.782580388818373	0.455808868767768	0.195261316654126	0.058149451046416	0.505887775656342	0.721325222679012	0.766353594640833	0.607120842763715	0.357439314362762	0.154100482189127	0.0997231498350846	0.199750060099999	0.290933826958831	0.31353636297443	0.250593955980924	0.147366989592214	0	0.0145036115031113	0.0367687641090626	0.0576376472864509	0.0635891857437163	0.050165648157507	0.526390741751187	0.470164839962167	0.306260131319824	0.14346606758525	0.045172808211052	0.00510535139630987	0.419947468296774	0.503367223990228	0.440920823788068	0.281441022807834	0.128812856632548	0.0390377486823315	0.230072238333826	0.37214457894716	0.437693503687522	0.375860879332422	0.234757632977391	0.10447527902793	0.0836677764900713	0.188231594881259
0.752224297908574	0.941100948177416	0.91617539816192	0.694024179708089	0.409094969010421	0.187640783236319	1	0.880250129546832	0.602928421490358	0.321350497644134	0.13327409995747	0.0430096690765031	0.0213752882192104	0.013238394577829	0.00637987580582553	0.00239244900248007	0.000698114590679384	0.000158512787029908	7.34654757220639e-06	3.20128161743575e-06	1.08547050236066e-06	2.86395193381258e-07	5.87985941558308e-08	9.39336993131545e-09	4.05899199744365e-11	1.24382528842052e-11	2.9605485963638e-12	5.42299070490462e-13	7.06778293063829e-14	0	0.114036047595432	0.212022826784815	0.280286713790027	0.263452200558659	0.176068059070692	0.0836640242530279	0.0213298372319754	0.0475458385929864	0.0753558389878651	0.0849181911700045	0.0680399502605945	0.0387620437700366	0.000323690224248291	0.000865045717266699	0.00164372047366494	0.00222073274511734	0.0021332613038029	0.0014570392204283	3.98536656747381e-07	1.27691580741876e-06
0.216032935673556	0.399938069677571	0.558791828205787	0.589802268299093	0.470337525981768	0.28322187856175	0.438660201621246	0.76203439168389	1	0.991695214140312	0.743198793211807	0.420717508301828	0.453143606534967	0.739603117598446	0.911947283910635	0.849739195158779	0.598281639064105	0.318080849901005	0.238205950428368	0.365599286665496	0.423655890998058	0.370826991186313	0.245078714414607	0.122053376996801	0.0631525519973555	0.0914477003661611	0.0996377070756159	0.0817718513072698	0.0504128647936614	0.0230719093588996	0.0137838913281932	0.0322751027822683	0.0612978785932673	0.0963114475474678	0.125943217156937	0.137340947688582	0.121013896682273	0.20738690366608	0.296309497941688	0.353419040418979	0.35204067337136	0.292853799756809	0.272320561716776	0.355437887064109	0.387408602997487	0.352670847455525	0.268092708764569	0.170058367418296	0.166771536605874	0.166118648793241
0.862626360191981	1	0.864572848448675	0.55747456720271	0.268076191788451	0.0961280536987633	0.845309622000621	0.950465956802314	0.797042313070034	0.498479207055851	0.232497780839272	0.0808600376565545	0.247378301297209	0.269792143630817	0.219436259161577	0.133102202591164	0.0602004807826446	0.0202905670740825	0.0215932324667086	0.0228434577135033	0.0180145552786082	0.0105854975509268	0.00462602202978496	0.00149101925684287	0.000530469915531641	0.000545155123928103	0.00040913090787348	0.000218816123046044	7.35016563042587e-05	0	0.510736723290575	0.459835909401245	0.363769284920693	0.252849703145452	0.1544194515642	0.0828549812264779	0.662944013993897	0.67505224688051	0.603973084517014	0.474806153514686	0.327967217368075	0.19904527297359	0.2472970295982	0.284798733181345	0.288185794351971	0.256225707955669	0.200163869348268	0.13738954083569	0.026485307671903	0.034506231894566
0.0575391737224815	0.00250330154967846	2.43814486776876e-06	5.3162162207132e-11	2.59503101208953e-17	0	1	0.125651738380651	0.000353454726862521	2.22584991753629e-08	3.13801310382268e-14	9.90115932617252e-22	0.236739613853203	0.0859129022842297	0.000697979451654718	1.26947360461981e-07	5.1689401605994e-13	4.7116553065656e-20	0.000763442663008384	0.000800171051557759	1.87752633142486e-05	9.86247757407239e-09	1.15979921934607e-13	3.05332021560751e-20	3.35364024293425e-08	1.01517715583573e-07	6.87961273281722e-09	1.04371743432652e-11	3.54485663177329e-16	2.69248957863312e-22	0.0277285085424671	0.026961979435647	0.0170367981558804	0.00699576359986305	0.0018667803252602	0.000323714570037422	0.118026637226555	0.102849285733313	0.058241622983273	0.0214326859192213	0.0051254343255297	0.000796518172678338	0.151812423321668	0.118556274315925	0.0601662183421552	0.0198422917146574	0.00425247615713674	0.000592247023421612	0.0590076539603866	0.0412972908239636
0.544651138495103	0.525448747892482	0.445187119552595	0.331248914804991	0.216453355300102	0.124213270986671	1	0.931400006263401	0.761856570229086	0.547281140727087	0.345260481919481	0.191284350693074	0.284063770044172	0.255431859864079	0.201712596557503	0.139890308420977	0.0851988414842242	0.0455677727981636	0.0124758920742728	0.0108294428638523	0.00825416123384736	0.00552347110805148	0.00324394393842805	0.00167055651848327	7.53212037612689e-05	6.15774930513582e-05	4.27951854267048e-05	2.42752099204467e-05	9.63819278884e-06	0	0.812963911661492	0.704340360273898	0.474045683607821	0.247845518472866	0.100659275335001	0.0317533662541339	0.814893089010761	0.729861609962997	0.507816611275083	0.274471468394663	0.115239647255613	0.0375821280758949	0.707460153410732	0.655043856806385	0.471156468236981	0.263259368998576	0.114266065142963	0.0385237111274384	0.531955051692325	0.509180585545819
0.532700755585844	0.858570935863294	0.948191687434499	0.717535174243465	0.372063732177658	0.132196078344797	1	0.942183805908404	0.608272751043987	0.269084188331333	0.0815652341111807	0.0169413917873011	0.294777363853976	0.162357565848034	0.0612742526902942	0.0158456699538868	0.00280782656930713	0.000340923581718767	0.0136447538325433	0.00439325964381854	0.000969248478165983	0.000146524575874052	1.51779417752206e-05	1.07731320260388e-06	9.91778564617193e-05	1.86671762326663e-05	2.40751759431537e-06	2.12757777892901e-07	1.28823256854978e-08	5.33422277861192e-10	0.143039146410013	0.291020597830964	0.393171606563249	0.352720064740572	0.210120189495204	0.0831179841719304	0.0225113252839157	0.0532424721015571	0.0836189982356617	0.0872049843618202	0.0603903096678588	0.0277704427880095	0.000171989389311693	0.000472875849567405	0.000863340696118735	0.00104666304645528	0.00084259944533382	0.000450427653867509	6.37894520295539e-08	2.03886303802737e-07
6.7658721427999e-05	0.0212100173576673	0.304107557346655	0.199426264002272	0.00598144956823669	8.20539493427748e-06	0.00281012115553009	0.247872328466188	1	0.184518920452775	0.00155722282816176	6.01076252079818e-07	0.00126931691200659	0.0315035019598908	0.0357615678824019	0.00185670634179436	4.40898724017117e-06	4.78854325373632e-10	6.23532152143359e-06	4.35445075795802e-05	1.39083902023939e-05	2.03183903970926e-07	1.35759642704067e-10	4.14878551047504e-15	3.33112862711138e-10	6.54563370479322e-10	5.88275749283252e-11	2.41812720866735e-13	4.54613742998388e-17	0	0.0321374344115652	0.0307462076711753	0.0282595967800665	0.0249536694088693	0.0211688334078966	0.0172525575533833	0.0401239037967319	0.0386200384307974	0.0357121728095937	0.0317258962008549	0.0270773136242266	0.0222019593492523	0.0470169651318973	0.0455295420519642	0.0423570809712762	0.037857577137508	0.0325067581698091	0.0268156640775712	0.0517089167748864	0.0503771155787547
1	0.984871693994989	0.793460900138562	0.522916952560763	0.28189366942567	0.124288636900907	0.762465866967358	0.778369562272691	0.650004099132963	0.444023752047674	0.248107255713759	0.113386713652238	0.174731307438842	0.184896517558199	0.160039583069456	0.113305420392458	0.0656055457801769	0.031053624885633	0.0119824253925503	0.0131486790617209	0.011790926117786	0.00863727901257801	0.00516053554173735	0.00250228867164913	0.00018596651071747	0.000220131018935891	0.000200274154033844	0.000137150063090044	6.13337148655027e-05	0	0.266273339365873	0.227908014088849	0.158270915786961	0.0891674226442142	0.0407402900043035	0.0150766348316288	0.24416374453999	0.260884525632599	0.226171263799196	0.15908775407361	0.090782563582577	0.042013739592948	0.162357608141347	0.216563685254745	0.234374953439726	0.205805120276702	0.146625265977097	0.0847468534320473	0.0782751686068057	0.130360454475558
0.64208141261951	0.8053843245293	0.783269830692253	0.590622579087624	0.345252058899619	0.156371160149262	0.610941655165466	0.887676745203032	1	0.873479323232118	0.5915516494956	0.31054872585592	0.359247835540999	0.604723973568346	0.78914083360763	0.798442725834503	0.626364209211908	0.380937337960297	0.13042482995404	0.254529938494639	0.384852521041562	0.451078689367873	0.409888907293867	0.288739003707062	0.0290477056245937	0.0660220164050747	0.115839424623676	0.157369166867589	0.165664392002533	0.135153736512608	0.680002311747619	0.666264929602497	0.626694749056939	0.565894927300996	0.490549205779428	0.408216190271709	0.459011912034771	0.433006078312014	0.392129508234805	0.340898823551411	0.284494110758088	0.227907438900411	0.141037022035402	0.128074139865359	0.111636315845232	0.0933984075124548	0.0749929502607558	0.0577799143408813	0.0194830294258318	0.0169942124175977
3.02804250847483e-07	0.000933856872062659	0.0527502467720662	0.0545750946436822	0.00103416616467658	3.58931833142871e-07	0.000261864573674573	0.119570890000923	1	0.153179399763156	0.000429760555186866	2.20840420753316e-08	0.00166594693692073	0.112626409403076	0.139458547776616	0.00316283010102973	1.31380954737592e-06	9.99573626671731e-12	7.79677881209047e-05	0.000780413277840641	0.000143073733774282	4.80419909928767e-07	2.9546626967976e-11	3.32828597878442e-17	2.68434849570576e-08	3.97812746980508e-08	1.07980247281723e-09	5.36828748928734e-13	4.88824501936846e-18	0	0.0355996381564894	0.0423632195322547	0.0417557994246896	0.0340901660819706	0.0230529177708717	0.0129124054694366	0.0489610962629356	0.0522176028045932	0.0461282732201287	0.0337521882169091	0.0204560200562686	0.0102689211063572	0.0571731622401922	0.054648775250345	0.0432666352875853	0.0283733282279782	0.0154117484277994	0.00693390696435996	0.0566850879404245	0.0485600882015251
0.865349850895505	1	0.280770807510287	0.0191534748751511	0.000317458438581094	1.27840908882554e-06	0.0118876655265556	0.101176210815917	0.209220346958414	0.105117034347708	0.0128317519490075	0.000380576953996797	3.41401612661751e-07	2.14003540266709e-05	0.000325926761886546	0.00120604291046749	0.00108429928774582	0.000236853201367994	2.04973962207096e-14	9.46297390432907e-12	1.06145176334024e-09	2.89278766858274e-08	1.91547516858064e-07	3.08162770147103e-07	0	8.7452195797182e-21	7.2267742129469e-18	1.4505559710831e-15	7.0740482420062e-14	8.38195291233685e-13	0.0895275266718328	0.0974037797063207	0.0998229284917451	0.0963651666812853	0.0876284482045272	0.0750594604981379	0.0808363622002917	0.0907088731252185	0.0958800067526683	0.0954644365845415	0.0895345067072968	0.0790996478882435	0.0667037087055033	0.0771999073734143	0.0841625432980823	0.0864283448614079	0.0836043385117019	0.0761792526114908	0.050302115127206	0.0600449976732952
0.239021171668099	0.255613162436689	0.117599387641009	0.0232756532494114	0.00198186079044095	7.25943073267952e-05	1	0.763020659275145	0.250465320306155	0.0353699045989211	0.00214879330803916	5.61575510323718e-05	0.92467101029106	0.503399747579759	0.117899984553602	0.0118792609535682	0.000514917630818908	9.59906711190314e-06	0.188972277031096	0.0734029126014939	0.0122660130397286	0.000881794257176107	2.72684678500059e-05	3.59817153355039e-07	0.00853556798634211	0.0023655748083692	0.000282041002929234	1.44637403662388e-05	3.16197792588702e-07	0	0.000195364182560843	0.000230901199761325	0.000262201576634105	0.000286070033713033	0.000299873058485709	0.000302016431102267	0.00430579046235186	0.00498367130148842	0.0055420966542647	0.00592143559308356	0.00607866395854483	0.00599539046277519	0.0398286474917445	0.0451448557664602	0.0491642252805178	0.0514420597760946	0.0517149035495971	0.0499506688644198	0.154624695340834	0.171635774613526
0.368641096076868	0.419471836257781	0.412094078189595	0.349529676602319	0.255953803787497	0.161814354427501	0.821294699073261	0.918828746996155	0.887500459563588	0.740117549047245	0.532879101467791	0.331242782253574	0.909127197202749	1	0.949673004391299	0.778657440203499	0.551206969803537	0.336877936579054	0.500020277004899	0.540759692586339	0.504913811428529	0.407028864395755	0.283284819592868	0.170215244804797	0.136622419747559	0.145272884346585	0.133360890830949	0.105693431283448	0.0723140398195898	0.0427068816430052	0.0114095494521797	0.0704445247512476	0.191335811160035	0.22919523671313	0.121098869652729	0.028199442531861	0.00562952350379987	0.0435830410551688	0.147947752620857	0.22143510661529	0.14618857831256	0.0425520076317329	0.00173644579877596	0.0170652906445713	0.0724703230989972	0.135544310675767	0.111805968764521	0.0406624229256943	0.000309608810089449	0.00420723379332839
1	0.935869569683387	0.717545054139159	0.450539603941865	0.231384060558387	0.0967966674006019	0.845011339008771	0.740928260940782	0.532150716632081	0.312856815664117	0.150238578082168	0.0584906705398342	0.498665393020308	0.409545562050646	0.275341328446185	0.151289658255864	0.06757837257922	0.0240553431842615	0.205054587275369	0.157550237183797	0.0988542352791143	0.0503675008948908	0.0204348931728804	0.0060586836741439	0.058079607757478	0.0414685153676843	0.0238742268159659	0.0107500242678904	0.00330821974444469	0	0.224360546802571	0.287771174421873	0.233390369824806	0.119409276705773	0.0379159442789096	0.00658442134173397	0.227010677520167	0.361542928147298	0.364188986560447	0.232044506146717	0.0930359368306744	0.0227083025011343	0.140371774415029	0.278130707934199	0.347903524486755	0.275307533568747	0.137520569348519	0.0427232500197222	0.0525197852069124	0.130664962738896
0.0110089124053015	0.100428290438896	0.0167799820562592	5.13512101531474e-05	2.87828103451101e-09	0	0.0160427146003595	0.935894822050238	1	0.019570265789876	7.01483106017428e-06	4.60504216693806e-11	0.000364706790691754	0.136060032421508	0.929696206598556	0.116352392049724	0.000266706341461576	1.11973440271074e-08	1.2934283719487e-07	0.000308579198539	0.0134838734802265	0.0107916154065439	0.000158191090015591	4.2471863439541e-08	7.12650315897763e-13	1.09178005654599e-08	3.0508498174446e-06	1.56145744830327e-05	1.4637376548772e-06	2.51315686147868e-09	0.0302697089881175	0.057044044306929	0.0948507252837604	0.139155151477153	0.180130064873385	0.205731791152094	0.0543278345351791	0.0914468419725888	0.135813616599043	0.177969754395801	0.205767780289472	0.209911788512225	0.0827243981246903	0.124372449560859	0.164984461908366	0.193103518062519	0.199418576660446	0.18170602297387	0.106866579642618	0.143508206258706
0.0919381246909926	0.137781416120101	0.162301038405021	0.150275300119144	0.109367821302776	0.0625643833745396	0.204114653519051	0.249209146299932	0.239160483086298	0.18040580907192	0.106966371665839	0.0498516644013559	0.0452498799371116	0.0450092747199469	0.0351902416782059	0.0216260964368364	0.0104464726622887	0.00396640319493418	0.00100167163351882	0.000811717197125341	0.000517034789951477	0.000258863267042236	0.00010187244029917	3.15121851543467e-05	2.21408639985375e-06	1.46172925882528e-06	7.58528454544582e-07	3.09387400023963e-07	9.91815873158567e-08	2.49814460646465e-08	0.00907417379022377	0.349947509721078	0.480043875996964	0.0234229273951795	4.06521420684281e-05	2.49191055808718e-09	0.00429195122601242	0.347365180915599	1	0.102399050301405	0.00037297012801601	4.83031229996105e-08	0.000123763331344565	0.0210212843315702	0.127001442331735	0.0272923085103526	0.000208619099613971	5.67041074110485e-08	2.17562258949546e-07	7.75571243131048e-05
0.0479640299793717	0.101292401881472	0.0183101478281966	0.000283309155426941	3.75217552089582e-07	4.25362754598286e-11	0.380544129639923	1	0.224930708269883	0.0043306319846399	7.13686669726443e-06	1.0067407977493e-09	0.054234329777297	0.177338495752665	0.0496347159267647	0.00118910947197276	2.4384391026215e-06	4.28011824347661e-10	0.000138842817469582	0.000564918673050546	0.000196744327725318	5.86505768155602e-06	1.49656689009657e-08	3.26869015758308e-12	6.38487571899823e-09	3.2325758944254e-08	1.40087307924757e-08	5.19640062687744e-10	1.64990994798257e-12	4.48406225206354e-16	0.0135358329034559	0.108828012657203	0.0617868106670014	0.00247713812676908	7.01300316895776e-06	1.40202969562211e-09	0.46812006464042	0.0706255786324942	0.000752430077196657	5.66069351552209e-07	3.00727055308129e-11	1.12817046930306e-16	0.000804908277061682	2.27876848561417e-06	4.55568179470362e-10	6.43140597516204e-15	6.41147323329557e-21	4.51345490849223e-28	6.88101327319118e-11	3.65557127147703e-15
0.738651938336532	0.547643451662219	0.0800411547795645	0.00230614242111286	1.30980157466069e-05	1.4336748688645e-08	1	0.715267600976323	0.100854317968541	0.00280335296634883	1.53606381383734e-05	1.62636921213954e-08	0.662163971410033	0.456924659330052	0.0621557105394318	0.00166676657935015	8.81068907958935e-06	8.85295218582528e-09	0.214455151169285	0.142766406482007	0.0187358309263928	0.000484704441650286	2.4716171991723e-06	2.15618835639965e-09	0.0339713498267085	0.0218178948164998	0.00276229611034812	6.89418662270202e-05	3.3887216228956e-07	0	0.0514339418015679	0.111658188169724	0.150584437984577	0.126159034775666	0.065660679340643	0.0212295667926592	0.176147020835155	0.322867342618093	0.367639092611645	0.260056672539617	0.114278114562284	0.0311965722903046	0.21831418250483	0.337861586740308	0.324821250690126	0.193998691461441	0.0719783547914249	0.016590282273434	0.0979196275425653	0.127948344487961
0.0217585914803275	0.16428537821979	0.528605070774693	0.724816409835632	0.42353469141628	0.105466428624233	0.126988448738496	0.545883502382834	1	0.780664283157378	0.259712527893802	0.03682016820732	0.0196376894150611	0.0480611054888008	0.0501258101069052	0.0222788788723659	0.00421977737645413	0.000340604221124387	8.04654205644832e-05	0.00011211927280881	6.6575668881627e-05	1.6846709379223e-05	1.81668198187357e-06	8.34847234790561e-08	8.73616671921754e-09	6.93041941360035e-09	2.34294666186174e-09	3.37543356798511e-10	2.07233998979776e-11	5.42196524692353e-13	0.000226170096995672	0.0218243664203327	0.281698052274239	0.486364404710472	0.112324750070061	0.00346996327297712	0.049780830269343	0.268346363659305	0.193492899525944	0.0186625115679868	0.000240774719968778	4.15515684850495e-07	0.00322032577169561	0.000969751600414105	3.90622217935095e-05	2.1046947483062e-07	1.51690028319359e-10	1.46238150775181e-14	6.12277358693022e-08	1.02999713317774e-09
0.138890535968172	0.00680851921214265	6.11300502982741e-06	1.00526117898697e-10	3.02778575909922e-17	1.67029599972364e-25	1	0.121220792366018	0.000269138798529441	1.0944541505121e-08	8.1515633534832e-15	1.11200391491677e-22	0.300759904115646	0.0901559016624849	0.000494983197788809	4.97747199610269e-08	9.16746511377383e-14	3.09251474485792e-21	0.00377861345700104	0.00280093993341407	3.80274493270684e-05	9.45611335277634e-09	4.30675548224806e-14	3.59260800513081e-21	1.98306791373085e-06	3.63501344181645e-06	1.22038406160608e-07	7.50428130031532e-11	8.45169383078956e-16	1.74341379894511e-22	0.0559257832280166	0.0335844095840619	0.000369390256833825	7.44140994127582e-08	2.74566216812879e-13	1.85550036831663e-20	0.30140857298079	0.0556034357912661	0.000187875318818532	1.16267921535464e-08	1.31786875870324e-14	2.73593951682802e-22	0.178342831331065	0.0101069954109898	1.04908470541602e-05	1.99444065401528e-10	6.9447042639548e-17	4.4290284356844e-25	0.0115854323050935	0.000201696814682229
0.28956527557597	0.338049568380452	0.333676513353833	0.278472437062128	0.196494193569023	0.117226819160751	0.990762675518036	1	0.853379310931822	0.615737854608702	0.375630534037148	0.193747550371918	0.406613362816549	0.354820415634686	0.26178621771174	0.16330347843715	0.0861296025728817	0.0384070799680309	0.020014042307912	0.0150987425634559	0.00963018340584084	0.00519257128467712	0.0023663701501645	0.000910735386041692	0.000115587870883937	7.4487572170633e-05	3.99103327375032e-05	1.72189478694326e-05	5.21029406547293e-06	0	0.114227175459775	0.103496332389317	0.082928514615826	0.0587631411937531	0.0368235240112498	0.0204059837320126	0.0864702755049789	0.0942077936769866	0.0907675017199426	0.0773387789853368	0.0582755938968632	0.0388325812284542	0.0257345117037785	0.0337137932016791	0.0390587716876643	0.0400175720463881	0.0362580424512242	0.0290521482750209	0.00300914717838413	0.00474159386541551
6.69023496298528e-08	0.000763148937860836	0.15944074318511	0.610114558671085	0.0427607721670006	5.48910782750711e-05	0.000343525382126104	0.136952000180746	1	0.133737651619315	0.000327589111532136	1.46969526785838e-08	0.00589240509185405	0.082100113749522	0.0209515903423635	9.79292213544949e-05	8.38358324946192e-09	1.31452585797549e-14	0.000337631271925186	0.000164412730551993	1.46639270623007e-06	2.39545057120532e-10	7.16714528796884e-16	3.92760021511372e-23	6.46262620820668e-08	1.09987524985898e-09	3.42846636859549e-13	1.95739480015667e-18	2.046817108855e-25	0	0.227984142052134	0.228734055386298	0.215884220886093	0.191679139818236	0.160100498197514	0.125798190843425	0.171443723511501	0.159304274103027	0.139250622740483	0.114506659333257	0.0885784799927162	0.0644598933938979	0.0174045920142568	0.0149778450131466	0.0121254732466331	0.00923446933827502	0.00661590209869799	0.00445892406824476	0.000238523630246691	0.000190106314685985
0.365169333425649	0.289826557288063	0.0315604096136468	0.000471528185798045	9.66569881946162e-07	2.71843692635229e-10	1	0.516275351160836	0.0365698648453338	0.000355406931456663	4.73902506218745e-07	8.66986134514092e-11	0.502736065567647	0.168833624601463	0.00777926238869686	4.91788614258137e-05	4.26558982929288e-08	5.07611063018108e-12	0.0463996201038441	0.0101360988773954	0.000303800039375621	1.24929610777064e-06	7.04860957489991e-10	5.44558303053785e-14	0.000786182094332349	0.000111716436285192	2.17806869091815e-06	5.82621674112253e-09	2.13816108981968e-12	0	0.179848571923277	0.151774209402403	0.0303635272254673	0.00144002395830292	1.61901350147187e-05	4.31513590076822e-08	0.617108147874646	0.362504570532467	0.0504811161123703	0.00166650900939627	1.30421634620436e-05	2.41966290255031e-08	0.522912343163352	0.213817043312802	0.0207261674209797	0.000476276265737651	2.59455053174858e-06	3.3506461728472e-09	0.109423305986446	0.0311447234409317
0.788580674707432	0.884921814550587	0.810371231829728	0.605557218256331	0.369138237442237	0.183388765291316	0.948239719642932	1	0.860621713320497	0.604379613125982	0.346202365205496	0.161566025744366	0.511658694029173	0.507095529204249	0.410050690342686	0.270450692277644	0.145343483224363	0.0634285010584994	0.123424322954914	0.114904374376002	0.0871433874638436	0.0537334020474056	0.026767339875953	0.0105309364804097	0.0126339214036899	0.0109463922627825	0.00756093702172325	0.00402886385962484	0.00143891063384069	0	0.967129397941061	0.740387062418545	0.388304983072851	0.13920351937957	0.0336709156468835	0.00493865913239927	0.81394522933372	0.915659151507946	0.705975242116435	0.372882474962463	0.134610571897504	0.0327756618074383	0.382892221976602	0.633220530340339	0.717459665950906	0.557066567355281	0.296243898904194	0.10759213785779	0.100239755407954	0.244577886911943
0.992225003631287	0.147904292862579	0.000800343473962482	1.57216112331975e-07	1.12109576908654e-12	2.90210679800526e-19	0.219423694327729	0.136310880631905	0.00307399063740609	2.51651528953811e-06	7.4786226830105e-11	8.06805198010079e-17	0.000480789344014376	0.0012447387867204	0.000116984043291181	3.99116836753526e-07	4.94308963973427e-11	2.22239852199204e-16	1.04381635988455e-08	1.1262216624215e-07	4.41111794238103e-08	6.27189067124769e-10	3.23722812467233e-13	6.06559133197091e-18	2.24538760005536e-15	1.00964217896237e-13	1.64804348597497e-13	9.76550855121502e-15	2.10061314287062e-17	1.6402963112794e-21	1.15407964704951e-06	0.0032396637838108	0.21308041214479	0.328372321719278	0.011856840762975	1.00311531115174e-05	0.00227193629392192	0.311392652253032	1	0.0752438601751746	0.000132654370698063	5.47963319549297e-09	0.0072197981435583	0.0483153710117556	0.00757573911501552	2.78319817170427e-05	2.39575651962832e-09	4.8319302350986e-15	3.7035865654993e-05	1.2101266232856e-05
0.634234715904212	0.0502002600304307	0.000327759575907183	1.76521771386041e-07	7.84211197489954e-12	0	1	0.666834108983043	0.0366799789726569	0.00016643084401849	6.22919632514342e-08	1.9231678853636e-12	0.0204204555968072	0.114721570333787	0.0531640679678829	0.00203228584250905	6.40832965763237e-06	1.66685704823575e-09	5.40065322413692e-06	0.000255615860498168	0.000997982138642988	0.000321403946678703	8.53833338034461e-06	1.87106327872115e-08	1.84987302602583e-11	7.3764252829875e-09	2.4262903452053e-07	6.5831394754697e-07	1.47338691473625e-07	2.72015731824603e-09	0.0231253079266073	0.029506419712459	0.0335775776361202	0.0340789388268164	0.0308479720540038	0.0249041102008342	0.0921979788479459	0.0990846031339242	0.0949718291713319	0.0811871480819578	0.0618989987270335	0.0420904740268938	0.121900088690731	0.11034294666486	0.0890818008669201	0.064141225521246	0.0411897706591142	0.0235909455899164	0.0534484834821725	0.0407503858582294
0.950740077198933	0.228052359329186	0.00450919659997643	7.34946295432721e-06	9.87424440219596e-10	1.09356341559755e-14	0.0872218569308499	0.21618764045691	0.0441700842485703	0.000743904912665375	1.03275774103679e-06	1.18187439565201e-10	2.82325788280369e-05	0.000723084159026005	0.00152657792599537	0.00026566903745528	3.81113856671013e-06	4.50671785099247e-09	3.22431500436006e-11	8.53313324190819e-09	1.86153592907575e-07	3.34754290255975e-07	4.96218228045866e-08	6.06332864425315e-10	1.29922792005617e-19	3.55295658252121e-16	8.00913402712568e-14	1.4882402809033e-12	2.27956710734424e-12	2.8782170499613e-13	0	9.76918874414346e-20	8.02433712273394e-16	1.20720475175744e-13	3.32640234779259e-13	1.67876804218657e-14	6.48179214622053e-22	1.08430339873568e-15	3.32110555671053e-11	1.86310191298035e-08	1.91431153666967e-07	3.60255561406555e-08	2.29245582861037e-20	1.42954244112153e-13	1.63271760715106e-08	3.41544401800399e-05	0.00130859524762829	0.000918302102421926	9.62751563158792e-21	2.23871171450166e-13
0.216032935673556	0.399938069677571	0.558791828205787	0.589802268299093	0.470337525981768	0.28322187856175	0.438660201621246	0.76203439168389	1	0.991695214140312	0.743198793211807	0.420717508301828	0.453143606534967	0.739603117598446	0.911947283910635	0.849739195158779	0.598281639064105	0.318080849901005	0.238205950428368	0.365599286665496	0.423655890998058	0.370826991186313	0.245078714414607	0.122053376996801	0.0631525519973555	0.0914477003661611	0.0996377070756159	0.0817718513072698	0.0504128647936614	0.0230719093588996	0.0137838913281932	0.0322751027822683	0.0612978785932673	0.0963114475474678	0.125943217156937	0.137340947688582	0.121013896682273	0.20738690366608	0.296309497941688	0.353419040418979	0.35204067337136	0.292853799756809	0.272320561716776	0.355437887064109	0.387408602997487	0.352670847455525	0.268092708764569	0.170058367418296	0.166771536605874	0.166118648793241
0.536860211049309	0.494954552707588	0.378106151898552	0.239193932250591	0.125081164288473	0.0537516583966611	1	0.911702853804365	0.688924433321385	0.431328111877088	0.223519015593408	0.0955513183483536	0.686674690334195	0.618988043078082	0.462384476211584	0.286078039107073	0.146361507889013	0.0615928827392483	0.173240395742187	0.154304538675489	0.113710550117982	0.0691718330908735	0.0344911006329303	0.0137574585519704	0.0150219369947486	0.0130843638055629	0.00920374612810713	0.00505077249154016	0.00187250798041405	0	0.155126776962891	0.116777450321031	0.0768604736653716	0.0440658147864032	0.0217822071550874	0.00898734331123611	0.193354214846589	0.170459308791601	0.131611001505701	0.0888928589652299	0.052368547098654	0.0266972025372241	0.187697122784425	0.193641133708011	0.175036013492275	0.138582703492474	0.0960107919195162	0.0580612644468978	0.14188025929895	0.171333957666717
0.285910784743312	0.4605171576662	0.285601760024439	0.0681986017217408	0.00627025378830473	0.00022189269721901	0.79176860753496	1	0.486296961051169	0.0910547715313412	0.00656445937163969	0.000182140948816161	0.671406370354811	0.664926513806041	0.253548845938255	0.0372262053156542	0.0021043618818547	4.57232047385756e-05	0.174337983381758	0.135383779454385	0.0404800058168295	0.00466023859651461	0.000206497820874334	3.4427505593221e-06	0.0138616797770388	0.00844063940143924	0.00197889350874076	0.00017856630434252	6.12647805328108e-06	0	0.0864926536493329	0.120289414931918	0.0790483995103829	0.0245457125647061	0.00360137563093543	0.000249604810974169	0.116331253258575	0.129163130927683	0.0677638680929104	0.0167986430476831	0.001967675098387	0.000108831185625147	0.112892555910386	0.100069434003545	0.0419135912077736	0.00829512749463592	0.000775658082047096	3.41955714702193e-05	0.0790470937418858	0.0559391611983245
0.535925671213981	0.659811543527271	0.370736511692781	0.0950694344511703	0.0111261923212869	0.000594267960263121	1	0.46770329073649	0.099832271395212	0.0097252680492418	0.000432376726629538	8.77310120903563e-06	0.0103529321732386	0.00183945374349549	0.000149157286749054	5.51988690128825e-06	9.32279179539562e-08	7.18607742832028e-10	5.94695519966607e-07	4.01398038620426e-08	1.23647666983153e-09	1.73830791608247e-11	1.11531512188318e-13	3.26586759311625e-16	1.89536952822493e-13	4.859924809879e-15	5.68715809365821e-17	3.03731607172886e-19	7.39492464021289e-22	0	7.98716165355488e-22	2.21029839810664e-16	1.47589629435419e-12	2.38042673505821e-10	9.2735889372786e-10	8.72639582820755e-11	7.54135183477458e-20	5.99506479112079e-14	1.1511392494182e-09	5.33895042204509e-07	5.98105724633959e-06	1.61843057918581e-06	4.29105614290745e-19	9.80920961223438e-13	5.41622933461902e-08	7.22360716593951e-05	0.0023270474582229	0.00181071627836678	1.47289182041298e-19	9.68213898326468e-13
0.8162637098614	0.985739216062941	1	0.85220626329455	0.610087248341949	0.366883594185346	0.652727427563809	0.876068016740066	0.987751154897357	0.935543785251079	0.744365469684071	0.497515663725994	0.133517607019022	0.199203174864398	0.249637091814517	0.262786614400678	0.232371746720616	0.172598653628533	0.00690504711137736	0.0115086980433083	0.0160643066377623	0.018809761684473	0.0184847187081061	0.0152450499394059	0	7.90466118969349e-05	0.000173743632275618	0.000254077680011782	0.000286183233029135	0.000254866445323063	0.58307961101475	0.571019731683879	0.537245155071955	0.48561429661483	0.421703212944669	0.351817162660219	0.507006272074916	0.527277749462483	0.526821563947571	0.505691459055176	0.466342792576972	0.413163182720235	0.131694190677156	0.145451155406818	0.154331913105183	0.157320148083636	0.154064866788984	0.144948212760933	0.0101425027978734	0.0119112208803193
0.980544492231444	1	0.929190580715506	0.786650271420882	0.606779198787349	0.426433915340806	0.414594304874298	0.420425727224641	0.388443015959286	0.326992222034521	0.250795403942709	0.17525633023025	0.0310870280040994	0.0313457343647166	0.0287971364870806	0.0241041395270351	0.0183825209003976	0.0127728796192739	0.000413001868558597	0.000414081195034841	0.00037822697124939	0.00031473252501255	0.000238574478168672	0.000164716320137199	5.96393199978873e-07	5.93402873360323e-07	5.04304405753434e-07	3.52105720582114e-07	1.72411021320289e-07	0	0.22291240961944	0.312128996540681	0.350295401348216	0.315090456571619	0.227162435918722	0.131261711149163	0.132057550074113	0.223612445038659	0.30347924297379	0.330112878514321	0.287803737624315	0.201108683193129	0.0591973968707231	0.121218476299943	0.198945786015513	0.26169832340403	0.275910084258572	0.233149597092976	0.0200793437641845	0.0497223619873259
1	0.935869569683387	0.717545054139159	0.450539603941865	0.231384060558387	0.0967966674006019	0.845011339008771	0.740928260940782	0.532150716632081	0.312856815664117	0.150238578082168	0.0584906705398342	0.498665393020308	0.409545562050646	0.275341328446185	0.151289658255864	0.06757837257922	0.0240553431842615	0.205054587275369	0.157550237183797	0.0988542352791143	0.0503675008948908	0.0204348931728804	0.0060586836741439	0.058079607757478	0.0414685153676843	0.0238742268159659	0.0107500242678904	0.00330821974444469	0	0.224360546802571	0.287771174421873	0.233390369824806	0.119409276705773	0.0379159442789096	0.00658442134173397	0.227010677520167	0.361542928147298	0.364188986560447	0.232044506146717	0.0930359368306744	0.0227083025011343	0.140371774415029	0.278130707934199	0.347903524486755	0.275307533568747	0.137520569348519	0.0427232500197222	0.0525197852069124	0.130664962738896
1.77516485361479e-15	1.32724275070707e-14	1.81754053583897e-15	4.5586885427015e-18	2.09419657243894e-22	0	2.19606973465757e-10	1.03786906238558e-08	8.98382075655993e-09	1.42430061822127e-10	4.13584562241378e-14	2.19962703298512e-19	2.12686087197862e-07	6.35360614355476e-05	0.000347635060227845	3.48376557206884e-05	6.39434917792662e-08	2.14964054988857e-12	1.61256621019397e-06	0.00304497360143721	0.105310477208166	0.0667085809146135	0.000773951766312413	1.64462982486174e-07	9.57153403485614e-08	0.00114243708630083	0.249749777660078	1	0.07333595673374	9.85044831517194e-05	0.0531041043443782	0.0538754871242074	0.0519505288417378	0.0476128718373439	0.0414757667308004	0.0343399857488436	0.0548238603623003	0.0599789365136568	0.0623682489303997	0.061640191902088	0.0579028652616393	0.0516977651181812	0.0475175778572333	0.0560595323039148	0.0628608554472065	0.0669956715853389	0.067865467410838	0.065341121690787	0.0345765880232031	0.0439889238462918
0.64208141261951	0.8053843245293	0.783269830692253	0.590622579087624	0.345252058899619	0.156371160149262	0.610941655165466	0.887676745203032	1	0.873479323232118	0.5915516494956	0.31054872585592	0.359247835540999	0.604723973568346	0.78914083360763	0.798442725834503	0.626364209211908	0.380937337960297	0.13042482995404	0.254529938494639	0.384852521041562	0.451078689367873	0.409888907293867	0.288739003707062	0.0290477056245937	0.0660220164050747	0.115839424623676	0.157369166867589	0.165664392002533	0.135153736512608	0.680002311747619	0.666264929602497	0.626694749056939	0.565894927300996	0.490549205779428	0.408216190271709	0.459011912034771	0.433006078312014	0.392129508234805	0.340898823551411	0.284494110758088	0.227907438900411	0.141037022035402	0.128074139865359	0.111636315845232	0.0933984075124548	0.0749929502607558	0.0577799143408813	0.0194830294258318	0.0169942124175977
0.57854316750115	0.632979741682128	0.617137151361421	0.536180632711733	0.415122490543352	0.286399644735958	1	0.966738634389716	0.832831413697067	0.63935609336167	0.437384182244677	0.266630898700704	0.420420338778723	0.359123790489975	0.273361333411566	0.18541924980173	0.112067405308093	0.060348385963347	0.0429585854277987	0.0324138350341598	0.0217875286709452	0.0130413784903135	0.00694509270628637	0.00328239477125297	0.00102528757270754	0.000668954201833374	0.000379492714960919	0.000180017882021377	6.1420555225087e-05	0	0.104310125176577	0.113709613897457	0.115814435079999	0.110210670554451	0.0979892030253662	0.0813994539235879	0.108463573306327	0.116190809945852	0.11629337214414	0.108751058658977	0.0950177796438301	0.0775645342766003	0.105472002029684	0.111030680968543	0.109205308653957	0.100354953974778	0.0861637880414341	0.0691184773521481	0.0959147181296172	0.0992222865455994
0.0575391737224815	0.00250330154967846	2.43814486776876e-06	5.3162162207132e-11	2.59503101208953e-17	0	1	0.125651738380651	0.000353454726862521	2.22584991753629e-08	3.13801310382268e-14	9.90115932617252e-22	0.236739613853203	0.0859129022842297	0.000697979451654718	1.26947360461981e-07	5.1689401605994e-13	4.7116553065656e-20	0.000763442663008384	0.000800171051557759	1.87752633142486e-05	9.86247757407239e-09	1.15979921934607e-13	3.05332021560751e-20	3.35364024293425e-08	1.01517715583573e-07	6.87961273281722e-09	1.04371743432652e-11	3.54485663177329e-16	2.69248957863312e-22	0.0277285085424671	0.026961979435647	0.0170367981558804	0.00699576359986305	0.0018667803252602	0.000323714570037422	0.118026637226555	0.102849285733313	0.058241622983273	0.0214326859192213	0.0051254343255297	0.000796518172678338	0.151812423321668	0.118556274315925	0.0601662183421552	0.0198422917146574	0.00425247615713674	0.000592247023421612	0.0590076539603866	0.0412972908239636
0.252296005038732	0.491028176727896	0.651595562380177	0.589556574145278	0.363704370259565	0.152984423584778	0.784925856111415	1	0.868654411680639	0.514481454123408	0.207762939529135	0.0572060670837344	0.245066511905836	0.204376359647544	0.116212544639233	0.0450558321078119	0.0119103526477846	0.00214671043314451	0.00767849701139048	0.00419177625647787	0.00156025377695652	0.000395973471199451	6.85171185374493e-05	8.08125803004193e-06	2.41407594554928e-05	8.62480760196003e-06	2.09915543860541e-06	3.46185487659823e-07	3.6504092576398e-08	0	0.00533174710851845	0.0317690484115935	0.0870255826851081	0.109596806438387	0.0634537212612507	0.0168897995120119	0.00485513821085992	0.0307954382558134	0.0898005978935546	0.120387194126911	0.0741975552073135	0.0210236012105296	0.00413236189881363	0.0279018684994569	0.086611634554973	0.12360254239932	0.0810936432920032	0.024459886539986	0.00328745475390006	0.0236289760001893
1.12420040492064e-07	0.000992756343530569	0.160569740425067	0.475671181866903	0.0258090534765023	2.56483490372549e-05	6.34528339782496e-05	0.0588592144084919	1	0.311177107651779	0.00177352526894101	1.85135295038474e-07	0.000187217349387865	0.0182420664795565	0.0325554780527931	0.0010641337586865	6.37074857964615e-07	6.98564983409077e-12	2.88754621049435e-06	2.95543484363974e-05	5.54033386372142e-06	1.90227186463527e-08	1.19627584560634e-12	1.37788249806309e-18	2.3280889866402e-10	2.50297508527889e-10	4.92873624432271e-12	1.77761100564102e-15	1.17424827639953e-20	0	0.103533697958624	0.0841257244683079	0.0570397189301041	0.0322721132407429	0.0152362784568142	0.00600249581626788	0.140824254016669	0.149568882545395	0.132558172181877	0.0980332122908916	0.0604980572433407	0.0311538046176587	0.0982031781603983	0.136334582116705	0.157938492319388	0.152676224900697	0.123156207435546	0.0828977357253856	0.0351096077557748	0.0637122825382559
0.558673175519297	0.325555810285014	0.149395861592458	0.052778454258035	0.0127583312129897	0	1	0.826242384122927	0.541501966642436	0.280799927979586	0.114181189870919	0.0350190337836475	0.795290432110023	0.929270903190875	0.861811006010309	0.634195968012175	0.369782745896895	0.169973455223824	0.279934770311079	0.464071441293467	0.609125332453283	0.634127833884974	0.523697343988431	0.342732518616866	0.0410822364488627	0.100804281096748	0.189763128916933	0.280708742261749	0.328420220178255	0.3043972043873	0.110779382812998	0.0832196355426589	0.059149137742188	0.0395693268224582	0.0246524040340935	0.0139684903711087	0.293374223117032	0.238980407178003	0.18513898208114	0.136263763219788	0.0951031203132138	0.0627187896842678	0.553619001688673	0.486003237350368	0.406193274569364	0.323122182591916	0.244524783324085	0.175878343809393	0.752537608319582	0.710993889869574
0.409792364967761	0.578095162963958	0.0795861995421037	0.00106924974477784	1.40192087320435e-06	1.79378672909573e-10	1	0.410907828385752	0.0164775177625445	6.44825375333009e-05	2.4626086955713e-08	9.17807612668622e-13	0.709556143999863	0.0849258930631652	0.000991965203362422	1.13072165976566e-06	1.25781839799222e-10	1.36547297289919e-15	0.146394296629987	0.00510371550095972	1.73640774831584e-05	5.76527371440066e-09	1.86806121807146e-13	5.90623338960314e-19	0.00878237904856548	8.91832756282511e-05	8.83807371891346e-08	8.54741474680366e-12	8.06704526371741e-17	0	0.043132215388345	0.0503487033056406	0.0490410311299183	0.0398580157146477	0.0270306527373098	0.015296151289403	0.0577179913898723	0.0594971989993282	0.0511760321046861	0.0367300464751061	0.0219968819284203	0.0109922234358165	0.0633695734817101	0.0576852636921821	0.0438161039759492	0.0277707374707472	0.0146867548379963	0.00648110497716588	0.0570834864356384	0.0458873919731142
0.223178771443135	0.528874381386723	0.733072366596464	0.594341202071386	0.281850947055303	0.0781803894230929	0.652620830087016	1	0.896259432755893	0.469853157468976	0.144073872893688	0.0258406231505933	0.138015648014952	0.136743539929131	0.0792464796593258	0.0268625854453969	0.00532611220936769	0.000617685610916393	0.0021108388328465	0.00135229980588813	0.000506740443197007	0.000111068989048077	1.42395000584169e-05	1.06780348827772e-06	2.33475422731497e-06	9.67160390074823e-07	2.34342200593945e-07	3.32121642263145e-08	2.75320481496812e-09	1.33497930982549e-10	5.05405803293768e-05	0.0064345587022556	0.0884451492357755	0.131252015071573	0.0210288076836189	0.00036374750878364	7.33039340064771e-11	2.63081774284873e-07	0.000101936789334991	0.00426430095863587	0.0192593423969623	0.00939099845948987	1.30109504397095e-20	1.3163077518243e-15	1.4377473111647e-11	1.69544770235067e-08	2.15855411558018e-06	2.96700441662057e-05	2.82608646067525e-34	8.0596985288395e-28
0.253636599136479	0.606488381360652	0.957638703639497	1	0.690648084500987	0.315151473125205	0.300100328244623	0.656391768734095	0.948483214686965	0.906441343113462	0.572861628870805	0.239038255748934	0.260439904088279	0.521476329858993	0.689708857999492	0.603183595514779	0.348656290816258	0.132771236454489	0.165656180292002	0.303929247934259	0.367984450271506	0.294379079853253	0.155371027897863	0.0536247845447554	0.0769162925962999	0.129594925453555	0.143652564702574	0.104924242611884	0.0502054181256334	0.0152105325709339	0.557681380617862	0.581028465268434	0.46811227231043	0.2914863463881	0.139997572894908	0.051449569385724	0.678223711497679	0.726633724366997	0.602087557501375	0.385702917775324	0.190756843305985	0.0724365405304052	0.356682300676891	0.393036810579126	0.33481327162152	0.220371882882509	0.11181412503668	0.0433486539544111	0.0804092782098508	0.0912573388795462
1	0.85676016517933	0.460859303362103	0.15564217076839	0.0330016783333564	0.00439333784678566	0.980891708897003	0.907754951440703	0.527431442696068	0.192403617804168	0.0440666745827961	0.00633661250710179	0.139120699821869	0.139068129551357	0.0872797112023223	0.0343913176016165	0.00850813076951891	0.00132150656539856	0.00285306765376239	0.00308060649599848	0.00208838329637597	0.000888861349623644	0.000237524088759332	3.98502569592441e-05	8.46022691506802e-06	9.8672121433138e-06	7.22531434323856e-06	3.3217646011589e-06	9.58806081765331e-07	1.73757072932224e-07	0.784634951702741	0.352053889898555	0.031847305464049	0.000580842369569964	2.13582628697523e-06	1.58339331941997e-09	0.309702139836257	0.16884878033956	0.0185598173787162	0.000411312130660126	1.83777094361043e-06	1.65549084683568e-09	0.0187771219413568	0.0124392722500073	0.0016614335200553	4.47396942844009e-05	2.42898627550406e-07	2.65851213869512e-10	0.000174872738726184	0.000140766814430366
3.02804250847483e-07	0.000933856872062659	0.0527502467720662	0.0545750946436822	0.00103416616467658	3.58931833142871e-07	0.000261864573674573	0.119570890000923	1	0.153179399763156	0.000429760555186866	2.20840420753316e-08	0.00166594693692073	0.112626409403076	0.139458547776616	0.00316283010102973	1.31380954737592e-06	9.99573626671731e-12	7.79677881209047e-05	0.000780413277840641	0.000143073733774282	4.80419909928767e-07	2.9546626967976e-11	3.32828597878442e-17	2.68434849570576e-08	3.97812746980508e-08	1.07980247281723e-09	5.36828748928734e-13	4.88824501936846e-18	0	0.0355996381564894	0.0423632195322547	0.0417557994246896	0.0340901660819706	0.0230529177708717	0.0129124054694366	0.0489610962629356	0.0522176028045932	0.0461282732201287	0.0337521882169091	0.0204560200562686	0.0102689211063572	0.0571731622401922	0.054648775250345	0.0432666352875853	0.0283733282279782	0.0154117484277994	0.00693390696435996	0.0566850879404245	0.0485600882015251
0.423209741620921	0.332969763005524	0.205117055400369	0.0987391420102351	0.0368622048375732	0.0103032394605902	1	0.9421101858638	0.695535303741282	0.402261815205912	0.182034729361671	0.0641531407419048	0.759099015786001	0.856060808729839	0.756539138474042	0.523873305796143	0.284087323386387	0.120406057850979	0.184760294621659	0.249654541919811	0.264141165965444	0.218862954706185	0.141929256928598	0.0718559244253727	0.0136683277358014	0.022646416910849	0.0289170965304733	0.0286891603005558	0.0221103909927221	0.0131193725568955	0.00358873355896114	0.00282791002198337	0.00199580144426544	0.0012026542379438	0.000525422840749631	0	0.0270135879942866	0.0247243152479091	0.0211193777320748	0.0168115062778282	0.0124342323016761	0.00849451660754244	0.0915495929197783	0.0928020736818277	0.0880079676934773	0.0780728730826226	0.0647684923096904	0.0502175697867484	0.162846414953441	0.182326284529204
0.298737770830851	0.460628942706465	0.384023396122082	0.173104963373079	0.0421897286131488	0.0055596738882994	1	0.613112408903953	0.203247675292938	0.0364297711297157	0.00353047120440665	0.000184992567238948	0.0620249879081621	0.0151211845445966	0.00199319740970614	0.000142056198792003	5.47413419545302e-06	1.14055455927837e-07	7.12836945883327e-05	6.91016385740409e-06	3.62186172248666e-07	1.02640972994257e-08	1.57273310787872e-10	1.30297049892105e-12	1.51799568670682e-09	5.8512371438759e-11	1.21946725459238e-12	1.37413511751087e-14	8.34484744133493e-17	0	0.167505263821689	0.237620547739666	0.26609833150802	0.235235539412081	0.164159622666214	0.0904341331619539	0.0671976098604369	0.089780339592694	0.0946915633872374	0.0788395170950384	0.0518178332852026	0.0268854412553331	0.00342237677401253	0.00430652648098251	0.00427788444926515	0.00335454484812755	0.00207654229274779	0.00101473019663395	2.2128421789912e-05	2.62253702000486e-05
0.0915620118081302	0.498453506008491	0.877181331407038	0.499010303256394	0.091766684668399	0.00545526311286994	0.132215237771175	0.639533140800692	1	0.505466471099581	0.0825924027572216	0.00436257498716378	0.0209847591841668	0.0901898795541918	0.12530458927362	0.0562770774655902	0.00817055095600193	0.000383462140472388	0.000366081954439987	0.00139800183654483	0.00172579560957335	0.000688691408147788	8.88382755148561e-05	3.70088451244388e-06	6.98035290893829e-07	2.37792705884738e-06	2.60864862844399e-06	9.22424246605275e-07	1.02245933154378e-07	0	0.371823589926358	0.342249073164285	0.212212744087045	0.0886389240243036	0.0249402782260109	0.00472717533367563	0.234081784467268	0.318946434213133	0.292746507376799	0.181004566894528	0.0753895542101509	0.0211522521582226	0.0733384583253483	0.147919934510219	0.200976587986295	0.183945035054281	0.113410824655623	0.0471025884016915	0.0114348194830695	0.0341404403482495
0.736549996060953	0.791952485018721	0.73159574165539	0.580654585085288	0.395947222692823	0.231966008250868	0.878652233057811	1	0.977819066179697	0.821471334206619	0.592926344277128	0.367689065772784	0.528216454237359	0.636329928479663	0.658608383773902	0.58566179319273	0.447445700065329	0.293700484144886	0.160015352649128	0.204045792078702	0.223543387034452	0.210409948479837	0.170153010677469	0.118215937776707	0.0244122926113406	0.0329571377953852	0.0382213010968101	0.0380800349595202	0.0325930229592153	0.0239643264340713	0.619964610292069	0.565029372697755	0.427742557933083	0.268965978341573	0.140476618382676	0.0609347823791612	0.326933001977541	0.356362645500157	0.322649949299893	0.242647198358646	0.151571037239571	0.0786381613453051	0.0479296909696482	0.0624896034153756	0.0676685948816877	0.060862544935299	0.0454659909605596	0.0282071034449099	0.00193365981495318	0.00302722709426655
0.736967891757737	0.68262407950841	0.498308581808087	0.285758464629815	0.127245108915677	0.0419045696441004	1	0.951263232582179	0.713764663867788	0.421581449360223	0.194593897729094	0.0681882304207594	0.750680187530388	0.733197339946105	0.5645853552075	0.341959565555247	0.161555004676833	0.0575853866101325	0.310053854389788	0.310976892884269	0.245143083751821	0.151148939226026	0.0715762970081716	0.0240910951035516	0.0670877765672344	0.0692648922679206	0.0551635503890075	0.0331804457800721	0.0137040794726932	0.0016619352001278	0.149083747139668	0.14673401684537	0.136431387990369	0.119765392654771	0.099140700269561	0.0772103717622668	0.141246488716602	0.129012019741299	0.111213037895667	0.0903422232261565	0.0689591025444829	0.0491915169450722	0.11357123692538	0.096060405658144	0.076469729564002	0.0570734947065427	0.0396402653329944	0.0252240797078945	0.0770141173681813	0.0599370314790083
0.106856029907571	0.172034200555729	0.163699896249456	0.0920661253685827	0.0306033648195761	0.00601251737341653	1	0.731547509718093	0.316302718068419	0.0808315976958414	0.0122089201563647	0.00108991140090345	0.052500540613479	0.0174515131517465	0.00342862710166585	0.000398130335576171	2.73242429162406e-05	1.10838044939794e-06	1.5462879125217e-05	2.3355353849018e-06	2.08497279918467e-07	1.10010005620011e-08	3.43069280280357e-10	6.32338047661068e-12	2.55493439576908e-11	1.75348709520155e-12	7.11282473597267e-14	1.70510202230912e-15	2.39621467284527e-17	0	0.0930022401917389	0.123198803189179	0.103773195335915	0.0555814038280752	0.0189295136177378	0.00409935019348079	0.208460630584748	0.152170421969104	0.0706320911308628	0.0208468050379578	0.00391239384497159	0.000466886429165814	0.047089954230455	0.0189420764328299	0.00484498595612776	0.00078799431054859	8.1492804251613e-05	5.35896677913358e-06	0.00107202786310362	0.000237628489956556
1	0.724143779854817	0.274978803746728	0.0547549315632321	0.00571737743424917	0.000313054478040679	0.611631492339648	0.316033375999912	0.0856299461771923	0.0121665654583878	0.000906483439220316	3.5416021032539e-05	0.139945634244342	0.0515965630127422	0.00997543392782971	0.00101132881103178	5.37652353935519e-05	1.49872453631421e-06	0.0119786684341622	0.0031512891630966	0.00043472785716067	3.14481146926149e-05	1.19281733073806e-06	2.3589754737567e-08	0.000383563489787628	7.20003497779706e-05	7.08719666426633e-06	3.65690321388349e-07	9.7615500878358e-09	0	0.249354402138623	0.211309209699009	0.128594556149649	0.0561991197920848	0.0176375888170336	0.0039751331159302	0.229296912153381	0.168999734772543	0.0894492310874843	0.0339992996958541	0.00928038728134135	0.00181913520500573	0.178296043513299	0.114292031820185	0.0526129886726338	0.017392930519317	0.00412909918154722	0.000703947999489221	0.117232368386405	0.0653594240940103
0.157185003946943	0.517676398774043	0.802294735006847	0.585110430226183	0.200802936209278	0.0324287791547838	0.940611427360835	1	0.500285678408124	0.117778077871426	0.0130478566114537	0.000680208742724266	0.74971971313709	0.257294897558346	0.041551981448645	0.00315777094358391	0.000112927010470495	1.9003926915903e-06	0.0795934169620849	0.00881763031760983	0.000459679298156156	1.12768115827788e-05	1.30180492326952e-07	7.07151590197614e-10	0.00112549846741882	4.02496528628998e-05	6.77341475893393e-07	5.36387598342377e-09	1.99536115832072e-11	0	5.21283786099448e-07	4.51755967092573e-05	0.00155398190710006	0.0212178036487356	0.114991913868375	0.247369747861917	2.20033990408674e-05	0.000886168096462947	0.0141662484337457	0.0898888873879227	0.226396424724832	0.226331776074723	0.000392727398970648	0.00735045493717072	0.0546071669449009	0.161026546906462	0.188476723021157	0.0875649638358965	0.00296400221002788	0.0257809089082335
0.848591701553467	0.869504098266154	0.80318162278102	0.668765952830174	0.501771652777212	0.338979756054564	0.868635288233175	0.981581629469623	1	0.918476569585269	0.760471323550743	0.567428098214614	0.396350822269119	0.494429963261975	0.555717525792612	0.562924956732109	0.513932564915882	0.422794564186944	0.0784965149071312	0.109134542631215	0.135998227816685	0.152292119759548	0.153400823759344	0.138998158447444	0.00385885354359213	0.00774388960466909	0.0119230309038979	0.0155342317657302	0.0176560934604465	0.0176852223369616	0.646436729183212	0.609887169950067	0.522108830362751	0.405427930077828	0.285347456252465	0.181719760733932	0.761291125396632	0.728226407895752	0.632155770972264	0.497867868599747	0.355536137073895	0.229918959404621	0.398339856110954	0.386259371205886	0.339738724111293	0.270936544687917	0.19570930462446	0.12776436657887	0.0906667351243503	0.0890914684192308
0.578230837724258	0.486592961736797	0.363479478473363	0.240488695002661	0.14017844987869	0.0709625707255521	0.995279780281447	1	0.893308961938055	0.709277737144046	0.500125944553907	0.312546758879735	0.694043923729405	0.832067701062898	0.886667072187851	0.839988983402188	0.707341965619762	0.529133598004958	0.19338628943922	0.278621792160271	0.355344429798914	0.402086199616105	0.404011909474853	0.360485105970792	0.0166353596092903	0.032935162698955	0.0532107438693711	0.0738858023215087	0.0897562466975432	0.0960342683488149	0.394375058436337	0.260407221607605	0.138053712966625	0.0571380103789657	0.0162146903237505	0	0.631017631499906	0.570309324226157	0.418127720349733	0.247819684911298	0.117384561729645	0.0425305211598904	0.386934944832559	0.477188263477101	0.477329957481757	0.387280840955604	0.254249041411105	0.133943875510519	0.0876303780564428	0.15083670124259
0.298737770830851	0.460628942706465	0.384023396122082	0.173104963373079	0.0421897286131488	0.0055596738882994	1	0.613112408903953	0.203247675292938	0.0364297711297157	0.00353047120440665	0.000184992567238948	0.0620249879081621	0.0151211845445966	0.00199319740970614	0.000142056198792003	5.47413419545302e-06	1.14055455927837e-07	7.12836945883327e-05	6.91016385740409e-06	3.62186172248666e-07	1.02640972994257e-08	1.57273310787872e-10	1.30297049892105e-12	1.51799568670682e-09	5.8512371438759e-11	1.21946725459238e-12	1.37413511751087e-14	8.34484744133493e-17	0	0.167505263821689	0.237620547739666	0.26609833150802	0.235235539412081	0.164159622666214	0.0904341331619539	0.0671976098604369	0.089780339592694	0.0946915633872374	0.0788395170950384	0.0518178332852026	0.0268854412553331	0.00342237677401253	0.00430652648098251	0.00427788444926515	0.00335454484812755	0.00207654229274779	0.00101473019663395	2.2128421789912e-05	2.62253702000486e-05
0.824991293786139	0.857079269046087	0.698861498688594	0.44725967036835	0.22466057344297	0.0885711913469902	1	0.837997649422804	0.551168133592012	0.284527271957612	0.115282184893799	0.0366605517908037	0.545895567418998	0.368997601866165	0.195765437336301	0.081516775772214	0.0266413647165941	0.00683383426094289	0.134207896394555	0.0731750824137392	0.0313146001602498	0.0105178995991486	0.00277274333664824	0.000573705242540933	0.0148595447346419	0.0065352443462392	0.00225588343770769	0.000611181190879396	0.000129963620468137	2.16906266941361e-05	0.295477688021014	0.435356225484023	0.468323112920402	0.367813097719721	0.210906300826472	0.088294303380847	0.12210002478813	0.138614734109715	0.114890417101971	0.0695246772992896	0.0307167259575001	0.0099081284966614	0.00349191796977631	0.00305443757891584	0.00195064950193272	0.000909511078834375	0.000309611804638218	7.69498519476584e-05	6.91145426601883e-06	4.65811482927912e-06
1.12420040492064e-07	0.000992756343530569	0.160569740425067	0.475671181866903	0.0258090534765023	2.56483490372549e-05	6.34528339782496e-05	0.0588592144084919	1	0.311177107651779	0.00177352526894101	1.85135295038474e-07	0.000187217349387865	0.0182420664795565	0.0325554780527931	0.0010641337586865	6.37074857964615e-07	6.98564983409077e-12	2.88754621049435e-06	2.95543484363974e-05	5.54033386372142e-06	1.90227186463527e-08	1.19627584560634e-12	1.37788249806309e-18	2.3280889866402e-10	2.50297508527889e-10	4.92873624432271e-12	1.77761100564102e-15	1.17424827639953e-20	0	0.103533697958624	0.0841257244683079	0.0570397189301041	0.0322721132407429	0.0152362784568142	0.00600249581626788	0.140824254016669	0.149568882545395	0.132558172181877	0.0980332122908916	0.0604980572433407	0.0311538046176587	0.0982031781603983	0.136334582116705	0.157938492319388	0.152676224900697	0.123156207435546	0.0828977357253856	0.0351096077557748	0.0637122825382559
0.181762988317607	0.32780953525367	0.289219085280957	0.124612293567829	0.0254575549172032	0.00144079463426042	0.482283211370424	0.953449470788797	0.924358765001214	0.439409955068875	0.101704119076364	0.0104723194784411	0.432352227111886	0.93903581185073	1	0.522289436672547	0.133119532590406	0.0155979003153551	0.130699724647194	0.313126054553909	0.366428898473336	0.209874251140807	0.0582181102707481	0.0068896752126566	0.0122903733967775	0.0343472630440017	0.0445048342546197	0.0275698227316865	0.00759949334681095	0	0.011572065232764	0.0311591136299005	0.0599982799770543	0.0855173320170634	0.0909496906661702	0.0722432008191541	0.0473657436746003	0.102466134769385	0.164658868151934	0.197853190060474	0.178026703167111	0.119859655113718	0.0836228435891258	0.152103077695828	0.206602465505739	0.210123953322959	0.160031781925783	0.0910660576155801	0.0672588380088366	0.103654424948034
0.23925043829704	0.272105664487277	0.260937059783858	0.210982905709544	0.143837452344192	0.0826817323776889	0.526310382984023	0.773121724902616	0.957562700308451	1	0.880534182554756	0.65374121331098	0.0767651494888325	0.145643888438748	0.232987792848144	0.314258652864318	0.357400083560528	0.34271682736711	0.000741905230464422	0.00181870100881596	0.00375821313275539	0.00654756416542396	0.0096178554438768	0.0119119885251622	0	1.03056172669628e-06	3.54443099284701e-06	8.57027251506368e-06	1.66864602916554e-05	2.69778129794496e-05	0.0644136600037803	0.0903058484936439	0.118054357626726	0.143905227326742	0.163568473843461	0.173360902030914	0.0915043372552966	0.118600859365152	0.143338350569517	0.161534561507799	0.169745018187998	0.166324856060187	0.048725599328874	0.058386466197048	0.0652372262576663	0.0679684186857136	0.0660309056608166	0.059815774719089	0.00972551056184597	0.0107740115417499
0.21522180451932	0.206571664706454	0.143632493056234	0.0723489306174752	0.026400308515613	0.00697884184188534	0.180332584486895	0.200920944173855	0.162171181965876	0.094824294891719	0.0401664112238047	0.012325481858361	0.109105656729691	0.141112274993188	0.132214713314491	0.0897412780035975	0.0441267742313254	0.0157184449943893	0.0476656424383961	0.0715631582961689	0.0778342984890448	0.0613267571121626	0.0350047075276536	0.0144743934857859	0.0150365691605785	0.0262059149238867	0.0330862361891185	0.0302616687336815	0.0200509912897067	0.00962445823160826	0.000370582958751109	0.0224663639134708	0.115702371386721	0.05061903444765	0.0018812546189689	5.93941166435859e-06	0.230668561718747	1	0.368276254988625	0.0115215142719197	3.06201653771369e-05	6.91301704377642e-09	0.156406641540456	0.0484876381911533	0.0012769356027488	2.85672928734261e-06	5.42914329468966e-10	8.76507521919843e-15	0.000115527611206725	2.56109613332432e-06
0.701854220052199	0.541573443796355	0.310165063452777	0.129457309431752	0.0359192550478284	0.00186047412892415	0.953660458405931	1	0.782580388818373	0.455808868767768	0.195261316654126	0.058149451046416	0.505887775656342	0.721325222679012	0.766353594640833	0.607120842763715	0.357439314362762	0.154100482189127	0.0997231498350846	0.199750060099999	0.290933826958831	0.31353636297443	0.250593955980924	0.147366989592214	0	0.0145036115031113	0.0367687641090626	0.0576376472864509	0.0635891857437163	0.050165648157507	0.526390741751187	0.470164839962167	0.306260131319824	0.14346606758525	0.045172808211052	0.00510535139630987	0.419947468296774	0.503367223990228	0.440920823788068	0.281441022807834	0.128812856632548	0.0390377486823315	0.230072238333826	0.37214457894716	0.437693503687522	0.375860879332422	0.234757632977391	0.10447527902793	0.0836677764900713	0.188231594881259
0.0909123112304318	0.0627870863450813	0.0159410189126264	0.00148785270135113	5.1050715814374e-05	6.43925071365152e-07	1	0.823173629815149	0.249104179943337	0.0277120527221943	0.00113332505690651	1.70387666832447e-05	0.195354598233779	0.191672102073325	0.0691340962010395	0.00916692734453551	0.000446841392137019	8.0071986087142e-06	0.000677787580482548	0.00079263399315086	0.000340761003606656	5.38548895682246e-05	3.12894031523913e-06	6.68199004688779e-08	4.17548475753657e-08	5.82048160321803e-08	2.98201348007637e-08	5.60927438049388e-09	3.79219824287124e-10	0	0.139779428894288	0.153384652856621	0.108660865666959	0.0496954949280774	0.0146728165061664	0.00279680738943295	0.210999369537989	0.163856610426419	0.0821484517199142	0.0265881062192474	0.00555556245130378	0.000749413073783624	0.114201398512286	0.0627622340926096	0.0222678339002541	0.00510046953892422	0.000754214618523953	7.19999659551906e-05	0.0221622605150656	0.00861956185350121
0.298737770830851	0.460628942706465	0.384023396122082	0.173104963373079	0.0421897286131488	0.0055596738882994	1	0.613112408903953	0.203247675292938	0.0364297711297157	0.00353047120440665	0.000184992567238948	0.0620249879081621	0.0151211845445966	0.00199319740970614	0.000142056198792003	5.47413419545302e-06	1.14055455927837e-07	7.12836945883327e-05	6.91016385740409e-06	3.62186172248666e-07	1.02640972994257e-08	1.57273310787872e-10	1.30297049892105e-12	1.51799568670682e-09	5.8512371438759e-11	1.21946725459238e-12	1.37413511751087e-14	8.34484744133493e-17	0	0.167505263821689	0.237620547739666	0.26609833150802	0.235235539412081	0.164159622666214	0.0904341331619539	0.0671976098604369	0.089780339592694	0.0946915633872374	0.0788395170950384	0.0518178332852026	0.0268854412553331	0.00342237677401253	0.00430652648098251	0.00427788444926515	0.00335454484812755	0.00207654229274779	0.00101473019663395	2.2128421789912e-05	2.62253702000486e-05
1	0.156609130108168	0.00104818046595486	2.99817482942382e-07	3.66504681327803e-12	0	0.969756687419488	0.279868738962843	0.00345181813484872	1.81946341976035e-06	4.09864815295422e-11	3.75437221517649e-17	0.4808303215147	0.255716048672235	0.00581200568904213	5.64541644118513e-06	2.34351555508186e-10	4.13844238094328e-16	0.121895364642444	0.11946147141682	0.00500346004223294	8.95601720788217e-06	6.85111581264605e-10	2.23788718187038e-15	0.0157996990765547	0.0285340892121499	0.00220232354280121	7.26440645141387e-06	1.02404975025788e-09	6.16749886956687e-15	0.0780314921540746	0.215641678596316	0.058228796948644	0.00153633262229058	3.96072791243189e-06	9.97716343099419e-10	0.134759748918747	0.512735844149999	0.190620448209484	0.00692448717551116	2.45780863489105e-05	8.52414517328802e-09	0.01463133176906	0.0766457428665916	0.0392314661735716	0.00196211004785317	9.58858463615548e-06	4.57855010893746e-09	9.98713468667726e-05	0.000720303923422048
0.368641096076868	0.419471836257781	0.412094078189595	0.349529676602319	0.255953803787497	0.161814354427501	0.821294699073261	0.918828746996155	0.887500459563588	0.740117549047245	0.532879101467791	0.331242782253574	0.909127197202749	1	0.949673004391299	0.778657440203499	0.551206969803537	0.336877936579054	0.500020277004899	0.540759692586339	0.504913811428529	0.407028864395755	0.283284819592868	0.170215244804797	0.136622419747559	0.145272884346585	0.133360890830949	0.105693431283448	0.0723140398195898	0.0427068816430052	0.0114095494521797	0.0704445247512476	0.191335811160035	0.22919523671313	0.121098869652729	0.028199442531861	0.00562952350379987	0.0435830410551688	0.147947752620857	0.22143510661529	0.14618857831256	0.0425520076317329	0.00173644579877596	0.0170652906445713	0.0724703230989972	0.135544310675767	0.111805968764521	0.0406624229256943	0.000309608810089449	0.00420723379332839
0.419951201354981	0.20086615069562	0.0544599429566049	0.00836970407801515	0.000729130927945315	3.60050512538216e-05	1	0.697141388526544	0.275488979461401	0.0617092245976849	0.00783535078724683	0.000563935319810869	0.694587761647729	0.705766324248776	0.406496895598356	0.132713783472904	0.0245605067736234	0.00257644640593045	0.140727900597754	0.208414030290412	0.174958961106214	0.0832545401688521	0.0224565045659274	0.0034335144937523	0.00831685721773817	0.0179522516268946	0.0219655005357865	0.0152344148387159	0.00598925696674098	0.00133469677793805	0.176061585079181	0.0060575877254744	3.81735966808441e-06	4.40610368459793e-11	9.31482299866968e-18	0	0.358845380370428	0.0540940090649018	0.000149354820041385	7.55296687422145e-09	6.99590946671195e-15	1.18649809430913e-22	0.289765689995754	0.191379526566579	0.00231511332341929	5.12952671984141e-07	2.08166385850738e-12	1.54729125236146e-19	0.0927007849862183	0.268249321128367
0.301494919883359	0.451186577088176	0.447732793273254	0.294624029153753	0.128558592082044	0.0371964952280939	0.798748099954992	1	0.830190247124107	0.4570274427957	0.166836535181293	0.0403838468082769	0.41971987240246	0.439607047911957	0.305320760402664	0.140615189798742	0.0429417129983004	0.00869383387576447	0.0437428430471506	0.0383285782337225	0.0222692301517312	0.00857834629024877	0.00218939162432991	0.000368319570957456	0.000901205906119116	0.000659791447075053	0.000319105703700135	0.000100727284811887	1.9055800516972e-05	0	0.265948726726975	0.317717340301085	0.331786192548887	0.302865751702871	0.241666424041754	0.168560650407728	0.230543097247726	0.225473140543355	0.192757662700578	0.144046318342898	0.094094681628252	0.053727565001719	0.0724319152999484	0.0579920890280767	0.040586086027499	0.0248284363263639	0.0132760869395516	0.00620435222961754	0.00824536126363895	0.00540339467209661
0.455084908264635	0.406870990294034	0.273684728884397	0.138507710730137	0.0527383920096804	0.0151080830504438	1	0.856021442319236	0.551313761948856	0.267142244425983	0.097390333741538	0.0267127552164939	0.0399803457265786	0.0327681210690393	0.0202062666834947	0.0093745443537851	0.00327222985178125	0.000859343866600293	2.90825169325067e-05	2.28221897979511e-05	1.34744837190513e-05	5.98544378988546e-06	2.00036647680481e-06	5.02978750799475e-07	3.79551183811728e-10	2.83846157635565e-10	1.58128356622961e-10	6.41751197354775e-11	1.68928218847768e-11	0	0.150465284606706	0.174568294990388	0.136164299935807	0.0714052218919959	0.0251747703016667	0.00596719030031558	0.452457448405113	0.552901257895743	0.454240906757269	0.250895998220462	0.0931687040883446	0.0232602941911414	0.0454008986602168	0.0584352709448581	0.0505655229318909	0.0294172974551625	0.0115058807604613	0.00302556016613674	0.000152018491168411	0.000206085677918251
0.00815821678245202	0.155760194356644	0.420532351281923	0.160555073716731	0.00866822846035279	6.61787189004966e-05	0.031735588267865	0.473731682363653	1	0.298503385671511	0.0126002805383925	7.52129910040187e-05	0.00219217018678969	0.0255849624009323	0.042225712940413	0.00985486979657281	0.000325241894693027	1.51790211100182e-06	2.68892310548621e-06	2.45365522519828e-05	3.16614196603258e-05	5.77735324182365e-06	1.49076484414857e-07	5.43961685607545e-10	5.85643372749619e-11	4.17844891896523e-10	4.21557299514214e-10	6.01392987249502e-11	1.20989436941353e-12	0	0.493606541069785	0.513806205121754	0.440953252637038	0.312004259483792	0.182013358190528	0.0875428677133566	0.359857814083981	0.396630119809307	0.360425252737346	0.270034652548176	0.16680096296952	0.0849478467586305	0.151195566159995	0.176453437809673	0.169783686629645	0.13469037493472	0.0880951361657882	0.0475053002623283	0.0366104662825561	0.0452410466340161
0.0575391737224815	0.00250330154967846	2.43814486776876e-06	5.3162162207132e-11	2.59503101208953e-17	0	1	0.125651738380651	0.000353454726862521	2.22584991753629e-08	3.13801310382268e-14	9.90115932617252e-22	0.236739613853203	0.0859129022842297	0.000697979451654718	1.26947360461981e-07	5.1689401605994e-13	4.7116553065656e-20	0.000763442663008384	0.000800171051557759	1.87752633142486e-05	9.86247757407239e-09	1.15979921934607e-13	3.05332021560751e-20	3.35364024293425e-08	1.01517715583573e-07	6.87961273281722e-09	1.04371743432652e-11	3.54485663177329e-16	2.69248957863312e-22	0.0277285085424671	0.026961979435647	0.0170367981558804	0.00699576359986305	0.0018667803252602	0.000323714570037422	0.118026637226555	0.102849285733313	0.058241622983273	0.0214326859192213	0.0051254343255297	0.000796518172678338	0.151812423321668	0.118556274315925	0.0601662183421552	0.0198422917146574	0.00425247615713674	0.000592247023421612	0.0590076539603866	0.0412972908239636
0.788580674707432	0.884921814550587	0.810371231829728	0.605557218256331	0.369138237442237	0.183388765291316	0.948239719642932	1	0.860621713320497	0.604379613125982	0.346202365205496	0.161566025744366	0.511658694029173	0.507095529204249	0.410050690342686	0.270450692277644	0.145343483224363	0.0634285010584994	0.123424322954914	0.114904374376002	0.0871433874638436	0.0537334020474056	0.026767339875953	0.0105309364804097	0.0126339214036899	0.0109463922627825	0.00756093702172325	0.00402886385962484	0.00143891063384069	0	0.967129397941061	0.740387062418545	0.388304983072851	0.13920351937957	0.0336709156468835	0.00493865913239927	0.81394522933372	0.915659151507946	0.705975242116435	0.372882474962463	0.134610571897504	0.0327756618074383	0.382892221976602	0.633220530340339	0.717459665950906	0.557066567355281	0.296243898904194	0.10759213785779	0.100239755407954	0.244577886911943
0.701854220052199	0.541573443796355	0.310165063452777	0.129457309431752	0.0359192550478284	0.00186047412892415	0.953660458405931	1	0.782580388818373	0.455808868767768	0.195261316654126	0.058149451046416	0.505887775656342	0.721325222679012	0.766353594640833	0.607120842763715	0.357439314362762	0.154100482189127	0.0997231498350846	0.199750060099999	0.290933826958831	0.31353636297443	0.250593955980924	0.147366989592214	0	0.0145036115031113	0.0367687641090626	0.0576376472864509	0.0635891857437163	0.050165648157507	0.526390741751187	0.470164839962167	0.306260131319824	0.14346606758525	0.045172808211052	0.00510535139630987	0.419947468296774	0.503367223990228	0.440920823788068	0.281441022807834	0.128812856632548	0.0390377486823315	0.230072238333826	0.37214457894716	0.437693503687522	0.375860879332422	0.234757632977391	0.10447527902793	0.0836677764900713	0.188231594881259
0.703874906150153	0.700415390331534	0.463413485941561	0.203851898099886	0.0596054406419532	0.0115649314010298	1	0.848047792429537	0.478182081069531	0.179263094815237	0.044663184681681	0.00737412051236061	0.886983482384742	0.641054208449196	0.308048215474101	0.0984072052848118	0.0208800075892828	0.00291957668311929	0.491177580821605	0.302529532205502	0.123881831047287	0.0337097453833057	0.00607504433372487	0.000700584798867588	0.169799379534181	0.0891181806224181	0.0310829991957165	0.00718686198584763	0.00107940263092454	7.93162475977019e-05	0.371377256155045	0.224829572052235	0.069213618837393	0.0108124012501735	0.000829277124567724	0	0.416504473235208	0.310984105093784	0.118090400341383	0.0227854661954413	0.00220746879312188	7.70598819735154e-05	0.31071191150123	0.286121633422239	0.134002446684072	0.0319004910689369	0.00383529282315363	0.000203556862179092	0.154173454963645	0.175099328816373
0.6895508774002	0.678099864029494	0.574215970251195	0.417667033152953	0.259086420870903	0.13428218441984	0.928339475416871	1	0.929025499024809	0.743869646284215	0.511997878184344	0.300757571604853	0.658346319834359	0.77755127291191	0.791223308793113	0.693823019957327	0.523452425839688	0.33810427131579	0.24013823434501	0.314094689056988	0.351395173198064	0.337282326870473	0.277459227125522	0.194420794919792	0.0343163510421658	0.0557686554483394	0.0718142392807272	0.0764803325062686	0.0678854723216248	0.0494472481512933	0.135790090647667	0.130934720070587	0.117266149405107	0.0972061589319591	0.0740003392795685	0.0508659179874588	0.116641074501403	0.119131748767244	0.112985021513043	0.099331007723809	0.080552751947703	0.05960757091743	0.0723084135083834	0.0787473650304226	0.0791908142736742	0.0735563706991143	0.0628723449604646	0.0489713449485193	0.0283069584884967	0.0342101470904554
0.862626360191981	1	0.864572848448675	0.55747456720271	0.268076191788451	0.0961280536987633	0.845309622000621	0.950465956802314	0.797042313070034	0.498479207055851	0.232497780839272	0.0808600376565545	0.247378301297209	0.269792143630817	0.219436259161577	0.133102202591164	0.0602004807826446	0.0202905670740825	0.0215932324667086	0.0228434577135033	0.0180145552786082	0.0105854975509268	0.00462602202978496	0.00149101925684287	0.000530469915531641	0.000545155123928103	0.00040913090787348	0.000218816123046044	7.35016563042587e-05	0	0.510736723290575	0.459835909401245	0.363769284920693	0.252849703145452	0.1544194515642	0.0828549812264779	0.662944013993897	0.67505224688051	0.603973084517014	0.474806153514686	0.327967217368075	0.19904527297359	0.2472970295982	0.284798733181345	0.288185794351971	0.256225707955669	0.200163869348268	0.13738954083569	0.026485307671903	0.034506231894566
0.788580674707432	0.884921814550587	0.810371231829728	0.605557218256331	0.369138237442237	0.183388765291316	0.948239719642932	1	0.860621713320497	0.604379613125982	0.346202365205496	0.161566025744366	0.511658694029173	0.507095529204249	0.410050690342686	0.270450692277644	0.145343483224363	0.0634285010584994	0.123424322954914	0.114904374376002	0.0871433874638436	0.0537334020474056	0.026767339875953	0.0105309364804097	0.0126339214036899	0.0109463922627825	0.00756093702172325	0.00402886385962484	0.00143891063384069	0	0.967129397941061	0.740387062418545	0.388304983072851	0.13920351937957	0.0336709156468835	0.00493865913239927	0.81394522933372	0.915659151507946	0.705975242116435	0.372882474962463	0.134610571897504	0.0327756618074383	0.382892221976602	0.633220530340339	0.717459665950906	0.557066567355281	0.296243898904194	0.10759213785779	0.100239755407954	0.244577886911943
0.81285440264029	0.680481076720421	0.46512165252872	0.258648541359072	0.115639731480567	0.0396846538391113	0.892471534770757	1	0.916134497093707	0.685970642011105	0.419062847359909	0.20770354487675	0.404607822370868	0.608077037953811	0.745785638402509	0.747459712941401	0.612188708993004	0.409200984131696	0.0720343250116388	0.150036875713181	0.24923282186093	0.335689554097795	0.368439702760517	0.329894383550206	0	0.0103490285691256	0.029942577589238	0.0584115309038627	0.0883573153473965	0.107089583309476	0.51338116645545	0.464929090124089	0.346255475085263	0.211342660790858	0.104578207073971	0.0403386518248486	0.406756803033284	0.466119548870903	0.439502797973351	0.340802528206339	0.2166928035071	0.111921863070903	0.199688342561982	0.290836897690648	0.347361710366561	0.341014294972843	0.275124392107388	0.181858449950128	0.0581889155137373	0.110979959781423
0.316872611201317	0.238530915014301	0.11867301465601	0.038908770656607	0.0082503161443686	0.000935931708590337	1	0.89019851002443	0.524139747345179	0.204024134458085	0.052364510338112	0.00868227104158997	0.6618632621159	0.696610624644235	0.484931091947931	0.223201906285052	0.0678056986455399	0.0134313208682972	0.0917044646473729	0.114179398668162	0.0939345171243431	0.0510169879298298	0.0181887432541552	0.00410867929418002	0.00238626952590205	0.00365012677710527	0.00354423837865796	0.00217606830854893	0.000756432478241101	0	0.0712284145738675	0.0557489125050757	0.039005368174013	0.0243682289902556	0.0135560150395409	0.00666604044089192	0.0871831132079435	0.0801791381732636	0.0659575776672767	0.0485182757916159	0.031890480988061	0.0186967318052338	0.0790726467916065	0.0854238719072238	0.0825562681078283	0.0713707311624216	0.0551820096545461	0.038137831362958	0.053122013405258	0.0674362956213246
0.560149837641135	0.505496729470991	0.327219651334115	0.148656800422433	0.04221097770611	0	0.955491370717566	0.986243146428264	0.735196758833044	0.393364065076335	0.146739681859323	0.0319534125576487	0.847941595264689	1	0.852021356360878	0.522951012192069	0.227644590289826	0.0648670262378478	0.389459517895627	0.527231099439936	0.51307215382993	0.358612677518299	0.177190720760102	0.0571460981999501	0.0853391168908638	0.138023237553371	0.154825851452333	0.122070814762989	0.0655713725082446	0.0197129312510317	0.322026515876024	0.331651915259831	0.283925769082379	0.201158864034105	0.116173394973775	0.0519462052624872	0.478999732000981	0.553853523783299	0.534082833937095	0.429275234089869	0.286398043054342	0.156550948859117	0.376655302284354	0.489868326927873	0.530569430838142	0.479184045019868	0.360261912811114	0.223968699731273	0.153149926548915	0.227455332130616
0.718661016789645	0.965303123078671	1	0.798974564492839	0.492337110348677	0.233985451938837	0.903462274350565	0.899549497525949	0.69077525687487	0.409114757646289	0.18687456010975	0.0658342490378132	0.024111075766722	0.0177953711178807	0.0101296438515272	0.00444711098313848	0.00150576925208398	0.000393219952220246	1.36597823325454e-05	7.47325250171283e-06	3.15335010253909e-06	1.02619847186826e-06	2.57565131954104e-07	4.98584379080815e-08	1.64148411849823e-10	6.64901345030882e-11	2.07045082555233e-11	4.89275706844527e-12	8.01065772981606e-13	0	0.0953676226324325	0.187344609163453	0.259220273701645	0.252629608242984	0.173415156469444	0.0838450398191149	0.0299600003614957	0.057742597389658	0.0783859699127852	0.0749493511037364	0.0504760006859546	0.0239436038107683	0.000846746403292559	0.00160111349787677	0.00213244773989587	0.00200042463541621	0.001321762759792	0.000615137705862677	2.15295805386488e-06	3.9940968917939e-06
0.57854316750115	0.632979741682128	0.617137151361421	0.536180632711733	0.415122490543352	0.286399644735958	1	0.966738634389716	0.832831413697067	0.63935609336167	0.437384182244677	0.266630898700704	0.420420338778723	0.359123790489975	0.273361333411566	0.18541924980173	0.112067405308093	0.060348385963347	0.0429585854277987	0.0324138350341598	0.0217875286709452	0.0130413784903135	0.00694509270628637	0.00328239477125297	0.00102528757270754	0.000668954201833374	0.000379492714960919	0.000180017882021377	6.1420555225087e-05	0	0.104310125176577	0.113709613897457	0.115814435079999	0.110210670554451	0.0979892030253662	0.0813994539235879	0.108463573306327	0.116190809945852	0.11629337214414	0.108751058658977	0.0950177796438301	0.0775645342766003	0.105472002029684	0.111030680968543	0.109205308653957	0.100354953974778	0.0861637880414341	0.0691184773521481	0.0959147181296172	0.0992222865455994
0.0943115146708905	0.186985556221577	0.0160321489971988	5.94450585651885e-05	9.53191404018869e-09	6.60974666144075e-14	1	0.215000300355553	0.00199902613610995	8.03781890283533e-07	1.39764958797556e-11	1.05099033843933e-17	0.108214665773502	0.00252302128821102	2.54387663526032e-06	1.10920422988445e-10	2.09154554788294e-16	1.70554615011708e-23	0.00011951518474302	3.02171573079789e-07	3.30388150577601e-11	1.56219649598072e-16	3.19438453658795e-23	2.82474383417904e-31	1.34713430009626e-09	3.69349179250307e-13	4.37929016226686e-18	2.24548751067511e-24	4.97918089764057e-32	0	0.00448372689491828	0.124741457996716	0.0816070538452426	0.00125542219464051	4.54147705790557e-07	3.86322200671755e-12	0.0493462248322093	0.35438160604993	0.0598457935830462	0.000237651909412639	2.21918856068867e-08	4.87295411032058e-14	0.00609945714810659	0.0113071719898685	0.000492903646608635	5.05260425657655e-07	1.21790595913706e-11	6.903311119783e-18	8.46741617209509e-06	4.05190537079808e-06
0.00274933932173666	0.131172455115384	0.114788314422391	0.00184244035714728	5.42412794281775e-07	2.92891750648427e-12	1	0.355140880428848	0.00231335382020918	2.76391182811502e-07	6.05685301956869e-13	2.43450467614068e-20	0.0767978647202773	0.0002030187621587	9.84382611663551e-09	8.75452162003884e-15	1.42804414626242e-22	4.27259349447177e-32	1.24530513488228e-06	2.45046877308612e-11	8.84429650883872e-18	5.85488195525159e-26	7.10908522150525e-36	1.58325192719195e-47	4.26363384729083e-15	6.24510375815912e-22	1.67779981863085e-30	8.26763615413331e-41	7.47245479068215e-53	0	5.41005403378878e-05	0.0101888214424445	0.0575141343520279	0.00973091124485167	4.93469963027378e-05	7.5006037337686e-09	1.85839457729734e-07	0.000633176275196073	0.0646605843989707	0.197916911306517	0.0181574338909836	4.99291676422957e-05	2.31895891292079e-11	1.42936819245102e-06	0.00264072672583528	0.146228187053313	0.242698458550242	0.012073445554197	1.0511555213449e-16	1.17214783841211e-10
0.719813756942518	0.73818164489463	0.609106288264648	0.404398620439429	0.216029464465643	0.0928545210124769	0.615583951335809	0.874682170179051	1	0.919891206957546	0.680862909722432	0.405480176368492	0.0821152307508544	0.161661493883616	0.256080317243154	0.326386774156655	0.3347153628075	0.276188430215846	0.00170855682616857	0.00466049647294273	0.0102287291859478	0.0180633342591169	0.0256661600410395	0.0293434124939831	5.5450341419468e-06	2.09568985051301e-05	6.37289006884521e-05	0.000155931034618242	0.000306983779423389	0.000486278463657743	0.492043500529259	0.352310595144367	0.0564757325699325	0.00202680518208913	1.62845603279149e-05	2.92898297008432e-08	0.493788024273022	0.236085578620851	0.0252704123891992	0.000605576707534637	3.24892456023781e-06	3.89981951976161e-09	0.399074956741615	0.127406059169112	0.00910625178862426	0.000145714638567437	5.22009729441329e-07	4.16153219859785e-10	0.259743845885564	0.055371664068733
0.00760643307523121	0.0520243161519694	0.00651732139707226	1.49544113710553e-05	6.28502391374997e-10	4.8381794474162e-16	1	0.303457105674584	0.00168667749035322	1.71713410222337e-07	3.20194453156547e-13	1.09360584201743e-20	0.212794589659622	0.00286503460944758	7.06539733109745e-07	3.1913962751567e-12	2.64035488946308e-19	4.00111746053979e-28	7.32930498400535e-05	4.3782853633662e-08	4.79052114082764e-13	9.60061125011188e-20	3.52413417042636e-28	2.36942742519259e-38	4.08607784281815e-11	1.08297862757408e-15	5.25739445137956e-22	4.67475296193027e-30	7.61349724588978e-40	0	0.0302390140474538	0.0366851967970575	0.0384371881920927	0.0347816273244317	0.0271822695790531	0.0183467466376079	0.0257483495144956	0.0360701489872526	0.0436399261606589	0.0455992404306547	0.0411498958456072	0.0320713619089578	0.0178845271951013	0.0289301921295274	0.0404168723594109	0.0487653806108524	0.0508157177374935	0.0457321943435815	0.0101333216878412	0.0189278374783198
0.0172635833037474	0.0435241677373245	0.0626529947273874	0.051494995227544	0.0241657366580696	0.00647510601503076	0.919353904919119	1	0.62105362853183	0.220226732687395	0.0445884931958367	0.00515450998746653	0.499414536942024	0.234366858624664	0.0627976000883599	0.00960730820538524	0.000839213049205454	4.18556953983875e-05	0.00276736413682579	0.000560297999847202	6.47714566924993e-05	4.27523591487135e-06	1.61119582038493e-07	3.46695372909241e-09	1.56422096895971e-07	1.36637065571262e-08	6.81473683558929e-10	1.94034770388034e-11	3.12608263598597e-13	0	0.0709944554312712	0.142679610117322	0.118217101749094	0.0403812365714103	0.00568669364312517	0.000330157344575424	0.640364651301996	0.601783900269563	0.233149608868355	0.0372400049410591	0.00245225529453781	6.6573676912631e-05	0.641903385088721	0.282071113396865	0.0511008909136709	0.00381662282440407	0.000117519768337303	1.49184437655918e-06	0.0715074644212275	0.0146931887670413
0.862626360191981	1	0.864572848448675	0.55747456720271	0.268076191788451	0.0961280536987633	0.845309622000621	0.950465956802314	0.797042313070034	0.498479207055851	0.232497780839272	0.0808600376565545	0.247378301297209	0.269792143630817	0.219436259161577	0.133102202591164	0.0602004807826446	0.0202905670740825	0.0215932324667086	0.0228434577135033	0.0180145552786082	0.0105854975509268	0.00462602202978496	0.00149101925684287	0.000530469915531641	0.000545155123928103	0.00040913090787348	0.000218816123046044	7.35016563042587e-05	0	0.510736723290575	0.459835909401245	0.363769284920693	0.252849703145452	0.1544194515642	0.0828549812264779	0.662944013993897	0.67505224688051	0.603973084517014	0.474806153514686	0.327967217368075	0.19904527297359	0.2472970295982	0.284798733181345	0.288185794351971	0.256225707955669	0.200163869348268	0.13738954083569	0.026485307671903	0.034506231894566
0.81285440264029	0.680481076720421	0.46512165252872	0.258648541359072	0.115639731480567	0.0396846538391113	0.892471534770757	1	0.916134497093707	0.685970642011105	0.419062847359909	0.20770354487675	0.404607822370868	0.608077037953811	0.745785638402509	0.747459712941401	0.612188708993004	0.409200984131696	0.0720343250116388	0.150036875713181	0.24923282186093	0.335689554097795	0.368439702760517	0.329894383550206	0	0.0103490285691256	0.029942577589238	0.0584115309038627	0.0883573153473965	0.107089583309476	0.51338116645545	0.464929090124089	0.346255475085263	0.211342660790858	0.104578207073971	0.0403386518248486	0.406756803033284	0.466119548870903	0.439502797973351	0.340802528206339	0.2166928035071	0.111921863070903	0.199688342561982	0.290836897690648	0.347361710366561	0.341014294972843	0.275124392107388	0.181858449950128	0.0581889155137373	0.110979959781423
0.00815821678245202	0.155760194356644	0.420532351281923	0.160555073716731	0.00866822846035279	6.61787189004966e-05	0.031735588267865	0.473731682363653	1	0.298503385671511	0.0126002805383925	7.52129910040187e-05	0.00219217018678969	0.0255849624009323	0.042225712940413	0.00985486979657281	0.000325241894693027	1.51790211100182e-06	2.68892310548621e-06	2.45365522519828e-05	3.16614196603258e-05	5.77735324182365e-06	1.49076484414857e-07	5.43961685607545e-10	5.85643372749619e-11	4.17844891896523e-10	4.21557299514214e-10	6.01392987249502e-11	1.20989436941353e-12	0	0.493606541069785	0.513806205121754	0.440953252637038	0.312004259483792	0.182013358190528	0.0875428677133566	0.359857814083981	0.396630119809307	0.360425252737346	0.270034652548176	0.16680096296952	0.0849478467586305	0.151195566159995	0.176453437809673	0.169783686629645	0.13469037493472	0.0880951361657882	0.0475053002623283	0.0366104662825561	0.0452410466340161
0.285910784743312	0.4605171576662	0.285601760024439	0.0681986017217408	0.00627025378830473	0.00022189269721901	0.79176860753496	1	0.486296961051169	0.0910547715313412	0.00656445937163969	0.000182140948816161	0.671406370354811	0.664926513806041	0.253548845938255	0.0372262053156542	0.0021043618818547	4.57232047385756e-05	0.174337983381758	0.135383779454385	0.0404800058168295	0.00466023859651461	0.000206497820874334	3.4427505593221e-06	0.0138616797770388	0.00844063940143924	0.00197889350874076	0.00017856630434252	6.12647805328108e-06	0	0.0864926536493329	0.120289414931918	0.0790483995103829	0.0245457125647061	0.00360137563093543	0.000249604810974169	0.116331253258575	0.129163130927683	0.0677638680929104	0.0167986430476831	0.001967675098387	0.000108831185625147	0.112892555910386	0.100069434003545	0.0419135912077736	0.00829512749463592	0.000775658082047096	3.41955714702193e-05	0.0790470937418858	0.0559391611983245
0.85436335385985	0.723196309831868	0.486791835539177	0.260557671527194	0.110901632221703	0.0375357852907827	1	0.910099684761121	0.658645035257177	0.379042035689739	0.173458994177813	0.0631218569038919	0.570002842765455	0.557752287310651	0.433989470753353	0.268528583343254	0.13212206200593	0.0516932288782926	0.158224479910276	0.166461341235258	0.139260066106193	0.0926431469760555	0.0490087353487763	0.0206161320501904	0.0213889746393724	0.0241938538429413	0.0217617408680199	0.0155652360438123	0.0088530166751	0.00400405789245119	0.214340348346732	0.0466889525523207	0.00123540520140603	3.97090784516498e-06	1.5503676730752e-09	0	0.606718327001264	0.172384256014261	0.0059496741355482	2.49444455983459e-05	1.27039014679426e-08	7.12405008039614e-13	0.756397732038692	0.280324456966572	0.0126199274185239	6.90140986619004e-05	4.5846183045191e-08	3.62606526752952e-12	0.415329945281268	0.200772535145285
0.754727410693509	0.814808373543674	0.782026409408075	0.667248989671682	0.506121710828795	0.341289139596637	0.967379694024462	1	0.918974834598256	0.750771557230891	0.54527117570291	0.352060838181632	0.54964053486272	0.544025758921626	0.478697015337158	0.374457459817184	0.260402214310977	0.160985610190164	0.138431273747374	0.131193550227127	0.110532760470142	0.0827884214835585	0.0551248895746844	0.0326305343351867	0.0154541940596512	0.014023619076874	0.0113128160991922	0.00811289048754831	0.00517211917958172	0.0029311243392543	0.418506848415599	0.410289263515065	0.380034577393583	0.332584064938192	0.274995191357949	0.214829566628312	0.403038445492044	0.391156275404787	0.358673674844065	0.310737781559581	0.25435129144886	0.196706678619905	0.0515030888695323	0.0494826671266378	0.0449177404881766	0.0385236603193772	0.0312163243613496	0.0238990191875009	0.000872513005246771	0.000829826280017211
0.57854316750115	0.632979741682128	0.617137151361421	0.536180632711733	0.415122490543352	0.286399644735958	1	0.966738634389716	0.832831413697067	0.63935609336167	0.437384182244677	0.266630898700704	0.420420338778723	0.359123790489975	0.273361333411566	0.18541924980173	0.112067405308093	0.060348385963347	0.0429585854277987	0.0324138350341598	0.0217875286709452	0.0130413784903135	0.00694509270628637	0.00328239477125297	0.00102528757270754	0.000668954201833374	0.000379492714960919	0.000180017882021377	6.1420555225087e-05	0	0.104310125176577	0.113709613897457	0.115814435079999	0.110210670554451	0.0979892030253662	0.0813994539235879	0.108463573306327	0.116190809945852	0.11629337214414	0.108751058658977	0.0950177796438301	0.0775645342766003	0.105472002029684	0.111030680968543	0.109205308653957	0.100354953974778	0.0861637880414341	0.0691184773521481	0.0959147181296172	0.0992222865455994
0.253636599136479	0.606488381360652	0.957638703639497	1	0.690648084500987	0.315151473125205	0.300100328244623	0.656391768734095	0.948483214686965	0.906441343113462	0.572861628870805	0.239038255748934	0.260439904088279	0.521476329858993	0.689708857999492	0.603183595514779	0.348656290816258	0.132771236454489	0.165656180292002	0.303929247934259	0.367984450271506	0.294379079853253	0.155371027897863	0.0536247845447554	0.0769162925962999	0.129594925453555	0.143652564702574	0.104924242611884	0.0502054181256334	0.0152105325709339	0.557681380617862	0.581028465268434	0.46811227231043	0.2914863463881	0.139997572894908	0.051449569385724	0.678223711497679	0.726633724366997	0.602087557501375	0.385702917775324	0.190756843305985	0.0724365405304052	0.356682300676891	0.393036810579126	0.33481327162152	0.220371882882509	0.11181412503668	0.0433486539544111	0.0804092782098508	0.0912573388795462
0.335471255938412	0.339198959226333	0.244310075021385	0.125347547920485	0.0458118239616611	0.011926826015788	1	0.847636225251242	0.511807579729581	0.220136247443872	0.0674471777197137	0.0147204743311008	0.371301479755553	0.263843542588284	0.133553066662765	0.0481557944934183	0.0123688368575864	0.00226299389142588	0.0171724832827913	0.0102296668115793	0.0043408364000324	0.00131206439653285	0.000282438418408859	4.32341161983774e-05	9.88263498722386e-05	4.93012143019574e-05	1.74716330609932e-05	4.35022920146081e-06	7.00551280792651e-07	0	0.0362926720100414	0.0437070865713148	0.0497736156372909	0.0535995276250015	0.0545804594547222	0.0525566732414977	0.0474819131620709	0.0587667147736805	0.0687779216731968	0.0761169077633653	0.0796576867755739	0.0788294894650833	0.0502149489755991	0.0638714177960729	0.0768235755834784	0.087376959934517	0.093975319642311	0.0955751892011255	0.0429272857763972	0.0561147887946898
0.148836241365844	0.392902266682531	0.589734441615246	0.503297261760036	0.244224236517211	0.0673828027442238	0.548341289697295	0.982036016084749	1	0.578986852256587	0.190604663027988	0.0356775035611024	0.286433941302653	0.348017891812659	0.240422319332196	0.0944374193068039	0.0210916014547887	0.00267837337840422	0.0212143281892398	0.0174866654983852	0.00819560161678476	0.00218399074663809	0.000330915314233495	2.85088077804375e-05	0.000222774440726767	0.000124578675080664	3.96112156627398e-05	7.16124862595533e-06	7.36131581799236e-07	4.30247411797681e-08	0.00423654119823214	0.116128124138325	0.480697119414799	0.300478747710361	0.0283637816690397	0.000404317592862538	0.0835076177572638	0.310197747801442	0.174004034504162	0.0147396824755659	0.00018854936323015	3.64225328972256e-07	0.0419737678671629	0.0211289089166508	0.0016061434008386	1.84374007938313e-05	3.19612096222457e-08	8.36671259207789e-12	0.000537981100794793	3.6698870905198e-05
0.195708959238272	0.419683573893905	0.620108788582177	0.631318620909478	0.442857612346894	0.214049543678004	0.528467381102776	0.87577327105914	1	0.78676159348317	0.426502020457998	0.159306529322341	0.219929376268622	0.281656155560609	0.248536375965187	0.151110731008172	0.0633045232713629	0.0182728154335524	0.0141058377039862	0.0139603771837746	0.0095197678365514	0.00447280695644121	0.00144786037970724	0.000322755405305079	0.000139162139950992	0.0001063688792999	5.59227349051228e-05	2.01283644359378e-05	4.82703071026746e-06	6.01607303327201e-07	0.143102933549513	0.18495075247846	0.213496644486556	0.220116917938404	0.202695084787433	0.166709526933276	0.483416803239893	0.590118573970744	0.643404785997014	0.626551475188999	0.544950043645903	0.423334907001532	0.0955708528639809	0.110192807637886	0.113477141835213	0.104373655165757	0.0857434051862336	0.0629126226377762	0.00110548838888964	0.00120392898728476
0.6895508774002	0.678099864029494	0.574215970251195	0.417667033152953	0.259086420870903	0.13428218441984	0.928339475416871	1	0.929025499024809	0.743869646284215	0.511997878184344	0.300757571604853	0.658346319834359	0.77755127291191	0.791223308793113	0.693823019957327	0.523452425839688	0.33810427131579	0.24013823434501	0.314094689056988	0.351395173198064	0.337282326870473	0.277459227125522	0.194420794919792	0.0343163510421658	0.0557686554483394	0.0718142392807272	0.0764803325062686	0.0678854723216248	0.0494472481512933	0.135790090647667	0.130934720070587	0.117266149405107	0.0972061589319591	0.0740003392795685	0.0508659179874588	0.116641074501403	0.119131748767244	0.112985021513043	0.099331007723809	0.080552751947703	0.05960757091743	0.0723084135083834	0.0787473650304226	0.0791908142736742	0.0735563706991143	0.0628723449604646	0.0489713449485193	0.0283069584884967	0.0342101470904554
0.752224297908574	0.941100948177416	0.91617539816192	0.694024179708089	0.409094969010421	0.187640783236319	1	0.880250129546832	0.602928421490358	0.321350497644134	0.13327409995747	0.0430096690765031	0.0213752882192104	0.013238394577829	0.00637987580582553	0.00239244900248007	0.000698114590679384	0.000158512787029908	7.34654757220639e-06	3.20128161743575e-06	1.08547050236066e-06	2.86395193381258e-07	5.87985941558308e-08	9.39336993131545e-09	4.05899199744365e-11	1.24382528842052e-11	2.9605485963638e-12	5.42299070490462e-13	7.06778293063829e-14	0	0.114036047595432	0.212022826784815	0.280286713790027	0.263452200558659	0.176068059070692	0.0836640242530279	0.0213298372319754	0.0475458385929864	0.0753558389878651	0.0849181911700045	0.0680399502605945	0.0387620437700366	0.000323690224248291	0.000865045717266699	0.00164372047366494	0.00222073274511734	0.0021332613038029	0.0014570392204283	3.98536656747381e-07	1.27691580741876e-06
0.780680831232894	0.572971785292891	0.317397753616765	0.129650312428883	0.0346826967512818	0	1	0.885023539986116	0.594572473147253	0.300994961230161	0.111377501258307	0.0253308211198652	0.709766433226438	0.756473144590215	0.612182869716488	0.374816666825564	0.170999591680182	0.0542394706937778	0.275706651922688	0.355873698060397	0.346910529739276	0.255192864896294	0.139849503994215	0.0539961872504496	0.0523416584320605	0.0866198827938343	0.103503145403944	0.091299147144411	0.0585773897218882	0.0249232187221777	0.287810275500977	0.189053646983489	0.109533022367659	0.0542814266899267	0.0206906563391023	0.0026744937549298	0.487798462086853	0.379770819526503	0.264672317840462	0.16407347766604	0.0890290934603246	0.0403350846095224	0.607420777199114	0.555714926252942	0.4567212242978	0.336631072152885	0.221639987631422	0.129123978151605	0.558604081836255	0.599525647669646
0.569934818284593	0.411012261300054	0.111252676390823	0.011302958915052	0.000431019013704332	6.16551857943269e-06	1	0.614812037680381	0.141876617989374	0.0122886815757063	0.000399504829877738	4.87122287963921e-06	0.597683802445362	0.313275636326316	0.0616322250992691	0.00455108423415981	0.00012613504385995	1.3084668174775e-06	0.121685727098014	0.0543760348762525	0.00912013796139514	0.000574141416687103	1.35627463713959e-05	1.16562584731487e-07	0.00843925880483685	0.00321502737807973	0.000459714739188464	2.46694081111655e-05	4.93273380047492e-07	0	0.0676919390291444	0.0596953567685976	0.0454097727142375	0.0297963644709034	0.0168648463375463	0.00823391962942845	0.0961386691263679	0.0913541787310698	0.0748796680546286	0.052942516682074	0.0322886901213878	0.0169864032590073	0.0223485516247964	0.0228826547978163	0.0202101067909498	0.0153969952519194	0.0101183220276834	0.00573569612631718	0.000850333046545333	0.000938151492898427
0.389140847747392	0.383058221578231	0.320657788665812	0.22826421702307	0.138182459116812	0.071135606055722	1	0.939624561255411	0.75080604181817	0.510176200312371	0.294802844026278	0.144864569715429	0.903730103991115	0.810568090233803	0.618243123020965	0.401003463324945	0.221185162623408	0.103748755413488	0.287225549094112	0.245906616939083	0.179034364722414	0.110846407402337	0.0583614242899957	0.0261305878632684	0.0321035424745382	0.0262359320354028	0.0182330395836003	0.0107755808623594	0.00541553470875726	0.00231452051627089	4.92886114405279e-08	8.58189498535961e-06	4.06697387938445e-05	5.24579294976894e-06	1.84163042765862e-08	1.75972716521279e-12	2.06874353816257e-08	4.64137437526984e-05	0.00283424977341957	0.00471065410260724	0.000213096288457349	2.62374805833758e-07	1.99135293521641e-10	5.75693754274701e-06	0.00452987659912539	0.0970136399427999	0.0565497647515088	0.000897181645745075	4.39611594235502e-14	1.63763815619995e-08
0.555301489576813	0.577855902839932	0.514631349581453	0.391929543719742	0.25457129265757	0.139991486632198	0.943776848236108	0.988492584880691	0.886822644039486	0.681190982840245	0.447338136818334	0.250143677145241	0.94840103700984	1	0.903180426293065	0.698457627627396	0.461845511377206	0.260129807642255	0.563548114407297	0.598378587182925	0.543806242547822	0.422728360062183	0.280451566988421	0.157808874069906	0.1953523268935	0.209153063114219	0.190958287395501	0.148421000751076	0.0975781263755473	0.0532581871920199	0.129225338906091	0.113761952076578	0.0778233855572666	0.040148912287979	0.0136485483354428	0	0.210275695698799	0.214534746872615	0.172067021775689	0.107705663876104	0.0511588763793862	0.0162366111115634	0.268621181797817	0.31615173949247	0.293405163864034	0.21440373096308	0.122319351988827	0.0527767762433436	0.271161271264499	0.368012317150454
0.316205354966354	0.26396536558538	0.204822223097366	0.14772689949	0.0990363045973935	0.0617136906708382	1	0.931534844647243	0.806585916591549	0.649164239245297	0.48563609455366	0.337691193102517	0.767946475312929	0.798272935288455	0.771301692599118	0.692707019423919	0.578265543362373	0.448701435884237	0.143206220393853	0.166113044367048	0.179100991293323	0.179491813392805	0.167202861139856	0.144775529432763	0.00648460933156142	0.00839361918586934	0.0100987158355842	0.0112936633668314	0.0117396591495573	0.0113430057061821	0.0302184384496985	0.0665380169660122	0.10645492604272	0.123754294875054	0.104533022076087	0.0641571888799451	0.483905878696011	0.659942228126351	0.653957907131054	0.470860789853942	0.246339504285451	0.0936427553583891	0.695181671010076	0.587207534966963	0.360399156978219	0.160721748972166	0.0520791392709385	0.0122616406544182	0.0895953735849549	0.0468734131067657
0.253636599136479	0.606488381360652	0.957638703639497	1	0.690648084500987	0.315151473125205	0.300100328244623	0.656391768734095	0.948483214686965	0.906441343113462	0.572861628870805	0.239038255748934	0.260439904088279	0.521476329858993	0.689708857999492	0.603183595514779	0.348656290816258	0.132771236454489	0.165656180292002	0.303929247934259	0.367984450271506	0.294379079853253	0.155371027897863	0.0536247845447554	0.0769162925962999	0.129594925453555	0.143652564702574	0.104924242611884	0.0502054181256334	0.0152105325709339	0.557681380617862	0.581028465268434	0.46811227231043	0.2914863463881	0.139997572894908	0.051449569385724	0.678223711497679	0.726633724366997	0.602087557501375	0.385702917775324	0.190756843305985	0.0724365405304052	0.356682300676891	0.393036810579126	0.33481327162152	0.220371882882509	0.11181412503668	0.0433486539544111	0.0804092782098508	0.0912573388795462
0.316872611201317	0.238530915014301	0.11867301465601	0.038908770656607	0.0082503161443686	0.000935931708590337	1	0.89019851002443	0.524139747345179	0.204024134458085	0.052364510338112	0.00868227104158997	0.6618632621159	0.696610624644235	0.484931091947931	0.223201906285052	0.0678056986455399	0.0134313208682972	0.0917044646473729	0.114179398668162	0.0939345171243431	0.0510169879298298	0.0181887432541552	0.00410867929418002	0.00238626952590205	0.00365012677710527	0.00354423837865796	0.00217606830854893	0.000756432478241101	0	0.0712284145738675	0.0557489125050757	0.039005368174013	0.0243682289902556	0.0135560150395409	0.00666604044089192	0.0871831132079435	0.0801791381732636	0.0659575776672767	0.0485182757916159	0.031890480988061	0.0186967318052338	0.0790726467916065	0.0854238719072238	0.0825562681078283	0.0713707311624216	0.0551820096545461	0.038137831362958	0.053122013405258	0.0674362956213246
1.77516485361479e-15	1.32724275070707e-14	1.81754053583897e-15	4.5586885427015e-18	2.09419657243894e-22	0	2.19606973465757e-10	1.03786906238558e-08	8.98382075655993e-09	1.42430061822127e-10	4.13584562241378e-14	2.19962703298512e-19	2.12686087197862e-07	6.35360614355476e-05	0.000347635060227845	3.48376557206884e-05	6.39434917792662e-08	2.14964054988857e-12	1.61256621019397e-06	0.00304497360143721	0.105310477208166	0.0667085809146135	0.000773951766312413	1.64462982486174e-07	9.57153403485614e-08	0.00114243708630083	0.249749777660078	1	0.07333595673374	9.85044831517194e-05	0.0531041043443782	0.0538754871242074	0.0519505288417378	0.0476128718373439	0.0414757667308004	0.0343399857488436	0.0548238603623003	0.0599789365136568	0.0623682489303997	0.061640191902088	0.0579028652616393	0.0516977651181812	0.0475175778572333	0.0560595323039148	0.0628608554472065	0.0669956715853389	0.067865467410838	0.065341121690787	0.0345765880232031	0.0439889238462918
0.00285524795266167	9.72431197588885e-06	2.30001684585619e-09	3.77798499884145e-14	4.3096945022517e-20	0	1	0.186092742591974	0.00240500482342236	2.15853724041867e-06	1.34542724713465e-10	5.82395445831357e-16	0.01620218002666	0.164746907723136	0.116337082605591	0.00570526924514998	1.94308231600266e-05	4.5958234071115e-09	1.21440679636515e-08	6.74718144188291e-06	0.000260338062273667	0.000697605708377489	0.000129819359519583	1.67774509348965e-06	4.21087358289334e-19	1.27833532091901e-14	2.6950973033395e-11	3.94603732603219e-09	4.01240725725281e-08	2.83338704795622e-08	0.00526566118507821	0.0105657127963204	0.0187195552884317	0.0292848557511391	0.0404521386515887	0.0493390429596959	0.013150750899666	0.0255029417181378	0.0436697636414864	0.0660271026487402	0.0881484084333138	0.103910048201167	0.0265478343262085	0.0497579710008867	0.0823468636084632	0.120332322384924	0.155263141990152	0.17689081322414	0.0433200104865084	0.078472222695963
0.419951201354981	0.20086615069562	0.0544599429566049	0.00836970407801515	0.000729130927945315	3.60050512538216e-05	1	0.697141388526544	0.275488979461401	0.0617092245976849	0.00783535078724683	0.000563935319810869	0.694587761647729	0.705766324248776	0.406496895598356	0.132713783472904	0.0245605067736234	0.00257644640593045	0.140727900597754	0.208414030290412	0.174958961106214	0.0832545401688521	0.0224565045659274	0.0034335144937523	0.00831685721773817	0.0179522516268946	0.0219655005357865	0.0152344148387159	0.00598925696674098	0.00133469677793805	0.176061585079181	0.0060575877254744	3.81735966808441e-06	4.40610368459793e-11	9.31482299866968e-18	0	0.358845380370428	0.0540940090649018	0.000149354820041385	7.55296687422145e-09	6.99590946671195e-15	1.18649809430913e-22	0.289765689995754	0.191379526566579	0.00231511332341929	5.12952671984141e-07	2.08166385850738e-12	1.54729125236146e-19	0.0927007849862183	0.268249321128367
0.64208141261951	0.8053843245293	0.783269830692253	0.590622579087624	0.345252058899619	0.156371160149262	0.610941655165466	0.887676745203032	1	0.873479323232118	0.5915516494956	0.31054872585592	0.359247835540999	0.604723973568346	0.78914083360763	0.798442725834503	0.626364209211908	0.380937337960297	0.13042482995404	0.254529938494639	0.384852521041562	0.451078689367873	0.409888907293867	0.288739003707062	0.0290477056245937	0.0660220164050747	0.115839424623676	0.157369166867589	0.165664392002533	0.135153736512608	0.680002311747619	0.666264929602497	0.626694749056939	0.565894927300996	0.490549205779428	0.408216190271709	0.459011912034771	0.433006078312014	0.392129508234805	0.340898823551411	0.284494110758088	0.227907438900411	0.141037022035402	0.128074139865359	0.111636315845232	0.0933984075124548	0.0749929502607558	0.0577799143408813	0.0194830294258318	0.0169942124175977
0.555301489576813	0.577855902839932	0.514631349581453	0.391929543719742	0.25457129265757	0.139991486632198	0.943776848236108	0.988492584880691	0.886822644039486	0.681190982840245	0.447338136818334	0.250143677145241	0.94840103700984	1	0.903180426293065	0.698457627627396	0.461845511377206	0.260129807642255	0.563548114407297	0.598378587182925	0.543806242547822	0.422728360062183	0.280451566988421	0.157808874069906	0.1953523268935	0.209153063114219	0.190958287395501	0.148421000751076	0.0975781263755473	0.0532581871920199	0.129225338906091	0.113761952076578	0.0778233855572666	0.040148912287979	0.0136485483354428	0	0.210275695698799	0.214534746872615	0.172067021775689	0.107705663876104	0.0511588763793862	0.0162366111115634	0.268621181797817	0.31615173949247	0.293405163864034	0.21440373096308	0.122319351988827	0.0527767762433436	0.271161271264499	0.368012317150454
0.455313951978125	0.660073487367744	0.64866024196802	0.432101589234245	0.195117300546277	0.059722114512847	0.841038624922976	1	0.805987312748831	0.440351954377801	0.163084090171513	0.0409395343005014	0.542430093535371	0.528969962196257	0.349672542112723	0.156686825204553	0.0475914446710373	0.00979611629786544	0.12214829613307	0.0976955390899576	0.0529657845596015	0.0194634237162247	0.00484589164652123	0.000815009809819302	0.00960063501200749	0.00629649454015546	0.00279763407517006	0.000840471025850591	0.000168525339156353	1.9869833935247e-05	0.131330457333338	0.0530621461592757	0.0119285719301755	0.00148921393664574	9.99627254297092e-05	0	0.173563340524682	0.168919271090836	0.0914892912645559	0.0275742756516869	0.00462216669612058	0.000427845493451857	0.0559077201243382	0.131067094842097	0.170993297658505	0.124146900196374	0.0501596038164221	0.0112758984955435	0.00438616440191602	0.0247856083565012
0.216032935673556	0.399938069677571	0.558791828205787	0.589802268299093	0.470337525981768	0.28322187856175	0.438660201621246	0.76203439168389	1	0.991695214140312	0.743198793211807	0.420717508301828	0.453143606534967	0.739603117598446	0.911947283910635	0.849739195158779	0.598281639064105	0.318080849901005	0.238205950428368	0.365599286665496	0.423655890998058	0.370826991186313	0.245078714414607	0.122053376996801	0.0631525519973555	0.0914477003661611	0.0996377070756159	0.0817718513072698	0.0504128647936614	0.0230719093588996	0.0137838913281932	0.0322751027822683	0.0612978785932673	0.0963114475474678	0.125943217156937	0.137340947688582	0.121013896682273	0.20738690366608	0.296309497941688	0.353419040418979	0.35204067337136	0.292853799756809	0.272320561716776	0.355437887064109	0.387408602997487	0.352670847455525	0.268092708764569	0.170058367418296	0.166771536605874	0.166118648793241
1.12420040492064e-07	0.000992756343530569	0.160569740425067	0.475671181866903	0.0258090534765023	2.56483490372549e-05	6.34528339782496e-05	0.0588592144084919	1	0.311177107651779	0.00177352526894101	1.85135295038474e-07	0.000187217349387865	0.0182420664795565	0.0325554780527931	0.0010641337586865	6.37074857964615e-07	6.98564983409077e-12	2.88754621049435e-06	2.95543484363974e-05	5.54033386372142e-06	1.90227186463527e-08	1.19627584560634e-12	1.37788249806309e-18	2.3280889866402e-10	2.50297508527889e-10	4.92873624432271e-12	1.77761100564102e-15	1.17424827639953e-20	0	0.103533697958624	0.0841257244683079	0.0570397189301041	0.0322721132407429	0.0152362784568142	0.00600249581626788	0.140824254016669	0.149568882545395	0.132558172181877	0.0980332122908916	0.0604980572433407	0.0311538046176587	0.0982031781603983	0.136334582116705	0.157938492319388	0.152676224900697	0.123156207435546	0.0828977357253856	0.0351096077557748	0.0637122825382559
0.0125446736513646	0.169664063808058	0.553533329220191	0.435633329516713	0.0827031090868496	0.00378744196317453	0.0093040349565165	0.183310663291829	0.871219399898065	0.998828117314953	0.27623416675862	0.0184283920389455	0.000114414229878694	0.00328384262051074	0.0227356849152952	0.03797144826405	0.0152978252273898	0.00148670787295724	2.33284289625155e-08	9.75379635827699e-07	9.83751231024755e-06	2.39342766597118e-05	1.40468433099191e-05	1.98866020123074e-06	7.88656134553647e-14	4.8035440252665e-12	7.05763636630718e-11	2.50138300190636e-10	2.13857518668186e-10	4.41054508619171e-11	0.000130748150520534	0.0166722889297292	0.328485882849444	1	0.470375939075156	0.0341862925647143	2.64465229541487e-09	4.18130225685129e-06	0.00102144821188209	0.0385551991196468	0.224859560009322	0.202628985894327	1.29026506405948e-16	2.52932844066754e-12	7.66113869637431e-09	3.58544636705234e-06	0.00025927159797273	0.0028968663999846	1.51833157877224e-26	3.69042362359082e-21
0.602436325735331	0.785841889086038	0.627697386298577	0.307012873730577	0.0919504744749699	0.0168632967941688	0.380532343395047	0.788315792841795	1	0.776767227705013	0.369464665039786	0.107608368335524	0.0108028986101446	0.0355413221152033	0.07160081730872	0.0883270043642555	0.0667206309341392	0.0308615623922945	1.37834302779363e-05	7.20170336975052e-05	0.000230411557062112	0.000451402966132884	0.000541521468938329	0.000397793855917894	7.90048915930514e-10	6.55816668565139e-09	3.33237881777281e-08	1.036817164132e-07	1.97532590675148e-07	2.30444255726228e-07	0.571055813677233	0.631098290778158	0.359179148111787	0.105273943967423	0.0158900892490458	0.00123517201872304	0.182986257579583	0.547196639897203	0.842682614704357	0.668313619659112	0.272955754620597	0.0574116281419588	0.00115034707784007	0.00930808500274103	0.0387871127864527	0.0832358139498064	0.0919874699255948	0.0523531457743482	1.4187594341327e-07	3.10633086790773e-06
0.736967891757737	0.68262407950841	0.498308581808087	0.285758464629815	0.127245108915677	0.0419045696441004	1	0.951263232582179	0.713764663867788	0.421581449360223	0.194593897729094	0.0681882304207594	0.750680187530388	0.733197339946105	0.5645853552075	0.341959565555247	0.161555004676833	0.0575853866101325	0.310053854389788	0.310976892884269	0.245143083751821	0.151148939226026	0.0715762970081716	0.0240910951035516	0.0670877765672344	0.0692648922679206	0.0551635503890075	0.0331804457800721	0.0137040794726932	0.0016619352001278	0.149083747139668	0.14673401684537	0.136431387990369	0.119765392654771	0.099140700269561	0.0772103717622668	0.141246488716602	0.129012019741299	0.111213037895667	0.0903422232261565	0.0689591025444829	0.0491915169450722	0.11357123692538	0.096060405658144	0.076469729564002	0.0570734947065427	0.0396402653329944	0.0252240797078945	0.0770141173681813	0.0599370314790083
0.460032211841893	0.461039286753522	0.374337257956791	0.246221398456663	0.131159136567164	0.0565265496621777	0.914903584758577	1	0.88558127443083	0.635406038030636	0.369344455517389	0.173879302400369	0.643764112725084	0.767420287380845	0.741201290011797	0.580005625058925	0.367698956242275	0.188808392769686	0.160167858955145	0.208289091972058	0.219414030711567	0.187234587291477	0.129411949257906	0.0724138987249515	0.0139102145948057	0.0198175799164944	0.0228002857621758	0.0212071134317432	0.015938278288907	0.00965089870305992	0.251372651983167	0.139410441390494	0.0514230834177634	0.0125045912905885	0.00186310436283308	0	0.534126818468849	0.424526261512119	0.224796880825887	0.0792242086664436	0.018468106781817	0.00270331893245113	0.305480356623389	0.347812057068297	0.263852342754656	0.133316845630256	0.0447809028902298	0.00988140093917242	0.0468847239422503	0.076592544375404
0.00906389486932199	0.111973201526529	0.469028285380737	0.666146384566031	0.320793838731763	0.0523803099859687	0.348288592998782	1	0.973523527074076	0.32135022290971	0.0359663579206459	0.00136489744450035	0.17591825333827	0.117390557868598	0.0265607987406024	0.00203767444102419	5.30046739579411e-05	4.67497442349131e-07	0.00116796497683724	0.000181139679583021	9.52539672584339e-06	1.69839324078312e-07	1.02678410052804e-09	2.10477508538176e-12	1.01928585610664e-07	3.67401805370221e-09	4.49026813422091e-11	1.86075279052839e-13	2.61327076591336e-16	0	0.0155437803301081	0.0289675192990293	0.0470096531777962	0.0664330017707689	0.0817526413106467	0.0876074010359586	0.018399181762347	0.0323480134052837	0.0495242384845001	0.0660251026901988	0.0766516400666858	0.0774916494335613	0.0170399750759949	0.0282626258743463	0.0408203901424864	0.0513408293593918	0.0562302087737871	0.0536287407141076	0.0123471858837728	0.0193199496611644
0.535925671213981	0.659811543527271	0.370736511692781	0.0950694344511703	0.0111261923212869	0.000594267960263121	1	0.46770329073649	0.099832271395212	0.0097252680492418	0.000432376726629538	8.77310120903563e-06	0.0103529321732386	0.00183945374349549	0.000149157286749054	5.51988690128825e-06	9.32279179539562e-08	7.18607742832028e-10	5.94695519966607e-07	4.01398038620426e-08	1.23647666983153e-09	1.73830791608247e-11	1.11531512188318e-13	3.26586759311625e-16	1.89536952822493e-13	4.859924809879e-15	5.68715809365821e-17	3.03731607172886e-19	7.39492464021289e-22	0	7.98716165355488e-22	2.21029839810664e-16	1.47589629435419e-12	2.38042673505821e-10	9.2735889372786e-10	8.72639582820755e-11	7.54135183477458e-20	5.99506479112079e-14	1.1511392494182e-09	5.33895042204509e-07	5.98105724633959e-06	1.61843057918581e-06	4.29105614290745e-19	9.80920961223438e-13	5.41622933461902e-08	7.22360716593951e-05	0.0023270474582229	0.00181071627836678	1.47289182041298e-19	9.68213898326468e-13
0.69003742212857	0.603769894504516	0.470696275064451	0.326938088111556	0.202306647176398	0.111503180180597	1	0.950133021805316	0.804356098090617	0.606717124994005	0.407741099348602	0.244124141756766	0.599735100935276	0.618765008110994	0.5688103867168	0.465887299011494	0.339980524512777	0.221033957834867	0.148768408732684	0.16668654811482	0.166389612662679	0.147974677501587	0.117236565758946	0.0827365616780405	0.0151359300823831	0.0184494790773783	0.0200121332910992	0.019322068598532	0.016604140870759	0.0126921930955982	0.000431937212923745	0.000469841962883112	0.000412681615511538	0.000284619900179832	0.000133948460168199	4.21776108569431e-06	0.0152994735916379	0.0205727876343185	0.0236548257281629	0.0232702627840432	0.0195844729107192	0.0140906660403496	0.0368022462529053	0.0623640463233947	0.0904297777512152	0.112266350745491	0.119353976327344	0.108665839860722	0.00804035931695839	0.0173460365193924
0.380366202286873	0.498299097386996	0.453999308298735	0.287671734876352	0.126769887345707	0.0388518700021305	0.903030924597295	1	0.770148169447678	0.412501455792599	0.153657440331562	0.039806923450254	0.660389945413889	0.618168720811367	0.402430149855126	0.182201062530135	0.057370443978925	0.0125632622925343	0.148763164550158	0.117709408883627	0.0647744687595318	0.0247898244649757	0.00659811611214022	0.00122135908372463	0.010322561778242	0.00690418560510065	0.00321154739726281	0.00103894635639503	0.000233748494896789	3.65747554110522e-05	0.116948078531978	0.0479859192484037	0.00331494252707279	3.85549053452832e-05	7.54959017601548e-08	2.46521183359217e-11	0.112099577523003	0.0377035463040666	0.00213501967716243	2.03546207285194e-05	3.26710025510002e-08	8.59186022456063e-12	0.098727157055795	0.0272190117494398	0.00126342518858139	9.87343235463753e-06	1.29903343527504e-08	2.64049378385632e-12	0.079889749051669	0.0180544505288858
0.939289429259532	0.711275759496543	0.312820527559821	0.0799044824705183	0.0118540213387486	0.00102136019716754	1	0.766513223382004	0.341238453972836	0.0882297284800008	0.0132492282706585	0.00115553973863457	0.0839600490317263	0.0651438487034465	0.0293557246567783	0.00768300048870973	0.00116785138167639	0.000103101019503719	0.000555926639359866	0.000436615644734328	0.000199158920601544	5.27617142197499e-05	8.1181429333245e-06	7.2545946721468e-07	2.90291557614959e-07	2.30779533776729e-07	1.06556228492259e-07	2.85745271255831e-08	4.45038851860863e-09	4.02564490393618e-10	0.0570775376631767	0.219994151456677	0.0406110092243282	0.00035905681183737	1.52044004514334e-07	3.08362934296591e-12	0.337649041749614	0.173172912828904	0.0042538399293891	5.00459647964983e-06	2.81996507534139e-10	7.61035883098664e-16	0.0264450292794621	0.00180479145947884	5.89924921188739e-06	9.23534662607764e-10	6.92462721687388e-15	2.48671685237378e-21	2.7422107012585e-05	2.49030379711709e-07
0.168882436537043	0.173627503402783	0.107217717834877	0.0397675285087661	0.00885940686891526	0.00118548127073372	0.6418434864771	0.824171349854764	0.635652694509474	0.294466758133259	0.0819344724525794	0.013693392361786	0.623529900534728	1	0.963289262922318	0.55734927813146	0.193692217068	0.04043066656416	0.154834923624053	0.310145854411765	0.373144496557684	0.269651043150032	0.117041848609796	0.0305136558971707	0.00982797533708353	0.0245875612541673	0.0369471425037969	0.0333472680367999	0.0180781368148415	0.00588655330627046	0.163500317456751	0.150608007392124	0.0338453717592167	0.00185554836399138	2.48180141112598e-05	8.09807965948298e-08	0.872240548974538	0.521854618581218	0.0761701049892113	0.00271232258702142	2.35624195964855e-05	4.99364614335102e-08	0.790086179152149	0.307023430896767	0.0291065237483381	0.000673179562907302	3.79833475703368e-06	5.22822264554248e-09	0.121515919483831	0.0306700179209835
0.316205354966354	0.26396536558538	0.204822223097366	0.14772689949	0.0990363045973935	0.0617136906708382	1	0.931534844647243	0.806585916591549	0.649164239245297	0.48563609455366	0.337691193102517	0.767946475312929	0.798272935288455	0.771301692599118	0.692707019423919	0.578265543362373	0.448701435884237	0.143206220393853	0.166113044367048	0.179100991293323	0.179491813392805	0.167202861139856	0.144775529432763	0.00648460933156142	0.00839361918586934	0.0100987158355842	0.0112936633668314	0.0117396591495573	0.0113430057061821	0.0302184384496985	0.0665380169660122	0.10645492604272	0.123754294875054	0.104533022076087	0.0641571888799451	0.483905878696011	0.659942228126351	0.653957907131054	0.470860789853942	0.246339504285451	0.0936427553583891	0.695181671010076	0.587207534966963	0.360399156978219	0.160721748972166	0.0520791392709385	0.0122616406544182	0.0895953735849549	0.0468734131067657
6.7658721427999e-05	0.0212100173576673	0.304107557346655	0.199426264002272	0.00598144956823669	8.20539493427748e-06	0.00281012115553009	0.247872328466188	1	0.184518920452775	0.00155722282816176	6.01076252079818e-07	0.00126931691200659	0.0315035019598908	0.0357615678824019	0.00185670634179436	4.40898724017117e-06	4.78854325373632e-10	6.23532152143359e-06	4.35445075795802e-05	1.39083902023939e-05	2.03183903970926e-07	1.35759642704067e-10	4.14878551047504e-15	3.33112862711138e-10	6.54563370479322e-10	5.88275749283252e-11	2.41812720866735e-13	4.54613742998388e-17	0	0.0321374344115652	0.0307462076711753	0.0282595967800665	0.0249536694088693	0.0211688334078966	0.0172525575533833	0.0401239037967319	0.0386200384307974	0.0357121728095937	0.0317258962008549	0.0270773136242266	0.0222019593492523	0.0470169651318973	0.0455295420519642	0.0423570809712762	0.037857577137508	0.0325067581698091	0.0268156640775712	0.0517089167748864	0.0503771155787547
0.583298089971594	0.475063721812787	0.314255721401556	0.168715458674039	0.0733274263372731	0.0255517955065826	1	0.910603217907297	0.673693896886523	0.404851080959753	0.197464006781793	0.0779562044501582	0.458594408754497	0.466845637266712	0.386060287476762	0.259276201686549	0.14129110802434	0.0622939929945283	0.0557092079998962	0.0634983205033577	0.0586584918414635	0.0438858888360334	0.0264967529948297	0.0127572145034381	0.00108263983439485	0.00158868018554182	0.00166831232117563	0.00127684894792611	0.00062461983193807	0	0.198603347983468	0.225275158580401	0.245465534357686	0.256941511678685	0.258376033397708	0.249600396761095	0.135058666972776	0.162753258993595	0.188374783396582	0.209431767787018	0.223672849333949	0.229481639719661	0.065695745161623	0.0841971050545383	0.103588572854655	0.12237905859659	0.138854135619214	0.151325654401589	0.0225879254757371	0.0309383152750916
0.351135267102357	0.44544556921363	0.489423623861221	0.46659529644561	0.385632612846179	0.275095004920253	0.660267530903922	0.871658305166377	1	0.998330827090435	0.867287928899155	0.654719229155678	0.492165787564524	0.681672816751599	0.818950539740761	0.855432246097698	0.777250043303332	0.613649774342945	0.138339757156937	0.206774269446392	0.26341963992552	0.289118866845545	0.274231120143822	0.224407624260771	0	0.0100011424299247	0.0192281579932002	0.0247366677020931	0.0245065580492228	0.0186256597624159	0.344257402810824	0.367069112094477	0.365505636523131	0.339861101061683	0.29484635716848	0.238176447047775	0.426092455099953	0.478981632012976	0.503128054368589	0.494039389620411	0.453422944388332	0.388662292210381	0.282629717800696	0.336338092032186	0.373252189971729	0.386763261786297	0.374343805018209	0.338319204263306	0.0936818397403709	0.120925994963108
0.000519305925861139	0.00186237018389538	0.00535486482362824	0.0123602723745433	0.0229101640055572	0.0341020985725225	0.0118990117392763	0.0371560688898314	0.0931727035243006	0.187632876772064	0.303455975072929	0.394139933003527	0.0596828832559183	0.162610021962247	0.355802171647402	0.625226345792434	0.88233662844199	1	0.0657113554893227	0.156224112480549	0.298277526928448	0.45736251102838	0.56320817409057	0.556988103184966	0.0158816042410866	0.0329480824363044	0.0548934329346623	0.0734470277951306	0.0789213259181723	0.068105365279513	2.34534910460466e-05	0.000959728027086696	0.0128701478376744	0.0601846506457807	0.0982768924876245	0.0560414130437866	1.93524359608802e-05	0.00105377086145695	0.0185451106456353	0.113819562060298	0.243937092442536	0.182572947677534	1.08978053831883e-05	0.000825174805032025	0.0190682767138424	0.153601686028054	0.43206895815603	0.424432943868785	3.71137237938174e-06	0.000460584083497188
0.0527295295389193	0.116180880720593	0.199398697750684	0.279375563929715	0.324034371479503	0.31237484088351	0.15093102335277	0.308838398372146	0.515988671216433	0.715139899254484	0.826434266279357	0.797541252636529	0.184742314788658	0.375227653488221	0.625177157691456	0.865557587597594	1	0.965294942714319	0.102473539187489	0.213856381419053	0.360046032361219	0.500687289309751	0.579409351585565	0.559203333095422	0.0195215402537497	0.0510913989730005	0.0925370110922142	0.132423323240286	0.15476695077666	0.149064563702801	0	0.0186763583160733	0.0478649691869222	0.079737101433647	0.0992194953780048	0.0948934109658989	0.0401874662255151	0.106460318015899	0.199918293572786	0.288513146461531	0.326356537379099	0.290597219738038	0.0848279593212767	0.19116689762469	0.325440616403146	0.432871779152235	0.45391920075549	0.375675427300867	0.0687466811118599	0.145773723716783
0.0475550257607191	0.0918566963706351	0.137514021613909	0.161057638613366	0.147910186580424	0.106389858588978	0.266394400768865	0.476617737415599	0.669569071021704	0.739666127239487	0.64271550202892	0.439094451188877	0.427421207947696	0.721667139414146	0.957791742656277	1	0.821415450514547	0.530585131737857	0.20212207019912	0.323339554160221	0.405974586730957	0.400625575307253	0.310705608652256	0.189070096625972	0.0264798344425453	0.04113315672875	0.0492124616984624	0.0457452820547085	0.0329312816392537	0.0179803679386832	0.0789002063988385	0.103499235432665	0.124483880518184	0.137447977964016	0.139392142492257	0.129849999937162	0.0736028890586591	0.106034068778495	0.139895501217131	0.169368949368466	0.188341272838814	0.192449498822081	0.0391828289877083	0.0626084855334023	0.0910548323456026	0.121168064113338	0.147889840368621	0.165748948750174	0.0108679452408094	0.020376846536834
2.01282583920389e-06	0.000520902581026372	0.0220137002377794	0.185069352456848	0.309762027920552	0.103223770527625	9.06777490079229e-06	0.00192775943057872	0.0778108475381038	0.625160219206026	1	0.318469372302788	1.07896929630305e-05	0.00217586079292133	0.0839310113310043	0.644449319884542	0.985173495307426	0.299844200214544	3.60383463347022e-06	0.000749152189572722	0.02762747668263	0.202734132669782	0.296187220826571	0.0861516111015872	0	7.83458377067875e-05	0.0027748743266351	0.0194624710424438	0.027174104320693	0.00755354335505745	0.0913144751948934	0.110493260822997	0.120497416449872	0.118431031367045	0.104905705579635	0.0837487735836314	0.117967389086055	0.141627107504576	0.153241585753425	0.14943514799937	0.131333263656519	0.104026146624649	0.106900252188558	0.127336090817386	0.136700503528253	0.13226184246085	0.115330681802751	0.090636037972054	0.0679500366251672	0.0803065510977186
0.382806256504339	0.590276859313209	0.754492409866357	0.799422526237397	0.702134443342925	0.511194959334469	0.187245475537432	0.377159392426307	0.629739446316777	0.871604079681834	1	0.9510495312466	0.0321246273958402	0.0845256872049238	0.184357827499327	0.333316493589889	0.499544756757307	0.620603744219458	0.00193310233716092	0.00664424845118682	0.0189302572831661	0.0447083737347844	0.0875272777074343	0.142043149952299	4.07779480822343e-05	0.000183165948957303	0.000681760988666287	0.00210334829880804	0.00537904829575225	0.0114030262636352	0.337786476062873	0.488642154707486	0.502149909413741	0.366580731233696	0.190107676386582	0.0700363334943351	0.0662104619712501	0.158898965428034	0.270900153933245	0.32808865137453	0.282271445714681	0.172518813723026	0.00246817447873351	0.00982695630926883	0.0277941599637881	0.0558446258644061	0.0797081781570617	0.0808198650935625	1.7474953783212e-05	0.000115557753842422
0.00689718916607235	0.0386414283974404	0.0840003806247486	0.123752858009765	0.132975367006815	0.105114844313985	0.0988375431493664	0.239032920638709	0.41614150766387	0.542267348833225	0.533744478600939	0.396653961000325	0.248857805427538	0.52783296966794	0.835401580987346	1	0.908089516539678	0.624634111234337	0.262318648230253	0.511865448299971	0.747300221266723	0.825310140934929	0.690784981585587	0.436609533012618	0.117219930562643	0.217238804909212	0.295448318795335	0.301064443097571	0.230080431560167	0.129653417125302	0	0.0189804432229632	0.0485143194012236	0.0838783443256463	0.113589003340062	0.124833687721396	0.00889738779907482	0.0387554082549122	0.0853052775285769	0.141176239647975	0.188286916100467	0.20635112478283	0.01786773007561	0.0587493070738435	0.122609101163627	0.199437070836495	0.264454039555137	0.289705051720015	0.0241873064989343	0.0729071900829064
0.0661281200096572	0.153083544712549	0.283052165402797	0.426850293888021	0.528276941124561	0.537600979218469	0.0958036168955412	0.230994049326097	0.448580058823443	0.71265617017311	0.930510026299627	1	0.0696583883184978	0.180008081842265	0.370717029788996	0.622796848001741	0.85912215771861	0.975151301888619	0.0235675254242927	0.0708807776222289	0.158481528406017	0.283916854248363	0.415160320016396	0.498301498446035	0	0.0106599810156987	0.0317655497172528	0.0643697046577631	0.101983204293558	0.130539712263475	0.0424935554285472	0.0799083332047239	0.130677879686058	0.189353370044679	0.244879707840457	0.283507152828047	0.132227327588369	0.22305266970848	0.335017767749072	0.450207474510609	0.54241632316864	0.586419139569577	0.16506330025137	0.259338371549453	0.363801165331051	0.457116654181129	0.515169596951031	0.521034805747593	0.0859813583878476	0.127588163086683
0.000646665410700677	0.00375781128091319	0.0118639475895957	0.0210482503723078	0.0210675998377459	0.011896741247744	0.00828181994029146	0.0517801435624443	0.182305790391171	0.362459429969906	0.407079304658231	0.258268022880772	0.011726133225037	0.0821782572091324	0.324589651149866	0.724091712913772	0.912492567110262	0.649610350115968	0.00189581462857183	0.015120208257249	0.0671160154530049	0.168041904297616	0.237625539952165	0.18981181982979	0	0.000287789910759085	0.00157720364016931	0.00449620244906114	0.00715526220163432	0.00640958569246584	9.50594471548572e-05	0.00192113457949667	0.013695536004042	0.0454845597123735	0.0712854781253561	0.0527804322905366	0.00107075068819111	0.0158829062383149	0.108110102380698	0.347205091584999	0.526939291257555	0.377962186403904	0.00235108137512718	0.033207265636387	0.218709687405935	0.680275137301771	1	0.694771234426695	0.00128536857965497	0.017793167822062
0	0.0059551661201008	0.0357237975685371	0.125329427864826	0.277331911319224	0.390819631181052	0.0147502423699348	0.0809548819502352	0.273685422502442	0.587648240652186	0.804716155475779	0.703270570569126	0.109742225437228	0.360018077738037	0.751220229862399	1	0.849634479056473	0.460635063602672	0.28569772536948	0.579715256873352	0.750274409603595	0.619680710982498	0.32650316710879	0.109443490921589	0.269883400803726	0.339672567996416	0.272651065569089	0.139434763873999	0.0451219963509507	0.00880383977614796	0.0182569241023394	0.0743461067875024	0.200225882085061	0.364003187121367	0.448277192663895	0.374205946476743	0.0306653726864736	0.121799874802309	0.323258758145953	0.580252922727006	0.70594464486352	0.582327753104939	0.04011335295038	0.156711866124924	0.410570027090858	0.728001326308836	0.875071283207132	0.71324506944887	0.0410929764727893	0.158558136453212
0	6.03508855818561e-12	1.26734127261795e-06	0.00487444919663294	0.343383635925081	0.443053037056939	1.52143247572712e-14	1.74770313671044e-08	0.000367696673218373	0.141688242056625	1	0.129267177006674	3.41666625894608e-11	3.93201046772625e-06	0.00828798281140092	0.319966930215116	0.226247309956065	0.0029301093639452	5.96074362075811e-09	6.8726572265156e-05	0.0145134613908098	0.0561357328126907	0.00397676444724598	5.15991342774197e-06	8.07906940301004e-08	9.33249405187953e-05	0.00197449564978899	0.00076513261923057	5.43049389580582e-06	7.05933868882185e-10	0.0282758497718694	0.0441226321585662	0.0631513902111461	0.0829048951512857	0.0998281882208872	0.110255930779611	0.0779797505196173	0.111909798012254	0.147309290664246	0.17785575421466	0.19696155251649	0.200064831676506	0.0683280715555572	0.0901832656467304	0.109176334070745	0.121229081088818	0.12346983704554	0.115342853840707	0.0190225017340302	0.0230905857360373
0.044359765882377	0.11514871289443	0.216186580880097	0.297900594567846	0.302311839465099	0.225959227033556	0.151461575630786	0.354061592115588	0.607710843273983	0.768811589696059	0.717503268388734	0.493871016458207	0.254364756981865	0.54500851546493	0.85959642270164	1	0.858402004223381	0.543492739544029	0.214532894761252	0.423042455742628	0.613889946425808	0.656896872561675	0.518457635041241	0.301505133412809	0.0904284304997376	0.164992566879224	0.220634076876425	0.217101649581123	0.157166737504585	0.0833154618103419	0.011513548473534	0.0515381675784464	0.135277855108929	0.227452826951606	0.248302606648011	0.176224843991333	0.0087293293139742	0.0473681993064793	0.144556832977152	0.281512983616263	0.355947147885567	0.29302134860191	0.00527040458210555	0.0370168074972679	0.132174947284376	0.298436684541994	0.437003690311895	0.416780988081243	0.00217867228309148	0.0244123899132705
0.0661281200096572	0.153083544712549	0.283052165402797	0.426850293888021	0.528276941124561	0.537600979218469	0.0958036168955412	0.230994049326097	0.448580058823443	0.71265617017311	0.930510026299627	1	0.0696583883184978	0.180008081842265	0.370717029788996	0.622796848001741	0.85912215771861	0.975151301888619	0.0235675254242927	0.0708807776222289	0.158481528406017	0.283916854248363	0.415160320016396	0.498301498446035	0	0.0106599810156987	0.0317655497172528	0.0643697046577631	0.101983204293558	0.130539712263475	0.0424935554285472	0.0799083332047239	0.130677879686058	0.189353370044679	0.244879707840457	0.283507152828047	0.132227327588369	0.22305266970848	0.335017767749072	0.450207474510609	0.54241632316864	0.586419139569577	0.16506330025137	0.259338371549453	0.363801165331051	0.457116654181129	0.515169596951031	0.521034805747593	0.0859813583878476	0.127588163086683
0.165457388145943	0.195712089685004	0.199671421200172	0.175703709236902	0.133356047200274	0.0872993992495518	0.314376802565358	0.446426405220128	0.54678428420117	0.57762893677513	0.526318491295845	0.413632908780075	0.189615427439157	0.323251799606902	0.47530786027754	0.602803560282505	0.659391568856401	0.622125124018012	0.036304093348578	0.0743003478966554	0.131157405209242	0.199692399134481	0.262238839801671	0.297029278906784	0.00220644832378688	0.00542123922983389	0.0114886509019834	0.0209993515787431	0.0331062021948405	0.0450173110853566	0.000177766198070777	0.0072271434324098	0.0674826433850425	0.144730407788842	0.0712968646471829	0.00806721161163571	7.28284361339253e-05	0.00581089717865087	0.106473302182152	0.448105508256202	0.433174455980905	0.0961808004542276	1.13256399825439e-05	0.00177526090577495	0.0638313613662053	0.527163791960158	1	0.435709929325689	6.55785895994032e-07	0.00020606322000329
0.0226405697216253	0.0826283201608294	0.211446406362342	0.384326839973824	0.497414254064777	0.458649586896855	0.0305862562610919	0.122400457924287	0.34467218689875	0.690042244927074	0.984043574326799	1	0.0184523530673567	0.0823162704570822	0.255946321684548	0.564921694936476	0.887885821581764	0.994355189461445	0.00466281801384805	0.0248639625897632	0.0863581412356543	0.210712499039981	0.365282950186919	0.450920141480975	0	0.0029073450352281	0.0127928817859684	0.0353803886051028	0.0681142365546939	0.092868912782215	0.139939937047368	0.216538473969462	0.303953792798882	0.387194450642406	0.447689631869229	0.469878031846272	0.116314495344855	0.179661799060476	0.251702186277599	0.319985846870615	0.369215115697014	0.386699328852426	0.0652872534065623	0.10079089348721	0.141025039330714	0.178983765949484	0.206128030742742	0.215445558543247	0.024527441073145	0.0380125548560753
2.44787481143591e-05	0.00109185723270249	0.0171670055543755	0.0991915625315772	0.210803351269856	0.164786034965123	0.000245958911081209	0.00845369857507535	0.106419071537517	0.492704286183152	0.839060726025509	0.525585091303306	0.000713065422394637	0.0195824249315032	0.197521862167141	0.732802129106942	1	0.501944802163562	0.0006170166236182	0.0135811030739677	0.109773918970808	0.326346012528336	0.356860099303535	0.143535349202295	0.000159078817396463	0.00281949159803331	0.0182665013992379	0.0435164467796279	0.0381309708511584	0.0122891119850941	0	0.000164275458161591	0.00707615647400913	0.0873880916002511	0.311376240394395	0.320148923096372	1.40681964109293e-05	0.00154249289860365	0.0452823344930036	0.383334557112572	0.936387813357586	0.660039421131416	5.57351319762028e-05	0.00396117910749429	0.0796876274818552	0.462469892584883	0.774477361600169	0.374257233961698	5.74283056405291e-05	0.00279619242008666
0.00603256767028949	0.0275999477236422	0.0827735357016253	0.16734803301162	0.229111810018453	0.212589209328547	0.0244995080973568	0.101223210931501	0.28132063945281	0.529415318674619	0.675396725967089	0.584223355527064	0.0483494231892868	0.185255509607851	0.479474511881813	0.840928271159983	1	0.806360321709222	0.0476381733313075	0.170145475515796	0.410529185957134	0.671205004314824	0.744047109463734	0.559255660733009	0.0234268672311201	0.0783825005378428	0.176515567095773	0.269122857088678	0.278101006198797	0.194788751213401	0.189847918328077	0.304147943832954	0.372815714911731	0.349719444297286	0.251036986792071	0.137839464779281	0.0778528957122733	0.167045109724248	0.273946899014693	0.343713945795292	0.33001423311403	0.24246927623743	0.0198751677451132	0.0575162609410058	0.126424235274305	0.212270691687522	0.272625492134463	0.267924195422128	0.00294905134026994	0.0122362397563264
0.000519305925861139	0.00186237018389538	0.00535486482362824	0.0123602723745433	0.0229101640055572	0.0341020985725225	0.0118990117392763	0.0371560688898314	0.0931727035243006	0.187632876772064	0.303455975072929	0.394139933003527	0.0596828832559183	0.162610021962247	0.355802171647402	0.625226345792434	0.88233662844199	1	0.0657113554893227	0.156224112480549	0.298277526928448	0.45736251102838	0.56320817409057	0.556988103184966	0.0158816042410866	0.0329480824363044	0.0548934329346623	0.0734470277951306	0.0789213259181723	0.068105365279513	2.34534910460466e-05	0.000959728027086696	0.0128701478376744	0.0601846506457807	0.0982768924876245	0.0560414130437866	1.93524359608802e-05	0.00105377086145695	0.0185451106456353	0.113819562060298	0.243937092442536	0.182572947677534	1.08978053831883e-05	0.000825174805032025	0.0190682767138424	0.153601686028054	0.43206895815603	0.424432943868785	3.71137237938174e-06	0.000460584083497188
0.225771197929851	0.289151010688319	0.330365010615847	0.336725986313484	0.306176952500818	0.248359947690479	0.673326163357094	0.86113306048246	0.9824906386069	1	0.907998234492531	0.735501239089736	0.558487816846933	0.713259448724322	0.81263350628051	0.825952972715043	0.748909474378844	0.605782478273288	0.128834331978323	0.16430670646284	0.18693553436789	0.189732405467493	0.171792522238187	0.138765006306848	0.00826443738510006	0.0105254764592676	0.0119584326166758	0.0121203063856854	0.0109587252907964	0.00883916952072959	0.00210522696847365	0.0205711250954766	0.100224192258935	0.243597437036623	0.295376817723249	0.178683760772974	0.00499450173353227	0.0504495827653131	0.254169335780358	0.638832267440159	0.801043478734475	0.50110822341995	0.00198803825369071	0.0207746610923873	0.10823812607754	0.281327326860043	0.364793675401118	0.235986994021513	0.000131549540909797	0.00143523150637202
0.0158105923219179	0.106695890404414	0.2287678205378	0.30102821503598	0.259306728730038	0.141812934762517	0.103656031373909	0.33403972093608	0.635067716656041	0.802451409504452	0.68662412447923	0.393278840948108	0.14642777661748	0.437688031985397	0.807722749975065	1	0.84172955863447	0.476743433765144	0.0813027503809952	0.264946886934758	0.491672405006948	0.601089989702133	0.494359304912667	0.268032091134519	0	0.0577475956241493	0.126987495064547	0.157791082935788	0.122201113726775	0.0522511128090502	0.0130638666160984	0.0266674373287643	0.0405893269612525	0.0536894390993802	0.0647203359499144	0.0725188785763164	0.0834497836827844	0.107509505413128	0.129431540263896	0.147047924639674	0.158454243765229	0.162347610332501	0.190143158441187	0.221029110397378	0.244514190110478	0.258004758564651	0.259941933080436	0.250097919283662	0.301996822605186	0.327984942971197
0.000265864977038878	0.000654972150339027	0.00131323921821364	0.00214300981542067	0.00284618930851266	0.00307654103481353	0.0102163901249481	0.0255079277098115	0.0518336978536249	0.0857252014903686	0.115388929084865	0.126409314814274	0.0264682284150458	0.066975904619733	0.137934088379404	0.231197927193848	0.315395555974198	0.350176106556833	0.00462320707704376	0.0118564060967976	0.02474697343944	0.0420388110573804	0.0581216672580034	0.0654010934279888	5.44443586022973e-05	0.000141507223902956	0.000299339233772986	0.000515356764234121	0.000722123743938904	0.000823520806102906	7.4750115320509e-15	5.50886152352695e-10	7.9713366411002e-07	2.35907009604446e-05	1.42787827439446e-05	1.76759258332833e-07	3.42135401521311e-13	5.1216904663173e-08	0.000156665826984164	0.00980112359577145	0.012540593817778	0.000328171591058997	7.0654049681814e-13	2.23480987555e-07	0.00144508509882245	0.191111538417312	0.516917267160485	0.0285953763088802	6.81648836016768e-14	4.57660945593513e-08
0.0132621366218766	0.0254500521497811	0.0433110759757449	0.065364867756538	0.0874832518978122	0.10383423480313	0.066780760150026	0.119320886304179	0.189067421083459	0.265675830933753	0.331072045550215	0.365871089908088	0.102328178860116	0.170235562761851	0.251154205031658	0.328598619378658	0.381264291805928	0.392303016607165	0.0477139265841873	0.0739077765396156	0.101524353709363	0.123676004775767	0.133609020032241	0.128003318020017	0.0067701937429283	0.00976418522876395	0.0124883781077175	0.0141648241229574	0.0142479194464965	0.0127094522292964	4.67988340394739e-11	2.77026009174089e-06	0.0030038718064114	0.0596647163537292	0.02170846433798	0.000144682485559338	6.13833837404235e-15	8.84555554698587e-09	0.000233493470085366	0.112901497281146	1	0.162246611360747	1.15403803149887e-21	4.04839786008817e-14	2.60148657148457e-08	0.000306221251319431	0.0660274312522295	0.260788726206383	3.10987491778939e-31	2.65579631112625e-22
2.01282583920389e-06	0.000520902581026372	0.0220137002377794	0.185069352456848	0.309762027920552	0.103223770527625	9.06777490079229e-06	0.00192775943057872	0.0778108475381038	0.625160219206026	1	0.318469372302788	1.07896929630305e-05	0.00217586079292133	0.0839310113310043	0.644449319884542	0.985173495307426	0.299844200214544	3.60383463347022e-06	0.000749152189572722	0.02762747668263	0.202734132669782	0.296187220826571	0.0861516111015872	0	7.83458377067875e-05	0.0027748743266351	0.0194624710424438	0.027174104320693	0.00755354335505745	0.0913144751948934	0.110493260822997	0.120497416449872	0.118431031367045	0.104905705579635	0.0837487735836314	0.117967389086055	0.141627107504576	0.153241585753425	0.14943514799937	0.131333263656519	0.104026146624649	0.106900252188558	0.127336090817386	0.136700503528253	0.13226184246085	0.115330681802751	0.090636037972054	0.0679500366251672	0.0803065510977186
0.244833262060812	0.352025481967932	0.437995584029134	0.471680526549515	0.439675991005665	0.354732888944899	0.451098604592837	0.679539449379988	0.886008709857624	1	0.977057370580992	0.826408494075821	0.365609014831014	0.577344299289049	0.789024769386506	0.933400744565622	0.955867887136285	0.847390292798423	0.130158500468759	0.215734512080116	0.309215472025775	0.383501635930007	0.411660465947492	0.382475189104676	0.0198848945333482	0.0349953345718072	0.0528781738375156	0.0689191123767567	0.0776163424421143	0.0755721424908793	0.0632262414957204	0.0660755720927644	0.0506455505074178	0.0283597314446681	0.0114003188831965	0.00299957933412487	0.195320669434715	0.304366208731165	0.348813476579867	0.294091592326722	0.182338627705407	0.0829610476293452	0.134073191410099	0.311806971182127	0.532734732802554	0.669623215954398	0.619414978828874	0.421622382719119	0.0200670436064449	0.0710829127969503
0.382474817471379	0.480171799019014	0.545284361456427	0.560391846179144	0.521245693153575	0.438698530088108	0.440878775315747	0.628681721911145	0.810738306954913	0.946279584261053	1	0.956903244180203	0.227049330013667	0.369592018792649	0.542488020892867	0.719742177797665	0.864069595843402	0.939101484036593	0.0491521656088928	0.0948042904653137	0.16100744132032	0.244741766882625	0.335119695692756	0.414490587380021	0	0.00634423641788311	0.0171274108458164	0.0333410646348683	0.0546897011169569	0.0788639051339063	0.528448846808013	0.684288600567715	0.774569183227944	0.766760442900746	0.663778797136644	0.502247188923522	0.298212708285005	0.461153028001651	0.622076642299904	0.733306804084145	0.755886717070602	0.681399108330523	0.123883216199878	0.231093284547031	0.372979857360318	0.524389551267285	0.643885418427228	0.691162793923543	0.0356329222410551	0.0842744089216302
0.00252103434123508	0.0264133527191975	0.137612344281369	0.360300976607701	0.474447816163742	0.314237703138868	0.00658406366455392	0.0650157013154185	0.321528729134031	0.799531272634687	1	0.6291079634354	0.00441607302227013	0.0415154129293723	0.195056830682289	0.460724749858528	0.547337777348135	0.327053430750295	0.000742133168482496	0.00685722739292525	0.0307034356904516	0.0689201679756361	0.0777728733162159	0.044127381947516	0	0.000261666856651873	0.0012225214977621	0.00264474664274867	0.00283710952081693	0.00151326588610103	0.0317313191525318	0.0752833396054978	0.135824268606419	0.186402572044903	0.194605619165542	0.154557853309692	0.0345244948314577	0.0917765205158618	0.185523835324003	0.28527813201625	0.333712331174459	0.296974140171086	0.0134772717897915	0.0401864411041927	0.0910483499986004	0.156883950135904	0.205633374772801	0.205041330974836	0.00186349494686751	0.00629743219284387
0.102612779094385	0.274031656299396	0.420122492926557	0.370380849861673	0.187697278039976	0.05445095966662	0.157938077278402	0.508374014519876	0.940068066352045	1	0.611979873534631	0.215275975124153	0.0750922746817087	0.292418995734399	0.65265535872006	0.837661234263992	0.618493490900422	0.262578424992934	0.010688375508611	0.0518514740288878	0.140347386845636	0.217550441351623	0.193766042795389	0.0991001643273364	0	0.00239167218015711	0.00891864746150081	0.017103385389719	0.018421217316182	0.0111978700268361	0.156334521768009	0.161547874932268	0.158469964500246	0.147566477840122	0.130438640408338	0.109437857720036	0.176720841997557	0.181221973523348	0.176417337369406	0.163032276584616	0.143017938634693	0.11908521343901	0.187412558016705	0.19072274429015	0.184253929562943	0.168979829253317	0.147108712841159	0.121560331359719	0.186467072330382	0.188316531800172
0.238566482902676	0.336306439527439	0.419990180602808	0.464662086122394	0.45544404677174	0.395486339154094	0.560033071688352	0.766901440856743	0.930392790813386	1	0.95223103040496	0.803326582268525	0.418490577688979	0.556753947029386	0.656202150061654	0.68519727019186	0.633867892987607	0.519498396650569	0.0994899758729996	0.128618722810806	0.147287825423273	0.149414146286129	0.134270642918649	0.1068849503576	0.0074107523448078	0.00934034012231452	0.0104056289900457	0.0102528892515251	0.00893434540296577	0.00687954593524535	0.115955087977246	0.0937656452481738	0.0524467184033276	0.0202475780636314	0.00533209174637167	0.000876695630684163	0.188359249237089	0.264543703563453	0.257167056348936	0.173034161345151	0.0805502646550244	0.0258894252292437	0.0721583386035689	0.176092450613442	0.29726618620039	0.347332960362124	0.280919964283764	0.157252427441631	0.00641027847207427	0.0275782649060256
0.0628945952617431	0.153760027698847	0.256219462845056	0.302773242579079	0.255503550890386	0.152881219953182	0.210618997515644	0.470059066421713	0.744897702383186	0.847526045839609	0.693626739318872	0.40708320578089	0.277515138854268	0.594947997030215	0.909702545077678	1	0.791164638750188	0.4490918330069	0.151081616170914	0.317486797560977	0.471240332713717	0.500901440169748	0.381829061862502	0.207150226854433	0.0289847496147091	0.0663522813443285	0.0983496581711637	0.101195918615768	0.0725205478513091	0.0343494605739511	0.0778729648897908	0.129796915309901	0.177299729663743	0.201241491789626	0.190524355895947	0.150222681250332	0.188221485522953	0.306202221637342	0.414580358767621	0.46978734228298	0.446253448302839	0.355125233561883	0.170137117358261	0.277858367094265	0.377215926533363	0.428359222933476	0.407620090893028	0.324824530911887	0.0560050639195536	0.0955270374675106
0	4.2397352480168e-06	4.21581357081772e-05	0.00024580649262428	0.000883976590904985	0.00196922910106767	0.000193801980928369	0.0020833854536738	0.0138654288496522	0.0571953934029042	0.146249127883053	0.231811349947114	0.00458704715501322	0.0350449286270292	0.165960818607932	0.487184848343762	0.886526697640644	1	0.00397329210991498	0.0216028790512335	0.0728048680546508	0.152095415573156	0.196961493063934	0.158108934626819	0.000125851905644243	0.000487787619153522	0.00117030380879863	0.00174003120971993	0.00160355084859853	0.00091593336325956	1.79248571398914e-05	0.000703310777133593	0.0121323321416438	0.0934443176188414	0.321462556113317	0.493951507467833	2.19439950226977e-05	0.000827219029062979	0.0137496650032564	0.10204711225331	0.338282292235573	0.500880720979655	2.51610153751191e-05	0.000912424272004538	0.0146135384301984	0.104511625554189	0.333844525468439	0.476321788430183	2.70308709749857e-05	0.000943798537681031
0	6.03508855818561e-12	1.26734127261795e-06	0.00487444919663294	0.343383635925081	0.443053037056939	1.52143247572712e-14	1.74770313671044e-08	0.000367696673218373	0.141688242056625	1	0.129267177006674	3.41666625894608e-11	3.93201046772625e-06	0.00828798281140092	0.319966930215116	0.226247309956065	0.0029301093639452	5.96074362075811e-09	6.8726572265156e-05	0.0145134613908098	0.0561357328126907	0.00397676444724598	5.15991342774197e-06	8.07906940301004e-08	9.33249405187953e-05	0.00197449564978899	0.00076513261923057	5.43049389580582e-06	7.05933868882185e-10	0.0282758497718694	0.0441226321585662	0.0631513902111461	0.0829048951512857	0.0998281882208872	0.110255930779611	0.0779797505196173	0.111909798012254	0.147309290664246	0.17785575421466	0.19696155251649	0.200064831676506	0.0683280715555572	0.0901832656467304	0.109176334070745	0.121229081088818	0.12346983704554	0.115342853840707	0.0190225017340302	0.0230905857360373
0.00630702083372908	0.0364444390323906	0.102806075639642	0.180146736220516	0.20221131864608	0.145892297315169	0.0476810036319011	0.181398706259075	0.430056216707512	0.655592028377638	0.645956817916955	0.411320460826421	0.11084312699738	0.360242445061798	0.746905893306927	1	0.866308662307703	0.485185855211699	0.104984644291075	0.300064510186325	0.54736399709807	0.644483376527032	0.490564402787964	0.24070310964199	0.0402212909783436	0.104006241196672	0.168056851451592	0.17401153771152	0.115588846762232	0.0483366398437034	0.152660436023426	0.179549322048409	0.193160003904161	0.190146103519055	0.171262204980265	0.141057741165947	0.257388806123307	0.32802805672047	0.382623389702696	0.408659823912551	0.399714679698612	0.358025542957568	0.15992168656758	0.22160553368282	0.280700160346369	0.325356643281928	0.345258661925649	0.335482071866172	0.0349469298366957	0.0538594093162739
0.00020392568393197	0.00458654163606443	0.0379410621610981	0.115436953902927	0.129178869292158	0.0531678804021266	0.00041199954996418	0.0117236937149853	0.122699607744431	0.472316508813334	0.668704622627825	0.348214437706834	0.000240460585373208	0.0086569796629029	0.114630368992222	0.558269910578938	1	0.658820383977642	4.05426120530518e-05	0.00184667773834512	0.0309370594920338	0.190624248534027	0.432004731146658	0.360089211730522	1.97446427701329e-06	0.00011379882000318	0.00241202142939173	0.0188033353598801	0.0539137863264128	0.05685596296029	8.73882446048649e-07	0.000164643472792266	0.00595013388377515	0.0412600114969538	0.0548975528815467	0.014015147415978	6.37487279515713e-07	0.000177553745533231	0.00948483859225119	0.0972188492262326	0.191201831141847	0.0721530455082699	1.48546565069579e-07	6.12394605048358e-05	0.0048356027119628	0.0732637400569289	0.212984788548103	0.118803473259481	1.08404582985595e-08	6.75517219208519e-06
0.00494237743697184	0.0231209796528519	0.06310798312647	0.101644772168392	0.0967565680769723	0.0544281666165025	0.0166435347533306	0.0857736982216795	0.260326904444039	0.466977619668932	0.49532554518275	0.310680918053503	0.0218306902236588	0.125218922557354	0.423357054617122	0.846119028094513	1	0.698923902293779	0.0112338969506352	0.0720746309079449	0.27164222970214	0.604966833891548	0.796674798006575	0.620419621536187	0.00220867351738793	0.0163022624222177	0.068720265998711	0.170644361367022	0.250425875092116	0.217291835725474	0.00997138756046066	0.00550698958458488	0.00254714323085313	0.000958682189397132	0.000257247684210967	0	0.10038858640587	0.0715055061447363	0.043191416462279	0.0221058953510041	0.00956275299329847	0.00346569440085738	0.375752399207153	0.34258964610959	0.265005612310898	0.173908373678689	0.0968062655082926	0.0456884340351666	0.52705027400784	0.614887003442977
0.351135267102357	0.44544556921363	0.489423623861221	0.46659529644561	0.385632612846179	0.275095004920253	0.660267530903922	0.871658305166377	1	0.998330827090435	0.867287928899155	0.654719229155678	0.492165787564524	0.681672816751599	0.818950539740761	0.855432246097698	0.777250043303332	0.613649774342945	0.138339757156937	0.206774269446392	0.26341963992552	0.289118866845545	0.274231120143822	0.224407624260771	0	0.0100011424299247	0.0192281579932002	0.0247366677020931	0.0245065580492228	0.0186256597624159	0.344257402810824	0.367069112094477	0.365505636523131	0.339861101061683	0.29484635716848	0.238176447047775	0.426092455099953	0.478981632012976	0.503128054368589	0.494039389620411	0.453422944388332	0.388662292210381	0.282629717800696	0.336338092032186	0.373252189971729	0.386763261786297	0.374343805018209	0.338319204263306	0.0936818397403709	0.120925994963108
4.59318853478702e-05	0.00383341199180957	0.0417029387796929	0.125704151732829	0.106170992437371	0.025110722303504	0.000693578204146486	0.0263758860412014	0.26147534649155	0.725748554477407	0.56489616371955	0.123282929842806	0.0012635762890306	0.0428314319157972	0.390990077052667	1	0.717270080982095	0.144256953600991	0.000498908682310518	0.0165577121532744	0.139535850034248	0.328914064431231	0.217388871875764	0.0402565593769378	0	0.00148078523152984	0.0118407974795803	0.0257797180013259	0.0156808251895102	0.00263275805904727	0.0551305052915102	0.0718010980491252	0.0668838806187579	0.0445587901220639	0.0212181898696518	0.00720196383822695	0.0905057378471655	0.171021157293663	0.231159821756323	0.223517856789123	0.154612709199605	0.0764970130330951	0.0339250775698912	0.0930747393997575	0.182555725417433	0.256122404889064	0.257063079172748	0.184574743309388	0.00285975087348428	0.0115366139671441
0.0110082589689957	0.0821471288496175	0.312495650009238	0.606065876309257	0.599272464152475	0.302104648273805	0.00367706383775584	0.04103129760352	0.233340182038366	0.676520143841186	1	0.7536131558747	0.000590541584948341	0.00987369765649702	0.0839498975692047	0.363856817884219	0.804016490740964	0.905791377631607	4.42247927892848e-05	0.00114344567452958	0.0145513770300901	0.0942899377881771	0.311471695961292	0.524562316171643	0	6.22665544243064e-05	0.00121382941377339	0.0117717373802772	0.0581370796596119	0.146370271750345	0.0144838320442635	0.0769193173257576	0.232858695271846	0.401869222890863	0.3953812329401	0.221761578219744	0.00679280598329486	0.0482453825502125	0.195307994092102	0.450728691487855	0.592992248598489	0.44475660533647	0.00212416750774215	0.0201844563670601	0.10927023665861	0.337210895287862	0.593250411814584	0.594995857365381	0.000441970293679962	0.00563197990233963
3.2039697366483e-10	8.07547966100516e-07	0.000326215427047099	0.0211775446152745	0.220943954545593	0.370445266008472	5.00200566506327e-06	0.00164174263948199	0.0865966935414066	0.734062351535797	1	0.218928578962218	0.00127540828130897	0.0546601208838788	0.376467379964114	0.416696184661898	0.0741219959088761	0.00211889821433683	0.00532578265386191	0.02980336665226	0.0268029515442559	0.00387378332548613	8.99753271334885e-05	3.3585037147153e-07	0.000364205812037391	0.000266127215698783	3.1251229407836e-05	5.89765974643602e-07	1.78779317090936e-09	0	0.00013879607420967	0.000770221823112193	0.0030467502897011	0.0085909325375459	0.0172673687031817	0.0247396996310527	0.00246570048071204	0.0102825853068119	0.0305665714979607	0.0647699471418436	0.0978324124142961	0.105335409803069	0.0190740039955288	0.0597760532258722	0.133534969281964	0.212640111376471	0.241366936118593	0.195295740137	0.0642512872592342	0.151317991146738
0.384741837879058	0.689786193797521	0.915084717261683	0.899719574782476	0.655570020396994	0.353320305111203	0.242492794654877	0.526313462692022	0.842946345365464	1	0.879400425866664	0.572944086049217	0.101533847898869	0.269635941802339	0.522817228209426	0.748886841825282	0.794643370079414	0.624819690819136	0.0265504105870942	0.09134685230543	0.217218895986375	0.377104282991554	0.483364874143201	0.458621768050118	0.00203447880042827	0.0184840912217441	0.0587532229378179	0.126255180054157	0.196781310243926	0.225758738939411	0.190709185492347	0.353255435665067	0.428911659358656	0.342429192171574	0.179089794998453	0.0599421078409742	0.120183849270465	0.301840692130455	0.493536309197917	0.530504531353623	0.375197907076285	0.173674279231383	0.0517645896864807	0.180247493295919	0.398347561174294	0.576287659684681	0.548676245787463	0.34360773237854	0.0136685044236567	0.0741354233903172
0.0125347251183755	0.0643221015252018	0.169489914254401	0.261415722994409	0.239920030868471	0.130716680704662	0.0451074527244448	0.196864656474271	0.492765637788671	0.734009409758373	0.653994613947682	0.348147876053832	0.0688456856890746	0.286053290719582	0.692428921101956	1	0.864515618873216	0.446916453955813	0.0491987786690863	0.201040985114355	0.473432112187181	0.663745655134893	0.556502347396654	0.278470674612219	0.0153317819736302	0.0671750808691148	0.156280679795875	0.213358757559454	0.173108950759974	0.0828298883952162	0	0.00882312939368779	0.0301019357079969	0.0662817888258697	0.106476718129505	0.127917973261388	0.0123263571147086	0.0449814240300667	0.109528589259901	0.196415495964902	0.264558387378028	0.268930580217203	0.0368376982100812	0.101970068226022	0.205791908431309	0.311370466183869	0.355549978436063	0.306811965493372	0.0532085646797008	0.122679593977736
0.174494319159846	0.372794073305869	0.538971195487091	0.527449994602691	0.34939080603136	0.156611326149274	0.130527952870459	0.380284144979338	0.749546088956367	1	0.903141074620163	0.552144135588637	0.03779888179007	0.150536066727316	0.404688171673892	0.736107114260358	0.906319926012798	0.755393405105386	0.00409918220423347	0.0230002763333899	0.0847226556221855	0.210309518005944	0.353094353452925	0.401220837250585	0	0.00119750568551546	0.00672764125948137	0.0231825140999965	0.0532804473922334	0.0826286435631706	0.0174493277159701	0.049618802745683	0.112556437150963	0.204386420907198	0.297360022845275	0.346718369236086	0.0506497689403393	0.131011363725864	0.271222574251674	0.449872947972944	0.598038100822398	0.637207251124241	0.0602584028097182	0.142374094044816	0.269329750940431	0.408244406932608	0.495949975298296	0.482908829269244	0.029459228307918	0.0637126912366736
0.105218176064226	0.174760049314952	0.18669311378304	0.128277117072585	0.0566897881218508	0.0161136982937517	0.230199523193147	0.517609607708336	0.748574431803536	0.696309628873017	0.416585897100338	0.160302936207139	0.13324854014912	0.405608351565866	0.794119880847687	1	0.809932231863236	0.421921946378165	0.0204063292153658	0.0840922238243001	0.222885357034722	0.379963595330694	0.41661719501177	0.293810386080094	0.000826821397509528	0.00461263591082125	0.0165508916434236	0.038196921854588	0.0566983065984971	0.0541310636795428	0	4.61747471446547e-14	2.57491900435134e-08	0.000262993314091639	0.049198056386415	0.168567282987887	1.61387301632691e-19	2.04445207595234e-12	4.69942279233775e-07	0.00197849157649959	0.152561867094646	0.215466564645018	1.08252244748052e-17	5.60082215532565e-11	5.30674131624634e-06	0.00920929014736898	0.292716023694618	0.170407592470019	4.4521011173284e-16	9.49355963723055e-10
0.382474817471379	0.480171799019014	0.545284361456427	0.560391846179144	0.521245693153575	0.438698530088108	0.440878775315747	0.628681721911145	0.810738306954913	0.946279584261053	1	0.956903244180203	0.227049330013667	0.369592018792649	0.542488020892867	0.719742177797665	0.864069595843402	0.939101484036593	0.0491521656088928	0.0948042904653137	0.16100744132032	0.244741766882625	0.335119695692756	0.414490587380021	0	0.00634423641788311	0.0171274108458164	0.0333410646348683	0.0546897011169569	0.0788639051339063	0.528448846808013	0.684288600567715	0.774569183227944	0.766760442900746	0.663778797136644	0.502247188923522	0.298212708285005	0.461153028001651	0.622076642299904	0.733306804084145	0.755886717070602	0.681399108330523	0.123883216199878	0.231093284547031	0.372979857360318	0.524389551267285	0.643885418427228	0.691162793923543	0.0356329222410551	0.0842744089216302
0	6.03508855818561e-12	1.26734127261795e-06	0.00487444919663294	0.343383635925081	0.443053037056939	1.52143247572712e-14	1.74770313671044e-08	0.000367696673218373	0.141688242056625	1	0.129267177006674	3.41666625894608e-11	3.93201046772625e-06	0.00828798281140092	0.319966930215116	0.226247309956065	0.0029301093639452	5.96074362075811e-09	6.8726572265156e-05	0.0145134613908098	0.0561357328126907	0.00397676444724598	5.15991342774197e-06	8.07906940301004e-08	9.33249405187953e-05	0.00197449564978899	0.00076513261923057	5.43049389580582e-06	7.05933868882185e-10	0.0282758497718694	0.0441226321585662	0.0631513902111461	0.0829048951512857	0.0998281882208872	0.110255930779611	0.0779797505196173	0.111909798012254	0.147309290664246	0.17785575421466	0.19696155251649	0.200064831676506	0.0683280715555572	0.0901832656467304	0.109176334070745	0.121229081088818	0.12346983704554	0.115342853840707	0.0190225017340302	0.0230905857360373
0.163993232357789	0.225969864587408	0.268485921045433	0.275092949748527	0.24306878512085	0.185201242129297	0.466378937148387	0.6617678962692	0.809819218818193	0.854677892661985	0.777951264366246	0.610705004658074	0.499293088543423	0.729762398598226	0.919864526685929	1	0.937593634101902	0.758165804803022	0.201258949462211	0.303079918026874	0.393561271376371	0.440725866593553	0.42563844734071	0.354507094526856	0.030372712130086	0.0472360554056191	0.0632564183070193	0.0730006174908194	0.0726204728088328	0.0622727924223521	0.00243385584841559	0.015595422249203	0.0526038968487369	0.0995789328690198	0.106546552449611	0.0644621523938884	0.00827286458560296	0.0528503550977202	0.186992216216992	0.373706023326872	0.422792298834336	0.270829469428573	0.00822649217096899	0.0555968394843212	0.207991467341756	0.43954197960862	0.525857813722032	0.356244880611926	0.00239017636228151	0.0181845804585767
0.0357537118961468	0.0915553193234852	0.171505419930155	0.246662081731669	0.275693542797833	0.240056125971581	0.267681261460384	0.495758478243583	0.7146449234971	0.805188212880883	0.70971200640989	0.488909637629943	0.604263355802822	0.879030353980609	1	0.890343171889117	0.619970246716416	0.336515292949732	0.462373061323869	0.531678649041236	0.477745481283308	0.335049480642402	0.18229826286473	0.0752269799236873	0.117455318536488	0.106111841971484	0.0736531373517095	0.0381571854309117	0.0129138565419274	0	0.00184985437406935	0.0140638726607381	0.0350110077173278	0.0627143213916554	0.0890422471860963	0.102766183724221	0.0408721421484942	0.0888144985796911	0.152236977655113	0.212533528575423	0.243994072206217	0.230953594297548	0.119121102722029	0.202693833959165	0.282177539020252	0.323688512916542	0.306559018447449	0.239533656104221	0.152061465307162	0.212369273339009
0.391046323233278	0.518561814599879	0.568281164818689	0.514746837217478	0.385307747351715	0.238156878172871	0.413923202952637	0.672078416261152	0.901668457814601	1	0.916915858617586	0.695014551794452	0.168522817476	0.335982263917497	0.552356187232504	0.750152523325331	0.842096424434234	0.781489717467848	0.0253118475799547	0.0638203175455934	0.129823469743401	0.216695640035811	0.298244025015617	0.339000752064587	0	0.00325959620343471	0.0104202904020534	0.022885478079197	0.039593315033622	0.0556847540679286	0.0996820895874529	0.179654054174339	0.274708306156022	0.35722569274828	0.395379530407363	0.372554519909104	0.146005971499972	0.261311785026406	0.397319679750305	0.514046459331895	0.566229127924517	0.531102261026705	0.122838555852582	0.219025921267469	0.331611898642312	0.427118814321808	0.468317804131713	0.437204516714034	0.0590764837916807	0.105499973400367
0.891176407664549	0.982373339470832	0.98758515701054	0.905444447041447	0.756946152350174	0.576760133366496	0.65202862261108	0.824728120905406	0.950992368278835	1	0.959003272431536	0.838694700489435	0.300957604839955	0.438127021586963	0.580332102907832	0.700328109866143	0.770433565770274	0.772826275115045	0.0849812697614527	0.144952294611131	0.222445919613001	0.309414517239009	0.391355389863036	0.450768829110986	0.0110126441484746	0.026505479642953	0.0504986287944489	0.0834898139881914	0.123263894668544	0.164328296412411	0.432253794817327	0.534158269904381	0.540838518872902	0.448717056102328	0.304558841305815	0.168176362511896	0.250434135470296	0.391875241363803	0.501014813740416	0.524680297620158	0.450235571024177	0.316158806625191	0.0993909470298893	0.199949020461981	0.324399673484088	0.429310221217055	0.465072075191242	0.412712232485416	0.0243347177721409	0.0688427060537578
0.045389624043633	0.14858625007899	0.349928903897277	0.593831774272291	0.726402682013211	0.640548632790774	0.0480323038825425	0.167918533354631	0.422333049758417	0.765434148805244	1	0.941808965758551	0.0194588849114919	0.0729611358678091	0.196169419987646	0.379818127580245	0.530007013905908	0.533124392831022	0.00289594827082358	0.0120706212545941	0.0349537571724883	0.072445256273322	0.108044042210241	0.116085201867079	0	0.000604679462328528	0.00223548528037832	0.00515970195132458	0.00832172334739859	0.00957551627080672	0.0594331350982558	0.151953316546018	0.292898095389352	0.426038596583138	0.4677434166075	0.387622916620886	0.0468408909398107	0.146415651819507	0.344819591130592	0.612741089715348	0.82184289366488	0.832077743009249	0.0169716555274702	0.0651555802943738	0.187665159833579	0.407506875578175	0.66776998714068	0.825962601899737	0.00270934437128874	0.0132846886326588
0.146935523689039	0.233443204524055	0.267001198269598	0.219856137722868	0.130326632408224	0.0556002524720152	0.327910970115303	0.595502309376677	0.77859822726245	0.732922746145368	0.496724406778066	0.242361247011672	0.299486317179374	0.621748761750826	0.929286906675083	1	0.774760880045605	0.432159265895407	0.111933167248919	0.265694931133478	0.453988780545351	0.558476805936044	0.494624734464466	0.315391802867346	0.01708231124131	0.046436311595984	0.0907490865497683	0.127635746618898	0.129226815644723	0.094185924418401	0.001300934389654	0.00490874382455133	0.00917544997992775	0.00867002939393453	0.00413704692887955	0.000967784199753298	0.00352281378715396	0.0207919222812374	0.0616773135537412	0.0928790615056919	0.0710735230770876	0.0276214739174734	0.00285780292830821	0.0269787636781431	0.127437147875853	0.305615545948066	0.372537614403655	0.230846552611023	0.000676057766668386	0.0107709717999247
0.0381816457062464	0.0948321987765656	0.129888868624232	0.0981087957353968	0.0408657588824396	0.00938619485802544	0.140171522433814	0.48931114099052	0.941957122100003	1	0.585452684850555	0.189018860476222	0.0400038926987015	0.1962766209089	0.531064462971145	0.792405779343395	0.652034960571346	0.295880627500586	0.000886105225952099	0.00611942580119206	0.0232754691657294	0.0488140145416895	0.0564548105023111	0.0360057860689829	0	1.33086834348566e-05	7.77860703402069e-05	0.000232260889417305	0.000378496720127275	0.000339131591854196	0.145574519333794	0.14796613052898	0.138729239168665	0.119978202564987	0.0957117266611865	0.0704297214940705	0.117181426655782	0.109974093711861	0.0952029804922428	0.0760219461001075	0.0559957626612518	0.0380450342540731	0.0546448358924485	0.0473515651444453	0.0378483549937559	0.0279052587155091	0.0189779482617616	0.0119050703575725	0.0147616670372469	0.0118104471716652
0.380767957472985	0.545572003856382	0.658510355301987	0.671079259100489	0.577521437729187	0.418997661012709	0.276240619161992	0.480092856151848	0.699597879689016	0.85970958930453	0.892642938501788	0.783341303153496	0.133786964587702	0.287438714475898	0.508757658317523	0.755114209791299	0.945271928742505	1	0.0387196188646687	0.113547903304319	0.250732993781879	0.453489033857659	0.686528356919534	0.87597968165592	0	0.0241514624904223	0.0792845792747413	0.182689523374853	0.339441180332869	0.525276567419033	0.628258375186087	0.6916114731222	0.71138386952767	0.683767240572629	0.614061481952567	0.515015722080214	0.489590244440381	0.587333392117868	0.657946828733253	0.688598798693916	0.673420831024848	0.615340417003622	0.320300765981019	0.419732625709282	0.512728432873563	0.584627049934854	0.622638171172556	0.619548827209067	0.174126800890278	0.250977525024108
0.0653729286911659	0.179781879411349	0.31649595950591	0.356749547171837	0.257479748200433	0.118978826658623	0.112342286723516	0.363649777038812	0.75360935763895	1	0.849680290170114	0.462282236551307	0.0507339836279184	0.193399216470895	0.471853418118879	0.737102653447	0.737302728574791	0.472237766991936	0.00599028638057904	0.0270152149191402	0.0776628846995379	0.142852854048104	0.168223055474006	0.126834494924452	0.000145491918159537	0.000952322436641638	0.00332202676615723	0.00724176790659921	0.0100553916551338	0.00892094392052627	0.0161821954319557	0.0472315976665404	0.0958844247377283	0.135518112004319	0.133372081271321	0.0914003631419747	0.0311936586616095	0.107233222060895	0.256535114094848	0.427336021895171	0.495731618723944	0.400484998897395	0.014414627866336	0.0584814971174599	0.164946078676414	0.323886194553576	0.442874119268591	0.42172375376921	0.00156571888107186	0.00763289678027138
0.140442009900173	0.198808586582135	0.201293638803838	0.145774632543619	0.0755065599623166	0.027971127694068	0.266583501624734	0.499503568057138	0.669426108095984	0.641692622494672	0.439958393317952	0.215751540550663	0.179141518972152	0.444297099967546	0.788146108367676	1	0.907515610635265	0.589072500670047	0.0426147177141394	0.13990603733623	0.328507548652045	0.551707657619866	0.662723172249491	0.569397691295007	0.0035841427976908	0.015592374449988	0.0484713300837538	0.107755945071659	0.171332625276784	0.19484711618531	0.000174913762759439	0.00111022731095085	0.00284738976417388	0.00301166806165234	0.00131429047437996	0.000233223237644512	0.000631832683076654	0.00666374936951865	0.0288575942767668	0.0516616139312277	0.0382500238001115	0.0117105568665634	0.000538454036850229	0.00962930864920016	0.0705717799374499	0.213836472627863	0.267991656795298	0.13891834437865	0.000106637459293933	0.00335865262065213
0.0381816457062464	0.0948321987765656	0.129888868624232	0.0981087957353968	0.0408657588824396	0.00938619485802544	0.140171522433814	0.48931114099052	0.941957122100003	1	0.585452684850555	0.189018860476222	0.0400038926987015	0.1962766209089	0.531064462971145	0.792405779343395	0.652034960571346	0.295880627500586	0.000886105225952099	0.00611942580119206	0.0232754691657294	0.0488140145416895	0.0564548105023111	0.0360057860689829	0	1.33086834348566e-05	7.77860703402069e-05	0.000232260889417305	0.000378496720127275	0.000339131591854196	0.145574519333794	0.14796613052898	0.138729239168665	0.119978202564987	0.0957117266611865	0.0704297214940705	0.117181426655782	0.109974093711861	0.0952029804922428	0.0760219461001075	0.0559957626612518	0.0380450342540731	0.0546448358924485	0.0473515651444453	0.0378483549937559	0.0279052587155091	0.0189779482617616	0.0119050703575725	0.0147616670372469	0.0118104471716652
2.01282583920389e-06	0.000520902581026372	0.0220137002377794	0.185069352456848	0.309762027920552	0.103223770527625	9.06777490079229e-06	0.00192775943057872	0.0778108475381038	0.625160219206026	1	0.318469372302788	1.07896929630305e-05	0.00217586079292133	0.0839310113310043	0.644449319884542	0.985173495307426	0.299844200214544	3.60383463347022e-06	0.000749152189572722	0.02762747668263	0.202734132669782	0.296187220826571	0.0861516111015872	0	7.83458377067875e-05	0.0027748743266351	0.0194624710424438	0.027174104320693	0.00755354335505745	0.0913144751948934	0.110493260822997	0.120497416449872	0.118431031367045	0.104905705579635	0.0837487735836314	0.117967389086055	0.141627107504576	0.153241585753425	0.14943514799937	0.131333263656519	0.104026146624649	0.106900252188558	0.127336090817386	0.136700503528253	0.13226184246085	0.115330681802751	0.090636037972054	0.0679500366251672	0.0803065510977186
0.24504143557669	0.326773702455021	0.348187018899126	0.296464810283818	0.20166299846397	0.10949202700968	0.549514488035942	0.787496897213027	0.901969293203988	0.825734535647045	0.604191473686611	0.353258624443715	0.527193670523115	0.812183988285828	1	0.984137037240344	0.774137290699733	0.486662557844727	0.216337625414965	0.358512374275128	0.47462599437318	0.502141099511944	0.424570365237541	0.286845786901888	0.0376000255400994	0.0673742578701395	0.0960938960660524	0.109358241494435	0.0993610352640698	0.0720453586195398	0	0.00160106648430853	0.00578405534708581	0.0140422823866153	0.0259573043147106	0.0374913125947731	0.0148838806390365	0.0450303566315071	0.105739253957087	0.195375211052946	0.285012349926823	0.328570784593436	0.0867543817700948	0.206251514555297	0.386747598489623	0.573003064057882	0.671123540936203	0.62146849385003	0.10717260410343	0.204462179860383
0.0221412374727996	0.0738563630309829	0.161002672982692	0.229374236167001	0.213561929219436	0.129948265771769	0.0734250098776025	0.237843523992548	0.503505671952786	0.696602853691082	0.629845960452962	0.37217874789029	0.115093552014771	0.362048541464789	0.744302305446471	1	0.878049373937863	0.503855600892973	0.0852766246325423	0.260505201163307	0.520078601730909	0.678561937540919	0.578599723316187	0.322429674735515	0.0298659892328198	0.088601003029117	0.171775975615679	0.217647190902234	0.180223474030367	0.0975296559828173	0.000416911248390009	0.00636595770351186	0.037930877128115	0.0883481698381155	0.0804481469318072	0.0286382410368948	0.000276523858503777	0.00644671080624339	0.0585851606108483	0.208117551513147	0.289031795765063	0.156928176224709	8.58571447125049e-05	0.00307399206823336	0.0426120723580486	0.230873381077347	0.489022249907816	0.404950895511177	1.18875104191617e-05	0.000689694552282915
0.197066644989973	0.312674678811576	0.428824027730204	0.508717455725398	0.522150481808892	0.463714284570177	0.212320596690422	0.387080403585663	0.609836209799546	0.831059008371237	0.979961876907202	1	0.0944066249160104	0.198622958664991	0.360086266038616	0.564085307942911	0.764310919113412	0.896072169080134	0.0164857421418622	0.0414776454940237	0.0875961238674675	0.158503824522262	0.247297792402628	0.333413061369259	0	0.00243586775401477	0.00772996779081856	0.017430948376386	0.0322322330180262	0.0506015552019752	0.246753608795548	0.427417701449338	0.597318668488368	0.674010793479389	0.614212720797327	0.451958850544695	0.181360444166531	0.349994726531983	0.544495113545484	0.68380282050009	0.693502004243357	0.568006472349671	0.107051241805186	0.230607245870614	0.399630203763691	0.558681173102251	0.630604448043581	0.574813998381509	0.0504558877073124	0.122023732637733
0.00325247620885075	0.0132778508550788	0.0402331350474501	0.0904862093730578	0.151050910270956	0.187157282065141	0.0765752930677151	0.199904797058492	0.387346998904123	0.557082616082807	0.594677420057488	0.471178778728277	0.222010702940381	0.370620425960339	0.45922679580175	0.422345161082853	0.28830372629173	0.146074840190237	0.0792628823913584	0.0846147724808747	0.0670447772116419	0.0394299425435047	0.0172119377935994	0.00557668125978693	0.00348478923141606	0.00237888658000991	0.00120535059878425	0.0004533101787212	0.000126537714242304	2.62172376458184e-05	0.0201495222457478	1.24716912583726e-05	1.41386985632957e-10	2.93573605095358e-17	1.11647258371696e-25	0	1	0.249703924695243	0.00114202135006444	9.56635656439175e-08	1.4677172266996e-13	4.12440880530728e-21	0.00271748292719375	0.273751787183511	0.505092114491653	0.0170689851242994	1.05649707207774e-05	1.1977119482557e-10	4.04357242392919e-10	1.64331241182095e-05
0.203517299112159	0.38267610027273	0.556851971255046	0.629900638238036	0.554426847525122	0.379335876656218	0.266298111487637	0.533433372073948	0.82805631338307	1	0.940432524334735	0.688523135295974	0.155395101443563	0.334993972181258	0.556675965437247	0.718452418404975	0.721592657893271	0.564022691149607	0.0379531996728652	0.0924813453462484	0.167093112585999	0.231726716104761	0.248846828357653	0.20721106586554	0	0.00748503009304112	0.0187602924938696	0.0300150491129968	0.0351247704373862	0.0307875283839277	0.0606787773272475	0.110299027722367	0.17077597280382	0.22785117773257	0.263089200682278	0.263285007416522	0.126126574633917	0.213081320862723	0.310156498809936	0.390844136558983	0.427170020151705	0.40513801875774	0.116068538154089	0.185955099697467	0.256706200668146	0.306732592907763	0.317755788027676	0.285466358681114	0.0466610600172901	0.0723518693883384
0	0.0129388887884285	0.0715288032013267	0.153486260947585	0.134385583029491	0.0477922706333378	0.00264086502348702	0.0480413384854169	0.263508452034938	0.585530330578841	0.534497896361649	0.200281936783314	0.00455780153939268	0.0761909926275743	0.432388963332312	1	0.951034418749078	0.371839587397794	0.00273465433314959	0.053557823980107	0.318265089807123	0.767210874593923	0.760108442532269	0.309489539542753	5.65782657950147e-05	0.0162711539431814	0.104704302276277	0.26407508814844	0.272581824231366	0.115218158783361	0.0686049504518837	0.106746240005082	0.12467942231658	0.109483243743512	0.0721882616963961	0.035509622747223	0.165609256525274	0.305364213980422	0.423597995971272	0.442580301782178	0.348322173298328	0.206350945070698	0.149173448906941	0.327153716422488	0.53942055667094	0.669871406667811	0.626796977497928	0.441859941759741	0.049950735972659	0.131426972169788
0.173160912371595	0.307245508000021	0.452800203372699	0.557821766776981	0.575657249900726	0.497764512560831	0.239038089715345	0.448025761704008	0.699135757818543	0.913136988275942	1	0.918645175449717	0.171953362246261	0.344427581349116	0.571763415813733	0.79318679377017	0.922099574322069	0.89907063391836	0.062003077436845	0.13749025444826	0.245939315411639	0.364301286703605	0.45051931829839	0.466383219091566	0.00650109279933047	0.0240435956502581	0.0513826059054664	0.0843917038818863	0.112730775084277	0.124515814360248	0.383159184537086	0.44223523937992	0.486676789436812	0.510800818886718	0.511370500847909	0.488308166471198	0.460625542199867	0.565164223997114	0.661157261119329	0.737718062891202	0.785266729793571	0.797493990214375	0.252633758324603	0.330738910163876	0.412232815981282	0.48963258726885	0.554501493522291	0.598926000375258	0.0592569726950429	0.0849052237597599
0	0.00385206084477021	0.0179270795548971	0.0496852186881271	0.0899405270416627	0.10785508896536	0.0261903501410112	0.105110748753781	0.276249869484676	0.481967404184644	0.559503853530711	0.432318559318079	0.20696237978331	0.526002012112751	0.888913329408149	1	0.748982843675235	0.373331958822421	0.346107809575849	0.567030668442774	0.618247803008363	0.448696185588108	0.21659174554239	0.069245124401057	0.124721468535276	0.131825390224598	0.0925436001028027	0.042971460637668	0.0128926259330423	0.00208043418336136	0.0262902913489166	0.0691779488861194	0.145369978614934	0.245979714065997	0.335913308809932	0.370473508919478	0.0471809322856262	0.119974491310735	0.244956213572087	0.403357089091904	0.536333225377138	0.576086968261565	0.0563313201760858	0.13928570481459	0.276856526202073	0.443964732071546	0.574953141523963	0.601507500629269	0.0449232455092353	0.108390625273608
0.00691263230521584	0.0345578433725716	0.0470834090097395	0.0174826498828568	0.00176915022997803	4.87910606052324e-05	0.00600354831824661	0.121205012580853	0.666885453155286	1	0.408664439244492	0.045514710976906	3.0178992547323e-05	0.00246051889155951	0.0546722267201976	0.331073876225032	0.546388005880773	0.245751113086094	8.78079097809952e-10	2.89111256062234e-07	2.59426570477238e-05	0.00063442750186129	0.00422831798174571	0.00768017952267374	1.47874985238095e-16	1.96623521973323e-13	7.12515506498322e-11	7.03673607268799e-09	1.89394034981352e-07	1.38924685932849e-06	0.000135098702328064	0.0175886643132617	0.172940085677433	0.12842205227853	0.00720219156879878	3.05049879942478e-05	1.0504301207377e-09	6.58911609128975e-06	0.00312153550293031	0.111683888123968	0.301782392848598	0.0615854894445893	6.3948354442933e-18	1.93271437215518e-12	4.41150835045032e-08	7.6047976326593e-05	0.00990077849943376	0.0973491478073214	3.04816027075912e-29	4.43868587308522e-22
9.01004019870656e-05	0.00308602989275378	0.0389710446662563	0.181792573262351	0.31327334789098	0.199427520990891	0.000145839002701657	0.00591609539677108	0.0885490022720898	0.489592589077169	1	0.754535572370463	6.09661807882204e-05	0.00293646423239278	0.0520960029309558	0.341408311404912	0.826527418061446	0.739188079616697	6.44483099594398e-06	0.000377243956534867	0.00793593394652142	0.0616443458106898	0.176886665334997	0.187504104025423	0	1.2374174347118e-05	0.000312847755555643	0.00288182526265929	0.0098018126973474	0.0123152064297401	0.000434313030276143	0.00430786458657137	0.0230791875078154	0.0668062968556641	0.104487372730209	0.0883000652746313	0.000782268417405289	0.00722904152637216	0.0360889134149466	0.0973443483307795	0.141872398901908	0.111721318204826	0.000855954035481596	0.00737068109700399	0.034287933473468	0.0861825207597592	0.117043495940225	0.0858867685857416	0.000568989380907773	0.00456607630666705
0.000114496314266076	0.00324411693638974	0.0396644492127024	0.209499268693277	0.478029343913013	0.471214313435334	0.00113646365081829	0.0212363496508681	0.171414814736397	0.597732173317558	0.900444044299036	0.586001588167539	0.00660782288951856	0.0815115102064561	0.434373891695743	1	0.994553712727437	0.427315298498458	0.0225264647862898	0.18345337726284	0.645428738188105	0.980985794083291	0.644123448527546	0.182712109403605	0.0450289639228268	0.242103765003855	0.562344196060814	0.56428016548368	0.244612839142671	0.0458094222797505	0.000126307380695904	0.00447561494770356	0.0421704589006605	0.105763857908748	0.0706073082241582	0.0125470869810539	6.23390033988632e-05	0.00363466101107233	0.056287987424002	0.232026367171149	0.254590814441611	0.0743587503702154	1.57334120155335e-05	0.00151758932463899	0.0386297146979676	0.261719662800991	0.471991886385123	0.226577631943272	1.93408848670953e-06	0.0003257026351454
0.165424200561446	0.311784113799346	0.454891065558222	0.528529276032995	0.492470220365905	0.366866838217561	0.279422808617042	0.52482460074128	0.777463086089401	0.92436670372703	0.886236708235355	0.684469499547459	0.278978501035342	0.538579953894414	0.819184144918506	1	0.984797290955247	0.782124678617632	0.164581616022703	0.337874929038212	0.534077544737229	0.672237633310493	0.680029564527458	0.553071216163299	0.0469014085242774	0.119908440859157	0.206314765436505	0.272116856965579	0.283514200537589	0.234108492937756	0.37877017763116	0.440820143241384	0.482491504832929	0.497218795948888	0.482593121473054	0.441006909464174	0.274177150664068	0.351400972126514	0.421893368093453	0.475980574873822	0.505425623076141	0.505478697002222	0.149021334777581	0.21451048676478	0.285442278850181	0.354495817410089	0.41287208992429	0.452076281842442	0.0530606348775146	0.0938179030461914
0.380767957472985	0.545572003856382	0.658510355301987	0.671079259100489	0.577521437729187	0.418997661012709	0.276240619161992	0.480092856151848	0.699597879689016	0.85970958930453	0.892642938501788	0.783341303153496	0.133786964587702	0.287438714475898	0.508757658317523	0.755114209791299	0.945271928742505	1	0.0387196188646687	0.113547903304319	0.250732993781879	0.453489033857659	0.686528356919534	0.87597968165592	0	0.0241514624904223	0.0792845792747413	0.182689523374853	0.339441180332869	0.525276567419033	0.628258375186087	0.6916114731222	0.71138386952767	0.683767240572629	0.614061481952567	0.515015722080214	0.489590244440381	0.587333392117868	0.657946828733253	0.688598798693916	0.673420831024848	0.615340417003622	0.320300765981019	0.419732625709282	0.512728432873563	0.584627049934854	0.622638171172556	0.619548827209067	0.174126800890278	0.250977525024108
0.391046323233278	0.518561814599879	0.568281164818689	0.514746837217478	0.385307747351715	0.238156878172871	0.413923202952637	0.672078416261152	0.901668457814601	1	0.916915858617586	0.695014551794452	0.168522817476	0.335982263917497	0.552356187232504	0.750152523325331	0.842096424434234	0.781489717467848	0.0253118475799547	0.0638203175455934	0.129823469743401	0.216695640035811	0.298244025015617	0.339000752064587	0	0.00325959620343471	0.0104202904020534	0.022885478079197	0.039593315033622	0.0556847540679286	0.0996820895874529	0.179654054174339	0.274708306156022	0.35722569274828	0.395379530407363	0.372554519909104	0.146005971499972	0.261311785026406	0.397319679750305	0.514046459331895	0.566229127924517	0.531102261026705	0.122838555852582	0.219025921267469	0.331611898642312	0.427118814321808	0.468317804131713	0.437204516714034	0.0590764837916807	0.105499973400367
0.000519305925861139	0.00186237018389538	0.00535486482362824	0.0123602723745433	0.0229101640055572	0.0341020985725225	0.0118990117392763	0.0371560688898314	0.0931727035243006	0.187632876772064	0.303455975072929	0.394139933003527	0.0596828832559183	0.162610021962247	0.355802171647402	0.625226345792434	0.88233662844199	1	0.0657113554893227	0.156224112480549	0.298277526928448	0.45736251102838	0.56320817409057	0.556988103184966	0.0158816042410866	0.0329480824363044	0.0548934329346623	0.0734470277951306	0.0789213259181723	0.068105365279513	2.34534910460466e-05	0.000959728027086696	0.0128701478376744	0.0601846506457807	0.0982768924876245	0.0560414130437866	1.93524359608802e-05	0.00105377086145695	0.0185451106456353	0.113819562060298	0.243937092442536	0.182572947677534	1.08978053831883e-05	0.000825174805032025	0.0190682767138424	0.153601686028054	0.43206895815603	0.424432943868785	3.71137237938174e-06	0.000460584083497188
9.01004019870656e-05	0.00308602989275378	0.0389710446662563	0.181792573262351	0.31327334789098	0.199427520990891	0.000145839002701657	0.00591609539677108	0.0885490022720898	0.489592589077169	1	0.754535572370463	6.09661807882204e-05	0.00293646423239278	0.0520960029309558	0.341408311404912	0.826527418061446	0.739188079616697	6.44483099594398e-06	0.000377243956534867	0.00793593394652142	0.0616443458106898	0.176886665334997	0.187504104025423	0	1.2374174347118e-05	0.000312847755555643	0.00288182526265929	0.0098018126973474	0.0123152064297401	0.000434313030276143	0.00430786458657137	0.0230791875078154	0.0668062968556641	0.104487372730209	0.0883000652746313	0.000782268417405289	0.00722904152637216	0.0360889134149466	0.0973443483307795	0.141872398901908	0.111721318204826	0.000855954035481596	0.00737068109700399	0.034287933473468	0.0861825207597592	0.117043495940225	0.0858867685857416	0.000568989380907773	0.00456607630666705
0.384741837879058	0.689786193797521	0.915084717261683	0.899719574782476	0.655570020396994	0.353320305111203	0.242492794654877	0.526313462692022	0.842946345365464	1	0.879400425866664	0.572944086049217	0.101533847898869	0.269635941802339	0.522817228209426	0.748886841825282	0.794643370079414	0.624819690819136	0.0265504105870942	0.09134685230543	0.217218895986375	0.377104282991554	0.483364874143201	0.458621768050118	0.00203447880042827	0.0184840912217441	0.0587532229378179	0.126255180054157	0.196781310243926	0.225758738939411	0.190709185492347	0.353255435665067	0.428911659358656	0.342429192171574	0.179089794998453	0.0599421078409742	0.120183849270465	0.301840692130455	0.493536309197917	0.530504531353623	0.375197907076285	0.173674279231383	0.0517645896864807	0.180247493295919	0.398347561174294	0.576287659684681	0.548676245787463	0.34360773237854	0.0136685044236567	0.0741354233903172
0.0661281200096572	0.153083544712549	0.283052165402797	0.426850293888021	0.528276941124561	0.537600979218469	0.0958036168955412	0.230994049326097	0.448580058823443	0.71265617017311	0.930510026299627	1	0.0696583883184978	0.180008081842265	0.370717029788996	0.622796848001741	0.85912215771861	0.975151301888619	0.0235675254242927	0.0708807776222289	0.158481528406017	0.283916854248363	0.415160320016396	0.498301498446035	0	0.0106599810156987	0.0317655497172528	0.0643697046577631	0.101983204293558	0.130539712263475	0.0424935554285472	0.0799083332047239	0.130677879686058	0.189353370044679	0.244879707840457	0.283507152828047	0.132227327588369	0.22305266970848	0.335017767749072	0.450207474510609	0.54241632316864	0.586419139569577	0.16506330025137	0.259338371549453	0.363801165331051	0.457116654181129	0.515169596951031	0.521034805747593	0.0859813583878476	0.127588163086683
0.0527295295389193	0.116180880720593	0.199398697750684	0.279375563929715	0.324034371479503	0.31237484088351	0.15093102335277	0.308838398372146	0.515988671216433	0.715139899254484	0.826434266279357	0.797541252636529	0.184742314788658	0.375227653488221	0.625177157691456	0.865557587597594	1	0.965294942714319	0.102473539187489	0.213856381419053	0.360046032361219	0.500687289309751	0.579409351585565	0.559203333095422	0.0195215402537497	0.0510913989730005	0.0925370110922142	0.132423323240286	0.15476695077666	0.149064563702801	0	0.0186763583160733	0.0478649691869222	0.079737101433647	0.0992194953780048	0.0948934109658989	0.0401874662255151	0.106460318015899	0.199918293572786	0.288513146461531	0.326356537379099	0.290597219738038	0.0848279593212767	0.19116689762469	0.325440616403146	0.432871779152235	0.45391920075549	0.375675427300867	0.0687466811118599	0.145773723716783
0	0.0129388887884285	0.0715288032013267	0.153486260947585	0.134385583029491	0.0477922706333378	0.00264086502348702	0.0480413384854169	0.263508452034938	0.585530330578841	0.534497896361649	0.200281936783314	0.00455780153939268	0.0761909926275743	0.432388963332312	1	0.951034418749078	0.371839587397794	0.00273465433314959	0.053557823980107	0.318265089807123	0.767210874593923	0.760108442532269	0.309489539542753	5.65782657950147e-05	0.0162711539431814	0.104704302276277	0.26407508814844	0.272581824231366	0.115218158783361	0.0686049504518837	0.106746240005082	0.12467942231658	0.109483243743512	0.0721882616963961	0.035509622747223	0.165609256525274	0.305364213980422	0.423597995971272	0.442580301782178	0.348322173298328	0.206350945070698	0.149173448906941	0.327153716422488	0.53942055667094	0.669871406667811	0.626796977497928	0.441859941759741	0.049950735972659	0.131426972169788
0.144195445182317	0.184808000363601	0.219804116107079	0.243834159706353	0.25288917481563	0.245393910081399	0.392963062265916	0.51072631943159	0.621392947039597	0.709262325978858	0.760298060207821	0.765785766834322	0.388801894825391	0.52386763009538	0.660287140678277	0.780509943319586	0.86644957089675	0.903896890042111	0.139162289802195	0.200705687215878	0.26690045438487	0.330254577383771	0.381966961226903	0.413881423900142	0	0.0111748531426432	0.023894800312104	0.0369457645692161	0.0486942656869962	0.0574027922666124	0.169707065803113	0.17299705599154	0.168381084602262	0.156399710253093	0.138416053916103	0.11636071038682	0.570379960205263	0.617921189678157	0.641959658752342	0.639698645331058	0.611404091305553	0.560353150121479	0.729009210947544	0.839631896170998	0.927506427733261	0.983084652380128	1	0.976267175225117	0.371515640010531	0.458035215795971
0.395299283398944	0.638503781837873	0.825301708258349	0.853667947925869	0.706632681859802	0.468076720917831	0.229405025675932	0.463081428920713	0.74797003813106	0.966779514198661	1	0.82775765845509	0.0677357545333739	0.170989851401937	0.345191407855381	0.557568035902471	0.720680953436629	0.745440251157742	0.010098242240424	0.0320739577018412	0.0810605333252701	0.163705680497065	0.264460658334625	0.341842442662938	0.000665179503982531	0.00296641084740454	0.00960147280047726	0.0243917061203085	0.0493440207805771	0.0797636878908948	0.326747270763924	0.428633012664687	0.499501380123775	0.517097042147782	0.475546537048398	0.388504686704767	0.220704931045101	0.345808615916311	0.481299059374988	0.595073484390781	0.653598877147411	0.637734772554805	0.0516046751573918	0.0966484821768237	0.160711663296173	0.237349890728515	0.31136998917275	0.362855932458698	0.00408207874054555	0.00926666400179202
0.203444194214394	0.346414039843674	0.474902685361482	0.524834862758284	0.467704817121212	0.335976850738802	0.296509072106515	0.551788714979513	0.827189243759586	1	0.975194442785207	0.767119936645487	0.153265202744314	0.313045093280185	0.513977338915862	0.68003317250096	0.72558624627905	0.624419630227269	0.0269552323445132	0.0621903052200034	0.112949765333076	0.164179959214471	0.191910598457322	0.180622925933979	0	0.00274711688668394	0.00723006881245793	0.0125546082237683	0.0165576909234324	0.0171154212179134	0.15838224575388	0.239728282241019	0.321590293305977	0.382719099813143	0.404223919165295	0.378942092548215	0.249343568743159	0.38544416777765	0.528439203258011	0.642964537332483	0.694474274871736	0.665946795429474	0.177586624829104	0.28110054982987	0.394372431316679	0.490884395846001	0.542325234223806	0.531876916144539	0.0565299989261696	0.092328524691848
0	7.41545620284537e-05	0.00676494441170923	0.113903038794923	0.35465543999105	0.204214405299444	9.39602443381239e-06	0.00215950829709403	0.0903470179652774	0.698960660513908	1	0.264579393366299	0.000118494855085381	0.0123322884461652	0.237057852490318	0.842692517054449	0.553978168087397	0.0673479386504947	0.000289542875516641	0.0138359014305367	0.122206303507758	0.199611116086513	0.0602953514949038	0.00336801706867699	0.000138820507300897	0.00304967359253825	0.0123773541604867	0.0092895201028862	0.0012892159672533	3.29440140701358e-05	0.000442706160928961	0.00475750673266753	0.0240110510905672	0.0569278247646063	0.0634056082537357	0.0331757556565266	0.00137079121033449	0.0143919865143152	0.0709776592346738	0.164441194413316	0.178974108036822	0.0915083100524498	0.00116312604868933	0.0119332955871486	0.0575093733573674	0.130197990868082	0.138471517010813	0.069184250465445	0.000270404107706687	0.00271200696039814
0.0819701401018077	0.220915499386925	0.397734114726782	0.478360868917871	0.384339123733781	0.206285970135569	0.0404422708600664	0.15631141173688	0.403591474938717	0.696128523828858	0.80210832014977	0.617408721200083	0.0107979064839157	0.0598520949466838	0.221623238701146	0.548210544638486	0.905890320181227	1	0.00156015505486337	0.0124020134840542	0.0658586436931232	0.233630486048482	0.55365903206364	0.876498974741721	0.000121988849496842	0.0013906864219744	0.0105909383521882	0.0538810204782668	0.183118967708079	0.415744963869326	2.82462456730096e-14	1.10803351441461e-08	7.96099119864556e-05	0.0104761926598279	0.0252500298042911	0.00111465995535613	9.15959202570762e-16	1.29239567496745e-09	3.33992609090146e-05	0.0158088508661754	0.137052144118569	0.0217617317028626	1.27073879573465e-17	6.44925016160239e-11	5.99484138750846e-06	0.0102062982762893	0.318259152042078	0.18176724801155	7.52343776265709e-20	1.376873617059e-12
0	8.99174480728552e-20	3.24548605352284e-13	2.14554482730133e-08	2.5978705793992e-05	0.000576128691387843	6.54245569667384e-20	9.06205662842147e-13	2.29897804240673e-07	0.00106823043725682	0.0909111489392699	0.141707037202416	2.94872674997055e-14	2.87073290450403e-08	0.00051188584248198	0.167176613102926	1	0.109558619399677	4.17745215433967e-11	2.85852517558696e-06	0.00358256956226199	0.0822373894130918	0.0345753091766629	0.000266247110089092	1.86025147737983e-10	8.94693896146511e-07	7.88132731161318e-05	0.000127158772560674	3.75764167090878e-06	2.03379171088734e-09	0.019188950991641	0.0157724564743205	0.0123664964999823	0.00924896759023003	0.00659840660055628	0.00449039067340843	0.0304002510481062	0.0260886702471305	0.0213562971132776	0.0166762809186799	0.0124214326214391	0.00882558314719226	0.0422287896793291	0.0378364234365302	0.0323378213420283	0.0263639618765657	0.0205026420701849	0.0152092648396326	0.0514334464280676	0.0481142520106569
0.0357537118961468	0.0915553193234852	0.171505419930155	0.246662081731669	0.275693542797833	0.240056125971581	0.267681261460384	0.495758478243583	0.7146449234971	0.805188212880883	0.70971200640989	0.488909637629943	0.604263355802822	0.879030353980609	1	0.890343171889117	0.619970246716416	0.336515292949732	0.462373061323869	0.531678649041236	0.477745481283308	0.335049480642402	0.18229826286473	0.0752269799236873	0.117455318536488	0.106111841971484	0.0736531373517095	0.0381571854309117	0.0129138565419274	0	0.00184985437406935	0.0140638726607381	0.0350110077173278	0.0627143213916554	0.0890422471860963	0.102766183724221	0.0408721421484942	0.0888144985796911	0.152236977655113	0.212533528575423	0.243994072206217	0.230953594297548	0.119121102722029	0.202693833959165	0.282177539020252	0.323688512916542	0.306559018447449	0.239533656104221	0.152061465307162	0.212369273339009
0.000365765211495798	0.00212863769162573	0.00714151325977267	0.0138123606698054	0.0154004971151095	0.00989898658549688	0.00188077038364276	0.0151070804790013	0.0699543089987633	0.186740090829781	0.287375557761984	0.254947792267482	0.00147284607064927	0.0163285477039571	0.104358281680915	0.384499205033912	0.816682293371842	1	0.000175657671319859	0.00268783619792538	0.0237097837737129	0.120570636127879	0.35346358480336	0.597361144008641	3.19052473827321e-06	6.73823453452359e-05	0.000820382677182625	0.0057580559734879	0.0232983111503304	0.0543453218997396	5.24901929816249e-07	6.03777432756827e-05	0.00158376528495687	0.00947410834605888	0.0129246742755107	0.00402100489641336	2.4653190988491e-07	5.62799975275745e-05	0.0029297395210035	0.0347806358544359	0.0941628857355294	0.0581374177959412	3.58968778311582e-08	1.62717113155908e-05	0.00168100723216696	0.0396040020751262	0.212785631691289	0.260722949302447	1.6003784701576e-09	1.45918059960009e-06
0.228111967062919	0.370109705641129	0.461862436632489	0.443296777935224	0.327247449787031	0.185805142972788	0.342545481328986	0.611041187384454	0.838344444800457	0.884655660437984	0.718002232078289	0.448205407510199	0.19248409442942	0.377499975498761	0.569427937991845	0.660633174572037	0.589497204312566	0.404578579190393	0.0404741638402838	0.0872709698823443	0.1447309735695	0.184609024908054	0.181110711681043	0.136658015510773	0.0031846913953969	0.00754968982342288	0.0137654567958876	0.0193042045208759	0.0208215452173719	0.0172732383815854	0.113552828380271	0.0036464554411119	2.14469696970481e-06	2.31037798570537e-11	4.55850261404148e-18	0	1	0.105352306813825	0.000203287264206946	7.18453004812132e-09	4.65059619653429e-15	5.51202521859946e-23	0.412661217701527	0.142629315983705	0.000902913228508534	1.04690025289337e-07	2.22324162980742e-13	8.64747414529159e-21	0.00797955958913667	0.00904826186416606
2.7535393212399e-05	0.00731886573124545	0.0823673773210493	0.0392487343210004	0.000791872088896237	6.76461953939163e-07	4.59881076026861e-07	0.00140714245113614	0.182301210415154	1	0.23225731896223	0.00228400882557787	2.31083411026767e-11	8.13956742493987e-07	0.00121392775530029	0.0766554995504349	0.204952280883465	0.0232017719751701	3.49350182599602e-18	1.41655538519792e-12	2.4320085916087e-08	1.76789151312088e-05	0.000544133015619037	0.000709109829287902	0	7.41710923952656e-21	1.46590674441707e-15	1.22669579980689e-11	4.346366796154e-09	6.52040889199784e-08	0.0420386361980107	0.0630260565136477	0.0833707371739171	0.0973036517795929	0.100199747779059	0.0910387126804268	0.0684106336628815	0.094560371072921	0.115323207588852	0.124092704482562	0.117814237540523	0.0986895787251176	0.0261865976603901	0.0333717259681395	0.0375232332230929	0.0372257818134499	0.0325843748537131	0.0251650008773159	0.0023578436628193	0.00277031170707323
0.259677492413618	0.556393595112239	0.814695779653904	0.815239134481866	0.557507601546641	0.260544658485043	0.210298833635418	0.517479792558401	0.870179751327935	1	0.785360302331462	0.421513124199688	0.0798366249123828	0.22564200615038	0.435763722554439	0.575104266754006	0.518700014547072	0.319710560542594	0.0141914074454124	0.0461123465509685	0.102296815752729	0.155056402282227	0.160606798067039	0.113681134412702	0.00115995357951672	0.00439606974553891	0.0112377654240409	0.0195798875170247	0.02329574089335	0.0189328249643958	0.243859007634232	0.586590006964946	0.853913430510366	0.752298186247268	0.401106323814032	0.12941558022233	0.0730483894507292	0.270224231074718	0.604853671647144	0.819337005408371	0.67169435462192	0.333250931347642	0.010680071195071	0.060855552705353	0.209492066120891	0.436347933279046	0.550021785365491	0.419584847643088	0.000740258805887498	0.00668011837019073
0.00111266270957036	0.010831271370994	0.0585760801615203	0.175989249838791	0.293749367159596	0.272390968944415	0.0020495496622727	0.0229021801395445	0.142173996559196	0.490330019056354	0.93946749545051	1	0.00084825015302706	0.0108803985446129	0.0775337207329307	0.306945600474033	0.675082990411217	0.824855516913327	7.88787520506676e-05	0.00116140413719468	0.00950017635911035	0.0431722746568318	0.108994142874229	0.152871439439781	1.64803515845533e-06	2.7854316642889e-05	0.000261543117426847	0.00136432877048498	0.00395384594104406	0.00636568896013844	0.000384020121143729	0.0103104267405569	0.0574429544201968	0.0664101352266014	0.0159319681241442	0.000793125587048873	5.79647527870064e-05	0.00494460376931339	0.0875258757372163	0.32149846384335	0.245052313963367	0.0387593229074376	1.12731486482613e-06	0.00030553286040031	0.0171833461049897	0.200537232155266	0.48564594119083	0.244051779531487	2.82395979680334e-09	2.43251637607577e-06
5.50283976942871e-10	5.78301716238779e-08	2.94670128944952e-06	7.28000643522486e-05	0.000872050090264269	0.00506483285383826	1.17373280097365e-05	0.000416445352184085	0.00716408640974992	0.0597554649021194	0.241662053657131	0.473863559251006	0.00208903049487955	0.0250238842024796	0.145337833421145	0.409276359698889	0.558815773487117	0.36994287783971	0.00310251208550076	0.0125471354971681	0.0246030932205021	0.0233910035262044	0.0107825632597412	0.00240995644253961	3.84481411794733e-05	5.24961698626797e-05	3.47531285285901e-05	1.11551191351107e-05	1.73607521631501e-06	1.31001684401539e-07	1.49085470088918e-14	8.02330379364465e-15	7.90848374893742e-17	1.42776025713767e-20	4.72105866658262e-26	0	1.66042756834449e-08	1.09901935029323e-08	1.33233309262094e-10	2.95830102149538e-14	1.20307855155343e-19	8.96122824127412e-27	0.00033510245591636	0.000272791290566198	4.06729303065997e-06	1.11071464211664e-09	5.5554801978469e-15	5.08935544201535e-22	0.12254859738582	0.122695524294619
0.0226405697216253	0.0826283201608294	0.211446406362342	0.384326839973824	0.497414254064777	0.458649586896855	0.0305862562610919	0.122400457924287	0.34467218689875	0.690042244927074	0.984043574326799	1	0.0184523530673567	0.0823162704570822	0.255946321684548	0.564921694936476	0.887885821581764	0.994355189461445	0.00466281801384805	0.0248639625897632	0.0863581412356543	0.210712499039981	0.365282950186919	0.450920141480975	0	0.0029073450352281	0.0127928817859684	0.0353803886051028	0.0681142365546939	0.092868912782215	0.139939937047368	0.216538473969462	0.303953792798882	0.387194450642406	0.447689631869229	0.469878031846272	0.116314495344855	0.179661799060476	0.251702186277599	0.319985846870615	0.369215115697014	0.386699328852426	0.0652872534065623	0.10079089348721	0.141025039330714	0.178983765949484	0.206128030742742	0.215445558543247	0.024527441073145	0.0380125548560753
0.0338659671168534	0.100115778098494	0.224735380038633	0.383124011208503	0.496046927196939	0.487781998318088	0.117468867084098	0.297923391606544	0.573834267028838	0.83943109398599	0.932619631862442	0.786947486959878	0.221485544043893	0.482001374122412	0.796643682855183	1	0.953361635636835	0.690298322490778	0.227048901765844	0.423993253184617	0.601330528214794	0.647720316959307	0.529886082356893	0.32922735992781	0.126545501112826	0.202783099647807	0.246789452929369	0.228106222722994	0.160125771598765	0.085366003807519	0.000822197667836322	0.0116593317419098	0.0749439664295241	0.221700409664444	0.302091445096781	0.189619265109386	0.000420200555022772	0.00765256783652204	0.0621594027648875	0.232225836546493	0.39961392039423	0.316772533741795	0.000164644144422407	0.00398776133832307	0.0409761257778128	0.193347556989539	0.420174300958145	0.420624821307037	4.37233901520452e-05	0.00164575977356353
0.165457388145943	0.195712089685004	0.199671421200172	0.175703709236902	0.133356047200274	0.0872993992495518	0.314376802565358	0.446426405220128	0.54678428420117	0.57762893677513	0.526318491295845	0.413632908780075	0.189615427439157	0.323251799606902	0.47530786027754	0.602803560282505	0.659391568856401	0.622125124018012	0.036304093348578	0.0743003478966554	0.131157405209242	0.199692399134481	0.262238839801671	0.297029278906784	0.00220644832378688	0.00542123922983389	0.0114886509019834	0.0209993515787431	0.0331062021948405	0.0450173110853566	0.000177766198070777	0.0072271434324098	0.0674826433850425	0.144730407788842	0.0712968646471829	0.00806721161163571	7.28284361339253e-05	0.00581089717865087	0.106473302182152	0.448105508256202	0.433174455980905	0.0961808004542276	1.13256399825439e-05	0.00177526090577495	0.0638313613662053	0.527163791960158	1	0.435709929325689	6.55785895994032e-07	0.00020606322000329
0.164111086142542	0.183643056384162	0.182404572749805	0.160783071844632	0.125280451973369	0.0853651771714882	0.590260277300583	0.695772877980269	0.73271706076694	0.689619357628827	0.579827265852897	0.434856982526366	0.718139217560757	0.896423721576625	1	0.997539823460754	0.889812886272966	0.709299412092477	0.302985994195729	0.40336442566222	0.47815188725527	0.505771127519943	0.477654676552295	0.402521435600257	0.0348132966072228	0.0541590978180383	0.0711617588382885	0.0812532783625649	0.081388960988686	0.0715263563860121	0.00019374220313698	0.0491537464941417	0.168604419266931	0.333408264169197	0.421762212472956	0.346481528175111	0.0169600651067313	0.104971430566006	0.285671930940637	0.483358691296729	0.530382093337998	0.378997133335173	0.0259885262844717	0.119817192000709	0.280070684111007	0.411912743341507	0.392816423786172	0.242247373172124	0.0167508048608218	0.0759278903215332
0.382280790943542	0.417463732510328	0.437094152468738	0.438803785789216	0.422382990115876	0.389823007366394	0.681605045397318	0.792390934923574	0.883317763731351	0.944256799596277	0.967993005979129	0.951629349190209	0.436791656940482	0.540992627299653	0.642360782728966	0.731308675517334	0.798351528191819	0.835758274034706	0.0990670988361202	0.131446087248858	0.166836360772857	0.202755818041582	0.236069262265365	0.263411064121854	0.00543764523000101	0.0088889567292118	0.0130371610151688	0.0177247821103553	0.0226692732036851	0.0274793430133877	0.000236316486403297	0.0200566928189298	0.0929891757484371	0.237666446805912	0.361588306532936	0.330881706563711	0.0123377124353751	0.0903008301686057	0.337781998837159	0.748925050370769	1	0.805912746681403	0.0222488187351969	0.131811030478956	0.430462357684073	0.839223758476835	0.986358324570896	0.699672566693047	0.0117876802320839	0.066753422424226
0.156552692007071	0.284403534922473	0.399900587777143	0.435315161866674	0.366864876707653	0.239345078489126	0.253912252076714	0.517972653793611	0.817940380691259	1	0.946586084923457	0.693741406837884	0.0983904515220275	0.225594962640282	0.400200250365956	0.549567363108567	0.584279283080886	0.480932824770914	0.00895198760471666	0.0233457223824638	0.0466971073297888	0.072121242197833	0.0861543422903352	0.0796369753952766	0	0.000384338012901372	0.0011113513302776	0.0020737321819975	0.00285033925939967	0.00296747120069808	0.050220121821257	0.136484070799907	0.25693265508572	0.335484906190851	0.303919036175405	0.191001803205672	0.0740265269280346	0.227983754642402	0.486587186681533	0.720459469437634	0.740187639918144	0.527669293148369	0.0424844948374517	0.148607215054728	0.359795931417738	0.604174301850468	0.703928784114199	0.569093727330501	0.00938637425593286	0.0377068320525549
1.38981636329308e-05	0.000603349503215888	0.00474731987297357	0.0216554612287017	0.0597396392789739	0.100091198671677	0.000671792643380559	0.00747469825598132	0.0482752652276165	0.188820033481759	0.448726471213919	0.648174197362813	0.0022592980548097	0.0209223822890548	0.116196283476287	0.39177556903525	0.802822337440326	1	0.00173312097665917	0.0138976409242382	0.0666032333833054	0.19367857744543	0.342260766424276	0.367633250067631	0.00028708221132468	0.00216967139606806	0.00906700323325013	0.0227860054832377	0.0347404780369907	0.032175825848585	0.000285764552196039	0.00425929882440543	0.025864675984315	0.0709404625850363	0.0883855886314566	0.0500427863689916	0.000663196509500125	0.0112723282181002	0.0828604313041992	0.276190615176358	0.418421313426207	0.288166603989244	0.000597629933661393	0.0124304124566333	0.1110902916347	0.450249607126164	0.8294647517392	0.694680659256384	0.000203108056508372	0.00571917754074424
1.07580098567348e-14	1.27789710266921e-09	4.59714325064566e-06	0.00050085433645633	0.00165259368791274	0.000165139889981734	2.5114232067219e-13	5.03216572656043e-08	0.000305366286275774	0.0561201068618711	0.312354049839116	0.0526510507780094	9.93062449364038e-14	3.35649336281247e-08	0.000343578473020876	0.106511707662434	1	0.284337343991229	6.65053037255109e-16	3.79217575423978e-10	6.54790862464541e-06	0.0034241124062302	0.0542281346930492	0.0260095338636351	0	7.25708947200007e-14	2.11373764710844e-09	1.86453476784898e-06	4.98105273234439e-05	4.02998141050306e-05	0.0831780471687353	0.0804579970026156	0.0727994406117349	0.0616148217862971	0.0487798746514533	0.0361238884199517	0.0700622569320169	0.0730985953960413	0.071339862769876	0.0651259146993088	0.0556126680851552	0.044421370722733	0.0418841142502731	0.0471344730698449	0.0496165206251496	0.0488553674952492	0.0449983502518722	0.0387685205342031	0.0177706927010149	0.0215703945859062
0.391046323233278	0.518561814599879	0.568281164818689	0.514746837217478	0.385307747351715	0.238156878172871	0.413923202952637	0.672078416261152	0.901668457814601	1	0.916915858617586	0.695014551794452	0.168522817476	0.335982263917497	0.552356187232504	0.750152523325331	0.842096424434234	0.781489717467848	0.0253118475799547	0.0638203175455934	0.129823469743401	0.216695640035811	0.298244025015617	0.339000752064587	0	0.00325959620343471	0.0104202904020534	0.022885478079197	0.039593315033622	0.0556847540679286	0.0996820895874529	0.179654054174339	0.274708306156022	0.35722569274828	0.395379530407363	0.372554519909104	0.146005971499972	0.261311785026406	0.397319679750305	0.514046459331895	0.566229127924517	0.531102261026705	0.122838555852582	0.219025921267469	0.331611898642312	0.427118814321808	0.468317804131713	0.437204516714034	0.0590764837916807	0.105499973400367
0.00691263230521584	0.0345578433725716	0.0470834090097395	0.0174826498828568	0.00176915022997803	4.87910606052324e-05	0.00600354831824661	0.121205012580853	0.666885453155286	1	0.408664439244492	0.045514710976906	3.0178992547323e-05	0.00246051889155951	0.0546722267201976	0.331073876225032	0.546388005880773	0.245751113086094	8.78079097809952e-10	2.89111256062234e-07	2.59426570477238e-05	0.00063442750186129	0.00422831798174571	0.00768017952267374	1.47874985238095e-16	1.96623521973323e-13	7.12515506498322e-11	7.03673607268799e-09	1.89394034981352e-07	1.38924685932849e-06	0.000135098702328064	0.0175886643132617	0.172940085677433	0.12842205227853	0.00720219156879878	3.05049879942478e-05	1.0504301207377e-09	6.58911609128975e-06	0.00312153550293031	0.111683888123968	0.301782392848598	0.0615854894445893	6.3948354442933e-18	1.93271437215518e-12	4.41150835045032e-08	7.6047976326593e-05	0.00990077849943376	0.0973491478073214	3.04816027075912e-29	4.43868587308522e-22
0.0512888098031077	0.121952097523367	0.207005412087347	0.26369062274036	0.254983633061657	0.186923334200995	0.225042430026693	0.441385856511334	0.6552762161292	0.743139050863349	0.645002723316873	0.427541744160481	0.425520958352317	0.740510434202603	0.983290935523252	1	0.77903900065905	0.463456869298818	0.38318970136255	0.598647544169448	0.713604288633312	0.650880345359998	0.453633676729149	0.239652568609993	0.162806178963402	0.230494818620884	0.246855075211156	0.200580968248962	0.122408703656907	0.0536236259379714	0.089911234742874	0.130566353886376	0.15690013040782	0.157357911243653	0.131727553876573	0.0912948396547731	0.1619671989878	0.277187206328129	0.394947808123361	0.472473702299119	0.475844412273082	0.403498016818419	0.132186428565428	0.272372615891658	0.463105136278917	0.659644552083215	0.791093588468779	0.800105342195038	0.0462301691202531	0.123587095714545
0.0158105923219179	0.106695890404414	0.2287678205378	0.30102821503598	0.259306728730038	0.141812934762517	0.103656031373909	0.33403972093608	0.635067716656041	0.802451409504452	0.68662412447923	0.393278840948108	0.14642777661748	0.437688031985397	0.807722749975065	1	0.84172955863447	0.476743433765144	0.0813027503809952	0.264946886934758	0.491672405006948	0.601089989702133	0.494359304912667	0.268032091134519	0	0.0577475956241493	0.126987495064547	0.157791082935788	0.122201113726775	0.0522511128090502	0.0130638666160984	0.0266674373287643	0.0405893269612525	0.0536894390993802	0.0647203359499144	0.0725188785763164	0.0834497836827844	0.107509505413128	0.129431540263896	0.147047924639674	0.158454243765229	0.162347610332501	0.190143158441187	0.221029110397378	0.244514190110478	0.258004758564651	0.259941933080436	0.250097919283662	0.301996822605186	0.327984942971197
0.0111600075338232	0.112476988492904	0.265979087504409	0.455104513320901	0.634737249180088	0.745606901195395	0.0858757075258394	0.244842715451212	0.466222478079702	0.712690565358073	0.914687653234539	1	0.117741702804656	0.283013652072803	0.493383131169387	0.702168111836731	0.842781704041689	0.862021965205355	0.0756657808409314	0.189305702118624	0.320471198667381	0.434008451593873	0.490316508574371	0.467288724935649	0	0.0515430995160486	0.104861378940322	0.143581253251178	0.153301342252301	0.130130780614253	0.361577278203188	0.338286637294738	0.275449283408637	0.190746717270836	0.104494887721961	0.0319563384913567	0.332712875486129	0.343549181901431	0.310000939195759	0.24208708354381	0.158319339955325	0.0775893071475987	0.256833711305069	0.294600893130834	0.293713143818433	0.254440876016251	0.188324009221748	0.112707665029377	0.15972738293736	0.209171683826339
0	4.2397352480168e-06	4.21581357081772e-05	0.00024580649262428	0.000883976590904985	0.00196922910106767	0.000193801980928369	0.0020833854536738	0.0138654288496522	0.0571953934029042	0.146249127883053	0.231811349947114	0.00458704715501322	0.0350449286270292	0.165960818607932	0.487184848343762	0.886526697640644	1	0.00397329210991498	0.0216028790512335	0.0728048680546508	0.152095415573156	0.196961493063934	0.158108934626819	0.000125851905644243	0.000487787619153522	0.00117030380879863	0.00174003120971993	0.00160355084859853	0.00091593336325956	1.79248571398914e-05	0.000703310777133593	0.0121323321416438	0.0934443176188414	0.321462556113317	0.493951507467833	2.19439950226977e-05	0.000827219029062979	0.0137496650032564	0.10204711225331	0.338282292235573	0.500880720979655	2.51610153751191e-05	0.000912424272004538	0.0146135384301984	0.104511625554189	0.333844525468439	0.476321788430183	2.70308709749857e-05	0.000943798537681031
0.225771197929851	0.289151010688319	0.330365010615847	0.336725986313484	0.306176952500818	0.248359947690479	0.673326163357094	0.86113306048246	0.9824906386069	1	0.907998234492531	0.735501239089736	0.558487816846933	0.713259448724322	0.81263350628051	0.825952972715043	0.748909474378844	0.605782478273288	0.128834331978323	0.16430670646284	0.18693553436789	0.189732405467493	0.171792522238187	0.138765006306848	0.00826443738510006	0.0105254764592676	0.0119584326166758	0.0121203063856854	0.0109587252907964	0.00883916952072959	0.00210522696847365	0.0205711250954766	0.100224192258935	0.243597437036623	0.295376817723249	0.178683760772974	0.00499450173353227	0.0504495827653131	0.254169335780358	0.638832267440159	0.801043478734475	0.50110822341995	0.00198803825369071	0.0207746610923873	0.10823812607754	0.281327326860043	0.364793675401118	0.235986994021513	0.000131549540909797	0.00143523150637202
0.144195445182317	0.184808000363601	0.219804116107079	0.243834159706353	0.25288917481563	0.245393910081399	0.392963062265916	0.51072631943159	0.621392947039597	0.709262325978858	0.760298060207821	0.765785766834322	0.388801894825391	0.52386763009538	0.660287140678277	0.780509943319586	0.86644957089675	0.903896890042111	0.139162289802195	0.200705687215878	0.26690045438487	0.330254577383771	0.381966961226903	0.413881423900142	0	0.0111748531426432	0.023894800312104	0.0369457645692161	0.0486942656869962	0.0574027922666124	0.169707065803113	0.17299705599154	0.168381084602262	0.156399710253093	0.138416053916103	0.11636071038682	0.570379960205263	0.617921189678157	0.641959658752342	0.639698645331058	0.611404091305553	0.560353150121479	0.729009210947544	0.839631896170998	0.927506427733261	0.983084652380128	1	0.976267175225117	0.371515640010531	0.458035215795971
7.51036299188317e-06	0.00167588650236938	0.0467625718449899	0.163163226137215	0.071189556803355	0.00388401058384074	2.39854402007016e-05	0.0066511236052135	0.230628223879797	1	0.542197680868085	0.0367608395537102	9.00316186768749e-06	0.00310245888039546	0.133686366577977	0.720341300684345	0.4853551269891	0.0408931944430222	3.97194313468461e-07	0.000170089556548822	0.00910798663946363	0.0609869944325609	0.0510648648778392	0.00534659457328374	2.0595457440155e-09	1.09599825544832e-06	7.2932021171323e-05	0.000606871504352498	0.000631459282852767	8.21606882162181e-05	0.00177473894593474	0.00389236367985509	0.00293010770076722	0.000757085619409265	6.71425221168498e-05	2.04381482695053e-06	0.00128148351315535	0.013976714488471	0.0523224901471137	0.067229976102315	0.0296502766344461	0.00448834036257659	9.81118303217648e-06	0.000532140835439569	0.00990656371746646	0.0633010229120448	0.138832025433849	0.104510477513237	7.96451198011303e-10	2.14821572082091e-07
0.24504143557669	0.326773702455021	0.348187018899126	0.296464810283818	0.20166299846397	0.10949202700968	0.549514488035942	0.787496897213027	0.901969293203988	0.825734535647045	0.604191473686611	0.353258624443715	0.527193670523115	0.812183988285828	1	0.984137037240344	0.774137290699733	0.486662557844727	0.216337625414965	0.358512374275128	0.47462599437318	0.502141099511944	0.424570365237541	0.286845786901888	0.0376000255400994	0.0673742578701395	0.0960938960660524	0.109358241494435	0.0993610352640698	0.0720453586195398	0	0.00160106648430853	0.00578405534708581	0.0140422823866153	0.0259573043147106	0.0374913125947731	0.0148838806390365	0.0450303566315071	0.105739253957087	0.195375211052946	0.285012349926823	0.328570784593436	0.0867543817700948	0.206251514555297	0.386747598489623	0.573003064057882	0.671123540936203	0.62146849385003	0.10717260410343	0.204462179860383
0	0.00385206084477021	0.0179270795548971	0.0496852186881271	0.0899405270416627	0.10785508896536	0.0261903501410112	0.105110748753781	0.276249869484676	0.481967404184644	0.559503853530711	0.432318559318079	0.20696237978331	0.526002012112751	0.888913329408149	1	0.748982843675235	0.373331958822421	0.346107809575849	0.567030668442774	0.618247803008363	0.448696185588108	0.21659174554239	0.069245124401057	0.124721468535276	0.131825390224598	0.0925436001028027	0.042971460637668	0.0128926259330423	0.00208043418336136	0.0262902913489166	0.0691779488861194	0.145369978614934	0.245979714065997	0.335913308809932	0.370473508919478	0.0471809322856262	0.119974491310735	0.244956213572087	0.403357089091904	0.536333225377138	0.576086968261565	0.0563313201760858	0.13928570481459	0.276856526202073	0.443964732071546	0.574953141523963	0.601507500629269	0.0449232455092353	0.108390625273608
4.37219167860818e-09	5.42628332752791e-06	0.000626110672653668	0.00671653241507457	0.00669860687731539	0.000621111019812043	7.55432587137587e-08	0.000132135924267011	0.0214877759155828	0.324868343117214	0.456634466078277	0.059672653564178	4.1931398884746e-08	0.000103368082937023	0.0236907571172488	0.504797024478264	1	0.1841741106467	7.47704685001329e-10	2.59776063481365e-06	0.000839099628203906	0.0251984190261099	0.0703523204001985	0.0182611837462376	4.28319618408614e-13	2.09729207294684e-09	9.54762232895113e-07	4.04088894780641e-05	0.000159002505106615	5.81669625694678e-05	2.30293455476145e-08	4.1578309951696e-10	1.37491172708849e-13	8.32732563196523e-19	9.23759729927298e-26	0	7.31672984788834e-05	0.000532927504423714	7.10954810526918e-05	1.73715514565096e-07	7.77424037634161e-12	6.37235658282375e-18	5.25443106352597e-07	0.00154398363147163	0.0830964427763757	0.0819115079711211	0.0014788705393264	4.8903297169303e-07	8.52918691249331e-15	1.01109160300335e-08
0.00603256767028949	0.0275999477236422	0.0827735357016253	0.16734803301162	0.229111810018453	0.212589209328547	0.0244995080973568	0.101223210931501	0.28132063945281	0.529415318674619	0.675396725967089	0.584223355527064	0.0483494231892868	0.185255509607851	0.479474511881813	0.840928271159983	1	0.806360321709222	0.0476381733313075	0.170145475515796	0.410529185957134	0.671205004314824	0.744047109463734	0.559255660733009	0.0234268672311201	0.0783825005378428	0.176515567095773	0.269122857088678	0.278101006198797	0.194788751213401	0.189847918328077	0.304147943832954	0.372815714911731	0.349719444297286	0.251036986792071	0.137839464779281	0.0778528957122733	0.167045109724248	0.273946899014693	0.343713945795292	0.33001423311403	0.24246927623743	0.0198751677451132	0.0575162609410058	0.126424235274305	0.212270691687522	0.272625492134463	0.267924195422128	0.00294905134026994	0.0122362397563264
0	5.42377762800894e-18	3.55878371970303e-11	4.31274578744849e-06	0.0096529191813336	0.399039627606864	2.0323267038064e-23	2.0594470290766e-15	3.85153767625244e-09	0.000133036319381956	0.0848709058526573	1	9.48306908943195e-21	2.73693446484791e-13	1.45892084351579e-07	0.00143632131559379	0.26117044446496	0.877099768983311	1.54754967765081e-18	1.27304335433949e-11	1.93416860984038e-06	0.00542747726984461	0.281289966843352	0.269254528552978	8.83903016583629e-17	2.07246408361098e-10	8.97474164636317e-06	0.00717809900524415	0.106035058105472	0.0289295753796561	2.83338623235482e-15	1.65989128366308e-10	9.97437516430365e-07	0.000614785964156782	0.0388681954668865	0.252055978078506	3.60505769036762e-14	1.39852368610067e-09	5.56492894117422e-06	0.00227133717938696	0.0950902055903129	0.408340214496165	3.14010056981975e-13	8.06649570839906e-09	2.12548696650027e-05	0.00574465795229747	0.159258306657335	0.452868592156536	1.87240501436836e-12	3.18511331097718e-08
0.181904435831332	0.315751978363999	0.410483889298703	0.401110544724392	0.294535902763508	0.161775898271854	0.26053990738517	0.535162027943158	0.824296603808684	0.955620548254558	0.834501721377981	0.548534653520607	0.156275086307013	0.383558992880892	0.701877881793397	0.965372494871335	1	0.780273944935028	0.0370585844934204	0.114535810387587	0.252397299824163	0.413597722372904	0.508741127702584	0.470738283384138	0	0.011002652810312	0.0352981671180079	0.0723519822538522	0.107354656181715	0.118265730779795	0.269436591330383	0.32361906909326	0.36188193106825	0.376882831446195	0.365595515750595	0.330304510296505	0.187910777885503	0.251559601826432	0.31315995647391	0.362869326946508	0.391565500066716	0.393567623946367	0.103893655203294	0.155784558269904	0.216430406678826	0.279371028417353	0.335517704178639	0.375167653640355	0.0444507674776819	0.0759590151581757
0.114288771152667	0.204434140191969	0.171406709030546	0.0673638251821534	0.0124093828170589	0.00107151427223517	0.0917653603758882	0.405512489525369	0.839951531189518	0.815508984599957	0.371131491212675	0.0791683136015403	0.00663817258657936	0.0724685597502047	0.370830308335985	0.889457793615745	1	0.526986133461058	4.32620573879007e-05	0.0011667811525018	0.0147499582351866	0.0874010248568309	0.242754215525407	0.316039646131331	2.48248246220889e-08	1.69190511957876e-06	5.28562363976956e-05	0.000773752339264849	0.00530918799186375	0.0170757001702375	0	1.63450218508622e-07	8.02537810373218e-06	6.76426548310035e-05	9.81967841375608e-05	2.45534734030056e-05	3.86095575000878e-08	1.41328062905677e-05	0.000878007465461427	0.00939504092263571	0.0173159674561848	0.00549721428482226	3.20187128835582e-07	0.00014687968424114	0.0115847953370353	0.157384224928401	0.368283174820907	0.148439820048818	3.16101528086535e-07	0.00018410581693672
0.0628945952617431	0.153760027698847	0.256219462845056	0.302773242579079	0.255503550890386	0.152881219953182	0.210618997515644	0.470059066421713	0.744897702383186	0.847526045839609	0.693626739318872	0.40708320578089	0.277515138854268	0.594947997030215	0.909702545077678	1	0.791164638750188	0.4490918330069	0.151081616170914	0.317486797560977	0.471240332713717	0.500901440169748	0.381829061862502	0.207150226854433	0.0289847496147091	0.0663522813443285	0.0983496581711637	0.101195918615768	0.0725205478513091	0.0343494605739511	0.0778729648897908	0.129796915309901	0.177299729663743	0.201241491789626	0.190524355895947	0.150222681250332	0.188221485522953	0.306202221637342	0.414580358767621	0.46978734228298	0.446253448302839	0.355125233561883	0.170137117358261	0.277858367094265	0.377215926533363	0.428359222933476	0.407620090893028	0.324824530911887	0.0560050639195536	0.0955270374675106
0.0652164315399724	0.124677263492944	0.177435669800869	0.196192208607406	0.169882942105526	0.113843246611273	0.34531942043798	0.561567395856546	0.722249881252404	0.73923813841963	0.602404900750982	0.389019896704665	0.555420841586602	0.835745605900003	1	0.954275943665783	0.72577264993851	0.437613006099437	0.310912329463736	0.439364886422335	0.491228748510751	0.436042881447637	0.306147961406949	0.167158694089759	0.0500738340239306	0.0705863164646496	0.0741117687317144	0.0585513176691226	0.0327685147382253	0.00871323012297185	0.0284450676846126	0.0634632914519479	0.111486108610809	0.168933203929128	0.227340165780733	0.274859457321269	0.153512927079653	0.252763959864044	0.370629065420413	0.48936982511305	0.584625812080068	0.633245703384299	0.214642623831803	0.314406343063088	0.413979943949801	0.492709174258892	0.531345357582127	0.519644676626733	0.0987737975114662	0.133216160696181
0.181031056358228	0.258953818121735	0.256289729027748	0.175501056363273	0.0831510842819066	0.0272581101735892	0.281820817741243	0.577485392267074	0.818744857833063	0.803148436188428	0.545108182369366	0.255981885734618	0.119366140967812	0.35038683998071	0.7116297048249	1	0.972267082332669	0.654049796496311	0.0137555295893923	0.0578419152883195	0.168285868905397	0.338760122594333	0.471820235459986	0.454674392110401	0.00043128146670275	0.00259791846967169	0.0108275276567653	0.0312228579515109	0.0622953513137637	0.0859960041285939	0	7.22021205261733e-08	2.66419220738193e-06	4.00965372613061e-05	0.000248731191831144	0.000636131819166536	2.63992404228625e-08	2.12789126025821e-06	6.86237156133777e-05	0.000912096583779036	0.00499807796300716	0.0112918486018467	3.94108872605114e-07	2.7278396119036e-05	0.000776853562302336	0.00912110266694243	0.0441524940251867	0.0881177124000852	2.51785705636674e-06	0.000153682551581201
0.0219723595951566	0.0453748094244101	0.0805864838412097	0.123164593819439	0.162024294082806	0.183476376974509	0.226132090869963	0.399984360403626	0.609024368069454	0.798281260707793	0.900769777721886	0.875005012476425	0.448751567016509	0.680880099780141	0.889337473841876	1	0.967994364120463	0.806648948460573	0.172127473968459	0.224054588019784	0.251058289305836	0.24216977257524	0.201088718054269	0.143735456166904	0.0127027447119846	0.0141918279542099	0.0136387567580395	0.0112736104498883	0.00801026890890343	0.00488446296385906	0.00223829876088998	0.0273573713574773	0.123734166145254	0.212417899323849	0.138606447595	0.034343235738843	0.00129733969083248	0.0209684332349746	0.12281442993035	0.272838437716422	0.23039631282489	0.0739355912223761	0.000573858895152301	0.0127752343155786	0.0970206298939042	0.278940068224953	0.304811720333968	0.126611601383428	0.000170225252002863	0.00617213198671483
0.0222057849214072	0.0434538015959367	0.0681260127830239	0.0889608613517335	0.0979640041942189	0.0912691351229584	0.203075207875053	0.330138534499917	0.455822242954485	0.536201519356053	0.537966380283216	0.460346545610339	0.498124876420007	0.736733146033351	0.929091142578907	1	0.918834545759649	0.720529324537215	0.388906389093118	0.52713972866102	0.60905709976732	0.600337364839756	0.5047848439717	0.361697113845224	0.0945193385477775	0.11834293223936	0.125444975583353	0.112744434864406	0.0856723727503236	0.0544856704038107	0.158488594018948	0.228140036676804	0.291006545675775	0.329736127924467	0.332196034382239	0.297582786570734	0.101973750915389	0.168609543698885	0.245644760704446	0.317189734510648	0.363886384289474	0.371239241282873	0.0479878354768651	0.0931708888397419	0.156369335029578	0.230918275174848	0.302066782953623	0.350971239846243	0.0145778672001126	0.0369099824361464
0.891176407664549	0.982373339470832	0.98758515701054	0.905444447041447	0.756946152350174	0.576760133366496	0.65202862261108	0.824728120905406	0.950992368278835	1	0.959003272431536	0.838694700489435	0.300957604839955	0.438127021586963	0.580332102907832	0.700328109866143	0.770433565770274	0.772826275115045	0.0849812697614527	0.144952294611131	0.222445919613001	0.309414517239009	0.391355389863036	0.450768829110986	0.0110126441484746	0.026505479642953	0.0504986287944489	0.0834898139881914	0.123263894668544	0.164328296412411	0.432253794817327	0.534158269904381	0.540838518872902	0.448717056102328	0.304558841305815	0.168176362511896	0.250434135470296	0.391875241363803	0.501014813740416	0.524680297620158	0.450235571024177	0.316158806625191	0.0993909470298893	0.199949020461981	0.324399673484088	0.429310221217055	0.465072075191242	0.412712232485416	0.0243347177721409	0.0688427060537578
0.177452579510913	0.347423188692083	0.519876203683559	0.596342672312665	0.524714367290683	0.353936698167784	0.21144840842401	0.463786011821464	0.777692999814757	1	0.986809207351928	0.747296928099692	0.129307097888993	0.319649274439534	0.601759236427516	0.867821568038812	0.960198127934555	0.815336007475255	0.0394706351041465	0.112804526455489	0.240116744619827	0.389286165738584	0.483294298363395	0.460079352592826	0.00423893099780344	0.0187208616266187	0.0478500404416234	0.0888116199864601	0.124492260904695	0.1330592625909	0.375478114120925	0.486326402288594	0.548731351165002	0.539521762490588	0.462230865600608	0.34493343412049	0.190107455650803	0.303494601268566	0.421309396141055	0.509303247293921	0.536431831576531	0.492343702335916	0.0651270852245324	0.129621566508965	0.222346578327512	0.331033049166563	0.428856320129534	0.483928494215168	0.0137311399864232	0.036738907399026
8.22327754959178e-07	0.000386644864086216	0.0256843810417911	0.241054656060956	0.319632922880414	0.0598793461654175	6.41361096431745e-09	1.34956130455762e-05	0.00401210401173375	0.168516065572977	1	0.838394171982245	4.01172759313966e-12	3.77784510445079e-08	5.02627701958375e-05	0.00944796456199207	0.250910971570692	0.941435585270869	2.01247117880787e-16	8.48138613096345e-12	5.05000509680842e-08	4.24821373457604e-05	0.00504905919662173	0.0847820918710323	0	1.52706801144247e-16	4.06919376487025e-12	1.53195363009403e-08	8.14840171015852e-06	0.000612334605723196	0.0625503880127092	0.102104623608166	0.143994550211921	0.175441345214655	0.184672865487825	0.167942059048509	0.0482214507885324	0.0869898346728025	0.135575740356279	0.182549526251007	0.212356071232692	0.21341940258043	0.030350637538454	0.0605074546036244	0.104216190813886	0.155076772292372	0.199362539591734	0.221424466840463	0.0155959791326692	0.0343610592413043
0.4445308038402	0.563723679416817	0.641912609048812	0.658253952903901	0.608180225319038	0.505461737801589	0.602772716921127	0.792380955572684	0.937179021964018	1	0.963474094077225	0.83778673299929	0.427122144643941	0.588818684387866	0.727324275186188	0.808837433483602	0.811285969772105	0.733984282253133	0.145747953411767	0.220082117284055	0.289992197168283	0.339493177602413	0.355598563470469	0.333823779137238	0	0.0184900534662351	0.0373279212018175	0.0525486316751075	0.0603289431274853	0.0585355399352763	0.264037119406639	0.347551541441257	0.391397972266242	0.379383565486442	0.316057232398878	0.223959880476389	0.210222517076075	0.300230592942592	0.363940653784068	0.378823406337234	0.339250545063313	0.259893163967301	0.147404116160333	0.231864935936447	0.304293563643607	0.340744949946603	0.32771390269985	0.270129554193616	0.0876769909937233	0.157689251090099
3.6485910686053e-14	2.62362909418153e-10	2.07239633786265e-07	2.79888590341506e-05	0.000646357925104898	0.00255232813479688	1.10737578078507e-08	1.17205369551015e-05	0.00212116644100047	0.0656413542455864	0.347340850932976	0.314274932703728	1.15658660731622e-05	0.002804918842611	0.116315605718738	0.82476689376372	1	0.207321492499828	6.47175178512818e-05	0.0035962878095072	0.0341713845702474	0.0555195909766944	0.0154243008108219	0.000732723737962759	1.94011239614531e-06	2.47030132773678e-05	5.37834324888678e-05	2.00227002479112e-05	1.27459531041894e-06	1.38738473193671e-08	6.37424895747708e-10	1.32057859611067e-06	0.000266026979164927	0.00521107268868668	0.00992587051068371	0.00183844272881898	5.47168875615356e-09	1.69678605025404e-05	0.00511647903403059	0.150022133720932	0.427739643461533	0.118588805359623	1.99487970822549e-09	9.25993446981052e-06	0.00417959998047206	0.183443170835529	0.782903806574881	0.324904170947672	3.08710601373117e-11	2.14638045772206e-07
0.0580812831061865	0.207122263885149	0.444273764057496	0.573209284766245	0.444851610409564	0.207661405202514	0.0636289608813234	0.264972821192067	0.663714375670722	1	0.906271774503005	0.494033550516054	0.0203397358029786	0.0989160634202446	0.289338339919153	0.509074883150615	0.538761430775411	0.342965643518627	0.00189593604680474	0.0107739625108823	0.036805416156459	0.0756227168864029	0.0934598337346542	0.0694757948437942	5.00569467948407e-05	0.000340936547859728	0.00136471267579216	0.00327660761997021	0.00472951491527594	0.00410545822189607	0.0242528759403205	0.0430789576040867	0.0629891368639117	0.0758173915183637	0.0751235335253254	0.0612755346288564	0.0154584173951249	0.0356399772558602	0.0676393698193717	0.105672530833956	0.135902789035175	0.143879654996317	0.00267174926343982	0.00799784423839962	0.0197031154829863	0.0399548172841452	0.0666957951143084	0.0916493877040485	0.000123812637289768	0.000485471878234002
0.0692239602258912	0.114431548600163	0.153459351777253	0.166954909116008	0.147354457428546	0.105508053732919	0.146307179512401	0.321954563740899	0.574753709837536	0.832390721831206	0.977982150420511	0.932165179407652	0.0375469526111049	0.109987481010716	0.261378623658601	0.50391249565307	0.788131052061229	1	0.00116999389762672	0.00456238343902764	0.0144330530918492	0.0370410154804049	0.0771197848188588	0.130258773253213	4.42678473015623e-06	2.29794382783665e-05	9.67711788500052e-05	0.000330605784807402	0.000916290155247	0.00206022104509106	4.84341247477663e-05	0.0049249256839223	0.0801443333301659	0.20872344179678	0.0869951227456734	0.00580288349314058	1.83769420984176e-05	0.00382887615674251	0.127671426882585	0.6813046788576	0.581854371612623	0.0795266159548509	1.29191132623954e-06	0.000551559917689707	0.0376846399463148	0.412060781818764	0.721080024432121	0.201943983247709	1.67887663614998e-08	1.47218607210569e-05
0.105218176064226	0.174760049314952	0.18669311378304	0.128277117072585	0.0566897881218508	0.0161136982937517	0.230199523193147	0.517609607708336	0.748574431803536	0.696309628873017	0.416585897100338	0.160302936207139	0.13324854014912	0.405608351565866	0.794119880847687	1	0.809932231863236	0.421921946378165	0.0204063292153658	0.0840922238243001	0.222885357034722	0.379963595330694	0.41661719501177	0.293810386080094	0.000826821397509528	0.00461263591082125	0.0165508916434236	0.038196921854588	0.0566983065984971	0.0541310636795428	0	4.61747471446547e-14	2.57491900435134e-08	0.000262993314091639	0.049198056386415	0.168567282987887	1.61387301632691e-19	2.04445207595234e-12	4.69942279233775e-07	0.00197849157649959	0.152561867094646	0.215466564645018	1.08252244748052e-17	5.60082215532565e-11	5.30674131624634e-06	0.00920929014736898	0.292716023694618	0.170407592470019	4.4521011173284e-16	9.49355963723055e-10
0.128584552251801	0.271925265956804	0.409232249438982	0.438436170400241	0.334407886479634	0.181550935267143	0.0734146551500594	0.221150771702002	0.473718313967946	0.722294874750511	0.784087959189713	0.606013922753633	0.0206142354734637	0.0888642116024843	0.27115475953673	0.588478326313185	0.909142862236136	1	0.00271008683270177	0.0175261693239558	0.0766564326297588	0.237064981569737	0.521346289657796	0.816120967270093	0	0.00154398713893819	0.0105669398833302	0.0471035654567491	0.147768486947626	0.329370069726582	0.163130129864259	0.256389050790783	0.31489711601448	0.30227232049969	0.226766457816186	0.132928763817568	0.126040257493457	0.235525674118507	0.343872423368527	0.392379549271331	0.349939009004139	0.243911465867055	0.0809981224119616	0.180015952812865	0.312460586006166	0.42382116254906	0.449307480554464	0.372295801231995	0.0432618612122655	0.114455947695777
0.141818036519954	0.258292878053074	0.407178679333418	0.561422368149498	0.679782811499698	0.723949721683111	0.198268045403796	0.358037181186145	0.562572066313299	0.774872948382679	0.938295907763651	1	0.13950363058551	0.254753720227002	0.40251758217249	0.556184631905049	0.67484241367966	0.720164399086729	0.0457342027596545	0.0894539145762232	0.145591770178396	0.204083477126387	0.249389524744155	0.266891431301145	0	0.00872169604100474	0.0199374935244408	0.0316457560850211	0.0407426484192103	0.0442960686925393	0.0242210016917408	0.0262426255744234	0.0235208825133413	0.0170403980347556	0.00893660621121548	0.00137122642331985	0.175171452365853	0.193644293202273	0.186404591021287	0.156099068643394	0.113103670537541	0.0698385657036948	0.446010664226436	0.511387043786883	0.513073334335752	0.450451156095351	0.345595247734333	0.230819713811905	0.513203014980464	0.612136160228482
0.0338659671168534	0.100115778098494	0.224735380038633	0.383124011208503	0.496046927196939	0.487781998318088	0.117468867084098	0.297923391606544	0.573834267028838	0.83943109398599	0.932619631862442	0.786947486959878	0.221485544043893	0.482001374122412	0.796643682855183	1	0.953361635636835	0.690298322490778	0.227048901765844	0.423993253184617	0.601330528214794	0.647720316959307	0.529886082356893	0.32922735992781	0.126545501112826	0.202783099647807	0.246789452929369	0.228106222722994	0.160125771598765	0.085366003807519	0.000822197667836322	0.0116593317419098	0.0749439664295241	0.221700409664444	0.302091445096781	0.189619265109386	0.000420200555022772	0.00765256783652204	0.0621594027648875	0.232225836546493	0.39961392039423	0.316772533741795	0.000164644144422407	0.00398776133832307	0.0409761257778128	0.193347556989539	0.420174300958145	0.420624821307037	4.37233901520452e-05	0.00164575977356353
0.234655002309594	0.206550416379182	0.161648481533537	0.11246092479072	0.0695282838843647	0.0381652373521769	0.847250300943041	0.889463883272345	0.83035295018458	0.689305376035567	0.508819813479317	0.33395882442213	0.717466172970399	0.898242296417407	1	0.989978371363605	0.871505651078036	0.682224998434718	0.142419002314907	0.212732266312083	0.282491301667687	0.333535426809885	0.350161159698106	0.326880439840742	0.00640567226269467	0.0115993494623954	0.0185089745688803	0.0261587020927118	0.0328107762141834	0.0365551854522182	0.727634562667318	0.598952624238997	0.244742513431514	0.0494999900059553	0.00476655198403022	0	0.434418940116707	0.714276620512408	0.583123455274985	0.236310797110257	0.0473930527731878	0.00451456467438839	0.122862228734969	0.403871277972492	0.658603140251025	0.533249368454408	0.214309091812048	0.0426067917651645	0.0162873346180072	0.108155431913403
0.0661281200096572	0.153083544712549	0.283052165402797	0.426850293888021	0.528276941124561	0.537600979218469	0.0958036168955412	0.230994049326097	0.448580058823443	0.71265617017311	0.930510026299627	1	0.0696583883184978	0.180008081842265	0.370717029788996	0.622796848001741	0.85912215771861	0.975151301888619	0.0235675254242927	0.0708807776222289	0.158481528406017	0.283916854248363	0.415160320016396	0.498301498446035	0	0.0106599810156987	0.0317655497172528	0.0643697046577631	0.101983204293558	0.130539712263475	0.0424935554285472	0.0799083332047239	0.130677879686058	0.189353370044679	0.244879707840457	0.283507152828047	0.132227327588369	0.22305266970848	0.335017767749072	0.450207474510609	0.54241632316864	0.586419139569577	0.16506330025137	0.259338371549453	0.363801165331051	0.457116654181129	0.515169596951031	0.521034805747593	0.0859813583878476	0.127588163086683
0	1.38311199931713e-07	1.67386419552932e-05	0.000407562031727398	0.00199979523285822	0.00197742949141052	4.96499156822097e-08	2.19224373156186e-05	0.00194167048343311	0.0346562531812452	0.124655517100092	0.0903577199783098	1.37081946181749e-06	0.000441722802872439	0.0286794282636287	0.375244904289469	0.98942522657726	0.525744840104129	4.79840000523123e-06	0.00113331891416221	0.0539400010427364	0.517360828892024	1	0.389520501420229	2.13835535890503e-06	0.000370253933072468	0.0129180497121955	0.0908275982677128	0.128695264722335	0.0367477850198715	0.031281433151992	0.0663557309472115	0.112159795494481	0.151064687381298	0.162127124585071	0.138648565596682	0.0248017408775022	0.0629046791713386	0.127130780313338	0.204731868369172	0.262716387356796	0.268630829849862	0.0102217420311656	0.0309980729465719	0.0749051102449412	0.144229857554962	0.221292083590213	0.270547520332801	0.00218985252480655	0.00794024063228948
0	0.000331580264479359	0.00500319743889198	0.0340766984249462	0.10758690243022	0.157681721785974	8.82750304053363e-05	0.00273059427419034	0.0351889920692169	0.20983553658784	0.580837643481887	0.746480704235179	0.00024525407304279	0.00619989912196861	0.0699183511709878	0.365561471272282	0.887326326397732	1	0.000176384992659453	0.00397089652107956	0.0393027208655583	0.180212587047643	0.383590960572246	0.379086446162821	2.78803821371778e-05	0.000711529578116617	0.00624364314930311	0.0251320448688163	0.0469178715340137	0.0406580807031016	0.000253130235743592	0.00186887591512994	0.00907715960281168	0.0298226055952521	0.0664858302388301	0.100626260208404	0.00229762242809985	0.0138816202927004	0.0567560191582996	0.157486077254723	0.29668470275417	0.379489184360478	0.00820752908424401	0.0417897548084873	0.144347030224286	0.338490353849834	0.538930825317508	0.582608836105856	0.0119006460447473	0.0511933030285916
0.00208238786212623	0.0300346797443663	0.0967439509159811	0.191443037562032	0.251921633690306	0.223395180502688	0.0581915156761487	0.206061328802675	0.46823151141251	0.715917700095176	0.742888629987106	0.523426900680765	0.173596424559677	0.462567845821568	0.825722980858877	1	0.823367423711395	0.459915310900172	0.184434648866598	0.388698821576511	0.550823239055548	0.529240211112681	0.344526476254698	0.150171069508739	0.0706337669047979	0.120526325731453	0.135904670776906	0.102227424422065	0.0499659008119376	0.0133112505886401	0.0594186221386429	0.137990641575462	0.250427721252115	0.364597116973231	0.42905453347851	0.408955271598266	0.0653972238500119	0.165602967197211	0.327690250324967	0.520635915018663	0.669193852254916	0.697430268462688	0.0441190456729761	0.126039448119323	0.274700460366806	0.477985499510539	0.671776000562292	0.76524790439559	0.0164091655822566	0.0594176460918502
0.00516312075748477	0.0591532244341804	0.239904656347789	0.344423714268491	0.175041702411093	0.0314908312941639	0.00201050228659368	0.0449996290260469	0.356539301802147	1	0.992857005377593	0.348953471357	2.8730770516119e-05	0.0012562898801964	0.0194458333472317	0.106550961136353	0.206672311983447	0.141906189420742	1.50671822956285e-08	1.28712613624863e-06	3.89220873990861e-05	0.000416644027170912	0.00157880432919769	0.00211780305649877	0	4.8105285264555e-11	2.85872288671904e-09	5.97889960136504e-08	4.42613292478936e-07	1.15989883528719e-06	0.146960247258254	0.15415982237121	0.15201483854537	0.140910779706546	0.122785167645107	0.100575233876355	0.118953867748578	0.12893188319485	0.131366775115704	0.125821310812872	0.113283413315735	0.0958786479344137	0.0685655993880109	0.0767889035886979	0.0808414529735209	0.0800042776761131	0.0744278991642222	0.0650881258642051	0.0281438172448577	0.0325675900785566
0.0381816457062464	0.0948321987765656	0.129888868624232	0.0981087957353968	0.0408657588824396	0.00938619485802544	0.140171522433814	0.48931114099052	0.941957122100003	1	0.585452684850555	0.189018860476222	0.0400038926987015	0.1962766209089	0.531064462971145	0.792405779343395	0.652034960571346	0.295880627500586	0.000886105225952099	0.00611942580119206	0.0232754691657294	0.0488140145416895	0.0564548105023111	0.0360057860689829	0	1.33086834348566e-05	7.77860703402069e-05	0.000232260889417305	0.000378496720127275	0.000339131591854196	0.145574519333794	0.14796613052898	0.138729239168665	0.119978202564987	0.0957117266611865	0.0704297214940705	0.117181426655782	0.109974093711861	0.0952029804922428	0.0760219461001075	0.0559957626612518	0.0380450342540731	0.0546448358924485	0.0473515651444453	0.0378483549937559	0.0279052587155091	0.0189779482617616	0.0119050703575725	0.0147616670372469	0.0118104471716652
0.156552692007071	0.284403534922473	0.399900587777143	0.435315161866674	0.366864876707653	0.239345078489126	0.253912252076714	0.517972653793611	0.817940380691259	1	0.946586084923457	0.693741406837884	0.0983904515220275	0.225594962640282	0.400200250365956	0.549567363108567	0.584279283080886	0.480932824770914	0.00895198760471666	0.0233457223824638	0.0466971073297888	0.072121242197833	0.0861543422903352	0.0796369753952766	0	0.000384338012901372	0.0011113513302776	0.0020737321819975	0.00285033925939967	0.00296747120069808	0.050220121821257	0.136484070799907	0.25693265508572	0.335484906190851	0.303919036175405	0.191001803205672	0.0740265269280346	0.227983754642402	0.486587186681533	0.720459469437634	0.740187639918144	0.527669293148369	0.0424844948374517	0.148607215054728	0.359795931417738	0.604174301850468	0.703928784114199	0.569093727330501	0.00938637425593286	0.0377068320525549
0.00999381579865845	0.0346049595540026	0.0846054043528291	0.147635510309836	0.184271823832749	0.164587145602882	0.0880322837464427	0.240212526976919	0.468659747775897	0.65441550143252	0.654148725985714	0.468086736406239	0.26209705946966	0.572190532206089	0.894028542084449	1	0.800760867651611	0.459012138692988	0.268816289226843	0.470097768190375	0.58841556936059	0.527235924378712	0.3381610294214	0.155189370569627	0.0949914034852662	0.133133316981046	0.133488685034926	0.0957547061313162	0.0490885445409891	0.0178984619043216	0.0189516675921867	0.0844562185883217	0.236155319929573	0.417303400370335	0.466519369332017	0.329990737486484	0.0166742106056361	0.0824721168050758	0.255530267505873	0.500271093087247	0.61963850090139	0.485647243325605	0.00767778757070937	0.0427105879503054	0.146934178018544	0.318849539896936	0.437594667664705	0.379984578767551	0.00171735808327793	0.0116090082293362
0	7.41545620284537e-05	0.00676494441170923	0.113903038794923	0.35465543999105	0.204214405299444	9.39602443381239e-06	0.00215950829709403	0.0903470179652774	0.698960660513908	1	0.264579393366299	0.000118494855085381	0.0123322884461652	0.237057852490318	0.842692517054449	0.553978168087397	0.0673479386504947	0.000289542875516641	0.0138359014305367	0.122206303507758	0.199611116086513	0.0602953514949038	0.00336801706867699	0.000138820507300897	0.00304967359253825	0.0123773541604867	0.0092895201028862	0.0012892159672533	3.29440140701358e-05	0.000442706160928961	0.00475750673266753	0.0240110510905672	0.0569278247646063	0.0634056082537357	0.0331757556565266	0.00137079121033449	0.0143919865143152	0.0709776592346738	0.164441194413316	0.178974108036822	0.0915083100524498	0.00116312604868933	0.0119332955871486	0.0575093733573674	0.130197990868082	0.138471517010813	0.069184250465445	0.000270404107706687	0.00271200696039814
0.238566482902676	0.336306439527439	0.419990180602808	0.464662086122394	0.45544404677174	0.395486339154094	0.560033071688352	0.766901440856743	0.930392790813386	1	0.95223103040496	0.803326582268525	0.418490577688979	0.556753947029386	0.656202150061654	0.68519727019186	0.633867892987607	0.519498396650569	0.0994899758729996	0.128618722810806	0.147287825423273	0.149414146286129	0.134270642918649	0.1068849503576	0.0074107523448078	0.00934034012231452	0.0104056289900457	0.0102528892515251	0.00893434540296577	0.00687954593524535	0.115955087977246	0.0937656452481738	0.0524467184033276	0.0202475780636314	0.00533209174637167	0.000876695630684163	0.188359249237089	0.264543703563453	0.257167056348936	0.173034161345151	0.0805502646550244	0.0258894252292437	0.0721583386035689	0.176092450613442	0.29726618620039	0.347332960362124	0.280919964283764	0.157252427441631	0.00641027847207427	0.0275782649060256
0.00689718916607235	0.0386414283974404	0.0840003806247486	0.123752858009765	0.132975367006815	0.105114844313985	0.0988375431493664	0.239032920638709	0.41614150766387	0.542267348833225	0.533744478600939	0.396653961000325	0.248857805427538	0.52783296966794	0.835401580987346	1	0.908089516539678	0.624634111234337	0.262318648230253	0.511865448299971	0.747300221266723	0.825310140934929	0.690784981585587	0.436609533012618	0.117219930562643	0.217238804909212	0.295448318795335	0.301064443097571	0.230080431560167	0.129653417125302	0	0.0189804432229632	0.0485143194012236	0.0838783443256463	0.113589003340062	0.124833687721396	0.00889738779907482	0.0387554082549122	0.0853052775285769	0.141176239647975	0.188286916100467	0.20635112478283	0.01786773007561	0.0587493070738435	0.122609101163627	0.199437070836495	0.264454039555137	0.289705051720015	0.0241873064989343	0.0729071900829064
0.144195445182317	0.184808000363601	0.219804116107079	0.243834159706353	0.25288917481563	0.245393910081399	0.392963062265916	0.51072631943159	0.621392947039597	0.709262325978858	0.760298060207821	0.765785766834322	0.388801894825391	0.52386763009538	0.660287140678277	0.780509943319586	0.86644957089675	0.903896890042111	0.139162289802195	0.200705687215878	0.26690045438487	0.330254577383771	0.381966961226903	0.413881423900142	0	0.0111748531426432	0.023894800312104	0.0369457645692161	0.0486942656869962	0.0574027922666124	0.169707065803113	0.17299705599154	0.168381084602262	0.156399710253093	0.138416053916103	0.11636071038682	0.570379960205263	0.617921189678157	0.641959658752342	0.639698645331058	0.611404091305553	0.560353150121479	0.729009210947544	0.839631896170998	0.927506427733261	0.983084652380128	1	0.976267175225117	0.371515640010531	0.458035215795971
0.0226405697216253	0.0826283201608294	0.211446406362342	0.384326839973824	0.497414254064777	0.458649586896855	0.0305862562610919	0.122400457924287	0.34467218689875	0.690042244927074	0.984043574326799	1	0.0184523530673567	0.0823162704570822	0.255946321684548	0.564921694936476	0.887885821581764	0.994355189461445	0.00466281801384805	0.0248639625897632	0.0863581412356543	0.210712499039981	0.365282950186919	0.450920141480975	0	0.0029073450352281	0.0127928817859684	0.0353803886051028	0.0681142365546939	0.092868912782215	0.139939937047368	0.216538473969462	0.303953792798882	0.387194450642406	0.447689631869229	0.469878031846272	0.116314495344855	0.179661799060476	0.251702186277599	0.319985846870615	0.369215115697014	0.386699328852426	0.0652872534065623	0.10079089348721	0.141025039330714	0.178983765949484	0.206128030742742	0.215445558543247	0.024527441073145	0.0380125548560753
0.00208238786212623	0.0300346797443663	0.0967439509159811	0.191443037562032	0.251921633690306	0.223395180502688	0.0581915156761487	0.206061328802675	0.46823151141251	0.715917700095176	0.742888629987106	0.523426900680765	0.173596424559677	0.462567845821568	0.825722980858877	1	0.823367423711395	0.459915310900172	0.184434648866598	0.388698821576511	0.550823239055548	0.529240211112681	0.344526476254698	0.150171069508739	0.0706337669047979	0.120526325731453	0.135904670776906	0.102227424422065	0.0499659008119376	0.0133112505886401	0.0594186221386429	0.137990641575462	0.250427721252115	0.364597116973231	0.42905453347851	0.408955271598266	0.0653972238500119	0.165602967197211	0.327690250324967	0.520635915018663	0.669193852254916	0.697430268462688	0.0441190456729761	0.126039448119323	0.274700460366806	0.477985499510539	0.671776000562292	0.76524790439559	0.0164091655822566	0.0594176460918502
0.109324375089178	0.182643839893194	0.24170158503612	0.253377419795304	0.210413573420862	0.138414474873312	0.490851630832449	0.783916215236157	0.991786352881398	0.994033430762091	0.78925669960006	0.496437772356205	0.541425485049822	0.826711618321758	1	0.958253948224123	0.727436512677019	0.437458294646525	0.146731437646109	0.214226071129745	0.247757541119931	0.22698584052033	0.164733207788231	0.0946975247675899	0.00972566543209171	0.0135954251080296	0.015038153010704	0.0131660470560777	0.00912006511824978	0.00498966570473854	0.127985208092073	0.050867353285498	0.0146925722854667	0.0030560131065573	0.000424044663347765	0	0.329231914575805	0.210707287409235	0.0981736815819884	0.0332813631101937	0.00818397007143836	0.00142880670252428	0.35999952860766	0.370838239474287	0.278143382471258	0.151889893585092	0.0603742065511868	0.0174456273677755	0.167334048450264	0.277449184563689
0.00689718916607235	0.0386414283974404	0.0840003806247486	0.123752858009765	0.132975367006815	0.105114844313985	0.0988375431493664	0.239032920638709	0.41614150766387	0.542267348833225	0.533744478600939	0.396653961000325	0.248857805427538	0.52783296966794	0.835401580987346	1	0.908089516539678	0.624634111234337	0.262318648230253	0.511865448299971	0.747300221266723	0.825310140934929	0.690784981585587	0.436609533012618	0.117219930562643	0.217238804909212	0.295448318795335	0.301064443097571	0.230080431560167	0.129653417125302	0	0.0189804432229632	0.0485143194012236	0.0838783443256463	0.113589003340062	0.124833687721396	0.00889738779907482	0.0387554082549122	0.0853052775285769	0.141176239647975	0.188286916100467	0.20635112478283	0.01786773007561	0.0587493070738435	0.122609101163627	0.199437070836495	0.264454039555137	0.289705051720015	0.0241873064989343	0.0729071900829064
0.0475550257607191	0.0918566963706351	0.137514021613909	0.161057638613366	0.147910186580424	0.106389858588978	0.266394400768865	0.476617737415599	0.669569071021704	0.739666127239487	0.64271550202892	0.439094451188877	0.427421207947696	0.721667139414146	0.957791742656277	1	0.821415450514547	0.530585131737857	0.20212207019912	0.323339554160221	0.405974586730957	0.400625575307253	0.310705608652256	0.189070096625972	0.0264798344425453	0.04113315672875	0.0492124616984624	0.0457452820547085	0.0329312816392537	0.0179803679386832	0.0789002063988385	0.103499235432665	0.124483880518184	0.137447977964016	0.139392142492257	0.129849999937162	0.0736028890586591	0.106034068778495	0.139895501217131	0.169368949368466	0.188341272838814	0.192449498822081	0.0391828289877083	0.0626084855334023	0.0910548323456026	0.121168064113338	0.147889840368621	0.165748948750174	0.0108679452408094	0.020376846536834
[truncated: 1,570 more rows]
[truncated: 10 more columns]
