# Supplementary material for: Diversity of spatiotemporal coding reveals specialized visual processing streams in the mouse cortex
Source: Nat Commun. 2022 Jun 6;13:3249. doi: 10.1038/s41467-022-29656-z (PMC9170684; doi:10.1038/s41467-022-29656-z)
Supplement: Supplementary file 7 — Source Data [file 41467_2022_29656_MOESM7_ESM.zip › source data/Figure7A_C1.txt]

V1,LM,AL,RL,AM,PM,LI,POR/P
0.1,0.062,0.1465,0.186,0.092,0.0265,0.039,0.0615
