# Supplementary material for: Diversity of spatiotemporal coding reveals specialized visual processing streams in the mouse cortex
Source: Nat Commun. 2022 Jun 6;13:3249. doi: 10.1038/s41467-022-29656-z (PMC9170684; doi:10.1038/s41467-022-29656-z)
Supplement: Supplementary file 7 — Source Data [file 41467_2022_29656_MOESM7_ESM.zip › source data/Figure S5C left_LM.txt]

lcSF
0.0807757563720705
NaN
NaN
0.0497196644407933
0.0316521483746209
0.0638263211429225
0.0728822021241619
NaN
NaN
NaN
NaN
NaN
NaN
0.115994718628253
NaN
0.0507414459496959
NaN
0.0700695594694726
0.116240377265971
0.0575906423931688
0.0483021119324256
0.0222657947137939
NaN
NaN
NaN
0.0670715434595389
0.0421169570906023
NaN
0.0659089087863331
NaN
0.067154229609302
0.0206678680488215
0.0368230996371905
NaN
NaN
0.0560948090857233
NaN
NaN
0.0260038645920051
NaN
0.0244080045999534
NaN
NaN
0.109666350870521
0.0203338825471239
0.130471702016594
0.0221254057822334
0.0872916528750837
0.0601914517567979
NaN
NaN
NaN
0.139161795393013
NaN
NaN
0.0515394525820154
0.0203125989881852
0.0732203463045945
0.040094161271795
0.0232237532969817
NaN
0.210957503529094
NaN
0.108548406969896
0.172950974476219
NaN
0.0513093894059858
NaN
0.0574010936449582
0.0557386411466508
NaN
NaN
0.0276054076303591
0.0676302018448379
0.147646322316656
0.108229088885271
0.0290844974303502
0.0737565247127423
0.106445342727705
0.12540331951149
0.10942956763269
0.0623947307202383
0.0385406496459359
0.041895553639214
0.0730795916302042
0.0549250861328488
0.0239231742474672
NaN
0.0502777724982681
0.199935679580878
NaN
NaN
0.0239810646305609
0.0430638651216659
NaN
0.0785521220987317
0.226259215370833
NaN
NaN
NaN
0.12383426713817
NaN
0.0779093259553502
0.0333984813046552
NaN
0.0614587989009295
0.0333553781779968
0.0242132915936931
0.0588723044569411
0.0606308771577834
0.161879334070419
0.137401308129367
NaN
NaN
NaN
0.0250684054590893
0.0678161442525963
0.0551045988277893
NaN
NaN
NaN
NaN
0.226274169953025
NaN
0.101470452192238
NaN
0.0693140890293864
0.179950116728063
NaN
NaN
0.0753896942043401
NaN
0.0838486104580671
0.0399799475297735
0.0580683142812113
NaN
0.0567991978840773
0.177139422214922
0.0662974899720872
0.0603568970623645
0.0419320745729819
0.0503755250328156
NaN
0.0969816457419772
NaN
NaN
0.0904185795915337
0.0739674856002564
0.0917212673834484
0.0464924488261928
0.02297474316249
NaN
0.0339093713700224
0.187962337206519
0.0614553379736555
0.103943320260952
0.0644794175000037
0.127879597063124
0.0249672728143952
NaN
NaN
NaN
0.0250026609299096
0.0812157982128198
NaN
0.123078693431022
NaN
0.0667737393677157
0.137415499123514
0.107089637337512
0.161419971265625
0.0310807609209198
0.124435321499565
NaN
0.0433182539616663
NaN
NaN
0.0539540805539811
0.0302631936893217
NaN
0.0203112701175386
NaN
0.0397002844093374
0.0335786993906529
NaN
0.0411277045565176
0.0650750612825771
0.12653451288355
0.0550724704191025
NaN
0.0223942438771315
0.0384707701156131
0.12685741733256
0.0617681481009124
NaN
0.107026958922409
0.0707598480117047
NaN
0.030539258958625
0.0481610727712936
0.111415353683892
0.0274630908844389
NaN
0.0604903665971895
0.0917329069000488
NaN
0.02242546475509
NaN
NaN
NaN
NaN
0.170206347671578
0.078738206034218
0.112657524795607
0.0569332489620695
0.0262913132857015
0.0214268577270701
0.0452737264292152
0.157679762286707
NaN
0.0694863823330796
0.0520194312325844
0.0927345293616092
0.0713118455551548
NaN
0.0663604880741591
NaN
0.0253285662058712
NaN
0.0598759368154865
0.0233460099790408
0.059913234831885
0.0446348576050915
0.068885857897348
0.0231897936279969
0.0721314251336048
0.0254879454980268
NaN
0.226274168535277
NaN
0.0209646719872822
0.0763278609502376
0.0903161796436642
0.0730637793606284
0.0418172799501764
0.103037637996649
NaN
0.0207864910169049
0.121269164096639
0.02295695608043
0.226274169979676
NaN
NaN
0.0387830035946874
NaN
0.0523820893679886
NaN
NaN
0.0217686859323907
0.0715904825908279
0.116554508940169
0.0890065987405674
0.108009191374319
NaN
0.0500935227667183
NaN
NaN
0.0342465701035219
NaN
0.0321874692590468
NaN
0.0379325619681209
NaN
0.0999098376381019
0.0348591116108313
0.0639657819338825
NaN
0.0281807000403012
0.130412888553044
0.0600452799020976
NaN
NaN
0.0403596511519166
0.170258886475653
0.0370121633272906
0.128916019401089
0.129972787943438
0.152059120030695
0.109368970163901
0.0535072084451107
NaN
0.022058462545423
0.0624492023415889
0.0914255348206104
0.0243067841717895
NaN
0.106946806159046
NaN
NaN
0.0473220107827702
NaN
0.0359352901756717
0.112449002375746
0.0500917730375497
0.060594026935654
0.0240918735815449
0.0733808726595975
0.0513446912211324
0.146966308107091
0.03902891744472
0.0242023538643747
0.060669915199896
0.0295374978109696
0.0207784709595218
0.0527096506827303
0.120327759337839
0.18724256796719
0.0438326214811524
NaN
0.157341897951555
0.0239867327786976
0.0316957792996393
0.0654864399432955
0.0351493824103944
0.22625606714705
0.020614664942376
0.0579837829884138
0.0287908563574711
0.0324841711723598
0.0964849032697732
0.140970274192181
0.136857771386132
0.0269159277794981
0.053183776948059
0.0498238014012176
0.0227376631470971
0.0484270439972535
0.105857142136147
NaN
NaN
NaN
NaN
0.0214902514057695
0.0351700117983575
0.125132012503255
0.0570610041720758
0.0920972451605478
0.0564250391486917
0.0480151246339815
0.116849584854707
0.0586130368928719
NaN
0.0297719901073842
0.0644381608394765
0.0916332631054875
NaN
0.0672740149678212
0.089560238912279
0.0483232179976207
0.0328701654809043
0.0303073412818898
NaN
0.031679666874481
0.107169012798395
NaN
NaN
0.226274169979676
NaN
0.0932007353212957
0.0553380980978094
0.03551085466194
0.0471021849923775
NaN
0.0934522854247861
NaN
0.0264216679970672
0.198493015034823
0.0650355880411882
0.135966609275521
0.0961279347556748
0.0251826898549425
0.0209357361801301
0.0282547661246053
0.0267376302813432
0.044729504149824
0.0692427088608359
0.0799129626393569
0.0820708887703966
0.0881898692274592
0.0526863085162119
0.0943389490126717
0.0327585738264561
NaN
NaN
0.0633188209460519
NaN
0.0719279645385776
0.0383293260941455
0.0500270749766611
0.0306243177247065
0.023729449646919
0.0564294687989121
0.0590295150781757
0.183106907502172
0.0497913688205336
0.0279604010409684
NaN
0.0428218973725339
NaN
0.0650773349472287
0.132009631590042
NaN
NaN
NaN
0.132908820264919
NaN
NaN
NaN
NaN
0.0225276505712695
NaN
NaN
NaN
NaN
NaN
0.0725552568448725
NaN
0.08657326036989
NaN
0.0629980593042976
0.0569097796904862
NaN
0.0443823815013418
0.102227573992814
0.0456750527107724
0.0452843905292948
NaN
NaN
0.126991404866456
NaN
0.0524603428298075
0.031476568291639
0.211734579977469
0.0498350017602361
NaN
0.0459043776708537
0.0202581017046994
0.190677243977984
0.0599439421532546
0.118830732931337
0.0266887217644424
0.0641257069886565
NaN
0.0283397745284695
NaN
0.0650978582765619
NaN
0.212196711383625
0.132635580710007
0.0666468157382131
NaN
0.111730507655111
NaN
NaN
NaN
NaN
0.0358013990861429
0.105690413528831
NaN
0.0782870423939954
0.106927877573803
NaN
NaN
0.0259805390412663
0.083675327832876
NaN
NaN
0.204196706249334
NaN
NaN
0.0563426365054373
NaN
0.0287361446051009
0.0634422718644136
NaN
0.116236774055877
NaN
NaN
0.128977301592639
0.0449448188084847
0.142490703572439
NaN
0.0597484058484822
0.0202485470667142
0.0963690549443806
0.0383317000718933
0.0678640931409727
NaN
NaN
0.0833989980849409
0.0717102179687261
0.101050346251337
0.0222964090311112
0.0427836298202375
0.0795275028162734
0.0904623307035821
NaN
0.023111680561093
0.129030262104429
0.02848514773559
0.0337343584445927
0.0324317839948913
0.146545339612195
0.104143740111403
0.0226734854435797
0.0283100216945298
0.0960361717675602
0.0889897547520175
0.0520212561372799
0.143286755561869
NaN
NaN
0.0937019697450008
0.0549352763757168
NaN
NaN
0.0652358983776734
NaN
NaN
0.112282179576765
0.0754505432461475
0.0294647019468568
NaN
NaN
0.0333450634467244
0.0474737660406158
0.168247705368848
NaN
NaN
0.0804077605802792
NaN
0.0514282774712638
NaN
NaN
0.081465551038127
0.0377661984930523
NaN
0.200751146952432
NaN
NaN
NaN
NaN
NaN
NaN
NaN
NaN
0.109629582538595
0.0408099822441986
NaN
NaN
0.187284383746659
0.122823974552326
0.150172151211097
0.118097126850646
NaN
0.0572822733565967
0.194886926600015
NaN
0.186727639006325
0.0597077162663219
0.111497323463764
0.0370695744043952
NaN
0.0636788395477791
NaN
0.0302463146665948
0.0546140946378774
0.0306110166793191
NaN
0.108123789058025
0.067216491582598
NaN
0.0279106764474246
0.0631147213660279
NaN
0.0516414520636383
NaN
0.0279532444576011
NaN
0.0240454470137215
0.210766726678778
0.0247648212459296
0.0601938309589931
0.053485235930507
0.048288612712473
0.123251319342099
NaN
0.0265915880775663
NaN
NaN
0.0332603240236568
NaN
0.0588130442234479
NaN
NaN
NaN
0.0960741582680499
NaN
0.100517471917124
NaN
NaN
0.0623713348315896
0.0228055481901216
0.0598788542033097
NaN
0.145061487263895
0.0888237649903342
0.137592737015814
0.197889569709604
0.10394201784101
0.0322165643602021
0.0492424361368831
0.118753340610626
0.0760505467483066
0.0773497614801642
0.10046311823113
NaN
0.0721213774318197
0.130457606151736
0.058490673854631
0.116374158416006
0.057037629621593
0.106725892108618
0.0493784785112171
NaN
0.0312042021229409
NaN
0.0452813745734582
0.0754926773758765
0.0283122176707242
0.0298896399699654
0.0392130951171141
0.106269520109987
0.126350793453404
0.0832505468557973
0.135552322350365
NaN
0.0322450284725658
0.084328772743577
NaN
NaN
0.0963109590489497
0.108229449926743
0.0404031543926211
0.0262391868189352
0.0743426593026196
0.138754075137147
0.0825192985900865
0.116561396434448
0.0719807397286775
0.114511299443762
0.0338120908964172
0.115204367894791
0.0907851858491997
0.0829991967444715
NaN
0.0265232717475733
0.190468438553089
NaN
0.0242431196540186
0.0559687122612354
0.0734759933481967
0.068045930262748
NaN
NaN
0.0320686551616717
0.030583504766962
NaN
0.0200104159915712
0.0586778985506543
0.0487137012684769
NaN
NaN
0.0471865967099007
NaN
NaN
0.0807882707662663
NaN
NaN
NaN
NaN
NaN
NaN
NaN
NaN
0.0946226257474081
0.188242902445373
0.115442090731419
0.1814582495774
NaN
0.20753762556956
NaN
NaN
0.0605731323169465
0.0972517206591712
NaN
0.0615709878561698
0.0251867946438211
NaN
0.0516291343670663
0.0318084603653799
0.0560494684621697
0.0581103080755134
0.133418577202296
0.098839663042548
NaN
0.0688227013582972
0.0614637264078792
0.11804746424359
NaN
0.0449357652221785
0.035578622105482
0.14406722742745
NaN
0.0220420118584334
0.0341225245672706
0.0934650793601359
NaN
NaN
0.0514271172014023
0.118260230153009
0.0454680902370377
NaN
NaN
0.180410227650998
0.084772992386903
0.0947114269520214
0.1018216832441
0.0637900668424349
NaN
0.024732815112159
0.0776175012548943
0.0591475357353422
0.0965164242899801
NaN
NaN
0.0295868473172256
0.129987752925757
0.20410111165738
NaN
0.080239257569733
0.0345683261451608
NaN
0.104163278134661
0.0247054781703844
0.226273487542227
NaN
0.115902126143272
NaN
0.062920901011984
NaN
0.10846324640226
0.0200551814120189
0.113284660285934
0.0768770739066367
NaN
0.105251008537883
0.0792398736185141
0.184196865613641
0.0540448377951865
0.0437407768515567
0.0749130564542397
NaN
0.0426401558277734
0.052874555607207
0.108667313631956
NaN
NaN
NaN
0.119939235737102
NaN
0.0427533431064894
0.0445531756872724
NaN
NaN
0.0280343782865526
0.02141277446732
NaN
0.226271559368331
NaN
NaN
0.13509885365274
0.0432126666008769
NaN
0.0586074252267472
0.0618278124877694
NaN
0.0458082615955388
NaN
0.0534069190115931
0.0214295166309308
NaN
NaN
NaN
0.0358081424988576
0.0724456488312704
0.0293429743624772
0.0967434972553908
0.0916788071105084
0.204974624627859
NaN
0.128119059570674
0.140668214995247
NaN
0.0741462462310398
NaN
0.0454097253206584
NaN
NaN
0.0673228901244417
NaN
0.039139663969084
NaN
0.0769669358412532
NaN
0.0223893952199651
0.225884581883882
NaN
0.128557688978684
0.0898813436208227
0.020199841022988
NaN
0.130454752671826
NaN
0.181221196446312
0.225453424205976
NaN
0.175808281397554
0.0384847154287455
0.0233503590539613
0.0690568136427955
0.0633173369065629
0.0257068677916971
0.0635133879551554
NaN
0.0586108661008478
NaN
0.0513773698252635
0.226274169979675
0.0201653811683109
NaN
0.0215261122616054
0.0729424665183764
0.0208457001205291
0.0619561463521228
0.0348861404011256
0.0556448325130847
0.0410381049681845
0.122711833742929
0.0238569922038612
NaN
0.0484722621651728
NaN
NaN
0.0802948681141067
0.182113327544651
0.0481523904527453
NaN
NaN
NaN
0.0427782085066114
0.0746050247896764
NaN
NaN
NaN
NaN
0.027019631990566
0.120049828564019
0.0213346669786932
0.0334055066726527
0.11226366872245
0.116702824896457
0.12357460831487
0.0605196091590249
0.0887143493582289
0.0264024268423603
0.0402350382427263
0.0331764368787558
0.0340073595443717
0.0321845494228322
0.0746781672815047
0.038169033978439
0.13001186217279
0.0565221773625495
0.0250064317059341
0.0500368159324349
0.0382871099655525
0.207935245181941
0.0224347615633173
0.0633235198349845
NaN
0.0789656262386148
0.132793666107663
0.0245628176821743
0.0624614900941394
0.0476810059843319
0.203608469339959
0.0479849265882108
0.0270817505680018
0.0324208376683247
0.172039490567913
0.0294727453080317
NaN
0.161473887517427
0.0615651974214885
0.0470993455290415
0.0481048283005047
NaN
0.0934782536368916
NaN
0.0724371020311323
0.0316938550709507
NaN
0.0520586421957836
0.0417363286497134
0.0464963650487529
0.0207526943130646
0.0939682244295928
NaN
0.0924413255542268
0.0523706939285431
NaN
NaN
NaN
0.192622588896246
NaN
0.0455909487762729
0.0482643989635286
0.0223606122838318
0.226274169979453
0.045233118505452
0.0444282278113269
0.16786246318638
0.128404329409466
NaN
NaN
0.0693809290039503
0.132313669754368
0.0644387586717767
0.166984740107205
0.0363644052070856
0.222744889959813
0.051220424532531
NaN
0.0404419752168658
0.120503835193989
0.0835464121377261
0.0239940559034937
0.0675394053747418
0.115979862133633
0.132401278078089
0.0636315803385908
0.194012533457683
0.0560665119226162
0.147812754781876
0.0624917809428347
0.117625024514824
0.0575725860452322
NaN
0.0310713438493829
NaN
0.0681833709486762
0.0430425261853815
NaN
NaN
0.0502032319042237
0.0735878475360336
0.151908864370559
NaN
0.161853172468395
0.0424841966535277
0.101349835880839
NaN
NaN
NaN
NaN
0.120185871182006
0.0556816981706882
0.226274106801769
0.0524614816156554
0.101251707360442
NaN
0.0972896739709979
0.0725754166026499
0.0335048461305909
NaN
0.0470683439117146
0.187910142478555
0.0244377652595649
0.127929030507465
0.0379413378112634
0.0693320129049103
0.0366315252508354
0.209852512883445
0.104576375156241
0.0218362430756994
0.0223703884891383
NaN
0.0453914163503444
0.134990045373275
0.104992286853554
NaN
0.0444210518893431
0.0272418367545257
NaN
0.0276806540473095
0.0336615054173707
0.0631881084965648
0.0216396999264013
0.104078946604897
0.112493221420844
0.213450141055859
NaN
0.0665538010745712
0.0760023856810306
NaN
0.160324142965227
0.0236217472865318
0.0604105666424153
0.0583902846308747
0.0217051240944871
0.0493689354028861
0.0910658821647708
0.104100834031675
0.0438722372098002
0.107035670771926
0.216131902128868
0.139339569816499
NaN
0.099574266065162
NaN
0.047139526904654
NaN
0.160810593046145
0.100796585792085
0.0327439496242375
0.0423720202868183
NaN
0.0394289637505523
0.0507516070235131
0.076116384790038
NaN
0.0370216871771698
NaN
0.0383648979464642
NaN
0.0664269975593619
0.131852955037845
0.0390695424562239
0.0431744966739919
0.0649529198334855
0.064245577201064
0.226273957536844
NaN
0.0938734980538639
NaN
0.133534038353414
0.0273047102944546
NaN
0.0747726701705628
0.0573485158422136
0.144289369748745
NaN
0.226274056599238
0.0212357335911387
NaN
0.0952694187416586
NaN
0.0689795524516906
NaN
0.0447619012556344
0.124392745614317
0.108580808895569
0.0469135384047909
NaN
NaN
0.0738418197179048
0.0949906172610894
0.0214893247398383
0.0421535123650084
0.151757720044377
0.197126691637499
0.160968710857062
0.043967355148683
0.0898027140194028
0.0517043601323923
NaN
NaN
0.0783252179135463
0.108157064168314
0.137081794799552
0.0503127375196579
0.17048644318302
0.113598207391052
0.0931064057733801
0.0596483581827751
0.132184569382729
0.0435827692433226
0.123293972591127
0.0985355155998188
0.070676554226099
0.0934350186022639
NaN
0.226274169979675
0.0502680088946515
0.0459471194993559
0.115996470677615
NaN
0.107521075364695
0.0960271539663229
NaN
0.154359677738419
0.161862476050761
0.0291978090582777
NaN
0.0212090961154567
0.0342071271118064
0.225272392104828
0.131335650382012
NaN
0.0427797349733191
0.209486767906293
0.0983604473136555
0.0432512231121287
0.0316325509016797
0.0485861342578054
NaN
NaN
0.0997152395230855
0.104899644852189
0.226274169977821
0.070398330276943
NaN
0.0913648690668676
NaN
NaN
0.126442718869738
NaN
0.066158429772511
0.211989756013234
NaN
NaN
0.066196252014553
0.0465797837270584
NaN
0.0289430156937768
0.0392536053800556
NaN
0.0386709053948878
0.124310281484853
0.0510775507199374
0.0346071541207706
0.208674437165977
0.214466220507363
NaN
0.0403535815611152
0.0645486504987984
0.0569164658527635
NaN
0.0336824698620448
0.0984998456776618
0.0446111516242538
0.0230057813830346
NaN
NaN
0.122394219218415
0.0749841083814409
0.140090091048785
NaN
0.226274169979676
0.105540186946963
0.13620913713394
NaN
0.0694187630300591
0.0439403259344621
0.0686397132143445
0.0425410043675702
0.0474017703653583
NaN
0.0525875107943031
0.0747861545878437
0.153215417698031
0.0348055512895907
NaN
0.123258064710745
NaN
0.136537601233254
0.0430540652320215
0.0313040901139259
0.0606063144400626
NaN
0.09465210700573
0.150995085934764
0.0634882404098113
0.0345435010788762
0.110001760129541
0.0512739997549092
0.0750555635245975
0.0538541412903026
NaN
0.0983672434150397
0.0523536261707864
NaN
0.0234436908342963
0.0863325992918161
0.0564433543851902
0.0826543642642579
0.131411057199139
0.100347800677159
0.0411640632004823
0.0829483227625593
0.226274162568894
0.102565580218162
NaN
0.120269544370128
0.0374559697632843
0.0429874388513069
0.0584669045675994
0.0674234171166442
0.226274169979676
NaN
0.0310853512766654
NaN
0.0451832682095108
0.0760928260235955
0.059407639664737
NaN
NaN
0.0535071722038774
NaN
0.0763432909254753
0.0403816464164715
0.0935841570557644
NaN
0.218368373066558
0.0466566595408337
NaN
NaN
0.0803603026468491
NaN
0.0642706294565575
0.0458426315841665
NaN
NaN
0.0261694961796186
0.0666451022504968
0.0594180836286256
0.0791479770323521
NaN
NaN
NaN
0.0301044806069964
NaN
0.102325291615432
0.0709350470656648
0.200258851146484
0.025059212661506
NaN
NaN
NaN
NaN
0.0599316901596025
NaN
0.0573289872519443
0.106421750243757
0.0244456893528784
NaN
NaN
0.226274141697615
NaN
NaN
NaN
0.0548480384272161
NaN
0.0237577694853658
NaN
NaN
0.0639562335755872
0.0556737938818689
NaN
NaN
0.0210953646395116
NaN
NaN
NaN
NaN
NaN
0.047567947419178
NaN
NaN
0.0376215747147731
NaN
NaN
0.0308700148300676
0.0578675499835412
0.064012682317907
NaN
NaN
NaN
NaN
0.0553285136438402
NaN
NaN
0.0816991669605893
0.064369448923626
0.0675613601071956
0.0698997673077462
NaN
NaN
NaN
NaN
0.044134459482909
0.0386899036383887
0.0594148436338069
0.0368451380528328
NaN
0.0583947233291283
0.0735763324965795
NaN
NaN
0.0256990636761083
0.0205410125124414
0.0660409458069461
0.0263085692272582
NaN
0.219440897959985
NaN
0.073908351212368
0.0297013104026399
NaN
NaN
NaN
NaN
0.0210057052784125
0.0593800998183351
NaN
0.112085647969476
0.0466325561568289
NaN
NaN
0.0255504860110581
NaN
0.0221347469149719
0.100995782543731
0.122352914459455
0.038024330489572
NaN
NaN
NaN
NaN
NaN
0.022111866650078
0.0907258429080512
NaN
0.0547779442332101
NaN
0.0200000129175999
NaN
NaN
NaN
0.112930968076784
NaN
0.0284116299506192
NaN
0.0828146451069789
0.136120315736913
0.0321958100750927
NaN
0.175449870558175
0.226274169979676
0.0416276937977984
0.0394177983697672
NaN
0.0311064717207704
0.0821141084334912
0.0270035774400627
NaN
0.144478313765873
0.126628841976401
0.0519092648235384
0.0789099802486783
0.0623456084776799
0.0800455469453713
NaN
0.0464189965279067
NaN
NaN
0.0949395141610518
NaN
0.0430683411660304
0.027816110032624
0.0270289339819221
NaN
0.206607307309777
0.0558561373787852
NaN
0.127471381312113
0.0217687967422972
0.0588564760158588
NaN
NaN
0.0300582147385211
0.203605564288656
0.0743072321818615
0.0738738595580219
0.0963693456713489
NaN
0.101543692101988
0.0404888538451727
0.0600145121930893
0.0702100838468637
0.0425253440636614
0.0537830538937599
0.0683168535651664
0.0284801871379174
0.0483644731572869
0.0470062676008111
NaN
0.0500427201597069
0.0313355244174779
0.0320958008588892
0.0375054522096722
0.0840121043807204
0.0280367067091802
0.0296686771445863
0.0686432319606972
0.0930003077790149
NaN
0.0220379192966435
0.0292438760329063
0.0482535345523422
0.0826124697102015
0.0242501417518083
0.0706259044736675
NaN
NaN
0.225792490470291
0.170084026236121
0.0573641092829976
0.102309002360859
0.0497730861111873
0.021741492679074
0.0429601979324069
0.0606057262344692
NaN
0.0257142765365883
0.0785688906089134
NaN
0.115165711596513
NaN
0.0646289925451308
0.0214834053360979
NaN
NaN
NaN
0.170852827390732
0.0566714565662637
NaN
0.0501297634825261
NaN
0.0457826500808256
NaN
0.149829900513141
0.0426538973159021
NaN
0.0211012536958031
NaN
0.14844052732814
0.0677563192251748
NaN
NaN
0.0324301141617979
0.0513709361685176
NaN
0.0721366571177991
NaN
0.0390254220217105
0.104702538065901
NaN
NaN
0.044783212562727
0.0441474326934336
NaN
NaN
NaN
0.0662731305396593
NaN
NaN
NaN
NaN
0.0533428979352027
NaN
NaN
NaN
0.0906127601652216
NaN
NaN
0.0375339203396558
0.0286282585764259
0.218137984253635
0.0275609818625354
0.0261414777153225
0.0529024316294556
0.226274169979676
0.115251574869495
NaN
0.0505468350080902
0.190085600520384
0.0798215646793263
0.0943244309008293
0.0635331366168855
0.0499692437670968
0.077446596438897
0.163416521121332
0.0897812507073001
0.0551961546761552
0.0594144122927321
0.0249017124910984
0.0698922279097667
0.088593618588028
0.0812957170677639
0.0696676805003997
0.0429815483730824
0.0418432430230105
0.0799792832473541
0.0942007834345099
0.1009986439826
0.0648180727990441
NaN
0.0323357917113163
NaN
0.0679616042770251
0.0657948424456263
0.0506831913834572
0.0729849987796323
0.0862245728274355
NaN
0.0733761759198121
0.0320910238593594
0.226274169979676
0.0454855013121477
0.0396210502773759
0.0200234800102076
NaN
0.0575311687024489
0.0816972685081128
0.206422915593
0.0393914576246939
0.0228181151058263
0.0700489209900351
0.0620907018479156
NaN
0.0261698632640466
0.112134087567739
0.0630308676500022
0.0735634038050109
0.0536969439393249
0.117061582180038
0.0241062411166071
NaN
0.2164981421127
NaN
NaN
0.0817619332508842
0.105548285971151
NaN
0.0486407473200501
0.0586925905206055
NaN
NaN
0.0232867639905834
0.0432258602168908
NaN
0.0506209450196007
NaN
NaN
NaN
0.0236945836900717
0.0998943218930578
0.13763341894836
NaN
NaN
0.0754608521997583
0.152357446536175
0.0302218919797626
NaN
NaN
NaN
0.0283820798373789
0.0218306989430833
NaN
NaN
0.0222598106134545
0.0531149978948813
0.0371176208522051
NaN
NaN
NaN
0.0513207309948835
0.0528459110884677
NaN
0.0599890722288888
0.032011089380221
NaN
0.0620936849366725
NaN
0.0497055343525973
0.0617607367708196
NaN
0.0773602920201527
NaN
0.0246564830242074
NaN
0.0615373925947502
NaN
0.0747593958324104
NaN
NaN
NaN
0.226274152959916
0.0365322546308024
0.0450461469323241
NaN
NaN
NaN
0.0500370338073767
0.0290222703588708
0.038649148533933
0.0201117389895131
0.0744775332324612
0.0685917159869791
0.149358636781534
0.0211093269801653
0.0441478494589835
0.0496678221143324
0.0669262569887104
NaN
0.052258498713472
0.0200000000024144
NaN
0.0482657575229612
NaN
NaN
0.051992496761352
NaN
0.0463065707661031
0.0702786003612951
0.0233562949137136
0.0518885165578223
0.026660783996771
NaN
0.0990377578000397
0.090001875454537
0.0204285872577647
0.0246821126298632
NaN
0.0259165893535643
NaN
NaN
0.0899870255276219
NaN
0.083558516472066
0.0988160639993924
NaN
0.223271384554319
0.104608141694465
0.190746636048585
NaN
0.226274169979676
NaN
NaN
0.0594028701075592
0.0703962058717119
0.176012449609345
0.0744714824234
0.199565725065903
NaN
0.0335500955361237
0.226274169979676
NaN
0.169979362672571
0.0657224877179731
0.0678262340823294
0.0261104578616955
0.0448978325099759
NaN
0.0822506541395703
0.102280085924102
0.0771662518787265
0.155819390607229
0.0550394571186784
0.0560031946125464
0.0770538343960984
NaN
0.0431956980663003
0.103521449433654
0.0366591255563807
0.020000029873446
NaN
0.133930370070681
NaN
0.0260035716704084
NaN
0.0509619592205262
NaN
0.0260729524540169
0.226274169979676
0.0485156858639175
0.0449708722688802
NaN
0.0331001314328721
0.0728810200045231
0.0744656392680526
0.0223752413018837
0.0703300064408097
0.0630319526804387
0.112973980786433
0.0544605183546849
0.048920074710066
0.0628072587375758
0.0570926195690865
0.0828883723759156
0.0687747519259459
0.0892513718737981
0.0466741762046017
0.0794770055606309
0.0575092049683174
0.226274169979676
0.0200000337483663
0.0742839321454967
0.0209750703345479
0.090190654843234
0.0672453523122449
0.0516652643924377
NaN
0.158275743774367
0.0924676754175136
0.226274169846595
NaN
0.120138739755069
0.0353136952139931
0.108121874652336
0.0359802457282315
NaN
NaN
0.0654247610363031
0.226274169938657
0.174551598462505
0.0989143675864659
NaN
NaN
0.120627307911994
0.118947453313722
NaN
NaN
0.0429890770346066
0.0541664422057695
NaN
0.0454884951471233
0.0549351915017786
NaN
NaN
NaN
0.0458050898481044
NaN
0.0310258549405476
0.091791836345416
0.132632883892224
NaN
0.226274108590902
NaN
NaN
NaN
0.0757872776697002
0.0809035348038082
0.062372032870971
0.0850999663580056
0.0850999663580056
NaN
NaN
NaN
NaN
0.226274169979676
NaN
0.0450254336377657
NaN
NaN
0.216276584956429
0.0232116007486384
NaN
NaN
0.0636045408107853
NaN
NaN
0.0241064604687834
NaN
0.208836769274329
0.0343481961017669
0.0343481961017669
0.0200000311586903
0.0200000311586903
0.0266156991012731
NaN
0.0238082072304643
0.0317341900067216
0.0605414995119546
0.0605414995119546
NaN
NaN
0.0610755633490394
0.0608822463942366
0.0263101084130794
0.206919071791001
NaN
NaN
NaN
NaN
NaN
0.226274169930159
0.226274169977573
NaN
0.167827170632353
0.0465707592533428
0.0859953044665945
0.106428936349888
0.113695006824373
0.0634549232356692
0.090380923068198
0.158597223637416
0.158597223637416
0.0508082138261481
0.0508082138261481
0.0592674586517772
0.121921935799739
0.226273811857825
0.02880734969774
0.0218355503192725
0.0979572962387768
0.106395410678522
0.0593362651197452
0.0593362651197452
NaN
0.0851710058605206
0.0248010940265211
0.0903712543703727
NaN
0.0560241680419202
0.0246431886486952
0.0671693764143332
0.104714197584171
0.0329673490753015
0.028900383847378
0.0362634139095852
NaN
NaN
NaN
NaN
0.197508599817162
0.0684599257197858
0.122574098030284
0.212986351159886
0.0749927930242428
0.0258851770650974
0.0280230042335581
0.22627416944735
0.0719508611284457
0.11515005559785
0.0711370607981082
0.0570200627061829
0.20975029194947
0.0704070199352476
0.144059349779455
0.128102071709238
0.0494169103555528
0.22627411965484
NaN
0.133640912783687
0.0485777752401991
NaN
0.0498377584346942
0.0449018116166708
0.0744486806734306
0.0240629504068559
NaN
NaN
NaN
NaN
NaN
NaN
0.0214858595445858
NaN
0.0279428078347871
0.0682701063706898
0.0313066970262313
0.0237533537622158
NaN
0.048167776385661
0.0597938429377403
0.0302129269892293
NaN
NaN
NaN
0.0680928191739075
0.0265838385616816
NaN
0.0519471503876608
NaN
NaN
0.0447733761229178
0.125807374296401
NaN
0.0597803043673816
0.0816817845080068
0.0430976766963852
0.0276102550448294
0.0572923079132213
NaN
NaN
NaN
NaN
0.0619132748162717
0.0681789625570673
NaN
NaN
0.0331727995106379
0.0242451275212826
0.226274169978617
NaN
0.035956850889965
0.074588879806256
0.054246828519691
0.158083097727887
0.0385082054584885
NaN
0.149560175798115
0.0670521119395265
0.188500304659149
NaN
0.028248486548521
0.105731323552802
0.059568356071151
NaN
NaN
0.0554627973815172
0.0211326578881366
0.152302925770106
0.0615388736355652
0.0481277296397801
0.226274169930833
NaN
NaN
NaN
NaN
0.027381230206574
0.0263563316874792
NaN
0.226274169979676
0.0297589600855709
NaN
0.0754544949277375
0.0441930564434128
0.226274169935668
NaN
0.0228987137296931
0.025345366786668
0.0281105372556902
NaN
NaN
0.0399239475361084
NaN
NaN
0.022137872677167
0.226274169914848
0.0885194667340476
0.226274169979676
NaN
0.0364760748620458
0.0517420857988177
0.0454651069742778
0.0712655219240758
0.0217253489223823
NaN
NaN
NaN
0.0399209076693299
0.226274169979676
0.164279850983597
0.0208520599357599
0.061257572689068
0.102656064225213
0.0655986238258594
0.0981377686212176
0.0689438248790149
0.0658708627114341
NaN
0.0605965157461825
0.0425066088774731
0.146300555587993
0.157861647520095
0.0665955204874186
0.07032786100852
NaN
0.0404368164733477
0.1248929533413
NaN
NaN
0.0775045092805058
0.0289224628886925
0.0995057024774534
0.0568111242215622
NaN
NaN
NaN
0.0394581438634601
0.105708901717055
0.0411896600074439
0.0838743639622188
0.0417189722386198
0.0323263414298062
0.02157071094684
0.0659714598043536
0.0601315599990327
NaN
0.117681950333389
0.0481367854929764
0.0908091422720735
0.063979741569824
0.0761544566469843
0.0941408676287666
0.0557497873974753
0.037256339128502
0.123017179478672
0.12053918974738
NaN
NaN
0.0682472483765208
0.0451477581335898
0.191484355873114
0.0256604599861784
0.168899886197809
NaN
NaN
0.025298855028441
0.0510203987184206
NaN
NaN
0.0225598559951812
0.0223975234010046
NaN
0.065231842610196
0.020084280412097
0.0200007415058256
0.0586514606928313
NaN
0.0232233242852921
0.0504338930424623
0.0239861724363299
NaN
0.104664254685949
0.0364156076362487
NaN
NaN
NaN
0.226196339537252
NaN
0.083630576978331
0.0735229477352612
0.0628614484239023
0.226274168909324
0.105008261052715
0.114651694547808
NaN
0.025124320025431
0.0582963874518855
NaN
NaN
0.0688259711960503
NaN
0.170416191905323
0.220273549048904
0.109508197741127
0.0270568334312297
0.120413322262867
0.223953140785133
0.0798558778872186
0.226274065785488
0.17939238674016
0.0299667237347594
0.048694985011304
NaN
0.166257001225754
0.110593899106464
0.0445209154376879
NaN
0.158190742664718
0.0308766791593671
0.0674975597289812
0.0275524305517096
0.0849656014460144
0.0534207936974575
0.0519105751415215
0.0281061539264622
NaN
0.112095506322776
NaN
0.0565265156264848
0.0415432108686458
0.0333034912022119
0.0666982866956697
0.0292260164784386
NaN
NaN
NaN
0.0838987009073115
NaN
0.0663030931019279
0.088786387315806
0.0313087846598467
0.226274169896531
0.181456243247302
0.115783410461702
0.200957734015764
0.158266240628284
0.126189968599158
NaN
NaN
0.223069231416879
0.13622569771925
NaN
0.0489265336498991
0.020940524323778
NaN
NaN
NaN
NaN
0.0941373457492497
NaN
0.0319362678145176
0.0603363958342357
0.0321131907680029
0.0836395492501947
0.0696979446527519
0.0552626229038396
0.16211891001532
NaN
0.0254868179770525
NaN
0.023171410950158
0.0290483655136043
0.106304596193382
0.045327348348964
0.0276725890494867
0.0254466762499897
0.0400199162082619
0.0208164650884226
0.0721449172572298
0.0463083874279194
0.0288730988527586
0.0286890433638038
NaN
NaN
NaN
0.0280662313736677
0.0674992277685152
NaN
0.0277069748149437
NaN
0.226274169729168
0.0378914670355213
0.066442031510996
0.066490810840882
0.0282499754051283
0.0832799515236985
0.201976392285449
0.186175881061982
0.0212404858839525
0.211790365793561
NaN
0.0213261008290618
NaN
0.152604420834678
NaN
NaN
NaN
NaN
NaN
NaN
0.0757066011565432
0.108425337278884
0.0280623422320367
0.0275319867314888
NaN
0.0726430312183328
NaN
0.146023759657692
NaN
0.059731617241715
0.0812830201490907
0.0372848346735165
NaN
0.0605500553328245
NaN
0.165806776078019
NaN
0.0370300333390764
0.032332112327496
0.0402517935541179
NaN
0.0887500736601834
0.149819997904435
0.0814118408459754
0.0689599732459957
0.043542073589728
0.0952825942708402
0.14275006829467
0.0582079603689065
0.072523205917531
0.112852670432481
NaN
NaN
0.106014734933826
0.104459741246933
0.0843245445186546
0.027123759944897
0.095556340967335
0.0200000511327383
0.125967968487445
0.0232587139170472
NaN
0.0349012813428638
0.0844708190203449
0.107053763158759
0.0419598000361253
0.0696087950642464
0.0689553771671811
0.0807090183313677
0.0619384101395112
0.106972386578596
0.11135060605911
0.112672166447445
0.175901166819061
0.026069948674606
0.0458090785780502
0.0928381495575479
NaN
NaN
0.108220607015129
0.121183664068002
NaN
0.0753868119621759
NaN
0.0469058461677071
0.176773121469295
0.0825897643696461
0.083485609260796
NaN
0.10167415959593
0.0524528242699969
0.0751235841488883
0.0295962233054791
0.226274155156222
0.199105374709045
0.226274164697962
NaN
0.0229788077491981
0.0336719362461952
0.0325078872798122
0.0267142242782413
0.0381287328520272
0.0669427402168622
0.0430206982801332
NaN
0.025120758218732
NaN
0.0239685994910899
0.0268575652500872
NaN
0.0603993859867346
NaN
NaN
0.0293822158078107
0.0442388315821927
0.0452559406088087
0.0627685311540012
0.106182627492875
0.0725970925725668
0.0375788087867088
NaN
NaN
NaN
0.0400862771881728
0.022926774818252
0.0630855040159193
NaN
0.0726738363576508
NaN
0.0735186222815615
0.0548121075163649
0.205962790042323
0.036028570369455
0.045935816723597
NaN
0.0223827716255792
0.0504155431480297
0.0332787453456707
0.103815938674835
0.0376148947228728
0.0376618789737586
0.0454456015798659
0.0369240404240962
0.0913796186753997
0.0211412152221294
0.0474742515007817
0.226274169979512
NaN
0.0219337663583404
NaN
0.128732368123431
NaN
0.0200004719134979
NaN
0.0562612954630129
0.117544811987543
NaN
0.157820007887442
NaN
NaN
NaN
NaN
0.0300526509997685
0.0279930887877852
0.048229749385717
0.0200000000918726
0.0362834639639252
NaN
0.0499873332955459
0.0746344736152996
NaN
0.0785471806961841
0.0400340532024442
NaN
0.118744120909175
NaN
0.0452873072807387
NaN
NaN
0.117551926602745
0.132545561118761
0.0680621914455373
0.108533037734384
0.0603211253845581
NaN
0.0507791384474428
NaN
0.122118018643901
0.0669095047900808
0.0260089072862394
0.117124676824668
0.031782053040136
0.0339995509703638
0.221688962433041
0.0276090095741093
NaN
NaN
NaN
0.216266581519578
0.02635633870918
0.224236445838068
0.0292593806731336
0.0373383246389765
0.0302852317156635
0.0528763304569213
NaN
0.0266065580589328
NaN
0.0281784136078387
0.118070141285772
0.108608467728775
0.0703050066245645
NaN
0.0278388571992219
NaN
0.0401015922495436
0.0441980506227449
0.062461675162886
0.108161312421115
0.0375951119833437
0.0732850947397228
NaN
NaN
NaN
0.20337326845758
NaN
0.037941292840147
NaN
NaN
NaN
0.226274169979673
0.0211725478562838
0.122959423827482
0.0851225786078524
0.0319671739445097
0.0376816838202438
0.0827903400361089
0.0270133272376657
0.160921004842128
0.0828352003569356
0.0485180742292538
0.0260071053188343
0.146695627714361
0.0486888401595588
0.084763887868168
0.0568542035604852
0.0327720705090216
0.135769820409218
0.0794302851098045
0.0464048891873814
0.0529564683819131
0.039258784957387
0.132268402939085
0.0921334950356771
NaN
0.0305251552149088
0.0296937317024373
0.055256412294164
0.0420533748598929
NaN
NaN
NaN
0.148751606236307
NaN
0.0651626767931936
NaN
0.0454315369742323
0.020449974795473
0.0499911073493226
NaN
0.0790927995191005
0.0500785888752782
0.0526383180182021
NaN
NaN
NaN
NaN
NaN
0.0387344162895819
0.0303745378478742
0.0911840018090846
0.0322687807027106
NaN
0.0284390291647578
NaN
NaN
0.0201750439944637
0.0803641645297348
0.0350916158540621
0.116206058849314
0.0695526836170384
NaN
0.0304609657345698
0.0749886472174365
0.0621546639772714
NaN
NaN
0.0555036632070853
NaN
NaN
0.0586086017169806
0.0701774594004496
0.0596534849582052
0.0532399861512859
0.0770051151843309
0.0544921913046399
NaN
NaN
NaN
0.226274169979676
NaN
0.0431986809624685
0.0375832875199515
0.033041526423388
NaN
NaN
NaN
0.0208108224888923
0.0423721045855548
NaN
0.0640097781294125
NaN
0.0201976444379631
0.0809081374986993
NaN
NaN
NaN
NaN
0.0239300693720176
0.0417648008031153
0.0872655854504794
0.179617945111807
0.0712301172933963
0.0247277194742098
0.0228042276947917
0.115222837982499
0.160380781528003
0.182676493924228
0.0305995546784515
0.0808538236165107
0.0285270767115006
0.200502021178436
0.06619858162036
0.0238626224898504
0.0958048502152516
NaN
0.0587947292150439
0.0337921880826581
0.212163608485916
0.115555304426214
NaN
0.082149294612869
NaN
NaN
0.0259072686245736
0.0200000004363582
NaN
NaN
NaN
NaN
0.040517799547186
0.0371067641875819
0.051956380499341
0.144293587120966
0.120109398007533
NaN
0.0272245348042639
NaN
NaN
NaN
0.0251670239600603
NaN
0.0399547381593727
NaN
0.213343459981534
0.0437161396160243
NaN
0.057336095604786
NaN
0.0200000005941815
NaN
0.0210483181796758
0.0924153598076347
NaN
0.0316878545710923
0.216828654317194
0.0743775102973027
NaN
NaN
NaN
NaN
0.030291047406302
NaN
NaN
0.0394252214456291
0.0304704316938908
0.0814469915596359
0.0209295978755003
0.0510335238965152
0.0607360753070512
0.0489108730618113
0.0835000241847536
0.071200601013579
NaN
NaN
0.162092620397104
0.0739493955407027
0.0260601310777789
0.0334529604487635
NaN
0.0639081427412875
0.0247051060894706
0.0200000723881381
NaN
0.0232577581887403
0.119078343362056
0.0269794810791843
NaN
0.176466925863524
0.0227680092271419
0.226274169979674
0.119707862342977
0.0248492482922191
NaN
NaN
0.0666327594577879
0.023708670116063
NaN
0.0306869080775726
0.0279362530945827
0.0282300000381833
0.024719881821272
0.020212514271405
0.0983621479125953
0.058725438460905
0.0849195792389569
0.136738344978753
NaN
0.114264654650759
0.0520972219158731
0.0384419058412896
0.043738984985228
0.116634963856958
NaN
0.0272008924036611
0.114516811062961
0.100336248076946
0.0285140931565728
0.0275501921771081
0.108565734266909
0.0896754572992327
0.158539575276056
0.20122324592406
0.0278519517467561
0.0252403486744861
NaN
NaN
0.0446020409157001
0.212257281160438
0.0218173982568242
0.057341206850656
0.0528398488060923
0.0417132482243516
NaN
0.0926550409464858
0.0507884189770387
0.0451818547946564
0.0690303141372049
NaN
NaN
NaN
0.146555447288861
NaN
NaN
NaN
NaN
0.10536873533583
0.0577499618364217
0.0764933182547283
0.0425104112343574
0.0465218428860334
0.156748676595177
0.0689224282037623
0.20197117578276
0.0211298279875266
NaN
0.17499412272392
NaN
0.0382887238830772
NaN
0.0747778935763646
NaN
0.027635014600932
0.0221428113066597
NaN
0.0461600174095582
0.0280306815083768
NaN
NaN
NaN
NaN
0.165926997986357
0.22627416700473
0.0799219908737454
0.208678240535747
0.071506107408968
NaN
0.137387533207856
0.0425842439787903
0.0264886102793745
0.0273817233829903
NaN
0.0437317142034282
NaN
0.114828988822542
0.0816951304587046
0.068970593788596
NaN
0.0402697332457698
0.0331065593194263
NaN
NaN
0.132542921615291
0.0290845353607397
NaN
0.0885287987593785
0.0253665158430275
0.0903180511630039
0.0608490665322014
0.0557779935726624
0.114228730580941
0.0299115862966912
NaN
0.141832030581385
0.0496755275662925
0.0202903130316208
0.0569982995837579
0.037603023172094
0.0493290401961724
NaN
0.0701984810908279
0.226273991624854
0.103250479144814
0.182239844556347
NaN
0.110304683009419
NaN
NaN
0.105839932103691
0.0840319563106332
NaN
0.0678103297581149
0.0759995765078247
0.051127717863905
0.0216794790617586
0.0540119698999564
0.0507162956422986
0.214608464326516
0.035764102193579
0.0737032274649423
NaN
0.059076511953503
NaN
0.226179066040021
0.181759199424234
0.138375484620961
NaN
0.118290396468155
0.0344136989228296
0.0396570372763457
0.0338254287225822
0.06198471917074
NaN
0.0200786171614426
0.0351386671120748
0.0726864777278788
0.162164570524582
0.0898583124963693
0.0302851653887802
0.0858301935127349
0.0291007563767964
0.029155002810418
NaN
0.0369217184498407
0.0275671336939134
0.0779803756168054
0.159895358648406
0.0907202156533008
0.184714322356961
0.0764936554383494
0.106920990328456
0.0800843390605306
0.0361665404186974
0.0822541366134477
0.0875963866101778
NaN
0.0684206228152731
0.0200000001261046
0.0902841611211285
0.0385525280032174
NaN
0.183383343037275
0.0866786697451854
0.0810031000272034
NaN
0.0269209201215548
0.0309345688442881
0.0273650640508429
0.0308885921199427
NaN
NaN
0.09528674346618
0.073124322728441
NaN
0.0517945371434024
0.0633984130786641
0.226274166580793
0.0572378273527898
0.0353669853621363
0.0209614750310455
0.0499930915476018
0.058386252511376
NaN
0.0200000000001495
NaN
NaN
0.0498542679523636
NaN
NaN
0.0532644230564848
0.0200000000579283
0.164187854240881
0.0384516572799048
0.201425403633915
0.0204224321991015
0.0346462627787254
0.11589872849696
0.0267494772836807
NaN
0.0244475261435559
NaN
NaN
0.079169178435796
0.18871962070533
0.205518347269341
NaN
0.0549880066842084
NaN
0.0430796960386742
NaN
0.0762538460071619
0.0458195744948572
0.0358511839444639
0.0833362878725728
0.135003025979296
NaN
0.107945397548914
0.0262543430915323
0.0530450504977803
NaN
NaN
0.119864780425133
0.0282008983671435
0.16083261006721
NaN
0.0380308960153251
0.0484344535912985
0.0258027605243652
0.0283695541935209
0.0451723892635499
0.111909221394854
0.0896328899806423
0.0596784706886706
0.0364293139458407
NaN
0.0322816754002594
0.0829245101076259
0.216111284072501
0.0707492919915338
0.104777857488891
0.157674016239732
0.101319446057196
0.0311539875917646
0.0348584407192951
0.0419852470337145
0.151928896964085
0.173679626964992
0.0545004020718468
NaN
0.143931806466425
0.0804090774872304
0.105143070442368
0.0349875805044851
0.0575271188555966
0.0399516021737837
NaN
NaN
NaN
0.0983584519420803
0.0245838400984139
0.0491763244340753
0.0545876416009149
0.114564089709476
0.0292446837034424
0.125472769786538
0.0890899441307124
0.0824797415774867
NaN
0.115843373996694
0.0464299163353796
NaN
0.0778708930022419
0.0927418967865823
0.0263658049886153
0.0723019788637922
0.0897912236514893
NaN
0.0877399480761237
0.0650715860149884
0.0212449430259266
0.0961119901889312
0.0200000000749991
0.0644639252087438
NaN
NaN
0.0712834432108263
0.0923346241555636
0.0336128927482339
0.0417016147660402
0.0204052706545904
NaN
NaN
0.220642956002767
0.0756578039515663
0.11734382807194
0.0253454179720908
0.0919611361824525
NaN
0.161953543840486
NaN
0.128410837054572
0.0306553138933168
0.201515198490687
0.0939787142260316
NaN
0.0805735980002306
0.225524504702942
0.171039258368091
NaN
0.0256547189471577
0.167227674772839
0.026333269958631
0.0255726692374852
0.0669961366893971
0.226274169979676
0.0584976270370048
NaN
NaN
0.0250939820410592
NaN
0.0759973999316195
NaN
NaN
0.0345271783511189
0.0527435500033301
NaN
NaN
0.0231380791638044
0.0762560705543481
0.0968498767521559
0.0225329608266431
0.0806217041020565
0.0225577243271095
NaN
0.0894632318195025
NaN
NaN
NaN
NaN
NaN
NaN
NaN
NaN
NaN
NaN
NaN
0.0348777987382884
NaN
NaN
0.0203447854618679
NaN
NaN
0.198440817866414
0.0567843104575821
0.036869217890659
0.184805964520285
NaN
NaN
NaN
NaN
NaN
NaN
NaN
NaN
NaN
NaN
0.0336041136688172
0.0484462952732506
0.183323944089714
0.0231356145146763
0.129899964064857
NaN
0.0546632754964832
NaN
0.0532863918479078
0.0879202664617627
0.0304552067385438
0.120501205343652
NaN
NaN
0.0445937201548359
0.0813745299738531
0.172451972548348
0.0955366728314201
0.0342066327405759
0.103580319074472
0.0684448116963526
0.0234609895447804
NaN
0.0938317647033821
0.143059731566559
0.0691023783494127
0.0468418061339804
0.0201118546678067
0.0684970919766948
0.0670988749954034
0.0312231153495804
0.0368695362409179
0.106815612506942
0.0335910726358839
0.0990878366578409
NaN
NaN
NaN
NaN
0.0324458100889828
0.0916887942325114
0.0654719753232999
NaN
0.0902248589448926
NaN
0.128837616795732
0.185897355537865
0.0445963940076597
0.0559253995830498
0.0350073527043339
0.035864090448573
NaN
0.085555053691806
0.100049342636601
0.186705237409419
0.0208828461963614
0.0314783918654221
0.0353356792945509
0.0875003636633493
0.0552313567912735
0.0571705173346988
0.0738176894492114
0.147586616185449
0.0227549521891221
NaN
NaN
0.0841609709084737
NaN
NaN
0.051829559254894
0.102143409592071
0.0472288141470131
NaN
0.0203817867221791
0.0329129535117281
NaN
0.0322495937007332
0.0774539897781938
NaN
0.12779079526995
NaN
NaN
0.0952375334449664
0.09922387868559
0.0569699296038506
NaN
NaN
NaN
0.0796689486718277
0.022066818359484
NaN
0.0468614263131328
0.14601179398351
0.0570352062352786
NaN
0.159500762751704
0.096366883394723
0.175588696988568
NaN
0.045770957037276
NaN
0.0212616140838589
0.226271169352958
0.207977269097427
0.0281335805080004
0.0500353693485219
0.0218819820316157
0.0411558898208693
0.0561638374559235
0.180746984033746
NaN
0.107341063561442
NaN
0.0339316295631538
NaN
0.0589199777977563
NaN
0.0263704668744528
0.113046340343146
0.0662771412056742
NaN
NaN
0.0218545030562126
NaN
NaN
NaN
0.0553680870385766
0.0369190464278145
0.0644177419311163
NaN
0.0987296723981326
NaN
NaN
0.0344328884305756
0.0365351549270691
NaN
NaN
NaN
NaN
0.0498785346018207
NaN
0.0599881993895892
NaN
0.0599418187747469
0.050702117879665
NaN
0.04945280634985
0.0465542605317245
0.0671411050551933
NaN
0.129850026669446
0.104649571421434
0.11120240707744
0.0278427734646731
0.102256184859322
0.0816175628795686
0.0843229537101733
0.0600347459705656
NaN
NaN
0.226274169979675
0.0742933093492336
NaN
NaN
0.0255989483689918
0.0200499414435182
0.020815262012141
NaN
NaN
0.0287357392929714
0.200411840353828
0.0773905585872652
0.226274169904681
0.0488485839225293
0.0970254499445938
NaN
0.0219570504966656
0.0638998804963233
0.0418564521439615
0.211530828126698
NaN
0.0200232780778277
NaN
NaN
0.108044503342785
NaN
0.0853034795739028
0.021442804505418
0.0210459348096411
0.226064083521208
NaN
0.056052853269195
NaN
NaN
NaN
0.0263774232859371
0.0333054185501403
NaN
0.110861534049522
0.207652792597163
0.029991403577561
0.0543086654933274
0.0403243927202322
0.156203680825165
NaN
0.173265121694857
NaN
0.0530863010276151
NaN
0.226274169979434
NaN
0.0225871399354963
0.0857789377311519
NaN
NaN
NaN
NaN
NaN
0.0229335773279232
0.0263429343527617
0.135609290823744
0.121532871670887
NaN
0.0252330615546862
0.114618903281637
0.0242181979481748
NaN
0.0250325918085454
NaN
0.0353346874936349
0.0427876117953429
0.0651513279510233
NaN
NaN
0.0324014989617972
0.111337168569345
0.192023083220492
NaN
0.0211741044709688
0.104420638376539
NaN
NaN
0.0268396143442945
0.114266659148507
0.215071436037543
NaN
0.0200000000000284
0.0523847540098785
NaN
0.11460175503297
0.226274169979676
NaN
0.11256648216717
NaN
0.0466922949351432
NaN
0.0632789476507333
0.159412644484094
0.0572769000021478
0.146551242295453
0.0469908306932157
0.0231801499545771
0.0748604519729721
0.225885365992882
0.0660981438324559
0.0418230076995806
0.027572532147552
0.141773325205271
0.0723268646221724
0.0242908705177948
0.226274169979676
0.156071751210705
NaN
0.0615845132207283
NaN
NaN
0.09356754121358
0.117278695887294
0.0823778734640788
0.070746025510519
0.108495797960986
0.190329371385837
0.0507447121062786
NaN
0.0344767087347108
0.0306625318865202
0.107739822242301
NaN
0.0662590512207344
0.153449588832394
0.0792112616756378
0.0519215502499042
0.0419477584842795
0.226274168500071
0.0561856586296361
NaN
0.0209366235871001
0.0475827433626619
NaN
0.115837234006048
0.0936857426534016
0.0763046672009333
0.0368731173963001
0.0696934674883567
0.210380971470163
0.0900575803753312
NaN
0.0259139890059065
NaN
0.0886532622488325
0.0544175481089541
0.0208295478663657
NaN
NaN
0.022116570791193
0.226274169979676
0.0225474598761806
0.159396981782681
0.0298684946543684
0.0323280452315347
NaN
NaN
NaN
0.0800863618710864
0.0539081662190531
0.0269165622437465
0.0651798686296976
0.0936246550830543
0.0675697251659713
NaN
NaN
0.0230937972830777
NaN
0.0508141246152673
NaN
0.0788145696238334
0.025852183353177
0.076514545442559
0.208072149864515
NaN
0.0844941063662322
NaN
0.171325456713796
0.0415055468976475
0.0779059122632281
0.133354620481259
NaN
0.0614665314607358
NaN
0.105755564661004
0.0242813781395633
NaN
NaN
NaN
0.0420794618758741
0.0868156284806646
NaN
0.0742903887403694
NaN
0.0223427021563077
0.0294554658619977
NaN
NaN
0.0246727297732708
0.0283353402929765
0.0471734434223668
0.106119526531163
0.1220422222403
NaN
NaN
0.0967799381010847
0.0805268691905109
NaN
0.153615524353127
NaN
NaN
0.208037532464739
NaN
NaN
0.128633498256948
NaN
NaN
NaN
0.0263096787892141
0.0252048188385241
NaN
0.0852352000528385
0.0834495740080126
0.145943926335785
0.114737469213855
0.0283563021395932
0.126245617146368
NaN
NaN
0.217940908401535
NaN
0.104137286878072
NaN
0.0321545851037098
0.0327408116338664
0.0922909013902365
0.120764282692276
NaN
NaN
0.0662798975294989
NaN
0.141634904401697
NaN
0.0499920043453626
0.0433398136233363
NaN
0.103949220219476
0.0263053100181585
NaN
0.0673827446821436
0.104755983468978
0.0820410296579479
NaN
0.112354701048309
0.0652889987638035
0.0619772076967967
NaN
0.0315765551976859
NaN
0.0539983951731583
0.213824376611329
0.0266250438394011
0.0813245682211381
NaN
0.0461598479275219
0.135131478660122
NaN
0.0848320240022097
0.0993650234396701
0.0231919491629966
0.0331818873163537
0.0542016055222939
0.0773459890857246
0.109359433665544
NaN
NaN
0.208682213034404
NaN
NaN
0.0916845819832468
NaN
0.0470334957705518
NaN
0.0662300523210943
NaN
NaN
0.0700240999856747
0.127351526142056
NaN
0.0222598511681115
NaN
0.027236080756782
NaN
0.201395378861307
0.0317050358690033
0.123530989612879
0.0566669518451137
0.024482157927211
0.0574140325308744
NaN
NaN
NaN
0.0872887720600085
0.101804641278295
NaN
0.0805841965084351
0.035498087594427
0.0767704199141653
NaN
0.119870714724534
0.226274169936462
0.0346795249638756
NaN
0.164839227816817
NaN
0.0452621417254909
0.0425772822285571
0.0563009482814692
0.107963437579249
0.107155493282779
NaN
0.210802413111556
0.0684183176611831
NaN
0.226271844731775
NaN
0.0541868210636303
NaN
0.18777680517527
NaN
0.0236808688166383
NaN
0.0362357198503333
0.151373726873609
NaN
NaN
NaN
0.0593167214994794
0.100142628059519
0.0364063027714547
0.104437208118927
0.0636773856431228
0.120306551991752
0.0551716742742477
NaN
NaN
0.0419689579032145
0.0923326340245218
0.0514924900567962
NaN
0.0209823300527724
0.0411066921688528
0.0903084138253498
NaN
0.110905988471844
NaN
NaN
0.112253299733705
0.0200180580286951
NaN
0.0841543493627828
0.110869976188859
0.166572391470302
0.0254225256677284
0.0618357060146736
NaN
0.0811056352333692
0.0338515911304987
0.0636734354432461
0.0317348140667593
0.100597115114551
0.0532057945951458
0.163298230552295
NaN
NaN
0.0400625091025479
0.0404298890791152
0.0370276393730158
0.188901747548582
NaN
0.023569976599595
0.0780259460491124
0.207365648347814
0.121769003315946
0.226274169979676
0.212199445721683
NaN
NaN
0.0292219950022164
0.0394589190776361
0.139101302538974
0.108514008873408
0.08063210216618
0.109964909840532
0.13777286420867
0.059014285824727
0.0471787555466206
0.0872493473674087
0.031056866551364
0.226272844668765
0.226274169979676
NaN
0.0963485975292052
0.0242280149555006
0.0212731568011798
0.226274169979676
0.0338350647084578
NaN
0.0848027945076321
0.108111131737044
0.0354197220193529
0.0371255881199955
0.0538009225675095
0.226274169759738
0.0582808945376247
0.117739621008725
0.102662722497372
0.0201456515520981
0.060933156173205
0.161577815719412
0.12454714213529
0.200585919071961
NaN
0.157296302728451
0.151441278323997
NaN
0.0322499587878726
0.103705844697088
NaN
NaN
0.107953115906503
0.111535148090137
NaN
0.028370923510548
0.0290264777062031
0.157339052856178
NaN
0.0330598643596623
0.0246950124063338
0.0287897154798578
0.0618171807344411
0.0635765770002034
0.0203484110608506
0.022553244850335
NaN
0.0693128359973805
NaN
0.0656666253492082
0.0843486340724624
0.0732047732056187
0.193108886596906
0.052472131002311
0.0254243551635334
0.0452930062175425
0.110400505062544
0.0738817938102751
NaN
NaN
0.0474231901808989
0.0598532908158936
0.0370076895472146
NaN
0.129358959602767
0.0896345068438014
NaN
0.0762697443816183
0.147403551758618
0.0216989799653243
0.0541282672688743
0.0453053137556607
0.069241988999757
0.173922809982038
NaN
0.0869056527497129
NaN
0.0660031173886968
NaN
0.140589768907462
NaN
0.0784083865940356
0.117767174054213
0.0564429709546884
0.0288707315934592
0.0561301202802751
0.0731036099227935
NaN
0.213100531851266
0.0630759323299653
NaN
NaN
0.0696615552532119
0.0366006344626983
0.0497587452186596
0.128039526351591
NaN
0.0477563412318227
0.0713191449434616
0.0990928484874627
0.106694416788906
0.102585276632736
0.104550504678147
0.153763738997939
0.136482851678167
NaN
0.0658719665645139
0.0749050222226604
0.183778891653024
NaN
NaN
0.0656043235839974
0.0606708856983466
0.104174062323161
NaN
0.109013593872615
0.210155257747398
0.0468691773161075
0.0816851263989228
0.128625882922343
NaN
NaN
NaN
0.0643610526270081
0.0549589687845065
0.0257498638865532
0.110882296350147
0.110447461753569
0.100978901961669
0.0365642424482828
0.109346163205706
0.102271429149876
0.0259568797917179
NaN
0.0551702118804325
0.050290461924779
NaN
0.0338173131865547
0.0855920219938307
NaN
0.0352873256165035
NaN
NaN
0.070575010997956
0.042329075744142
NaN
0.114714596320914
0.192344654228073
NaN
0.112733751460012
NaN
NaN
NaN
0.0214827179936685
NaN
0.0294826560479292
0.13129317587642
NaN
0.060016255401737
0.0857557674975581
0.0693988320691287
0.0558255974305623
0.055446849963476
0.038712467780579
0.102746962604932
0.0922012789254665
NaN
0.0975269774099184
NaN
0.0301890417224697
NaN
0.0290789623139915
0.0735991073295741
NaN
0.0373316592624415
NaN
0.036557863059724
NaN
0.0671507220925195
0.068127791673179
NaN
0.105704454803552
0.0643001747232405
0.0218581898094765
0.124410311432092
0.109893668101463
0.026434711122373
0.0263932956228947
0.100834022483457
NaN
NaN
0.068147467749915
NaN
NaN
0.0586348026836465
NaN
0.0428216257659795
NaN
0.216632718583509
0.166331974259887
0.0728296106778846
0.138144718921171
NaN
NaN
NaN
NaN
0.0761725891422758
0.0346644443076185
0.0668335552404453
NaN
NaN
0.0341962940696252
0.0208154765575069
0.0422022033210507
0.0960988050760203
0.0380862019047607
NaN
NaN
NaN
0.18890314999655
0.133411079009956
0.1437187527448
0.133501007358656
0.112660994802354
0.204396763902306
0.0827031035788277
0.0462500411885607
NaN
0.0686525733625947
0.0439795237361255
0.0772814365612112
NaN
0.0200014477110209
0.0200007969681698
0.0836097156012193
0.0222525339171986
NaN
0.123506840517878
0.032259336378937
0.139404516547981
0.0309380324874732
0.136027755145001
0.219833173908808
0.196517500551289
NaN
0.076748274370207
0.122411527849384
0.0472835875245851
0.0355898094808677
0.0616038811891877
0.0215515651082098
0.0953539529876791
NaN
0.0280020980920799
0.025802324651819
0.18477512871478
NaN
0.0584021256400287
0.0414793509791107
0.082291576017413
0.218135669633213
0.170842928603685
0.129661680314416
NaN
0.0323843243758579
0.0997919573081895
0.0478710935283557
0.0208380242865011
0.226274169979676
0.0200659520877201
0.0264343001938888
0.0653798374889448
NaN
0.0204706067518103
0.0218659495662291
NaN
0.0852066169063852
0.0221785309396983
0.0248361886612917
0.0786929370037409
0.0412859372986811
NaN
NaN
0.158357267533518
0.0904007254529818
0.0583205025061085
0.0549063452953759
0.0651446418577371
0.0218892691353792
0.0943593938200137
0.0676122859583163
0.149089625000374
0.0568272731922947
0.054053067301044
0.0461715077517779
0.0309768972754874
0.031268084939112
NaN
NaN
0.129607221984684
0.0795123736640276
0.0354972657482203
0.0428291918967637
0.126152840840573
NaN
0.0736263209448632
0.153458017802658
0.126746700993207
0.206005815893515
0.0568449479328562
0.0270808551120995
0.0247313814836469
0.0763964903883099
0.0877957046604782
0.0987554842810369
0.141220947119854
0.197660904518848
NaN
NaN
0.134314738309816
0.0608378928025096
0.0750547363582864
0.0944923931045415
0.217888746805838
NaN
0.103300643020028
NaN
0.119770028348157
0.11506446092833
0.110677084160165
0.0935299882405193
0.0479260100763968
0.0337986397472554
0.0411715641195567
NaN
0.0312757632400044
NaN
0.0487752174972716
NaN
NaN
0.0610962927914696
0.112808247341418
0.0920720088461438
0.0714776749524864
NaN
NaN
NaN
NaN
NaN
0.0553329689243776
NaN
0.0516327224606523
0.0590862758546866
0.0436590875233455
NaN
0.0997998885056036
NaN
NaN
0.109099818655501
0.0861600989113191
0.111629269138261
0.105562457702437
0.0716130691691509
0.0233609384862356
0.0732791627023686
0.0987555874612851
0.0459214133443044
0.0759690547393568
NaN
NaN
0.0793663103328009
NaN
0.0791829238482304
0.0322210168133722
0.176720526159768
0.0262785167491938
NaN
NaN
0.0216673524637185
0.226274169979369
NaN
NaN
0.0246950083399853
0.0221796035205915
NaN
NaN
NaN
0.0225461939038297
NaN
0.0316841405295588
0.0552633522026413
NaN
NaN
0.0433790314688035
NaN
0.0563825662067479
NaN
0.101254310104079
0.0306458041101366
0.0714811529899008
0.0230764865149091
0.0231287952809538
0.0405773452640803
0.0348310293038949
0.0395409506447948
0.0224363812271527
NaN
NaN
NaN
NaN
0.0211230149922533
0.0675757836742116
0.0228789292992928
NaN
0.021100234817629
0.0217053087663188
NaN
NaN
NaN
NaN
0.0535793244413844
NaN
0.188468184243888
NaN
0.0827031828927936
0.0326010723790451
0.0420560559259168
0.0925188122912271
NaN
0.0513001209119226
0.129162275363014
0.124613224081939
0.0289626205428634
0.0516452935448685
0.0903716011298312
0.0221751885307197
NaN
0.0215854819893467
0.113410891550278
0.0607722657747072
NaN
NaN
0.0921241353738702
0.0230972312593568
NaN
0.133543030900957
NaN
NaN
0.0730233814484547
0.22026803526326
0.0212659290686992
NaN
0.174927611118496
0.0251378959398707
NaN
0.0415487928485397
0.0247075669651748
0.0576235079261859
0.0777533550233997
0.0264472757546941
0.0551541722040666
NaN
0.110254744485517
0.0355067177940155
NaN
NaN
0.208609208044915
0.0213597345376562
0.0906574586956582
0.0717051370882521
0.102534371032607
NaN
NaN
0.093550796412133
NaN
0.031820961583166
0.0249108986516613
0.126888425929023
NaN
0.0408846196462137
0.0889201167655363
0.0255611804563897
0.0810861929022233
NaN
NaN
NaN
NaN
0.0222477601333511
0.0307700933084228
0.0977077843818939
0.0359845470647623
0.0811865498556851
NaN
0.0560134073309654
0.0698627537898124
0.046733022978516
NaN
0.115006561645067
0.0219122375697143
NaN
0.0778278956161247
NaN
0.0677704144181025
0.0512694773666962
0.0731868220162266
0.0608663242680233
0.156712299783924
0.0451939804070926
NaN
0.199681760628592
0.0686618903978606
0.0222739103221772
0.0944976356730938
0.0200000010471075
0.0730164574198209
0.0488185324882621
0.0207417935405193
NaN
0.057729543699345
NaN
NaN
NaN
0.0296470753591203
0.0428608460612192
NaN
NaN
0.0206685247508753
0.138220877703103
NaN
0.197138476653971
0.0210443187137487
0.0290755240774486
0.0475294808014622
NaN
NaN
NaN
0.22627415239255
NaN
0.0701921995479561
0.057653753458089
NaN
0.0557405092754795
0.218139916061302
0.146223368563149
0.05887572404953
0.0860307992756591
0.0892694696739232
0.0359949624441586
0.022523823418317
0.102501912976215
NaN
0.0412138297871351
0.0437548359205817
0.0784761927083675
0.0302381292274912
0.0366256487974059
NaN
0.210924787768317
0.0312105824413093
NaN
0.132763986560517
0.154469625859012
0.0531935247271007
0.0990750518708004
0.0294263668773562
0.031538731579191
0.0480585593715554
NaN
0.027668912258366
0.0231640315267018
0.0538797610431097
0.039748993865663
0.0200007123895503
NaN
0.0513342175170443
0.0205871643780875
0.0475902176305932
NaN
NaN
0.0626077180334606
0.0270580309077254
0.131419551559666
0.0463891746119393
0.0519074789437958
0.0918462708243479
0.0919096380819229
0.226274169000114
NaN
0.0573430397202387
0.206367056253166
0.0317851867805422
NaN
NaN
NaN
0.221332066096444
0.0256558452689671
0.208515014386095
0.182706771656546
NaN
0.0266149450762512
NaN
0.0278047756723409
NaN
0.0960641377290651
0.0930307858230898
0.139134758151033
NaN
NaN
0.127974695972895
0.107357777776212
0.047361267661511
0.134962594661042
0.0272623511275259
0.110652674237608
NaN
NaN
0.0235229377905298
NaN
0.0661003904623541
NaN
0.215378519266
NaN
NaN
NaN
0.0568999559599029
0.164541659625749
0.029475905007718
0.0213370463032791
0.0474557361556628
NaN
NaN
0.0643082906116596
0.215816348416447
0.0352908990961099
0.114886278722987
0.101415877360274
NaN
0.0512229885204254
NaN
NaN
0.0635268292909609
NaN
NaN
0.0513519413873346
0.0268322136786329
0.0370796457749818
0.0637344198056595
0.0535777660592711
0.151378482078859
0.0397108684679794
0.0227979979953464
0.114579802790412
NaN
NaN
0.0798385538752898
0.0297387607626875
0.0438697561161647
0.165800589628381
0.0371256265196509
0.0509677753138028
0.0604493005491051
0.122136949753469
0.0495743271222298
0.027557141253114
0.0558332091907606
0.102674206746818
0.126572825048086
NaN
0.0343565034970012
0.0244865471938211
NaN
0.0312895728236226
NaN
0.208419684312453
0.0997705973437241
0.0682094042273222
NaN
0.192240839411531
0.0346027672791579
0.0312922107516677
NaN
0.138654740791857
0.0385141088105643
0.0326712227646329
0.0760656765531247
0.0822915255423929
0.0622932626303209
0.073402564525809
NaN
0.137724077891463
NaN
0.0490248054041478
0.163572311626249
0.0333979761896297
NaN
0.108604552119084
0.0424795403854435
0.137773289399227
0.0419328096010673
NaN
0.0649498404529525
0.10830254840408
0.134965622513935
0.0714444056561356
NaN
0.182094328971133
0.140756071092384
NaN
NaN
0.0750645384103864
NaN
0.139280252545482
0.0331299815441599
0.145034415780619
0.0875864035380526
0.0524013642299117
0.117824879966627
0.0356069902524605
NaN
0.043801520525719
0.203292259840802
0.0233527162725256
0.111478783509178
0.0595474185555387
0.216149687570484
0.0433720628708431
0.106629929916252
0.0210201074717912
0.124406150536893
0.0812871306615668
0.0662566961440133
0.0250648936056307
0.226274169979676
NaN
NaN
NaN
0.029248094522895
NaN
0.0825125384829121
0.0945588605639119
0.0902237853346382
0.130051369267526
0.143716053696474
0.133006061240338
0.0563207868557716
0.120123673472823
NaN
NaN
0.0369599710492834
0.129295986305316
0.165122223838149
0.0370630358004405
0.0422147303376358
0.0276628819726112
NaN
0.0545248117986668
0.0812194955972676
0.0492122725008958
0.208661009090424
0.072756032759136
0.050312454319159
0.0854175159432004
0.0469275686040582
0.213762488923876
0.0323488474339143
0.213370448971325
NaN
0.0794512722310428
0.11271927155857
0.0301774851898493
0.104761714731145
0.0798119913414403
0.0630596616033865
0.0910508663315977
0.0934060090011337
0.0293252136367297
0.0315121306554785
NaN
0.0901599625468365
0.0359886922446695
0.0431825221789168
NaN
0.0489949918095842
NaN
0.0672308983493127
0.0281730349055503
0.0458774297049366
0.0552781307989519
0.141308358537106
0.0596458362625429
0.0979567499639203
0.0242504884486734
NaN
0.0443141765383158
NaN
NaN
0.0644491458235547
0.0654394201494497
NaN
0.0838368772666121
0.0613011490438198
NaN
0.0667088072294996
0.0741875155793263
0.0228228487657744
0.053864395650224
0.0427792245639441
NaN
0.0733463048989954
NaN
0.074353743414705
0.0429319882628891
0.0666750499177411
NaN
0.223051351516235
0.219882166978498
0.0949350912060426
NaN
0.0920986184452249
0.0781146875758261
0.0239426630685314
NaN
0.170984970326481
0.0621485350197447
0.0854100375629991
0.0217146985550417
0.0501741704184607
0.0307943938040184
NaN
0.0239942384676751
0.0332706593423525
0.0415731461928694
NaN
0.127218126834964
0.130443745741931
0.0330826447358953
0.11094454589258
0.0785317483683372
0.0612578245659267
0.0888553761778721
NaN
0.133898962766838
0.0705854505181894
NaN
NaN
0.0939921773453037
NaN
0.0886110097425909
NaN
0.0240470062808644
NaN
NaN
NaN
0.0944487201574306
0.022135387766467
0.0636330850443081
NaN
NaN
NaN
NaN
0.0295102049809423
0.0991570066593463
0.0563391826597238
0.0587293124216784
0.0513374986683914
NaN
NaN
NaN
0.072400921680188
NaN
NaN
NaN
0.0827013329717409
0.0272467402212831
0.0266807969692246
0.105727935105596
0.224910085752431
0.0520398523500307
0.0522090921279963
0.0418642730503976
0.0727773992378675
0.209705368366787
0.207105540504477
0.0516458379107625
0.0252865602586599
0.0712487996257347
NaN
0.0241174409608865
NaN
NaN
0.0314441969283814
0.167886730719573
NaN
0.0327686343194468
0.156395317719397
NaN
0.0358624114528551
0.0243101467815858
0.123270563590284
NaN
0.115128534610185
NaN
NaN
NaN
0.0397062548359659
NaN
0.057821016771741
NaN
0.156152828248119
0.0985025795734339
NaN
NaN
0.0545648300287244
0.0869703378804687
0.0898579435860723
0.048063459409655
0.0864825428060236
NaN
0.132773431185607
0.0379166105277725
0.0203345935762269
0.040451167088013
0.216998370660759
0.0556263575483331
0.0536436819445926
0.0513353777191625
0.10576302660741
0.191163696710392
0.0553688695007726
0.0497975902117352
NaN
0.0688589904970784
0.113333571184515
NaN
0.0308275298050057
0.146565252416964
0.108633365859327
0.0216011207351115
0.0469665743367339
0.0968925560986269
0.0323715737325847
NaN
0.136809958874883
NaN
0.0845629686521801
0.0733403048617368
0.0351406425345697
0.100627234067494
0.0603621919147449
0.164664852263771
NaN
0.226274169979676
0.187780091176488
NaN
0.0243913201365138
NaN
0.0461553438859419
0.13339651328491
NaN
0.064205577343093
NaN
0.0317317418325641
0.0264011595963447
0.226274169967401
0.0701646761257654
NaN
0.0757721825150548
0.0584322401418691
0.0709326562108448
NaN
0.10167855219945
0.0314239813316918
0.0464524636927431
NaN
0.0751217493055306
0.0855125578268602
0.0973113324614343
0.125566383441145
NaN
0.0883491422341446
0.226274169979676
NaN
0.218929213817033
0.157481295800829
NaN
0.11974966465332
NaN
0.0929146592811686
0.131131921584879
0.0552927125692301
0.0200001655942012
0.118995726792981
NaN
0.0489854733708934
0.0267266809023287
0.0570632332809309
0.14292802286689
0.023436700555188
0.0351804349824086
0.0304970815993023
NaN
0.036063532812836
0.0723292272871508
NaN
0.0558205248468354
0.058557454733715
0.213753334477661
0.0454083816630228
0.106040321342586
0.0227848576666302
0.108522881297067
NaN
NaN
NaN
NaN
0.0890255880566999
0.108767597030079
0.106561492233767
0.088693665533431
0.150288719515391
0.129102009185359
0.0625557119560349
0.133143954917493
0.109148701788444
0.102884890010387
0.131359469942126
0.0402335537742913
0.168127903735989
0.0892824148506702
0.0869131387781848
0.0379416629808379
0.0533453962760981
0.0373722659775624
0.0694505688383222
0.0480308533463683
0.0357375309524709
0.0361901568936483
0.0589989629270931
0.0549632600149953
0.0650761974817035
0.140270861385864
0.10831904331907
0.127218186699151
0.101546545565228
NaN
0.0825252521962139
0.0210060321118437
0.057650920935572
0.127877024107531
0.118587654520952
0.110955051696179
0.0211127771080005
0.0604726005041684
0.0762963967232464
0.103599891549319
0.0569176514747531
0.0371336413402307
NaN
0.109856500698505
0.0372402891560836
0.1482971214806
0.0560024081370239
0.0682730106382067
0.0779125405690781
0.226274169979676
NaN
0.0605746210020961
0.0719641479930656
0.0677285173506866
0.113789715804281
0.104630536823492
0.0349025178972458
0.096234458419412
NaN
0.0475001336774123
0.0204327477207931
0.0316065520653884
0.0513663315709664
0.0638281458770834
0.0415897382153692
NaN
0.0456857668225473
0.0491107018684169
0.0895338349798247
0.0620393311185616
0.0245917384587111
0.0485850398641688
0.113101260060152
NaN
NaN
0.135663988478193
0.0515523498838046
0.0579967656913382
0.031659967987784
0.0242510315938755
NaN
0.0217592614222054
0.0702714750931925
0.0976383409871054
NaN
0.0234744263057371
NaN
0.0931820813621901
0.0505365900975503
0.113154002284207
NaN
0.0290675069938211
NaN
0.146284692156306
0.0677424053687173
0.0865220879288584
0.0672481106863025
0.0422509496726284
0.100651783206888
0.180576975279077
0.226174076402583
0.210326822263776
0.141012038814827
0.226274169975024
0.104783574877192
0.216202806288653
0.0329836462511979
0.111700559806437
0.0248461429227542
0.0523612520663864
0.0341089817669239
0.194521965064507
0.037941780327454
0.214032502339722
0.0213705828401984
0.191789045124163
0.0212755015188827
0.0566350616620314
0.0732830734894457
0.141011367473256
NaN
0.0383945722239286
NaN
0.0977158239961956
NaN
0.094309464525006
NaN
NaN
0.143484959074295
NaN
0.0448494138432347
0.113337781363475
0.05612268442667
0.0392440379274006
NaN
0.0577626568494913
NaN
0.0565329295797323
0.0546126763913283
0.15197291252878
0.141917996395318
0.0637864435124731
0.0639595899387193
0.117479082180009
0.0597679215982765
0.0597467410593666
0.0395550229373626
0.146693705969646
NaN
0.0968212639081167
0.0350477833436314
0.140538166490659
0.0627059906149414
0.199767347213663
NaN
0.0636291494504346
0.023563695882933
0.0732317527841279
0.104595262677001
NaN
0.0361689109698287
0.0355894469206177
NaN
NaN
0.130475417798926
NaN
0.0446174359140294
0.117432846389723
0.163988959769176
0.11404990116087
NaN
0.082990913970248
NaN
0.0222884063158474
0.0532805790302337
0.0574696177666852
0.0203632864448983
NaN
0.0532779006968596
0.132655369613057
0.0841587566288718
0.0467516610582985
NaN
0.100949412424987
0.1068012975473
0.107425271333177
0.151164342361534
0.0861182362856023
0.105551378566587
0.0707287425547327
0.106904483051702
NaN
0.226274169953354
0.0503686197221782
0.104856038952996
0.0737406478675806
0.0388410586206504
NaN
0.0610384867803617
0.082264876434828
0.0351680815128259
0.13471951222757
0.136064664042719
0.0669450610904265
0.044319211929655
0.102047359340227
0.0785557540626877
0.0416534217502227
0.226274169979676
0.109309441145421
0.0481903148400134
0.0575026399178268
0.0297235633652087
0.0708070734532068
0.0282172174581483
0.150790311571003
NaN
0.0776493871508958
0.0460681580045407
0.0422910182286283
0.226274169979676
NaN
0.119522983101023
0.0550906671775979
0.0536234139554837
0.0414491716650816
0.0234250709612618
0.0271626394618547
NaN
0.0927966528014922
0.0440294984188107
0.0425583775248833
0.109942057237271
NaN
0.0578552137785506
0.0838018793796292
0.0616082995816752
NaN
NaN
NaN
0.108621549591588
0.0599452172452739
0.0609828869211419
NaN
NaN
NaN
0.0575757865685886
NaN
0.0282539662207701
NaN
0.0532025211574704
0.0573885426329869
0.0634544869719496
0.0668102211671937
0.0590075305780459
0.0898768994685781
0.0789426161594325
0.0638357262620421
0.0465422210395812
NaN
0.0490218137894618
0.0629069875617035
0.0302417369516598
NaN
0.0418358547306653
0.0399924525819533
0.0461562302459873
0.0244915715768169
0.0409445115634582
0.0639110909807907
0.0200729364987054
0.0542744596281583
NaN
NaN
0.226274169726584
0.140335880314887
0.0446513033764885
0.073295410919389
0.0690269312485991
0.0721250316303178
0.0642625818823929
NaN
0.061028473886472
NaN
0.101084353056004
0.0621090231487742
0.0284333960361669
0.0275766481191002
NaN
0.061937513136079
NaN
0.0680238952652285
0.0426071773363816
0.0776788177279996
0.0576106163925479
0.0916074809413386
0.030017743533844
0.0613038652037236
0.0567632005467369
0.0799754441668692
0.0869081325854344
NaN
0.0538400502965102
0.0576932105483673
NaN
0.0324907410502761
0.127271489722702
0.05708691523689
0.0218548789180431
0.0746223723693113
0.0304824455521192
0.20849133879447
0.0675526354521746
0.0935275204688501
0.0493072899473843
0.0972568609889159
0.0524823453953891
NaN
0.195668904298239
0.181211059338987
0.105305248702876
NaN
0.0689288006395243
0.0889635025236424
0.118764981542786
0.0699112696359293
0.0834463672988245
0.0271938405612349
0.0625752672923688
0.0578247916805684
0.0800849141975572
0.049344341899883
NaN
0.152097223185246
0.107257720931411
NaN
0.0598004944724286
NaN
0.0630614425103091
0.0707771564653018
0.0425720790749219
NaN
NaN
0.0750631504065303
NaN
0.0412873118187741
NaN
0.064272224662058
0.0304218551137437
0.0521543108472988
0.0565472255016324
0.0217962636635445
0.0262679111957276
0.0391953297028715
0.0300428480333254
0.0266829156041778
NaN
0.0477306822869606
0.0614971686939871
0.0657760644255222
0.0558677082187248
0.0981909909636018
0.0671145646386214
0.0973387206160927
0.0722863156311864
0.0647748492957916
0.0547694277643451
0.0827519573889043
NaN
0.0547503326525346
0.128607081831246
0.0680125417523404
0.0775092404379071
0.0280345244982668
0.067892743363632
0.0839878988798813
0.0238616409722304
NaN
0.124115426633699
0.0392419217104634
0.0379383132515094
0.0357658010908538
0.106542150731447
0.0712643556362824
NaN
0.0436922646906566
0.030713566082445
0.0493557054730431
NaN
0.0455942326768571
0.226274169979676
0.0577031072560618
0.0213212331091453
NaN
NaN
0.0273214488700605
0.0702976353614204
0.0957438927121285
0.100609768751216
NaN
NaN
NaN
NaN
NaN
0.0279079350417656
0.0365569778767295
NaN
NaN
0.0496044590988579
0.0550428842530477
0.199834562806581
NaN
NaN
NaN
NaN
NaN
0.100920542282687
0.0612714719846427
0.0490594875639688
NaN
NaN
0.082063892852686
NaN
0.100594960223105
NaN
NaN
0.0579124640535509
NaN
0.0702999162201606
NaN
NaN
NaN
NaN
NaN
NaN
0.0220045476489241
0.0276392554978735
0.0452528594958395
NaN
0.226274169979676
0.0205683111480009
0.129254683563565
0.0346556867953236
0.0302936885531115
NaN
0.161986848413854
0.0512397476106891
NaN
NaN
0.0256217510033534
0.157647219564309
NaN
NaN
0.0504305429083833
NaN
0.0201773867783559
0.0293488908347048
0.226274169979676
0.0592134421998605
NaN
NaN
0.0285234437338342
NaN
0.0316241111401991
0.158802442526085
NaN
0.113844658546906
NaN
0.197103861265799
0.127861591515261
NaN
0.175814654043456
0.133336417352964
0.184426739705941
NaN
NaN
0.0292117265608368
NaN
NaN
0.027774357281711
0.0343388088119643
NaN
0.0444701754208459
0.0301227539913191
0.0253691800867775
0.100173015429651
0.0271417619466019
NaN
0.020274804668425
NaN
0.226274125245791
0.136322019392509
0.0676306679659446
NaN
0.078651814046322
0.201990679111915
0.0888977739736905
0.109988940577131
NaN
0.0760636525954204
0.117280157758294
0.0214049110707785
0.0554122292981791
NaN
0.0447795477359982
0.0284994540077705
0.0220626105916957
NaN
0.0631298400736839
NaN
0.0371536442898963
NaN
0.116974699358154
0.021579311500671
NaN
NaN
NaN
NaN
0.053242724763073
0.020741817171785
NaN
0.0209180247598733
0.226274169966944
0.0328155045090742
NaN
NaN
NaN
NaN
0.127034996060998
NaN
NaN
NaN
0.0805126632345003
NaN
NaN
NaN
0.0239041057285663
0.0211645470922575
NaN
NaN
0.226274169979673
NaN
NaN
0.0626447972542198
0.0721354839926984
NaN
0.162820327129275
NaN
0.0200505703990212
0.0221052739880943
0.0979764722957284
0.219647426901425
NaN
0.0958820573062982
0.0245198629179977
NaN
0.0313791101856177
0.0823779762627471
0.0676763464933535
0.226274143116747
NaN
NaN
0.096425107229715
NaN
0.0273683740954061
0.0517222785315849
0.0265062648381618
0.0436174263305382
0.057378313780647
0.0724952928020898
0.0275223398201021
NaN
NaN
0.22627416997961
0.0347206521406834
NaN
0.0895385794386705
NaN
NaN
0.0661513743032665
0.0975062080601319
0.0684300695550837
0.0357789852789249
0.0320027222504131
0.0203512527181159
0.0943976379795119
NaN
0.0229525920803606
0.0343681807347726
0.023181578303801
NaN
0.0951536755744035
NaN
0.0346455000097365
NaN
NaN
NaN
0.0200000000000042
NaN
NaN
NaN
0.0297691093925901
NaN
0.0935376516243594
NaN
NaN
0.0270940509200756
0.0219160810221139
NaN
0.0200000254934705
0.0623865151129589
0.0211510599669525
0.0263207805211071
NaN
NaN
NaN
0.0817361189246291
NaN
NaN
0.22627416958998
NaN
0.226274117093079
NaN
0.199389732206792
0.0230972228975635
0.0863263124969741
0.169809139069954
0.0264435547955083
0.0547385857561287
0.0329475458690368
0.16523141305978
0.0318094394286114
0.095403136933073
NaN
0.0725728051731523
0.0348444148950916
0.0636978870959478
NaN
0.0542234121054487
0.0446092230241308
0.0523055404374109
NaN
0.129902032002487
0.157421821785168
NaN
0.0888102597879136
0.0601750583991761
0.0228233236277816
0.0994150472065798
0.0490037563091793
0.0439443363034045
0.0239075293905358
0.040467980385258
0.0437474332581064
0.0897752132309101
0.0388220826480999
NaN
0.178759610173659
NaN
0.0357338277610287
0.045355671324161
0.226274169817837
NaN
0.0371779699675583
0.0216746332682929
NaN
0.0673712966869585
0.112599106804123
NaN
0.129817296480199
0.0490538060916856
NaN
0.0744832770010675
0.0428838811652083
0.0703453813636631
0.0231937306777177
0.0724903612253164
NaN
0.0412319742240138
NaN
0.157257243151563
0.111649900683141
0.0349793247182101
0.0221437914631854
NaN
0.054556886700955
NaN
0.16553485579592
0.0213003310592993
0.0919914331188698
NaN
0.0898238005596865
0.0687649914248565
0.0478890866136059
0.0476217384694176
0.0241622071398912
0.0740384202097241
0.0240247858935017
NaN
0.0606035153850917
NaN
0.0403498942710762
0.093610512126998
0.104713741375354
0.0202915236119418
NaN
0.217240907633989
NaN
NaN
0.0225713248073226
0.101603787240402
0.0707087700197722
0.0221978320003137
0.0363804508918204
0.0966652287306022
NaN
NaN
0.0424658277003785
0.107002114530195
0.0301952494993776
NaN
0.103577610392519
0.122818827482911
0.047794463805756
NaN
0.028213339197327
0.0216971010466042
0.0936651194352755
NaN
0.04893559477796
NaN
0.183363113032052
NaN
0.205654623558236
NaN
0.122642348431717
NaN
NaN
0.0307037565961939
NaN
NaN
NaN
NaN
0.221506734839631
0.0260957319530684
NaN
NaN
0.0237961492104587
NaN
0.125697205030158
NaN
NaN
NaN
NaN
NaN
NaN
0.202279457039706
NaN
0.0253168642961522
0.0275308044587138
0.105157547620775
0.0237644276735545
0.120312093540836
NaN
NaN
0.0230455415306297
0.0989297058335006
NaN
NaN
0.0320346847252088
0.193306544880716
0.0882944511296293
0.0220530911463425
0.0763681422965649
0.0254342969826697
NaN
0.0205445816824322
0.0227525902331146
0.130701012566339
0.0274641749748597
NaN
0.0379288375191335
NaN
0.0576627417793317
0.088218077884039
NaN
0.0908113455534484
0.0624770860625854
0.0446093519915933
NaN
NaN
0.0300221342380354
0.173397585446727
NaN
0.0272289538567134
0.0266808538771567
NaN
0.0850751399960624
0.0266643955936114
NaN
0.0450230389731346
NaN
0.0223560569374545
0.0202342646072754
0.0529241666424278
0.0292941597198264
0.0452768541961933
0.0479260005847783
0.065403304542714
NaN
0.0200000016720439
NaN
0.0267358213527821
0.020856791910908
NaN
0.0369471406389099
0.0291463570668809
0.0323037860980941
NaN
0.0343817919773015
0.0273875168557791
NaN
0.0313072384878301
0.046756797861483
0.0566447061470262
0.0206249762950961
NaN
0.0786414832362016
0.0387281664421583
0.0201053727057412
0.0289698047978594
0.0498556008346928
0.0286261883823986
0.226273989430926
0.0232742629616225
0.101970942182848
0.0414658666005713
NaN
NaN
NaN
0.0209945846729149
0.0424097107541352
0.0213507223503083
0.0252021740554198
NaN
NaN
NaN
0.0343086828859868
0.0376644803737955
0.0697797182081376
0.0371741350854407
NaN
0.0244126440814084
0.100149416751979
0.0476792142459102
NaN
0.053195667645659
NaN
0.0364996311311509
0.145696166314203
0.0251077714386471
0.0305811799076554
0.0244815547016199
NaN
NaN
0.0642148936823541
NaN
0.0236934420239998
NaN
NaN
0.0304241435581521
0.042471422348621
NaN
0.105497108718642
NaN
0.0798796037542947
NaN
0.0264851923255556
0.0530974621609309
0.0301471457593612
0.0420600682043245
NaN
NaN
0.0329144012859659
0.130992419330087
NaN
NaN
0.224989050011577
NaN
0.225287055820822
NaN
0.109555217082871
NaN
0.0382750268052657
0.0424370733307187
0.0235197597945173
NaN
0.0300274247176763
0.0591175530232889
0.0441957951339168
0.109503409898069
0.0216485374524275
0.028368886198044
0.222712957909973
0.0457798402215748
0.0784105896265655
0.129800428442727
0.0299616782486614
NaN
NaN
NaN
0.0249271319304577
0.0216538521716542
0.0569537487972109
0.107195090980851
0.0768088919805452
0.0209852880691772
0.0964657288347758
0.0286594780993057
0.086101468166231
0.163535838108438
0.0293781774862651
NaN
0.212257726378201
0.026129697703407
0.0959591602859165
NaN
NaN
NaN
0.206509454443497
0.0472813211794346
0.110459097663409
0.203608605828571
NaN
0.0917936472679164
NaN
NaN
0.0279616256019735
0.0793914023170762
0.0245158535205435
0.195665362505839
0.156839998436869
0.215257014885331
0.121466253568683
0.0347168735933148
0.0363888454522386
NaN
NaN
0.0671162420281441
0.0828945831813263
0.22627416851173
0.0236285694170936
0.0436780127363006
0.0904565596323786
0.0244787712314723
0.0926503625884283
0.0282689508856699
NaN
0.0346460487375868
0.0262274014570113
0.12608269462384
NaN
0.0314149981262785
0.0493228444893272
0.0208355054709826
NaN
0.0274295355621844
0.0377704452111715
NaN
NaN
NaN
NaN
0.226274169154006
NaN
0.0543003202374507
NaN
0.104300656356517
0.088912481265091
NaN
0.0266641164790411
0.140408990686618
NaN
0.0355081433831469
NaN
NaN
0.0340561974353031
NaN
NaN
0.0219687677738336
0.0416439124070509
0.0756947857921318
NaN
0.0662168212536331
NaN
0.124102257966138
NaN
NaN
0.0246659669908907
NaN
0.0200000009590028
NaN
NaN
0.0308616023378278
0.0763014230786624
0.0237577785233877
0.0866300216420163
NaN
0.0444591478984899
NaN
0.0528646531233076
0.19339055325197
0.222724947833691
0.0676134824764867
0.026599493652932
0.0357501574362558
0.0205509723471615
0.0727153193327196
NaN
0.0555675382154704
0.0829714874213681
0.0234005846789217
NaN
0.0272340401872312
0.0547870180168389
0.19259423058948
NaN
NaN
NaN
NaN
0.0866975630311354
0.18500312127413
NaN
0.0641328717811601
0.0478476751404445
0.0211449208358865
NaN
0.170697064779922
0.0200909555046514
0.210688012343059
NaN
0.0429267184759888
0.0918874560611891
0.0207701914261304
0.03825824742339
0.0572200363090554
0.109691106008011
NaN
NaN
0.226274162722785
NaN
0.0212658883692724
NaN
0.0459364219767447
0.0308508502780217
NaN
0.0279177215420951
0.0415126408203495
0.0690863852243807
0.193486352042122
0.0375179806663096
0.0701083697540392
0.108224020140297
0.0433482263410852
NaN
NaN
0.0269926979569313
NaN
0.226274108508208
0.027703976280048
0.0214453960607654
NaN
0.0969502059224137
0.0846988287406569
0.202362208984073
0.0234693828892752
NaN
0.0904711963591637
0.0592224017193623
NaN
0.0831082347348487
0.0776534987294579
0.197574915734837
0.0200601954015583
0.0829075280049155
NaN
NaN
NaN
0.0652750979803695
0.0854727508764242
NaN
NaN
NaN
0.0629621931311139
0.0324949802154612
NaN
0.0583799499451088
NaN
0.128226171836724
0.0601347301794092
0.0292268752941415
0.0336392884187115
0.0325638233257345
0.220294527329782
NaN
0.0200544822694377
0.0737913812330445
0.0248256645221012
0.0847063318739882
0.221615777837341
0.226274169979674
NaN
NaN
0.0783104461208536
0.0922349368923221
0.103008070534098
NaN
0.206111963850517
0.0306060862803661
NaN
0.17499420396163
0.0549139097708139
NaN
0.134777122435762
NaN
0.226274169979227
NaN
0.0471833161807552
0.107139857668236
NaN
NaN
0.0206862910258798
NaN
0.0232179813986952
0.178981336280981
0.0754596652911585
0.0223939436636997
0.0497627489630818
0.0333081834111261
NaN
NaN
0.0213260416349831
0.078058454306501
0.1188917863924
0.121223377717336
0.22627386260108
0.0327582225564714
0.0260776591273589
NaN
0.126835929411768
0.0895594611369474
NaN
0.0287671384422185
0.0286478938200261
NaN
NaN
NaN
0.0235485845645015
NaN
0.0285274136588205
0.044269582847485
0.0443844702041054
NaN
0.160285272791161
0.0456181688423317
0.0470739632514703
0.0700581437438693
0.0284900316423225
0.0881303530523611
0.0924260982170783
0.217110456115204
NaN
0.116723514523236
0.0422443882079326
NaN
0.0374873142604199
0.0517338891380883
0.0200000872316125
0.180998785957901
0.0494772981334066
0.0850747188044225
0.0447538784199848
0.0266310053423524
0.0687217065656859
0.117642449054431
0.148168630363514
NaN
0.025087258640035
NaN
NaN
0.0657093199809425
0.122508136975008
0.0218436218932877
0.0719643044447395
0.023028734685606
NaN
0.218858592035068
NaN
0.149933179509295
NaN
0.226274169979673
0.0706219734836823
0.173104588320108
NaN
0.161523898436616
0.0282204897745049
0.0205360025905853
0.0819601212684331
0.141739029724535
0.0668620428025389
0.226272691370147
NaN
0.0314643055286186
NaN
0.174794467294949
0.0212948945550801
0.0854007532756203
0.0715192433176366
0.0270352452682567
0.0738482925499942
0.062552980195401
0.200429708790629
NaN
0.0876394355544601
0.179363529068074
0.12714857477686
0.0386421979520882
0.076712732700801
0.0265719575410174
0.191447121804869
0.0730333143051243
NaN
0.0454613974493907
0.0384061776366062
0.16295365675684
0.0200558070552124
NaN
0.0398837034544115
0.0503652231966768
0.0710294474178807
0.0416138486239314
0.0281643926297341
0.026031503661922
0.116401852346267
0.116680325585929
0.0425199580540704
0.0762577129694179
NaN
0.0565906672419898
0.0227527601376145
0.0388225447104025
0.154592256535194
NaN
0.182857318215735
0.0582313430067288
0.0486906458961741
0.0308932992066881
NaN
0.185069575634175
0.224973716252605
NaN
0.0490704618218178
0.0697611716622324
NaN
0.0222427217656614
0.0459936930698239
0.0819716246546519
0.0306642814578173
NaN
NaN
0.0524132631575843
0.0242757140967536
0.0856295564164366
0.0395018631809792
0.0295027309277837
0.03415888251083
0.0520770650467317
0.0416829613642161
NaN
0.0229346923115768
0.0239445354809367
0.0683500653194013
NaN
NaN
0.0762066808510109
0.0618054983376456
0.0437788541273708
NaN
0.0494849068336278
0.0844377813638115
0.0673675211561858
0.0496402112574104
NaN
NaN
0.0211939313889327
NaN
NaN
NaN
0.0812500197163262
0.0276287819258035
0.0259030709123563
0.0280957716926978
NaN
0.037431509358658
0.180411046131376
0.0226688690798572
0.0800017431250268
0.0655388585613307
NaN
0.0278739121312164
0.0253912579386511
0.0817931937416165
0.0740382861918598
0.0891081605137445
0.0438787969487571
0.020015740515735
0.020610771963233
0.0939246569759902
0.0882765542843257
0.0365843564849509
NaN
NaN
0.226273515489241
0.0265582714192273
0.180507256798999
0.0395836686780239
0.0204721547543355
0.0327092021298616
0.0803433509722878
0.0227049522023808
0.0205423687486178
NaN
NaN
0.0348228142488532
0.194511081116793
0.0394670524185979
0.0343058096904788
NaN
0.0901791086083614
NaN
0.0609512674189956
NaN
NaN
0.0204818851618703
0.0229994305334026
0.0579999983071244
0.226274167947299
NaN
0.0899528758632192
0.0756429122701425
0.0236780999034853
0.18914337562052
0.07092028147348
NaN
NaN
0.0336267279507771
0.0913353456534882
0.216182581568155
0.0234296828686634
0.176369377947557
0.220105383488398
0.0977340493718018
0.226274169979676
0.0409851422331927
0.0438853385922789
0.103532852163163
0.0207052315547255
0.0211496165237114
NaN
0.0209314091310609
0.0263532291753698
0.137987688828783
0.0790142231933798
NaN
NaN
0.0362561594277296
0.0216887254606905
0.0262274942220193
0.143928230153271
NaN
0.0211259851564369
0.140364889538445
0.153500585996332
0.169914211383428
NaN
0.226197973108163
0.0209055940616909
0.0427218737417634
0.0200007967412449
NaN
0.0580829537966011
0.119614154120143
0.0702968926255213
0.224929708244656
0.0903498970946349
NaN
0.0758420450286386
NaN
0.0548363650029018
0.0782033822626964
0.0622511748421766
0.0569069981580711
0.214071269264532
NaN
0.121544903314904
0.057716982558572
NaN
0.120992643240636
0.0703231785149028
0.0762080141836096
0.0360191865250364
NaN
0.0615610186781174
0.13519343096489
0.0251896256137795
0.120867607853842
0.0524981678921393
0.0855905349755557
0.0625308659333411
0.109543692306122
0.0401782042020493
0.0379489105918162
0.0786820236004011
0.216202492685855
0.0972397764452463
0.0290244537222354
NaN
0.0213017473339834
0.0774189934342353
0.0518528397891497
NaN
NaN
0.0557699705652357
NaN
0.055582168013027
0.226274169979676
0.0590654851277855
0.10056865143488
0.0764422450143353
0.143546464059448
NaN
0.0897536418841813
0.0260398852143748
0.0362862658889401
0.0872635861021036
0.0404905596668055
0.0469285321896407
0.0630214375635433
0.0564468745987308
0.0344764333223219
NaN
NaN
0.0662365494947795
0.0995062490770615
NaN
0.025418059212115
0.050952632475776
0.0257600319529416
NaN
NaN
0.0329705253407526
0.0703228777663337
0.0301121698153081
0.0773408890310466
0.069043317199284
0.028254232788358
NaN
0.0681090488176561
0.0658317923730596
0.0583667677892048
0.0393458502115568
NaN
0.0743436814370204
0.126941568156949
NaN
NaN
0.0572508025945556
0.0600712581650353
0.189010575013363
0.108147262943619
NaN
0.147161787350729
0.0674359596307786
0.0920166629424028
NaN
0.12839163014585
NaN
NaN
0.146003910893643
NaN
NaN
NaN
0.0531166844328315
0.130959576683466
0.074716300170769
0.0485812372801813
0.0652987115658455
0.0338236234851769
0.0666017499601315
0.105893106974346
NaN
0.0380484083731163
0.162578140274838
0.0787188030597716
0.0353932846820466
NaN
NaN
0.0416877237575645
NaN
0.183389994506804
0.034301919859816
0.0495890971901124
NaN
0.0324858689086479
NaN
0.20629378610267
0.0528350961302041
NaN
NaN
NaN
NaN
0.0212724835500873
NaN
0.101698834746975
0.162974550786866
0.0403795063879558
0.0383432779258584
0.0222545826667201
NaN
NaN
0.0220560418307964
0.184051595287769
0.105691256559136
NaN
NaN
NaN
NaN
NaN
NaN
NaN
0.0267411920142391
0.0332475230291335
NaN
0.203424147162162
NaN
NaN
0.0223694594007449
0.0215765319934042
NaN
0.0513084715773883
0.0551308954707611
NaN
NaN
0.0268447827454851
NaN
NaN
NaN
NaN
NaN
NaN
0.17086679655467
NaN
0.0292858943396846
NaN
0.0230078376862913
0.0452750128669011
NaN
NaN
0.0397815013504315
NaN
NaN
0.148914306973814
NaN
0.0338263173175798
0.0503411415174109
NaN
NaN
NaN
NaN
0.0243381419700865
0.0684749867755629
0.107873969617326
NaN
0.0752536654776111
0.0353856931123456
0.0383669036523137
0.0658063680277903
NaN
0.0569937920845236
0.0875258454904168
NaN
0.134674904220956
0.0249759685586957
NaN
0.026831224415183
0.0740575273924795
NaN
NaN
0.0403475025054092
0.0286876932181802
NaN
0.0213160048827089
0.0593858858217805
0.0695152125922621
NaN
NaN
NaN
NaN
0.0240493579620161
0.0523408786491032
0.0325540669212037
0.0662052485853772
0.0469849404309601
0.0233563107314988
0.0627474266419407
NaN
0.0218734936075701
0.0289714966816556
0.0345102683079925
0.0224870966959658
NaN
0.0356191610803334
NaN
0.0223578838501485
0.0210207804506001
0.047048063824025
NaN
0.0260941626613303
NaN
0.0484797103237019
0.0421162073249815
NaN
NaN
0.0467528737522902
0.0461965544029044
0.090071372008874
0.0880850688512182
NaN
NaN
0.0200826252664896
0.0474946349498375
0.0952185321210134
0.0709645856720738
0.0387635489055757
0.0455670296703824
0.0255511652851647
0.0876197919034472
0.0493862883004182
NaN
0.136965908862967
NaN
NaN
NaN
NaN
0.0871458023818751
0.0363530871811677
NaN
NaN
NaN
0.0738210218268705
0.0679130264327595
NaN
NaN
0.0535075815691742
NaN
0.199367428386578
0.196018348351938
NaN
NaN
0.0968351220951312
NaN
0.0213547918019214
NaN
NaN
NaN
0.0255922414937434
NaN
0.0219894109602022
NaN
0.0499463664376158
0.0326421358039361
NaN
0.0603029366281519
0.0859629248763731
NaN
0.026155097923199
0.0270706779577232
0.0462634340213881
0.0966066917221894
0.0203200039321459
NaN
0.0764933927336479
0.134627578149485
0.043612967636699
0.111377333219208
NaN
0.0949911874914808
0.0324077778627731
NaN
0.0934833888125982
NaN
0.0649984065549304
0.0570780617426271
0.0313035873138279
0.0328835210444097
NaN
0.0267301049247397
0.118375656454072
0.0234515232023108
0.0834839698311664
0.030997570695901
0.0599809070039291
0.039848459956671
0.0328014132058618
0.0624950928958682
0.037273065972386
0.131435202168089
0.0244996432839148
0.0279987433100509
0.0585726357160043
0.0546102135651755
0.16127335503741
0.0582856796775795
0.0897908882426906
0.0308532446786719
0.0264449237753447
NaN
NaN
0.0371971295438413
NaN
0.0528482773981169
NaN
0.0992271875278692
0.198202838542006
NaN
0.0226331498984947
NaN
NaN
NaN
0.0508552869652499
NaN
0.0884207543092291
0.0231742918039937
0.0403423157846733
0.0512947468825458
0.0282397634170885
0.0314029313479468
0.0358764299451044
0.0210344351952646
0.0237672460141729
0.195090593180856
0.052355441184042
0.0280846449368801
0.0256780840930285
0.0536944006232784
0.0235062656631208
0.0221483844571808
0.0463828835857421
NaN
0.120330948660745
NaN
0.0210930012223801
0.0496085639883535
0.0284886241887235
0.0779868536495885
NaN
0.0870800710465609
0.0598301176203166
0.0868276582759034
0.0447497700979757
0.15629106596227
0.038284374572234
0.0657239632323975
0.0551287332430379
0.0450522878359936
NaN
NaN
0.0741859503577661
0.0633183091113164
0.0204079086665748
NaN
0.0812641603228482
NaN
0.0704224946732429
0.134641436664504
0.0220845409000138
NaN
0.0456064680931994
0.164939972316693
0.197857687798313
0.0305165228775603
NaN
0.0618884023760029
0.0707378843759996
0.124518427532985
0.0358307211436393
0.169456707820525
NaN
0.0825386749032204
0.216536700849478
0.0429202801667281
NaN
0.128282881344251
0.0592311371903956
NaN
0.0234833257394282
0.029983768665632
0.0278525785274353
0.0836210488484451
0.0652462283339602
NaN
0.172930395792192
0.0315644501452919
0.0211903165191218
0.0233161654701874
0.142169446297665
0.122470385375802
NaN
0.0952344804276211
0.0301241697534602
NaN
0.0299131707353356
0.0526049399545443
0.0410320860310178
NaN
NaN
0.0926996865519527
0.0296949220966295
0.0780579601360587
0.0208250192128931
NaN
NaN
0.0302234924248021
0.0222147464260348
NaN
0.0397977408500975
0.0742356841047406
0.0285403642370693
0.0693001884767899
0.0588129882107332
0.0279114207883943
0.0828044816436326
0.0341184672481518
0.0298731224472392
NaN
0.0250735457203385
0.112540468676217
0.0422962309674484
0.0290779889369833
0.0540896288443455
0.174170617844378
0.0483741014688307
0.107161237859713
NaN
0.0423448207063421
0.0245577423949633
0.0444801349896007
0.0488181687767263
0.0683215746521097
0.0428740848072045
0.0271472594213623
0.0210790570620303
NaN
0.0715955839993078
0.0466371492346036
0.0228792782664621
0.0230084726448296
0.0453534086722787
NaN
0.0965291020114417
NaN
0.0565655808511777
0.035353068500193
NaN
0.0615620066345111
0.0762010126841945
NaN
NaN
0.0252818063674326
NaN
0.120595981933802
0.0295746438220064
0.0576339424798526
0.0309170176227913
NaN
0.0316119462943982
0.0480983473965973
NaN
0.0529732301073485
NaN
0.100836371638171
NaN
0.0742388119906595
NaN
0.049817167107287
NaN
0.0208220711032725
0.0307123204923636
0.0564143900118524
NaN
NaN
0.0604491747872211
NaN
0.041485164092124
0.162934819216714
0.0618606237216182
0.0456304783026845
NaN
0.0589409094165805
0.0869942679768134
0.0801036131626851
0.0235829306057494
0.0590285055785617
0.0876960697957795
0.0582621565183857
NaN
0.0228953322158914
0.0649032637475496
0.044996733390723
NaN
0.0445930101844521
0.20688002056171
0.0219544641626344
0.039779304206337
0.086549016230722
0.0251380561988162
0.127664597393406
0.0560343204888894
0.0803066194163995
NaN
0.0479821423410226
0.0475724133462611
0.0897144066200125
0.13753638943862
0.0583273307237051
NaN
0.187298139996564
0.095311551588868
0.0316054529083305
0.0726217673736155
0.0648853555193798
0.068278517999185
0.0649229285080138
0.0264835256354574
0.0278116864348984
0.0535625468896503
0.0359671131905516
0.197614167375962
NaN
0.151690360110087
0.226274168010565
0.0761120915345897
0.107814401518721
0.0324779623650712
0.0718667777251206
0.0203133163350203
0.0228445647406868
NaN
0.0357383067567277
NaN
0.0888339768549925
0.0318030929146506
0.0429695954430684
0.183541830538394
0.061524415931918
0.0418674218943811
0.0560837588812094
0.0835745267530207
0.0247859705819215
0.0826288427169136
0.0784991368154194
0.0292499863623766
NaN
0.070212129686508
0.130967033900977
NaN
0.074976515918622
NaN
0.0463191958863299
0.0537975108416742
0.0601186986674027
0.0702063615328396
0.0644621576760914
0.066328935515891
0.0793980484953182
NaN
0.0374804219937878
0.0878444843510605
0.0217358232359085
0.0522324713972876
NaN
0.0580865726193059
0.0320992413033853
0.0503806470821466
NaN
NaN
0.065590873456234
0.131133798215155
0.0311887502287548
0.0435673263575928
0.0557013762195024
NaN
0.0520549795051271
0.0729860426593295
0.0209433965172392
NaN
0.0579302286423846
0.0404709919859828
NaN
NaN
0.0728874618045634
0.0537241523841438
0.0300022982487699
NaN
NaN
0.0917146862877658
0.0207565392823274
0.0561537559083128
0.0745572463647853
0.0480718194245615
NaN
0.0639136828555449
0.0844584893565388
NaN
0.0459660013180262
NaN
NaN
0.0725850695882901
0.0462181342623614
NaN
0.0655241178465542
NaN
0.0776714862451432
