# Supplementary material for: Diversity of spatiotemporal coding reveals specialized visual processing streams in the mouse cortex
Source: Nat Commun. 2022 Jun 6;13:3249. doi: 10.1038/s41467-022-29656-z (PMC9170684; doi:10.1038/s41467-022-29656-z)
Supplement: Supplementary file 7 — Source Data [file 41467_2022_29656_MOESM7_ESM.zip › source data/Figure S5F_AM.txt]

bwTF
1.17750031513999
NaN
NaN
NaN
2.39465201146634
1.77856224373666
NaN
NaN
1.46150147097163
NaN
4.97610193434839
NaN
1.28732923851116
1.17750000000006
4.7770670693318
1.17750242057025
NaN
NaN
1.32108783833575
NaN
NaN
3.18984979907988
NaN
NaN
1.57634393519201
3.76800959877691
3.75828419924772
NaN
1.33784438843799
NaN
1.44540031004062
NaN
2.80820016718511
4.23266309576203
NaN
NaN
2.2438217186084
NaN
NaN
1.30009114863346
NaN
NaN
2.86718202720226
NaN
NaN
1.17750000042119
NaN
NaN
NaN
1.1775000000038
3.51884333243395
NaN
NaN
NaN
NaN
NaN
NaN
2.92167359685858
NaN
2.18219225480599
NaN
NaN
3.73685460917904
3.91543134949788
NaN
NaN
NaN
NaN
NaN
NaN
2.24677438962873
NaN
2.42110082871972
NaN
1.17750000001819
NaN
4.58070755754939
1.79179362363706
NaN
NaN
2.86933904949178
NaN
NaN
NaN
NaN
NaN
1.48894362314958
NaN
NaN
NaN
NaN
NaN
4.43578673741852
1.26399453417398
NaN
NaN
NaN
NaN
NaN
NaN
NaN
NaN
NaN
NaN
NaN
NaN
1.38676001052608
1.1775000051548
NaN
NaN
NaN
NaN
NaN
NaN
NaN
1.34065885922513
NaN
NaN
1.20100007163501
NaN
NaN
NaN
1.80044813147163
NaN
NaN
3.84007694143389
1.23424532863141
2.4323838538581
3.93926032677431
NaN
NaN
NaN
NaN
1.17750000062841
NaN
3.58890322543179
3.56848110515476
NaN
3.80761472945566
NaN
3.23062575839592
NaN
3.17642403022865
1.17750823054523
NaN
NaN
NaN
4.08054279795966
3.39718873958905
NaN
NaN
NaN
2.97960735760693
3.40292239178084
NaN
NaN
1.8016305495663
3.69384710866214
NaN
NaN
2.58051445144088
NaN
5.61293559266089
2.53784825731706
1.17750000001085
2.91548620193791
NaN
1.61528105809202
2.68773399294784
2.96078699617525
NaN
1.17750000000048
1.17750000001597
1.17750000025681
3.66870961816214
NaN
NaN
3.31626435315327
NaN
5.03813099150415
NaN
3.02910387228769
4.2789610063911
NaN
2.94707940713053
4.5195947530924
4.06268474085894
NaN
NaN
NaN
3.38551368886867
NaN
4.08685827910742
NaN
3.94538218867816
NaN
NaN
NaN
3.77602592348419
NaN
3.69225949188586
NaN
3.82295738582526
2.06122468880236
NaN
NaN
NaN
NaN
2.80484410350493
NaN
4.10301003380875
NaN
NaN
NaN
NaN
NaN
4.18004731977296
4.98838313211785
2.9228118334372
NaN
NaN
NaN
NaN
1.86689969828995
NaN
NaN
NaN
3.99910253323121
NaN
3.61892557810306
NaN
NaN
NaN
NaN
NaN
NaN
NaN
NaN
NaN
NaN
1.17750000130892
NaN
NaN
NaN
NaN
1.17750000020054
NaN
NaN
1.84471168004345
NaN
NaN
3.0721952806231
2.62876763011763
1.92261336255899
2.49232727712676
5.51590775009981
NaN
4.32269872012543
1.55922878017315
NaN
4.78660026440963
NaN
NaN
NaN
2.82112380323847
1.8008650564741
NaN
4.12269147635525
NaN
3.56883576661896
NaN
1.70108838127691
NaN
NaN
NaN
2.84670907794055
5.03503712426801
3.52853634273388
NaN
1.7574259989153
3.76455967926269
3.45281717657483
NaN
NaN
NaN
3.05961094886522
NaN
NaN
4.18507683356688
NaN
NaN
4.03732004193526
NaN
4.32187665620566
NaN
2.84653839177013
NaN
4.56371924091981
NaN
3.44533196557447
3.19992790100849
NaN
NaN
5.20831996965098
NaN
NaN
NaN
1.42912898460706
NaN
1.21806898701891
NaN
NaN
3.5728728085408
NaN
NaN
1.87991440715202
4.92131424552771
NaN
NaN
1.59279713878671
NaN
5.1687627135001
NaN
NaN
4.50069018234655
3.20501088740169
NaN
NaN
NaN
NaN
5.40306143905573
NaN
3.97478230621894
4.0857869046626
NaN
NaN
NaN
3.93073886950151
4.3904651888922
NaN
3.59533829391194
NaN
NaN
NaN
4.51613631855958
1.32340961366233
1.17750002069208
NaN
NaN
NaN
NaN
NaN
1.17750000000006
NaN
NaN
NaN
NaN
NaN
NaN
NaN
NaN
2.08158105018517
1.57840743810509
3.29355724566899
NaN
4.30068656181911
NaN
NaN
4.25509101869306
NaN
3.69468369917664
NaN
5.09688884588418
NaN
3.94331037439016
NaN
NaN
2.69240235461655
NaN
NaN
NaN
NaN
3.50056429393858
NaN
2.706327015727
1.17750006683163
NaN
4.38684316997421
NaN
1.32094782549779
NaN
NaN
NaN
NaN
NaN
NaN
1.95498772362957
NaN
3.60088845772218
4.01315965811762
4.35473066158144
3.85826325475007
2.75695035089853
NaN
NaN
NaN
NaN
NaN
NaN
NaN
3.75526266142582
NaN
NaN
NaN
NaN
NaN
NaN
NaN
1.31693454563621
NaN
NaN
NaN
NaN
NaN
4.43114476622546
NaN
3.14716082625461
NaN
1.74496686128328
NaN
NaN
3.76378340807051
NaN
2.96348993473914
NaN
NaN
NaN
4.97009815552154
NaN
3.71255168346393
NaN
NaN
NaN
NaN
4.10421389784328
NaN
1.37119874620511
NaN
1.57645713851298
NaN
NaN
4.63910836758719
NaN
NaN
1.91254594467654
2.62116211413675
3.73784613292197
1.60430502327551
1.17750000000006
4.61390180978877
NaN
NaN
NaN
NaN
NaN
NaN
NaN
NaN
NaN
4.15565629773972
4.93739576803401
4.17302426350392
NaN
2.69691218507717
1.82309228682683
NaN
NaN
NaN
5.0040367870521
NaN
NaN
NaN
NaN
NaN
NaN
3.46663634739276
4.12837503274745
NaN
NaN
1.66651011738533
NaN
NaN
NaN
NaN
NaN
NaN
4.28270091047678
NaN
3.59234239072496
NaN
NaN
NaN
NaN
5.10397045674839
4.23620626040616
4.15365371265118
3.58222016911137
NaN
NaN
NaN
NaN
NaN
NaN
NaN
NaN
3.35845811859319
NaN
5.53997725153871
NaN
1.7834597914201
NaN
NaN
NaN
NaN
NaN
4.34623237462994
NaN
NaN
NaN
NaN
NaN
NaN
3.38285573766914
NaN
NaN
NaN
3.68910066886085
NaN
NaN
5.26991068338505
NaN
NaN
NaN
NaN
NaN
NaN
2.39178458749324
4.44101777096868
NaN
NaN
3.75191330236865
3.80134032583632
NaN
5.46545226714093
NaN
NaN
NaN
NaN
NaN
NaN
NaN
NaN
NaN
2.02275903715456
NaN
NaN
1.73998093006799
NaN
3.90272359759959
NaN
1.28345222737569
1.21087105487594
4.48876658179422
NaN
2.65398802773722
NaN
NaN
1.17750000004904
2.73140021621012
NaN
NaN
NaN
3.44874259258977
4.39565597924848
NaN
NaN
3.20154717613882
3.23843203230517
3.25580253425015
NaN
2.45660813662047
NaN
3.23218549147709
NaN
1.17750001603072
4.08494163504019
NaN
NaN
NaN
2.44667016592993
3.047501439359
3.77850538196835
2.83338819882237
NaN
1.44611479238855
3.31415839619566
NaN
3.67180621621098
NaN
NaN
5.1688571084477
NaN
2.93278099331546
1.25881521030735
NaN
3.8772798667704
NaN
3.27008933207888
3.6226300719074
NaN
NaN
NaN
NaN
NaN
3.10231057902191
3.0282779146158
NaN
2.60344550778984
NaN
NaN
NaN
NaN
3.49462174588672
2.88698654066144
4.18844939943863
2.09596398900733
NaN
1.17750000001375
NaN
NaN
1.33387818548898
NaN
NaN
NaN
2.12535400208273
NaN
NaN
3.74591853982705
2.34502492905506
NaN
NaN
NaN
NaN
NaN
2.96691314400965
NaN
NaN
NaN
NaN
NaN
NaN
NaN
1.76295486373008
1.24439491927763
2.64842470281474
3.57394618889295
1.32411364758583
NaN
1.50574842093273
3.60380420599293
NaN
NaN
3.78967016049805
1.73379616544939
4.13671210558699
4.16491133883937
NaN
4.23863319067209
NaN
NaN
NaN
NaN
NaN
NaN
2.36903059746765
3.29744031999044
2.37272876361683
NaN
NaN
2.85285223524663
2.85285223524663
2.85285223524663
NaN
2.8756400937111
NaN
NaN
1.24329117093174
2.12470442643211
NaN
2.02609440618615
5.27949158695257
NaN
3.38106434004384
3.19534230124712
NaN
4.78013475547723
NaN
NaN
NaN
NaN
1.9308331797299
NaN
2.03774638562029
2.95729669672374
1.45705559483447
NaN
4.34523505641857
NaN
NaN
NaN
NaN
1.2442762031895
NaN
NaN
1.30104544335483
NaN
4.02370769921717
NaN
NaN
2.92397653910865
NaN
NaN
1.17750023687123
NaN
1.31665982581263
NaN
2.01393023457362
NaN
NaN
NaN
NaN
3.03322119309139
NaN
4.68509469732733
NaN
NaN
NaN
3.87302859898155
NaN
3.28131172073588
NaN
NaN
NaN
NaN
NaN
NaN
NaN
NaN
3.60214112399822
NaN
NaN
NaN
NaN
NaN
NaN
NaN
NaN
1.35962768360041
1.71749487581995
4.03179369739611
NaN
3.22017648904858
1.98425784781309
NaN
NaN
NaN
NaN
1.3990147342849
NaN
1.99067238740166
NaN
NaN
NaN
NaN
NaN
NaN
NaN
NaN
NaN
NaN
1.99996899139126
1.17750000000005
3.49037660811601
4.23016455858008
1.17750000026047
NaN
NaN
NaN
3.94889442354695
3.39844670926772
4.08205358822853
NaN
3.11228081630361
NaN
4.98671037914454
NaN
NaN
NaN
NaN
3.8593553333221
NaN
NaN
3.63737969851355
2.40508348322989
2.28308389875558
2.5865019434177
2.91648645566162
NaN
2.04485336678853
3.85619048630548
NaN
2.73355840810446
3.22033748859251
NaN
NaN
2.08761255021418
NaN
NaN
NaN
1.79111237697749
1.6893390592255
1.59504423116035
2.21160671298516
NaN
4.0578602475929
NaN
2.50997052109222
NaN
2.82712746783249
NaN
NaN
NaN
NaN
NaN
3.62910820019383
4.52602901022056
NaN
NaN
NaN
NaN
NaN
NaN
2.62469487883771
4.48581959984112
NaN
NaN
NaN
NaN
NaN
NaN
NaN
NaN
2.35800754556036
2.85877685248168
NaN
NaN
3.98478108312682
NaN
NaN
3.28531564010228
2.83279976488097
1.17750323464773
NaN
NaN
NaN
NaN
2.30453742223026
NaN
NaN
3.44996717662076
NaN
NaN
NaN
NaN
3.41899793386026
NaN
3.23575204544177
3.07971319053115
NaN
2.97273433177097
NaN
NaN
NaN
NaN
NaN
NaN
2.71066204706053
NaN
4.07677075710783
2.74442857685341
1.18062903703792
1.35859007378782
NaN
NaN
NaN
2.25167158294033
3.69073083291299
NaN
NaN
NaN
NaN
3.77363275665449
NaN
3.76038731344469
2.95658280855844
NaN
NaN
NaN
NaN
NaN
5.35013277178871
3.50125218985301
NaN
NaN
2.4500384319711
NaN
NaN
3.1806205827898
2.34694967212777
3.42083689885729
NaN
NaN
NaN
NaN
2.43387667824933
NaN
NaN
NaN
NaN
NaN
2.41391049820493
1.8548180346447
2.06009288536229
NaN
NaN
1.33363428237356
NaN
4.06932231613668
5.13181531916696
2.62666378386501
NaN
3.64683028905357
NaN
1.76188714536531
NaN
4.06599895312415
2.80375404831325
4.47730667630506
NaN
NaN
NaN
NaN
2.54490471721952
NaN
NaN
1.94109652806086
NaN
NaN
NaN
NaN
NaN
1.17750000000013
3.10275356915107
NaN
2.32147377451723
3.50881042935016
2.45784069632951
1.68626780210977
3.16392501523859
4.03223516824677
NaN
5.00120076548431
NaN
NaN
2.30216148411071
NaN
NaN
NaN
NaN
1.61717044069167
2.92364201304429
1.91619260201038
NaN
2.35090992912622
3.56904270973402
1.55343018191838
NaN
2.09957928784173
2.71775676904342
2.47180369786286
3.18719822265101
NaN
1.74449043486029
2.97406189733768
NaN
3.09253654203576
NaN
NaN
NaN
3.03924308788134
3.02511659836275
NaN
NaN
NaN
NaN
NaN
3.0039166891087
NaN
NaN
NaN
NaN
NaN
3.86989376988377
NaN
5.05044672192112
3.39652476908594
NaN
3.12147084338526
NaN
4.38757493902434
2.29243012393398
1.43096272455329
NaN
NaN
NaN
NaN
NaN
NaN
NaN
3.53126847350106
NaN
NaN
NaN
1.78655001991351
5.23416882592213
NaN
4.13887996237062
NaN
4.59708296659434
NaN
4.0753489399659
NaN
1.95192466569563
NaN
NaN
NaN
NaN
3.53539318649604
NaN
1.5415317705296
NaN
NaN
NaN
NaN
NaN
NaN
2.16499674431014
NaN
NaN
NaN
NaN
2.65842483290061
NaN
NaN
NaN
2.46902137471248
NaN
4.24834459657403
NaN
NaN
2.38612358536345
1.91831460759193
2.02634297156846
1.59143840266481
1.89603949602568
3.95612001152088
NaN
NaN
4.82428334786263
4.61583496120371
2.76599958745965
3.85437995100958
1.17750000000007
4.72489093896424
1.28654094783855
NaN
NaN
1.47597063379569
1.57309672427936
NaN
2.8589854700711
4.12361349915928
NaN
NaN
2.96817253923321
4.06591814066736
1.17750000000125
2.83576465805031
2.37575427181489
NaN
3.16729626004255
4.10729425279461
NaN
NaN
NaN
1.97316530365714
NaN
2.00204066524429
2.23055774311382
1.22500774142505
NaN
1.17750000000005
3.21412214448839
NaN
2.95805454289013
NaN
1.86593357783807
NaN
2.25138065594374
NaN
NaN
2.95013247097613
NaN
NaN
2.45129359822231
4.25678799333103
1.17750000003761
2.45616982438513
NaN
1.47073036198221
4.97118841232438
4.52136172672755
2.69099804658279
NaN
1.52033395510287
2.32309807712638
1.17750795031871
NaN
4.58529145898494
NaN
4.03807593473465
1.76332294547316
4.57104125704892
2.24695961166417
4.79172189372381
NaN
4.61671767423501
NaN
1.17750087724017
NaN
2.30182877122424
NaN
NaN
2.90715702119342
NaN
3.18300466760371
NaN
3.31914090838293
NaN
NaN
NaN
NaN
NaN
NaN
NaN
NaN
NaN
1.36620395511538
NaN
4.59194693439465
NaN
NaN
NaN
1.70616116168577
3.87606058955754
NaN
2.51623007916071
NaN
NaN
NaN
NaN
NaN
NaN
NaN
2.86099964052464
4.01675414791371
NaN
NaN
1.17750000000005
NaN
3.69491247332944
NaN
NaN
1.25135407535345
4.95930997571646
1.17765585814734
1.25839633090398
NaN
NaN
NaN
NaN
3.93880811537484
2.89957848458835
NaN
3.02460087762871
3.95300753275152
4.63338194122172
NaN
3.74931373499484
NaN
2.4327001838085
NaN
NaN
NaN
NaN
NaN
3.79645807807977
NaN
4.10846122530842
NaN
NaN
3.79916437715343
3.47656068827996
NaN
4.76888718408189
NaN
3.18378143849026
NaN
NaN
NaN
NaN
4.59630458153712
NaN
NaN
NaN
NaN
2.28609233495127
3.65394162681055
NaN
NaN
2.56603638558906
NaN
NaN
NaN
NaN
NaN
NaN
NaN
1.17750024335774
NaN
3.8648657022919
5.16054663906572
NaN
2.61093169072311
1.17753656581279
3.01158417697757
NaN
NaN
1.6748386677587
1.17750000000005
NaN
4.43611192807592
NaN
NaN
NaN
1.17750000000005
NaN
NaN
NaN
NaN
NaN
2.46616913751568
NaN
NaN
4.62347956796335
NaN
NaN
3.17954749087113
1.86040464154992
3.21146531388686
NaN
NaN
NaN
NaN
NaN
3.28736725322218
5.61734026227418
1.34536820139358
1.80573769602095
3.06736193810509
NaN
NaN
1.55314815982688
2.8050015216489
NaN
NaN
NaN
NaN
3.78336877186862
3.74563001402743
2.50905424923899
1.44955746837027
NaN
4.65124016607244
NaN
4.92501406511775
3.41451587829659
3.46974025766368
4.5411469487275
1.17750000000005
1.98325448074485
2.95753458749055
NaN
NaN
NaN
1.17750000542432
NaN
1.91153591900095
NaN
2.46444126884531
NaN
4.25788367331092
NaN
NaN
4.0120165779659
4.59308925401132
4.30530335592321
NaN
NaN
3.54612948705269
NaN
3.66423404171714
NaN
2.89949550116181
NaN
NaN
NaN
NaN
