# Supplementary material for: Diversity of spatiotemporal coding reveals specialized visual processing streams in the mouse cortex
Source: Nat Commun. 2022 Jun 6;13:3249. doi: 10.1038/s41467-022-29656-z (PMC9170684; doi:10.1038/s41467-022-29656-z)
Supplement: Supplementary file 7 — Source Data [file 41467_2022_29656_MOESM7_ESM.zip › source data/Figure3F_LI.txt]

q
0.214429067633543
0.217148221134989
0.472724789183982
-0.503242431911208
1.4075562179009
0.157799121846626
0.0708687674487535
0.0384972056530521
-0.914177584811013
-0.367489636619887
-0.112032478343083
-0.266199971541705
0.687425525549481
-0.0675493452582299
-0.351537939403186
-1.37784233065004
-0.414856871264489
-0.958246878978579
-1.49999999998398
-0.549867907376129
0.250526643905439
-0.766896301245794
-0.978819644100248
-0.0431468679865228
-0.352149574907985
0.702040403296858
-0.858270956060752
0.0124669362338612
-0.217366142087327
0.377339645754489
1.49999990678765
0.303370988593315
-0.148217808941019
0.326513077483177
0.0293306600445624
0.422390903787863
0.097807650414913
0.394750136341438
-0.461737555669601
-0.101501059162114
0.099137498676671
-0.182781116609453
-0.529156060972715
-0.881331332566015
-0.575137097884673
0.46509755653168
-0.459378597529028
-0.889848274079417
0.013040415333264
-0.932747395407706
1.00910127026352
0.118500772493673
0.625612614919193
0.0853312785368303
0.56007030019904
0.774959378075183
1.10116754177735
-0.16752003047862
0.268846359744654
-0.107729351741622
-0.922498812643251
-0.948319712851333
1.49974314335346
0.206752931204741
-1.08386135988666
-0.792611275111681
0.28478386288316
-1.48309963392421
-0.57038833368824
-0.592431173552133
-0.023233886005669
0.640904368451231
-0.058735192388389
0.514308196080528
0.528365447004076
0.200227985126962
-0.478600557960974
0.720706041774987
0.0336280503358041
-0.354070114999842
-0.240058723637047
0.256052682882876
0.414543787105382
0.191865120425775
1.03516097850635
-0.599044109987044
0.998844388067878
0.471263697432738
0.219894961729784
0.0528867876199813
-0.49692150470876
0.641849369031134
-1.24507788388816
0.202823157119605
-0.125643453490136
0.580542836062628
0.472796696649207
-0.0436406386670778
-0.990170617282848
0.09855223619935
-0.0850943157763098
0.198568060291479
-0.337646802289987
1.49997829841318
0.330616536268571
-0.253471519888458
0.453577100542034
-1.49999999620984
-0.650104385263647
0.70628181314957
0.797817168877506
0.342512038890205
1.15886478658421
-0.0784255024367607
-0.774677247482107
0.255838890958413
1.499980003911
-1.47255704871397
1.24388467903204
1.49999944619735
0.0743999618771919
0.308389962932798
-0.101980223996852
0.878068989270255
-0.338766654052514
-0.136650426037859
-1.04248262439244
-0.192206648611001
-0.113703881990977
0.410808825582326
-0.210488636029097
1.00444641579979
-0.00294279480499478
0.0279069933679927
-0.155406345445226
0.473218624916812
1.49999999999998
0.257695935603946
1.49999999827848
-0.30586780457686
0.0905931505158464
-0.185653862022663
-1.09001594320356
0.470648013496035
-0.363024575203007
1.49999999999998
1.49999999980734
-1.49999923707201
-0.0564348507917131
-1.24708351224091
-0.36621887971198
0.46941848410237
0.344367217666075
0.435405581657699
0.416045085819422
0.774173638568329
-0.756293588585248
0.36410662086883
-1.49997629442948
0.445336117754602
-1.49999905489884
0.71154575018007
1.49999998877527
1.49999999998654
-0.206760892458724
-0.174704894634618
0.40209849756399
-0.980135392834962
1.49999241382802
0.0635170007293158
-1.47553588983616
-0.917311420030932
-0.191104926469174
1.01816447245312
0.122916209595148
0.846207148188046
0.946629044942274
0.881981962650456
1.07795491837883
-0.0770466070136591
0.651242071244949
-1.33113910695685
1.49992703028534
0.817456231456276
-0.064496150683406
-0.4359287820077
0.996211584480659
0.372202470228891
0.812467193828051
-0.392211519254996
-0.303339878591386
-0.0714761663087305
0.588915099416966
-0.00277033152891078
1.12288824044041
-0.0533353066969382
0.341635771038851
-0.19810626389891
0.746470462925127
1.49999934139722
0.324827292104575
0.297438887090105
0.000287175071565834
-0.503327739374496
-0.472639809233416
-0.70098880450933
1.49999996375931
0.175943997125923
0.347065166534006
0.399632502194122
0.367043846125685
0.118560122869153
-0.296456546781015
0.191991067578653
1.49999999999998
0.27116927160024
0.299385317933315
0.142156719496433
0.773563501809611
-0.0127873342505826
0.356948910608282
0.0442514028955765
-0.301478472924248
0.318002274053072
-0.206518898854095
0.323846399556472
0.467791796478299
0.123740251369908
0.11971243108293
-0.0215310361364822
-0.637883488918112
-0.295760538914796
-0.170260930364418
0.543342145223112
1.49999999898951
0.82265702496009
0.362934438771838
0.646755969442448
-0.15085630292774
0.260735222712844
0.357722711170238
-0.0587686759870849
0.229085300471815
0.186026911190344
0.173484518127409
0.467721420695642
-0.143027156190543
1.4999999999968
0.340460942842481
-1.49999995544253
-0.482137042185332
-0.401933886864544
0.373694329667207
-0.921928803037909
-0.267047107494443
1.15633358561464
1.44044526681596
0.422532089256037
0.540361796119351
0.323738910488914
-1.10926402291279
-0.583230835123008
0.316566750077822
0.413938539767979
0.0920813148848384
-0.823619704253683
0.417435793063621
-0.640237603206943
0.530218003992381
0.581597468578061
0.395319951015291
1.49999999999349
-0.367133751219209
-0.0862237826461519
-0.00155624076381707
0.382143288530239
0.354892252052514
-1.04035168692743
0.452163575800158
0.269789103000159
0.104782673398176
0.618830546700887
0.176079732845165
0.214635173392003
-1.10133119419851
0.236156078923177
-0.769967241204837
0.370390987906309
-0.303878556024015
0.517726093580736
-0.09875627463628
1.26862654006228
0.640230110261206
0.125474974560298
-0.563799600700404
0.116445596777222
0.382222181435144
0.311509548996941
0.463778289794153
0.776242502449825
0.507093432096752
-0.512057469246881
-0.116970835965776
-0.920721132125203
1.32418325586029
0.279932708329307
-0.384202075111242
1.49999998943558
0.303782354841109
-0.684906713282999
0.45354392727442
1.00224362757664
-0.214207871198411
1.49999999999996
0.949745885335631
-0.153944896465586
0.0143952669536928
1.49998934189019
0.647863337892322
0.778886235017903
-0.587701916238934
0.108646071741517
0.843586721623685
0.281838609654958
0.957248998034583
-0.838691107637881
-1.49999953987448
0.634958369813137
0.903211048938494
0.0769305074603455
0.493659826932855
1.34343121443156
-0.905538904437407
-0.291735501863626
0.749354045028586
-0.681382042427007
0.627786465395133
-0.18074089163108
-0.485448321573932
1.49999999999998
1.48046793141114
0.281213179723755
0.928762669098264
0.0480263173223808
0.543517601583997
-0.598852081986547
-0.0540728836797565
0.88574228400651
-0.423608410831521
0.898893289695542
-1.49999999831116
0.234614226810258
0.413674054021388
1.49999999999998
-1.47169554448115
-0.756852201013995
-0.351966716991225
1.49999994904368
-0.711754412691133
-1.40433210707047
-0.566769352975577
0.216271332951241
-0.0997333481486134
1.49999999999203
-0.215383977749974
-0.227761968818691
1.49999869646585
1.49999999999998
-0.0380078918818143
-0.40335985733922
-0.2795318412052
0.282661600717271
0.0468715927115333
-0.571483068061501
-0.019658134792527
0.621681905639525
0.387687727480568
1.43913365488403
0.812638293145157
1.38784638831991
0.946548644911169
0.0190616236521605
1.49999997316084
-0.379168738094754
1.49999999999695
-0.277392730091386
0.258578348488855
0.450934598696341
0.432858300896395
0.697803821322007
1.38588310967075
-0.346125792827855
-0.585204648787628
1.18441886939831
-0.141343061313092
-0.303206213421641
1.45447377360537
0.528142437233869
0.237088865867767
0.212596948029069
1.07644608182791
-1.28505238111867
0.294854781265376
0.281362312562169
1.4999999999994
-1.49999832438354
1.13895505645936
1.13768297087411
0.704117193691308
-0.192795204994447
0.715721126348497
0.939063330454827
-0.772498345803638
0.342749751713521
0.257856498231716
-0.0725149435185815
-0.131740206287366
0.0713068427025802
0.339850388980464
0.643074192525984
-0.0386747476391416
-0.136200505234722
1.49999999999962
0.221399408546353
1.16231634723688
0.334707644523911
0.101430810866087
1.49999669564186
-0.0570176894271419
-1.06488821990211
0.58488793410764
0.485650817046887
0.91796376450043
-0.120064231987648
-0.727245442210469
0.749004345670087
-0.961107136643547
1.49999999999874
-0.209744433143187
0.933876434907912
-1.49999999985869
-0.802215535589858
-0.100036541451909
1.49999999956286
0.479493252784766
-0.241827674925244
-1.26896257605639
-0.639491692470974
0.307820061427524
-1.48067797247917
1.29595699434194
0.169277461776758
0.473663324509572
0.99206011491871
1.49999999990016
-0.468833813151173
-0.688565093697041
0.0987625835956402
-0.121755924710108
0.511684689573417
1.49999422937933
1.23413657858888
0.388302320292521
1.49999999859972
-0.0504476961474999
0.184063077773213
-0.0246704529235254
-0.398894220584315
-0.190576922964062
0.528447463602655
0.374236107882012
0.650710668455945
-0.324022541789888
0.496442211896675
1.22806728332514
0.597469590277842
-0.105041024378072
0.736864488540443
0.282329328032971
0.234345584108666
-1.45592721848109
-0.727921414596527
0.922383799935873
-0.457944292212636
0.749006628474082
-1.47807071901613
0.338967208528655
0.62038985463686
1.49999999032007
1.23783561594308
1.49999999995807
1.49999999981811
-0.857545208046068
0.499367358937754
-0.355504819055385
1.33478290882628
0.0312856152944665
0.596276876684105
0.590858878643212
-0.0921127611686253
0.0313337133694823
1.00598223744749
1.10513418666889
0.0139075502697532
0.993426608980144
0.55865297123479
0.534881379294351
1.49999998165257
0.255245375157213
-0.949282580575596
0.73718621040546
1.49999999999998
-0.754617951753815
0.852543883271385
1.49999549516115
-0.223915377380689
-0.0392763856742845
0.196823779998709
1.38228267921386
1.49999999983494
0.444711857696508
-1.35162249831503
0.506362440320881
-0.609338860531058
-0.651372903874861
0.618681808515544
-0.354234080583939
0.547707009764344
0.91970768450153
1.49999873867792
-0.367224974746141
0.966233909856679
-0.0890038894463818
1.49999999999998
-1.11082274362388
0.0619642750215932
0.213744539705086
-0.303803317075601
0.27193978143386
1.09635347599166
0.585443467003273
0.890000083220422
1.4567612096722
-0.00538201442141458
-0.686285201270941
0.0812225967252432
-0.464381399948574
-0.199128673307414
-0.0665628480413668
0.0341229305279768
0.865405700469738
0.756181227999239
1.49999995960715
0.0561306101613875
-0.181016445327284
1.41700941473944
-1.08810948757466
0.125953005449227
0.731876039342226
-0.277003033899079
-0.0760909011009603
1.10363075824405
1.49975626820501
0.795722144099152
0.352196836275643
1.49999991190782
-1.1200776586585
-0.50976516208595
-0.0734269011333809
1.49999991399245
0.873242788812218
0.0941558697713464
-1.4999999999874
1.49999999999712
0.821455422380881
0.568607379867199
-0.321417847460111
1.07202621663874
-1.43819989268017
-1.16925979577502
0.18240094171671
0.0386254510658387
1.49999986636088
0.180227762739834
-1.46993582612394
0.340190890319069
-1.2417138942381
1.02919983997041
0.792048982499722
1.49999999999997
0.0866804852693587
1.49999999522914
-0.100043803422219
1.3730502706582
-0.117441568930396
1.4999998362979
1.49999999999996
0.156225191825909
-0.58928194549008
0.706423869271135
-0.236133149433151
1.49999999994377
0.245045634432622
0.672518357450355
-0.876082508733024
-0.228681459825234
0.138475848924601
1.28976259318173
0.507645712731631
1.01224222023235
0.668780967232097
0.235962206849573
0.332752000860015
1.15702507014205
0.00343159046407302
-0.445048864988554
-0.36973372833269
-0.203822356053932
-0.640323387152269
0.398041472901638
0.427953642122534
-1.41882920897737
-0.127396967496881
-0.544138268337085
0.725547557037666
-0.148205017597101
0.268224072062514
0.822536034333694
0.478378047707577
-0.5180771170748
0.436948738574717
-0.481963518112984
0.0835319880359167
0.15797220743488
0.0867926844991074
1.19417898518137
-1.49999998423215
-0.746459570375729
-1.16100481646724
-0.0958306268768162
-0.0641232428377688
0.444403081161913
1.49999998392705
1.49999999697122
1.49999999999995
0.859984454515634
-0.573831754756571
-0.56025722462021
0.777120641132608
1.0130323682213
0.454916364141837
-0.184179468114999
0.735103170106011
0.722638207335627
0.068727833399003
-1.06067981411605
0.546728923916827
0.300096447867829
-1.40052017241825
0.569928442266173
-0.079560594122204
0.711346284074205
-0.69558366626488
1.10312029038327
0.648461372791244
0.315764644509468
-0.270421326742534
-0.377880704866553
0.933243005464917
0.295186187389164
0.692917372073507
0.17364937654673
-0.346912485446114
