# Supplementary material for: Diversity of spatiotemporal coding reveals specialized visual processing streams in the mouse cortex
Source: Nat Commun. 2022 Jun 6;13:3249. doi: 10.1038/s41467-022-29656-z (PMC9170684; doi:10.1038/s41467-022-29656-z)
Supplement: Supplementary file 7 — Source Data [file 41467_2022_29656_MOESM7_ESM.zip › source data/Figure7C_C4.txt]

speedIdx
-0.462586785199015
-0.434438722171405
0.130498117362892
-0.335971501003643
-0.0779764287030299
-0.223230484901097
-0.0769781033485899
-0.2518981802563
-0.283815416288235
-0.221244848619772
-0.333456407112332
-0.148812423608252
-0.190511540691646
0.484190527980489
-0.081386757972117
-0.156527125554729
0.530397135047254
1.49999999996961
1.48813246604506
0.367274014525668
0.0751860859279561
0.592015317555157
0.420370470591804
0.455010363344124
-0.248391216027966
0.107064402453187
0.146489949757309
1.49999487096455
0.472724789183982
-0.766896301245794
0.303370988593315
0.0293306600445624
-0.889848274079417
0.56007030019904
0.640904368451231
0.514308196080528
0.528365447004076
0.200227985126962
0.00222283386999742
-0.49692150470876
-0.125643453490136
0.580542836062628
-0.0850943157763098
0.802422547452615
0.509387744029461
0.671524133567218
-0.250177889112476
-0.00466548333813583
0.0448896535293664
0.279881621059508
0.739062979355142
-0.0410774828380938
0.325217380758856
0.212032168318826
0.428005614198259
-0.463546732211392
0.57274836302405
0.830215737879377
-0.361262102070032
0.147234183852564
0.0854076303365561
0.25067639560177
-0.0321884867259564
0.179411937363976
1.32710131491137
0.157902577131211
0.0582146043037808
0.787667827884137
0.105314682297847
0.490616925766326
0.461863474434389
-0.105854007324722
-0.073700871668861
-0.211791772749311
-0.118656958137449
0.0416726827383689
-0.505608940255181
1.49999999999998
-1.05391507947405
-1.1398581980962
0.318676455711242
0.104915766008808
0.0715067153067048
0.30776906980969
0.03476697380569
0.188779322704364
-0.348703095781187
0.414937005421092
-0.177123870820307
-0.459338212277982
-0.222484599384792
0.703241618569236
-0.218948011267769
-0.894434853116089
0.186250611815016
0.190506425166202
-0.347265307448661
-0.542485401073418
-0.433187656454115
0.0464749905330554
0.983983480843421
1.49999944619735
0.586674838875699
0.410808825582326
0.138294149881558
1.00444641579979
0.464844502384018
0.473218624916812
0.257695935603946
-0.185653862022663
-0.0405797700247982
-0.366890127513586
0.484190534956338
0.0652828980816576
-0.265776269388729
-0.616949266355736
-0.736830612014987
0.874933843860292
-0.610242871198825
-0.0383828192629464
-0.412518393685711
-0.35706389213292
0.838419561312128
-1.49999999999998
0.172272927104351
0.624647971631947
0.0128048937466575
-0.356514183656327
1.49974512055384
-0.148801947817569
0.329895642058339
1.49999999978213
0.346792546914951
1.3010592578697
0.168365807761695
0.538279376922169
-0.342780853194248
-0.0390100027703312
0.842506173863818
0.515342571483792
0.392585101722577
0.251857960214958
0.362606805918746
1.11620751461976
0.327202903127802
0.0244701858888361
-0.950418103047226
0.108551595448329
1.49999999999978
0.540259715215219
0.525059396538749
-0.962705189878383
0.116895722407958
1.06015017764603
-1.23464331279867
0.476102352639669
0.0222365783639188
0.613909284750265
1.49999999999998
0.704061805656281
0.724307590464083
0.472007639550624
0.705230383132387
0.927381419723088
0.191249813903614
0.387250590688384
-0.246381965726921
0.342570486163419
0.589053560574846
0.690514690992348
0.060963834697905
-0.139053400911329
-0.566870723959656
-0.876331810528271
0.40209849756399
0.542371964994352
-0.166599638245265
0.400167779541682
0.0933578149444922
1.05912537647222
0.113039702351508
0.222812664580042
0.446845482182424
1.47255839462902
0.538582404360958
1.49999759236665
1.49996015066255
0.588915099416966
0.467515855761592
1.49999999994013
0.746470462925127
0.435146615505873
0.324827292104575
0.160504611824471
0.297438887090105
1.49999999879512
0.135962475733192
-0.0813407553770346
1.49999999999998
1.31018400406529
0.816631208568109
-0.49777473363837
0.808667168911062
1.49999999990654
0.476518747350194
0.8125601966346
0.175943997125923
0.191991067578653
0.356948910608282
1.49999999898951
0.362934438771838
0.186026911190344
0.323738910488914
0.0920813148848384
0.269789103000159
-0.303878556024015
0.272317662126121
1.49999999999998
1.36460811573578
-0.596514652030315
1.35533244978841
0.598683969608645
1.49999999999995
0.528580123526062
1.22298785660058
0.771178970751845
-0.0687152638699311
0.802677336039527
0.0592105420659281
0.19839699084589
0.270118873817398
-0.650573718898459
0.118498247302066
0.176076726953308
-0.121661068540386
-0.123084676834105
-0.00113001528435445
0.829466728626422
0.503435745382181
0.69423505539738
0.770740395748034
0.340062032221557
0.33857898947255
0.280279490548997
0.633213142888533
-0.09875627463628
-0.0583350471216949
0.520162802850001
0.970097219328559
-0.811907385067646
0.947702881463364
0.0836870738221326
0.0534383139226484
0.0153735324229837
-0.652947765860477
0.924603739418779
1.49999997820573
-0.642104643565163
0.501333414798665
0.594136562215514
0.634265455619046
0.953451486658239
-0.335699112635373
0.240817232355062
-0.139183773682247
0.645846323171151
-0.13543313932046
0.67352684157962
1.49999999369761
0.0451303583144999
0.399916137021788
0.910317136883325
-1.26716798237354
-1.10448237629896
0.886665218906737
-0.568674976908348
0.181810949784406
1.01217242822208
0.340658705347192
0.292673456818471
0.666455267105169
0.311509548996941
0.776242502449825
1.16127684322617
1.07522903087919
1.31939208256804
0.871376208535543
0.173027952394431
-0.493342822790293
1.40589816884934
1.0068529393154
1.28061334119004
0.0953183287026141
0.621514099937231
-0.324899448244725
0.124915544078212
0.304175836230537
1.49998934189019
0.843586721623685
0.281838609654958
-0.202521164579934
-1.02655472470383
0.24534637202788
-0.157175614701995
-1.30737930118425
-0.121767053278159
0.401689660225291
-0.11027508155521
0.338549946810666
0.88574228400651
1.22898697729161
1.29320915920613
0.725479820619552
1.49999999529061
-0.0212475681647208
-0.116119800969518
1.40627305694445
1.05119060619423
1.49999999999998
0.510048199195528
-0.758746950963789
-0.306729417823635
-1.49999999999998
-1.41990951583508
-0.667658336940349
0.53775911482979
0.279473262766615
0.226788108182747
1.38784638831991
0.0190616236521605
1.49999997316084
-0.379168738094754
-0.277392730091386
0.212596948029069
1.07644608182791
1.49999999999987
1.49999998024621
1.4999999999994
1.13768297087411
0.342749751713521
0.643074192525984
0.58488793410764
0.48230718504181
1.49999999999998
0.485650817046887
-0.120064231987648
1.16628572771889
0.276747017672892
1.29595699434194
0.473663324509572
-0.104539502043838
0.392254248754975
0.0987625835956402
1.41402829758118
1.49999999999998
1.20679986583781
0.458140342946425
1.16143833568213
0.474192053804858
1.49999999985425
0.528447463602655
0.194684885884269
0.374236107882012
0.650710668455945
0.52028766168085
0.778524551273393
1.49999999992197
-0.0642292176150702
-0.143899261923387
0.0649807536274401
0.077858092855596
0.182210663381994
-1.24440308621669
-0.459971578733117
-0.464435278426754
-1.04322897195422
-0.52562721701438
-0.483981720080237
-0.34002279110341
-0.083164783427512
0.0134087987664808
-0.379790413791641
-0.136334839973275
-1.49999999999978
-0.384051784363913
-0.12021647595567
-0.240130680606962
-0.122409326789978
-0.582841097380855
-0.562208354856661
-0.211907823901
-0.155117097654922
-0.472140929187416
-0.200482123155074
-0.463886356460269
-0.251357618447567
0.476286772912836
-0.911178382379577
-0.853616080996507
-0.0782761936473577
-0.859293992411769
-0.471591589627074
-0.219869020588831
-0.286963636806675
0.642395519833865
-0.774808897297959
-0.0189104350585088
-0.708675819114906
-0.676329375597632
-0.17382059059386
-0.676434565242576
-0.596784122792588
0.452281220425945
-0.277425319102011
-0.892508442823828
1.10488228810743
0.48859125256347
1.23308942772921
1.49999680835403
-0.360317416983322
1.35180488627043
1.49999553291354
0.628012215986357
1.41896271430674
1.28159865109535
0.0139075502697532
0.255245375157213
0.121778198288066
0.191998058600083
-0.0147433286745403
1.49999873867792
-0.0665628480413668
-0.520282975825619
0.125953005449227
-0.0734269011333809
0.0941558697713464
-0.165592632322378
0.821455422380881
0.460626631376345
0.180227762739834
0.174942989358712
-0.117441568930396
1.4999998362979
0.14540103435131
0.249988567631132
1.4999998508694
-0.0124458737542689
-0.858771271325871
-0.706101416448037
1.29532045681524
0.116980453642044
1.13111537651751
0.685110012132663
-0.231535520781708
0.46984787490729
0.42096825163168
0.372536883035103
1.49999999223764
-0.360375837195046
0.105733769879221
0.636125931460438
-0.271900789768731
0.383158430268608
1.15186991829613
0.347860605547163
-0.64623445862358
0.097188853884547
1.49999965064837
0.542906600202726
-0.228681459825234
0.507645712731631
1.01224222023235
0.640511520477609
0.848709230069004
-1.04411409523199
1.31368716917744
0.258019596775835
0.072727234127177
0.133235360260682
0.789616874583757
0.615243742122547
1.49999999949328
1.42254957673496
-0.544138268337085
0.725547557037666
0.0867926844991074
1.19417898518137
1.31896256828068
0.989488586458929
0.854765131682212
0.905816293517149
0.444403081161913
0.960672508593197
1.49999998586327
1.49997808266431
1.49999999935532
1.30040437873477
0.625564710579623
-0.0249296433235007
0.777120641132608
1.0130323682213
0.0310080022355837
0.927440495260689
1.49999997847715
0.569928442266173
1.15330139436921
0.3844330480857
0.679268463867621
0.372385086282569
0.200374010753621
0.675209396752765
0.0384701583415324
1.49999999999979
0.900986901492048
-0.0320885124868826
0.887221321799423
0.648461372791244
0.582441122025763
-0.270421326742534
0.985011653000481
0.406051324907779
0.547563423887318
-0.347946250439282
0.933243005464917
0.543282453050038
1.49999971621529
1.29984615098311
1.03087597292441
0.850240805374397
1.28591257133692
0.631360649136506
0.909313754223351
0.358894430150113
0.980443118730267
0.692917372073507
0.741121720366366
0.17364937654673
-0.346912485446114
0.578362724865388
-1.49999999999993
-1.49999999999998
-0.576494412078225
-0.277946970319706
0.229587998703119
-0.397060719847142
-1.04853416744349
-1.49999999999998
1.49999999999992
-0.517119664470518
0.581273975598592
0.172309991824274
-0.358800619655671
1.35224318416516
0.351277485261431
0.101791057747713
0.0503908681576812
-0.883665862270915
0.536064939459766
-0.317387012703345
0.104931704269901
0.216511661503244
1.49999999999314
1.49999999999998
-1.49999923049641
0.636758909041533
0.342581076628333
0.0197512843854247
0.220383937598107
0.483398072272384
0.270571209005059
0.643235244964974
0.842319516051283
-0.180424620522467
0.115695646034133
-0.0516235667502788
0.91376520270489
0.89208989238332
-1.49999999999777
