# Supplementary material for: Diversity of spatiotemporal coding reveals specialized visual processing streams in the mouse cortex
Source: Nat Commun. 2022 Jun 6;13:3249. doi: 10.1038/s41467-022-29656-z (PMC9170684; doi:10.1038/s41467-022-29656-z)
Supplement: Supplementary file 7 — Source Data [file 41467_2022_29656_MOESM7_ESM.zip › source data/Figure3F_V1.txt]

q
-0.183360279673079
1.2487385563974
0.0175935654875812
-0.00641168473565186
0.481626577930812
0.185448486351299
-0.361627177703093
0.389898285800021
-0.65805379582327
-0.146002833081556
-0.150462686436789
0.853667076307362
0.59167015226175
0.542793316455903
-0.071440443724068
0.595894979312263
-0.055234961482727
-0.524605877429692
0.403206775882511
1.49999999999998
1.41001275261883
0.221556150274
-0.761094945150777
0.319528542850754
0.0578331969212387
-0.589745906496837
0.989488480424148
-0.418219233336434
-0.839398768340545
0.661241874355554
0.581854269566358
0.641870138198212
0.722508020802406
0.282183148942359
0.308914318818193
-0.717694971858612
0.136866007312543
-0.0532872294030412
-0.568882919937433
0.86566269331816
0.386915963444009
0.773892132936161
0.280257622140419
0.575598711024706
1.49999999999937
0.157599988924015
-0.283499753725483
0.722359963916894
0.818825640846154
0.488840024689562
0.848807515232542
0.21175473371898
1.25128707584848
0.694414169796841
0.596716455395333
1.49996311718818
0.102652805785608
0.817037831645631
0.199561744051002
-0.411677662413554
-0.327240747761953
-0.133740692237641
0.576772632893675
-0.367738521970273
0.120598025941
0.243657491586534
0.338901391943481
1.02144926803143
1.35918994490535
0.776723657884277
-0.254249094967404
-0.723736454583891
1.49999983784251
0.263269651973356
1.49999999819913
0.380057371825588
-0.643780522565025
0.145401833675762
0.345086549814489
0.764325656616967
0.963117707719708
1.02052083299875
0.428770521547564
0.123570560692833
0.166192902507452
0.00935109276981731
0.914524687553213
0.618321239830199
0.169208455738969
-1.49999999981943
-0.0445065052847864
0.176517239427672
-0.188091873281425
-0.732253508360445
0.460848311243337
0.13615112769762
0.409135060808637
-0.292523106417764
0.29215207594379
0.336403619420604
0.034388834616816
-0.384003751184578
-9.29963906154555e-05
0.863747488400074
0.348877338261461
0.434125509490756
-0.222544457371142
1.3866213651328
-0.0500494804962528
1.41576616905193
0.541220876884038
1.30779781027608
0.418374315837178
0.63889178433979
0.0363948146300994
-0.462586785199015
-0.389474248856466
0.356678326753378
-0.993235210677418
-1.26966205959695
0.209704719178862
0.557640045780373
-0.306961816777074
-1.49999988817478
0.333840418667988
0.274800014381145
-1.07294361105122
0.309844714249195
-0.0244254996911803
-0.292552706648748
0.728479097369776
1.03962884393753
-0.69950226975039
0.465390496798474
1.14318909719302
0.656879974026585
-1.16887603235833
-0.0861583680758655
0.790682404752892
0.289139351002948
1.49999999877292
-1.49999896182839
-0.434438722171405
-0.149422194463179
0.251208020118452
0.821669452410624
-0.474215158419197
0.130498117362892
0.150193768535534
-0.583720661159177
-0.460703426013965
-0.335971501003643
-0.0532217823090239
0.0102844243301537
1.02160461915025
-0.247394700226491
0.208817891696855
-0.500092695217895
-1.49999999999974
0.944857257494977
1.47119015362175
0.728610701702877
0.405359030251993
0.486022157262157
-0.244996937075014
-1.38035803811579
0.0793288896096858
0.152148446838395
-0.221405520391092
-0.323601909609859
-0.0779764287030299
0.225152407930437
0.147306263701999
0.42558363207667
-0.293038592804487
0.293939100306716
0.146354740864711
-0.300306532398711
-0.223230484901097
0.541045226761745
0.664786945602954
-0.656130715954898
-0.0769781033485899
-0.181373909163084
0.166524968242271
-1.28897128875771
0.762682660208195
0.742316122029999
0.0237078683879802
0.353712211944538
0.546120857761445
-0.991457104168022
1.49999999999997
-0.2518981802563
0.238880752790902
-0.283815416288235
0.118528189805549
0.511554008034498
-0.460395235935476
-0.180705577531502
0.317120942304603
-0.439398184344403
-1.37376509646337
0.507256498183317
1.49999999999998
0.81919506180986
1.49999999999998
0.255928713453626
0.0439947759040863
0.15644543547965
0.589124745371451
-1.49999999962205
0.43815392842862
-0.389476999464256
0.422139640513794
-0.101415429988049
-0.452031430896015
-0.190759529393001
0.0611262854466706
-0.110133111397244
0.384275074166438
0.514945656453832
-0.221244848619772
0.023659429163952
0.368221849999688
0.36648220974409
0.267997208487089
-0.333456407112332
0.711925651425594
0.55168987896649
0.514999425208074
-0.587785506235142
0.360840141207953
0.0844319586815231
-0.446798099860241
-0.190511540691646
-0.198025468161463
1.08226586792622
0.484190527980489
-0.124370934203838
-0.474385783272918
1.06804256080504
1.33113114303982
-0.299978457980166
-1.49999999999628
0.186414043852663
-0.236573566090673
0.582227659372636
-0.488989434246301
1.47027851155013
1.49999999999998
0.24569795824147
0.764252328103286
-0.123562663282465
0.186705646782663
0.59034646280317
-0.851936471690497
0.594081006261024
-0.0207719202302935
-0.00666113542202811
0.767505605552274
1.49999916755095
-0.443850868056064
-0.380728092739335
1.49999999999019
0.24996305535168
-0.916142784829926
0.0208226344706445
-0.185653482786652
0.0571361426509344
-0.440847392050844
0.396574646481318
-0.230504189917269
0.260117920124921
0.186561848669499
0.548466871130544
0.0150834121355721
1.18189810034773
0.811714500396242
-0.276399925965649
-0.342213759441478
-0.081386757972117
0.220711232275472
0.409909462196599
-0.132521317215716
-1.49999999999998
0.40987163859572
0.485415409993139
1.49999999999998
0.177405722382069
-0.251831221449971
-0.449559919296919
-0.568554980657583
-1.49039666344251
-0.26249837865009
0.320966824424147
-0.158607310372484
0.240146217533875
-0.267461170690295
-0.0288096395463769
-0.0384924565586128
1.40883335320421
0.212169848452217
-0.191042914965233
-0.147502271415917
-0.134586503082318
-0.0955037844332197
-0.229978016378735
-1.49999994106421
-0.233325751112842
0.713510016636052
-1.49999999999998
-0.114529403990425
-0.180049078653871
-0.992020138063471
1.01090895142048
-0.031593282146246
-1.49986151447859
-0.180096405705958
0.872628506648714
0.288405944136986
-0.392034583503562
-0.0140401133162944
-0.156527125554729
0.542545757363489
0.0550643009211133
1.44340671613004
-0.383662842134118
-0.0181938600781211
0.530397135047254
-0.316763810412916
0.468741842205258
0.395273313300425
0.220913754317738
-1.30805035081465
0.193479697238729
0.432545842535226
0.512653277036859
-0.191124897299932
-0.943307267859524
-0.979972862933264
-0.411331528623221
0.233509995857114
0.686031980571694
-1.20594567458948
0.192121330678557
0.28024317849423
1.49999999990668
0.54388751833828
0.28663228658849
-0.957948881142615
1.49999999999957
-0.482028002730408
0.848757373808052
-0.427692603323449
0.923079883501957
1.49999999999688
0.804417726381667
0.147182343319339
1.49999999999991
-0.211607761992046
0.233773744191273
-0.948313740144948
-0.392673168533118
-0.523171722077818
-0.336915721459688
-0.69449488249594
0.32481863434036
0.179411937363976
1.49999938335134
0.0725459776748189
0.490616925766326
-0.0154240758721385
0.341363788660446
1.19715878196452
0.37188113182299
1.28719431773675
0.119269715975473
-1.14225525381555
0.715529565395771
-0.315479096501558
-0.417175557845188
1.16214880782121
0.0718577551874748
0.077440748155465
1.35111499165694
-1.17603353306185
1.49999999999998
-0.453102130371302
0.540374771571915
0.0658914180625793
-0.169468512033562
0.458183719570354
-0.131160035008883
-0.284440859529351
-0.276755676141663
0.469014563733681
-0.0652761880825724
-0.0307154650742916
0.68662303033563
0.565749920837237
1.4886323001883
0.522408558550372
-0.2410484423691
-0.856570643411583
-0.162144513386428
1.2238716142361
-0.432946987124469
1.46830103497944
-0.0861162719828461
-0.354397943933067
1.49999997391198
-1.32727332395485
-0.177336249219096
0.705530300622033
0.605365277534425
0.120575717436648
0.575353703299781
0.105958733790092
-0.574137713665846
0.629317410132862
0.792339341589759
0.55625967294823
0.092161534326941
-0.205589559306682
-0.843672048807114
-1.23294643741741
-0.067767709280839
-0.8056318379931
-0.129891614965619
-0.744247242832898
-0.849703753970574
0.116636042577453
0.115862877701209
0.80915207751067
0.137736511133052
-0.906205706804777
0.413838756937255
1.49996788618105
0.439795589947693
-0.280085612484796
0.0668107999587805
-1.32352209352475
0.527627585655211
-0.888763616470757
0.161867353568583
-1.36792025879846
-1.29085836954871
-1.25330289952373
0.242632727451521
1.23484827340878
-1.49999850107932
-1.30115317632029
0.564559389860855
0.0645381739090272
0.0140481536110983
0.0650703952248172
-0.578067367315923
0.163612110423493
-0.0957161812529112
0.23963733822302
0.695543253516519
1.499998845781
0.382601242507516
0.223123266285999
1.49999998614918
1.4999999969443
-0.603846661687081
0.737334589147663
-0.220038700070726
-0.513100349796375
0.160483099101161
-1.49999853039114
0.202854132191658
-0.380425524544841
1.49965233838189
0.0606993645496661
0.753559518702742
0.201975125625062
0.325868605670013
0.659133734034076
0.0286611675217746
1.32254388484847
-0.260110397785164
-0.25081881056471
0.0286862595702
0.71204937038136
-1.05391507947405
0.356632155913695
-0.0147007791487729
-1.1398581980962
0.239753573571865
0.243208732993341
0.116408234469326
-0.909417231866201
-0.484746782467705
1.49996528426182
-0.579495984993868
1.49999999995773
0.318676455711242
0.439812731068351
0.247027732221315
0.308351078844668
0.343530423529584
-0.192756361871876
0.117256328816242
-0.178413269623301
-0.530356306319203
-1.49999971570937
0.267407584598574
-0.0677937235409765
-0.311125333113035
0.104915766008808
-0.381183105732919
-0.230613797949883
0.246402747618157
-0.00857872452197248
-0.377895328729373
0.605374665662188
0.905104601821761
0.422508735464672
0.293017956123199
-0.0730621715640861
0.872942367395295
-0.239391373008287
1.09419832231259
-0.0505893498559704
0.402681903573261
-0.577930674156136
-0.262026890978911
0.276649675223335
-0.264209851074791
0.256153696887639
-0.328643042022765
-0.158273553595781
0.954507945197748
0.157052857732066
0.276468589450098
-0.084228946041254
-0.261097853941067
0.146551764752951
-1.06127995943173
-0.939557244009522
0.23708376085736
-1.45967257791382
1.30277046803178
-0.151496454714307
-0.10593822179984
-0.706157437208531
-1.49946819948167
-0.604390226962141
-1.13122060784483
-1.17836971217952
-0.355981139746219
-0.779018746085974
1.48281333372482
-0.156872331410391
-0.922547614319972
0.0627092041377937
0.506992994893696
0.0927655850462099
0.341019949033529
0.932614141764433
0.0875963459508681
0.484806190479855
0.380999182687875
0.628748831054835
-0.185682854059973
-0.184987726028939
-0.154210030232579
0.0710876982629693
0.149578644855772
0.454343278388871
-0.627116636823709
0.282935280380514
1.19422524086138
0.0715067153067048
-0.455551461303437
0.202683336092579
-0.437268298718285
-0.256657345254544
-0.902611280690682
-0.135404705663846
0.203459473749486
0.0527475397946785
0.0614102204460432
-0.0366831769138371
0.111706823483832
-1.32812877719525
-0.492945216994178
0.443523676297197
0.30776906980969
0.672498197447706
0.54204232999631
-0.154573035711061
0.739491018320475
-0.119541535901287
0.560996949811518
0.62925291009009
-0.176966888003209
1.04755427279953
0.410324994066933
0.526367955318972
0.111665494473394
-0.0314804360088358
0.126884014965837
-0.276177810620881
-0.214225687705121
0.03476697380569
-0.145290458334643
0.384357005349842
-0.717189893698115
-0.177224246320052
-0.0795746091057592
-0.166492801960195
0.0687325309003476
-0.0633364807958026
-0.0895466929846804
-0.380479620521675
0.119444139019376
0.304295688919956
-0.579295644929633
-0.196870654055977
0.0994018534311722
1.49999999993182
-0.421533119002242
-0.302155350908187
0.0980651486897883
0.188779322704364
0.413791288499351
-0.111548380328944
-0.37748710551323
0.175392124603843
-0.245724875121704
-0.616252880317532
-0.0455139868398087
0.51699801759907
-0.0633677164310814
0.202560791296683
1.49628464022357
0.0484364581055977
0.473213468105389
-0.565419551007528
1.49999999934881
1.49993965670674
-1.06926790993877
-0.732630464542286
-0.0168288402672255
0.825168240079063
0.636756148411769
-0.184427948686471
0.0963093621541141
0.602013603931934
-0.145511978579841
0.0849013541005032
0.216373365515374
0.442011732671584
0.769319830096358
0.519603079857187
-0.348703095781187
0.489314878324473
1.49999974910893
0.25591131538284
-1.4999999953247
0.630039934334431
-0.00714461914521421
-0.88910133249933
-0.681815615195441
-0.22754737387483
1.14443223202042
-0.617053461954701
0.414937005421092
-0.195429943585476
0.19819181054586
-0.00307050653230324
-0.587791669676277
0.0652181181498264
0.189143309866804
0.041799450226227
0.382233697227076
0.0875537954730323
0.0496060630888851
-0.818751182960662
-0.768421177286683
0.375530964517645
-0.336071938848209
0.196466522126724
-0.508902854974168
0.219198029866725
-0.177123870820307
-0.459338212277982
-0.0230096421201543
-0.147929895201751
0.360871670430962
-0.370111980423215
-0.166843055959908
0.181792234495046
0.891423950872517
-0.222484599384792
0.461366669064321
0.703241618569236
0.217253187776631
0.415969103232044
0.00978983272565034
-0.478792907492451
0.0588654791324085
-1.20472509149759
0.31767175769692
1.12098924484358
0.280122776214162
0.927147933375539
-0.0564666309876689
-0.140875861086411
0.132269251613285
-1.49999999999997
-0.0647766245886746
-0.349409731488589
0.565743762261143
-0.451755436082913
0.0461891880435338
0.242716144181643
-0.218948011267769
0.584403212655378
0.192959605189238
0.0410830095539355
0.0729760426820587
1.23434367906452
-0.481831096551143
0.132502473972675
0.197061097283374
-0.00835359330849113
0.505422964813182
0.134634198773474
0.491818489658971
0.0364799880054339
0.091252419888878
-0.894434853116089
0.436895423271043
0.230901520021635
0.212864443113627
0.49053547371189
0.182000872513248
-0.118601397312175
1.49999999999996
0.0211675791848382
1.49999999999998
0.370629966578227
0.357453715640928
-0.517810465195425
0.186250611815016
-0.435156314359645
-0.0432323985756437
0.190506425166202
0.100386392668632
-1.4999999918955
0.30536048680259
0.0445678559974144
0.116069621423711
1.45350381746561
-0.294461984777
-0.194662620297976
0.17447447347657
0.244940344615858
0.229003503324321
-0.25544740260237
0.150932958938235
0.0500579717407009
0.115540764315407
0.327562918916795
-0.347265307448661
-0.557394303316094
-0.583774856616127
0.22020518607485
0.821870736339609
-0.474334106523583
0.074538637981669
-0.658471515186984
-0.114957832117593
-0.0866279640828181
0.373751151974688
0.537781071817771
-0.0917977121039174
-0.139578209315837
0.515572648307984
-0.0350753399140031
-0.173381064119959
0.0626257471614796
-0.101988189184385
0.0508269024989996
0.313406640660813
0.384582733092289
0.0839655663438728
-0.380888749192551
-0.305696910773186
0.0392339265335135
-0.0625897996483086
-1.06817776382815
-0.167730284221309
0.4116644183942
0.0126065278344198
-0.229753480009019
0.200242181842418
0.510674191171856
-0.360999214869806
1.24576854576355
-0.709561496136738
-0.643996772243481
0.132519126597618
1.4721922600085
0.405378149102359
-0.363735138754497
-0.214302750461561
0.36623129025132
-0.42360950115416
1.25737587573669
-0.0202233508337815
-1.49999999999998
-1.48102005624491
-0.988633984914409
-0.601908179802728
-1.44327255693253
1.49999999911116
0.129122378105677
-0.281936287694747
-1.49999999985665
-0.00243664213992224
0.592397892575899
0.563360129433309
-0.00321703230466106
-0.242464514747899
-0.542485401073418
0.081399154680786
-0.327374951858923
0.314221555462084
0.164299071598668
0.32920317082087
-1.09093787721152
0.458241072797846
0.0635057694983516
-0.134856917344189
0.415577733311522
-0.433187656454115
0.0691521935143648
-0.293780668415758
-0.228505749663882
-0.828825835413139
1.49999999887381
-0.802878251642027
-0.0762715796458316
0.0464749905330554
-0.0738744569638284
-0.14829629583189
-0.326470922977686
0.171880282470884
0.0177952986104377
-1.07818629307623
-0.286362010078256
0.519569765199109
-0.0520200545197705
0.011736992116121
-0.0140825130362595
-0.804588176504622
0.138890145459263
-0.305703402716135
0.133613329198691
-0.235372876207511
0.583126744179415
-0.496381090986367
0.0715437844950561
0.086347425947215
-0.212257240624153
-0.0607937850277324
-0.122070955658125
0.0322400378031641
-0.493480448013073
0.15216726146959
1.25438696562481
1.32912061476909
0.644888821047375
0.971129767152371
0.562031945542894
0.983983480843421
0.204409214156347
-0.838312648389001
1.49999999933438
1.49999999999966
-0.329868033700232
0.442118151640874
-0.542589624793053
0.800243058075937
0.810008164958546
0.48078199997748
-0.70135489396694
0.795781592689652
0.294344521570206
1.18126589384407
0.0743559577506152
-0.0302334814357764
0.544957868845124
-0.197382404453519
1.49999999999998
-0.182354796786097
-0.854838040695348
0.051035330188997
-0.254329962874728
1.41500387162707
-0.216685464826812
1.49999998842601
0.243219571798208
-0.524659753607165
-0.0405797700247982
-0.37636088136822
-0.401974555575012
-1.26897228987497
-0.00307454424652771
1.08673010725455
-0.359864401743391
-0.021063249657085
1.32445567450675
0.77771556624566
0.519933176652696
0.789554481703666
0.511043000891847
0.673844143749724
-0.29801088140446
-0.451058312913708
1.4999866728504
-0.0362293526744515
0.306466658679342
1.49999999999958
-0.366890127513586
0.419252202203937
0.136391948255385
-0.439640266852962
-0.0278233639246637
0.484190534956338
1.49999998977686
-1.09627932725499
0.33372246053653
0.632038413951414
-0.003588897715651
0.226781910116689
-0.0796517749600095
-0.0295439307209629
-0.161476291571561
0.68846210836562
0.597374993216741
0.966300150594959
-0.0295109092021485
0.271807055481908
1.29717840433439
0.000952609055089127
0.832935275069518
-0.278689633067222
0.440889742360416
-1.49999238569142
-0.147431335494892
0.845723479525304
-1.49999999999996
0.102265689843919
1.49999999999998
0.285704664476132
-0.499557457948413
-0.645891452304126
-0.0215031409573567
-0.163190916451298
-0.320700940954368
-1.06826238975763
0.517371673671016
0.518008075606667
-0.346327067456148
0.227412802106725
-0.690915911381951
1.49999999999998
-0.144575663493104
-1.2238629333233
0.189538720430007
0.189948919112287
0.705118465218845
0.475182599177229
0.146313249706867
0.0652828980816576
-0.733233778929817
-0.183523646355869
-0.595705391327444
1.49999999999993
-0.651213349631017
0.0554901800826962
-0.217842111071345
0.333077028451468
0.189486194956267
-0.145664925979083
0.759239111189743
-0.80699375427542
0.0227391173987282
-0.701556842052096
-0.943686048007624
-0.265776269388729
1.2121220667268
1.43008942135904
0.599184478739435
-0.0712080776049901
-0.0349067346738501
0.157860523169653
-0.616949266355736
-1.49999999913379
-0.042961263753967
0.143748403082243
-0.119811989769194
0.460182017672906
0.896965832718066
-0.977002039970264
0.874933843860292
-0.835699759406464
-0.610242871198825
-0.338713082482052
0.45417692533702
0.967044710192317
-0.0660712762743544
0.163284910715984
-0.228661944045372
1.12951626332618
-0.0383828192629464
-0.269216409398651
0.00598948230002852
0.630258129238859
0.0485135571045736
0.149931408259539
-0.303919927348924
-0.698276654727688
0.728211326641957
-0.412518393685711
0.163622504483007
-0.45824580325327
-0.440743106816568
-0.35706389213292
-0.0683904401693714
0.260208430268782
1.30578103918485
1.49999999998751
0.476973323979282
-0.172264904498727
-0.526217345990227
0.481568292953904
0.0521382982972843
-0.95447548007327
-0.146323896619044
-0.295885934598579
1.49999999999998
0.803009023358187
0.347573880257134
-1.48232416730097
-0.754042378638384
1.4999999853926
0.0313718148508723
-0.244539485283898
0.0820884946958828
0.717372838095166
1.32604996175895
1.49988795918545
-0.659276585100347
0.694767005858544
0.252206273938182
-0.329103476806637
-0.853360694612908
-0.0149913359788275
-0.110244235058706
-0.880835695109253
0.150723674548137
1.41743110981214
-0.478791179409741
0.138035191586874
-0.322241760321603
0.114127059959644
-0.103258230650048
0.788466545358097
-1.49999999197764
1.49993375671718
-0.110507132564486
-0.179513435892807
1.02290703769077
1.26045329245514
0.838419561312128
-0.493572583726032
0.566704193349075
1.49999999994309
-0.816982409885246
-0.273649579709068
-0.116482363933464
-1.34688533877855
0.131078760625653
0.642788525161301
-0.231957705706394
0.827267962529055
0.112242189119606
0.973760895956963
-0.394724812672824
1.49999990995998
0.0714893478285377
1.39071170845493
0.582986950885145
0.00421506984152969
0.453322029421394
-0.15060666075767
-0.00348623953532933
-1.10158720311345
-0.0863464773730656
-0.0195997679314045
0.756439602774574
0.351063579615119
0.0570755412127687
0.066648310825639
-0.0474872989552443
-0.99398347967136
0.0170353463352424
-0.261790765222596
0.239751318833048
0.225779424946662
0.0985282836555288
-0.010514383578655
1.22222785951762
1.47455458592011
-0.119242477185066
-0.0350990974291545
-0.438888160278651
-0.100346467868934
0.806966363508261
-0.927678094252593
-0.312475373157073
0.00825200361038552
-0.715839069473995
-0.19571570612609
-0.768365967303311
1.49999999999998
1.49999999674547
1.49999999999868
0.732542265349972
1.14726897241147
-0.393737562772359
0.564326776644911
-0.491407413437542
-0.784134747903913
-0.842981535122347
-1.49999999999998
-0.704166270662126
1.21531239884804
0.0153647761813421
-0.209880447636995
-0.2625741732535
-0.521070331386819
0.780185902591321
0.206813827656222
0.042674383540614
-1.26438724334608
-1.07200906983689
-1.45039492059845
0.761142451897108
-0.823556493347833
-0.0822692276743755
-0.0808363601138655
-0.577698404057796
-0.297760219227017
1.49999999999998
-0.409825043780755
-0.9025785425587
0.511757961490504
-0.573130083682443
-0.606803545091858
-0.161086127084421
-0.83877361390972
-0.454448976997686
-0.626498315122792
0.842506173863818
-1.49999999999998
-0.783512129442681
-0.288847411399841
-0.153908128176646
-0.166602821848644
0.0554259431475874
1.21836862235357
-0.983602127130182
-0.788123679547923
-0.581435631489048
-0.27072651535008
-0.904383598896707
1.44543389483826
-0.0258331108822874
0.133156007471544
0.588672586019208
0.574547329039773
0.473720332658712
1.36121438492318
-0.0829453744903295
0.293179951817687
0.335361967272755
1.10975659753825
-0.00720246279568535
0.129081478598578
-0.940556631726301
0.205334576863742
-0.727461807895619
-0.518262713665145
-0.828254920109683
-0.724324747283687
0.157963818125904
0.381211751689678
0.572912573005555
0.446564740792258
1.07610808508675
1.31426506831391
1.49999999916503
-0.315608604441607
0.519583989478891
0.854163597360568
-0.0841888223859673
1.4386953562092
0.862004104162031
1.03458164795422
0.970525801116939
0.518284089530061
-0.288988443645459
0.801983766484612
-0.511236286351254
1.0869163723714
0.405834176534244
0.114682660222414
0.873514590368591
0.452380906342155
0.711553764231075
0.975387113042443
0.873726695496418
0.697828153973588
-0.272826908875556
0.722281603997117
1.17290519696286
0.957209398480592
1.49999984285305
0.447988555398934
1.49999999998493
-0.246381965726921
1.10978631493788
0.117434381553617
0.60553477047371
0.706110184200922
-0.246923959060601
0.19455919935416
-0.173016920030668
1.24698113789406
0.531104015227747
0.488115627752828
-0.608697998197153
1.15823390577685
0.151202609352032
0.716445214748099
-0.269491289307913
0.545864116434647
0.353890886989259
0.910101185209509
0.478975114744485
-0.0367102652589763
0.672909104378216
0.100945343566279
0.808373497601811
0.257471906837065
0.672235818463214
0.12109530655071
1.26769254758716
0.416830313909868
0.37783167772831
0.401304991617404
0.47381482598407
-1.49963412079906
0.655058982080352
-1.49822920903593
0.304658608760127
-0.87250294648615
0.22228292270797
1.06035552423308
-0.604776288315325
-0.161074735464662
0.464733444809114
-0.390464349725077
-0.157379532192558
0.110538999785008
0.646566836201041
1.24525987778299
-1.33698381555094
-0.524915495457709
1.34470225368586
0.377756044670071
0.38787273529747
0.165252215091726
-0.227610752410586
1.20184843915791
0.439541624025433
0.506708299410672
0.492824322179232
0.789672905616426
0.964601048978365
0.374942365462889
-0.0324485900308116
1.19488471057352
-1.35465882082486
0.658554283552671
0.288154478365223
0.447509308589515
-1.49999999999993
0.669668596815088
-1.49999999999994
-1.25057176733491
0.506942982896067
0.384934602264902
-0.809218212692229
1.01162010391221
0.942709809249393
0.925915091530243
1.49999984179451
1.21074461942348
0.548092633255297
0.182700630527481
0.765620204842811
-0.39655718876963
-0.36168264678523
1.05070932492724
0.343371901866181
-0.16368636570593
0.910355044947826
-1.1685923873727
0.0745387318530396
-0.0528061311745827
0.342570486163419
-0.526920741967596
0.0164642214819369
1.49999999986051
0.845833755068023
0.251824514484422
0.00928150579143758
1.3410817459101
1.42665858772585
0.270152505403379
1.32318163299341
-0.729432760847068
-0.289031358325586
0.881240589404553
0.164272606309075
0.630950276177659
0.102132962958297
1.49999960054505
-1.49999999999539
0.316617313476616
0.784899328665302
0.636986178306077
-0.652771331283259
0.420928688780232
1.12054985084792
-0.649654689752526
1.05093128371786
1.12861413865848
-0.728867926498222
-0.390503290127743
0.318220845545199
-0.29478933370022
0.601436968060994
0.277011328654853
1.0051048540765
1.35453716642446
0.133791698899255
0.623595441741386
0.971191221234129
1.21520777479787
-1.01420613615139
0.0701169205020088
-0.179543908068485
0.589053560574846
0.141668075478931
1.35706519788634
0.839565909100121
1.4999999982521
-0.306113244525514
0.874794421841639
1.49999999999227
0.260632994500062
1.27162101936221
1.36013916795616
-0.367504359991343
0.40335960369662
1.49999683909287
0.318329202505997
-0.848837321701794
0.00105939749067431
-0.553071811241319
1.1286599381664
-0.944855477944283
0.735958567016478
0.877730802608714
1.33413091626721
-1.33039433539686
1.49995817946574
-0.549570906495059
-1.49999999999993
0.819070318128021
1.36277941208648
-0.841704347268958
0.701219529215582
1.09610448818097
0.716684729519225
0.96611238292543
-0.707354577962181
0.514540199306698
1.4471561963748
0.786453180483913
0.870714290769721
1.16626049109979
-1.34198338993271
1.49999561389846
0.309525225572652
0.336389571057842
0.370033796782456
1.49999999955828
0.439327190701904
0.529490072298031
-0.0960202583474897
0.217524885834588
1.49999905637186
0.690514690992348
0.543797330925577
0.33563622129619
-1.42959545765752
0.55427449375711
0.489572975451639
0.060963834697905
-1.05018998131466
0.463696367070003
-1.49999999915294
-0.384606006632275
-0.561878166991712
1.4999999999999
0.322480190289328
1.11075703279803
-0.836448030619101
1.24385424664031
-0.74462197795937
1.3534856265143
-0.574732382932423
-0.728866459600043
0.109463022854749
-0.696148383287769
-0.508601903641519
0.302421765103223
-0.0753800146667715
0.660590013558398
1.49999999999998
0.761892042489197
1.49999536529124
1.16317634992052
0.0742425187103133
-1.40625721450076
-1.49847719053345
-0.0168816860662012
0.155993052408925
-1.49999997497963
0.388260430507923
0.468898110541231
-0.922168450773389
0.668160507041563
-0.228314008542756
0.44153451466005
-0.115528254164854
-0.916206228916492
-0.356304084065255
-0.279024219296821
-0.40907934962888
0.788723897118022
1.49999992985789
0.570133135239207
1.47380102907761
1.49999632303605
0.361088132534453
1.49999999999582
-0.675509825065674
-0.451596093417682
-0.22973859284272
0.490597792593527
0.0388062846165985
1.49999999994207
0.652092273497984
-0.864681073879958
-0.221656300379726
0.600115204539811
-0.434806979017769
0.132348000178993
-0.139053400911329
0.0983926208074628
-0.0111452236013343
-0.409285962293326
0.489463610619752
0.534403934683716
0.188029637472832
0.421219495752681
1.27612202116776
0.348859682806584
1.20595558687018
-0.211721858735478
-0.508745402551954
0.844814836326156
-0.471518034646331
0.630513925946153
-0.0361519131202414
0.481214096129518
-0.105349560163306
-0.604055833757353
-1.49999999999998
0.0387845776587781
-0.566870723959656
-0.459415886576881
-0.652019499989129
0.480431888350202
1.49999999999998
-0.181016216175307
-1.49999988538667
1.4999973859541
-0.283797945640268
-0.0727309419689732
1.49999999999893
-0.339509182885991
-1.49999999996094
-1.49999999999998
0.548211765322154
-1.21850075727972
0.44974969057205
1.45012758083836
-0.237873627704038
0.507064538201373
0.110313313918394
1.16186419685442
-1.29993334109938
-0.760208680575244
0.229426592959088
-0.598920406055471
0.460053138937168
0.242623291971118
0.112793021143496
-1.49999999999998
1.49999991956362
1.49999999999948
0.206728348098174
1.49999999128228
-0.00850293623403913
-0.599255777271078
0.870691910702521
0.196554748950082
0.784051340735668
-0.534661589609224
0.220897397090788
-0.0482840843384758
0.519721176942596
0.702435556339794
1.18845982804543
0.731433427049696
0.424510983692043
-0.297585440547158
0.511881521062002
0.264324262604623
1.4473556760198
-0.470276551581229
-0.32220136081065
0.0414151292461055
0.862145670448108
-1.11533345456079
1.33081932971118
1.37204279245387
0.193829719536603
-0.404419799031418
0.566963334500342
-0.480243676791438
-1.49999999988276
0.165455195081755
-0.158144307451774
1.03618366023809
-0.206806194308829
1.49999999742846
-1.23936761758339
0.565719111251016
-0.045602750127137
0.387907985485219
0.369028604536399
-0.198897004378154
-0.202651771646868
-0.672738878509055
-0.039039010484434
-0.719240233046072
1.2562284626678
0.424693512987706
0.851908863938825
0.469544423863468
0.607351515154404
0.695738586778393
0.437878317512287
0.398923767772704
0.0357755512679659
-0.150450704980215
0.753569120710258
1.21042887237397
1.38413648178946
1.13200309349779
1.49999999734151
0.57976772440946
0.877557134836648
0.328470553730033
0.496041892046622
-0.824696135838535
0.734131656697934
0.993871989227748
-0.495724418718867
0.157888280906531
0.0867104069917603
-1.49999999999998
0.113089638718425
1.49999972597868
0.0481663994002262
-0.350456102210817
-0.440366171752453
-1.17782884421056
0.0335649739943735
0.721883029661719
0.102444245450507
-0.98502611932637
-0.307202234057736
-0.487030342343883
-0.0317527365124327
0.529656131510031
1.16712191877242
-0.451021990514598
-0.289255229939816
1.49995339047282
0.642226105534927
0.565922600384444
-0.309983364774513
0.514564618451241
0.183487612661371
0.588571750859877
0.54251524120517
-0.711149014709604
-0.605231026657853
-0.573300602196179
0.713122436056908
0.231272862050605
-0.443446038291347
1.49999999499268
-1.49999999867946
0.725845031769771
1.49999999999991
-1.02907962496207
0.903840278280878
-0.278300654009836
0.701235538884068
1.44101310197878
-0.173409374467779
-1.3343141546546
-1.13620690262095
1.49999999999998
-1.49999428194259
-0.247456867832826
1.30043752966502
-0.493549983177558
-0.846690370044229
-0.349431915267087
-0.62033298726382
-0.282266725791547
-0.13999644057262
1.25510579967075
1.32819710524329
1.49998772765253
-0.471936200518713
0.704572461667669
0.611572250034704
0.489675067648945
-0.0863527276012736
0.351954721814059
1.49999999991381
-0.0369064856506021
1.49999999999997
1.36798446982054
0.266199689240546
-0.0392711778503179
1.49561558544458
1.49999940433271
-0.0213628426185045
1.1905594849689
-0.162439842757902
1.26654305864716
0.812110762455194
1.49999999999998
-0.449114165040155
1.28565662456274
-0.0507724946359418
1.25655477049066
0.46858679953504
-1.01116715072603
-0.324863450434251
-0.143962750661283
1.49999999999998
1.49999999999559
0.357516725984011
-0.233349507462384
1.49999999999998
-1.49738078171141
-0.385237782948443
-0.625416921905357
0.551781274422733
0.233411987263844
1.11445155426889
-0.200917413215405
-0.917118713854287
0.901593475324287
1.49995145625261
0.126043351663995
0.857424096789364
-0.978702365788645
1.49999927202952
0.829568049569672
0.419008001196483
-0.329537781594608
-0.286489036661794
1.49999575193865
0.776546475886829
0.461311741559923
1.49999999999832
1.35708793942657
1.19196623585737
1.49999999999483
0.104592773449601
0.35610037916568
1.49999999999998
1.14863553945884
0.438224999967394
-0.813207553312321
0.173440658287271
-0.407314572879332
0.416838925747999
0.465365979173478
0.536837839417768
1.4433246911827
-1.34954535339309
0.145723337817919
-0.599211302779983
0.754102888275404
0.21325460365406
0.0234759564183265
0.44305177337056
0.103524390596357
0.343804670019571
0.603813997858998
-0.212924006642674
0.426263004193586
0.499332863890132
0.528460672461779
0.0822291318061365
0.717677263348575
0.0609690857161302
0.395048588048414
0.729635564312947
0.0329996793248213
0.331911234209902
-1.21127103717243
-0.269779498424694
1.49999979725728
0.327269409438997
-0.374134633012339
0.633345913920658
0.184092779617897
0.268156478697266
0.0388890960264016
0.478277388174581
0.324209514173383
0.418310336189787
0.462421024828372
0.329072957379003
-0.405804269519257
0.215564190281531
0.0966798297863599
-0.271729041717401
-0.573396943167655
-0.0796094026251715
0.469828947645181
0.357793949120605
0.141285245320204
0.676083259532781
0.394422508542448
-0.0956591470295248
1.49999999999961
-0.257023291214279
1.18553995686346
0.814348607255245
-0.112881869613186
0.0201742676786977
0.037672330386972
0.425094580526528
0.115256416976389
0.349507523093693
0.469810454067777
0.316535101995402
0.244163122608438
-0.0527894977388638
0.157927701915666
-0.255907713352341
-0.551334663133316
-0.085213549602211
-0.291351361557103
0.387141240364169
0.516610819106385
-0.859653823572475
0.518560539607301
0.0360513038997243
1.10387985800847
0.346202437069064
0.288274809801441
0.326775410295049
-0.249783749379658
-0.582820381205054
0.102195683529332
-0.0640274777799038
0.404112609635953
-0.415519016145485
-0.327448385564371
-0.0282157293818716
-0.395846760888943
0.107243472449952
0.531512667814396
-0.689389173944841
0.239191478067038
-0.544287927282962
0.419999550700719
0.757347844648701
0.693551023529818
-0.32922654102799
-1.49993269156199
0.749208610031886
-1.4997006383352
-0.509255125431332
0.517750819021876
-0.616092200374871
0.163255198672649
1.49999999989002
-1.11441489932218
0.445121152743528
-1.49999999999195
0.673748528469157
-1.49999896347501
1.49999890105341
0.170237315247455
-1.0970852452333
0.0553364732181458
0.500865691669043
0.311926802335024
1.49999957260176
0.125909730612308
0.470431484542397
0.685844961968163
-1.49999359564749
0.378575597168905
0.0214849103203264
0.468579659594368
0.777969475724683
0.379928868542412
-1.49999999891695
0.460420858169745
-0.398006167441717
0.284549959450891
0.788811357383386
0.693380878578368
-0.229620929189067
1.00404568961847
0.507560283512029
1.05996764248111
0.599068502646237
0.72724241595742
-0.994243649076643
0.310095766043221
0.429645612085366
-0.0294015011660056
-0.576695835747864
-0.340042538570261
0.981492752289411
0.30007137766818
1.49999987241398
0.471786223145017
0.610997729060099
0.453781525770422
-0.61464015192471
-0.208343342120724
-0.147761767611322
0.380189586322341
-0.729609203948418
-0.654709886155353
0.284813884558457
-0.388775178332772
0.746009217228893
-0.331428056548035
0.497534108865991
0.276555159004939
-0.318658380188877
0.542404507778519
0.404787017959354
0.921179676897465
0.797064851398168
-0.451467033004931
-0.021466073087256
0.0771048429666137
0.820806866492286
-0.0425030593700019
0.718417938110932
0.427147632374695
0.0393701039558271
0.560349578741364
0.314836099162248
0.859746031827527
0.2002498865515
0.877201206972232
1.36395508144987
0.392527091761437
0.0553643570274953
0.0252210872388089
0.668831532855461
0.121981336202939
0.689482260374892
0.212370212732172
-0.00946855424264043
0.435479138161722
-0.224165829483349
0.508293909822436
0.58608022311561
-0.665804470133545
-0.818565944738582
-0.165952514227254
0.0821328176714129
0.0712711645077073
0.165004906431201
1.08248121375632
0.24391361765297
-0.101723332623285
0.125483790015907
-0.0541460433825185
0.425354490291413
0.94257356681016
0.821792944450432
0.935319174208503
0.449419329060157
0.148151249651029
0.332191109795894
-1.4999999999878
0.310843919648593
0.401518794948628
-0.292154776843313
-0.170525077100652
-0.533883569702596
0.438497762337998
-0.0635624521874337
0.41671440156674
0.135405824303453
1.02066261300202
-1.49999331933234
-0.388536559332782
0.230317892972117
0.459145427104008
-0.820112519422653
0.338939220734538
-0.0850572782128591
0.0530229127775862
-0.217704051889886
0.834970488088747
0.155038838842449
-0.454763949510729
0.416291411152318
-0.120846774707443
0.532162674888137
0.0908263444044349
-0.258952491055747
0.303743888259171
0.2320659076128
-0.740998851440038
-0.414972238915635
0.136581041337278
0.226247955194775
0.343589011843588
0.304423329792382
-0.209923455337748
0.71003161047898
0.316648681629672
-0.573854470913434
0.425448758201347
0.391422470528682
-0.129325886120019
0.555221959747139
1.49999994298761
1.37237998463993
-1.49999999958962
-0.330956798482712
-1.4999999862356
-0.0827540479375438
0.168225494056128
-0.299435777127295
0.704294866772344
0.0592105420659281
-1.09703450072809
-0.275852301084266
0.381542203607617
-0.476183045285931
-0.0980949353447214
-0.644882100832196
0.345501879333928
0.101224464989682
0.481083418876022
-0.285108964914306
0.327304641558651
0.908898651512421
-0.240981504145354
-0.350673857723586
0.497102742457353
0.684963676049357
0.98140714458004
1.49999992743239
1.49999999999998
0.359026851191354
0.564559874291446
0.149415121359882
1.07002324805214
0.439956081069802
-1.35014244051558
1.49999997706091
0.304019634706801
0.480453331804642
-0.348142236915671
1.21373093239328
1.39131132022916
0.528495297287383
0.911343186059743
-0.196793287996098
0.205396470326012
0.1465634292176
0.993455581110598
0.758503082031175
0.0320330674427064
0.233749004954671
1.07240905364564
-0.464671544359552
0.849312860529558
0.228994721396029
1.15452953892771
0.366812359438876
0.30748134695081
-0.149365311465231
0.478811419185649
0.439423527780638
0.759909321419376
-0.282502175271875
0.19839699084589
-0.764963791679874
-0.547033649485014
-0.627307043822016
0.820518700028226
0.742658456745855
0.685248528547158
1.34090925193209
0.00587788703183896
-0.492087167618361
0.251517259387215
-0.0254757878970434
0.190792390259663
-0.231322454804936
-1.49999878758456
1.49999863420803
-0.070906214773935
0.118499815299211
-0.293553608890903
0.118395168442156
-0.0244441188878907
0.215361366105385
-0.683448706702051
-0.1419549591949
0.273694202770056
-1.4701545096654
0.617700656104225
0.140566271917628
-0.143427901205346
-0.368413510240089
-0.164123722714741
0.0971206517665958
-0.0306063720767396
0.355921896306139
1.49999980373136
0.0460701890287951
-0.0616467633099442
-0.0453560113295226
-1.49999999998241
0.630668882180397
-0.572593309107821
1.20138571384658
0.503339477852044
-0.245523663581473
0.394558341927141
0.260810184996057
-0.412357750956326
-0.0187300706154657
-0.233832803567735
0.223272090700408
0.802662920049396
-0.762289061434741
0.513078500671334
-0.566768735254886
-0.106622620430474
-0.34909559230496
-0.529387023632703
0.769839264321776
-0.0772164032560005
0.555390826938958
0.697166438319786
0.269668909927198
0.116973301292152
0.111765877155781
-0.655616657409982
-0.108400968996805
0.926274497197954
-0.316888277430611
-0.19789691432411
0.423745746393276
0.472196913827994
1.49999997941372
0.141496524526114
-1.21340524518207
0.539934447404977
1.0492661813472
-0.0168936362769152
-0.68503239405239
-0.100120572543309
-0.617241894596749
-0.183118536128306
0.011259751746015
0.235070217909778
-0.267049280281944
0.131912135513052
-0.334696923191024
-0.26793353309173
0.159555441170705
-0.433467100553409
-0.486409322739333
-0.300748720014737
-0.884234830786225
-0.580760840662574
0.0318068075966384
0.447434609758903
0.270118873817398
-0.650573718898459
0.135161848225824
-0.926604360566646
0.794220779118389
0.96944991115252
-0.0774683915714941
0.504657211792216
-0.356689210467322
-0.0446857104386748
-0.201552630096525
0.133441629529066
-1.3920272564078
0.313697642287355
-0.774233325062998
0.342974588339369
-1.07072670014516
-0.307148139376934
-1.4533233796079
-0.974842509118328
0.968348437014907
1.26244716392297
0.80215901650932
-0.631571105588817
0.468520225396989
1.49769998996382
0.566457874982564
0.80288232433836
0.665624028883513
-0.277962089203253
0.836702669366924
0.272948560530553
0.333502262237138
0.332449923074512
1.16582940236461
0.858305471946838
1.40931490795081
-0.0771161205160555
-0.289653172853205
0.444064960655064
0.504657037246356
-0.36197030109548
0.219032989146304
0.0565947607135843
-0.238976765413622
1.49999999997547
-0.240313210368082
-0.441764363366065
0.146587669504701
0.317026576391679
0.0727449506899486
-1.08800907409382
0.424939670189507
0.12617344565293
0.556910193679552
0.313605124919154
0.350056497267124
1.49999999999998
-1.49999997492639
0.369816400282151
0.777051184016773
-0.993551691410385
1.49999954676718
-0.0888634188189215
-0.332448329232816
-0.440103101712711
0.278461304657642
-0.0486676671441589
-0.0228561765497155
-0.028190355648017
1.08873011795438
-0.0691142850803204
0.493756037056429
-0.634706440914881
0.00169143692465148
-0.811312150583204
0.395026831649509
0.0713989423420157
-0.058727860545493
0.227890396587906
-0.0525255222066391
0.313090654665667
0.118498247302066
0.300649683057147
0.403120655685959
1.49999976620964
-0.411959014471586
-0.654998428265596
-0.0446081639383529
-0.0219130378966776
1.3070019410881
0.038530378035387
0.546366334150505
-1.45168585215792
-0.0681901194926892
1.45295701490506
-0.8751977721474
-0.242694478468493
0.258088552632846
0.946524523964949
0.235640046990232
0.9209857804221
1.0851473095692
-0.51019399411142
0.0670052975298479
0.364488283638011
0.657391762438904
0.945081371766818
-0.0583467585591467
0.394488403199407
-0.459629609656193
-0.955876617936941
0.250021670451316
0.709474147870666
-1.26933712779896
-0.151314315934668
0.529998363635639
1.06504946116637
-0.864619267591488
0.0843367317284483
-1.19468057492859
-0.82274159029374
0.923721344839139
1.05764830109765
-1.22585271731971
0.549657842739789
-0.481833173795845
0.332614025630817
1.21904047093796
-0.831127396638815
0.496508129547933
0.226554549205326
0.424163859468579
0.222442631273793
0.956458289270111
-0.0311548943321067
-0.729730883417889
0.106753123212703
0.809979119580576
0.389379757797982
0.365453873638972
0.458626103455489
0.214271238543611
-1.49999991647663
0.176076726953308
-1.10340594762234
-1.16979027000063
0.388957493382445
0.139124225364245
0.189838039779017
-0.121661068540386
-1.49999756813878
0.246105283120271
0.222641009730948
-0.045668501531701
0.143264991194156
-0.458500125224319
-0.733069886602419
-0.148750674911515
-0.410184960295288
-0.13982368744683
0.270840321395996
0.607385858338374
0.297875812934308
0.783593760004214
-1.1948298953176
0.0717001269033489
0.445681273266552
1.49999992371747
-0.909356722481924
0.200228418497046
-0.730813296661705
-0.645078585019754
-0.29263399144719
-1.49848224505384
-0.266488438713044
-1.17682264877088
-0.0517379373841512
1.47016321391076
1.05692554825697
0.29888735408579
0.565904164528883
-0.10983398966893
0.774368834260963
0.350532736536366
-1.49700028945427
-0.640568247467044
0.686431963732964
0.95277561033615
-0.34301139768403
-0.351115991607859
0.461120007112127
-0.0435906149610863
0.586756391956151
-0.595915230895181
-1.49999999997865
-1.26249816265939
-0.344389785146837
0.705196855822717
-0.72146131918247
-0.123084676834105
-0.0292930764954679
-0.694282698653251
-0.490136145669145
0.513012493712674
-0.103584675305933
-0.656880513645943
-0.565691709021075
-0.640881878292851
0.848478123788673
-0.633021503902561
-0.714726398316823
0.111857510552705
-0.195149450776876
-0.213552053058769
-0.36930144928915
0.034414025534925
-0.0566146387263542
0.345519723676218
-0.127544189289085
1.32976476588308
-0.621619300878171
0.0169378198355579
0.362358565679935
0.354976583914808
-0.189938455836678
-0.0384847514765635
0.745104479032161
0.552289186410123
0.729472043728134
-0.169537344571328
1.49998338320387
0.434707666583582
-0.443493543850338
0.215462337835388
0.485661550568533
-0.568455589869949
0.100696827020525
0.204909855951528
0.632191598201181
0.413507587795544
0.53720323172277
-0.120083057344894
1.1904486467504
-0.167666839452513
-0.544957271552978
0.254712454768993
-0.161711425755677
-0.0709883284870212
-1.28014005612464
-0.140312071726328
0.135406396383802
1.14340945961678
0.175031909190054
-0.792764449336031
0.380373553831667
-0.105219883583701
-0.165308706876831
1.24538247283371
-0.211770457467024
-0.48425744399994
-0.0545465594142266
-0.270205877925451
0.282528637204517
-0.370432401331117
1.03702650721014
0.255606482365671
0.704508152121933
-1.17034172555556
-0.422333230295606
-0.14588481636322
0.770740395748034
0.340062032221557
-0.379137057754884
0.424001335099785
-0.687704069364414
0.177632799708716
0.377277364043075
1.07707806503112
1.03710934406987
-0.0824237481030968
-0.139216553430248
-0.164592182037839
-1.49999996809441
1.45708527145318
1.2138000629184
-0.128977689937026
1.49999999967365
-0.359245481463227
0.552971497182059
0.33857898947255
0.365631492310473
0.972976650464442
0.227943771232686
0.436710049961026
-0.0979230101563753
0.204429140565943
-0.199015086966746
1.1008076951133
0.281412631364833
-0.303103010195386
0.827803677381041
0.10753131898153
0.280784340749645
1.07739003075618
-1.49999997922853
0.791831930933864
-0.0705491441271862
0.0689286896724533
0.465704590906214
-0.377405603592525
-0.165710358545518
-0.0598127549568866
1.09487865472718
-0.101989969026558
-0.156497433252238
0.326030832619047
0.4556402671083
-0.409192128902832
0.999820300497255
0.0284761745521451
0.520162802850001
0.190551056730528
-0.266787166629811
0.403884885454494
-0.114448175175482
-1.49999996401161
1.49999979872773
0.431701495574782
1.29915124127315
-0.16182531271312
0.564180078386652
0.107401605007658
0.602154427735122
-0.811907385067646
-1.49999998463537
1.34277312644784
1.49999999665398
0.647263186996443
0.0836870738221326
0.20466776836381
0.879826860682183
0.101685815079485
1.3949994205238
0.605746234092255
0.208877188672496
-0.0611556418686975
-1.4999999978047
-0.557897725244857
-0.357508048442625
-0.0888710766277875
1.4698252224232
0.359828793819434
0.140801518040192
0.992510842842693
0.335777185095284
0.00283472717761377
1.14443155180643
0.0534383139226484
-0.861610165441077
-0.254318607278693
-0.0510825816917536
0.266974459738469
0.880315738090223
1.49999688049526
-1.21148676134659
0.633456590323138
-0.413195721373487
0.185564892664113
0.25153003445953
0.506295489114975
-0.671931366349501
0.937885283786763
-0.451219278628404
-0.709417947337258
-0.652947765860477
-0.946814964327297
1.49999999538038
-0.186341464940584
-0.207246585624912
0.579974369330373
-1.3358811709816
1.29837296129658
-0.911554044348869
0.67115344482406
-0.642104643565163
0.694033571065407
0.568433621072718
0.441949738544136
-0.853581553099927
-0.920439868823407
0.0294290369795553
-0.941249984086897
-0.243211195011632
-0.186608552544828
1.04773804065053
-0.182653702326644
0.594136562215514
1.12561358709876
0.74937259811764
-0.0771261862981166
-0.106497191631329
0.359160894806642
-0.32074067000491
0.0439040815049757
-1.49999999729436
-0.113625201662172
-0.0150543965689564
0.16908476407797
-0.0146543256280477
1.11729610999564
0.526815862409751
0.283269883158964
-0.361149859798943
0.267969814274468
1.49999997200173
-0.756948973485875
-0.73072064042892
0.571319307782978
0.225137808596125
1.3704983237437
-0.428219002565808
-0.188694163084486
-0.00795751030993533
-0.122126082019256
0.194510082745255
-0.0436581033449172
-0.446537081510279
-0.393667451421312
0.334031445120925
0.0949019231935239
-0.0554539224729652
0.446842317699359
-0.0933159561361385
1.37600837170931
-0.715696235271535
-0.414709522762816
-0.0112519103514409
0.0150271806872187
1.49999999991383
1.17077546839927
-0.465396661249912
-1.38876324842144
0.489996702760461
0.344685648975619
1.11528741599581
0.276201424344035
0.266025680550123
-1.00299786783079
-0.545285726500839
-0.369386112879306
-1.49999740425301
0.629759992642001
0.0181505388942339
0.476118982579808
-0.825748288209225
0.758471154696363
-1.49999999999998
-1.22093235816172
-1.49996284432627
0.416076325446356
1.05986730932125
0.320641228828886
0.0515271979808229
1.49999702947121
0.928658227395718
0.3442199580107
-0.246673066853798
-0.341519323957389
1.44638654094297
-1.35723689628832
1.1714511918091
-0.384102283410125
-0.636124073232435
0.793958843976802
0.110581454917826
0.679573480808045
0.151710297376642
-0.0476266331035924
0.562490265704887
0.62219753742674
0.491845725353165
-1.46347287335735
0.636628325327977
1.1899718573088
1.49999999965172
-0.004641149023522
1.08318574986942
0.757444150856205
-1.49999996143987
0.391705544931855
0.169783386102417
0.653873528748704
0.886665218906737
-1.49999998909503
1.49999999995923
-1.49999999968271
-0.340087079307116
-0.51692960614583
0.491194364289827
-0.321130123342273
0.0561050707742159
-0.740208956104178
-0.407617612806791
-0.358392814009207
-0.373421286980277
-0.485017859836748
-1.49999997237859
1.49999998420882
1.49999999999998
-0.601757187562704
0.967971827579559
-0.789871032158084
-0.327309855756561
-0.033757531948984
1.49999999999998
0.752704928950713
0.494162940601019
0.155701613598768
-0.386888247094767
-0.075161583132958
-0.425882309687511
-0.252007201886819
-0.0841822890224473
0.349340569036806
1.37494711755773
-0.833146351788485
-0.493342822790293
-0.155479972889394
0.24710960566162
0.572742512252266
0.326126271575742
-0.747606314523209
-0.393841674473539
0.381366652970368
-0.0189737392768851
-0.506261049741697
-0.583651350107628
-1.49999712473898
0.931981022296435
0.155134651011063
0.564860952138463
0.628895021954969
-0.166149385760082
1.49999999998205
1.49999999999881
0.00650467903291507
0.331185903190125
1.31750833382792
0.112528580756161
0.452897248894463
1.13009600354852
1.11513609058624
0.0913202650231463
0.197600777574758
-1.37942680805295
-0.656871643158184
-0.729822659832048
0.260793383302533
-0.90109126147749
0.309928810442697
-0.535721105899823
-1.49999999999998
-0.98282818340613
0.696254138270058
0.928706170055046
-0.518180798997748
-1.49999999999968
-1.46518794807553
-0.583870857599432
0.263732339533315
-0.143899261923387
-0.587092323918779
-0.596099333280261
-1.38546648484575
0.599853982303721
0.271418958709715
0.0453312852441718
-0.437118951336912
0.8369632822436
-0.433344892865178
-1.49999999983582
-0.241618600288304
-0.477487895504543
-0.294741595571505
-0.648702784626431
-0.28232787198909
-0.719408270287472
-0.161193416465252
0.275461624305303
-0.446038961833736
-0.548467568671359
-0.178692711949133
-0.101802925089492
0.183134178350396
0.472703191152474
0.48165370238652
-1.49999999999998
0.166588065418403
-1.14859045285444
-1.49991131980563
0.11113578209081
-0.13684340997738
-0.676847565406752
0.409111913495844
0.551546322054111
-0.154480329306295
0.387040262403942
0.121256421366381
0.39347885866156
-0.953353751539912
-0.0828526638495226
0.455205790559657
-0.337301930308129
-0.945866358816368
-0.242316135556295
-0.491139941288198
-0.817199612622614
-0.41397575331307
-0.0822848433851773
0.736293746260047
-0.206380813050203
0.39029039724897
0.0611449802506688
0.0760415621766577
0.564987256800511
0.271518233896263
-0.207557253712242
0.0490725089434276
0.0921456805632266
0.469739655933082
1.006724284009
-1.19861237894977
1.46083565549515
1.10703684615781
-0.0339714331138722
0.21946785075794
1.39168470850341
1.04141585439584
-1.49999984060003
-0.195073249540454
0.386398675010479
0.142030517968091
-0.0187578210638474
-1.49999999889922
-1.49999999999998
0.343214602948252
0.0614621190940996
-1.4999940966693
-0.450828632329832
0.318700036833196
-1.49999999999998
1.02906861406103
-0.0738111017835396
0.0588902883848845
-0.276063709559865
-0.502803220071586
-0.191430630469887
0.0378074975880033
1.49999999999997
-1.49999999892721
-0.248821651081385
-1.12803169049545
-1.49999999900633
-0.0526712940690183
-1.49999999279489
-0.475771499492612
1.34259033934092
0.248254467150525
-0.270214025322945
0.820676291935445
-1.49999999999998
0.10702612246607
0.352340100661031
0.281563315878948
1.31818085807317
0.252304555691313
0.596299773928983
1.49999999999998
1.40285166285946
1.49999999966072
-0.0578445898588316
0.320213388478885
0.0285479017248036
0.621728735040153
0.0937578900150724
-1.07090987876007
0.0649807536274401
0.077858092855596
0.660327147682272
0.0767399956416041
-0.54721095757871
0.495688190656928
0.104825657474999
0.00394260674126988
-0.152760029558314
-0.491139294428836
0.141777548287985
1.19972373246848
0.182210663381994
1.07138103217657
0.184953184986035
1.46979595761382
0.135705086947645
0.679605268439412
-0.992994704218528
0.749989101516711
-0.418375558863645
-0.336754134005336
-1.24440308621669
-0.559826851318362
0.119005557402801
-0.0757572504176562
-0.628984700296938
-0.0119241580497865
0.266712192306389
-0.0567810789553114
1.41829682081866
0.441997298270669
1.33918703719594
-0.974204628107168
1.48975091399111
-0.186039699410054
1.4257266527996
-0.165809469187211
0.604803629606813
0.0571584069604182
0.289843870175032
-1.49999999999886
-0.0758275510308138
-1.3239255523584
-0.295479674034244
-0.321374630103595
1.3119994245634
1.49988212060846
-0.331508547331298
-1.49998694866756
-0.37468138854317
-0.648060361310386
-0.607309718645438
-0.293554308070583
0.863369872817853
-1.34002312747072
-0.441297360018177
-0.540935225314765
-0.887244000566489
0.378955062704764
-0.459971578733117
-1.0636712760178
-0.164618141412376
-1.49970191396359
-0.927998958650549
-0.468890782857995
-0.308306051362548
0.801088229932109
0.703259572489661
-0.10730477383274
-0.907787274302979
-1.33100378348114
-0.464435278426754
0.858304531712359
-0.0381871521155234
-0.108358082027772
-0.0330474084221423
-0.192636752252436
-1.04322897195422
0.0259472560394073
-0.529474678848786
0.899464241733906
-0.903582479318308
-0.52562721701438
-0.124467558159503
0.750244790378221
-0.483981720080237
0.562788281749985
0.695689386567585
1.49999994245066
-0.128138145730694
-0.6726435889843
-0.453578575467788
0.185288762488854
0.472246401894136
-0.197365470411712
-1.06532650783829
-0.185651475878122
-0.242368105353936
-0.981079109690609
1.24766854045276
-0.0999320291864659
-0.184953470797379
-0.84614852489675
-1.04244846982769
0.512914341347842
1.10953932109334
0.0380310136450758
-0.79970225023298
-0.465602035640738
-0.055860403430737
-0.169165926772178
-0.34002279110341
-0.083164783427512
-0.575882330561206
0.0829591848953012
0.0134087987664808
-0.379790413791641
-0.979291666708692
0.625206156009174
0.263618647728302
-0.852121684255742
0.827291443742773
-0.204180345248843
0.0429833972606051
-0.496741935672884
-0.503826159684977
0.542322901265288
-0.891227439793172
-0.449146263465587
-0.889069843294553
0.274234965310769
0.779433236188319
-0.0903146116274305
0.161965579756551
-1.49999999998717
-0.00288025742196841
-1.3705022399089
-0.49466599564265
-1.23980148188243
0.46896150984854
-0.111147125856411
-0.405907679596234
-0.407873642673754
-0.191904799310538
0.586051760005119
0.574431381719892
-0.309808543757202
0.365282893947858
-1.49999999999998
0.788444596490399
-0.924314021904715
0.603850507712906
-0.733792645957593
0.315445267803617
0.726585576040032
0.101192995438548
-0.797566566957869
0.287273183759834
-0.838194181836807
-0.90874907379137
0.197689361100977
-0.136334839973275
-0.450160332135126
-0.160593897031165
-0.584135053027488
-0.770382402863306
-0.560916160038774
-0.248170988877574
-1.1610468103993
-0.832411005036908
-0.381317065972688
-1.40581377087776
0.348688977255397
1.17441457612974
0.520674603863656
-0.236283143890956
0.411015415747065
0.671614449185406
-0.0350605674386329
-0.39300262500369
-0.304381070463581
-0.0618708387714819
-0.729447579066921
-0.274046642131273
0.991267274442201
-0.0590099901581605
-0.156318694072348
0.446910146712885
0.254701651632451
-0.367424075832616
0.396669226946177
0.384715574315576
-1.15577184480659
-0.059038979283815
1.05993165998961
0.597959038481086
0.652727131498307
0.171318833684466
-0.197904859507865
-1.49999999476355
-0.328856677189694
-0.541120106520018
-0.0905811887924078
-0.310613063494568
-0.125323127483382
0.192950512982022
-0.468569579333179
1.31587041717199
-1.49999999999978
-0.981546905634401
-0.384051784363913
-0.175539548865762
1.3234527681885
-0.14189901993427
0.287742498622867
-0.661026116810765
0.632922035983156
-0.328134664744649
0.0869199279393444
0.721035186315065
0.411161810823239
0.341005949588061
-0.0903116253676841
0.116622721791903
0.709731710759433
1.39650177102289
0.204679516116192
-0.05021527554451
-1.27266560336511
1.49999975361176
-0.138151292006032
0.0333577639581777
-0.692623023258234
0.371750597770635
-0.12021647595567
-0.240130680606962
-1.49999624813403
-0.439573164953061
-0.0444329498724088
-0.400519669318106
1.01460748776774
-0.338562371373413
-0.928942330897489
-0.122409326789978
-0.125578132493537
-0.439109319613452
-0.38899493657106
0.0159815789723029
-0.582841097380855
0.19301965769469
-1.33912062742229
0.521557730321341
-0.963142754950712
0.00940814413002887
0.0570814437757623
0.926277008821648
0.0919736176853401
-1.36077725429548
-0.0801628760903619
-0.562208354856661
0.983012360592185
-0.712214337705076
0.522041366214357
0.511763562064169
-0.274904001161285
-0.800702700320909
0.296157546718773
0.0361946326257251
1.49999999999998
1.38473752181214
0.148136884205175
-0.259842815622049
-0.211907823901
-0.652871111780074
-0.736630357490951
-0.751313222695071
-0.134706149252431
-0.210058400492966
0.577675652264858
0.186926854508378
-0.341725933122292
-1.49490564864381
-0.221519626538966
-1.05360704898704
-0.149854101413632
0.485246248555306
1.49999989886403
0.660281301972801
0.272312893843618
0.359922733387366
-0.0385723164697215
-0.243522833080545
0.0244334002353666
0.029008121900331
0.482514424789237
0.500144160971094
-0.709219768221868
-0.0119103134276291
-0.0387727192378125
0.145587489394763
-0.596384956821532
-0.155117097654922
1.18705724422527
0.425580714651494
0.0327010806169691
0.21711509177632
-0.674141670715512
0.344364042849679
-0.576180048472299
-0.103691227847203
1.08217955724061
0.0604044766986232
0.0645121881333079
0.230650052347273
0.429145038585576
0.0478694120393032
0.01467789856758
-0.531620186804543
-0.615753837831742
-0.715270776627709
-0.891488208707391
-0.383733292459491
-0.318228439266651
0.452336073071297
1.49995566976686
-0.380497263076481
-0.38549711997748
-0.472140929187416
-0.200482123155074
-0.188207022456765
-0.476098249790893
-0.626632345906536
1.49999984732612
-1.09747576284508
-0.583387699064376
-0.642909743066535
-0.408983111861138
-0.474944725022644
0.0777254566658798
-0.334330586194783
-0.56891271765895
-0.976506072566232
0.190701971841961
-0.343863331097714
1.01896836564311
-0.90705387148523
0.921905349259408
0.403800957403184
0.365885090786402
0.193780641258401
0.493067144520542
0.604339264458031
-0.294071842476849
-0.32835181734426
0.394763287278815
-0.11021837970968
0.788805329870847
-0.545464823620102
-0.172251046791041
-0.015323978982684
0.0955530739370015
-0.463886356460269
0.753898558390619
-0.183797275451282
-0.247867121410393
-0.395195311144843
-0.251357618447567
0.00764192385874982
0.686681043938236
0.489065718358614
-0.10679539329207
-0.556605945413755
1.08709956825868
-0.124822222213866
-0.394867064482117
0.265850681570253
-0.638050539914005
-1.49999995357184
0.0271467473657557
0.792596290711181
0.726110759838591
1.08187473396353
-0.875375554710835
0.281273002482116
-0.0968381063473327
0.289768706989571
-0.581358421953013
0.390684582358555
-0.154366823712271
0.367415037525226
-1.49999995882749
-0.236687617469622
-0.819325981063503
0.187186442180442
-1.38167406255469
0.0543370944953216
0.0202929880211082
1.49999999999998
1.49998663292815
0.239099841848327
-1.11854894137843
0.573122702028104
0.0246632900222148
0.727672742167284
0.476286772912836
-0.911178382379577
-0.565874067823246
0.559941886205733
1.09643826213553
-0.0158725309586473
-0.191122633722146
1.49999998676463
-0.266760190967179
0.60725793293717
-0.269879464296262
0.337593173403388
0.186507162933941
0.363422109872527
0.848819022587189
0.845870998849422
-0.296003209316419
-0.487424185123772
-0.00847917810020747
-0.407178444467819
-0.853616080996507
0.351479884027248
0.0619241882918157
-0.479057306567607
0.179233970537886
-0.605172840092151
-1.49999999999998
-1.40558229391559
0.935354936522196
-1.49999999999998
0.613838240557338
-0.674295417148275
0.373577317749711
-0.573113191444249
0.415134683287681
-0.496096750933418
0.449208764716423
-0.436384026824355
0.446161335534448
0.226929786956481
-0.0666551850448372
-0.0483199889195506
0.175640138168934
-0.260900904113016
-0.46329672825875
-0.353372464269719
0.833761770909088
-0.66536640191819
-0.048966625643627
0.0601803510957683
1.00689115349195
-0.309250573946108
0.653533604034006
-0.186744201348463
0.893665472049998
-0.237195906331165
0.956667560939805
0.165394106377188
-0.593952526574774
0.098288572357202
0.168067485785147
-0.24186153742516
-0.20754477925245
-0.870803643530492
1.49999999999991
-0.186195866748768
-0.371033061688433
0.785949051303223
0.466759563548057
-0.234683144977437
-0.554359410250761
1.49999732698252
-0.55595658741027
-0.267561210762543
-0.540952262558371
-0.276663527080787
-0.0856971440509703
0.637811361342333
-0.876894265643919
-0.425721423096834
-0.24844745787105
-0.358654878942581
0.545591604096477
-0.480602989994794
-0.953234807684091
0.122548900844552
0.448881020665482
-0.388572661280746
-0.235120548376783
-0.859293992411769
0.859767748047163
-0.510724655021625
-0.471591589627074
-0.552272205439462
-0.533131220181236
-0.51113104196269
-0.480544991473143
1.4713665677684
-0.467305072549467
0.183779215052553
-0.148972870490511
-0.0623192296852992
-0.153660665393069
-0.0405505981188868
0.178205757661669
-0.632649744592361
-0.146705113169618
0.0175865474577346
-0.845133195531478
-1.01942633150934
-0.332344118392789
0.0410637706736265
-0.219869020588831
0.229090864494687
0.674171552600467
-0.399841725425799
0.642395519833865
-0.571821131084778
-0.357273891352017
-0.774808897297959
-0.0513022841899521
-0.293516836913699
-0.433090197602707
0.659519656455959
-0.0123080740774176
-0.0732678148408092
-0.132543358026296
-0.585557818305922
-0.0725851447577539
-0.54958297836864
0.134377352947936
0.737130420556342
-0.0285691753418753
0.440737119434063
-0.333307564669584
0.604774665415036
-0.0294817164267604
0.32297162591978
-0.626862703081625
-0.43149899769709
0.32039551504266
-0.0189104350585088
-0.342894852895924
1.4999999999998
-0.695715478913118
-0.746687611370019
1.49999999999998
-0.0622612363552368
-0.361716052350222
-1.38495647072853
0.357173637505191
-0.421249210575631
-0.898851575036272
0.988528003052037
-0.365892101696652
-0.465679987060384
0.00376218138145979
-0.471880165701753
1.06358639223481
0.322057099346147
0.0589029050377762
0.24122352610602
-0.708675819114906
-0.177303488492886
-0.585581739875144
0.211553207404712
-0.446249963238696
-0.119899373055719
0.0225060689050427
-0.293471164645937
-0.676329375597632
-0.626078856933613
-0.388926597390478
-0.580307707011653
-0.854507018737271
-0.17382059059386
-0.584847278037857
-0.223209821937043
-0.378474741003729
-0.926029652273654
-0.676434565242576
-1.0476603692572
-0.245145960376078
-0.36637399018116
-0.641416952878641
-0.0690023763988355
-0.520202344631906
0.272376317803792
0.114095765855912
1.30845117182618
-0.346006547420602
-0.659939947060082
0.601590181043492
0.860229494433982
-0.494640724240121
-0.420044824237378
-0.821502904276871
-0.0236840124925025
-0.331082271058586
1.40216806364055
0.139099030973491
1.12497530328121
-0.624174283275656
-0.135198748952656
-0.320935443723578
-0.490894741415703
-1.49999999988815
0.190583894679705
-0.26405996460323
-0.536239547984061
-0.42512890849409
-0.840295998129788
-0.707346811446585
-0.606024416845253
-0.482721467952187
-0.663520203406741
-0.400382832112097
-0.222248515324717
-0.487681904493231
1.26193598170025
-0.125478735744404
-0.11818429675363
0.418591548357449
-0.382804491376489
-0.141718726044833
0.00309959684022335
-0.062082109255799
-0.627778210544355
1.49999999999998
0.224684265596129
1.49999999999652
-0.596784122792588
1.39684078703737
-0.642373979981206
0.15160469844083
-0.857147927546287
-1.49999999999872
0.144164478850734
1.04775526816713
-0.768516545494602
-1.49999976669532
-0.611555888607306
0.234895554278004
0.302649549084961
-1.49999995826686
1.40244341612358
0.765087345091599
0.452281220425945
-0.56019145076538
1.49999999999998
-0.171535349356813
-0.392245712908365
-0.748499824700307
0.263019184816204
-0.56345239493711
-0.413458028134395
-0.607130820603618
-0.85568438524611
-0.296067250420621
0.31545566886023
-0.00349597014575368
-0.852267687020667
-0.193257251871845
0.704054886509541
-0.0945785058037267
-0.18006395350395
0.290517624188285
1.49999999457449
-0.97944528281844
0.218717698242436
-0.137312274686565
0.00745977644115796
-0.160826861654474
-0.125238684228014
-0.515100775168486
-0.922329963764909
-0.159019598746037
-0.47865463979436
0.0287858527939686
0.361720760802246
-1.32554819212275
0.74114390298561
-0.370535670408362
-0.365302339581598
-0.0114766379134095
-0.395460453547264
0.486388372776915
-0.434591907194486
0.683436843823568
-0.41018383248386
-1.25263079879763
-0.400434775473137
0.666019169886809
-0.596254233137768
-0.0772807404558382
-0.176290084923159
0.799285470534211
0.856273278441187
-0.02813041951514
-1.49998252053672
-0.00609235635722182
1.4999999998757
0.522699402384192
1.49999999999998
-0.473697579288572
-0.00906763937762808
-0.23914011161338
-0.240691770929528
-0.892508442823828
-0.655103775008252
-0.397987082979381
-0.650252699374353
0.000608252499088113
-0.0717471797705884
-0.11329457585849
-0.551079631990438
-0.0148360491268548
-0.344878072571489
-0.493874687159442
-0.0892816899126892
0.320786973436192
-0.774518110994165
-0.834907544499995
0.438989595875638
-0.297894555329173
-0.609034099470915
-0.0872846362706031
1.22490271263673
0.58446988626637
0.7736353369384
0.799531202161852
-1.49999998471282
0.826512469939289
0.870305240253215
0.633197221585527
0.655619280873683
1.49999996529261
0.0469200213482017
-0.174305008700702
0.627066423430457
1.16933139825072
-0.69315785477074
0.0748569445489748
-1.35522882920599
0.1242425343436
0.117437304173545
-0.615029980544957
-0.162356234788428
0.63320948312974
-0.225868813826913
-0.487546996257459
-0.00160541314445789
-0.329182369401006
-0.319675258946495
0.564950000186483
0.556695233726992
-0.154407497379694
-0.172860514253758
-1.43414174894707
0.151027615602021
-0.328070995491671
-0.268054148108412
1.11509082486577
0.195553596230054
0.402261429440568
-0.113914515421037
-0.681620569501823
-0.584949516607659
0.679710327116895
0.85046368032182
0.712124557603136
0.552335092276359
-0.22039856927424
-0.319074981897805
-0.170002609415249
-0.583470275241933
-0.119596937450509
1.47904954802288
0.604192149395814
0.083685526908299
-0.56370637928275
0.318578026936276
0.606004584228895
-0.191294527802187
-0.63438296033679
-0.381480412976297
-0.38983417282918
-0.148513873984264
0.125929544420995
0.0835866992929555
1.49999999999998
0.13003068735044
-0.558815853430715
1.49719116106067
-0.235923054204739
-0.676719051356512
0.14540103435131
0.00234703845559447
-0.0498734582475013
0.15640070232066
-0.280947713393482
-0.499282018092968
-0.0536759882328142
0.053351266313039
-0.466420366196982
-0.347331309401383
-0.404066878817052
-1.409876025438
-0.188991821735093
0.350140197003516
-0.0351987553513617
-0.392004264382123
0.331728798525182
-0.471537965724347
-0.434495896634901
0.868339066827882
0.021708904798042
1.02591846695804
0.728091438933473
-1.43693292538905
1.49999998709706
0.39669308099585
0.159477511482387
0.785088337009163
1.21282144841065
0.0129727039769089
-0.149428287557285
0.271583471150516
0.729274597562837
0.887525986436136
0.901975184116213
0.391341467303702
-1.03067593386335
-0.987823480398316
0.30328808733064
0.523887765012342
0.466398900135116
0.556738958437796
-0.475765951421904
0.27008444826142
0.500090697146314
0.39053925802452
-0.800261822970153
1.42225006632226
-1.1117371625591
0.661287973698915
0.307303096240261
-0.0939351274951509
0.543910906250632
-0.531342039340603
0.758155196105589
-0.0248729185873362
0.144549252362852
0.645558275077969
0.262493570723805
-0.645819651008832
0.277398858822246
0.174630448544641
-0.623157287151851
0.238119323255425
-0.309230253366285
-0.363635922970967
-1.02301205905221
-0.219530260084239
-0.139528107013703
0.424303850429572
0.714457895838753
0.0732111970009261
0.259786657581622
0.466905936988094
-0.20887280959322
-0.0440645931914123
0.181450295323029
0.58420318147522
-0.419140535720891
0.133929657710089
0.223455931818049
0.835893981502041
-1.20287630806729
0.0177940237537691
0.636125931460438
-0.0979776096091605
0.468368206670137
0.145371397192721
-0.464417661294802
-0.0601980891213746
0.407423306526985
0.471276501229044
0.467687917490025
0.450148583988579
-0.653509675812471
0.42709899277851
0.0761825566048082
0.814341221815653
-0.0133389708748465
0.0320807934759586
1.4999999982092
-0.279752543346749
-0.340825750984122
0.183281675444473
0.509024846646021
-0.441569400816275
0.1931770298119
1.03710468036917
0.741129906306308
1.31205751090691
0.611990545900991
1.026541817537
0.12286044262366
0.109210959753427
1.4999999155083
0.222319096109381
1.499999999991
-1.15927058552872
0.121255318719668
0.381412498142932
-0.381212203857822
-0.571943065051992
0.309037274603899
0.169697489171205
0.281376214379876
0.883962891810912
0.745388551081595
0.558499318707757
-0.154109401362137
1.49999998360763
0.121324808464481
0.107397259311971
1.49999999514912
0.878800727039636
1.00524757214312
0.146689765371508
0.210299499574058
1.26823822102424
1.28560535872718
-0.627717162180809
-0.34581880013438
1.41217685881378
0.955063581263031
-0.514144514809424
1.05629939268865
0.357287161159589
0.0150254847098708
0.0538202827812819
0.581401387229067
0.625596494977996
0.658906430144597
0.131411423679338
0.747255235696105
-0.791956981860404
1.49999999747631
1.070687463314
0.428815308693158
0.614913217168059
0.455892235208553
1.49999916150278
0.340013343718465
1.49999999829214
0.502131094806465
-0.255482949026537
-0.0918921440759931
1.31495561708592
-1.46070215673327
1.47867855884706
0.332931473664238
0.820955517454665
-0.127260723006325
0.443510934518948
1.49999722361937
1.13759214855949
-0.0676728032106429
0.812296798157754
-0.298160336942103
0.241939224964546
-0.517864707148202
0.0842717098233601
0.145725463910459
-0.0255264676717301
-0.132600001211836
0.789807972448675
-0.0935400528038988
0.828655177399924
0.233996597306511
-1.01226518391486
-0.6285246297022
0.781762503694153
0.753528775389915
0.615512735965887
0.836222454651138
-0.0515609279685885
0.0935570901009719
0.419168164660039
0.851004312393863
0.18330695003114
0.119718373009241
0.442451850687045
0.344084029933672
0.643350316040919
-0.539973616910419
-0.685820667767408
1.14662458559155
0.273097792532123
-0.0520060516358649
1.21560099974785
-0.71921611926353
1.49999999999998
0.863380158268561
1.03540104349019
-0.271900789768731
0.463685360275996
0.621654207185195
0.625093750442284
0.719988615745789
0.298995033588711
0.383158430268608
0.44736945971269
0.742468227676793
1.15186991829613
1.49999999544316
0.835865428528377
0.347860605547163
-0.129082264723439
-0.122384078879148
-0.64623445862358
-0.400129175315027
0.216964609208532
-0.450593487905983
0.731951952649485
-0.026643655528926
0.0708325356762021
-0.0514041008045773
0.629215025125742
0.467774467439832
0.166239917843726
0.264018108673655
0.769538585174795
0.14129482147982
0.897607131822441
0.109065096523533
0.64419898989146
0.426179011402207
-0.880406403954304
0.712342760218465
0.36545100900171
0.836488814214752
0.654476353520542
0.097188853884547
0.368591948420362
0.208027529096885
0.693937625830961
-0.412279901783539
-0.0925964297822851
0.584284681477525
-1.42314250380323
0.0435086583275725
0.516664145596799
0.747554475641042
0.576540982454923
0.187393248382731
0.212792650098399
0.12227038505237
0.479844597335846
1.49999965064837
-0.758706352408042
0.621627389565994
0.090331175903141
1.49999999999998
1.06949209353353
1.22633657067605
0.141421224762722
1.42386858562735
0.628654673011322
0.598544021225206
0.76717735131149
0.464057519320208
1.25081360979099
0.718090493185434
-1.49999998740069
1.34675395002206
0.274602301520059
1.3300844014451
0.779499788198687
-0.736666318188037
1.49999984073235
0.753656250362563
-0.663474576110748
-0.0821379686107695
-0.636845861838024
0.594768380705674
-0.291399021560933
-1.49999995464398
-0.477317488268737
0.41062974808281
0.0663472017359731
0.538716776876735
1.49999999996041
0.417764834693008
-0.152878927850698
-0.477054787194848
-0.101365009278679
-0.0288386541236781
0.431663920623615
-0.361927632140123
0.364591273053963
1.49999985589983
0.620105632228081
0.399102797741473
-0.662522803301486
0.444594247731376
0.730007730822237
0.719719292608902
-0.435452427180758
-0.398749531056949
-0.270123025059849
0.359738806589528
-0.607747100474675
-0.0403019923542731
-0.705226740255095
-0.390880845362775
-0.999989898801461
-0.55298747430095
1.40420155603868
-0.64616965027515
-0.387465914007256
-1.33964450000022
-0.309093253826035
-0.257017376728126
0.421910302565835
1.26865392172998
-0.51088442048462
-0.513502193840922
1.49997713883442
-0.447710484096939
-1.40712378511467
-1.09855509719892
1.46938194848562
1.10694668800197
-0.42856734651354
1.00327070344493
0.316501147875592
0.371325373187756
-0.0338661954703029
0.0106227723507897
-0.296910871638947
1.07098168651241
-0.734140147306582
0.491910860036571
1.20900033141696
-0.334159736891645
0.463647138175296
0.680948745691707
0.854765131682212
0.318293500746499
0.451347640610886
0.356387816568842
1.15797500073929
0.429223836178994
-0.318893211358144
-0.65688770241365
0.784854809590778
0.703114796030674
0.783268122038852
0.648982519241363
-0.126265966638843
-0.90577426264065
-0.0191410792213479
-0.903279415618036
-0.65560141291852
0.299150320897457
1.27150581228176
0.733452727499124
-0.206610066327451
1.49999999999997
1.35791797435565
0.0832250765897279
-0.374418570843375
-0.261684171965375
0.216488142589757
-0.979402342139511
0.584231202975144
0.5976958746972
0.0905762482660632
0.880772686563783
0.122052338447461
0.730716826006768
0.229587998703119
-1.49999994563229
1.4999999871623
-0.397060719847142
0.185094904750627
0.123950868594879
-0.723473072064751
0.638382958280381
1.17020008387941
-0.689525704999269
-1.49996124631962
-0.488828542964697
0.463556404493098
0.606202063468455
0.752476260245675
-0.55473283324325
0.435433154369608
0.606918399468031
-0.0183166631832795
0.915136638695336
0.741634444227418
1.49999995870884
0.237296919434938
-0.59286515336043
1.02550949148891
-0.234468981405553
-0.0183340687235083
-0.204185355988427
-0.296249678924577
0.389820591613415
0.836345951072727
0.493857872957942
1.00091528884
-0.26072671406971
0.599584273753437
-0.00251234031130204
0.282911585045757
-0.223864878740719
0.306455648012381
0.133042070608744
0.254702196357381
-1.49999999999988
1.43213921328259
-0.447326470673419
-1.12958991551972
-1.4111703417679
0.172309991824274
0.467473979198787
0.578179844283993
-0.85871033609177
0.453288819529981
0.627550612846078
-0.660883890555164
-0.31014133263426
0.522827036498159
0.178626275311278
-0.552881828609983
0.626875929884379
-1.49999993555278
1.15253552630045
0.38005620049043
0.127392537578118
0.347714480129432
0.114954582607813
0.445411708596259
1.49999998896761
0.275695498452316
-0.301211140622348
-0.327108690675607
1.49999999999997
0.333469364042618
-0.0886776518735419
-0.355388393815973
0.677705440214715
0.117877143473223
0.443474795073439
0.161902158094128
0.0503908681576812
0.84089756066181
0.381367965420406
1.4999997689641
0.958752904989151
1.49999999999998
-0.117388349892786
-0.584474453769972
0.104987098196823
0.437224892808415
0.397601586549246
0.564742537243598
0.344669932516908
0.199545932815213
-1.32320882285814
0.378561350244195
0.422339989259468
0.558383663431858
-0.141221260988654
-0.23269702211083
-0.246798640191423
0.432804194713388
0.372857715185805
-0.179725043119956
-0.879510546965063
0.926882494405202
0.311678854780491
-0.211507311551641
-0.000883867805462754
-0.180424620522467
0.0399507960971987
-0.682435447310009
-0.474063232174728
