# Supplementary material for: Diversity of spatiotemporal coding reveals specialized visual processing streams in the mouse cortex
Source: Nat Commun. 2022 Jun 6;13:3249. doi: 10.1038/s41467-022-29656-z (PMC9170684; doi:10.1038/s41467-022-29656-z)
Supplement: Supplementary file 7 — Source Data [file 41467_2022_29656_MOESM7_ESM.zip › source data/Figure7C_C5.txt]

speedIdx
-0.150462686436789
0.722359963916894
0.380057371825588
1.02052083299875
0.863747488400074
1.14318909719302
0.405359030251993
-0.244996937075014
0.0550643009211133
0.586861024153087
0.551702364754106
0.546088851077043
1.06537943716103
0.0655186949036852
0.943039995387247
0.934464499591409
0.0088889355093079
0.392126317745663
0.490874121027285
1.10532501546221
0.427942085613082
1.1642931017678
0.794950719696989
1.0022218943645
0.155118220692971
-0.190331311565691
-0.332556518497056
0.593013362491294
0.588068623468888
0.438222124669242
-1.49999998249928
0.116727664474013
1.06341757580193
1.32090780131217
0.0225693484105559
0.907815512809184
1.05236546402642
1.42854154593362
1.17634123696457
-0.658445317579172
-0.332616770980792
0.473771165033097
0.00453736453495613
0.855915250086154
0.623649702340402
0.67597474994844
-1.44167243875894
-0.482028002730408
0.344619052705333
0.0708687674487535
-0.351537939403186
-0.549867907376129
0.702040403296858
0.422390903787863
-0.118424372316214
0.327895892913958
0.013040415333264
0.774959378075183
0.28478386288316
0.720706041774987
0.0336280503358041
0.471263697432738
-0.337646802289987
-0.253471519888458
0.453577100542034
0.785205741578469
0.573804960907977
0.848757373808052
0.709180494978639
1.46609417766355
0.487220232471187
0.82974191603171
0.562200028775012
-0.132987063084917
0.339897203057696
0.0742673277457592
-1.49999999999998
0.341363788660446
0.14388953784873
-0.175397023753773
1.10387639681742
1.49999970381217
1.33939899919388
0.753559518702742
-0.192756361871876
0.256153696887639
0.62925291009009
0.175392124603843
0.189143309866804
-0.0625897996483086
0.70628181314957
0.294344521570206
-0.0302334814357764
0.544957868845124
0.0905931505158464
-1.24708351224091
-0.587316804911658
0.46941848410237
0.435405581657699
0.339952803146789
0.705118465218845
-0.00242445744358412
0.445336117754602
0.382496112181826
-0.157904652418947
0.605082070897471
1.49999999998654
-0.206760892458724
-0.174704894634618
1.05932511536452
-0.808454435056093
1.49999992779673
1.25300791994905
1.32070857602936
0.124112131303926
-0.0523046544441946
1.46324004693266
1.43929974073247
1.31801811982877
1.49999999999868
-0.171719091286898
-0.604671470522657
-0.467912794031248
1.49999999989653
-0.517819813995739
-0.480652036555227
0.943967433647684
0.689943520608111
-0.279860820367076
1.49999999997985
1.17830849746808
-0.56054150391255
0.747022720118357
1.12117815067979
-0.626498315122792
-0.235577235442439
0.401150059802892
0.133156007471544
0.774244538098113
0.42581622840388
0.224310504876301
0.528278285940895
0.768415901675791
0.812886109090331
0.631054821812256
-0.250682172733706
0.431496580665886
0.737947715270769
0.665028460079407
0.538977327277466
0.620290932343577
0.252963692192668
0.874053785231142
1.05859966673377
0.317318862436081
0.817824406459442
1.13352541079725
-0.597826142528544
1.49999999999998
1.1748720896596
0.823534088732622
0.226828141022575
1.49999999999998
0.748948874519295
0.339198248336258
0.201114862614059
-0.476243389862525
0.516302763486147
0.944810825951073
0.467330073243812
-0.814102479804654
-0.210378543935868
-0.0615830853881051
-0.0718114175038786
-0.601380228051613
-0.676613234299253
1.33393362064713
-0.444323204954406
0.157963818125904
1.4386953562092
0.38787273529747
0.96611238292543
0.489572975451639
0.480431888350202
-1.49999999139317
0.767744836283687
-0.980135392834962
0.473764491236442
-0.917311420030932
-0.509846772650924
1.01816447245312
0.846207148188046
-0.325335869281614
0.552173576368726
-0.493707388765117
-0.545846801691974
0.880495070383591
1.03696495072171
1.14784605701369
1.16662002959248
0.881981962650456
1.02235103704617
0.297709101707006
0.888850832259297
0.636569898442256
-0.295696542318893
-0.190682578945048
0.44521274518098
1.28785221195278
-0.4359287820077
0.996211584480659
0.596873789602248
0.485333832861209
0.417786598604645
-0.0956944455924944
1.12288824044041
0.242995819425743
1.31404979634194
-0.4044497762713
0.437878317512287
1.20100926780015
0.223750807610097
-0.804906125907039
-0.804595449410798
0.42274022030681
0.873705617690421
0.240103501499844
0.275791918011894
0.081412393193521
1.47387857829599
1.03754592732876
0.318481722342856
0.883391310434106
0.59090107218973
1.16865491050915
-0.969885379208663
1.13200309349779
0.57976772440946
0.618068235648845
0.877557134836648
0.816211723471006
0.41808489992908
0.587180713428381
1.49999999980415
0.351894073692157
1.28095223694998
0.87833253045786
1.24927417456347
-1.49999999995336
0.61967637491782
-0.322499688921916
0.180104619637751
-0.196073192905806
0.167017230986022
-0.424038587339031
1.09161477125504
-0.14345889931369
0.0481663994002262
0.557907493135146
0.670687838638516
1.0764412904718
-0.464557305572001
1.49999999999998
-0.633294735234367
1.49999994436885
1.45214149313468
0.708765024349979
0.886306203352156
0.748169452765394
-0.149835937870995
0.27116927160024
0.299385317933315
0.773563501809611
0.318002274053072
0.467791796478299
0.11971243108293
0.247779353412011
0.260735222712844
-0.482137042185332
0.373694329667207
-1.10926402291279
0.623607205819187
-0.823619704253683
-1.10133119419851
0.832874898063458
0.392732299956985
-0.188069393430998
0.599772548872222
1.49999999991381
-0.162439842757902
0.812110762455194
-0.0507724946359418
0.536837839417768
0.145723337817919
0.0822291318061365
0.327269409438997
-0.165952514227254
0.41671440156674
0.0530229127775862
0.316648681629672
0.481083418876022
0.684963676049357
0.758503082031175
0.503339477852044
0.313605124919154
0.493756037056429
-0.0583467585591467
-0.458500125224319
-0.13982368744683
1.32976476588308
1.18222089176265
0.391463616816366
1.17514854157099
0.350607265883353
0.351326564472615
0.788544563003928
0.34568334760107
0.778607776465558
0.645933609950124
-0.111259707914045
0.261845441658991
0.0227766217733235
0.779156307034847
0.448486969965964
0.0308277686068763
0.282889505354782
0.394923458044746
1.4999998846738
-0.16376637389946
0.0738295606693869
-0.312707636585957
1.49999668446367
0.137491069300584
-0.797761889289979
0.640377591557132
1.06000278240612
0.33577718775116
0.924301307792869
0.680297542232148
1.49999999999998
0.557692092602473
0.984488976505452
0.698203374493973
1.12282273513518
-0.211668969168016
0.81295357302667
0.753260913443833
0.2842603943243
1.31763370599682
0.628743743137425
1.40742373730856
1.06100372069588
1.39252948629159
1.18393605052159
-0.586303314406985
0.306475689521669
1.48143354491146
-0.58679659126195
0.12234474344938
1.35481377494958
0.74539096848977
1.49999999999998
-1.28997934852088
-0.369838083702561
0.0948596465636411
1.49999999999316
1.49999999999973
1.49999995992299
-0.214484082733347
-0.139289702176805
0.965342896636554
-0.480218347129331
0.690262838293448
0.913197577918051
0.591690328433023
1.24428011463194
0.386245935509991
0.997191240256278
0.578900210748116
0.943863188134656
-0.712875371239367
0.483870366498179
-0.51692960614583
1.46598517452835
0.488058488464589
0.593374131182385
-0.181524712319985
0.408766444206891
0.0283029376461802
-0.502121890298827
0.880145308919456
0.600412651562881
0.346075061160382
1.28785881026687
0.180213457939096
-0.127155133829842
0.885372940642886
0.296705752800149
1.05799732476324
0.303782354841109
0.960667498695641
-0.336126107917732
-0.153944896465586
0.647863337892322
0.493659826932855
0.0773764054368759
0.928762669098264
-0.598852081986547
-1.47169554448115
-0.215383977749974
-0.0380078918818143
-0.331367876383091
-0.299642544623112
0.351334620017541
0.82913637756418
-0.305908479273491
0.054989406735899
-0.130882605871359
0.482174901209376
0.0151977113396294
0.866697376717619
-1.49999968618215
0.101705018971281
0.904001693347817
0.228943999106469
1.49999997481
0.690493017987475
0.563169421433836
0.304576342016109
-1.41767667992216
-0.020491748361274
0.2746038169164
0.597119935247705
-0.0220521888158895
0.579176907916909
0.42523427113639
0.192036078043599
-0.21740915635008
0.757852091137482
0.404503378977701
0.291559381348968
0.619041102001368
-0.547338705054464
1.43913365488403
0.747587583780286
0.862584677893033
0.258578348488855
0.570458430510588
0.517576535070207
0.787307705961026
0.0519031354207816
-0.305089289847864
-0.0978719756143205
0.414690664822046
1.22718947552721
-0.00213121997055049
1.49999999999962
0.894907550028863
1.49999999999921
-1.06488821990211
1.15611926904131
0.668264139793397
0.797508011546045
0.0659584153215592
0.100701050137164
0.714044037454656
-0.817858510580125
1.00806294039198
0.479493252784766
0.488445258141925
0.0425509382218142
0.358800663743265
0.318308976237912
1.17519548779016
-0.578027482873425
1.0161225441575
0.969614384578079
1.23413657858888
1.03902298354908
0.184063077773213
-0.170684509664098
0.0748832681526796
0.2162694348217
0.638104205335222
-0.207557253712242
0.141777548287985
1.07138103217657
0.441997298270669
0.274234965310769
-0.928942330897489
0.425580714651494
-0.615753837831742
0.232562415268122
-0.182410027483751
0.0851962634947875
0.813939320930419
-0.939405909640557
1.33868555113046
0.196733066222808
0.981537392995159
-0.674562837662725
-1.05452803956381
0.325082837264271
-0.2756164596861
-0.41684672401893
1.49999999983124
-0.72969566079125
-0.2332481022253
0.012854843569261
0.797735210560408
-0.727921414596527
1.23783561594308
1.49999999995807
1.49999999981811
-0.225868813826913
-0.0921127611686253
0.55865297123479
0.534881379294351
1.49999999999998
0.24967120341867
1.49999999983494
0.506362440320881
-0.609338860531058
0.547707009764344
1.09635347599166
-0.50976516208595
1.49999999999712
0.568607379867199
-0.321417847460111
0.550477357412751
0.156225191825909
1.49999999994377
0.0045897221978236
1.08118007469964
1.49999999999997
0.746460163433155
0.15640070232066
-0.420496779619718
-0.251583687309164
0.605452429573092
-0.876082508733024
-0.019459673401646
0.183084891759233
0.528771910983036
-0.382427240522963
-0.0702042762776193
-0.347331309401383
0.348409098994909
0.413192754775785
1.22040039581822
-0.0629988393991456
0.901975184116213
0.428815308693158
0.789807972448675
-0.400129175315027
0.598544021225206
0.753656250362563
0.431663920623615
0.399102797741473
1.20900033141696
0.390305033628991
0.767764162930637
0.493652664794831
-0.0298466558929214
-0.308304079857438
0.964734536121174
-0.36973372833269
-0.640323387152269
0.427953642122534
0.6341125036369
0.292201768525808
0.313493202021364
-0.236444026706636
0.656083365369956
0.211953778426879
0.285846450318824
-0.5180771170748
0.615526032237684
0.691225359022942
1.27343900455998
0.513497142259712
-0.134454164992193
-0.22213199978816
0.409791235363712
0.48582563199586
1.03186352017632
0.0335190719401871
1.49999999999995
0.395086542146447
0.671418170243671
-0.0641018589925861
0.492280801379993
0.576470562809917
0.591440704642399
-0.27228615328992
-0.184179468114999
1.00264242603485
-0.248794344556752
0.0124172323804452
-0.079560594122204
0.156245783954254
0.764134018744263
0.710519178302207
-0.479947568583126
0.189711400244538
0.742206272872133
0.530972463855136
0.78895337564493
-0.69558366626488
1.10312029038327
-0.0371391682665713
0.539030190928728
0.422505976794562
1.03236746835757
0.231643156184025
1.10917039887244
0.784854809590778
0.710964421924977
0.406717219049649
1.17444842501799
0.772546741270327
0.427534578019421
0.237689684504772
1.49999991016991
0.145085340832944
0.703114796030674
-0.438796761973746
-0.368907364109309
0.845533704365767
0.460849092357009
-0.130347461315955
0.295186187389164
0.20187510171453
0.184260824891798
-0.170248891779947
-0.374418570843375
-0.0309927357570879
0.0562009749819984
-0.125319165830869
0.709326543525046
-0.887313189001733
0.361279762016107
0.915136638695336
-0.732770763379294
-0.586861296687512
-0.103961818358388
0.26586217890274
1.49999999999998
0.435699265963404
1.49999953854626
0.0953585647532618
-0.117740011333271
-0.611125487962091
0.100564154368922
0.267967561926092
0.973325626569977
0.530767708137687
0.82816204456572
0.811849439380226
