# Supplementary material for: Diversity of spatiotemporal coding reveals specialized visual processing streams in the mouse cortex
Source: Nat Commun. 2022 Jun 6;13:3249. doi: 10.1038/s41467-022-29656-z (PMC9170684; doi:10.1038/s41467-022-29656-z)
Supplement: Supplementary file 7 — Source Data [file 41467_2022_29656_MOESM7_ESM.zip › source data/FigureS6A_bottom_V1.txt]

Han 2022	Marshel 2011	Andermann 2011
0.500000000000022	0.5	0.5
0.500000000000022	0.5	0.501627141635702
0.500000000000022	0.5	0.501636959721893
0.500000000000022	0.5	0.502206737636347
0.500000000000022	0.5	0.502295209435458
0.500000000000022	0.5	0.503555163440759
0.500000000000022	0.5	0.503604444481602
0.500000000000022	0.5	0.504107386667755
0.500000000000022	0.5	0.504383725337889
0.500000000000022	0.5	0.504403469609839
0.500000000000022	0.5	0.504460238697074
0.500000000000022	0.5	0.504524420141497
0.500000000000022	0.5	0.505181514987529
0.500000000000022	0.5	0.506205914399351
0.500000000000022	0.5	0.506736248995343
0.500000000000022	0.5	0.512797388676045
0.500000000000022	0.5	0.547828206194976
0.500000000000022	0.5	0.572478353722171
0.500000000000022	0.5	0.592458157170652
0.500000000000022	0.5	0.619759041685816
0.500000000000022	0.5	0.75872151976044
0.500000000000022	0.5	0.85055826920166
0.500000000000022	0.5	0.878655328333265
0.500000000000022	0.5	0.982852169761239
0.500000000000022	0.5	1.09755102016441
0.500000000000022	0.5	1.15601329383953
0.500000000000022	0.5	1.22818064547186
0.500000000000022	0.5	1.32296358656214
0.500000000000022	0.5	1.39715357039828
0.500000000000022	0.5	1.40095291363954
0.500000000000022	0.5	1.42244880447221
0.500000000000022	0.5	2.06819326984531
0.500000000000022	0.5	2.08574424652604
0.500000000000022	0.5	2.1179546698718
0.500000000000022	0.5	2.18024531625957
0.500000000000022	0.5	2.27764568806215
0.500000000000022	0.5	2.46941369656961
0.500000000000022	0.5	2.71658635844284
0.500000000000022	0.5	2.75643411744311
0.500000000000022	0.5	2.80738269775002
0.500000000000022	0.5	3.0404626529808
0.500000000000022	0.5	3.15416060607672
0.500000000000022	0.5	3.21408001272317
0.500000000000022	0.5	3.42790286208562
0.500000000000022	0.5	3.9021472798616
0.500000000000022	0.5	4.19946573778821
0.500000000000022	0.5	4.23017386708244
0.500000000000022	0.5	4.40066052433742
0.500000000000022	0.5	4.50072418078097
0.500000000000022	0.5	4.721085393858
0.500000000000022	0.5	4.76305989137815
0.500000000000022	0.5	5.00833235763938
0.500000000000022	0.5	5.01676956481
0.500000000000022	0.5	5.03070727309091
0.500000000000022	0.5	5.29160019346023
0.500000000000022	0.5	5.31916925571837
0.500000000000022	0.5	6.43817291231371
0.500000000000022	0.5	6.43990577973872
0.500000000000022	0.5	6.4827449338326
0.500000000000022	0.5	7.2024299154618
0.500000000000022	0.5	7.41215496436605
0.500000000000022	0.5	7.42983864130527
0.500000000000022	0.5	7.45766563749145
0.500000000000022	0.5	7.5197013137964
0.500000000000022	0.5	7.74646917401411
0.500000000000022	0.5	7.99610093147339
0.500000000000022	0.5	8.3927319717389
0.500000000000022	0.5	9.04259587404331
0.500000000000022	0.5	9.05871579438447
0.500000000000022	0.5	9.7669796433842
0.500000000000022	0.5	10.3957174253553
0.500000000000022	0.5	10.783884327966
0.500000000000022	0.5	11.6723491770817
0.500000000000022	0.5	13.3823295638258
0.500000000000022	0.5	13.5156532067591
0.500000000000022	0.5	14.1325847986319
0.500000000000022	0.5	15.7753721812878
0.500000000000022	0.5	19.1114525814745
0.500000000000022	0.5	20.2480858568781
0.500000000000022	0.5	20.4928828411249
0.500000000000022	0.5	23.6272905083916
0.500000000000022	0.5	23.6481094796405
0.500000000000022	0.5	23.7127649413918
0.500000000000022	0.5	23.8777482751803
0.500000000000022	0.5	23.8924740912141
0.500000000000022	0.5	23.9791425184113
0.500000000000022	0.5	24.0006238285731
0.500000000000022	0.5	NaN
0.500000000000022	0.5	NaN
0.500000000000022	0.5	NaN
0.500000000000022	0.5	NaN
0.500000000000022	0.5	NaN
0.500000000000022	0.5	NaN
0.500000000000022	0.5	NaN
0.500000000000022	0.5	NaN
0.500000000000022	0.5	NaN
0.500000000000022	0.5	NaN
0.500000000000022	0.5	NaN
0.500000000000022	0.5	NaN
0.500000000000022	0.5	NaN
0.500000000000022	0.5	NaN
0.500000000000022	0.5	NaN
0.500000000000022	0.5	NaN
0.500000000000022	0.5	NaN
0.500000000000022	0.5	NaN
0.500000000000022	0.5	NaN
0.500000000000022	0.5	NaN
0.500000000000022	0.5	NaN
0.500000000000022	0.5	NaN
0.500000000000022	0.5	NaN
0.500000000000022	0.5	NaN
0.500000000000022	0.5	NaN
0.500000000000022	0.5	NaN
0.500000000000022	0.5	NaN
0.500000000000022	0.5	NaN
0.500000000000022	0.5	NaN
0.500000000000022	0.5	NaN
0.500000000000022	0.5	NaN
0.500000000000022	0.5	NaN
0.500000000000022	0.5	NaN
0.500000000000022	0.5	NaN
0.500000000000022	0.5	NaN
0.500000000000022	0.5	NaN
0.500000000000022	0.5	NaN
0.500000000000022	0.5	NaN
0.500000000000022	0.5	NaN
0.500000000000022	0.5	NaN
0.500000000000022	0.5	NaN
0.500000000000022	0.5	NaN
0.500000000000022	0.5	NaN
0.500000000000022	0.5	NaN
0.500000000000022	0.5	NaN
0.500000000000022	0.5	NaN
0.500000000000022	0.5	NaN
0.500000000000022	0.5	NaN
0.500000000000022	0.5	NaN
0.500000000000022	0.5	NaN
0.500000000000022	0.5	NaN
0.500000000000022	0.5	NaN
0.500000000000022	0.5	NaN
0.500000000000022	0.5	NaN
0.500000000000022	0.5	NaN
0.500000000000022	0.5	NaN
0.500000000000022	0.5	NaN
0.500000000000022	0.5	NaN
0.500000000000022	0.5	NaN
0.500000000000022	0.5	NaN
0.500000000000022	0.5	NaN
0.500000000000022	0.5	NaN
0.500000000000022	0.5	NaN
0.500000000000022	0.5	NaN
0.500000000000022	0.5	NaN
0.500000000000022	0.5	NaN
0.500000000000022	0.5	NaN
0.500000000000022	0.5	NaN
0.500000000000022	0.5	NaN
0.500000000000022	0.5	NaN
0.500000000000022	0.5	NaN
0.500000000000022	0.5	NaN
0.500000000000022	0.5	NaN
0.500000000000022	0.5	NaN
0.500000000000022	0.5	NaN
0.500000000000022	0.5	NaN
0.500000000000022	0.5	NaN
0.500000000000022	0.5	NaN
0.500000000000022	0.5	NaN
0.500000000000022	0.5	NaN
0.500000000000022	0.5	NaN
0.500000000000022	0.5	NaN
0.500000000000022	0.5	NaN
0.500000000000022	0.5	NaN
0.500000000000022	0.5	NaN
0.500000000000022	0.5	NaN
0.500000000000022	0.5	NaN
0.500000000000022	0.5	NaN
0.500000000000022	0.5	NaN
0.500000000000022	0.5	NaN
0.500000000000022	0.5	NaN
0.500000000000022	0.5	NaN
0.500000000000022	0.5	NaN
0.500000000000022	0.5	NaN
0.500000000000022	0.5	NaN
0.500000000000022	0.5	NaN
0.500000000000022	0.5	NaN
0.500000000000022	0.5	NaN
0.500000000000022	0.5	NaN
0.500000000000022	0.5	NaN
0.500000000000022	0.5	NaN
0.500000000000022	0.5	NaN
0.500000000000022	0.5	NaN
0.500000000000022	0.5	NaN
0.500000000000022	0.5	NaN
0.500000000000022	0.5	NaN
0.500000000000022	0.5	NaN
0.500000000000022	0.5	NaN
0.500000000000022	0.5	NaN
0.500000000000022	0.5	NaN
0.500000000000022	0.5	NaN
0.500000000000022	0.5	NaN
0.500000000000022	0.5	NaN
0.500000000000022	0.5	NaN
0.500000000000022	0.5	NaN
0.500000000000022	0.5	NaN
0.500000000000022	0.5	NaN
0.500000000000022	0.5	NaN
0.500000000000022	0.5	NaN
0.500000000000022	0.5	NaN
0.500000000000022	0.5	NaN
0.500000000000022	0.5	NaN
0.500000000000022	0.5	NaN
0.500000000000022	0.5	NaN
0.500000000000022	0.5	NaN
0.500000000000022	0.5	NaN
0.500000000000022	0.5	NaN
0.500000000000022	0.5	NaN
0.500000000000022	0.5	NaN
0.500000000000022	0.5	NaN
0.500000000000022	0.5	NaN
0.500000000000022	0.5	NaN
0.500000000000022	0.5	NaN
0.500000000000022	0.5	NaN
0.500000000000022	0.5	NaN
0.500000000000022	0.5	NaN
0.500000000000022	0.5	NaN
0.500000000000022	0.5	NaN
0.500000000000022	0.5	NaN
0.500000000000022	0.5	NaN
0.500000000000022	0.5	NaN
0.500000000000022	0.5	NaN
0.500000000000022	0.5	NaN
0.500000000000022	0.5	NaN
0.500000000000022	0.5	NaN
0.500000000000022	0.5	NaN
0.500000000000022	0.5	NaN
0.500000000000022	0.5	NaN
0.500000000000022	0.5	NaN
0.500000000000022	0.5	NaN
0.500000000000022	0.5	NaN
0.500000000000022	0.5	NaN
0.500000000000022	0.5	NaN
0.500000000000022	0.5	NaN
0.500000000000022	0.5	NaN
0.500000000000022	0.5	NaN
0.500000000000022	0.5	NaN
0.500000000000022	0.5	NaN
0.500000000000022	0.5	NaN
0.500000000000022	0.5	NaN
0.500000000000022	0.5	NaN
0.500000000000022	0.5	NaN
0.500000000000022	0.5	NaN
0.500000000000022	0.5	NaN
0.500000000000022	0.5	NaN
0.500000000000022	0.5	NaN
0.500000000000022	0.5	NaN
0.500000000000022	0.5	NaN
0.500000000000022	0.5	NaN
0.500000000000022	0.5	NaN
0.500000000000022	0.5	NaN
0.500000000000022	0.5	NaN
0.500000000000022	0.5	NaN
0.500000000000022	0.5	NaN
0.500000000000022	0.5	NaN
0.500000000000022	0.5	NaN
0.500000000000022	0.5	NaN
0.500000000000022	0.5	NaN
0.500000000000022	0.5	NaN
0.500000000000022	0.5	NaN
0.500000000000022	0.5	NaN
0.500000000000022	0.5	NaN
0.500000000000022	0.5	NaN
0.500000000000022	0.5	NaN
0.500000000000022	0.5	NaN
0.500000000000022	0.5	NaN
0.500000000000022	0.5	NaN
0.500000000000022	0.5	NaN
0.500000000000022	0.5	NaN
0.500000000000022	0.5	NaN
0.500000000000022	0.5	NaN
0.500000000000022	0.5	NaN
0.500000000000022	0.5	NaN
0.500000000000022	0.5	NaN
0.500000000000022	0.5	NaN
0.500000000000022	0.5	NaN
0.500000000000022	0.5	NaN
0.500000000000022	0.5	NaN
0.500000000000022	0.5	NaN
0.500000000000022	0.5	NaN
0.500000000000022	0.5	NaN
0.500000000000022	0.5	NaN
0.500000000000022	0.5	NaN
0.500000000000022	0.5	NaN
0.500000000000022	0.5	NaN
0.500000000000022	0.5	NaN
0.500000000000022	0.5	NaN
0.500000000000022	0.5	NaN
0.500000000000022	0.5	NaN
0.500000000000022	0.5	NaN
0.500000000000022	0.5	NaN
0.500000000000022	0.5	NaN
0.500000000000022	0.5	NaN
0.500000000000022	0.5	NaN
0.500000000000022	0.5	NaN
0.500000000000022	0.5	NaN
0.500000000000022	0.5	NaN
0.500000000000022	0.5	NaN
0.500000000000022	0.5	NaN
0.500000000000022	0.5	NaN
0.500000000000022	0.5	NaN
0.500000000000022	0.5	NaN
0.500000000000022	0.5	NaN
0.500000000000022	0.5	NaN
0.500000000000022	0.5	NaN
0.500000000000022	0.5	NaN
0.500000000000022	0.5	NaN
0.500000000000022	0.5	NaN
0.500000000000022	0.5	NaN
0.500000000000022	0.5	NaN
0.500000000000022	0.5	NaN
0.500000000000022	0.5	NaN
0.500000000000022	0.5	NaN
0.500000000000022	0.5	NaN
0.500000000000022	0.5	NaN
0.500000000000022	0.5	NaN
0.500000000000022	0.5	NaN
0.500000000000022	0.5	NaN
0.500000000000022	0.5	NaN
0.500000000000022	0.5	NaN
0.500000000000022	0.5	NaN
0.500000000000022	0.5	NaN
0.500000000000022	0.5	NaN
0.500000000000022	0.5	NaN
0.500000000000022	0.5	NaN
0.500000000000022	0.5	NaN
0.500000000000022	0.5	NaN
0.500000000000022	0.5	NaN
0.500000000000022	0.5	NaN
0.500000000000022	0.5	NaN
0.500000000000022	0.5	NaN
0.500000000000022	0.5	NaN
0.500000000000022	0.5	NaN
0.500000000000022	0.5	NaN
0.500000000000022	0.5	NaN
0.500000000000022	0.5	NaN
0.500000000000022	0.5	NaN
0.500000000000022	0.5	NaN
0.500000000000022	0.5	NaN
0.500000000000022	0.5	NaN
0.500000000000022	0.5	NaN
0.500000000000022	0.5	NaN
0.500000000000022	0.504630172757497	NaN
0.500000000000022	0.51275067366061	NaN
0.500000000000022	0.521001849538144	NaN
0.500000000000022	0.52938580320976	NaN
0.500000000000022	0.537791828081701	NaN
0.500000000000022	0.546253400709579	NaN
0.500000000000022	0.554848107028968	NaN
0.500000000000022	0.560326895704189	NaN
0.500000000000022	0.56376206831976	NaN
0.500000000000022	0.567218300804114	NaN
0.500000000000022	0.570695722268105	NaN
0.500000000000022	0.574194462614123	NaN
0.500000000000022	0.577714652540944	NaN
0.500000000000022	0.581256423548615	NaN
0.500000000000022	0.584524208390349	NaN
0.500000000000022	0.587660506294771	NaN
0.500000000000022	0.59081363218408	NaN
0.500000000000022	0.593983676349788	NaN
0.500000000000022	0.59717072956787	NaN
0.500000000000022	0.600374883101362	NaN
0.500000000000022	0.603596228702982	NaN
0.500000000000022	0.606834858617748	NaN
0.500000000000022	0.609853394776324	NaN
0.500000000000022	0.612799038339183	NaN
0.500000000000022	0.615758909610002	NaN
0.500000000000022	0.618733077309816	NaN
0.500000000000022	0.621721610491588	NaN
0.500000000000022	0.624724578541813	NaN
0.500000000000022	0.627742051182129	NaN
0.500000000000022	0.630774098470935	NaN
0.500000000000022	0.632688664472848	NaN
0.500000000000022	0.634322260243735	NaN
0.500000000000022	0.635960073942478	NaN
0.500000000000022	0.637602116459725	NaN
0.500000000000022	0.639248398714244	NaN
0.500000000000022	0.640898931652993	NaN
0.500000000000022	0.642553726251196	NaN
0.500000000000022	0.644212793512414	NaN
0.500000000000022	0.645876144468622	NaN
0.500000000000022	0.647543790180276	NaN
0.500000000000022	0.649051197913911	NaN
0.500000000000022	0.650541822151479	NaN
0.500000000000022	0.652035869787117	NaN
0.500000000000022	0.65353334868307	NaN
0.500000000000022	0.65503426671964	NaN
0.500000000000022	0.656538631795229	NaN
0.500000000000022	0.658046451826375	NaN
0.500000000000022	0.659557734747802	NaN
0.500000000000022	0.661072488512452	NaN
0.500000000000022	0.662590721091537	NaN
0.500000000000022	0.664112440474571	NaN
0.500000000000022	0.66563765466942	NaN
0.500000000000022	0.667166371702341	NaN
0.500000000000022	0.668698599618023	NaN
0.500000000000022	0.670226037565312	NaN
0.500000000000022	0.671490380371342	NaN
0.500000000000022	0.672757108287233	NaN
0.500000000000022	0.674026225812357	NaN
0.500000000000022	0.675297737454574	NaN
0.500000000000022	0.676571647730249	NaN
0.500000000000022	0.677847961164264	NaN
0.500000000000022	0.67912668229004	NaN
0.500000000000022	0.680407815649549	NaN
0.500000000000022	0.681691365793331	NaN
0.500000000000022	0.682977337280509	NaN
0.500000000000022	0.684265734678809	NaN
0.500000000000022	0.685556562564572	NaN
0.500000000000022	0.686849825522774	NaN
0.500000000000022	0.688145528147036	NaN
0.500000000000022	0.68944367503965	NaN
0.500000000000022	0.690688388266386	NaN
0.500000000000022	0.691683429254893	NaN
0.500000000000022	0.692679903750298	NaN
0.500000000000022	0.693677813817784	NaN
0.500000000000022	0.694677161525509	NaN
0.500000000000022	0.695677948944612	NaN
0.500000000000022	0.696680178149214	NaN
0.500000000000022	0.697683851216426	NaN
0.500000000000022	0.698688970226349	NaN
0.500000000000022	0.699695537262083	NaN
0.500000000000022	0.700703554409727	NaN
0.500000000000022	0.701713023758387	NaN
0.500000000000022	0.702723947400177	NaN
0.500000000000022	0.703736327430228	NaN
0.500000000000022	0.704750165946685	NaN
0.500000000000022	0.706027732378478	NaN
0.500000000000022	0.707850688885377	NaN
0.500000000000022	0.70967835224765	NaN
0.500000000000022	0.711510734618349	NaN
0.500000000000022	0.713347848181907	NaN
0.500000000000022	0.715189705154217	NaN
0.500000000000022	0.717036317782713	NaN
0.500000000000022	0.718887698346449	NaN
0.500000000000022	0.720743859156189	NaN
0.500000000000022	0.722604812554478	NaN
0.500000000000022	0.724470570915733	NaN
0.500000000000022	0.726341146646318	NaN
0.500000000000022	0.728216552184634	NaN
0.500000000000022	0.730096800001196	NaN
0.500000000000022	0.731981902598716	NaN
0.500000000000022	0.733968906922274	NaN
0.500000000000022	0.736073476640044	NaN
0.500000000000022	0.738184080964532	NaN
0.500000000000022	0.740300737199266	NaN
0.500000000000022	0.742423462697388	NaN
0.500000000000022	0.744552274861798	NaN
0.500000000000022	0.746687191145298	NaN
0.500000000000022	0.748828229050733	NaN
0.500000000000022	0.750975406131135	NaN
0.500000000000022	0.753128739989869	NaN
0.500000000000022	0.755288248280774	NaN
0.500000000000022	0.757453948708309	NaN
0.500000000000022	0.759625859027701	NaN
0.500000000000022	0.761803997045084	NaN
0.500000000000022	0.763988380617653	NaN
0.500000000000022	0.767162354124322	NaN
0.500000000000022	0.771004737728828	NaN
0.500000000000022	0.774866366166823	NaN
0.500000000000022	0.778747335827334	NaN
0.500000000000022	0.782647743582158	NaN
0.500000000000022	0.786567686788282	NaN
0.500000000000022	0.790507263290311	NaN
0.500000000000022	0.794466571422912	NaN
0.500000000000022	0.798445710013266	NaN
0.500000000000022	0.80244477838354	NaN
0.500000000000022	0.806463876353359	NaN
0.500000000000022	0.810503104242302	NaN
0.500000000000022	0.815862011647241	NaN
0.500000000000022	0.821812851261516	NaN
0.500000000000022	0.827807095877628	NaN
0.500000000000022	0.833845062088582	NaN
0.500000000000022	0.839927068796586	NaN
0.500000000000022	0.846053437229901	NaN
0.500000000000022	0.852224490959802	NaN
0.500000000000022	0.858440555917673	NaN
0.500000000000022	0.864701960412217	NaN
0.500000000000022	0.871009035146794	NaN
0.500000000000022	0.877587855900865	NaN
0.500000000000022	0.884281511975006	NaN
0.500000000000022	0.891026222802624	NaN
0.500000000000022	0.8978223777954	NaN
0.500000000000022	0.904670369335187	NaN
0.500000000000022	0.911570592796665	NaN
0.500000000000022	0.918523446570168	NaN
0.500000000000022	0.925529332084688	NaN
0.500000000000022	0.932588653831049	NaN
0.500000000000022	0.941718180130234	NaN
0.500000000000022	0.951312833862264	NaN
0.500000000000022	0.961005242296474	NaN
0.500000000000022	0.970796401402296	NaN
0.500000000000022	0.980687317296546	NaN
0.500000000000022	0.990679006346822	NaN
0.500000000000022	1.00077249527594	NaN
0.500000000000022	1.01096882126742	NaN
0.500000000000022	1.02467301868802	NaN
0.500000000000022	1.03896118360473	NaN
0.500000000000022	1.05344858442689	NaN
0.500000000000022	1.06813799932417	NaN
0.500000000000022	1.08303224520534	NaN
0.500000000000022	1.0981341782585	NaN
0.500000000000022	1.11344669449876	NaN
0.500000000000022	1.12897273032366	NaN
0.500000000000022	1.14721833850505	NaN
0.500000000000022	1.16592584591471	NaN
0.500000000000022	1.18493841367927	NaN
0.500000000000022	1.20426101636951	NaN
0.500000000000022	1.22389870967579	NaN
0.500000000000022	1.24823615115491	NaN
0.500000000000022	1.27324213983433	NaN
0.500000000000022	1.29874907496467	NaN
0.500000000000022	1.3179099796377	NaN
0.500000000000022	1.33713610577577	NaN
0.500000000000022	1.35664270928482	NaN
0.500000000000022	1.37643388186565	NaN
0.500000000000022	1.39651377491019	NaN
0.500000000000022	1.42196003419149	NaN
0.500000000000022	1.44789819070701	NaN
0.500000000000022	1.47430948848334	NaN
0.500000000000022	1.50151303467523	NaN
0.500000000000022	1.56290029316308	NaN
0.500000000000022	1.626752545291	NaN
0.500000000000022	1.64489705219332	NaN
0.500000000000022	1.66324393968001	NaN
0.500000000000022	1.6817954650679	NaN
0.500000000000022	1.70055391085153	NaN
0.500000000000022	1.71961479803511	NaN
0.500000000000022	1.74174739518669	NaN
0.500000000000022	1.76416485372539	NaN
0.500000000000022	1.78687084000854	NaN
0.500000000000022	1.80986906758195	NaN
0.500000000000022	1.83316329778727	NaN
0.500000000000022	1.85637014244937	NaN
0.500000000000022	1.87428829893207	NaN
0.500000000000022	1.89237940601573	NaN
0.500000000000022	1.91064513306351	NaN
0.500000000000022	1.93216425748836	NaN
0.500000000000022	1.98473769564116	NaN
0.500000000000022	2.03874163660369	NaN
0.500000000000022	2.09116757852557	NaN
0.500000000000022	2.11509033816051	NaN
0.500000000000022	2.13928677190672	NaN
0.500000000000022	2.16376001057018	NaN
0.500000000000022	2.18851322077301	NaN
0.500000000000022	2.21354960536317	NaN
0.500000000000022	2.24381504639138	NaN
0.500000000000022	2.30809273959932	NaN
0.500000000000022	2.37421177077796	NaN
0.500000000000022	2.44200151565698	NaN
0.500000000000022	2.51020183216545	NaN
0.500000000000022	2.58030684985532	NaN
0.500000000000022	2.65236976329776	NaN
0.500000000000022	2.74796487440156	NaN
0.500000000000022	3.25289548516515	NaN
0.500000000000022	3.3507561385917	NaN
0.500000000000022	3.4515608483314	NaN
0.500000000000022	3.5767541927097	NaN
0.500000000000022	3.96579546786364	NaN
0.500000000000022	4.08510312395377	NaN
0.500000000000022	4.20800005158276	NaN
0.500000000000022	4.34216310468218	NaN
0.500000000000022	4.63783525657558	NaN
0.500000000000022	4.81741789470265	NaN
0.500000000000022	5.00395419162363	NaN
0.500000000000022	5.19102252240935	NaN
0.500000000000022	5.09145275866618	NaN
0.500000000000022	5.00324262529888	NaN
0.500000000000022	5.07479904830559	NaN
0.500000000000022	5.14737887194605	NaN
0.500000000000022	5.22099673290574	NaN
0.500000000000022	5.29566747720413	NaN
0.500000000000022	5.37140616318862	NaN
0.500000000000022	5.45089549492779	NaN
0.500000000000022	5.56009360692984	NaN
0.500000000000022	5.67147929117134	NaN
0.500000000000022	5.86104962119829	NaN
0.500000000000022	6.84751027524508	NaN
0.500000000000022	8	NaN
0.500000000000022	NaN	NaN
0.500000000000022	NaN	NaN
0.500000000000022	NaN	NaN
0.500000000000022	NaN	NaN
0.500000000000022	NaN	NaN
0.500000000000022	NaN	NaN
0.500000000000022	NaN	NaN
0.500000000000022	NaN	NaN
0.500000000000022	NaN	NaN
0.500000000000022	NaN	NaN
0.500000000000022	NaN	NaN
0.500000000000022	NaN	NaN
0.500000000000022	NaN	NaN
0.500000000000022	NaN	NaN
0.500000000000022	NaN	NaN
0.500000000000022	NaN	NaN
0.500000000000022	NaN	NaN
0.500000000000022	NaN	NaN
0.500000000000022	NaN	NaN
0.500000000000022	NaN	NaN
0.500000000000022	NaN	NaN
0.500000000000022	NaN	NaN
0.500000000000022	NaN	NaN
0.500000000000022	NaN	NaN
0.500000000000022	NaN	NaN
0.500000000000022	NaN	NaN
0.500000000000022	NaN	NaN
0.500000000000022	NaN	NaN
0.500000000000022	NaN	NaN
0.500000000000022	NaN	NaN
0.500000000000022	NaN	NaN
0.500000000000022	NaN	NaN
0.500000000000022	NaN	NaN
0.500000000000022	NaN	NaN
0.500000000000022	NaN	NaN
0.500000000000022	NaN	NaN
0.500000000000022	NaN	NaN
0.500000000000022	NaN	NaN
0.500000000000022	NaN	NaN
0.500000000000022	NaN	NaN
0.500000000000022	NaN	NaN
0.500000000000022	NaN	NaN
0.500000000000022	NaN	NaN
0.500000000000022	NaN	NaN
0.500000000000022	NaN	NaN
0.500000000000022	NaN	NaN
0.500000000000022	NaN	NaN
0.500000000000022	NaN	NaN
0.500000000000022	NaN	NaN
0.500000000000022	NaN	NaN
0.500000000000022	NaN	NaN
0.500000000000022	NaN	NaN
0.500000000000022	NaN	NaN
0.500000000000022	NaN	NaN
0.500000000000022	NaN	NaN
0.500000000000022	NaN	NaN
0.500000000000022	NaN	NaN
0.500000000000022	NaN	NaN
0.500000000000022	NaN	NaN
0.500000000000022	NaN	NaN
0.500000000000022	NaN	NaN
0.500000000000022	NaN	NaN
0.500000000000022	NaN	NaN
0.500000000000022	NaN	NaN
0.500000000000022	NaN	NaN
0.500000000000022	NaN	NaN
0.500000000000022	NaN	NaN
0.500000000000022	NaN	NaN
0.500000000000022	NaN	NaN
0.500000000000022	NaN	NaN
0.500000000000022	NaN	NaN
0.500000000000022	NaN	NaN
0.500000000000022	NaN	NaN
0.500000000000022	NaN	NaN
0.500000000000022	NaN	NaN
0.500000000000022	NaN	NaN
0.500000000000022	NaN	NaN
0.500000000000022	NaN	NaN
0.500000000000022	NaN	NaN
0.500000000000022	NaN	NaN
0.500000000000022	NaN	NaN
0.500000000000022	NaN	NaN
0.500000000000022	NaN	NaN
0.500000000000022	NaN	NaN
0.500000000000022	NaN	NaN
0.500000000000022	NaN	NaN
0.500000000000022	NaN	NaN
0.500000000000022	NaN	NaN
0.500000000000022	NaN	NaN
0.500000000000022	NaN	NaN
0.500000000000022	NaN	NaN
0.500000000000022	NaN	NaN
0.500000000000022	NaN	NaN
0.500000000000022	NaN	NaN
0.500000000000022	NaN	NaN
0.500000000000022	NaN	NaN
0.500000000000022	NaN	NaN
0.500000000000022	NaN	NaN
0.500000000000022	NaN	NaN
0.500000000000022	NaN	NaN
0.500000000000022	NaN	NaN
0.500000000000022	NaN	NaN
0.500000000000022	NaN	NaN
0.500000000000022	NaN	NaN
0.500000000000022	NaN	NaN
0.500000000000022	NaN	NaN
0.500000000000022	NaN	NaN
0.500000000000022	NaN	NaN
0.500000000000022	NaN	NaN
0.500000000000022	NaN	NaN
0.500000000000022	NaN	NaN
0.500000000000022	NaN	NaN
0.500000000000022	NaN	NaN
0.500000000000022	NaN	NaN
0.500000000000022	NaN	NaN
0.500000000000022	NaN	NaN
0.500000000000022	NaN	NaN
0.500000000000022	NaN	NaN
0.500000000000022	NaN	NaN
0.500000000000022	NaN	NaN
0.500000000000022	NaN	NaN
0.500000000000022	NaN	NaN
0.500000000000022	NaN	NaN
0.500000000000022	NaN	NaN
0.500000000000022	NaN	NaN
0.500000000000022	NaN	NaN
0.500000000000022	NaN	NaN
0.500000000000022	NaN	NaN
0.500000000000022	NaN	NaN
0.500000000000022	NaN	NaN
0.500000000000022	NaN	NaN
0.500000000000022	NaN	NaN
0.500000000000022	NaN	NaN
0.500000000000022	NaN	NaN
0.500000000000022	NaN	NaN
0.500000000000022	NaN	NaN
0.500000000000022	NaN	NaN
0.500000000000022	NaN	NaN
0.500000000000022	NaN	NaN
0.500000000000022	NaN	NaN
0.500000000000022	NaN	NaN
0.500000000000022	NaN	NaN
0.500000000000022	NaN	NaN
0.500000000000022	NaN	NaN
0.500000000000022	NaN	NaN
0.500000000000022	NaN	NaN
0.500000000000022	NaN	NaN
0.500000000000022	NaN	NaN
0.500000000000022	NaN	NaN
0.500000000000022	NaN	NaN
0.500000000000022	NaN	NaN
0.500000000000022	NaN	NaN
0.500000000000022	NaN	NaN
0.500000000000022	NaN	NaN
0.500000000000022	NaN	NaN
0.500000000000022	NaN	NaN
0.500000000000022	NaN	NaN
0.500000000000022	NaN	NaN
0.500000000000022	NaN	NaN
0.500000000000022	NaN	NaN
0.500000000000022	NaN	NaN
0.500000000000022	NaN	NaN
0.500000000000022	NaN	NaN
0.500000000000022	NaN	NaN
0.500000000000022	NaN	NaN
0.500000000000022	NaN	NaN
0.500000000000022	NaN	NaN
0.500000000000022	NaN	NaN
0.500000000000022	NaN	NaN
0.500000000000022	NaN	NaN
0.500000000000022	NaN	NaN
0.500000000000022	NaN	NaN
0.500000000000022	NaN	NaN
0.500000000000022	NaN	NaN
0.500000000000022	NaN	NaN
0.500000000000022	NaN	NaN
0.500000000000022	NaN	NaN
0.500000000000022	NaN	NaN
0.500000000000022	NaN	NaN
0.500000000000022	NaN	NaN
0.500000000000022	NaN	NaN
0.500000000000022	NaN	NaN
0.500000000000022	NaN	NaN
0.500000000000022	NaN	NaN
0.500000000000022	NaN	NaN
0.500000000000022	NaN	NaN
0.500000000000022	NaN	NaN
0.500000000000022	NaN	NaN
0.500000000000022	NaN	NaN
0.500000000000022	NaN	NaN
0.500000000000022	NaN	NaN
0.500000000000022	NaN	NaN
0.500000000000022	NaN	NaN
0.500000000000022	NaN	NaN
0.500000000000022	NaN	NaN
0.500000000000022	NaN	NaN
0.500000000000022	NaN	NaN
0.500000000000022	NaN	NaN
0.500000000000022	NaN	NaN
0.500000000000022	NaN	NaN
0.500000000000023	NaN	NaN
0.500000000000023	NaN	NaN
0.500000000000023	NaN	NaN
0.500000000000023	NaN	NaN
0.500000000000023	NaN	NaN
0.500000000000023	NaN	NaN
0.500000000000023	NaN	NaN
0.500000000000023	NaN	NaN
0.500000000000023	NaN	NaN
0.500000000000023	NaN	NaN
0.500000000000023	NaN	NaN
0.500000000000023	NaN	NaN
0.500000000000023	NaN	NaN
0.500000000000023	NaN	NaN
0.500000000000023	NaN	NaN
0.500000000000023	NaN	NaN
0.500000000000023	NaN	NaN
0.500000000000023	NaN	NaN
0.500000000000023	NaN	NaN
0.500000000000023	NaN	NaN
0.500000000000023	NaN	NaN
0.500000000000023	NaN	NaN
0.500000000000023	NaN	NaN
0.500000000000023	NaN	NaN
0.500000000000023	NaN	NaN
0.500000000000023	NaN	NaN
0.500000000000023	NaN	NaN
0.500000000000023	NaN	NaN
0.500000000000023	NaN	NaN
0.500000000000023	NaN	NaN
0.500000000000023	NaN	NaN
0.500000000000023	NaN	NaN
0.500000000000023	NaN	NaN
0.500000000000023	NaN	NaN
0.500000000000023	NaN	NaN
0.500000000000023	NaN	NaN
0.500000000000023	NaN	NaN
0.500000000000023	NaN	NaN
0.500000000000023	NaN	NaN
0.500000000000023	NaN	NaN
0.500000000000023	NaN	NaN
0.500000000000023	NaN	NaN
0.500000000000023	NaN	NaN
0.500000000000023	NaN	NaN
0.500000000000023	NaN	NaN
0.500000000000023	NaN	NaN
0.500000000000023	NaN	NaN
0.500000000000023	NaN	NaN
0.500000000000023	NaN	NaN
0.500000000000023	NaN	NaN
0.500000000000023	NaN	NaN
0.500000000000023	NaN	NaN
0.500000000000023	NaN	NaN
0.500000000000023	NaN	NaN
0.500000000000023	NaN	NaN
0.500000000000023	NaN	NaN
0.500000000000023	NaN	NaN
0.500000000000023	NaN	NaN
0.500000000000023	NaN	NaN
0.500000000000023	NaN	NaN
0.500000000000023	NaN	NaN
0.500000000000023	NaN	NaN
0.500000000000023	NaN	NaN
0.500000000000023	NaN	NaN
0.500000000000023	NaN	NaN
0.500000000000023	NaN	NaN
0.500000000000023	NaN	NaN
0.500000000000023	NaN	NaN
0.500000000000023	NaN	NaN
0.500000000000023	NaN	NaN
0.500000000000023	NaN	NaN
0.500000000000023	NaN	NaN
0.500000000000023	NaN	NaN
0.500000000000023	NaN	NaN
0.500000000000023	NaN	NaN
0.500000000000023	NaN	NaN
0.500000000000023	NaN	NaN
0.500000000000023	NaN	NaN
0.500000000000023	NaN	NaN
0.500000000000023	NaN	NaN
0.500000000000023	NaN	NaN
0.500000000000023	NaN	NaN
0.500000000000023	NaN	NaN
0.500000000000023	NaN	NaN
0.500000000000023	NaN	NaN
0.500000000000023	NaN	NaN
0.500000000000023	NaN	NaN
0.500000000000023	NaN	NaN
0.500000000000023	NaN	NaN
0.500000000000023	NaN	NaN
0.500000000000023	NaN	NaN
0.500000000000023	NaN	NaN
0.500000000000023	NaN	NaN
0.500000000000023	NaN	NaN
0.500000000000023	NaN	NaN
0.500000000000023	NaN	NaN
0.500000000000023	NaN	NaN
0.500000000000023	NaN	NaN
0.500000000000023	NaN	NaN
0.500000000000023	NaN	NaN
0.500000000000023	NaN	NaN
0.500000000000023	NaN	NaN
0.500000000000023	NaN	NaN
0.500000000000023	NaN	NaN
0.500000000000023	NaN	NaN
0.500000000000023	NaN	NaN
0.500000000000023	NaN	NaN
0.500000000000023	NaN	NaN
0.500000000000023	NaN	NaN
0.500000000000023	NaN	NaN
0.500000000000023	NaN	NaN
0.500000000000023	NaN	NaN
0.500000000000023	NaN	NaN
0.500000000000023	NaN	NaN
0.500000000000023	NaN	NaN
0.500000000000023	NaN	NaN
0.500000000000023	NaN	NaN
0.500000000000023	NaN	NaN
0.500000000000023	NaN	NaN
0.500000000000023	NaN	NaN
0.500000000000023	NaN	NaN
0.500000000000023	NaN	NaN
0.500000000000023	NaN	NaN
0.500000000000023	NaN	NaN
0.500000000000023	NaN	NaN
0.500000000000023	NaN	NaN
0.500000000000023	NaN	NaN
0.500000000000023	NaN	NaN
0.500000000000023	NaN	NaN
0.500000000000023	NaN	NaN
0.500000000000023	NaN	NaN
0.500000000000023	NaN	NaN
0.500000000000023	NaN	NaN
0.500000000000023	NaN	NaN
0.500000000000023	NaN	NaN
0.500000000000023	NaN	NaN
0.500000000000023	NaN	NaN
0.500000000000023	NaN	NaN
0.500000000000023	NaN	NaN
0.500000000000023	NaN	NaN
0.500000000000023	NaN	NaN
0.500000000000023	NaN	NaN
0.500000000000023	NaN	NaN
0.500000000000023	NaN	NaN
0.500000000000023	NaN	NaN
0.500000000000023	NaN	NaN
0.500000000000023	NaN	NaN
0.500000000000023	NaN	NaN
0.500000000000023	NaN	NaN
0.500000000000023	NaN	NaN
0.500000000000023	NaN	NaN
0.500000000000023	NaN	NaN
0.500000000000023	NaN	NaN
0.500000000000023	NaN	NaN
0.500000000000023	NaN	NaN
0.500000000000023	NaN	NaN
0.500000000000023	NaN	NaN
0.500000000000023	NaN	NaN
0.500000000000023	NaN	NaN
0.500000000000023	NaN	NaN
0.500000000000023	NaN	NaN
0.500000000000023	NaN	NaN
0.500000000000023	NaN	NaN
0.500000000000023	NaN	NaN
0.500000000000023	NaN	NaN
0.500000000000023	NaN	NaN
0.500000000000023	NaN	NaN
0.500000000000023	NaN	NaN
0.500000000000023	NaN	NaN
0.500000000000023	NaN	NaN
0.500000000000023	NaN	NaN
0.500000000000023	NaN	NaN
0.500000000000023	NaN	NaN
0.500000000000023	NaN	NaN
0.500000000000023	NaN	NaN
0.500000000000023	NaN	NaN
0.500000000000023	NaN	NaN
0.500000000000023	NaN	NaN
0.500000000000023	NaN	NaN
0.500000000000023	NaN	NaN
0.500000000000023	NaN	NaN
0.500000000000023	NaN	NaN
0.500000000000023	NaN	NaN
0.500000000000023	NaN	NaN
0.500000000000023	NaN	NaN
0.500000000000023	NaN	NaN
0.500000000000023	NaN	NaN
0.500000000000023	NaN	NaN
0.500000000000023	NaN	NaN
0.500000000000023	NaN	NaN
0.500000000000023	NaN	NaN
0.500000000000023	NaN	NaN
0.500000000000023	NaN	NaN
0.500000000000023	NaN	NaN
0.500000000000023	NaN	NaN
0.500000000000023	NaN	NaN
0.500000000000023	NaN	NaN
0.500000000000023	NaN	NaN
0.500000000000023	NaN	NaN
0.500000000000023	NaN	NaN
0.500000000000023	NaN	NaN
0.500000000000023	NaN	NaN
0.500000000000023	NaN	NaN
0.500000000000023	NaN	NaN
0.500000000000023	NaN	NaN
0.500000000000023	NaN	NaN
0.500000000000023	NaN	NaN
0.500000000000023	NaN	NaN
0.500000000000023	NaN	NaN
0.500000000000023	NaN	NaN
0.500000000000023	NaN	NaN
0.500000000000023	NaN	NaN
0.500000000000023	NaN	NaN
0.500000000000023	NaN	NaN
0.500000000000023	NaN	NaN
0.500000000000023	NaN	NaN
0.500000000000023	NaN	NaN
0.500000000000023	NaN	NaN
0.500000000000023	NaN	NaN
0.500000000000023	NaN	NaN
0.500000000000023	NaN	NaN
0.500000000000023	NaN	NaN
0.500000000000023	NaN	NaN
0.500000000000023	NaN	NaN
0.500000000000023	NaN	NaN
0.500000000000023	NaN	NaN
0.500000000000023	NaN	NaN
0.500000000000023	NaN	NaN
0.500000000000023	NaN	NaN
0.500000000000023	NaN	NaN
0.500000000000023	NaN	NaN
0.500000000000023	NaN	NaN
0.500000000000023	NaN	NaN
0.500000000000023	NaN	NaN
0.500000000000023	NaN	NaN
0.500000000000023	NaN	NaN
0.500000000000023	NaN	NaN
0.500000000000023	NaN	NaN
0.500000000000023	NaN	NaN
0.500000000000023	NaN	NaN
0.500000000000023	NaN	NaN
0.500000000000023	NaN	NaN
0.500000000000023	NaN	NaN
0.500000000000023	NaN	NaN
0.500000000000023	NaN	NaN
0.500000000000023	NaN	NaN
0.500000000000023	NaN	NaN
0.500000000000023	NaN	NaN
0.500000000000023	NaN	NaN
0.500000000000023	NaN	NaN
0.500000000000023	NaN	NaN
0.500000000000023	NaN	NaN
0.500000000000023	NaN	NaN
0.500000000000023	NaN	NaN
0.500000000000023	NaN	NaN
0.500000000000023	NaN	NaN
0.500000000000023	NaN	NaN
0.500000000000023	NaN	NaN
0.500000000000023	NaN	NaN
0.500000000000023	NaN	NaN
0.500000000000023	NaN	NaN
0.500000000000023	NaN	NaN
0.500000000000023	NaN	NaN
0.500000000000023	NaN	NaN
0.500000000000023	NaN	NaN
0.500000000000023	NaN	NaN
0.500000000000023	NaN	NaN
0.500000000000023	NaN	NaN
0.500000000000023	NaN	NaN
0.500000000000023	NaN	NaN
0.500000000000023	NaN	NaN
0.500000000000023	NaN	NaN
0.500000000000023	NaN	NaN
0.500000000000023	NaN	NaN
0.500000000000023	NaN	NaN
0.500000000000023	NaN	NaN
0.500000000000023	NaN	NaN
0.500000000000023	NaN	NaN
0.500000000000023	NaN	NaN
0.500000000000023	NaN	NaN
0.500000000000023	NaN	NaN
0.500000000000023	NaN	NaN
0.500000000000023	NaN	NaN
0.500000000000023	NaN	NaN
0.500000000000023	NaN	NaN
0.500000000000023	NaN	NaN
0.500000000000023	NaN	NaN
0.500000000000023	NaN	NaN
0.500000000000023	NaN	NaN
0.500000000000023	NaN	NaN
0.500000000000023	NaN	NaN
0.500000000000023	NaN	NaN
0.500000000000023	NaN	NaN
0.500000000000023	NaN	NaN
0.500000000000023	NaN	NaN
0.500000000000023	NaN	NaN
0.500000000000023	NaN	NaN
0.500000000000023	NaN	NaN
0.500000000000023	NaN	NaN
0.500000000000023	NaN	NaN
0.500000000000023	NaN	NaN
0.500000000000023	NaN	NaN
0.500000000000023	NaN	NaN
0.500000000000023	NaN	NaN
0.500000000000023	NaN	NaN
0.500000000000023	NaN	NaN
0.500000000000023	NaN	NaN
0.500000000000023	NaN	NaN
0.500000000000023	NaN	NaN
0.500000000000023	NaN	NaN
0.500000000000023	NaN	NaN
0.500000000000023	NaN	NaN
0.500000000000023	NaN	NaN
0.500000000000023	NaN	NaN
0.500000000000023	NaN	NaN
0.500000000000023	NaN	NaN
0.500000000000023	NaN	NaN
0.500000000000023	NaN	NaN
0.500000000000023	NaN	NaN
0.500000000000023	NaN	NaN
0.500000000000023	NaN	NaN
0.500000000000023	NaN	NaN
0.500000000000023	NaN	NaN
0.500000000000023	NaN	NaN
0.500000000000023	NaN	NaN
0.500000000000023	NaN	NaN
0.500000000000023	NaN	NaN
0.500000000000023	NaN	NaN
0.500000000000023	NaN	NaN
0.500000000000023	NaN	NaN
0.500000000000023	NaN	NaN
0.500000000000023	NaN	NaN
0.500000000000023	NaN	NaN
0.500000000000023	NaN	NaN
0.500000000000023	NaN	NaN
0.500000000000023	NaN	NaN
0.500000000000023	NaN	NaN
0.500000000000023	NaN	NaN
0.500000000000023	NaN	NaN
0.500000000000023	NaN	NaN
0.500000000000023	NaN	NaN
0.500000000000023	NaN	NaN
0.500000000000023	NaN	NaN
0.500000000000023	NaN	NaN
0.500000000000023	NaN	NaN
0.500000000000023	NaN	NaN
0.500000000000023	NaN	NaN
0.500000000000023	NaN	NaN
0.500000000000023	NaN	NaN
0.500000000000023	NaN	NaN
0.500000000000023	NaN	NaN
0.500000000000023	NaN	NaN
0.500000000000023	NaN	NaN
0.500000000000023	NaN	NaN
0.500000000000023	NaN	NaN
0.500000000000023	NaN	NaN
0.500000000000023	NaN	NaN
0.500000000000023	NaN	NaN
0.500000000000023	NaN	NaN
0.500000000000023	NaN	NaN
0.500000000000023	NaN	NaN
0.500000000000023	NaN	NaN
0.500000000000023	NaN	NaN
0.500000000000023	NaN	NaN
0.500000000000023	NaN	NaN
0.500000000000023	NaN	NaN
0.500000000000023	NaN	NaN
0.500000000000023	NaN	NaN
0.500000000000023	NaN	NaN
0.500000000000023	NaN	NaN
0.500000000000023	NaN	NaN
0.500000000000023	NaN	NaN
0.500000000000023	NaN	NaN
0.500000000000023	NaN	NaN
0.500000000000023	NaN	NaN
0.500000000000023	NaN	NaN
0.500000000000023	NaN	NaN
0.500000000000023	NaN	NaN
0.500000000000023	NaN	NaN
0.500000000000023	NaN	NaN
0.500000000000023	NaN	NaN
0.500000000000023	NaN	NaN
0.500000000000023	NaN	NaN
0.500000000000023	NaN	NaN
0.500000000000023	NaN	NaN
0.500000000000023	NaN	NaN
0.500000000000023	NaN	NaN
0.500000000000023	NaN	NaN
0.500000000000023	NaN	NaN
0.500000000000023	NaN	NaN
0.500000000000023	NaN	NaN
0.500000000000023	NaN	NaN
0.500000000000023	NaN	NaN
0.500000000000023	NaN	NaN
0.500000000000023	NaN	NaN
0.500000000000023	NaN	NaN
0.500000000000023	NaN	NaN
0.500000000000023	NaN	NaN
0.500000000000024	NaN	NaN
0.500000000000024	NaN	NaN
0.500000000000024	NaN	NaN
0.500000000000024	NaN	NaN
0.500000000000024	NaN	NaN
0.500000000000024	NaN	NaN
0.500000000000024	NaN	NaN
0.500000000000024	NaN	NaN
0.500000000000024	NaN	NaN
0.500000000000024	NaN	NaN
0.500000000000024	NaN	NaN
0.500000000000024	NaN	NaN
0.500000000000024	NaN	NaN
0.500000000000024	NaN	NaN
0.500000000000024	NaN	NaN
0.500000000000024	NaN	NaN
0.500000000000024	NaN	NaN
0.500000000000024	NaN	NaN
0.500000000000024	NaN	NaN
0.500000000000024	NaN	NaN
0.500000000000024	NaN	NaN
0.500000000000024	NaN	NaN
0.500000000000024	NaN	NaN
0.500000000000024	NaN	NaN
0.500000000000024	NaN	NaN
0.500000000000024	NaN	NaN
0.500000000000024	NaN	NaN
0.500000000000024	NaN	NaN
0.500000000000024	NaN	NaN
0.500000000000024	NaN	NaN
0.500000000000024	NaN	NaN
0.500000000000024	NaN	NaN
0.500000000000024	NaN	NaN
0.500000000000024	NaN	NaN
0.500000000000024	NaN	NaN
0.500000000000024	NaN	NaN
0.500000000000024	NaN	NaN
0.500000000000024	NaN	NaN
0.500000000000024	NaN	NaN
0.500000000000024	NaN	NaN
0.500000000000024	NaN	NaN
0.500000000000024	NaN	NaN
0.500000000000024	NaN	NaN
0.500000000000024	NaN	NaN
0.500000000000024	NaN	NaN
0.500000000000024	NaN	NaN
0.500000000000024	NaN	NaN
0.500000000000024	NaN	NaN
0.500000000000024	NaN	NaN
0.500000000000024	NaN	NaN
0.500000000000024	NaN	NaN
0.500000000000024	NaN	NaN
0.500000000000024	NaN	NaN
0.500000000000024	NaN	NaN
0.500000000000024	NaN	NaN
0.500000000000024	NaN	NaN
0.500000000000024	NaN	NaN
0.500000000000024	NaN	NaN
0.500000000000024	NaN	NaN
0.500000000000024	NaN	NaN
0.500000000000024	NaN	NaN
0.500000000000024	NaN	NaN
0.500000000000024	NaN	NaN
0.500000000000024	NaN	NaN
0.500000000000024	NaN	NaN
0.500000000000024	NaN	NaN
0.500000000000024	NaN	NaN
0.500000000000024	NaN	NaN
0.500000000000024	NaN	NaN
0.500000000000024	NaN	NaN
0.500000000000024	NaN	NaN
0.500000000000025	NaN	NaN
0.500000000000025	NaN	NaN
0.500000000000025	NaN	NaN
0.500000000000025	NaN	NaN
0.500000000000025	NaN	NaN
0.500000000000025	NaN	NaN
0.500000000000025	NaN	NaN
0.500000000000025	NaN	NaN
0.500000000000025	NaN	NaN
0.500000000000025	NaN	NaN
0.500000000000025	NaN	NaN
0.500000000000025	NaN	NaN
0.500000000000025	NaN	NaN
0.500000000000025	NaN	NaN
0.500000000000025	NaN	NaN
0.500000000000025	NaN	NaN
0.500000000000025	NaN	NaN
0.500000000000025	NaN	NaN
0.500000000000025	NaN	NaN
0.500000000000025	NaN	NaN
0.500000000000025	NaN	NaN
0.500000000000025	NaN	NaN
0.500000000000025	NaN	NaN
0.500000000000025	NaN	NaN
0.500000000000025	NaN	NaN
0.500000000000025	NaN	NaN
0.500000000000025	NaN	NaN
0.500000000000025	NaN	NaN
0.500000000000025	NaN	NaN
0.500000000000025	NaN	NaN
0.500000000000025	NaN	NaN
0.500000000000025	NaN	NaN
0.500000000000025	NaN	NaN
0.500000000000025	NaN	NaN
0.500000000000025	NaN	NaN
0.500000000000025	NaN	NaN
0.500000000000025	NaN	NaN
0.500000000000025	NaN	NaN
0.500000000000025	NaN	NaN
0.500000000000025	NaN	NaN
0.500000000000025	NaN	NaN
0.500000000000025	NaN	NaN
0.500000000000025	NaN	NaN
0.500000000000025	NaN	NaN
0.500000000000025	NaN	NaN
0.500000000000026	NaN	NaN
0.500000000000026	NaN	NaN
0.500000000000026	NaN	NaN
0.500000000000026	NaN	NaN
0.500000000000026	NaN	NaN
0.500000000000026	NaN	NaN
0.500000000000026	NaN	NaN
0.500000000000026	NaN	NaN
0.500000000000026	NaN	NaN
0.500000000000026	NaN	NaN
0.500000000000026	NaN	NaN
0.500000000000026	NaN	NaN
0.500000000000026	NaN	NaN
0.500000000000026	NaN	NaN
0.500000000000026	NaN	NaN
0.500000000000026	NaN	NaN
0.500000000000026	NaN	NaN
0.500000000000026	NaN	NaN
0.500000000000026	NaN	NaN
0.500000000000026	NaN	NaN
0.500000000000026	NaN	NaN
0.500000000000026	NaN	NaN
0.500000000000026	NaN	NaN
0.500000000000026	NaN	NaN
0.500000000000026	NaN	NaN
0.500000000000027	NaN	NaN
0.500000000000027	NaN	NaN
0.500000000000027	NaN	NaN
0.500000000000027	NaN	NaN
0.500000000000027	NaN	NaN
0.500000000000027	NaN	NaN
0.500000000000027	NaN	NaN
0.500000000000027	NaN	NaN
0.500000000000027	NaN	NaN
0.500000000000027	NaN	NaN
0.500000000000027	NaN	NaN
0.500000000000027	NaN	NaN
0.500000000000027	NaN	NaN
0.500000000000027	NaN	NaN
0.500000000000027	NaN	NaN
0.500000000000027	NaN	NaN
0.500000000000027	NaN	NaN
0.500000000000028	NaN	NaN
0.500000000000028	NaN	NaN
0.500000000000028	NaN	NaN
0.500000000000028	NaN	NaN
0.500000000000028	NaN	NaN
0.500000000000028	NaN	NaN
0.500000000000028	NaN	NaN
0.500000000000028	NaN	NaN
0.500000000000028	NaN	NaN
0.500000000000028	NaN	NaN
0.500000000000029	NaN	NaN
0.500000000000029	NaN	NaN
0.500000000000029	NaN	NaN
0.500000000000029	NaN	NaN
0.500000000000029	NaN	NaN
0.500000000000029	NaN	NaN
0.500000000000029	NaN	NaN
0.500000000000029	NaN	NaN
0.500000000000029	NaN	NaN
0.500000000000029	NaN	NaN
0.500000000000029	NaN	NaN
0.50000000000003	NaN	NaN
0.50000000000003	NaN	NaN
0.50000000000003	NaN	NaN
0.50000000000003	NaN	NaN
0.50000000000003	NaN	NaN
0.50000000000003	NaN	NaN
0.50000000000003	NaN	NaN
0.50000000000003	NaN	NaN
0.50000000000003	NaN	NaN
0.50000000000003	NaN	NaN
0.50000000000003	NaN	NaN
0.50000000000003	NaN	NaN
0.50000000000003	NaN	NaN
0.500000000000031	NaN	NaN
0.500000000000031	NaN	NaN
0.500000000000031	NaN	NaN
0.500000000000031	NaN	NaN
0.500000000000031	NaN	NaN
0.500000000000031	NaN	NaN
0.500000000000031	NaN	NaN
0.500000000000031	NaN	NaN
0.500000000000032	NaN	NaN
0.500000000000032	NaN	NaN
0.500000000000032	NaN	NaN
0.500000000000032	NaN	NaN
0.500000000000032	NaN	NaN
0.500000000000032	NaN	NaN
0.500000000000032	NaN	NaN
0.500000000000033	NaN	NaN
0.500000000000033	NaN	NaN
0.500000000000033	NaN	NaN
0.500000000000033	NaN	NaN
0.500000000000033	NaN	NaN
0.500000000000033	NaN	NaN
0.500000000000033	NaN	NaN
0.500000000000033	NaN	NaN
0.500000000000034	NaN	NaN
0.500000000000034	NaN	NaN
0.500000000000034	NaN	NaN
0.500000000000034	NaN	NaN
0.500000000000034	NaN	NaN
0.500000000000034	NaN	NaN
0.500000000000034	NaN	NaN
0.500000000000035	NaN	NaN
0.500000000000035	NaN	NaN
0.500000000000035	NaN	NaN
0.500000000000035	NaN	NaN
0.500000000000035	NaN	NaN
0.500000000000035	NaN	NaN
0.500000000000035	NaN	NaN
0.500000000000036	NaN	NaN
0.500000000000036	NaN	NaN
0.500000000000036	NaN	NaN
0.500000000000036	NaN	NaN
0.500000000000036	NaN	NaN
0.500000000000037	NaN	NaN
0.500000000000037	NaN	NaN
0.500000000000037	NaN	NaN
0.500000000000037	NaN	NaN
0.500000000000037	NaN	NaN
0.500000000000038	NaN	NaN
0.500000000000038	NaN	NaN
0.500000000000038	NaN	NaN
0.500000000000038	NaN	NaN
0.500000000000038	NaN	NaN
0.500000000000038	NaN	NaN
0.500000000000039	NaN	NaN
0.500000000000039	NaN	NaN
0.500000000000039	NaN	NaN
0.500000000000039	NaN	NaN
0.500000000000039	NaN	NaN
0.500000000000039	NaN	NaN
0.50000000000004	NaN	NaN
0.50000000000004	NaN	NaN
0.50000000000004	NaN	NaN
0.50000000000004	NaN	NaN
0.50000000000004	NaN	NaN
0.50000000000004	NaN	NaN
0.500000000000041	NaN	NaN
0.500000000000041	NaN	NaN
0.500000000000041	NaN	NaN
0.500000000000041	NaN	NaN
0.500000000000041	NaN	NaN
0.500000000000041	NaN	NaN
0.500000000000042	NaN	NaN
0.500000000000042	NaN	NaN
0.500000000000042	NaN	NaN
0.500000000000042	NaN	NaN
0.500000000000042	NaN	NaN
0.500000000000042	NaN	NaN
0.500000000000042	NaN	NaN
0.500000000000042	NaN	NaN
0.500000000000043	NaN	NaN
0.500000000000043	NaN	NaN
0.500000000000043	NaN	NaN
0.500000000000043	NaN	NaN
0.500000000000044	NaN	NaN
0.500000000000044	NaN	NaN
0.500000000000045	NaN	NaN
0.500000000000049	NaN	NaN
0.50000000000005	NaN	NaN
0.500000000000054	NaN	NaN
0.500000000000055	NaN	NaN
0.500000000000058	NaN	NaN
0.500000000000061	NaN	NaN
0.500000000000062	NaN	NaN
0.500000000000062	NaN	NaN
0.500000000000068	NaN	NaN
0.500000000000073	NaN	NaN
0.500000000000077	NaN	NaN
0.500000000000084	NaN	NaN
0.500000000000092	NaN	NaN
0.500000000000094	NaN	NaN
0.500000000000095	NaN	NaN
0.500000000000098	NaN	NaN
0.500000000000105	NaN	NaN
0.500000000000115	NaN	NaN
0.500000000000117	NaN	NaN
0.500000000000121	NaN	NaN
0.500000000000123	NaN	NaN
0.500000000000124	NaN	NaN
0.500000000000131	NaN	NaN
0.500000000000134	NaN	NaN
0.500000000000138	NaN	NaN
0.500000000000139	NaN	NaN
0.50000000000015	NaN	NaN
0.50000000000016	NaN	NaN
0.500000000000182	NaN	NaN
0.500000000000196	NaN	NaN
0.500000000000204	NaN	NaN
0.500000000000205	NaN	NaN
0.500000000000208	NaN	NaN
0.500000000000215	NaN	NaN
0.500000000000243	NaN	NaN
0.500000000000247	NaN	NaN
0.500000000000255	NaN	NaN
0.500000000000262	NaN	NaN
0.500000000000288	NaN	NaN
0.500000000000293	NaN	NaN
0.500000000000295	NaN	NaN
0.50000000000035	NaN	NaN
0.500000000000389	NaN	NaN
0.500000000000398	NaN	NaN
0.500000000000442	NaN	NaN
0.500000000000442	NaN	NaN
0.500000000000462	NaN	NaN
0.500000000000495	NaN	NaN
0.500000000000498	NaN	NaN
0.500000000000532	NaN	NaN
0.500000000000543	NaN	NaN
0.500000000000553	NaN	NaN
0.500000000000572	NaN	NaN
0.500000000000579	NaN	NaN
0.500000000000588	NaN	NaN
0.500000000000602	NaN	NaN
0.500000000000604	NaN	NaN
0.500000000000618	NaN	NaN
0.500000000000622	NaN	NaN
0.500000000000627	NaN	NaN
0.500000000000666	NaN	NaN
0.500000000000677	NaN	NaN
0.50000000000084	NaN	NaN
0.500000000000864	NaN	NaN
0.500000000000876	NaN	NaN
0.50000000000099	NaN	NaN
0.500000000001	NaN	NaN
0.500000000001035	NaN	NaN
0.500000000001162	NaN	NaN
0.500000000001304	NaN	NaN
0.500000000001394	NaN	NaN
0.500000000001461	NaN	NaN
0.500000000001541	NaN	NaN
0.500000000001553	NaN	NaN
0.500000000001588	NaN	NaN
0.500000000001697	NaN	NaN
0.500000000001711	NaN	NaN
0.500000000001856	NaN	NaN
0.500000000001867	NaN	NaN
0.500000000001872	NaN	NaN
0.500000000002003	NaN	NaN
0.500000000002031	NaN	NaN
0.500000000002233	NaN	NaN
0.500000000002238	NaN	NaN
0.500000000002246	NaN	NaN
0.500000000002347	NaN	NaN
0.500000000002369	NaN	NaN
0.500000000002441	NaN	NaN
0.500000000002469	NaN	NaN
0.500000000002542	NaN	NaN
0.500000000002787	NaN	NaN
0.500000000002897	NaN	NaN
0.500000000003263	NaN	NaN
0.500000000003345	NaN	NaN
0.50000000000336	NaN	NaN
0.50000000000339	NaN	NaN
0.500000000003427	NaN	NaN
0.500000000003526	NaN	NaN
0.500000000003605	NaN	NaN
0.500000000004415	NaN	NaN
0.500000000004482	NaN	NaN
0.500000000004535	NaN	NaN
0.500000000004571	NaN	NaN
0.500000000004771	NaN	NaN
0.500000000004857	NaN	NaN
0.500000000004921	NaN	NaN
0.500000000004958	NaN	NaN
0.500000000005098	NaN	NaN
0.500000000005337	NaN	NaN
0.500000000005394	NaN	NaN
0.500000000005703	NaN	NaN
0.500000000005744	NaN	NaN
0.500000000005802	NaN	NaN
0.500000000005871	NaN	NaN
0.500000000005955	NaN	NaN
0.500000000006022	NaN	NaN
0.500000000006567	NaN	NaN
0.500000000006838	NaN	NaN
0.500000000006925	NaN	NaN
0.500000000007012	NaN	NaN
0.500000000007388	NaN	NaN
0.500000000007528	NaN	NaN
0.500000000007659	NaN	NaN
0.500000000007717	NaN	NaN
0.500000000007764	NaN	NaN
0.500000000007764	NaN	NaN
0.500000000007812	NaN	NaN
0.500000000008044	NaN	NaN
0.500000000008609	NaN	NaN
0.500000000008681	NaN	NaN
0.500000000008793	NaN	NaN
0.500000000008989	NaN	NaN
0.500000000008997	NaN	NaN
0.500000000009071	NaN	NaN
0.500000000009269	NaN	NaN
0.500000000009398	NaN	NaN
0.500000000010348	NaN	NaN
0.500000000010526	NaN	NaN
0.500000000011552	NaN	NaN
0.500000000011962	NaN	NaN
0.500000000011977	NaN	NaN
0.500000000012167	NaN	NaN
0.500000000013937	NaN	NaN
0.500000000014554	NaN	NaN
0.500000000014598	NaN	NaN
0.500000000014629	NaN	NaN
0.500000000014662	NaN	NaN
0.500000000015406	NaN	NaN
0.500000000015838	NaN	NaN
0.500000000015976	NaN	NaN
0.500000000019131	NaN	NaN
0.500000000019444	NaN	NaN
0.500000000020165	NaN	NaN
0.500000000020387	NaN	NaN
0.500000000020404	NaN	NaN
0.500000000020525	NaN	NaN
0.500000000021231	NaN	NaN
0.500000000022308	NaN	NaN
0.500000000023004	NaN	NaN
0.500000000023553	NaN	NaN
0.500000000026018	NaN	NaN
0.500000000026779	NaN	NaN
0.500000000028455	NaN	NaN
0.50000000002873	NaN	NaN
0.500000000029664	NaN	NaN
0.50000000003005	NaN	NaN
0.500000000030132	NaN	NaN
0.500000000033099	NaN	NaN
0.500000000034629	NaN	NaN
0.500000000036279	NaN	NaN
0.500000000039806	NaN	NaN
0.500000000042191	NaN	NaN
0.500000000042308	NaN	NaN
0.500000000042515	NaN	NaN
0.500000000042789	NaN	NaN
0.500000000044356	NaN	NaN
0.500000000045275	NaN	NaN
0.500000000048515	NaN	NaN
0.500000000049767	NaN	NaN
0.500000000050132	NaN	NaN
0.500000000051649	NaN	NaN
0.500000000053199	NaN	NaN
0.500000000053272	NaN	NaN
0.500000000054121	NaN	NaN
0.500000000054997	NaN	NaN
0.500000000061092	NaN	NaN
0.500000000063815	NaN	NaN
0.500000000064117	NaN	NaN
0.500000000065402	NaN	NaN
0.500000000065846	NaN	NaN
0.500000000067027	NaN	NaN
0.500000000070504	NaN	NaN
0.500000000070555	NaN	NaN
0.500000000073006	NaN	NaN
0.500000000085001	NaN	NaN
0.500000000086552	NaN	NaN
0.500000000086801	NaN	NaN
0.500000000088522	NaN	NaN
0.500000000097664	NaN	NaN
0.500000000103847	NaN	NaN
0.500000000106031	NaN	NaN
0.500000000113656	NaN	NaN
0.500000000113721	NaN	NaN
0.500000000114209	NaN	NaN
0.500000000119331	NaN	NaN
0.500000000127909	NaN	NaN
0.50000000012876	NaN	NaN
0.500000000129707	NaN	NaN
0.500000000149732	NaN	NaN
0.500000000151747	NaN	NaN
0.500000000151971	NaN	NaN
0.500000000160481	NaN	NaN
0.500000000165123	NaN	NaN
0.500000000171726	NaN	NaN
0.500000000171904	NaN	NaN
0.500000000177605	NaN	NaN
0.500000000186971	NaN	NaN
0.500000000197407	NaN	NaN
0.500000000198958	NaN	NaN
0.500000000207553	NaN	NaN
0.500000000213376	NaN	NaN
0.500000000214617	NaN	NaN
0.500000000224743	NaN	NaN
0.50000000023044	NaN	NaN
0.500000000230822	NaN	NaN
0.500000000235211	NaN	NaN
0.500000000250418	NaN	NaN
0.50000000025194	NaN	NaN
0.500000000257942	NaN	NaN
0.500000000265409	NaN	NaN
0.500000000271315	NaN	NaN
0.500000000274432	NaN	NaN
0.500000000276343	NaN	NaN
0.500000000290538	NaN	NaN
0.500000000291847	NaN	NaN
0.500000000309779	NaN	NaN
0.500000000316893	NaN	NaN
0.500000000318375	NaN	NaN
0.500000000322311	NaN	NaN
0.50000000032854	NaN	NaN
0.500000000344681	NaN	NaN
0.500000000359223	NaN	NaN
0.500000000373827	NaN	NaN
0.500000000409171	NaN	NaN
0.500000000416237	NaN	NaN
0.50000000042203	NaN	NaN
0.50000000042478	NaN	NaN
0.500000000428321	NaN	NaN
0.500000000461277	NaN	NaN
0.500000000471449	NaN	NaN
0.500000000480395	NaN	NaN
0.50000000048584	NaN	NaN
0.500000000486225	NaN	NaN
0.500000000496541	NaN	NaN
0.500000000497259	NaN	NaN
0.500000000508741	NaN	NaN
0.500000000513191	NaN	NaN
0.500000000547468	NaN	NaN
0.500000000547664	NaN	NaN
0.500000000583184	NaN	NaN
0.500000000584892	NaN	NaN
0.500000000629909	NaN	NaN
0.500000000693462	NaN	NaN
0.500000000709454	NaN	NaN
0.500000000712467	NaN	NaN
0.50000000072518	NaN	NaN
0.500000000725322	NaN	NaN
0.500000000748796	NaN	NaN
0.500000000765422	NaN	NaN
0.500000000780546	NaN	NaN
0.500000000790034	NaN	NaN
0.500000000899154	NaN	NaN
0.500000000900717	NaN	NaN
0.50000000099565	NaN	NaN
0.500000000997937	NaN	NaN
0.500000001089845	NaN	NaN
0.500000001177	NaN	NaN
0.500000001281675	NaN	NaN
0.500000001310746	NaN	NaN
0.500000001328741	NaN	NaN
0.500000001333106	NaN	NaN
0.500000001367254	NaN	NaN
0.500000001441962	NaN	NaN
0.500000001451387	NaN	NaN
0.500000001466032	NaN	NaN
0.500000001475832	NaN	NaN
0.500000001542088	NaN	NaN
0.500000001544037	NaN	NaN
0.500000001566863	NaN	NaN
0.500000001615909	NaN	NaN
0.500000001797137	NaN	NaN
0.500000001818315	NaN	NaN
0.50000000185028	NaN	NaN
0.500000001854855	NaN	NaN
0.50000000186063	NaN	NaN
0.500000001900598	NaN	NaN
0.500000002041182	NaN	NaN
0.500000002055555	NaN	NaN
0.50000000208606	NaN	NaN
0.500000002105596	NaN	NaN
0.50000000214538	NaN	NaN
0.500000002212161	NaN	NaN
0.500000002306044	NaN	NaN
0.500000002316196	NaN	NaN
0.500000002352486	NaN	NaN
0.500000002462787	NaN	NaN
0.500000002532779	NaN	NaN
0.500000002537103	NaN	NaN
0.500000002894818	NaN	NaN
0.500000003044208	NaN	NaN
0.500000003062192	NaN	NaN
0.500000003173581	NaN	NaN
0.500000003236111	NaN	NaN
0.500000003384468	NaN	NaN
0.500000003859419	NaN	NaN
0.500000003945916	NaN	NaN
0.500000004050029	NaN	NaN
0.500000004118703	NaN	NaN
0.500000004216778	NaN	NaN
0.500000004648005	NaN	NaN
0.500000004877029	NaN	NaN
0.500000005099643	NaN	NaN
0.500000005193824	NaN	NaN
0.500000005278938	NaN	NaN
0.500000005442887	NaN	NaN
0.500000005687438	NaN	NaN
0.500000005761927	NaN	NaN
0.500000005781603	NaN	NaN
0.500000006105957	NaN	NaN
0.500000006122069	NaN	NaN
0.500000006168874	NaN	NaN
0.500000006206409	NaN	NaN
0.500000006287259	NaN	NaN
0.500000006490538	NaN	NaN
0.500000006654751	NaN	NaN
0.500000006657882	NaN	NaN
0.500000006661963	NaN	NaN
0.500000006709198	NaN	NaN
0.500000006739245	NaN	NaN
0.50000000687018	NaN	NaN
0.500000006902991	NaN	NaN
0.500000007554345	NaN	NaN
0.500000007650981	NaN	NaN
0.500000007710992	NaN	NaN
0.500000007909063	NaN	NaN
0.500000007930857	NaN	NaN
0.500000008149768	NaN	NaN
0.500000008551453	NaN	NaN
0.500000008591931	NaN	NaN
0.500000008680387	NaN	NaN
0.500000008773762	NaN	NaN
0.500000008810214	NaN	NaN
0.500000009005336	NaN	NaN
0.500000009686601	NaN	NaN
0.500000009713225	NaN	NaN
0.500000010146389	NaN	NaN
0.500000010220993	NaN	NaN
0.500000010368191	NaN	NaN
0.500000010505343	NaN	NaN
0.500000011792909	NaN	NaN
0.500000012086685	NaN	NaN
0.50000001280195	NaN	NaN
0.500000013039148	NaN	NaN
0.500000013110772	NaN	NaN
0.500000014076038	NaN	NaN
0.500000014222282	NaN	NaN
0.500000015066358	NaN	NaN
0.50000001516332	NaN	NaN
0.500000015249773	NaN	NaN
0.500000015372591	NaN	NaN
0.500000016414675	NaN	NaN
0.500000016975984	NaN	NaN
0.500000017071027	NaN	NaN
0.50000001750066	NaN	NaN
0.500000017630281	NaN	NaN
0.500000017740425	NaN	NaN
0.500000017921439	NaN	NaN
0.500000018362851	NaN	NaN
0.500000018423037	NaN	NaN
0.500000018972051	NaN	NaN
0.500000020187976	NaN	NaN
0.50000002096911	NaN	NaN
0.500000021624184	NaN	NaN
0.500000023133968	NaN	NaN
0.500000023496473	NaN	NaN
0.500000024103907	NaN	NaN
0.500000025166531	NaN	NaN
0.500000026351059	NaN	NaN
0.500000026382194	NaN	NaN
0.500000027353646	NaN	NaN
0.500000027879304	NaN	NaN
0.50000002845063	NaN	NaN
0.50000002852132	NaN	NaN
0.500000028613197	NaN	NaN
0.500000030139742	NaN	NaN
0.500000035550486	NaN	NaN
0.50000003565876	NaN	NaN
0.500000035803959	NaN	NaN
0.500000035930682	NaN	NaN
0.500000037421378	NaN	NaN
0.500000038301428	NaN	NaN
0.500000039289493	NaN	NaN
0.500000039573366	NaN	NaN
0.50000003960231	NaN	NaN
0.500000040045865	NaN	NaN
0.500000040048695	NaN	NaN
0.500000041098635	NaN	NaN
0.500000041539032	NaN	NaN
0.50000004281779	NaN	NaN
0.500000043475786	NaN	NaN
0.500000043523913	NaN	NaN
0.500000044461728	NaN	NaN
0.500000045445852	NaN	NaN
0.500000046652259	NaN	NaN
0.500000048723881	NaN	NaN
0.500000053615057	NaN	NaN
0.500000053809255	NaN	NaN
0.500000054311037	NaN	NaN
0.500000056098001	NaN	NaN
0.500000056133873	NaN	NaN
0.500000058087273	NaN	NaN
0.500000060875788	NaN	NaN
0.500000064627535	NaN	NaN
0.500000065150253	NaN	NaN
0.500000068685074	NaN	NaN
0.500000071718091	NaN	NaN
0.500000072269793	NaN	NaN
0.500000073961214	NaN	NaN
0.500000075258191	NaN	NaN
0.50000007688058	NaN	NaN
0.500000078794624	NaN	NaN
0.500000080208841	NaN	NaN
0.500000080612772	NaN	NaN
0.500000084871497	NaN	NaN
0.500000085496428	NaN	NaN
0.500000086448803	NaN	NaN
0.500000089669443	NaN	NaN
0.500000096421761	NaN	NaN
0.500000106024059	NaN	NaN
0.50000011345902	NaN	NaN
0.500000113560534	NaN	NaN
0.50000011980301	NaN	NaN
0.500000121559418	NaN	NaN
0.500000125202504	NaN	NaN
0.500000127272134	NaN	NaN
0.500000127332269	NaN	NaN
0.500000129713765	NaN	NaN
0.500000132729597	NaN	NaN
0.500000140338799	NaN	NaN
0.500000149189552	NaN	NaN
0.500000161065697	NaN	NaN
0.500000161174586	NaN	NaN
0.500000166005044	NaN	NaN
0.500000176855637	NaN	NaN
0.50000018843155	NaN	NaN
0.500000190822458	NaN	NaN
0.500000196678059	NaN	NaN
0.500000201653063	NaN	NaN
0.500000206900202	NaN	NaN
0.50000021074139	NaN	NaN
0.500000216921576	NaN	NaN
0.500000225397192	NaN	NaN
0.500000233687129	NaN	NaN
0.500000240593451	NaN	NaN
0.50000024642629	NaN	NaN
0.500000250635147	NaN	NaN
0.5000002582244	NaN	NaN
0.500000273420891	NaN	NaN
0.500000284187626	NaN	NaN
0.500000286788207	NaN	NaN
0.500000310893003	NaN	NaN
0.500000316893349	NaN	NaN
0.500000324095917	NaN	NaN
0.500000325172466	NaN	NaN
0.50000035871788	NaN	NaN
0.50000038556274	NaN	NaN
0.500000390119238	NaN	NaN
0.500000398061891	NaN	NaN
0.500000402358204	NaN	NaN
0.500000404101991	NaN	NaN
0.500000408653012	NaN	NaN
0.500000421035091	NaN	NaN
0.50000042319015	NaN	NaN
0.50000047062451	NaN	NaN
0.500000475747735	NaN	NaN
0.500000483650725	NaN	NaN
0.500000493954985	NaN	NaN
0.500000500347327	NaN	NaN
0.500000524645373	NaN	NaN
0.500000537030636	NaN	NaN
0.500000565313882	NaN	NaN
0.500000702785349	NaN	NaN
0.500000728205495	NaN	NaN
0.500000799288169	NaN	NaN
0.500000810955479	NaN	NaN
0.500000898906043	NaN	NaN
0.500000913121701	NaN	NaN
0.500000947646922	NaN	NaN
0.5000009545422	NaN	NaN
0.50000095547228	NaN	NaN
0.500000967528408	NaN	NaN
0.500001016028399	NaN	NaN
0.500001067134279	NaN	NaN
0.500001145476872	NaN	NaN
0.500001431619132	NaN	NaN
0.50000146309777	NaN	NaN
0.500001476811969	NaN	NaN
0.500001536412683	NaN	NaN
0.500001581632987	NaN	NaN
0.500001666050393	NaN	NaN
0.500001859045625	NaN	NaN
0.500001920158667	NaN	NaN
0.500002179985823	NaN	NaN
0.500002183630113	NaN	NaN
0.50000231121264	NaN	NaN
0.500002352930786	NaN	NaN
0.500002427056455	NaN	NaN
0.500002501173925	NaN	NaN
0.500002652637949	NaN	NaN
0.500002662574849	NaN	NaN
0.500002799080404	NaN	NaN
0.500002865753459	NaN	NaN
0.500003788779699	NaN	NaN
0.500004017522156	NaN	NaN
0.500004239300323	NaN	NaN
0.500004869770538	NaN	NaN
0.500005024988142	NaN	NaN
0.500005266610872	NaN	NaN
0.5000055185423	NaN	NaN
0.500005846524012	NaN	NaN
0.500006016246613	NaN	NaN
0.500006821914662	NaN	NaN
0.500007240557371	NaN	NaN
0.500007771407917	NaN	NaN
0.500008929499241	NaN	NaN
0.500009415827346	NaN	NaN
0.500009426470329	NaN	NaN
[truncated: 6,719 more rows]
