# Supplementary material for: Diversity of spatiotemporal coding reveals specialized visual processing streams in the mouse cortex
Source: Nat Commun. 2022 Jun 6;13:3249. doi: 10.1038/s41467-022-29656-z (PMC9170684; doi:10.1038/s41467-022-29656-z)
Supplement: Supplementary file 7 — Source Data [file 41467_2022_29656_MOESM7_ESM.zip › source data/Figure3H_LM.txt]

peakSpeed
3.24300989581966
3.40779467657657
0.813649102305044
4.21712769594223
27.6395455943765
5.16291979783022
0.564370782154899
3.26507724936082
1.28271624558336
1.75222407381736
1.0595241004137
2.56654263168591
3.2322646747468
3.23399870640459
3.01341044676879
0.232175022249617
2.53327675343642
1.88846533386885
3.4543058178354
0.0976562500000136
10.620772308251
2.90795721931082
10.7527593836428
4.30812604045582
0.117823858707149
4.06598181366324
0.906930517813251
4.69460068572117
3.90559519834719
5.15516480407189
0.0976562500000111
0.0976562500000111
4.93520166279867
3.5402098210779
0.68547014412797
3.27197504780969
4.19722424880304
7.1220040377131
5.86608050845049
1.26909839719813
6.96038742922563
3.03924964980706
3.72947971449227
3.19440280605249
0.781638301263046
1.54800132221632
1.18390618144939
1.06745502365559
3.12858705474313
3.45692933135235
1.56807275307867
0.0976562500000111
0.114552859861447
0.719881924796819
0.565861274045544
0.504987315031497
2.42594294304821
2.96470269843533
3.06512869027666
0.528761169144352
2.45276253990647
3.67820654291837
2.8971449747209
5.53141705361163
4.60416129798506
2.49541964590716
3.19927309697239
3.26957345372712
1.1974558178039
0.47202663091945
2.99189890946482
1.92856324934669
1.14217247142709
1.68041845430575
0.579729430150072
2.11071047213428
7.21209255751206
5.44236753240412
0.166051220936826
4.272574859159
3.1247995613068
7.94542725490848
2.38689990866283
3.3239022016329
0.172466540975029
4.97579969912386
4.41180917659505
0.576809078179733
2.48983092733109
2.24561881985541
10.0955437846547
2.45305146919015
0.169788431234486
3.4917798572693
1.13761437313964
1.52104169266283
1.70227045399458
3.96870674387836
0.474654689532945
0.288124384511245
1.79449497858188
0.774085917804639
0.722397241252032
5.60329885696196
1.60987326601813
11.7767137589104
0.326227969444236
0.705226330434251
0.245017141074811
2.51481347548978
1.2726141777562
0.492517568564654
1.0542420572152
2.21344665194756
2.51059308751086
1.31175199884095
7.13310854090882
0.353423509771246
1.76795432437753
0.41539364833148
8.32803326899858
1.7093604633579
0.0976562500000126
2.21156007977432
2.81334427289632
1.6269415425774
0.0976562500000171
15.1709571836023
3.98673441605653
0.390639529457661
1.77727863847747
1.19940631771643
9.11962269886153
1.52876211712812
2.77851045865298
1.06752799707911
1.1709329031657
5.82134058663607
9.16090274211764
0.0976562500000158
1.88864634512616
1.58023183029547
1.92130858847996
8.90435262127985
2.23568877600943
0.519972595256901
3.05284951100216
0.95875077647362
2.16693604498293
1.1390416152167
0.832936153504981
1.77627068839938
1.56249999918796
2.0600598624648
1.21284009300667
0.485043590657486
1.75740587764585
0.880851680821389
0.0976562500000111
0.302320959020133
5.98209601928658
0.0976562500000156
3.10904825861574
0.439209227062488
0.136239734293436
11.2628826649658
0.319868092221622
2.83960862885699
0.816827679928778
6.48929302288228
3.73609161438802
1.96755816935964
3.05490460359958
4.64691177832977
1.8228840829122
5.66919633045211
0.777488747904225
0.0976562500000128
0.231371705934404
8.76014301930245
0.340081838336548
1.7254114648853
0.823943139082979
1.14164572898877
2.41898074967486
1.55672506901646
5.45642311688605
1.23933468300828
1.00241364885966
1.82175201417842
13.091729863599
0.898338454737014
1.04640575247021
2.18668733452371
0.921518590353789
1.998533433017
2.04087627077914
2.12951601864435
1.70983372331522
1.87492172810879
12.7391203610119
5.3706064963964
1.6509606159006
3.21338120213259
0.171250521223027
2.12115286188336
49.9999999999442
0.614034305025739
1.75709504289401
0.550689433591792
3.12500000000028
2.07213273206287
2.49396012448189
3.24551564531342
11.0079916291342
1.34485484230679
0.23072335359857
3.76240667922391
0.0976562500000112
10.3203210576258
2.12080921858483
5.53209063445704
1.13376942715744
9.86818006809828
1.80030770617375
1.37808302241054
0.695890731836223
3.74500652923641
0.884745345862363
1.95070601271143
0.0976562500000199
15.7101589792843
2.53406531624144
2.87671347297408
3.47247916567684
3.39559192923017
3.04144080909728
1.63895550253887
3.4020968361445
1.85896762332252
2.26839813285509
26.0380172239027
1.10040870989936
0.566750448012844
0.514650968227662
1.73597995102569
1.26421245636169
1.10850252266018
1.22644532187787
0.823114869961266
2.13627365825389
0.930777443176243
6.00044972513891
0.914604289276841
0.860059033137662
0.11617259782025
6.40619176411439
0.927795467832966
1.87182402870141
8.50049470802081
5.94548434191969
3.16904497387377
0.330973592838493
4.35810045519951
0.54282081939202
1.00447486956712
2.19424921890893
1.14469623736541
2.25881010477312
0.594907143861424
1.43550608894231
1.71006890745077
6.41348121281483
1.72565574368988
0.9697594832254
1.59226100227291
0.973312586776165
1.2080338123944
2.14555788171208
2.14555788171208
12.0232152437101
12.0232152437101
1.64581568144673
3.75363895827887
0.847612416701339
0.847612416701339
2.92141900963119
4.90652655960917
0.0976562500000111
0.0976562500000111
1.54561130152033
1.77504356651519
0.620751354128987
1.52278519665481
4.9896705341194
4.9896705341194
1.95895909460882
0.847332946866492
3.08097207444891
4.00244805647191
8.59010698673178
1.89058948382074
1.03032537935888
0.457433539781146
0.830710679134383
2.30033245157894
0.581440966266608
1.15638899563805
9.75782252151968
6.87189611086275
0.877762921469724
0.854460018369796
2.81087303814575
0.552796271731793
0.548617737815035
1.48446145246209
2.51936092096238
0.850561382579073
1.16809261659313
0.0976562500000113
2.2635729803804
1.64887961249726
0.735513639766992
1.67542266143775
1.38581721154445
1.50418093708939
0.117960241857027
0.936660390773238
3.54703872361847
0.658519554220788
0.982803627524875
0.0976562500000111
0.711426522902661
1.07438657190637
3.00438079452443
0.0976562500000111
0.30023596977751
0.289834659136833
0.0976562500000112
49.9999999999435
0.842302129755276
0.635509978532338
4.70507278012487
5.68080425169803
1.8844981618639
3.85517282568519
0.573199257409597
7.42702001152222
0.903339802289577
2.85294555402689
0.103559104225394
12.7362910459825
0.821804510967743
1.97567627187884
3.25811689527201
8.76758057414112
1.65913337442816
0.595084185331701
7.41400467336829
3.35180013629523
0.472963681435678
5.69130596970265
1.17579745626053
0.440364865750416
1.14109187193951
3.80495631821348
4.38705672840565
7.31606261401229
0.306691608963567
4.19881297514688
7.93128335624547
3.86439249047271
0.747325827267922
0.440561149749525
0.426547305589653
6.28238694669479
7.43623278887357
0.618086882591614
0.641803673270774
0.480304282742255
1.89398354323466
0.588968121905965
0.161751565811418
0.983580729000531
3.14685735823849
3.11712199567406
0.505275349354447
26.9436427133196
0.996483486878995
0.936205854672915
2.10098831160277
49.9999999998949
7.02487979057635
0.43701954625132
2.59150625084539
2.75699931701662
2.31078815031722
14.619192064489
1.28092157905274
9.49195125436028
1.12859251608723
0.256197229311206
0.837767955854493
0.187605930553335
3.13786992672911
7.90087309576303
3.17425606837061
1.43992560838864
2.59664865354058
0.389174314460532
3.39672718182548
0.546327854257714
5.64872527247133
0.764016944661069
0.710769707756122
1.38020010049971
0.0976562500000111
41.8436313725125
0.541393656333051
0.863095586335515
7.00814003578421
0.924864702776538
1.75892490112831
0.501562585833544
0.345288151191453
0.626239521869718
0.653121510394521
0.0976562500000166
0.783007472191963
0.0976562500000111
36.9862812351499
0.60818218089709
0.888915507237999
1.61189788635605
4.09564910261304
0.708283302551906
7.74234485212579
0.411312398201833
1.03330366058115
4.13838200804584
1.32897013863336
8.11015272864266
0.116992717377017
0.731090316740177
1.55230534714976
0.596883589250136
0.0976659513469183
0.0976562500000111
0.801326292547623
0.211662275581644
0.941929421672811
1.15590391291719
49.9999999999089
16.7491626989314
1.23714133384388
1.91890691975091
0.416700853633039
0.893382674260303
1.18532905255981
0.775267577030869
2.45629506262644
0.764981105479531
1.00629581188699
0.52173074014214
0.87134463215088
1.04318384874452
49.9999859463097
1.39760290888473
0.485041509528414
1.77382954208104
1.26340667603241
1.79407375032113
1.18931308085016
49.9401460266349
49.9999999999444
0.911690740817205
1.14914471569104
1.31228159260904
10.19416551028
0.730692778005162
1.74600369404085
0.515570640061455
3.12633387767479
1.09830560661741
0.697002843924348
0.802024442190908
0.906230427726594
1.04034208119456
1.35767209350807
1.54420185938154
1.16189860889871
1.76699639142033
1.92414740229142
1.44952146803356
24.9549422691001
1.26902969501975
1.04287226099086
0.401152525618136
1.5624999999923
1.10103553687104
0.851341862820809
0.261943505241829
1.34011172152226
0.646560418783903
1.60729457265109
1.01954239086752
0.784074983389311
1.14172457472848
1.71293922325395
0.823323638495495
0.616609474219484
0.625551486559709
0.819436241803126
0.719145323853309
0.270563833186661
0.677546533592382
0.277172788855141
2.50270525708767
0.529066715932562
1.09068263033148
2.05691261042194
1.47574769587162
1.55349808570537
0.531489014547626
0.519177004134423
0.817882110395221
0.475051619435681
0.491848798832659
0.13087151308372
3.03554226135373
7.17376320148405
0.503568676014009
1.05285537113052
3.10767093907707
0.0976562500000154
1.09001746319419
1.31359808828305
2.74765224998551
1.31890946594667
1.85639353100293
0.721027371736663
0.562277685429907
0.712358089724605
0.469275446938243
0.848988438955482
0.859527809551313
0.873801794160486
2.18530123284136
0.790429149215788
1.65237242644954
0.883307810962009
1.84375512451251
0.575999427322931
2.15006284977098
0.426210038846787
1.58828969816112
0.430781169052419
6.24046924568694
1.13646005980734
0.110112944708831
0.751086258265943
1.03716383052748
1.35501741283589
49.9999749161807
0.693564033457769
0.743682519636498
1.01214954492794
0.478526386388651
0.983136160847978
0.313991216065573
1.0553938397903
1.51671343509032
1.27535306204129
0.151654456114321
0.71285712705351
0.653961240244403
16.4976539187784
1.75490633946933
0.710795816219138
0.404176635796419
0.807439602062758
1.34812039020902
30.8267270240238
1.56249999999833
3.79796578307604
0.713463838129718
2.48204554663428
1.00106962711469
0.514018197815208
5.64835747269924
49.9999999999443
0.979800744519223
2.25443002396834
3.09227421610839
1.09199988815238
1.91444596109784
0.798777049898681
1.82522677428104
15.3914370601464
28.2159331263607
1.74121943498191
1.1898239284333
3.38352169998969
14.9495143865608
19.4235852963732
0.184424211735932
1.33497498282298
0.209238484503599
3.55184310133004
2.25660675565732
2.90552661714727
5.20884813508006
6.00834871956454
0.542060317659229
14.3567588231618
0.97030855046553
1.45073571646269
0.362517387963584
1.13469004819038
1.65013121914584
2.23643822983274
0.139170460893243
1.35847087692687
1.55356967835435
2.43185851552854
2.65011742446878
1.44674159932134
0.0993769993597368
11.112642729455
1.50341086501383
0.346246399797066
0.727310012855561
1.22564983783718
7.25159587719271
0.752818304132041
1.1195605490053
0.830144359062876
0.38690017028194
1.59025360575612
1.78276950841883
2.38347236046921
1.91594691106664
0.56262611247622
1.02781968536602
0.842061100970213
1.27582303957819
1.99743195373326
2.17547685555111
0.823548815547001
6.83347172990803
1.13422963081745
0.537396577975142
0.475897784230464
1.25995096632666
0.553831490400109
1.08386908359274
0.101738327263856
0.689685597031356
0.117777999666183
0.720741763102813
7.74849684884118
2.75478416618216
5.94608252314636
49.8786122499382
0.756521344989206
49.9475085437657
0.935613531577294
0.667928379545342
0.95182515162446
0.0976562501205879
49.9999999999444
1.2274106447204
0.890337882886262
1.14157987522394
0.684059962068222
0.0976562500000145
5.59678004614731
0.781588720922565
12.916794165173
0.37704642173461
0.0976562500000176
6.542465474531
0.547012655044006
1.00660623013262
0.897854640009154
0.879135100931638
0.0976562500000111
3.14937559616868
3.44029327324807
1.73644791303638
49.9999999999085
0.745189230538009
0.888502954385031
0.81982975933254
1.25300350191393
0.452712393440296
0.424730927143171
0.768765369431694
0.834930386473689
0.636706895080194
0.968998995445907
1.13720979586117
6.21415367978213
0.754892070027865
49.9999999999444
0.504067188524929
1.97369222289007
0.599977552270545
0.942624352603694
1.15327230872142
0.0976562500000116
1.29035299869416
0.56765698293773
1.82847696914567
1.07934170205874
1.60504230659748
0.097656261305234
7.7743505307994
1.07865990797018
0.573604658083832
0.749917271022954
1.80942994027202
49.9417775811201
0.370306464267375
2.77474597817077
0.835476656161852
0.50172584060852
0.823793222710597
1.61725062851565
0.915429047521861
49.9999999999444
1.4441275364126
0.755474891654381
0.415789045903925
0.306970648862059
1.76830450986409
0.979483199852017
4.50977116146221
0.637254983654584
0.397028659098002
4.74089415269455
4.97139227319353
3.39697075153661
1.54001188828117
2.25614994826087
0.385351347326455
2.95555944428269
3.27963277264213
0.270427333539845
1.42178735306335
2.51470531193268
3.5854758163797
11.6982405339756
1.5096869891098
6.25281163168968
0.260328918056174
8.16658529380942
11.5027961023935
2.57176524056607
1.51986991653569
1.40690572023944
4.06347542785587
3.84812509755856
4.89631924273871
1.57198334062032
4.74103252031974
3.12031161470383
1.50275515889996
1.36768463734056
5.31952630780613
2.72750952950465
8.6034801199392
2.68591739558418
4.48062315015845
4.40352558348422
0.130705835567705
0.359445165847225
1.26078375794798
0.694041707210285
2.37971752300484
5.63930314827488
2.03371175231382
2.0476147926224
1.01181989539985
2.81657892209385
5.58920568578123
13.6713781675535
2.37464816097556
0.716783198688983
0.3587266989934
0.349932018589983
1.78317686265774
4.79907944521303
0.187450384845967
3.26805043147943
6.55237088337776
0.854597666234215
1.82315057774769
1.57325858533207
2.39765266878794
1.21474488144563
3.32981765665115
1.50581569671231
6.84075451725159
2.96985702127015
1.08192762090316
0.298341191956011
0.859372476890338
4.90636780716746
1.55531418858682
6.06750009473122
1.91595165969942
2.69667798663155
3.64635134290069
1.00568038823014
13.7749396416523
2.78119019798679
4.98301257993613
14.4933327122131
3.07913903648316
0.127221812957841
9.54068502618871
6.94149446766353
2.31544017198076
7.46368970457044
3.13453066993218
19.0924911171106
0.421293528591314
10.8999227558377
16.1047543413931
10.5328577979013
2.48288294452833
4.20462212007785
0.364145392278556
0.549851210576978
0.935212769558769
3.57342800159616
2.36133449522025
1.27144486608295
0.199262617353843
1.82789183239366
3.76292043852698
0.792641376155239
0.674211485307073
0.200719886842777
1.26187704026294
2.52963949723992
3.48555303462367
4.15067684114992
0.0976562500000112
2.03948259266124
3.34121726172965
11.6757252939882
1.40496195900017
0.639389120010487
3.58317197749043
4.1113448513418
0.0976562500000111
1.5043638402702
1.06594204587452
1.33147514823317
4.46165517008481
3.44459721265855
6.25294997610823
6.32257795460812
2.60016174529083
4.44238359810753
2.44783266554085
3.93503321377011
1.4989547510228
8.57399044024047
0.389806874084797
5.56676251701916
1.12405466397545
4.98734868250286
1.18360328087499
0.12457046376188
3.3739349480745
2.65808605654663
0.365295704164495
4.20260255631762
0.766565009894887
6.38084064619196
2.44643339157018
0.990414218986806
2.08415334292911
8.77039462230243
1.82572693511792
0.835594730188815
5.50845467975268
0.756653510766859
0.357887274703215
0.0976562500000111
1.07706481547052
0.336938080079049
13.3684319167951
0.566998202436579
2.31902566690844
3.76566687265923
3.65823662131617
1.55663313997265
6.86540056605463
9.26033953335193
0.307106587049126
0.795785065732718
0.544599377857353
2.01597239073158
1.9712574568888
0.689826976480491
0.50786937101844
0.341969409391727
0.863298702284946
12.0769860799743
4.69378961978043
2.26557941400084
1.80135360484054
2.10008432048814
1.07447040375232
2.9727720272564
0.558524531085775
0.648848871402187
2.65044442072659
0.730130363875557
0.205653582270962
1.56746454798192
2.75543184016053
0.971238681372169
10.455563806593
1.78047451954488
1.77370968954112
2.7057361526078
1.25243519660123
2.82399647987798
1.41515242162321
4.52964812392395
0.426018605188912
0.177577783586277
0.373441675005791
0.556968740854741
6.18918412570161
11.3722027289001
0.534601995331003
0.911250399902898
16.3093689417145
0.483276041070491
1.39090248963714
0.724569723592639
7.89282997406647
3.0050717712879
12.6897307391261
0.136791616106787
3.0777475428285
8.4407761107661
0.774939178178419
1.15966358165644
1.58058725170425
0.568031447962741
0.753759194836551
1.21390953482123
2.44301497161796
0.587231021621432
3.23974351748759
0.473045225968884
0.388234220842817
1.54793658783288
0.170171604682933
6.61229188971688
7.5077041437276
1.47253248645938
0.179158628111779
1.93264145451347
1.23624772812355
1.24675288932898
0.47307902394671
2.54748310056949
5.33789492869402
22.5741008324132
4.64937835534283
0.68006281662169
12.1999537654896
1.08264091269104
2.25937261822874
2.09991737212171
7.07341143863122
0.1943511796264
1.52319093388885
14.0332565450039
3.05912311526684
1.29330010532149
7.91206705774913
1.17884473330259
1.82995261386482
0.437485631975395
0.0976562500000114
4.4998133505338
2.67186698744334
0.159418983715068
1.7831866263425
1.2365108205013
0.424776168192206
1.95629234936322
1.74459028021966
0.686396110781492
1.69425001398431
1.18496577630553
0.676713081023827
0.658982726575995
1.06388067527116
0.420517356894153
6.18905046919247
1.41813985746091
1.4920891710883
0.951181878248383
9.36445722563471
0.97422554716193
0.36207895933473
1.08150330738459
0.388504721879231
0.564014530948897
3.48860885512581
1.74015797199962
0.587114672729257
2.13142515711873
0.493754083540952
1.18266522830617
0.892343934531099
1.61234104736384
1.42208495257521
1.25017749665693
1.5195567870174
0.372826626406793
0.339723584078872
1.26817331769116
0.861862012845756
1.29573298414701
0.750820364767189
1.06463188602764
0.510636632487175
2.55629950075707
1.80359158310462
5.68899224735889
1.1906757397734
3.04414731839714
1.44242239782042
0.449620028966953
0.983241076948986
0.438865859564328
0.883623148358344
1.28012619128301
0.409710258226531
0.853841086968101
0.902370903226703
0.692446836765443
0.903284355654658
0.372076056096185
2.2218629311257
0.560614722542787
