# Supplementary material for: Diversity of spatiotemporal coding reveals specialized visual processing streams in the mouse cortex
Source: Nat Commun. 2022 Jun 6;13:3249. doi: 10.1038/s41467-022-29656-z (PMC9170684; doi:10.1038/s41467-022-29656-z)
Supplement: Supplementary file 7 — Source Data [file 41467_2022_29656_MOESM7_ESM.zip › source data/FigureS6A_bottom_LI.txt]

Han 2022	Marshel 2011	Andermann 2011
0.500000000000022	0.5	NaN
0.500000000000022	0.5	NaN
0.500000000000022	0.5	NaN
0.500000000000022	0.5	NaN
0.500000000000022	0.5	NaN
0.500000000000022	0.525839319282835	NaN
0.500000000000022	0.66915847491507	NaN
0.500000000000022	0.732019075231065	NaN
0.500000000000022	0.777583989058248	NaN
0.500000000000022	0.827457308105286	NaN
0.500000000000022	0.967749670522294	NaN
0.500000000000022	1.4538297195912	NaN
0.500000000000022	1.92859741669329	NaN
0.500000000000022	2.00452116147211	NaN
0.500000000000022	2.06415710997355	NaN
0.500000000000022	2.2067338462475	NaN
0.500000000000022	2.38663482792267	NaN
0.500000000000022	2.66899674030912	NaN
0.500000000000022	2.88439850955983	NaN
0.500000000000022	4.34414830767355	NaN
0.500000000000022	5.43250289058019	NaN
0.500000000000022	6.40929305074565	NaN
0.500000000000022	8	NaN
0.500000000000022	NaN	NaN
0.500000000000022	NaN	NaN
0.500000000000022	NaN	NaN
0.500000000000022	NaN	NaN
0.500000000000022	NaN	NaN
0.500000000000022	NaN	NaN
0.500000000000022	NaN	NaN
0.500000000000022	NaN	NaN
0.500000000000022	NaN	NaN
0.500000000000022	NaN	NaN
0.500000000000022	NaN	NaN
0.500000000000022	NaN	NaN
0.500000000000022	NaN	NaN
0.500000000000022	NaN	NaN
0.500000000000022	NaN	NaN
0.500000000000022	NaN	NaN
0.500000000000022	NaN	NaN
0.500000000000022	NaN	NaN
0.500000000000022	NaN	NaN
0.500000000000022	NaN	NaN
0.500000000000022	NaN	NaN
0.500000000000022	NaN	NaN
0.500000000000022	NaN	NaN
0.500000000000022	NaN	NaN
0.500000000000022	NaN	NaN
0.500000000000022	NaN	NaN
0.500000000000022	NaN	NaN
0.500000000000022	NaN	NaN
0.500000000000022	NaN	NaN
0.500000000000022	NaN	NaN
0.500000000000022	NaN	NaN
0.500000000000022	NaN	NaN
0.500000000000022	NaN	NaN
0.500000000000022	NaN	NaN
0.500000000000022	NaN	NaN
0.500000000000022	NaN	NaN
0.500000000000022	NaN	NaN
0.500000000000022	NaN	NaN
0.500000000000022	NaN	NaN
0.500000000000022	NaN	NaN
0.500000000000022	NaN	NaN
0.500000000000022	NaN	NaN
0.500000000000022	NaN	NaN
0.500000000000022	NaN	NaN
0.500000000000022	NaN	NaN
0.500000000000022	NaN	NaN
0.500000000000022	NaN	NaN
0.500000000000022	NaN	NaN
0.500000000000022	NaN	NaN
0.500000000000022	NaN	NaN
0.500000000000022	NaN	NaN
0.500000000000022	NaN	NaN
0.500000000000023	NaN	NaN
0.500000000000023	NaN	NaN
0.500000000000023	NaN	NaN
0.500000000000023	NaN	NaN
0.500000000000023	NaN	NaN
0.500000000000023	NaN	NaN
0.500000000000023	NaN	NaN
0.500000000000023	NaN	NaN
0.500000000000023	NaN	NaN
0.500000000000023	NaN	NaN
0.500000000000023	NaN	NaN
0.500000000000023	NaN	NaN
0.500000000000023	NaN	NaN
0.500000000000023	NaN	NaN
0.500000000000023	NaN	NaN
0.500000000000023	NaN	NaN
0.500000000000023	NaN	NaN
0.500000000000023	NaN	NaN
0.500000000000023	NaN	NaN
0.500000000000023	NaN	NaN
0.500000000000023	NaN	NaN
0.500000000000023	NaN	NaN
0.500000000000023	NaN	NaN
0.500000000000023	NaN	NaN
0.500000000000023	NaN	NaN
0.500000000000023	NaN	NaN
0.500000000000023	NaN	NaN
0.500000000000023	NaN	NaN
0.500000000000023	NaN	NaN
0.500000000000023	NaN	NaN
0.500000000000023	NaN	NaN
0.500000000000023	NaN	NaN
0.500000000000023	NaN	NaN
0.500000000000023	NaN	NaN
0.500000000000023	NaN	NaN
0.500000000000023	NaN	NaN
0.500000000000023	NaN	NaN
0.500000000000023	NaN	NaN
0.500000000000023	NaN	NaN
0.500000000000023	NaN	NaN
0.500000000000023	NaN	NaN
0.500000000000023	NaN	NaN
0.500000000000023	NaN	NaN
0.500000000000023	NaN	NaN
0.500000000000023	NaN	NaN
0.500000000000023	NaN	NaN
0.500000000000023	NaN	NaN
0.500000000000023	NaN	NaN
0.500000000000024	NaN	NaN
0.500000000000024	NaN	NaN
0.500000000000024	NaN	NaN
0.500000000000024	NaN	NaN
0.500000000000024	NaN	NaN
0.500000000000024	NaN	NaN
0.500000000000024	NaN	NaN
0.500000000000024	NaN	NaN
0.500000000000024	NaN	NaN
0.500000000000024	NaN	NaN
0.500000000000024	NaN	NaN
0.500000000000025	NaN	NaN
0.500000000000025	NaN	NaN
0.500000000000025	NaN	NaN
0.500000000000025	NaN	NaN
0.500000000000025	NaN	NaN
0.500000000000025	NaN	NaN
0.500000000000025	NaN	NaN
0.500000000000025	NaN	NaN
0.500000000000025	NaN	NaN
0.500000000000025	NaN	NaN
0.500000000000025	NaN	NaN
0.500000000000026	NaN	NaN
0.500000000000026	NaN	NaN
0.500000000000026	NaN	NaN
0.500000000000027	NaN	NaN
0.500000000000027	NaN	NaN
0.500000000000028	NaN	NaN
0.500000000000028	NaN	NaN
0.500000000000028	NaN	NaN
0.500000000000029	NaN	NaN
0.50000000000003	NaN	NaN
0.500000000000031	NaN	NaN
0.500000000000032	NaN	NaN
0.500000000000033	NaN	NaN
0.500000000000033	NaN	NaN
0.500000000000034	NaN	NaN
0.500000000000034	NaN	NaN
0.500000000000034	NaN	NaN
0.500000000000034	NaN	NaN
0.500000000000034	NaN	NaN
0.500000000000034	NaN	NaN
0.500000000000035	NaN	NaN
0.500000000000037	NaN	NaN
0.500000000000037	NaN	NaN
0.500000000000037	NaN	NaN
0.500000000000039	NaN	NaN
0.50000000000004	NaN	NaN
0.50000000000004	NaN	NaN
0.50000000000004	NaN	NaN
0.500000000000041	NaN	NaN
0.500000000000041	NaN	NaN
0.500000000000041	NaN	NaN
0.500000000000041	NaN	NaN
0.500000000000042	NaN	NaN
0.500000000000043	NaN	NaN
0.500000000000052	NaN	NaN
0.500000000000125	NaN	NaN
0.50000000000015	NaN	NaN
0.500000000000204	NaN	NaN
0.500000000000291	NaN	NaN
0.500000000000371	NaN	NaN
0.500000000000558	NaN	NaN
0.500000000000691	NaN	NaN
0.500000000000905	NaN	NaN
0.5000000000026	NaN	NaN
0.500000000002835	NaN	NaN
0.500000000008519	NaN	NaN
0.500000000012464	NaN	NaN
0.500000000014428	NaN	NaN
0.500000000016232	NaN	NaN
0.50000000004492	NaN	NaN
0.500000000064145	NaN	NaN
0.500000000082349	NaN	NaN
0.500000000098098	NaN	NaN
0.500000000132012	NaN	NaN
0.500000000151211	NaN	NaN
0.500000000154939	NaN	NaN
0.500000000167678	NaN	NaN
0.500000000175676	NaN	NaN
0.500000000181262	NaN	NaN
0.500000000198919	NaN	NaN
0.500000000198919	NaN	NaN
0.50000000033979	NaN	NaN
0.500000000456025	NaN	NaN
0.500000000466355	NaN	NaN
0.500000000605567	NaN	NaN
0.500000000619099	NaN	NaN
0.500000001002546	NaN	NaN
0.50000000101854	NaN	NaN
0.500000002562271	NaN	NaN
0.500000002817194	NaN	NaN
0.500000003085827	NaN	NaN
0.500000004277076	NaN	NaN
0.500000004805514	NaN	NaN
0.500000005955519	NaN	NaN
0.500000006176331	NaN	NaN
0.500000007832754	NaN	NaN
0.500000008466556	NaN	NaN
0.500000010277712	NaN	NaN
0.500000010357097	NaN	NaN
0.500000011030234	NaN	NaN
0.500000019050269	NaN	NaN
0.500000022995436	NaN	NaN
0.500000026162239	NaN	NaN
0.500000027844914	NaN	NaN
0.500000028064184	NaN	NaN
0.500000068856564	NaN	NaN
0.500000092467164	NaN	NaN
0.500000100687545	NaN	NaN
0.500000120348237	NaN	NaN
0.500000211435289	NaN	NaN
0.500000331426084	NaN	NaN
0.50000046273649	NaN	NaN
0.500000849586873	NaN	NaN
0.500001440005066	NaN	NaN
0.500001568789647	NaN	NaN
0.500003137193231	NaN	NaN
0.50003630769482	NaN	NaN
0.500042690510452	NaN	NaN
0.500102833279602	NaN	NaN
0.500151320966315	NaN	NaN
0.500164352242194	NaN	NaN
0.500298702855377	NaN	NaN
0.500312675296533	NaN	NaN
0.500317791332159	NaN	NaN
0.500371965269875	NaN	NaN
0.500377360534845	NaN	NaN
0.500677452968679	NaN	NaN
0.503494638163711	NaN	NaN
0.50438698635764	NaN	NaN
0.506948192403951	NaN	NaN
0.507080014548449	NaN	NaN
0.511306846732942	NaN	NaN
0.513057867020662	NaN	NaN
0.515396849009446	NaN	NaN
0.522736070694204	NaN	NaN
0.524647635201472	NaN	NaN
0.527686236136554	NaN	NaN
0.527950456512171	NaN	NaN
0.528531988234724	NaN	NaN
0.528630902017951	NaN	NaN
0.529031972596328	NaN	NaN
0.531555688627764	NaN	NaN
0.533376453630394	NaN	NaN
0.537516468074979	NaN	NaN
0.537720859467475	NaN	NaN
0.539123542303414	NaN	NaN
0.539653620714895	NaN	NaN
0.539854877783176	NaN	NaN
0.540577476654081	NaN	NaN
0.541326787267296	NaN	NaN
0.544434932903113	NaN	NaN
0.544629378399855	NaN	NaN
0.545833005302401	NaN	NaN
0.546852774104872	NaN	NaN
0.548534277934242	NaN	NaN
0.550353412522311	NaN	NaN
0.550383556652363	NaN	NaN
0.555809056989508	NaN	NaN
0.557994226087629	NaN	NaN
0.559364509111718	NaN	NaN
0.564260179976163	NaN	NaN
0.565212595565188	NaN	NaN
0.570207100824053	NaN	NaN
0.570686013608809	NaN	NaN
0.572236091874879	NaN	NaN
0.575893804426316	NaN	NaN
0.576202719231432	NaN	NaN
0.576305901364742	NaN	NaN
0.576997494642997	NaN	NaN
0.578940038254353	NaN	NaN
0.583629162530277	NaN	NaN
0.588999001563705	NaN	NaN
0.589814315339145	NaN	NaN
0.59469626179025	NaN	NaN
0.59527975505285	NaN	NaN
0.597088715438726	NaN	NaN
0.599067189221091	NaN	NaN
0.59918086373661	NaN	NaN
0.600488825720487	NaN	NaN
0.604525061323372	NaN	NaN
0.604645354969315	NaN	NaN
0.612128121449809	NaN	NaN
0.613022329237185	NaN	NaN
0.61490857515792	NaN	NaN
0.616686022551862	NaN	NaN
0.616973838355611	NaN	NaN
0.618206503726447	NaN	NaN
0.618700995846792	NaN	NaN
0.62003008333275	NaN	NaN
0.620463834503319	NaN	NaN
0.620719474570329	NaN	NaN
0.621209527729871	NaN	NaN
0.627572126782981	NaN	NaN
0.628999156517871	NaN	NaN
0.63046249252338	NaN	NaN
0.631843790349937	NaN	NaN
0.631894237654827	NaN	NaN
0.634160077131107	NaN	NaN
0.634617149109014	NaN	NaN
0.635764101294918	NaN	NaN
0.636000768389171	NaN	NaN
0.636506404121123	NaN	NaN
0.637691813863359	NaN	NaN
0.637892585593629	NaN	NaN
0.63910942204113	NaN	NaN
0.644237013237202	NaN	NaN
0.646436856568954	NaN	NaN
0.646695542567901	NaN	NaN
0.648796935118536	NaN	NaN
0.651520754433178	NaN	NaN
0.653149409095702	NaN	NaN
0.654389720674818	NaN	NaN
0.657714876964868	NaN	NaN
0.660405129671542	NaN	NaN
0.662617874563405	NaN	NaN
0.663112354960362	NaN	NaN
0.666162931548742	NaN	NaN
0.666758876613661	NaN	NaN
0.66791683082156	NaN	NaN
0.670479721728699	NaN	NaN
0.676587392621005	NaN	NaN
0.677933458169038	NaN	NaN
0.679286257785216	NaN	NaN
0.681037092875275	NaN	NaN
0.681183242973107	NaN	NaN
0.681740272422365	NaN	NaN
0.682576795421633	NaN	NaN
0.684055331246474	NaN	NaN
0.684587741487597	NaN	NaN
0.686000844246948	NaN	NaN
0.687749099679101	NaN	NaN
0.690625895020934	NaN	NaN
0.691099726557013	NaN	NaN
0.693464542459893	NaN	NaN
0.700849693075767	NaN	NaN
0.702638019130157	NaN	NaN
0.7028838653427	NaN	NaN
0.705553437785577	NaN	NaN
0.709534581218492	NaN	NaN
0.710953242597583	NaN	NaN
0.711169940287868	NaN	NaN
0.711541531476002	NaN	NaN
0.711763897293758	NaN	NaN
0.714463480655888	NaN	NaN
0.717174413646129	NaN	NaN
0.718293105668576	NaN	NaN
0.719796200122906	NaN	NaN
0.719930785445337	NaN	NaN
0.720619467505813	NaN	NaN
0.722225469512993	NaN	NaN
0.723522396371469	NaN	NaN
0.723766669209798	NaN	NaN
0.724212072665999	NaN	NaN
0.726039885600031	NaN	NaN
0.728350014587687	NaN	NaN
0.729721979758649	NaN	NaN
0.731999225561249	NaN	NaN
0.732474672883458	NaN	NaN
0.733239547200175	NaN	NaN
0.735535534864887	NaN	NaN
0.736469377347054	NaN	NaN
0.738994245009151	NaN	NaN
0.739938098067154	NaN	NaN
0.74083959505963	NaN	NaN
0.741488181494683	NaN	NaN
0.742743231896466	NaN	NaN
0.743554935467151	NaN	NaN
0.744022485607908	NaN	NaN
0.7446095942818	NaN	NaN
0.747244552639269	NaN	NaN
0.747635058359312	NaN	NaN
0.748606081520006	NaN	NaN
0.749110066476579	NaN	NaN
0.751505586601625	NaN	NaN
0.751557538574446	NaN	NaN
0.756743291124329	NaN	NaN
0.757192034988922	NaN	NaN
0.759201663097198	NaN	NaN
0.76041404141993	NaN	NaN
0.762772816581158	NaN	NaN
0.765164597073139	NaN	NaN
0.76931494658172	NaN	NaN
0.769467215297142	NaN	NaN
0.775546789596687	NaN	NaN
0.777373282867272	NaN	NaN
0.777651750904086	NaN	NaN
0.777810190901486	NaN	NaN
0.777843551179805	NaN	NaN
0.781639681500058	NaN	NaN
0.785106867896827	NaN	NaN
0.786920896442314	NaN	NaN
0.787552696351253	NaN	NaN
0.789323966744516	NaN	NaN
0.789600199876183	NaN	NaN
0.790691064021306	NaN	NaN
0.791098812987322	NaN	NaN
0.793532596661201	NaN	NaN
0.793694327721414	NaN	NaN
0.795553425978644	NaN	NaN
0.795963101561446	NaN	NaN
0.796803888086012	NaN	NaN
0.797094397319256	NaN	NaN
0.797956514077213	NaN	NaN
0.798826800330852	NaN	NaN
0.799000449697223	NaN	NaN
0.799606076689748	NaN	NaN
0.800748481879656	NaN	NaN
0.800748481879656	NaN	NaN
0.801373641382064	NaN	NaN
0.801936696251909	NaN	NaN
0.803342773984022	NaN	NaN
0.804655297609748	NaN	NaN
0.805482516792477	NaN	NaN
0.808640531477858	NaN	NaN
0.811125600092715	NaN	NaN
0.811376032608912	NaN	NaN
0.811596667510646	NaN	NaN
0.812075631411701	NaN	NaN
0.812747297824507	NaN	NaN
0.816776517762111	NaN	NaN
0.818439707012518	NaN	NaN
0.821539401400623	NaN	NaN
0.822609072450479	NaN	NaN
0.824806596336929	NaN	NaN
0.827061604712057	NaN	NaN
0.828269950927093	NaN	NaN
0.828774420316276	NaN	NaN
0.830274223960225	NaN	NaN
0.830423969961466	NaN	NaN
0.831776255102764	NaN	NaN
0.83229385449431	NaN	NaN
0.833103174624423	NaN	NaN
0.833324014977012	NaN	NaN
0.834530721487962	NaN	NaN
0.837054163775934	NaN	NaN
0.837839328521744	NaN	NaN
0.838630101987061	NaN	NaN
0.839308561477017	NaN	NaN
0.84069158650021	NaN	NaN
0.843234941299057	NaN	NaN
0.846146661696099	NaN	NaN
0.84649218028226	NaN	NaN
0.848923763900588	NaN	NaN
0.850629591966591	NaN	NaN
0.85125376871864	NaN	NaN
0.853000315010147	NaN	NaN
0.853167192015601	NaN	NaN
0.855877827344739	NaN	NaN
0.862404514033624	NaN	NaN
0.863114379691199	NaN	NaN
0.864822667991751	NaN	NaN
0.865885156209816	NaN	NaN
0.867191360337216	NaN	NaN
0.868057170291802	NaN	NaN
0.875343330039936	NaN	NaN
0.875351101834377	NaN	NaN
0.876023426483466	NaN	NaN
0.883065290845312	NaN	NaN
0.884754332779921	NaN	NaN
0.887746545162266	NaN	NaN
0.888205661133345	NaN	NaN
0.896216801312815	NaN	NaN
0.89689417054261	NaN	NaN
0.898575085417549	NaN	NaN
0.898790810943245	NaN	NaN
0.899537669206299	NaN	NaN
0.899591997676584	NaN	NaN
0.904873697563131	NaN	NaN
0.904998316091661	NaN	NaN
0.905397059395027	NaN	NaN
0.905924730496385	NaN	NaN
0.906216783146029	NaN	NaN
0.908216975236209	NaN	NaN
0.909572124151975	NaN	NaN
0.913189675266573	NaN	NaN
0.914803389664064	NaN	NaN
0.915719981314698	NaN	NaN
0.918628532930302	NaN	NaN
0.919647078137728	NaN	NaN
0.920803625894889	NaN	NaN
0.924544300714109	NaN	NaN
0.927423028428041	NaN	NaN
0.927499479105638	NaN	NaN
0.931151228557266	NaN	NaN
0.931301601958848	NaN	NaN
0.932191587712718	NaN	NaN
0.936401793485478	NaN	NaN
0.936786733731763	NaN	NaN
0.938168644296041	NaN	NaN
0.938779642736415	NaN	NaN
0.940374625556027	NaN	NaN
0.94091343466266	NaN	NaN
0.94357343287544	NaN	NaN
0.946260853868246	NaN	NaN
0.94694403451138	NaN	NaN
0.947198343674362	NaN	NaN
0.95004361088478	NaN	NaN
0.951102626848766	NaN	NaN
0.952948977105037	NaN	NaN
0.953658404050453	NaN	NaN
0.955919130941796	NaN	NaN
0.958889979776808	NaN	NaN
0.960301760448093	NaN	NaN
0.960538796010677	NaN	NaN
0.963008693460537	NaN	NaN
0.96322970103468	NaN	NaN
0.96935017733746	NaN	NaN
0.970002561020646	NaN	NaN
0.971970029041452	NaN	NaN
0.972067008131889	NaN	NaN
0.972995464498481	NaN	NaN
0.975064155786218	NaN	NaN
0.97931803110799	NaN	NaN
0.980121668130316	NaN	NaN
0.981573161767429	NaN	NaN
0.98163828098703	NaN	NaN
0.982067091128808	NaN	NaN
0.982729823856045	NaN	NaN
0.986129230677882	NaN	NaN
0.987311083604549	NaN	NaN
0.987619971463452	NaN	NaN
0.988955830439345	NaN	NaN
0.991607081280115	NaN	NaN
0.998034989882906	NaN	NaN
0.998967990100428	NaN	NaN
1.0009213720199	NaN	NaN
1.00114724277317	NaN	NaN
1.00215795409201	NaN	NaN
1.00245089813023	NaN	NaN
1.00276936601924	NaN	NaN
1.01426147451418	NaN	NaN
1.02156123396033	NaN	NaN
1.02638875015927	NaN	NaN
1.02763541690175	NaN	NaN
1.02946529306003	NaN	NaN
1.03100241260007	NaN	NaN
1.03693585636252	NaN	NaN
1.03779096627124	NaN	NaN
1.03834459768444	NaN	NaN
1.0396620540915	NaN	NaN
1.04520631011265	NaN	NaN
1.04863355156384	NaN	NaN
1.05555316406774	NaN	NaN
1.06644664410953	NaN	NaN
1.06702048920248	NaN	NaN
1.06748424601976	NaN	NaN
1.06823395154944	NaN	NaN
1.07259149134408	NaN	NaN
1.07680108558241	NaN	NaN
1.07862611575288	NaN	NaN
1.07875162386307	NaN	NaN
1.08612308930576	NaN	NaN
1.08662806184739	NaN	NaN
1.08843751875074	NaN	NaN
1.08877886233657	NaN	NaN
1.09090246044371	NaN	NaN
1.09189660856329	NaN	NaN
1.09567908524736	NaN	NaN
1.10221953273569	NaN	NaN
1.10471692931042	NaN	NaN
1.10800224802903	NaN	NaN
1.11952565313255	NaN	NaN
1.1197377245644	NaN	NaN
1.12774779656008	NaN	NaN
1.13689776059773	NaN	NaN
1.13772744369531	NaN	NaN
1.13841999755486	NaN	NaN
1.14043889447996	NaN	NaN
1.14109471854281	NaN	NaN
1.14250989507986	NaN	NaN
1.14380016155275	NaN	NaN
1.14577299853191	NaN	NaN
1.14917387742446	NaN	NaN
1.15383004155614	NaN	NaN
1.15394212319512	NaN	NaN
1.1576681545118	NaN	NaN
1.17796674494884	NaN	NaN
1.17800853066189	NaN	NaN
1.18034451906134	NaN	NaN
1.18371136750192	NaN	NaN
1.18982044415719	NaN	NaN
1.19177762833055	NaN	NaN
1.19726709508475	NaN	NaN
1.19953685117889	NaN	NaN
1.20157826583302	NaN	NaN
1.20197752922505	NaN	NaN
1.20663703260082	NaN	NaN
1.20776508990332	NaN	NaN
1.21556475356571	NaN	NaN
1.21749170055831	NaN	NaN
1.2204493790074	NaN	NaN
1.22265361840778	NaN	NaN
1.22469910586132	NaN	NaN
1.22611937768652	NaN	NaN
1.22923772854613	NaN	NaN
1.23106409675905	NaN	NaN
1.23546711253616	NaN	NaN
1.23772227535289	NaN	NaN
1.25044187433314	NaN	NaN
1.25369422131448	NaN	NaN
1.25474974499276	NaN	NaN
1.25804068902323	NaN	NaN
1.25892407694722	NaN	NaN
1.26272898021738	NaN	NaN
1.26416304966886	NaN	NaN
1.26656398752605	NaN	NaN
1.26756784915169	NaN	NaN
1.26923665747334	NaN	NaN
1.28605379774286	NaN	NaN
1.291831425731	NaN	NaN
1.29393921972696	NaN	NaN
1.29583567509559	NaN	NaN
1.30524450615696	NaN	NaN
1.30857278374834	NaN	NaN
1.31019262251465	NaN	NaN
1.31272491750667	NaN	NaN
1.31284965614588	NaN	NaN
1.33609367464616	NaN	NaN
1.3402124055698	NaN	NaN
1.34059430817481	NaN	NaN
1.34123843111582	NaN	NaN
1.36330933814507	NaN	NaN
1.36463969998023	NaN	NaN
1.37014752802581	NaN	NaN
1.37922365350706	NaN	NaN
1.38560034030241	NaN	NaN
1.39370273483805	NaN	NaN
1.39720576207617	NaN	NaN
1.40111931121979	NaN	NaN
1.40646466874508	NaN	NaN
1.412214631707	NaN	NaN
1.41754515214417	NaN	NaN
1.41958818986407	NaN	NaN
1.42102809237891	NaN	NaN
1.43117983744948	NaN	NaN
1.43258350870568	NaN	NaN
1.43756010151367	NaN	NaN
1.4408484714126	NaN	NaN
1.44138304063249	NaN	NaN
1.44698765879645	NaN	NaN
1.44783980375943	NaN	NaN
1.45125821087011	NaN	NaN
1.45176345056847	NaN	NaN
1.45324887238407	NaN	NaN
1.45999253260246	NaN	NaN
1.46113454757559	NaN	NaN
1.46607028545286	NaN	NaN
1.4704254834007	NaN	NaN
1.47107071265462	NaN	NaN
1.47818711270247	NaN	NaN
1.50630197705195	NaN	NaN
1.51351299846039	NaN	NaN
1.51739116215103	NaN	NaN
1.52030404699943	NaN	NaN
1.52181286261304	NaN	NaN
1.52340584760825	NaN	NaN
1.52599526160029	NaN	NaN
1.52966734502759	NaN	NaN
1.53141166797015	NaN	NaN
1.53336520302798	NaN	NaN
1.53534922862552	NaN	NaN
1.54790705287357	NaN	NaN
1.54981940338286	NaN	NaN
1.54983361269639	NaN	NaN
1.55308942436575	NaN	NaN
1.55397513889219	NaN	NaN
1.55715212571383	NaN	NaN
1.56001247479823	NaN	NaN
1.56981731530675	NaN	NaN
1.57661510385056	NaN	NaN
1.57878588987811	NaN	NaN
1.5797291814673	NaN	NaN
1.58261638300376	NaN	NaN
1.58316165174538	NaN	NaN
1.58682523250409	NaN	NaN
1.59443135528799	NaN	NaN
1.59477880922602	NaN	NaN
1.60000110310193	NaN	NaN
1.60311392510489	NaN	NaN
1.60396842543894	NaN	NaN
1.60885528481447	NaN	NaN
1.62588534412101	NaN	NaN
1.62756703812149	NaN	NaN
1.62946518263745	NaN	NaN
1.63003135036156	NaN	NaN
1.63373010236895	NaN	NaN
1.63387390772619	NaN	NaN
1.64244707507404	NaN	NaN
1.64313935177465	NaN	NaN
1.64959942866575	NaN	NaN
1.65180495801357	NaN	NaN
1.66429373142595	NaN	NaN
1.67352321154293	NaN	NaN
1.68601437129333	NaN	NaN
1.68939213299859	NaN	NaN
1.69830592229242	NaN	NaN
1.70128007445223	NaN	NaN
1.7161284916932	NaN	NaN
1.72334793758655	NaN	NaN
1.73866386960874	NaN	NaN
1.7423770886497	NaN	NaN
1.75046972571781	NaN	NaN
1.75285676861078	NaN	NaN
1.7534149556488	NaN	NaN
1.75379383971784	NaN	NaN
1.76584754192826	NaN	NaN
1.77312260149203	NaN	NaN
1.77486090690889	NaN	NaN
1.78369956723878	NaN	NaN
1.79239481082224	NaN	NaN
1.80182555238508	NaN	NaN
1.80749324960586	NaN	NaN
1.80901731356196	NaN	NaN
1.81762989634479	NaN	NaN
1.81853912308588	NaN	NaN
1.82956531197563	NaN	NaN
1.83443667096034	NaN	NaN
1.84117361734288	NaN	NaN
1.84397903488245	NaN	NaN
1.84770344024565	NaN	NaN
1.85199232764508	NaN	NaN
1.85367096664873	NaN	NaN
1.86563213013939	NaN	NaN
1.87187108974147	NaN	NaN
1.87225001625134	NaN	NaN
1.87297564163118	NaN	NaN
1.88890017925085	NaN	NaN
1.90416264087925	NaN	NaN
1.90478337801295	NaN	NaN
1.90988779114328	NaN	NaN
1.91751587722563	NaN	NaN
1.92793889341812	NaN	NaN
1.92828590384484	NaN	NaN
1.93143767906432	NaN	NaN
1.94115784629329	NaN	NaN
1.94404284466246	NaN	NaN
1.96075676310906	NaN	NaN
1.96791362493447	NaN	NaN
1.97392825955097	NaN	NaN
1.98555673518522	NaN	NaN
1.98699844996086	NaN	NaN
1.98820515614798	NaN	NaN
1.9920759421384	NaN	NaN
2.00697461116972	NaN	NaN
2.01168414227925	NaN	NaN
2.02359571269944	NaN	NaN
2.03600140753618	NaN	NaN
2.04935413448786	NaN	NaN
2.0505265301155	NaN	NaN
2.05431506922977	NaN	NaN
2.05578367733608	NaN	NaN
2.08723575855633	NaN	NaN
2.09000941131031	NaN	NaN
2.09442466648654	NaN	NaN
2.09763193252552	NaN	NaN
2.1001192147646	NaN	NaN
2.10391307643601	NaN	NaN
2.10484078784859	NaN	NaN
2.10738327807598	NaN	NaN
2.10814623832723	NaN	NaN
2.1163907895127	NaN	NaN
2.11924921046279	NaN	NaN
2.14087131126846	NaN	NaN
2.14893525044513	NaN	NaN
2.15098713826932	NaN	NaN
2.1513933441688	NaN	NaN
2.17808621933191	NaN	NaN
2.17914088442902	NaN	NaN
2.195366046751	NaN	NaN
2.2004090611244	NaN	NaN
2.20664751170877	NaN	NaN
2.20664751170877	NaN	NaN
2.20747718975266	NaN	NaN
2.22077697606208	NaN	NaN
2.23731433780497	NaN	NaN
2.24839530543294	NaN	NaN
2.25353998121461	NaN	NaN
2.25601015817491	NaN	NaN
2.2721047668078	NaN	NaN
2.27934463298401	NaN	NaN
2.27962893946448	NaN	NaN
2.29527869114283	NaN	NaN
2.30369316230307	NaN	NaN
2.30687479777714	NaN	NaN
2.30716566613378	NaN	NaN
2.32162966657989	NaN	NaN
2.32360694330744	NaN	NaN
2.35546150999776	NaN	NaN
2.35625273264886	NaN	NaN
2.3751174555813	NaN	NaN
2.38479470609132	NaN	NaN
2.38570780061416	NaN	NaN
2.39031120445353	NaN	NaN
2.4252635946124	NaN	NaN
2.44374104846752	NaN	NaN
2.47274124588828	NaN	NaN
2.49821281245361	NaN	NaN
2.51361514619652	NaN	NaN
2.52117119670791	NaN	NaN
2.52310485814683	NaN	NaN
2.52928023149248	NaN	NaN
2.54030589571089	NaN	NaN
2.54897816581424	NaN	NaN
2.55250556863305	NaN	NaN
2.5696710777873	NaN	NaN
2.59327939273434	NaN	NaN
2.61537278545449	NaN	NaN
2.63025948432701	NaN	NaN
2.63056418945961	NaN	NaN
2.64195864925472	NaN	NaN
2.65135960839441	NaN	NaN
2.69128130781171	NaN	NaN
2.69324942431883	NaN	NaN
2.70201511900333	NaN	NaN
2.7159700269343	NaN	NaN
2.78414876859421	NaN	NaN
2.7842846281905	NaN	NaN
2.78693868130105	NaN	NaN
2.80094072732769	NaN	NaN
2.80222679527802	NaN	NaN
2.8075463323143	NaN	NaN
2.82673629357356	NaN	NaN
2.84362041285764	NaN	NaN
2.84660522611943	NaN	NaN
2.85936170471249	NaN	NaN
2.86113027147497	NaN	NaN
2.89030131042189	NaN	NaN
2.89729662635452	NaN	NaN
2.90575171560681	NaN	NaN
2.9101991863781	NaN	NaN
2.91953667353521	NaN	NaN
2.92017383466396	NaN	NaN
2.93047245703285	NaN	NaN
2.94684525281949	NaN	NaN
2.97341509028602	NaN	NaN
3.01149600085295	NaN	NaN
3.02563917266633	NaN	NaN
3.02824789435801	NaN	NaN
3.04181655998697	NaN	NaN
3.04202882199862	NaN	NaN
3.04572901680028	NaN	NaN
3.05782986101558	NaN	NaN
3.07015700907241	NaN	NaN
3.09770676987222	NaN	NaN
3.119494225884	NaN	NaN
3.13176525338492	NaN	NaN
3.15040783995796	NaN	NaN
3.1906572988912	NaN	NaN
3.19835736209846	NaN	NaN
3.2056220230328	NaN	NaN
3.21886652958004	NaN	NaN
3.22414768318552	NaN	NaN
3.22977548698886	NaN	NaN
3.23391297934196	NaN	NaN
3.25840317966307	NaN	NaN
3.26721138266108	NaN	NaN
3.27130497713699	NaN	NaN
3.27984857527464	NaN	NaN
3.29624126634523	NaN	NaN
3.35115610346706	NaN	NaN
3.35266846228355	NaN	NaN
3.3542787220322	NaN	NaN
3.40815956068317	NaN	NaN
3.4726644373484	NaN	NaN
3.48140534814261	NaN	NaN
3.53667244043515	NaN	NaN
3.54157249525374	NaN	NaN
3.55211548020785	NaN	NaN
3.58279053175805	NaN	NaN
3.58991517997534	NaN	NaN
3.59267695510861	NaN	NaN
3.60557759305834	NaN	NaN
3.62082839545338	NaN	NaN
3.62168682846477	NaN	NaN
3.65545628105787	NaN	NaN
3.65732859199797	NaN	NaN
3.67721190456783	NaN	NaN
3.67900086693094	NaN	NaN
3.71191462465392	NaN	NaN
3.72193592772852	NaN	NaN
3.72719195915107	NaN	NaN
3.72771889630703	NaN	NaN
3.7382637631032	NaN	NaN
3.74188998502044	NaN	NaN
3.77717981563275	NaN	NaN
3.78088311131858	NaN	NaN
3.78190753752148	NaN	NaN
3.81398363017411	NaN	NaN
3.82465078962872	NaN	NaN
3.85472741944332	NaN	NaN
3.90180726692776	NaN	NaN
3.90375222839295	NaN	NaN
3.94456650300054	NaN	NaN
3.98873456800284	NaN	NaN
3.98908982306014	NaN	NaN
3.9984962304348	NaN	NaN
4.04282046694678	NaN	NaN
4.04452979533436	NaN	NaN
4.0540029784264	NaN	NaN
4.05732924427869	NaN	NaN
4.06604106005954	NaN	NaN
4.07012847769457	NaN	NaN
4.09889829926905	NaN	NaN
4.11674295988186	NaN	NaN
4.15476560615686	NaN	NaN
4.18129066956134	NaN	NaN
4.18406067675606	NaN	NaN
4.20718623407171	NaN	NaN
4.21879842644393	NaN	NaN
4.24579759906808	NaN	NaN
4.28468071154084	NaN	NaN
4.30753960417579	NaN	NaN
4.31370331792089	NaN	NaN
4.3323670386135	NaN	NaN
4.33372886155771	NaN	NaN
4.33820202234731	NaN	NaN
4.35562421659295	NaN	NaN
4.37386878999616	NaN	NaN
4.38992616908172	NaN	NaN
4.41056503303626	NaN	NaN
4.42820401855845	NaN	NaN
4.4396832278067	NaN	NaN
4.4968630726514	NaN	NaN
4.50638747760356	NaN	NaN
4.52406650455851	NaN	NaN
4.53605607970195	NaN	NaN
4.546504705362	NaN	NaN
4.56197604782639	NaN	NaN
4.57449648209703	NaN	NaN
4.60476793410158	NaN	NaN
4.64858866696548	NaN	NaN
4.6833270651053	NaN	NaN
4.68962931289632	NaN	NaN
4.69703985276103	NaN	NaN
4.73242718741003	NaN	NaN
4.82017158748692	NaN	NaN
4.9222005819194	NaN	NaN
4.9439282020394	NaN	NaN
4.96191430565829	NaN	NaN
4.9782701701729	NaN	NaN
5.04462289019033	NaN	NaN
5.05103318669027	NaN	NaN
5.06998394650579	NaN	NaN
5.08162570653792	NaN	NaN
5.08515575031636	NaN	NaN
5.10320024951205	NaN	NaN
5.11256461116777	NaN	NaN
5.12610710029487	NaN	NaN
5.14648962601246	NaN	NaN
5.17585481760932	NaN	NaN
5.19556343232038	NaN	NaN
5.20185269283556	NaN	NaN
5.21521828713873	NaN	NaN
5.25037662533555	NaN	NaN
5.25383947016825	NaN	NaN
5.30001155683863	NaN	NaN
5.30027847965978	NaN	NaN
5.3329951872541	NaN	NaN
5.39006131996493	NaN	NaN
5.39323075636948	NaN	NaN
5.39641648757248	NaN	NaN
5.41439717648709	NaN	NaN
5.43144480700569	NaN	NaN
5.46054103143769	NaN	NaN
5.50964706480846	NaN	NaN
5.52591855389195	NaN	NaN
5.72805139681093	NaN	NaN
5.73860450982582	NaN	NaN
5.7587530073078	NaN	NaN
5.79816692614895	NaN	NaN
5.81870428349608	NaN	NaN
5.86319166736744	NaN	NaN
5.86572258472906	NaN	NaN
6.05949955030686	NaN	NaN
6.11198773545794	NaN	NaN
6.1778646927409	NaN	NaN
6.19109108997304	NaN	NaN
6.26301165853917	NaN	NaN
6.2793690613424	NaN	NaN
6.29052503441796	NaN	NaN
6.30287362672633	NaN	NaN
6.31285200364289	NaN	NaN
6.31911916928726	NaN	NaN
6.32666832490457	NaN	NaN
6.32669177487831	NaN	NaN
6.38347222882941	NaN	NaN
6.47849537245563	NaN	NaN
6.50031106029681	NaN	NaN
6.50211775857974	NaN	NaN
6.50691018239346	NaN	NaN
6.58675574397447	NaN	NaN
6.59579633017403	NaN	NaN
6.6119265282651	NaN	NaN
6.78149240422087	NaN	NaN
6.785277241555	NaN	NaN
6.79236719508112	NaN	NaN
6.98383910386242	NaN	NaN
7.02413908288032	NaN	NaN
7.08622475781223	NaN	NaN
7.12221182670558	NaN	NaN
7.14587822534598	NaN	NaN
7.17537229670729	NaN	NaN
7.22888233908028	NaN	NaN
7.294526510594	NaN	NaN
7.31959530278941	NaN	NaN
7.32653657367998	NaN	NaN
7.34491780979314	NaN	NaN
7.46599581899348	NaN	NaN
7.48597853422686	NaN	NaN
7.55276214644283	NaN	NaN
7.59896690470644	NaN	NaN
7.62738134941475	NaN	NaN
7.66392690503741	NaN	NaN
7.68469211642898	NaN	NaN
7.71255875352017	NaN	NaN
7.72712428313765	NaN	NaN
7.79596342072688	NaN	NaN
7.84202782293832	NaN	NaN
7.90395943201887	NaN	NaN
7.95361048633898	NaN	NaN
8.09853372351605	NaN	NaN
8.12194693617047	NaN	NaN
8.13959367285943	NaN	NaN
8.21523979027787	NaN	NaN
8.29578169946746	NaN	NaN
8.36071226153299	NaN	NaN
8.40898409130284	NaN	NaN
8.57652762154654	NaN	NaN
8.58339182361385	NaN	NaN
8.60042125893141	NaN	NaN
8.65610259171385	NaN	NaN
8.65882037007534	NaN	NaN
8.78200814178477	NaN	NaN
8.82326348276487	NaN	NaN
8.83717095401913	NaN	NaN
8.85951599907104	NaN	NaN
8.86058433293555	NaN	NaN
8.90628875938955	NaN	NaN
8.92661083328641	NaN	NaN
8.9786721251507	NaN	NaN
9.01003795052528	NaN	NaN
9.02555126369024	NaN	NaN
9.08802808782111	NaN	NaN
9.15767172258997	NaN	NaN
9.20973598096868	NaN	NaN
9.29120674754248	NaN	NaN
9.33007204007356	NaN	NaN
9.34591390490556	NaN	NaN
9.3548954859217	NaN	NaN
9.52129568263932	NaN	NaN
9.53021790047445	NaN	NaN
9.68374379185735	NaN	NaN
9.72141071215051	NaN	NaN
9.86269173401899	NaN	NaN
9.86523146471507	NaN	NaN
9.9165552616679	NaN	NaN
9.95528370608058	NaN	NaN
9.97861033371151	NaN	NaN
10.06154179408	NaN	NaN
10.0769521505594	NaN	NaN
10.1910109857831	NaN	NaN
10.2224542762714	NaN	NaN
10.2617437972552	NaN	NaN
10.3910665462386	NaN	NaN
10.4591360191262	NaN	NaN
10.4668589420077	NaN	NaN
10.6387890337797	NaN	NaN
10.6708051763731	NaN	NaN
10.7187880232676	NaN	NaN
10.8055358086281	NaN	NaN
11.1600231617747	NaN	NaN
11.306171333534	NaN	NaN
11.5288511404743	NaN	NaN
11.6370878179954	NaN	NaN
11.8790044501394	NaN	NaN
12.0768547095758	NaN	NaN
12.1070003848513	NaN	NaN
12.2856882828297	NaN	NaN
12.5237193247665	NaN	NaN
12.542921569391	NaN	NaN
12.6614686433949	NaN	NaN
12.7604431752202	NaN	NaN
12.7886660383874	NaN	NaN
12.86563430894	NaN	NaN
13.116037370681	NaN	NaN
13.1899317366964	NaN	NaN
13.2687092582836	NaN	NaN
13.331690163635	NaN	NaN
13.4137395810504	NaN	NaN
13.5024170963772	NaN	NaN
13.8230986829186	NaN	NaN
13.839235072745	NaN	NaN
14.1381858975094	NaN	NaN
14.1468077053731	NaN	NaN
14.1651167629336	NaN	NaN
14.2443733841482	NaN	NaN
14.2907920566037	NaN	NaN
14.3376509544147	NaN	NaN
14.3468419053694	NaN	NaN
14.6366869100977	NaN	NaN
15.1201283399268	NaN	NaN
15.3812696780127	NaN	NaN
15.3839221675261	NaN	NaN
15.4263166582853	NaN	NaN
15.4521419816816	NaN	NaN
15.7374916255253	NaN	NaN
15.8282513468424	NaN	NaN
15.999780384356	NaN	NaN
15.9999446493612	NaN	NaN
15.9999592310431	NaN	NaN
15.9999598005673	NaN	NaN
15.9999832084461	NaN	NaN
15.9999900327826	NaN	NaN
15.9999976405886	NaN	NaN
15.9999998088209	NaN	NaN
15.9999998787061	NaN	NaN
15.9999999318954	NaN	NaN
15.9999999740774	NaN	NaN
15.9999999993397	NaN	NaN
15.9999999994974	NaN	NaN
15.9999999996859	NaN	NaN
15.9999999998656	NaN	NaN
15.999999999876	NaN	NaN
15.9999999999204	NaN	NaN
15.9999999999833	NaN	NaN
15.9999999999999	NaN	NaN
16	NaN	NaN
16	NaN	NaN
16	NaN	NaN
16	NaN	NaN
16	NaN	NaN
16	NaN	NaN
16	NaN	NaN
16	NaN	NaN
16	NaN	NaN
16	NaN	NaN
16	NaN	NaN
16	NaN	NaN
16	NaN	NaN
16	NaN	NaN
16	NaN	NaN
16	NaN	NaN
16	NaN	NaN
16	NaN	NaN
16	NaN	NaN
16	NaN	NaN
16	NaN	NaN
16	NaN	NaN
16	NaN	NaN
16	NaN	NaN
16	NaN	NaN
16	NaN	NaN
16	NaN	NaN
16	NaN	NaN
16	NaN	NaN
16	NaN	NaN
16	NaN	NaN
16	NaN	NaN
16	NaN	NaN
16	NaN	NaN
16	NaN	NaN
16	NaN	NaN
16	NaN	NaN
16	NaN	NaN
16	NaN	NaN
16	NaN	NaN
16	NaN	NaN
16	NaN	NaN
16	NaN	NaN
16	NaN	NaN
16	NaN	NaN
16	NaN	NaN
16	NaN	NaN
16	NaN	NaN
16	NaN	NaN
16	NaN	NaN
16	NaN	NaN
16	NaN	NaN
16	NaN	NaN
16	NaN	NaN
16	NaN	NaN
16	NaN	NaN
16	NaN	NaN
16	NaN	NaN
16	NaN	NaN
16	NaN	NaN
16	NaN	NaN
16	NaN	NaN
16	NaN	NaN
16	NaN	NaN
16	NaN	NaN
