# Supplementary material for: Diversity of spatiotemporal coding reveals specialized visual processing streams in the mouse cortex
Source: Nat Commun. 2022 Jun 6;13:3249. doi: 10.1038/s41467-022-29656-z (PMC9170684; doi:10.1038/s41467-022-29656-z)
Supplement: Supplementary file 7 — Source Data [file 41467_2022_29656_MOESM7_ESM.zip › source data/Figure3D_LM.txt]

peakTF
5.56842756456113
1.92070168977213
3.23626423122032
1.13380424187811
4.29343529648971
4.68363526612893
6.03978581474815
2.95750738649426
1.06990687334639
5.30331250617076
0.500000000000022
1.60642119303512
1.10516423047366
5.80825124205084
3.12542667578531
0.500000000000032
2.14947456729068
2.62061564050068
16
8.70860091155981
1.66935428541018
0.500000000000022
15.9999999922713
1.70177059631071
3.01013294964944
3.24456797724148
0.646512390841463
0.500000000000023
2.12878714028693
3.69267962026269
5.50832015606682
0.82502427314353
0.596445894243604
1.94634342694625
2.94083581260301
6.06243458070649
5.80551767290544
7.85554944118573
0.702394951823389
1.32931018061506
2.20523707335593
2.04514168593061
0.500000000889318
13.6071122614477
5.92464437471099
13.0844202007595
1.4077194308642
0.903419544409853
4.08011564109635
3.32086252509124
1.03432469592012
3.06988090416606
16
1.69142611980396
1.03487958605062
4.03240437380863
0.98185750088032
5.86516427964618
11.0847036452464
0.500000000000022
0.949581536399685
0.500000000000022
1.08567379850249
1.43553571778003
0.500000000000023
1.01162616933444
4.20883303755601
0.500000075304256
2.75818540048578
4.87867741803203
4.96694476582235
4.38266286830521
2.50306994479075
5.43719118762597
5.72847186998627
1.61381806155826
2.57593419206908
1.1476623207513
0.844246324692498
0.690346756693209
1.24098721950283
5.81076113900866
3.35064090127016
0.500000000000022
4.80860501908897
0.500000000000022
0.895100030456555
7.7642729116456
5.61644364716229
0.500000000000022
3.4408830027719
6.04945673454997
1.85845039944105
3.14569145459874
1.51188142302756
0.99013218040755
0.603258156580555
0.767942323250139
0.500000044532718
5.36763889631608
15.9999999797743
9.65184407151458
1.00249627639324
7.27611206576887
0.759322067961458
1.57575938601916
0.909968139153542
0.806356950506814
3.30967069987681
0.719492771178067
9.36593116360052
8.90924079512865
0.500000118440946
1.15248102968778
5.75080881259818
1.06104743345606
1.19712651255418
1.83937692329462
1.50231145376965
1.24979046987196
2.9468489863266
0.923287684355889
0.500000000000022
0.500000000000022
0.500000000000022
3.56862703917957
16
0.500000000000022
2.16076110859874
2.83244413737547
6.03915205864461
1.13721600950077
16
0.942884176089476
2.26879879043753
1.12055945355606
2.29336198186966
0.500000000000022
5.61489528318008
4.64796619684674
0.817924650057552
2.97247912306992
0.92479345048941
9.21057415433657
0.500009329470065
0.500000000000023
16
16
16
2.00786734165153
0.785544378001806
0.857443261491663
6.71836620762373
15.9997719378739
2.89983164318022
2.98487989994998
1.59045223506676
1.20768322346299
7.44543267611242
0.500000000006247
4.65301264259893
5.84006726459304
0.608682381389425
0.500000000000022
0.849374216088316
0.926992839536781
1.48687600482649
6.83250950326379
12.0701603205994
8.12669591882144
11.1632491792393
0.837099891015957
0.500000000000025
1.32954072932276
1.75952116772919
0.500000000000022
2.08345421329877
3.47222574662677
0.511285047067722
1.02220889793793
0.89602477658414
0.500000001202547
10.6171731094617
0.581273844491059
1.24600464652049
1.09851722720765
3.25673071625564
1.42501707309122
3.44673808245851
6.57713903195391
2.31552875400153
3.27279405884317
0.657075077683949
1.45929193928549
1.68455255687487
0.703668701740395
3.44055556306689
2.42438570537024
1.49508287929652
1.39797464963111
0.801459152106596
0.79111252828352
0.919006289194536
0.500000000000023
7.68851932055494
5.6985391304983
1.91157404071091
1.00108928234658
1.42501245567376
0.681835303364076
1.10246725921762
0.844323116467042
3.6650463969513
3.30162321390129
16
15.9999786028572
1.94967470800824
0.500000000000022
15.9873806044459
0.956672293522713
5.05358498394212
12.3197746617347
0.500000000000036
1.33281473044983
5.05849185034834
5.70586825897743
1.27073560248767
0.925975262530418
3.57587738184395
0.961511172608529
1.02812011019537
0.500000000000022
0.75232682912506
2.99424887019751
0.500100098252104
0.500000000000022
3.00770975407169
0.794240660759158
0.586510642490566
0.848155613976109
0.500000000000139
16
16
3.68755648289667
0.500000000000022
6.46598830643603
0.606281347862344
0.500000000000022
3.06663550367755
0.500000000000022
0.500000000000022
0.969267858358079
2.61695052037586
2.46701809189649
0.769179273079783
1.18364909583359
0.858818442220922
0.606834775683729
0.500000000000065
0.897808077633215
16
2.13135256229422
0.716645370314252
0.500000000000022
1.2538389705664
0.564401547817319
2.23410509453888
3.73602045528898
1.88930524266622
0.739401022581525
0.881350484368375
0.500000000000024
1.00414397058449
16
1.10670685029892
3.15117448985335
1.13552547647458
0.950884793323107
0.883716073611262
0.639920677524878
4.05505221379617
14.1766281880718
0.927880688895313
0.532297759384487
1.37907492372079
0.823326612756627
0.798950005068915
12.1895710100772
0.973951440919498
2.72036465193014
0.793210793558306
1.22451755540217
2.60752460375757
7.57612503575308
1.29716370426221
1.38837736542481
0.500000000000022
0.766803131151783
1.1770260937356
1.20509956343339
5.07315323230867
4.78029580710643
1.16319571151483
5.3409633343713
3.38245103972302
0.881797868510477
1.24819040327568
4.55071871659405
1.18350782107218
10.4991005762932
5.48819913243167
4.45525377509462
0.500000000000022
2.69713038804962
0.942240120527433
0.835248010900213
7.90135609631772
0.760926850847202
0.500000000000022
1.50448564891825
2.10158855567392
4.2840776625764
3.6041021397087
12.84951455636
0.500000000000023
0.500000004602404
0.50000000000004
4.33739019486764
2.23090074391473
3.74575170606453
16
1.49509040666671
3.13968896795454
0.98129362774356
0.500000000000022
0.50000001897111
4.16922011302293
0.500000000097776
2.09484142693826
0.823497314412172
0.771650423941521
1.0488795670844
1.40537484126068
1.18375294974794
2.65632191022031
0.648458293796546
0.916350719919974
3.49417799162395
0.677242609780989
0.50028821801262
0.75175403647208
4.46644964614917
1.21109846719268
0.971266113976465
2.06682969586322
1.4361564186675
14.7160356560118
2.55593588178191
7.68075782042923
1.21779198102787
0.500000000000022
1.1438320107668
1.6568184836079
1.35248057672025
8.01057302126857
3.51737409715896
0.500000000000022
1.17448134212534
0.500000000000022
7.62512904810602
4.47417623164069
15.9999999999775
1.23038836465359
0.500007045247103
2.29132990338978
0.922607723541511
1.61175574441873
2.73896248380498
1.59857742029383
1.82027484794193
1.20548920500934
4.29460180452153
2.11107598335785
1.04083176327008
0.787442383897006
3.46716423330547
10.4369616085321
6.0992836157387
1.61052587416739
0.846773249294199
1.14306470211465
1.24559658505535
0.500000000000031
3.53372577299819
2.82665039430734
0.500000000000034
0.500000000000022
0.67820611554385
0.500000000000022
2.98268706126529
0.93628912005327
0.900341311073858
1.23434834768213
1.62536561517169
0.919613283721139
2.73863813593665
3.85096310266283
4.22781533069675
2.10150932873539
6.04878223642407
0.500000000000022
11.7844934479787
0.739344546460517
0.500000000306097
0.500000000000023
12.0300219220848
1.28592596820086
1.82905392027733
0.946855498917425
4.53902008174952
15.9999999450683
7.06673927117066
16
0.500000000000041
0.675427354146884
2.60437353549104
3.10425587861077
1.06506939042158
1.06419677175818
0.500000000000022
0.553700349119895
0.968665429834939
6.03573119266546
2.01993781788965
0.500000000000022
3.60985827182731
4.61365687222551
1.97945201020939
0.500001298944189
0.500000000000022
0.500000000000023
2.437666855297
3.41100697056246
0.500000000000023
3.87816893898679
0.500000000000022
0.589890900822606
0.546822493750189
0.601253761459002
14.2018722424982
4.67051558593586
2.12271899410033
1.98913561719745
15.9989737538897
2.54253672157359
3.83410547227297
1.06364870452371
0.695533842769987
7.1720233522639
0.500000000000023
3.34010198806129
13.9738839513575
2.61579081473208
0.916446331760007
2.42458469644262
9.3629214502281
9.5707980535361
12.3565916956807
1.76013496802704
0.764992439591642
13.4052981498632
2.28239591764575
0.538969084994008
6.00027160413079
2.58518817186768
0.698803120783019
2.73217819385146
1.28539697627097
0.500000115680805
0.842907246212172
16
4.69474933567725
4.20984587584666
0.891985064436855
7.06400616624324
9.49038927832047
0.500000000000023
3.73748237477681
7.16916930545235
6.47352661513054
8.33227426416002
1.60459349645903
4.43421001894553
2.86179625773781
2.03707039977088
2.27060417111853
1.80324556304424
0.843843714436828
2.44578498646256
4.50803295492686
2.99915974354329
0.511859812473735
0.500000000000023
1.92095584085428
2.7912951583146
2.23057914255392
16
0.500000000000023
9.92063887824868
0.500000000005532
1.86559365778329
2.91714270895422
0.500000000000022
0.500000000001923
6.94018006653711
1.39528958118949
3.07523720165642
3.38337051191843
4.45042604190865
12.7955348678532
1.57164520339188
9.4854451847656
15.9999596224205
0.500000000000028
2.74261268048639
1.11104575504318
1.83360514842867
0.500013142966627
5.79540805039641
3.25114633925423
2.48090610041748
5.77606465678112
16
0.851242842055455
1.41562052024
1.91536489320669
0.869316767920498
0.500000000000022
0.913262284055627
3.32918111025837
0.500000000000023
6.21893297384568
1.93396026737779
0.500000000000028
1.14217398343056
1.79486212782115
0.928861777954283
16
0.991709433995092
0.50000000000003
0.500000000000029
0.50000002930998
0.705134141968644
0.500000000000022
5.96065284127492
0.500000000000023
2.82200521076442
0.500000000000023
0.66876433239209
4.30475547610605
0.613094600638052
15.9146563699725
0.500000000000023
11.868417558866
1.55979186035142
16
0.500000000000022
1.22369737029549
6.94308554279474
1.09039579695983
8.14584610452081
9.57455830116959
0.500000000370761
3.29200450568741
0.991487896827169
1.27185184952877
1.08856295386518
3.99962067665488
1.95777259984603
13.9332236833709
1.59894098638491
0.524117606963308
0.647419546455799
0.741279669400163
0.990426309602496
1.26382790722957
0.500000000000022
0.70642206538746
0.500000000000022
0.500000000000022
1.3499220484804
5.69133626639848
0.500211377282528
0.616071655276625
8.4500362244111
1.77836660915812
0.500000031912486
2.81093174720271
0.500000000000026
0.500000000000023
0.556912921896693
0.696540487878327
0.812359226362114
0.500000000000024
0.500000000000022
0.500000000000022
1.96076022317039
4.01068855097101
1.78849378560209
0.500000000000022
3.46096426694523
1.64304015052217
4.31454532018215
0.662702358704741
0.684336785598043
8.09416727376264
0.500000000000022
2.04425367828642
0.500000000000023
3.78632433613214
2.19046090537404
1.95890202611463
0.647611487898661
0.500000000000022
0.500000000000035
0.649675806451575
0.500000000000022
0.50000000019758
3.74593945253279
1.84785297146644
0.500000000000164
11.202943682664
0.50000000012355
1.66316850216875
4.64179695325485
2.78270324606461
0.796400686133053
3.16095606970926
2.9499733164646
0.500000000000023
0.704112342599353
1.92846627496967
0.808887855176175
0.500000000000022
0.500000000022833
10.495867039446
0.500000000000022
4.49852909714352
1.43941523264116
1.53179084354934
0.640515608882919
5.3462641518794
0.500000000000022
2.89144250873336
0.500000000000022
0.670498703887227
0.97052335457662
0.500000000000022
0.500000459538178
1.23704737853343
15.9999999998553
1.7742123614287
2.71879562743404
1.55069964769942
0.819011068165898
1.26663640578374
6.26216664849481
15.9999941044402
0.6203224667162
0.922142245839826
0.758443864061628
0.606645609811653
0.68003483864668
15.9999965820716
3.19364289618644
0.803392967651028
0.500000000014139
0.954181137296046
0.500000000000022
2.47892412221986
1.72453961454838
15.6213985286785
8.24827186252262
3.61075880921379
0.500000000000034
0.872504758656414
0.705420704111537
0.500000000000022
0.750607750041685
0.500000000000022
2.01396595857136
1.22608078163168
0.500000000589092
0.867328959530188
0.564641466153779
4.37776808090411
0.739325509952168
13.8157187416575
16
1.01902593802456
1.25286516110102
0.500000000000023
0.500000000000022
1.08585871100252
8.32225642320825
0.926278036941757
0.69674418710064
0.500000124159192
0.757409248513575
1.15143965060849
0.50000000001232
0.500000000000022
0.500000000155999
15.9999998276836
2.35779788790785
1.00761897783804
1.19678910980645
0.500000000000023
5.44790173314058
0.563615288999753
6.12952651655541
2.90333083829821
1.91163337897143
0.670448687679131
0.500001864043284
1.67092329433383
0.500000000000022
0.500000000000022
0.500000000000022
4.16824177939502
0.500000000000698
1.23536967715148
0.514787634145885
0.500000000000022
5.55974615352644
0.65808124409179
16
16
3.68066198869662
1.14731384334954
1.90440639128548
0.500000000000022
3.41142680854484
3.06880310467624
2.74441826473619
0.500000000000022
2.21451107421078
0.500000000000022
0.500000000000022
0.564723177423502
1.19857233370571
0.500000000000022
0.790964879729206
4.85665774332927
7.33758645218474
0.500000000000036
0.645453795272799
16
0.500000000000022
0.500000000000023
1.35033845912566
0.500000000000022
12.4087443341551
0.500000000000022
0.500000000000406
1.13002134596481
12.7032754684289
3.30469302754154
7.14510161196702
0.500000000000022
8.97509199398736
3.38170189962821
0.910588300365138
2.3819843597173
0.500000010077653
0.573178999672175
0.500000000000022
0.500000000000022
0.754989189710304
16
0.500000000000041
3.04753498783343
0.500000000000023
0.781783667202653
4.6038656750708
0.500000000000025
1.87523291923663
0.598498422443111
0.500000000000025
0.500000000000024
0.7297468914874
16
8.66863765254705
2.36301922697083
0.603858364803223
0.635309584440773
0.500000036202389
0.500000000000022
1.16401734508092
2.82963609221605
0.500000063161744
0.893823666110955
0.500000000000022
0.500000000000022
0.500000000000022
3.26576685916463
1.11861162672801
2.06114167064935
1.9203210275613
0.500000000000024
0.500000000000022
16
8.39210834842789
0.500000001349552
2.93048305010952
2.43664135826809
1.10552087198858
0.52931688824348
0.918735519952186
1.0063158459754
0.500000000000022
0.500000000067488
0.513725726171352
2.7673199108382
8.71507057418873
11.9713516764811
0.500000000000022
0.99030734012713
0.500000000000022
4.05901240465785
12.1957577446578
7.69790795966338
0.500000006939276
16
0.500000000000022
0.500000000000023
3.39963698937681
1.88051134681236
6.78412030728004
15.9999999915386
15.9982692963471
16
2.98710428749356
2.17768356152188
0.557982993363036
1.34127714231243
4.71437234415789
2.37752866377558
16
3.29871173272771
1.31231075470608
5.65944240707963
0.794016220602594
7.06340713022807
8.69741151049416
0.725412614504877
3.55583875779787
0.632200396545819
0.898113236603623
1.31155468216387
5.48670272154903
2.92909833700107
0.500000000000022
0.905250861132471
1.25557196657812
0.500505847383392
2.40361598187551
2.40256617199801
0.664078837607945
2.65200448996392
15.9999999948275
1.04858118364008
16
1.04487209960148
6.34850646028736
5.7947810778652
4.05118717129333
8.45692064632197
2.42560112049816
9.24538028856116
0.647644705212704
0.500000640338556
3.65826790165606
4.6277739930339
0.500000000000022
5.48860155725031
0.500000000770636
6.81838871284239
8.31573393451069
8.86565994414722
2.60468961783982
7.45343658667405
0.776958892275502
3.29700776345413
13.468354052679
3.86353511229851
1.21598456751329
0.983857717934658
0.772247628937007
2.64441120066043
1.04980995231765
4.92227009526896
3.47540395651752
1.23570642582337
3.33997700128993
4.70024636725547
1.01539910545565
2.5930314208935
1.12880855214335
0.903846136686051
0.673320036630094
1.04538084684275
0.895784557937496
5.04465077489898
1.74597879558061
3.20405746803054
0.500016334675861
1.08337398819508
0.500000000000022
3.63551576727012
3.29371793575604
9.93756679090802
16
5.87976067548089
14.6065151595686
0.879953700569861
4.94974335466013
1.90246448808962
0.942581268300481
0.500000000000023
15.3983276408546
15.9999927137741
0.701359694008924
1.04128296266482
0.839690793448999
1.25785332586285
7.5762279892332
3.03174307648653
11.481193885899
0.500000000000031
5.88762437253147
2.68913945233101
0.653185970164114
0.611899694396134
0.500000000000022
0.500000000000022
16
0.500000000578164
5.47685261593956
0.500000000001168
9.22802769076688
0.500000000000022
2.58854719618516
6.55457022698984
3.6275328417268
1.40591920436261
0.500000000000022
15.9999999999828
2.56676744840049
0.500000000000022
0.500000000065608
2.96760012948051
0.75967269423601
2.6927768384699
0.926535239642558
10.8752430568604
0.500000000000022
13.9158235612127
2.00186786192233
0.812812207529617
1.04341692791368
1.90695642221366
0.81461136438539
16
1.70584176761974
3.3337943480762
1.04143896724653
15.63058949633
0.50004052328886
0.568346093433052
13.6425964857948
0.500000000000022
0.760792420560982
6.23958581270178
0.718848901019445
1.24596343289317
8.57005297519659
0.675264876110064
12.0329377918031
4.9942284221476
2.16845849925082
0.689840272789528
1.48133875426709
2.91479019808376
8.81605268816724
15.9999999595503
3.12696534218004
0.500000000000022
5.61400203304395
2.63800666178482
2.59316809465937
1.18309287163471
1.17245142954163
0.998499977335847
1.04861716618792
7.6008974609842
8.22818750637167
2.08501322804703
2.56312082946477
3.79411530090775
2.54982321000409
1.46122572164958
2.13943753302876
4.02347332172185
0.990410280614416
1.7230853087967
5.4544658856147
15.9999999990232
0.808738045559747
1.01986777941108
0.929357954192553
0.974970850396179
1.24203252712233
10.8682206415565
0.679269376840143
0.517881495816446
0.50000000054645
16
2.3105335678106
2.71571186168954
0.53961880331978
5.5223855781367
1.95267163208767
0.941404985057267
6.96235982309273
0.987327388855754
0.500000000000022
15.9999999975078
3.28881273828572
15.9999999999182
1.45393717577132
1.78833436661416
0.923863018904806
0.612218043319901
1.63928684218919
2.34784465081838
0.991037181453307
0.966012287305442
16
1.63730998049745
3.27689795070399
15.1627571849108
1.06142288049602
0.905721460156821
3.72282104829229
1.00455289044453
3.52057608498442
5.01968467303084
2.21338535337697
0.686703116618329
2.79931191630498
1.46070179131752
8.29952659196561
2.34395233254884
0.500000005153075
1.11234861402449
0.500000000084615
1.39920736088751
3.72215963258741
5.37937259798854
2.99386616553118
0.635939289715716
1.10484056551984
0.500000000000023
1.11073230867156
0.645815101289209
0.539304283697027
0.500000000000042
0.500000000000022
0.757418047112417
5.96954321247537
16
16
1.94534169404137
2.86652556014858
0.500000067175006
0.987530841937274
4.03586929495808
0.500000002332477
1.99115575948022
15.9999999991383
16
0.500000001730522
11.9322023100429
0.500000000000022
2.32762954967289
0.614609228336598
0.500000000000022
0.659427916861218
3.23828113768737
3.0226581418796
0.50000000000053
16
5.70128297567116
0.500000000000022
5.52839426502492
1.39821257864429
9.61625396138113
2.57622452145644
0.981562897744462
2.29746766064507
1.05757731856799
1.39238060171811
2.09497139790659
0.500000000000022
3.55166056100236
0.500000000000022
1.13404944251336
1.06481943744211
13.2644450604331
1.42444894699337
4.32323783205216
0.703021043954572
9.27822469623566
1.71381548686321
0.564249362788402
2.61898477725933
0.500000000000022
0.658464842669971
0.500000000000027
0.500000000000022
0.500000000000023
1.06905161159269
6.53836968701042
0.500000000000022
1.82866184184066
0.652273270191015
0.500000000000022
3.52332160587963
0.999913518876194
8.19684574097458
0.500000000000022
1.0479073535692
0.500000000005106
2.57410376297786
0.597699262788953
1.54788331018297
0.543760459905815
7.70750465104879
16
0.853922136060059
1.11055185844945
4.52216675357494
0.745305476319004
0.695541694725063
2.34742493770831
15.999999999927
0.523640188470427
0.985189897259978
1.24552467386516
1.10562375849094
0.50000000000363
0.500000000000031
0.500000000000025
0.913711180491283
2.15297380610685
4.25650881700234
1.43431429972222
1.81486573673309
0.500000000002713
0.500000000000022
3.36126718958323
0.679405178095514
0.812994880448699
0.60028847085779
3.18568331065408
5.54422085335358
0.510923831636193
0.500000000000024
0.500000000000022
0.860737834483703
1.3536696053529
16
0.500000000000022
5.86683423469668
0.754858997950979
0.500000000000023
14.2886896212777
5.6795303697085
0.812065517550941
1.00990481471678
16
1.57466185228723
1.02506094419271
1.62644546414228
0.500000000000024
1.04749718081184
0.50000000004955
1.36956472825626
3.39854410444841
15.9999996514264
0.5000005406924
7.16399285737918
0.500000000000178
6.89648044562865
1.14384975292823
2.05692906415257
3.06790831876327
1.49443514428883
16
6.42301123153743
3.58390286822908
0.973049918288689
3.49944381959769
0.500000000000022
2.5490446487632
9.47251967772808
0.500000000003561
0.813327375511275
0.514843099468521
1.10423650627958
0.500000000000022
0.500000000000022
1.40958473731868
0.500000000000022
0.687294473823654
5.29329462499061
15.9999999902912
0.719665532752563
1.99172231117621
1.00857635637203
0.500000000000022
0.500000000000032
1.02920140208482
2.01793281757496
2.11376968723831
0.500000000000022
1.84176618929011
2.29599463019824
1.68434129938042
0.613643544604423
0.500000000000022
1.67736055531749
0.906078382972772
0.500000000000023
3.33772013408149
7.74692540283443
5.67262025943714
4.77291905183561
14.8464263293436
3.62568921821061
4.04602925776098
6.49004710293822
3.45212201020211
8.60069208191231
3.26058999284654
4.10725128466884
11.0467717107216
0.763155344130488
7.43855311187746
2.30243953456526
1.97259441456535
1.81414282574676
12.1079757491715
1.79747889011169
0.500000000000026
8.85175377360339
0.782331683522933
0.970348167284447
6.2831029825083
3.80059765002004
15.9993138578475
6.59671276581044
3.52348593417791
16
8.83735608169236
0.500458646137429
2.10660462751969
0.500000000000022
1.51280910841277
6.44276085510199
3.12634819458085
1.05647753956409
2.47865348682546
1.24652474650689
1.05780746730351
15.9999939770643
8.004958369948
5.26555141952736
0.500000000000022
16
8.56763352101357
2.56482245827372
0.603011512638552
3.21175065272126
15.9999999682521
4.07418952993292
0.500015919523594
1.69000885416032
1.34792505360868
0.841677892882795
7.03988732766437
0.500469055693729
2.32230514448272
3.4380898195753
2.36927045369235
2.98390922449864
1.74605539740548
10.9928616940823
0.530427690484652
1.71947018789674
8.00147589075298
0.500000000000022
15.9999999803624
5.29714082603064
3.81035154224215
1.61272603893032
1.36677573918787
7.49638033678474
0.500000000000022
0.500000004327722
0.975248033185228
8.39581301333229
2.56678967995337
1.12203110720135
0.869265348382485
3.36329644727806
2.20064673718993
0.500000000000022
0.500000000000023
0.500000000000022
8.52002376423146
5.16293594664249
1.89176400741371
2.94794452474436
0.500000000000029
0.834635107573611
16
0.804859012981398
9.70867575374316
15.9999999999273
0.68144512596695
0.912632603275456
1.58766218047842
1.50403397289806
1.4685387100602
16
2.52014512366852
14.2221211270624
6.07990145862702
0.500000000970486
0.76664566097941
0.500000000000022
1.87349214670713
6.40687010116404
7.40364560792287
0.745763545055859
1.25816951655176
0.50000022778339
1.58583018927229
3.78568775527642
9.49049674576671
0.796250804410626
15.999997091705
3.14523070955251
1.3919763418811
0.500000000000035
1.05216348719517
0.769351611521048
16
16
3.46985363683218
0.5000000001452
0.500000005124126
3.31248766084579
0.959384177083868
0.500000000000022
1.99770878561463
0.782927862890254
3.78101888558345
14.1077415643415
15.9694036641669
1.07916467332181
14.4251283502636
0.500000000000022
6.9927057108927
5.3696959043599
16
0.500000000000029
1.70053433044086
16
10.0875183135901
4.36839173858901
0.663082474260853
10.3387466032569
0.528007893213665
15.9999999999999
5.2890665037113
1.3381088976165
5.8864926336323
15.5942485044407
0.718715577941911
0.572140752979996
0.652059626462866
3.85656770772515
0.500047874726988
3.0115477284467
0.669950204539955
7.33008650848414
0.500000000000022
0.769570871992196
5.01705400835099
16
5.46785628820997
5.87363140526329
15.9999999901473
0.812500876312385
14.150240722747
16
3.94095970144964
0.500000000000022
0.55674194593927
1.54566926175442
4.27935227670238
10.3436662735929
1.74125541402017
0.5000000082384
0.500000000000022
9.19526998733068
5.7920899291251
0.935434570626817
16
2.96479643316048
1.67737876540149
15.999999995957
1.14278431098741
1.4676330339498
0.500000000000022
3.84911009373985
4.85813206188406
8.55654612240886
1.16806018929686
2.95199005082107
2.22647942632201
0.500008191101401
0.875398984294645
0.500000000000024
4.24551972315819
0.500000000000022
0.792198441415509
0.64428406457348
16
16
0.856471405654603
1.77026900302828
1.56121605590596
16
1.06042275592694
15.9999838765219
0.908772102876807
3.55353694408664
16
15.9999999998767
1.93570296679409
12.9611536533147
15.9999999341641
0.500000000000023
1.51022547715287
10.174267641673
0.768967166851553
16
12.0481439126933
16
16
9.42105684616886
0.613445313691553
1.20558237420243
0.500000036859063
0.500000000000023
0.500000000000036
5.64828358256513
6.22273088030833
4.64050736846178
0.627580511027257
3.08649404695982
15.9999999768285
2.31052807011536
0.891327919487845
3.1578176217977
13.8434181928306
11.0677104709996
2.15490190591236
0.869613011702555
0.869613011702555
0.704327001137066
1.04355061587576
1.1984024865172
3.88390037103053
2.93292904099247
16
1.1446145083947
0.500000000000022
0.552388239304856
0.552388239304856
0.500000125573948
1.69099061477494
0.714812779822533
2.58700100493649
5.23116238463011
0.500000000000041
16
2.62816726810138
3.77912833368438
3.27694901825774
2.15591600723707
1.11119333301782
4.28961164533551
10.0772239921471
0.819119067404419
5.84777125380598
15.9999999957432
0.758285486192846
0.646480710932366
0.500000000000023
0.500000000000022
0.85942361793273
16
12.0124092634247
6.76236233135164
16
3.94480467281761
7.95089723403534
15.9999999999998
8.37712867505029
8.16803262497449
0.53368372672519
1.6232718621729
16
0.561085647627644
0.935909417734621
2.29270246440549
3.25917699879728
3.08335025458861
15.9999980959393
3.41906456209204
4.79786057368522
5.96767095945586
7.74504345844756
7.24501620198905
0.787280654996895
3.56851397190261
1.08764276355364
15.4573145752012
4.78693873652126
4.05966576362483
9.13239810671943
15.572176942577
2.11271386834678
8.08665337568599
5.98099019643866
0.500000000000022
1.52034544627721
0.500000000000053
15.9999701466549
2.90679751305601
16
6.90590716871849
2.43921773417053
8.32182141675717
0.725887402514434
15.9999999934794
0.809939578812552
6.63052642166021
7.36227305621658
5.34768917400363
0.500000000000022
1.16220095359049
3.45044720751573
0.500007804006571
8.33874516923575
9.68223601723851
0.567980632572557
2.39519067149577
5.56733423094387
1.01578569947038
3.30620302057853
0.623691330800422
1.19646590424277
2.48731393322881
4.27692079680865
0.586003524493363
0.74116971810969
1.18327730941026
2.03037727953727
0.50000000000003
0.500000000015234
3.03090074458636
0.933661495223866
5.05160843488821
0.500000000000022
0.997572790023347
0.815624198403107
1.94434146413557
2.07573021889179
0.776950790814478
0.546793791766935
6.62642595272722
0.99141780005167
6.3226429401115
6.77951866549956
2.3444930116924
1.69916829154619
2.09425973175182
0.61641316011714
2.33254495167217
0.611608851239442
1.61582596033408
1.33491934645065
3.81692734377008
14.1244584883851
0.683607570642005
0.941520872045803
2.67006687125383
1.04437481063737
0.88723252336321
16
0.763176082654438
3.98330802530873
5.29416671988816
0.500000000000022
0.895219977161655
8.5388453826652
0.76370065594739
4.25449213183736
0.983255128274606
1.80265352691638
9.90271261919707
1.12898574682066
0.500000000000022
16
2.52343358384446
0.500000000000022
0.500000248204647
2.30780809285805
15.9999941746686
8.99402892941175
0.500000000000023
1.30728709066453
0.500000000000022
1.65675704815496
10.8903347486163
3.76171846859686
0.500000000000022
1.41670094769186
0.500000000000023
2.49527791134902
3.15799172007101
0.500000000000023
0.688076441308233
0.500000000000022
4.04156059205779
1.68315411473232
5.28073980228905
1.32583793783746
5.57325674239007
10.6214610655163
2.77976589663172
1.9750036434003
0.500000000000023
0.824063608156502
2.19883543012275
0.500000011920169
15.9999999999972
16
0.500000000004618
10.0800519845799
6.82867330252567
3.64458301257162
2.47741402989699
1.16957602383761
0.770133330540396
2.16894625441154
2.31512485797328
4.5074896457119
3.49545325798301
0.609604503711654
0.916465221522355
0.500000000000022
3.69170357838792
0.664609140579654
0.745127935678726
1.95760834424002
3.21452574192762
14.163489458493
16
5.01834060180093
0.500000000003235
5.95470075991621
13.0758700011237
0.529306679023901
5.21499582500714
0.529128533094411
11.2020596291947
0.600839274868301
16
16
14.6693287242612
0.500000000000022
0.61753990976085
3.41719904232455
0.789668027512225
1.01742658663958
1.23704711864245
14.5919655305768
0.724077978104593
0.500000000000022
1.62355886718587
2.26397491971149
10.7785874402108
0.500000000000037
7.63455604906107
5.24909954561736
6.44706350421603
15.9999999998009
3.77687315113364
6.97854645582595
5.90945485529586
2.32327963258286
16
1.69885167993693
3.0883322143203
4.32840045059135
6.20452670379134
1.93264312248612
1.68733160713658
2.54248003936595
0.504162921871242
0.500000000000023
0.500000000000041
5.64909420025083
0.500000000000022
3.40137408517355
1.77271109063361
15.9995659644709
15.7565385296375
0.973650120687873
12.5249417462332
1.00746392964055
0.500000000000023
10.6577440666127
0.773954389144016
0.500855006866528
16
0.500000023958781
0.923979019728346
0.500000000000043
0.500000000000022
5.59816903456495
8.64407182748809
2.37389602496488
2.45080049725642
0.500000000000022
0.500000000430638
16
1.11525016260512
14.3899438376291
1.59592349931302
2.28441564446624
16
1.50290391201308
0.500235347433817
1.93075928286118
12.5895400242013
0.500000000000022
0.506396407617398
7.04950414496453
6.78544480635459
0.500000048800085
0.554093730303229
0.500000000000022
16
1.70592960305287
0.500000000000022
11.6029786617407
0.691006915883057
4.13939611594766
4.15795819050394
4.15795819050394
3.84742887799163
3.84742887799163
0.526661018063537
8.45257003611802
2.58953003642682
0.988436908428776
3.96294468306654
0.500000000000022
0.500000000000022
0.500000000000023
1.63508208950458
0.874046652170066
1.57008849907668
9.25026252980874
2.09067808833754
2.09067808833754
0.778758079974182
0.500044179434378
1.1213710878468
6.30247434108187
6.30247434108187
0.500000000000022
0.500000000000022
6.84012248443571
3.73860562405957
1.18924893569944
0.896755870189138
0.822139010982587
0.822139010982587
0.536537394785391
0.500000000000025
2.25100388023983
2.71278798819274
0.500000000000022
0.500000000000022
0.500000000000023
3.53530018546239
0.500000000000023
11.6205082540859
0.89574463985201
4.70807565200892
2.78403506114863
0.500000000000023
0.500000000000025
0.500000000000022
9.34521369931528
0.500000000000583
15.9999999999959
5.3666933570292
6.79340639009104
0.674445534337343
0.674445534337343
0.5523069669925
0.5523069669925
4.12120882316615
1.08194979227197
0.500000000000022
15.0090635063127
1.49012624955737
0.833130293087074
0.794806404851452
4.29200572415948
4.29200572415948
4.43020294975324
1.15725595766742
1.53775431269302
5.88235677896859
0.728847023351906
8.98015574729829
0.911888009399993
3.28970023747064
1.78184400937086
0.842817695318849
0.500000000000022
1.10220894423398
13.6880404247839
0.729692354396168
3.25356972183327
1.01180845211216
0.500000000000022
2.57979308536647
16
2.15585249022028
5.58771326375857
9.10319288045294
7.74119301887369
0.500000000000023
8.65314135325949
8.10835302655816
11.082984999144
2.64508166496609
0.756881926383164
16
1.0805925682339
3.05677762154543
1.49836183526993
0.500000000000022
10.5662538820648
2.30556871549593
1.10025865633769
0.854402458341859
0.656244002304877
4.86099250272121
13.5197107911056
0.500000000000022
1.08758004348913
0.566091774036746
3.86500039256118
0.943539004752305
0.835628377563828
10.3603141421326
3.30718141711071
1.81625290196369
1.04381605000704
0.878996155132212
0.500000000000022
0.881361505302765
2.11261558484348
4.43009977660003
1.20497021783021
1.13078394653157
1.33559101693771
0.96990172817626
0.851606725245131
1.98517254939586
0.500000000000022
0.678250423271821
1.63862916011549
3.12250320688999
0.645692915307778
6.96195816384078
0.892629976023154
0.662183447038585
1.40753485589685
15.5680590140214
16
2.7612807246524
0.500000000000022
0.500000000000023
0.757673077139474
0.500000223424775
0.500000000000023
3.73685651036961
0.927087694853874
5.63695452849746
0.905037281313745
1.50421881784588
2.08559619136895
0.500000000000022
1.32884205421064
16
2.86247973933592
7.33880966485357
15.2343550050841
1.06062734982492
1.22820953654509
0.500000000000023
2.24808450231705
1.01523456230118
12.2665054456661
1.37112503368612
3.09578370356267
3.39579124182185
3.12739772678948
0.576606939575662
2.0186393612688
0.500000000002086
2.07113572911916
2.29897057959082
6.52062441077185
0.500000000000022
1.3400905736953
0.500000000000022
0.965624888185113
0.500000000000022
2.01033009936378
0.500000000000022
0.518186372545169
2.57367998874775
0.843888645070568
0.500215917012497
0.500000000000022
2.81390512229843
1.12674920823636
15.9999458428138
2.29127346863216
0.500000000110871
8.93716063249236
7.41991220382563
0.500000000000022
0.500000000000023
1.81329654732676
15.9999991539146
0.848341747469577
2.66668258068341
16
2.40742590003473
0.771728874674216
0.836220576463885
2.13085382418545
2.6501087673622
2.9841018799641
0.500000000000023
1.30053057822122
0.500030878564262
7.75738306506973
0.603705195264713
2.38817150931552
0.795969402668512
1.27859435082778
0.803256560866095
1.30940285978398
1.74371236690136
0.500000000000086
16
6.92811267159174
2.00006890470288
0.500000000000023
0.500000000000024
0.500000000000121
0.679501871320054
0.50861453924303
8.12082646828886
0.823197962339515
12.4446547445004
0.767107612737681
0.781645301463996
0.870266972898515
7.93617491198638
4.76357109385037
8.72097097481682
1.82652323427208
0.61160201058583
16
0.627231509662734
0.857629255382508
16
16
7.10500618533028
8.62228836528652
5.896578721157
2.34945152836023
1.76482967130608
7.12835386745501
0.500000000000023
4.06568763033035
0.883183520762472
15.9999826791742
7.91985383380578
7.438707609592
8.51238488757614
0.500000000000022
0.517521482816573
0.500000000000027
4.27912458822213
0.535225434634856
0.500000000000022
0.500000000000022
16
0.629438265995195
0.500000000000026
0.500000000000044
1.01220932895305
15.9999852740435
7.10374908360451
0.97157011104495
0.682194345676499
3.38214774887996
3.11498042311943
5.61747606248995
0.585686314393319
1.45696529977609
0.500000000000025
0.500000000000023
2.58310761671931
0.581821409193777
16
0.935279083689769
2.30025579073447
0.629494130980344
0.50000000846074
0.500000000000023
0.86499233357028
0.500000000000036
0.514344287012647
0.500000000000038
2.10563318256452
4.58167238136559
11.5785458251942
0.500000000000022
0.500000000000022
4.98404324575011
2.90121524820828
1.54214499055791
0.500000000000049
3.96316143600107
0.500000000000023
0.500000000000023
9.0563684715427
4.55986515033356
15.9999999999999
0.500000000000022
0.699365649582085
7.0074636244414
16
3.42331168682927
16
0.500000000000022
4.89046821246807
0.867136638069556
3.21000385016235
0.869672192815163
0.797753448007949
1.78849159201011
16
0.500020157902233
0.500000000000023
0.833887738222131
4.67252845261502
1.665968910076
15.3920912847768
11.3919472098793
0.892756161649689
0.501461204449258
1.80460107563747
0.527634024689067
0.725284399511883
3.04781343094159
1.77481891979419
0.876480947837286
1.99585891912456
0.500000000000024
13.4165167935116
0.731713546023521
0.962221742926531
0.606895134556212
0.892158631122603
2.22004214748971
0.582281302283433
9.20166496858193
0.500000000000022
0.621320470593362
6.86406694442579
0.706790241146092
0.895839811627858
3.16709126067812
16
1.62918547021394
0.589571418111024
2.61875103469649
0.500000000002333
0.500000000000029
0.687177939871912
0.913860996955988
4.56275621874811
0.50000001254829
0.574903418232551
0.985148614191489
1.27702147024875
0.500000000000023
1.19254206480323
1.01191806214514
0.758418756559844
1.38130764727269
4.41681712328533
0.500000000000022
0.500000000000025
0.592733887439089
0.720898922438274
0.519449249182648
4.73236610003184
16
1.18834541108886
0.806014886462738
0.500000000000022
13.1322044725677
0.630992128508753
15.9999999984546
16
1.87028987527262
4.38867990441771
0.952735925972931
0.500013850141989
0.990141836446149
3.35252444678891
3.79861238235697
0.904847710677063
0.500000000000024
16
0.500000000000022
15.8221454270172
6.4919711066014
16
15.9999999999997
0.500000000000022
0.500000000000022
1.02640570136374
0.591111761756003
1.29482937229641
0.994268974084634
0.500000004329329
0.500000000000026
2.24670709279182
0.640079346759906
1.4460523200116
0.500000000000022
1.16396939889172
0.500000000002233
0.500000000000022
8.27715537694057
0.500000000044409
0.500000000000022
0.500000000000026
0.569018088562895
16
0.500000000000022
16
0.561709765796903
4.72804577779813
16
1.06139277485294
1.10677413510573
3.49301852679534
0.500000000000024
15.9999999999946
0.928849777863777
0.500000000000022
0.500000000000025
0.597073200550007
0.500000000000022
1.06570330166764
16
0.500000000000022
15.9999999999951
7.30680356817546
16
0.500000000000023
0.893841444632759
10.8843447503918
15.9999985757511
0.500000000000031
0.698103085851816
4.91493673017776
10.6939991705026
0.500000000000022
0.50000000000685
7.50009954095109
0.500000000000022
2.36750432827255
0.699937153887783
0.714030133497631
7.14266386749926
3.75497947014702
2.0267230852411
1.79712837960201
7.96491096219247
7.80115900628106
1.58797230439606
3.91215342831729
3.92594932800761
0.500000000000022
6.03252437498947
3.5186369575166
0.500000000000022
2.60479125847336
2.0437236311981
1.11989869814713
0.871827818932603
15.9992726396489
0.50000000000035
0.725492178706608
0.500000000000025
0.985635157944062
0.794567846612544
1.42178612584346
0.50000000000004
5.69411097468702
4.75884208071251
16
3.03468468626774
16
9.5850080739462
1.19514731635966
16
0.500000000000022
1.57154983198023
6.02750538160958
0.500000000120576
0.547287135533596
3.22886530347016
0.500000000000022
0.500000000000023
16
0.500000000000022
1.04375230781747
2.34911724273409
0.500000000000022
3.04664828931991
3.30548030693734
4.20941851235554
2.79032791335037
0.500000000000022
2.24224458890639
5.39425561730756
4.93370366272717
15.3285048288331
1.03321072241227
5.10014746166896
16
0.500000037642907
0.500000000000022
0.500000000000022
0.500000000000022
0.500000000179955
4.28169437434203
16
3.67415473222235
6.60840591180483
0.761396413065953
4.59775120778859
0.500000000000022
0.500000000105732
5.78202700467147
0.500000000000022
0.500000000005052
0.500000000000038
0.500000000000022
0.500000000000022
0.51942889108221
7.31787469672441
2.08272704156983
0.500000000000022
4.45821704138478
0.500000000000022
16
1.93163165542278
2.55926113491648
0.500000042262165
2.86775214609531
0.644390319834603
0.500000000000022
0.500000000000022
1.41010461570694
4.52262178721388
1.04977717661998
0.835795308736662
2.61050862135583
0.793112046583822
0.500000000000022
0.500000000000023
2.34114003648654
0.594799982334496
0.500000000000032
0.982394557146423
0.500000000002188
0.500000000000022
8.10515578649918
10.3682010143935
4.08843527826936
0.769721099903852
4.42689205360468
0.500000000000042
2.53801067400137
14.6985854111365
1.16613926158874
15.9999999978767
0.500000000000022
0.693728848717849
0.500000000000029
0.679846119688083
0.500000000000022
1.25514395998305
0.500000000000022
1.23660559695323
3.32578121919662
0.500000000000023
1.2443394494477
3.70785421052552
0.500000000000023
0.500000000000022
1.5691897873147
0.500000000000023
0.738148684092207
0.500000000000024
1.76220501507373
0.500386495226799
4.03436298283397
0.500000000000022
0.500000000000022
4.016201876791
0.500000630843597
0.500000000000023
0.893716210564877
5.09318651385768
2.37959449244219
0.846631909029295
0.729187323156604
0.500000000000023
16
3.65794035188348
4.15453020520712
1.64673050588542
0.500000041538351
0.500000000000024
0.757252233113259
2.6919091783464
5.46874248925683
0.66213414825426
0.809513081904655
15.9999999873844
4.90186848797508
6.82220410481511
1.11665023965326
0.833144971229692
0.500000000000025
0.5941025300968
0.500000000000026
7.12782686703151
8.24441515223189
16
2.6798769404325
6.51855031555476
3.64828616542011
16
0.72003814808643
9.9892380477304
10.0344634185511
0.737630107195897
2.25105575463645
3.3148867224446
0.503727910119412
4.42848741634254
0.951763728473288
0.839747619780382
8.24947654265367
0.500000000000022
16
3.25830932854856
1.01815347043276
2.88847649809863
1.77607958629204
4.18048023242168
0.50000000000684
0.872172755832879
16
0.500000000000022
5.14615394018834
1.50230493617468
0.500000000000022
0.500000000000022
16
2.09268245986538
1.41405846860012
1.69002251658655
0.500000000000026
0.77381944046296
0.5000000011297
0.899499622856793
5.15093585509725
3.5625055709221
1.73334285540214
2.78962319453527
10.8203062176902
6.63324180171888
15.9999846183396
16
16
7.09193705278693
16
7.11256287933026
0.500000001432276
2.24796153298697
4.90636317309528
0.500000000000022
9.94876401742636
3.84230570058312
1.22932849052071
11.2857786283944
7.43681201023648
1.08528531016019
1.55309044357443
5.53553892850496
1.66519076352033
4.48825701984457
8.79944081122788
10.5793550847564
0.500000000000022
5.49552686019963
4.18377334807714
0.500000000000022
1.3195410857503
0.940642627007878
4.98867704069039
1.33517617388541
0.897381131738677
0.500000000000022
0.65606140955447
1.94965357015233
11.888314298925
0.500000062064282
4.50015617017255
3.94296859998237
2.75574313549551
10.1786812215496
1.33946688482284
0.500000000000025
0.849032181785044
0.72729552152261
6.94831691321866
0.500000000000035
15.9999997454671
0.500000000000025
1.71985714325235
3.11919911223086
0.500000000000044
11.1577115265337
5.09265356539926
6.74710440255895
0.821936430615847
7.60533905104695
1.60115104191237
1.65137716018468
6.16336411122039
1.10175162994203
1.04479623827092
9.26368412128062
3.04905599414055
3.16849465585838
1.29094183541464
8.88695102072603
0.500000000000027
2.74324434340398
6.38476402162257
6.77113466975735
2.62250000406585
2.66976122169691
0.500000000002592
16
6.09040813986136
3.84203172691454
0.500000000000023
0.500000000000023
0.500010502577999
7.41678099111007
0.500000000000022
0.600607677986605
0.500000000000022
0.500000000000022
6.80676951072538
0.500000000000022
15.9999999977419
1.16994476944972
0.840951523506619
16
15.9999999433139
5.84085378398301
4.6791640237073
6.76031457168811
6.87116257373276
3.46147065901087
0.505081996458049
6.06681302831961
0.658148520509764
0.500000000000022
11.2295683287415
0.531079199925333
1.80553921950502
0.600758228649935
0.500000000000022
13.9390880415833
0.500000000000028
2.38914028219034
16
0.923737441391662
0.500000000000024
0.728824974851104
0.500000000000022
1.69667732645583
0.500000019160902
0.683742580662184
2.44212747929061
2.26814519383544
0.746752340846739
4.98226466369064
0.500000000000022
1.50737503873192
2.20654049266963
2.53727733981395
1.5729809537687
1.46973832055956
0.768928567484356
4.06720989301982
15.9999999999995
2.11658659271944
6.62228599495937
8.43487930591131
0.596543660063148
0.500000000000022
0.84394215995015
9.94127901260811
0.500000000000022
0.500000000000022
0.639106509152809
0.500000000000023
16
0.500000000000023
0.500000000000022
4.1134868965499
0.974440671155852
16
0.895859676128056
13.2094618726373
0.500000000000835
0.500000000000022
3.85094931049456
16
6.44616840068915
0.500000000000023
15.999999999973
0.500000000000022
2.92148763265252
1.20089816831507
6.06270062357039
10.4168491455112
10.0234395033309
0.865170920113041
15.9999999999009
1.44469323344833
0.500000767275521
0.763417627276992
1.55027510211333
1.05719512226953
0.500000000000022
0.500000000013417
6.60982022630441
7.08963003725406
0.580348866826706
1.41476464617536
16
0.500000000000022
0.596098170077774
0.500000000000022
0.877281330606802
3.40835912246651
13.3899620392189
1.68630026027724
2.10986939662597
16
0.500000000000024
2.12543688892782
15.9999996037913
1.01022596916837
0.500000000000022
1.43108190997601
9.0004253098039
1.38928525660546
1.3643576716984
1.16947432735751
0.511725574654565
0.500000000000029
16
7.20656303942958
13.0682546375708
0.500000000000022
0.500001840500621
8.17952921527336
0.71917640014308
0.500000000000022
0.500000000000022
0.500000000000022
16
3.01304729343016
0.500003515701661
0.656301434327302
6.25866150064766
0.96132458566907
0.500000000000023
7.18070251112916
0.500000000053127
16
0.500000000008634
0.500000000000023
0.770330825810941
0.56531235749574
1.21023394215655
0.500000000000022
15.9999965027977
0.500000000000022
0.690904072534221
0.528891938187663
16
11.8588536282153
1.0618988599594
0.600113278271843
0.674402046394797
0.500000000000022
16
1.71980942872894
6.96417038728582
12.2018853552095
0.500001400508823
5.24923907402497
0.50000000006575
0.500000000000023
1.47672911266929
1.68583596514893
1.27558398849781
2.28271497360843
5.3603045425163
7.63955956313833
1.08250378842158
1.20444420017528
0.500000000068902
15.9999999999769
0.89087434069684
0.500000000000022
0.747535380794517
0.523500505845922
0.83961300639881
0.871178169297611
0.500000000000022
6.19262704530932
9.22150768954596
13.5974353265861
0.569030730480544
10.3664099260724
0.500000000000023
0.818050204515367
16
2.95670370004314
14.7730524309979
0.50000000000013
4.1139959923555
0.500000000000041
0.500000000000022
0.500000223397759
13.3713991812541
15.9999999271225
16
0.524791754867406
1.264954828831
1.15157741408853
11.1634574196563
0.646902572141102
0.970080507182841
0.500000000000043
16
0.652323389267354
1.11724307754344
15.51110639086
0.517108105418808
15.9999081306566
0.50000000000004
0.500000000000022
11.4288902034626
0.961925530242967
10.8705494626973
12.4296744956504
0.55883532475584
0.679840119667923
0.906684906658598
0.500000000000022
0.903006522505008
0.560101410513011
8.17204959161587
5.5397358114524
7.81898897804888
0.669931134087018
0.527359714351211
0.500000000000023
5.26892764142157
0.60033179711457
5.25870271474929
8.95581267854353
3.0309043332705
0.500000000000023
0.500000000000084
0.500000000000022
15.9999987892279
0.500000001673416
1.56392578309593
0.500000000000022
16
3.35558374831622
11.8356099958375
0.821222969613352
15.9999999999578
0.981748831551452
0.762410832570207
15.999999999997
5.58187902994177
16
15.7112919782238
10.91724641451
1.01388532636027
14.3568170250976
6.50074754385578
0.863282607336792
0.500000000000025
0.72023204169726
2.80898092990018
0.959392818173856
1.11853326669077
1.83472645387271
6.90224429970415
16
0.928077750634483
0.654238244238034
0.500000000000152
10.638425509199
0.695773544863899
0.500000000000022
16
0.60844194350046
0.585108110356206
0.500000000000022
0.500000000001494
2.1334594375021
1.1909534382326
13.4131642548616
16
15.9999999999924
0.500000000000022
0.633775270322896
0.802751253796233
16
0.500000000011098
0.500000000000022
4.07634806038437
0.500000000000023
1.46667170466658
1.06037060982122
16
0.500000000000023
0.500000000000022
9.77190834553144
0.500000000000026
5.31424875106121
0.500000000000022
8.18663269617706
1.26871358660222
2.30181800990724
12.6276030198087
16
0.500000000000022
0.912026751717807
0.671443465965864
0.500000000000022
0.500000000000022
0.505669681134175
16
0.500000000000022
16
0.500000000000023
0.726033647434957
0.855712279779481
0.684100731750914
0.500000000000023
0.953239848068443
0.569882936340973
0.500000000000022
1.46286872095799
1.51906769967736
1.94199297046019
0.683377282657601
13.0354531118649
16
0.500000000000022
3.35845589885249
0.599002712970287
1.2711333769136
10.3707047158713
0.540164710988651
0.500000000028878
0.500000000000022
0.500000000000022
1.08028158676102
0.96677342347473
11.4632010500308
0.500000000007017
8.2452372132541
0.500000000000022
10.7718357566221
0.541842973553115
1.19617721836807
16
1.86884256726283
1.96342803404301
0.500000000000022
0.500000003183061
1.22719372846199
11.173578368959
0.500000000000022
0.999785445221349
0.500000004596731
0.625594489250764
1.15808374394189
1.00365403102195
0.581852858321021
0.500000000000022
16
0.817199208819
0.883629703063541
2.16013312809715
5.54445823854274
13.2912983076843
12.2269143738623
0.928165480393319
0.730441323381921
0.500000000000022
15.9999999998215
1.30400871631035
6.84151084644084
15.9999368921728
1.16785183130903
0.500000000010311
0.868597320396123
0.503247648479752
0.614195405440247
0.500000054471172
0.500000000000022
0.500000000000022
1.93228670824888
15.999999998727
0.707837023827853
0.500000000000031
0.639822394190998
5.81381867365928
0.500000000000022
16
4.10212262190013
0.500000000000022
7.57701784802807
0.530379439104021
1.11804924315771
6.34119779280476
16
0.500000000000023
5.08044681359361
1.00010354848945
1.01700609436944
0.500000000000029
2.3255034832326
0.510264453378914
0.500000000000023
0.500000000000023
16
11.1529369493074
0.621096048778297
2.37767992199713
1.23459182891787
0.616519028178039
3.15900675943421
4.28460452445263
0.500000000000024
2.4064778064258
4.92433429001141
1.81583027981515
3.50240161537025
1.87756013209976
2.03278585265307
1.51504854089799
8.37129747254374
5.34139800114195
3.03871148866594
6.33342782141171
0.889849981674298
14.0230374721214
13.6003320860999
0.713567673821521
4.38418095060777
10.3636704729913
3.36039443474457
8.36128529192456
7.65082142539458
0.500000000000022
6.76613702639259
4.15933907356806
16
8.1734158539031
3.57797326205375
1.62109045976019
7.0141677440679
16
0.500000000000024
1.62430387969038
5.84404882829793
3.50118165451662
1.15786328186044
5.9811755318211
0.985140241248274
4.84859549458157
0.997054711072319
7.22785158517429
5.13640455583903
6.55448597078704
6.22437781329631
2.36994732187628
4.22379639779091
0.845402146759067
0.830025453873548
5.77029554498919
10.0189390650713
1.70618528176906
0.874857654715106
13.8583939574053
16
0.500000000000023
1.10885993137026
0.500000000000022
3.14328872055296
2.13350837060101
13.4069487812992
0.634366281528758
16
1.41672374649075
0.500000000000022
0.533084695776179
16
4.32280576757404
2.31184938138365
4.1067071306873
10.3576667742052
1.29176165635817
9.18210951468374
16
0.91076748617721
2.68303990001473
7.00045035594445
1.09584971016579
4.29800544971962
0.500000000000022
0.901850017066245
1.79732647565064
7.73419226561254
3.2863461382933
1.23080760041827
2.1973886461538
0.500000000000023
3.78483862679169
1.40128270790083
2.35225797848079
4.56592998216848
2.95927683445254
0.576316753426879
3.52189899148571
6.50603262159863
5.46367929878008
3.47214666921369
0.500000000000025
1.72187063734377
1.70801993710725
0.500000000000023
1.63337360634112
1.21094652791719
2.2304944754512
1.9575412387772
2.22764043723445
1.34065436343447
2.41654929608744
2.40761003717134
0.640777533785156
4.79971313497827
1.58741266068468
3.84964439348984
4.01114075325809
15.9999999999079
0.500000000000022
0.500000000000022
16
4.21683681973021
0.726370964407797
3.32229043878128
0.500000000092112
15.9999999998996
5.69985408727509
1.13530354287167
2.09296811364878
3.44219924355891
3.92445821589964
0.67064041079351
0.50000000000004
1.11820116172264
3.04350304483806
5.05026973143944
16
0.902767028854733
0.771840214365936
1.21592262747374
0.685771659813915
3.91234441668733
2.27473795558729
15.9999999999998
0.500000000000022
1.42071467587371
0.824434041457896
2.73224036864104
16
0.516529009517261
2.71085044474346
6.52990780522675
1.15572228704707
4.04559923690311
3.89335519066007
0.53130635031364
0.500000014146381
11.422740261097
0.591054910652172
0.500000019249505
0.500000000000022
5.88938833957118
0.500000000000022
2.52845375296841
1.24071032043433
2.66017759497148
5.46353424247615
2.21170279510533
2.78478350744915
8.08236146115533
0.500209093138905
0.50000000006186
3.99480102773536
2.54779558404463
2.31364640326358
0.847841328488278
16
15.9999977953821
1.8502488321343
3.52669432836956
1.69919707260022
0.706493404318747
0.500003232911599
0.500000000000022
0.560338243611298
2.67291195658918
0.500000000000023
2.04172882793049
8.42064485500718
3.05091297919943
3.68091124499043
0.502283118386227
1.45701617771125
3.41056163549472
2.52533160324281
16
1.27419931411276
0.915608738113567
1.20629435113893
2.38098611414447
5.7682929629013
3.74059979498535
16
4.38352383201455
0.500000000000828
0.913400220866096
0.500000000000023
2.05722192729972
0.500000000000035
7.34953732349413
2.34363650377198
1.53997524777988
0.561300036436641
6.98546231990962
16
0.88859207531852
6.59652832943635
1.3184400977484
8.56807896566786
2.87405085731694
2.52062954349907
0.847311481207608
7.15062965636749
0.500000000002001
0.500000000000885
2.72606177411436
0.500000000000022
7.78542370689967
1.97054019530957
2.82793139012844
2.80026409098149
3.43940202832003
2.25742272856473
0.500000000000023
0.500000000000022
15.9999802457613
0.500000000000023
0.500000000000023
4.8065717120444
3.37092714259601
3.07207393032815
1.52229173728958
6.77975070380918
1.80859894275331
1.07184962967632
1.74977896943599
7.3899062324364
3.33165587151976
16
16
4.87451337221713
5.91324270586323
6.52463728627266
10.0313864844038
0.500000000000024
16
7.6908264079097
3.98694747479355
15.9999998591382
14.9375947797446
0.500000000000022
0.500000000000022
0.500001621420129
1.84230860664888
1.71591557404806
0.500000000036506
0.500000000000024
1.49644865078507
0.500000000000022
0.500000188603075
4.56734350043009
2.51968978043715
1.42046105536532
0.500000000000023
0.500000000000029
4.97276046453148
6.68911237903415
0.60967605444742
0.500000000852393
1.38629585472355
0.500000000000022
4.54935508728552
2.63972167711447
3.41471003792298
0.67213551893664
0.685779672954691
0.500000000000024
0.500000000000022
3.36476452101837
0.500000000000022
4.64614509862116
16
0.500000000000022
1.97455071306396
0.500000000000037
2.62299021071915
5.62332470588077
0.654997677606008
15.9999775507697
1.12143923563559
0.500000000000022
1.91753049499378
5.16993061501548
16
1.07681338775333
1.36101027070088
1.25127068535847
0.562161145637301
1.43608062627113
0.500000000000028
0.500000000000022
6.79924258477223
0.500000051259356
2.20367288246077
1.84640611487495
0.500000000000022
2.08420886686323
1.41418863056308
1.01589194882413
2.99183748032853
4.60185437596967
7.25044288990429
0.709108881899919
9.26636835408438
1.33806940301604
1.34521587472296
2.71506926948551
16
0.500000000000048
1.50160563318287
0.500000000000039
2.47781663776257
0.500000000000024
0.500000000000022
3.10731666745081
0.500000000000022
0.810488544998401
2.47983465685208
4.33989542494822
0.500000000000022
1.48349903323181
1.33128183608991
0.500000000000022
5.0541831360124
0.632569188648988
1.2522995544232
1.95004300305051
1.84321663215027
1.55310900847215
1.83962418586414
1.09539630906881
0.500000000000022
2.15052421794772
3.42646873960332
1.44793368006934
1.96675617778879
4.94419797620756
0.50000000000247
0.626939578564889
7.10630637569126
1.03805808796519
1.53334319200255
2.666015970704
5.35674055401798
0.500000000000023
0.500000000589094
1.27993196075241
0.500044583205626
2.41921681278466
2.54915301695581
0.685787242802016
0.518394899923111
3.04627728421628
0.500000000000022
1.96217475360486
0.941435877112647
0.500000000014843
7.31464975067505
3.30611537442513
6.87623779557441
1.85904223689599
1.59966439126862
0.671719536046546
1.67525845019242
16
0.57085208801005
1.14200579397056
0.556532695866584
1.12403558344723
0.500000000000022
3.13921280582423
4.20114281047499
0.50000000000004
1.8704745565906
1.07014783286361
16
1.99263669857816
3.8886355118401
0.500000000000028
14.578395041316
2.46239857949236
3.01154300363246
0.500000000000022
1.72586242981666
15.9999868903838
0.500000000000022
1.67861469768763
2.77001776183724
1.01584705280263
0.500000000000042
16
16
1.152763141039
1.37742308211686
0.500000000000022
0.50000000552274
2.29215898291171
3.2820202072347
16
1.62120903978123
0.709046998038602
1.56968965368628
6.56743656261889
3.58721369402222
5.69607480885805
2.58401752130548
0.500000000000022
2.04161338239683
0.50000000000298
0.500000000000039
0.500000000000025
0.500000000790392
2.84737452649018
4.73463447050444
1.0671566792638
6.00748541905998
0.570296058102958
1.93433482357909
0.500000000000022
0.500000000000023
0.500000000000022
1.00989898486403
4.39814146439791
1.49847516759591
0.500000012551396
3.66344001275395
5.43114759284182
1.18908854937643
0.500001497998341
0.500000000000023
3.74508527494626
0.575326638048307
7.29067076956382
0.500000000000023
2.77151850875211
1.77412785191346
0.500000000000023
1.84422461298199
1.13451696925557
0.500000000000026
0.812343332343619
0.500000000000022
2.14089847269214
0.500000000000022
4.35479968713467
1.43446095003696
3.58502728705606
3.16092099763096
0.835530046501419
0.500000000000154
0.500000000000022
16
0.500000000000028
1.6022176076218
1.09264938724068
1.79280403128131
1.87036855000422
0.500000000000022
0.500000000000022
0.594261586302227
0.500000002983497
5.03725660122748
3.13088301358749
2.0264179239758
16
0.500000000000022
0.500000001162889
1.4191246789382
0.76081227429796
1.06211244570753
1.24755810801833
0.500000000000022
5.53877562142159
3.52465403908985
2.84894963095353
2.21277007598221
0.817514159002564
1.8754116469181
6.56049654926949
0.61411262244801
0.892590057943368
0.500037632817115
1.51412069800548
0.500000000000022
2.66486425824449
2.4366606409024
2.41606103525958
2.35954945881061
7.35512664175879
1.79848599597192
0.500000000000023
1.9983192210555
1.7498951524678
2.46763807790373
1.19984563151258
3.88217512869608
1.16029732324271
7.31473741049701
1.5240530344265
0.500000000861311
1.44159201381508
8.49043567516033
0.50000004508337
1.24189872528195
2.65793336606658
3.80828362280036
1.32607525276818
0.500000000000023
3.63295330393035
4.20797486923973
5.5986033131272
0.736755482941305
2.51826585002304
3.42428900803799
0.500000000000035
0.670062146988601
0.500000000000023
0.500000000000024
0.971373523634444
0.766863690304127
0.500000000000023
16
0.500000000000022
4.32136867114996
16
2.30928184824525
0.500000001500873
16
16
2.71356327577423
0.500000000000023
0.878070959175591
3.77608235771147
0.520765947004381
0.500000000000022
0.500000000000022
0.562516843530253
16
0.701095920456358
0.500000000000022
0.583589304348469
0.500000000003617
4.59470833026541
0.500000000000022
0.557638866808578
1.52834588285279
0.500000000000023
0.500000000000035
0.562031744974569
1.48671406771511
0.500000000000022
0.500000000000022
0.500000000000023
0.791118658444168
0.798994840498677
1.55222964754021
0.500000000000022
4.15118897426563
0.500000000000022
0.500000000000022
5.97037447145934
1.14624964527273
15.9999999944271
1.24428465418734
1.69107364733569
0.500000000000169
0.562462443782987
0.500000000004313
0.796089998500383
0.706959560550963
1.05777735796771
0.507791258129364
2.83928293813698
2.06265107854628
0.500000000000023
0.500166755873826
6.66700988302068
0.500000007482754
0.50000000001242
0.500000000000023
1.46378168499415
14.357996413098
0.638399247898717
3.04893224583411
0.738019022268188
8.87737667545149
1.39747081740987
0.89278508272981
15.7411101246602
0.500001192910185
0.500000000000031
5.58088941155385
5.43405527952266
0.865713135687445
0.500000000000024
0.508211521516499
5.70479189363955
0.500000000000022
0.500000001040653
1.64906286587549
2.67751770889288
0.500000000000749
1.12003373616256
0.500000000000023
2.03978301012217
0.604759784298865
6.72562221200873
15.9999999864264
0.500000000000022
0.989304477828176
1.04856591853708
0.500000000000023
0.951240831168319
0.500000000000023
0.500000000000023
3.48210865863898
0.500000000000023
0.500000000000022
4.38795054065644
0.627061971456641
0.500000000000022
2.61043065144344
16
1.13332250341773
0.500000000000022
0.500000000000022
0.827897058833975
0.500000000000026
2.69627921106127
0.500000000002048
1.35027383610749
3.01215704317936
1.6291118082403
0.500000000002764
0.517757960526656
1.25051256730748
1.19930612377061
0.50000000105813
1.31032392485879
3.18110980579061
1.61540138767088
0.500000000000023
1.87292578357357
0.500000000000022
1.15310192794936
3.97810649120029
1.58100784153372
3.34382097128638
0.500000000000022
6.60358204289234
2.85758666014966
0.500000002902777
0.500000000000022
2.69975693085476
1.97088946313316
3.69739362757947
1.7165418903578
1.48602190980908
4.95180912999714
0.899646695043946
0.524003112515757
1.69023793067686
1.8334697032283
0.500000000000025
1.6873817925407
0.500000000000025
1.33820665391843
0.500000000003667
2.69140723986404
0.500000000000022
2.09819878978136
1.41646843596024
6.46242684792749
0.891877621525351
1.35471521374155
1.08092839390892
15.9999811451314
16
16
0.500000000000022
0.881640642958395
3.77419137886144
13.3126270255593
1.77745020825047
1.30523920875063
0.500000000000022
0.500000000000022
1.55917430067402
16
1.30030693132537
2.5672221579983
16
16
16
0.500000000000024
2.11396513059089
0.500000000000028
16
0.697982114093839
0.5179902805809
2.13000425142667
1.95310012580203
3.83559866388455
2.3802538110364
1.37826999753816
2.20355844514313
0.500000000000022
2.88069414525484
3.25469810899698
0.948204371055642
0.500000000000023
0.500000000000024
1.27640740982593
1.03621830230862
0.720927510764541
2.04226231901161
1.31043905365442
0.930118834933709
1.35730242413321
2.98556150884073
0.61664972938457
5.8801510464102
0.500000003469922
4.55794927128537
0.500000000000022
0.500000000000022
1.10273849748675
1.04561022843574
0.500000000000024
2.644175591235
0.60215923106394
0.500000000000022
2.93610367299895
0.500000000045772
0.628204574721144
1.11817652949282
2.03732384519852
0.825525956249809
0.500000000000024
1.02491323783805
4.21338494426526
0.619403371483527
1.88465960949162
15.9999999993493
0.500000000000022
4.70962883628086
15.9999999666294
2.48203570290759
1.04423144107744
2.02277082261145
7.88289255669007
2.29146846931682
1.97000467243612
1.16288620246628
0.581708489872606
0.732212009077515
1.24027463686767
0.500000000000032
0.500000000000042
0.540537759015998
0.500000000000022
2.4417900897132
0.500000000000023
3.04385310654608
0.500000000000029
0.784124504681692
0.500000000000022
2.4048013350469
2.28966863280609
0.500000028393363
0.946714136062159
3.0094268960246
0.500000000000022
2.07741263922693
2.57902180075429
1.29976471649738
3.50477677935961
9.12294822325368
15.9999945669729
0.52793683410894
4.15944015336742
0.500000000000023
0.500000000000023
0.500000000000023
1.32415823989194
3.60841580261572
1.2095828247806
9.88269664928669
9.88249234777936
0.500000000000022
0.500000000001713
0.500000000000022
1.20204643706931
0.640871569127032
0.500000000000023
1.98417908531279
0.500000000005404
1.714160302992
0.500000000000023
0.500000000000022
0.810060197973037
4.32970753857234
0.528447874018308
16
0.500000000000029
0.50000000081125
0.500000000000028
0.500000000000023
16
0.712254107820148
0.635913914876981
1.27201010580545
1.16240802500404
16
16
10.9206496211904
0.522096696405308
1.5782133816762
2.15370406582615
0.500000000000022
0.973554956106181
1.57142306328672
1.12471725686365
0.929887470842035
0.500000048491648
1.59426402117724
0.87749265788526
5.84111505814772
1.24539138504675
7.93936267282907
2.34110629464865
0.746928607765332
0.775029660256742
0.500000000000023
3.29252591685509
2.36436894187017
0.848968469726015
5.81955547970996
1.33502694775387
0.500000000000022
0.82005313060605
4.67232054819633
0.500000000000022
0.500000001621093
3.66835273120012
0.734907965999086
8.02111857190077
1.83332756097476
2.60704610970441
2.1942100027011
0.993694534628701
1.11001886757863
0.500000000000023
8.8507816942034
2.99783258087777
7.06369673355866
0.500000000000022
0.776470815305269
0.500000000000025
0.500000000013596
1.31916919080072
0.500000010935904
0.500000000000029
0.773756212561923
0.500000000000023
2.20362882889211
8.91944730355696
0.500000000000022
2.21818982898944
1.53136760464541
0.500000000000022
0.983805974407725
0.705175107211995
1.99544411342318
1.75117543454897
2.18027593002032
1.7777507937746
4.42222189867041
2.21122295304806
2.52513170813912
1.4215443977918
0.500000000000022
0.908510272338516
2.37629795969955
0.500000000000022
3.95199521328051
15.9999995071714
0.500000000000022
16
2.07507566815616
0.642167218650923
1.12795125675772
1.03401209216255
0.500000000000025
2.20966094623388
13.0392504858736
1.23219823839473
2.06938437527747
16
1.37489228309375
0.500000002507806
2.36894962895512
2.71898721502101
16
0.500000000000022
16
0.541292543748516
1.12928480707983
2.67891696721899
1.50216045893804
2.18060943923099
4.14885558728603
16
0.500213325297692
14.0409567431318
0.500000000000022
1.94400060858691
1.20616901198142
1.41263540083824
1.07448733742542
4.11867290852224
1.03454966630676
0.500000000000022
0.500000000000022
1.54398485836088
0.500000000000035
2.98131416231131
0.500000110949083
0.500000000000023
0.668002389725921
0.500000000000022
1.25774391758268
1.21483453519318
0.500000000000023
0.500000000000128
0.500000000000022
0.500000000000035
0.500001014865401
1.41027948113438
0.500000000000022
1.33553861991548
0.669690885271543
3.07142030184921
0.500000000010155
1.72548938820507
1.46218675108834
0.500000000000025
1.4826343425578
0.663877319782388
1.97299624409334
1.08928680808928
2.05314719471497
0.500000000000022
2.27774073047777
0.500000000000022
1.74502329288858
1.03050030782088
3.1175073912939
16
3.01768120446902
7.37500152962633
2.03085557384658
0.500000000000023
16
0.500000000000022
1.04383383529967
1.37212169176644
0.500000000000022
8.49966057989697
16
7.03978746519712
4.09209402228297
0.75921740317546
1.10812759949456
7.23926448691648
0.579993896700051
15.4415951076443
4.38738281317901
2.75590767549238
3.45772160439364
0.50064844844666
2.22002010290298
1.51549842844253
3.56925670591678
2.67815948959763
16
1.96965196305751
1.81658800934713
16
8.47683495894389
0.5000000000053
6.65150628897221
1.12713308681458
2.58086054333916
1.02244825887797
10.4308895126565
8.70854476956273
3.58005324605715
6.59278925181086
16
3.41719366308021
0.500000000000022
2.50484055211439
8.73647542517167
4.87918790509262
16
1.27650828457556
0.98088660745087
0.500000000000024
3.19103276088846
8.0264700882132
16
2.92020011603263
3.40822023151781
4.6383592032632
0.688826690986488
1.89828562115724
5.72314298073156
8.18233125024304
3.18746781529588
0.759690254737019
0.500000000000022
3.95398208159008
8.94196421584662
3.10091852698202
1.76143976771457
7.31101407965848
0.500000000000023
2.18245838162446
8.19840544784282
7.36730049272283
1.06148660572718
5.76090098062152
6.21554729485156
0.738634187358583
1.3562205444357
4.60675742848517
3.27262789458279
2.34868202101126
3.51066407114796
4.77559837273239
0.500000000000022
1.97645432677735
0.500207383134715
0.850486703422669
6.99358003019345
3.3573490567759
5.47365589462658
16
2.38975688579803
0.918789050491466
0.558492164824763
1.52301526550249
0.50000054894172
1.8056537246626
2.30547627353779
15.9999999875547
16
2.56950883152331
1.2682677485755
1.05156542756737
0.500000000000028
7.90578125055067
16
15.3683436671325
3.1081703719519
1.07130104065835
0.500152115238753
5.24021847990661
1.03311631776403
9.22016922042442
3.05911690535433
4.74238847679648
1.01184782033858
1.13658979242688
0.50000000000832
2.05608913718208
6.38065890208974
0.657632859543856
2.42502886224677
1.60115051539388
11.2725940459874
5.26899426015563
1.75166249266282
15.9999992369473
2.41383071092293
16
5.62912917665696
16
0.954612713575634
4.59416282341923
3.49292154398217
2.35230096819304
2.74102242565589
1.3756718605084
16
1.44654234152115
0.500000000000026
1.36819840116198
1.07327221777699
2.57575360554697
0.874702071987509
1.98633297645366
0.960107191354711
12.7713124455293
0.623198057571143
0.500000000000022
2.33964632265154
16
13.0445350897635
5.832826994479
4.76732994566183
0.500000000000022
3.52390863275564
7.84682756353734
0.500000005140154
15.999943012121
4.16386703841748
0.500000000000022
0.919704878170843
1.78705466930271
3.46339949104508
1.2075267828452
6.09056183437918
8.62874605024731
8.44867184202609
4.78756440993901
2.59354459588406
2.73094667658349
0.715660233547276
2.61367196312323
3.44025959188676
0.500000000000022
2.6012790324363
3.15950057050735
2.13247544945222
1.41233725931459
0.500000010718236
1.58069215913389
0.802496591106794
2.17775649129304
4.4481389312477
11.6623570133994
0.500616064599125
0.500000000000022
0.500000000000022
0.500000000000023
1.76759437932344
1.55457582959817
16
5.73685939965434
3.85348299161454
16
1.90645335450744
4.6825861600786
4.53511584019165
4.11453124519277
2.25911484403823
0.9011879016962
2.63511847569671
3.40579008049993
13.5686012132792
0.500000284026382
2.33429950807943
0.945196778175407
2.55058883400351
0.500000001017085
3.55604567343537
6.96640601648905
8.88750439813915
2.40412914281075
6.13727396529301
3.89045336912391
0.633867755989804
16
3.35923250168135
2.76152962774068
2.4003620176915
4.47457038998398
1.08306433307561
6.51287022059369
2.40983556233186
4.170800830079
0.500000000000022
2.34025430499356
1.77102095503597
0.500000000000022
0.500000000000022
0.500000000000022
0.92426819300059
0.500000000000027
0.556583506399029
15.9999999980818
1.67859551341617
2.32688787197054
0.59695996733082
0.500000000018746
3.01919066308604
1.30225422303178
5.05256431190843
0.500000000000022
1.1396792324068
0.543121631733663
7.44312494819873
1.88221171673281
14.6974534132533
1.16616243955906
2.61969764492453
0.709973880187716
16
6.71899939055312
4.7435237804323
1.15511605896787
5.03157036481194
15.9956219575794
1.16789128428668
0.678313421717332
2.08006821118803
0.500000000000023
2.40617428140307
6.27532716972591
15.9992598766385
1.19538381817904
4.16374518945589
16
0.934064779577672
2.1694258700531
1.4795353189106
2.1359611174047
1.96911644400849
8.29799792396873
1.18334545725236
1.18432790128773
0.500000000000022
2.16124115532689
3.56728587401427
4.50240726581904
0.500000000051044
6.8346018832687
1.70680016497184
1.97858015848702
16
1.29306426267033
2.54914807998545
0.500000000000022
4.58756772192422
2.39344852239529
6.64374920341121
1.73280525108134
2.84010823006509
0.500000000000023
2.68815089755197
2.07198334875471
8.13175855295068
6.59807490896261
15.3211306784118
7.6790509886558
1.77135596019941
6.26433375197859
0.500000000000032
0.587456151301409
12.2126420007758
16
3.85442971715577
1.51082066138521
1.546101873552
1.34117916048376
3.18931673338261
5.08496453150557
1.09336722498677
2.32698018966147
4.94193550016194
1.0876987862149
2.13137052862961
1.7161205794207
1.02613232208248
0.557616878362077
0.500000000000023
0.612527906575038
2.83628338780502
1.94385892140619
0.500000000000022
0.500000000000128
2.73093113296898
3.34588629016051
2.09221867184199
0.500000000000022
0.500000000000023
2.76052862457367
2.74660405143683
0.762464792951711
1.88842875927385
7.18888846041283
0.541181635339766
16
0.500000000000022
0.500000000000023
6.19946951962586
5.22532884701855
1.00914680260778
4.15152177906512
0.689745540822928
1.10853007346597
7.10544234131263
2.91402789959243
16
2.23561448801811
0.500000000000022
1.34217884289685
2.12750789592832
0.500000000000022
3.43747018850897
1.54092168426501
0.831098410617205
4.84321895796817
2.1728671683948
0.500000000208288
1.97747487422678
12.1498811751571
2.50240105653463
0.500000000000703
2.02089384510326
1.23480982778643
1.23920307013234
3.22601647014647
0.846672999858122
5.39472665610379
0.500000004324869
7.68069048983799
1.50633380188027
1.73304103367296
16
3.65459511546218
0.522291350013789
1.77879614622389
3.90772136425687
1.21447546659593
2.07878829257053
1.31931534569459
0.660800690789721
3.85209941748435
1.83163157836919
3.11918309484413
0.865183816881767
2.74554943963338
2.09085976646594
3.27014919410729
2.05809811221066
1.91505230544504
2.86049204220027
1.73675002278867
7.7848019527576
1.98247420814679
5.00190218091423
0.500000000000022
2.18053050236437
2.25239391742591
4.0265483085072
16
0.512683486168182
0.500000000000023
1.034180791101
4.79875366204759
1.14699263409906
6.13482215470015
3.98913042812057
3.23256655961652
1.03472372002116
10.2877045410504
3.84538010553797
0.701799089963295
3.77944715900814
0.500084301025363
3.1041236546037
4.07610146966157
1.54372757212891
2.50572807556415
0.500000000000022
4.48649996450571
2.49519039294444
4.47545413261854
0.750807706082653
2.60177304986171
5.7461882797834
0.520900235590908
1.3224275719278
4.31073078872675
0.603023358279422
1.49910752217185
1.70437272223626
4.65434046714528
0.510203890570369
1.0069853162234
0.722000730308615
0.729139170569992
3.27632656944688
1.90274640740911
2.30739966185883
16
0.500000000000022
1.06500068643826
2.64750511719595
0.564274981989843
0.668620221991315
0.961612965156963
16
3.58214327228016
2.95231864337493
2.08899507876996
1.10299699734298
16
4.28895851340734
0.500000000018351
2.9790676801348
0.500000000000022
3.38182940222224
1.08557626509008
1.31566249038527
0.500056511104128
16
2.06694014579956
0.6518928662301
16
0.500000000000022
0.500000000000022
16
1.66303907262732
3.19369491554385
1.91370885787498
0.500000000617374
2.72823168633846
1.89636793210139
16
0.500000000000022
2.61045719404328
0.620840572925116
6.77529515107796
3.19352458500761
0.500000000152052
0.500000000000022
0.500000000000022
0.500000000000022
2.45503837297347
0.814409724119751
1.98610495576481
1.50213635484264
0.500000000000024
2.70354962983156
2.83691608113961
4.47646785613552
1.6074749384043
2.11304489357412
3.69489600804003
4.82262334575148
0.50000000000871
1.12681798579334
2.47689742406372
1.05277916241698
0.567190334273955
2.11943022765663
2.64876135504829
15.9999999999983
3.05396684707101
0.500000000000022
3.52635296345728
0.500000000000029
0.629879298372078
3.88943812514635
0.500000000000023
2.16351289073918
0.635136181083362
4.3003849516808
2.35381536706006
2.34712777363965
2.03181271577623
3.99608274155072
0.909530453291531
0.500000000000022
3.2188081204661
0.500000000000028
2.26124587094957
1.09914129068851
0.763255992627488
0.500000000002411
0.962069629778941
8.23267583064451
6.60970890513442
0.529535899255657
0.536686898747917
0.582694821663738
0.70340625943544
3.1126338039948
16
0.528575214767253
13.7703334444513
1.16359936691452
0.500000000000022
16
3.48295616283282
1.32568879030555
1.5799663175924
3.56891078210522
0.940274215886882
3.67026016955886
12.8155834162066
0.734480469731174
3.26588781237068
0.500000000000022
1.41887505811203
0.500000397390356
3.95429728848158
2.08298267638295
1.98063535913465
1.20497525951644
0.947442017381604
5.74605932363338
1.04651544479851
4.5262823318113
4.82392790445443
0.533772994761908
1.8403885996573
0.537054890270801
4.65773707502688
0.957763132430088
0.998146078142023
16
0.861646805083881
2.5347599443372
1.09523397918261
5.47914263099827
0.911176592030688
0.629668369577463
0.500000000000022
0.500000000005614
2.38927210151548
1.07803689602585
3.08965407879767
0.840174932524453
0.500000000000023
0.500000000000025
1.97985772974913
0.500000000000023
0.68532718195277
0.500000000000023
0.647722599678845
0.827355647923492
11.8095296389024
2.42183663910622
1.80296907353293
2.31825876429821
3.94313078002886
0.500000000000022
0.500000000000022
1.08523259976996
6.15956939378649
1.77357701475067
5.05981515780051
6.23364475841576
0.500000102114304
0.500000000000023
0.500000000000022
3.9010009530196
0.500000000001663
1.80208188963578
2.69491014556335
2.18473703985078
1.79097721864713
0.500000000000022
16
2.97825777784492
0.500000000005817
0.500000000000022
0.666332859098245
7.48247670604627
1.15114173425948
0.500000000000022
1.41884049802145
1.69971040143146
0.561425255617397
0.500000000000022
4.31836062228463
0.500000000000022
3.71522650378597
1.00958745739048
1.39648823185287
1.38408820422705
0.500000000000026
2.8432725970125
3.00660520723384
0.687115831403951
2.33445226505463
1.58169793803287
0.823657926341357
4.45162803656928
2.31845532867057
1.75102138633574
5.21717291586167
1.42865438615875
0.500000000000037
0.832654885592273
1.93652403101912
16
1.19491784535855
1.20833424559236
1.64803401173104
1.34243587988453
0.615112552141791
2.50309358244762
16
2.59553481041725
1.37114730959972
0.500000000000024
1.24914385671318
2.91701634676952
1.30723365628963
2.64231588542697
0.629465240823464
3.16966149952176
0.890313171917972
0.500000000000023
1.4428707430413
2.72334105417705
1.27230793948197
2.75092539341986
0.500000000000023
1.91008614002489
0.500000000000022
16
1.20065903152909
15.9999999811022
16
0.953995798455864
1.2546981470022
0.500000000000109
1.70837856537856
5.36525429007356
0.500000000000023
2.58165644408581
2.28496734031302
5.70490076008974
0.833130641523446
1.10970154611272
1.22146380331129
13.3431532591287
0.500000000000231
1.00605152247516
7.94629271976914
0.8791760677391
1.06474871940025
7.97550683416744
5.21680566783723
2.43796026944874
2.20883036954849
8.32333055955887
0.500000000000023
0.97090197433546
0.500000000000022
3.12190366513512
16
1.78722115827032
1.72341117346506
2.64484921281098
16
0.500000000000023
0.500000000000022
2.3579384096938
0.70714886060058
3.32433834337982
7.31058294675504
0.500000121460845
4.73132295389274
0.709019526488879
3.102356827535
2.40735997915703
0.581121536258612
0.543891109847651
2.80256902860297
1.46897509537423
0.500000000000023
0.500000000000022
1.34777994384616
1.59861332388527
6.60658533785063
1.51631111806278
0.514516383238946
0.500000000000022
2.35702456832408
1.25412653665844
4.121984879469
1.25696794928733
0.872337516828833
2.31537196915752
0.500000000000023
0.850751676115193
0.737640626485983
2.41984868196674
1.0547296088317
0.500000000000067
2.98269266397751
1.60615309452748
0.500000000000022
3.72087293246982
3.9917765457055
1.3839835868367
16
0.500000000000023
1.13411581640528
5.0972763604049
2.13182777369421
16
0.500000000000025
6.67033518024845
1.49526975290218
0.500000000000023
4.33025839261267
0.50000000000003
6.3877077026307
4.11547942909695
0.500000000000022
0.500000000000024
0.973514187903615
2.49087820227761
3.46536806418281
16
0.500177940932118
2.15535185504644
1.45810314982079
0.570369635622729
0.500000000000022
5.19472376242246
2.48779216985862
0.500000000000025
7.26566918273755
0.500000000000022
6.69553481112261
0.500000000000022
2.59905957619929
1.34095643037597
0.500000002546614
1.85615982211312
2.55440587006031
0.636124709610861
0.752981113867223
0.500000000003775
15.9999999999999
1.27346231993469
5.24682598230425
6.04187508559809
4.05679603760798
4.17137327848391
4.3655634282073
1.00615861546298
0.545015112438471
1.54661866252758
0.875250326393461
12.7374141361813
3.47640950472096
0.500000000000022
0.500000000048097
2.64384517712268
1.06429132859871
9.26428129413252
1.2162849282644
0.500000000000022
3.65915338744642
0.865724838840663
1.02879412915288
0.500000000000026
1.3493079710769
0.500000000000033
1.23704060719804
0.936180067424767
2.35671152953663
1.11205473148057
0.50000000136213
1.93897003044476
0.500000006357575
0.892622712904527
0.500000000000022
4.02485522723567
0.699855194462115
1.168469086467
2.19325386396999
0.851846795228682
3.05538415850412
5.94063187848236
16
0.863612578174976
1.42205718359462
1.89258026046257
0.503506199438535
2.5135410907113
1.27543080901738
2.56234910597863
2.54119386430591
1.3608182775331
0.500000000000022
2.40905883339891
2.862216676276
0.737842944433219
2.03089207580849
0.705238855430567
16
1.8808406237757
0.941679271886586
2.82009959097878
1.42810141842784
1.85965932568371
0.724651345847633
1.78346233526988
1.68150083275645
3.70586891711769
1.1155837641697
1.28767619385393
2.07307563722221
1.40922754419104
0.500000000000023
3.04922669371937
0.500000000000022
0.582982532362582
16
1.6321790444926
5.99105281192181
2.51075669015503
2.71434567444742
0.500000000000022
2.15271111169106
2.80708101474166
1.84144674474221
0.500000000000023
1.07712445447984
1.18003198349272
0.500001076798777
2.36064008344883
0.500000000000023
0.500000000220509
0.885338007502907
1.19003182464647
2.62370267042747
1.41376386556088
1.01185929474837
2.88056605848565
7.07747430517112
0.524485412763889
0.500000000000022
2.53567998726553
1.69532999244426
1.07861935756907
2.35819268594865
4.37871723883253
7.22963498488735
3.60118238107604
13.7858199334767
4.07396571128153
5.76808966317823
1.7355252076309
1.98298729129038
1.69554233776508
1.78703631732159
5.56011922872514
1.450975674537
1.77856165924143
0.852635972071918
7.33036933421411
2.67209854731202
1.82988017470473
0.500000000000022
2.39425322343078
1.37919631846324
4.51928177436556
3.62513312155138
1.8084785063775
4.24761750561014
1.7366607654361
3.89424418469184
4.84120995818943
3.95080283133294
5.37823470090553
0.982525250086985
0.571592763621077
5.41866611718663
1.77121267238032
1.59911160679839
6.41997151854985
1.47718662515847
2.04161189127809
4.46727061122959
2.15436112364218
2.7482766329017
7.07826444031859
11.7614932090847
1.40395172156199
1.59303332905903
1.94437427438872
0.882488466177695
1.91281127220795
8.76042498550743
1.45177292772891
1.563467477753
0.775625524731015
1.5084122287817
1.87880683914099
2.19795224928264
2.25755071315837
1.96726865628269
5.82389840789667
1.15727935935085
1.30175161927297
0.500000000000025
0.553605389995218
0.849522554024902
1.54387487150091
2.11323207568365
1.42983876520054
0.973589950433124
0.784376609231665
1.78472594294996
3.09745604689787
0.500000000000023
1.047271494527
3.89469482173579
0.606132493649216
0.655656022327045
1.40182636077265
2.83755446779743
0.500000000000029
0.774564066127066
1.03654736042916
2.15643699435509
1.8068798738017
2.4595668815806
1.34459871163289
1.5626720073091
2.5406050853757
1.85897901895842
2.24679422874767
0.873362993182337
2.58394999042503
2.29374645446529
0.500000000000022
1.88224100265495
0.50000000000004
2.04406215549565
1.86039324672551
9.22178811819095
0.500000000000022
0.700205533794636
1.46048820647129
0.500000000000022
8.52228125819349
0.500000000023712
4.44632742980958
1.31595321204443
2.02890828035517
1.65632990166994
2.25673790698561
15.9997486572155
3.59642119195676
0.834325979604228
1.39128130489471
0.500000000000022
1.35319441572135
1.54721859897904
1.70897602571956
1.93089534650104
2.02371098896874
1.37220757167713
1.04986050462436
1.73492763916206
2.73175528725581
1.42351720231164
0.500000000000022
0.501424039390515
4.44189757784536
1.23450345168334
1.13387394190501
1.75745139064976
0.500000000000022
1.82262461484816
1.50539487516467
0.641791734076393
0.635887305319927
2.51114021541062
0.500016337417003
1.05049499910293
15.9999999999997
1.0192000844364
1.8498564570169
0.564977043853689
3.24031542221692
3.78477344561972
0.500000000000023
3.58810616916401
2.93282368126993
3.65509194638059
0.715792896401494
1.41144031978796
0.500000000000022
5.06922717897322
15.9999877010488
0.813872891093882
3.21515222914875
15.9999980408669
11.0719824644228
0.500036908622748
0.500000000000022
0.500000000000022
0.500000000000025
0.500001684073771
5.82542371959765
2.1638108360357
5.79325818130933
16
16
16
3.63456545941656
3.59819287443632
0.500000000144649
9.92731802481451
3.04666730867338
13.0399804691772
0.500000000014526
0.500000000000022
3.68582059404094
3.99547144822847
0.808802294210853
4.11925620537928
5.853862617893
1.20571650381256
0.691556431801808
2.6177527925228
5.54208183554629
2.4621328325706
0.62990135815037
1.01509529586989
0.959048556394464
0.500000000000022
5.45099222691968
2.10274569879523
2.8308592736656
0.500000000000022
5.08437855206434
2.95632627417096
9.59524676508562
1.10371276191867
15.9998310901472
4.42991190050976
6.39828524427327
0.500000000000022
0.500000000000043
0.500000000000027
16
1.42820302353584
3.68735336609043
15.9999999999755
0.500000000000037
0.910328956520677
2.01558939079275
3.58682987076586
0.500000000089212
0.821036040874797
3.11210809134819
0.526544607780172
3.35486519457836
1.48066649217876
0.500000000000022
0.500000000000031
0.544409842608885
0.586443948648423
0.500000735545296
15.9998405342493
0.500000000000024
16
16
2.36429930252617
1.00515735088252
16
0.500000000000022
1.90934586816283
2.13874562146553
0.675768182586276
5.72377179713536
8.97932661388944
2.01415060304219
5.18051367569968
0.587149718982455
2.70722196538688
9.98890158684618
8.74940835536979
6.08805237045846
11.2526797552258
1.16174152395802
3.75438826786387
3.04423968000512
0.669213878106602
1.04830487622173
1.55766476414513
0.570580019682063
0.922428373323
0.500000000000023
16
12.1782135379215
0.75233898415866
0.639682395600227
15.2250094508222
1.07513911236285
0.500000000000023
0.500000000000022
0.91815953588573
0.500000000000023
1.30375642653454
1.00997393912477
1.00354243216667
0.500000000000022
4.87038185547622
1.68745324679906
16
0.500000000055291
1.22737546075799
2.82835954103238
1.04145961331539
0.500000000000022
1.79744020875924
1.59413619377244
0.500000000000023
0.843407418734062
0.500000000000022
4.06248687612524
0.500000000085564
0.871434286033821
0.500000000000022
1.38894542507982
2.91689769578415
0.500000000000023
1.19269736745506
0.500000000000029
15.999999998402
0.773429588846505
0.500003965237868
1.78854584632064
0.973357484572026
1.4763565270943
4.75039396087668
0.99859565532977
5.25703200291177
0.500000000000023
0.500000000000025
0.896415696368739
3.80581381438568
0.799149510887152
0.768844203859926
2.09411770168457
16
5.38083772296715
16
5.42792531546782
0.500000000000023
8.74320051595043
0.500000000000022
0.500000000000022
0.553391766951629
3.11186376985486
1.48074042610321
13.582324736394
0.500000000653118
1.50521031595973
2.42576405184421
0.676228984500188
10.3065831442573
1.48578517279469
0.960018732973327
0.500000000000022
14.1310221968007
6.78124175395351
0.966054705014986
1.80134415647002
0.500015153478951
6.02651703013821
2.18331950493064
0.500000000000022
16
0.500000000014952
0.594424716361421
1.6771726950898
15.9999496235231
0.609662897428102
2.75225854827592
0.500000000000022
1.56888090958237
16
0.500000000000022
1.0499830760106
0.500172293754336
0.500310692116633
4.70718970029813
8.79872685243841
0.570625436419243
0.65253767835507
0.743645804181323
0.500000006630891
1.2735808306101
0.500000000000022
1.04214838172947
16
0.505601869980279
1.6740851722077
0.500000000000022
8.97787061782793
1.53570542246989
0.500000000000022
0.93710509863917
0.565519080928127
0.82799515690102
0.959745970411284
0.920507602810512
2.35747403628956
7.19954912912987
0.500000000425159
1.18131192916673
1.0457761380749
16
2.09675868268322
0.500000000000028
5.26430169385078
0.500000000000022
4.37554005111887
0.500000000000023
16
1.72435982857087
1.59602552715239
1.46044808843843
1.43448593358866
0.635861042029562
10.5751131330208
0.949729555755616
11.4460184069876
3.46933528691744
0.626075897495557
0.744455825224506
1.78067491754414
0.500000000000023
0.759031162981244
1.48062718887445
15.999989131369
0.73545464834426
0.6355623483955
16
12.6622542752838
0.500000000000023
5.88558781391307
0.654431229491634
5.33886064572074
15.9999999999973
0.872772471941318
9.78518913382257
5.03777416963518
1.7953087607392
0.835641881514855
3.15255480397947
0.78785906198212
1.01092183955726
15.0527702386925
1.00494332388037
2.28334394546798
0.888684281836021
0.992011165337141
1.16531332286233
1.10401149912343
1.06330546360371
0.94423624923341
1.10699030609983
10.6141123570725
0.500000000000022
16
0.500000000000022
1.50807873154093
0.960271882715252
4.35741758490064
6.01904712248577
1.59365778920585
3.83216008785598
2.97277342898423
3.1241993580548
16
11.1661799972633
16
1.19184072612495
0.50000010490372
0.500000000000041
1.33469216100343
0.500000421944667
16
5.48277630361477
5.75266663480236
0.500000000000023
6.03617955445829
1.68200432778349
1.47809461311667
0.875598231581743
0.809060253009622
0.500001502723999
6.42921832956672
1.11599685598369
1.39600758594909
1.92930117736009
2.11390584220231
11.5239013887455
15.9999999999463
2.46585580459449
6.94979461687372
5.60165175090619
0.500000000000023
1.43479256139387
1.96936942914337
0.854730491758795
2.62883925913861
0.860894713914452
2.50957769640089
6.1829707333562
6.14004620207819
0.500000000000023
0.631471119001957
0.500000000000022
0.886476709581316
7.3213684472785
15.9999972366676
9.0899998699535
0.500000000000022
2.50306959556958
3.34218713433194
8.24980309711033
2.25065827774833
15.9999999999365
3.62542195768795
4.40798068533368
0.500000000000024
8.94481299441477
16
4.03156398973554
2.27737460278847
16
12.9154967756966
9.44737293521658
16
14.652856875283
0.500000000000022
16
0.500012146582268
2.2513008263814
3.12105339427218
0.500000000000023
7.811890105835
6.76325103995781
2.93102333190132
4.08360363808792
2.48631006286317
0.660468064573241
2.98806313086412
16
0.500000000000044
15.9999998800611
4.63786646791345
3.58562918257109
0.500083962704736
8.2720787221848
0.500000000000024
0.500000013974269
3.0530192083838
2.48842723463993
15.999999111183
1.01886601954006
9.36480127087821
3.27487416522781
2.65577953071489
0.500000000000023
1.13364206888555
1.79030061070882
1.776049749006
6.40419145407538
1.22600000114533
1.0389594521796
2.66820066508146
16
4.12629095797636
2.66283848441969
1.28434131868173
6.10959715748233
1.49109385436591
0.792442969470628
4.98581095713275
0.924830699619303
7.72020358343276
0.500000000000023
1.02422131136825
4.37759845996956
16
0.500000000000043
1.47136585754013
0.500000000000023
0.500000000000043
2.55539658558648
4.79419644388985
4.77055573250463
2.62602951482375
13.022389831567
15.9999999987192
5.01072145496057
0.500000000000022
2.35730657372147
6.94858191936087
0.500001900679957
0.785264782077532
0.789070732258777
0.752594595523005
6.04731762667343
7.40128590407254
0.915971492136796
3.55400560135508
7.16868202466156
9.77828960331637
1.6569598793309
2.17907936119058
3.77433353873961
3.91575071832747
1.82742069821212
1.53024278909555
1.55309070853481
2.37111046586901
0.500000000000022
0.500000000050641
1.66721856107341
2.22205085216062
4.34965250047045
2.06418625238178
2.48718664769676
0.500000000000023
1.15763084284586
16
5.33798982257769
15.9999993765468
2.3836613169517
6.05495831793183
1.30110557974226
0.514619512613191
1.68709014632687
4.55865150581761
16
3.66469246702607
0.500000000075204
3.45441049066532
10.8758894444438
1.70557919491665
3.86163433630112
1.75573577211639
16
1.26153735256237
9.86624215612293
2.67458581255229
1.04490878978213
0.9137437582509
2.32247702989954
0.500000000000023
1.10764420781775
15.9999999999998
14.1493662412886
0.500000000000023
3.16823285559845
0.686668728663067
2.16175963080072
1.94114098679434
2.63209288027291
0.635545544107926
9.46896816055047
0.500000000000022
3.24743297045866
0.999585212763071
11.6846451894363
0.500265613160668
0.500000000000024
0.619894314496869
0.643866796989811
0.500000000000023
1.58548743681993
7.80373058168964
1.82586838192421
1.9733109121148
2.70840490461879
2.93940062397011
12.8462050080095
3.77986228605491
0.500000000000022
0.500000000000022
0.500000000000022
0.894565932791098
1.57233818975911
8.28271581552137
0.500000000000022
3.15410542714237
16
0.901320812525369
5.91534860664034
0.500000000000022
9.66194669337465
0.780998178378605
8.87830942104736
2.26412485662227
3.46078228638074
0.500000000000022
1.9019217325245
1.89137998375144
0.500000000754938
0.500000551834497
0.500000000000022
16
6.9381108738871
0.50000000000003
0.500000000000023
1.99111329889512
16
10.802658761192
0.500000000000022
2.05765583717244
9.11210408816423
1.39392728091848
15.4431388943333
1.34642492453757
4.03979184268788
16
0.500000000000022
2.17459689476382
2.88257942639197
3.12684552684573
4.18459445987043
16
1.76562297734335
4.16871648293326
16
0.70181651871645
4.85381529837009
5.70286711612794
0.747991128820411
0.500000000000023
10.7033337302827
8.76556094718836
16
2.7650992442006
16
9.4673637330458
6.98810916236498
2.39078174527132
0.811395759753453
8.27447758858738
3.35578215032493
0.500000000000023
1.53328119905764
0.500000000000022
4.50733666640552
16
10.0175342268072
5.59635152258056
15.9072863538867
2.02367623389279
0.594454076551782
0.500000000000022
16
0.966999085513937
0.500000000000022
0.733907315425977
0.500000000000023
6.02705544157591
1.83627930299815
3.67537717152435
16
2.66016978718235
9.8625851951743
1.73209201021036
1.95694851377741
16
8.86377032011166
1.29632780253766
0.500000000096006
4.96987409510329
1.18692722082785
8.3932871838162
0.657791167396302
4.93914057134862
1.12202535616075
1.20561673085757
0.605373455453746
1.67773409034539
0.601931585448267
3.52888536980737
0.72079720633588
0.588680316037913
1.19255498583391
6.79213350139253
0.500000000000024
0.500000000000022
0.621923811917059
1.36045354739766
0.647703318977112
4.61055116153296
16
0.500000000000033
0.678981145894615
0.500000002167615
0.500000000000022
0.500000000050203
0.500000000119894
12.409335746767
0.913626115104032
1.94679063802218
1.28562651409446
3.33774162597509
0.500000000000024
3.70734424454929
1.8129173371312
1.37592378305749
0.500000000000022
0.680231316646454
1.13829864741493
3.21794455114025
4.742563584457
1.92498279846776
6.94627429413081
2.77208459374493
1.58495862603747
2.00756182683777
5.75515975577269
6.81941669260739
1.59595157840269
0.500000000124425
0.500000000000022
2.17322735974473
6.81220300368568
1.91059548296852
0.500000000000026
2.01911913523291
3.03583480883178
1.6224574471281
0.515645527647668
3.10275799251151
0.637685178704118
1.01197725097689
0.618976791041339
5.52662816369412
0.500000000000025
0.500000000000022
3.78534010323342
1.95697316567142
0.614503792404737
2.04186919583167
0.692563297235535
0.747147375932945
1.07613508189745
2.77476146660977
0.615246832382145
1.75698550757519
11.1399810125026
2.26087163309055
16
1.57563084493104
0.500000000000024
1.05449196248977
1.58334186949209
1.00225170717647
9.27015303452228
1.09234920252261
0.500000000040475
1.37090257229743
16
0.500000000000022
8.51654342814801
1.25220363509531
0.832602277085337
1.3988046730723
0.500000825122766
16
0.500000000000023
0.500000000000022
2.19159750056266
5.64232364145341
4.44838002497358
2.05050126294491
1.62416445119062
16
0.675544788124769
1.79738837433732
0.563979180998067
3.76951725967148
15.9358812001821
0.95147251016374
1.54287009759371
1.76010040235869
0.500000000000031
16
0.81044581945128
1.65054106152336
1.3888089301743
1.10026533684486
1.19087585492977
0.890692081365557
0.778582458567383
0.536255048933154
0.500000000000022
5.48155574818726
0.500000000000022
0.997184030410548
0.839097644806039
0.500000000000022
1.38786879161279
6.42223756917922
5.76283750971379
5.51457185520866
8.20574738473412
0.92079990734314
1.72512297000461
7.40975911040859
15.9999976582669
16
6.4730085117745
15.999999999788
0.500000000000037
16
9.34931248525373
1.07327963772052
8.73952348150977
0.500000000000022
3.66621422481607
4.03472039589206
14.4214705448531
16
1.29470334326725
1.1111291831859
0.500000000000027
0.947206271869332
1.91657272220224
3.99547876478418
0.500000000000022
0.500000000109127
8.71413349323739
3.83742336643442
6.80399284773342
16
3.26358490535793
0.974859373006161
1.99731104791929
10.2748069608739
0.680593981855561
0.557172942359463
3.869055707315
0.500000000000022
0.760428294094178
9.12773630130493
8.82325940276799
0.500000000000022
0.871917669923774
0.500000000000022
0.500000000000022
0.500000000043825
0.500153912468651
0.500000000000025
0.500000000000022
2.13155591986102
1.54824398598682
0.50000000000004
0.500183196966426
2.0037423137761
2.26582947154044
0.904114906490181
0.500000000000023
1.44954144999797
0.937815903526413
0.500000000000022
0.646021549490265
2.95052976923922
16
3.5809234346148
2.1195901728245
5.32998729757142
0.50000024436613
0.827983861091282
1.37228168544552
12.327493487599
1.50421636304789
11.1074724480288
2.27494921415148
0.52504593326644
2.21351007100374
1.33330034483264
7.05006039238928
1.85931421752011
0.500000000000048
0.524132029813544
6.35787231674721
9.0123284324827
4.07024451760306
0.500000000000022
0.708387147098095
0.50000000000003
1.47355224347767
15.9999999999484
1.54936157507289
4.94183701186505
1.33621681866502
6.74163952828687
15.9999981116235
0.616120346255658
10.5562393003489
0.500000000001266
0.500013079289764
16
0.500000000000022
0.500000000000022
0.894816794587153
0.500134523379164
0.735954210256349
1.70891304850385
7.19673075606114
1.19556631438226
0.500000046160765
8.12413935498031
1.14398035163268
10.8265732038379
0.765934947272952
0.500000000000022
2.90194850720072
1.63088179184186
0.742733397548359
0.864087188718714
1.0769807405524
0.500000000000022
1.03562327547242
0.542026840276733
0.500000004722847
2.19517567975286
1.64987297500917
8.16759171861062
0.705630214657563
1.16878279932941
8.11188102695198
13.7860775867562
0.532004984014803
0.500000000000022
8.99748129615366
2.5604937752765
1.25784112338525
16
8.29890622931604
1.13827176552569
1.16685356291874
3.72126334133538
0.500000000000022
1.41455208350432
1.73690118515895
0.500000000000022
1.02169801807042
1.70415672466866
4.24527179169681
1.95017989518058
0.669938678278066
16
0.90114739512002
1.13451707382032
0.500000000000022
2.10445622219224
1.57477232441459
1.51915535398192
2.47644565027485
3.31194711084538
1.05019793276177
0.887241023033266
0.51131256400231
0.500000000000022
0.500000000000022
1.77544572701072
1.01467489993684
4.34551402708398
1.88147154401057
1.46571171092772
1.1465563432558
1.11069105173571
0.9422067567109
0.998416506348063
2.38941325366896
1.36586074650806
2.80779631262403
1.16114764615338
1.75985695208074
1.4735361303796
15.999999999984
0.939295269795533
1.97284678202638
16
1.04893448080204
12.2573957161692
0.806000728614727
0.686824045043229
0.500000000000023
1.89060758084562
0.962150047485468
1.75052846879428
2.9146864242354
8.51219105164588
2.05553529449437
0.997552668998079
7.21503754826944
0.500000000000022
0.740241279129803
0.994420196903712
4.39273857644103
0.500000000609552
2.26516880553144
1.68200103318439
2.02584588405692
2.09583039184243
0.500000000000022
0.500000000000022
16
0.500000000000023
2.15742802970723
4.30338151109448
1.22755276920358
16
0.6824132383188
0.500000000000022
0.950805478124022
16
0.825104816271782
0.500000000000022
0.500000000000022
2.10425312936449
0.500000000000022
0.500000000000029
8.9644016112488
1.00846426409653
1.13926444734835
0.809997269568677
1.93735046142341
3.11924254302973
0.794039136454735
0.737898001282453
0.500000000000023
0.500000000000022
0.602451621508736
0.978743335087304
1.92804591366437
0.500000000000023
0.500000000004056
0.500000000000022
1.35315852974603
1.05870446995496
0.694063988254326
0.500000000000041
4.45025786314033
0.73601081833883
5.64263670997621
0.500000000000022
0.74080901737521
10.8024718496239
15.9999999999999
16
12.2817778251737
16
5.86137591129663
3.23777033386146
2.89289157399451
4.45692931253626
0.860483003574828
0.500000000000023
0.732115746467965
0.500000000000022
0.975166592349331
0.500000000000022
1.00337430842052
1.58954385232776
1.18538423529512
1.06560444761498
8.70740399819341
0.50000000000004
0.500000000000023
16
0.500000000000023
0.500000000000022
0.500000000000023
12.9475476945144
16
0.500000001634393
16
0.500000000000028
5.25769852647863
0.500000000000022
1.04396711764444
0.504746730109723
6.09561695084331
5.74902583492131
1.05205014938581
2.70157832768118
2.63554011361376
1.1385927382116
2.30555067786609
0.500000000000022
1.94185662757018
1.83675656253902
0.532370262451651
0.514176840471613
0.638382878156065
0.927041072446504
2.22122528890076
0.612120003007808
1.32349010538139
2.48630237191761
0.741315670470243
0.500000000000022
0.711005583583444
2.31354740862195
16
1.23745307863901
1.84008466190707
0.500000000000026
4.91190428844579
0.509669301084912
5.63905305934807
6.35590157384947
1.02810088881881
0.500000000007955
4.97274204862506
15.9999999998283
8.22341747172466
1.14347889338628
0.500000000000025
0.500000000000549
2.65597527031793
5.03352360305354
0.818741469787226
0.500000000000028
0.56547137672625
0.500000000000022
2.02289646329237
0.784574748808161
3.0699073371442
1.25884803801767
15.9905227027991
0.535451547285893
4.62238899353753
0.500001044962538
0.500000000000022
1.69505757436423
0.500000000000022
2.02439199691325
1.78602991636843
0.621403825312658
2.37485523210863
0.500000000000025
0.826289248174431
3.88992614004498
7.48511912799288
6.45909609598558
0.500080466958075
1.93900849904421
2.30436056001787
0.500000000000362
1.63734000158224
1.16701116307771
5.33221382423212
0.676469028846818
6.37057785613007
15.9999989472815
0.500000000127171
0.876494291593909
5.60177026613424
2.43023408807649
2.41839472372861
0.500000000000022
1.38137317522629
1.11216119081707
15.7464343834919
0.500000000000022
0.500001666087658
0.500000000007329
0.500000000000023
7.83184405440329
2.19759410757544
0.751649951586312
15.9999987644474
1.32072444453204
2.21831892635424
0.500000000000022
1.56713626768423
0.500000000000024
3.48347921317987
16
0.500000000000022
1.65418466628201
1.04212389517537
0.500000000000022
0.766378304376138
1.08514953532719
0.776963458661261
0.500000000000023
0.500000000000022
0.901839575266735
0.981606174937567
0.500000000000022
1.5706877294553
11.8418972178189
3.45483412123376
0.657797858368204
0.500000000002683
15.9999910835307
1.93192690684463
0.716281038584141
1.8989322250917
1.42845123722796
1.13090289966091
2.51294827112233
1.36219326980117
0.949645989596741
16
0.500000000000022
0.500000000000022
0.689489690299034
0.582748746276013
0.500000000000026
4.58458929190775
0.500000000000022
15.9998941163891
0.500000000000022
0.725187248399552
1.13274972374317
0.500000000000024
5.77118248483316
1.29401649925177
5.47190361252186
2.73716221609455
15.9999999999997
5.65559909317093
0.501043359796446
6.20889443479018
5.02474627609467
10.5410930373701
5.71512795164125
7.58416785352739
0.500000000000022
1.7972397796508
4.13982192677146
0.822702789410642
8.14588468277149
16
0.747602827385022
0.500000000000022
2.34854669225986
3.42631819284465
3.39047776893645
0.500000000000022
8.81719027747884
5.9084703736688
0.500000000000034
2.58047918546065
2.52570559170417
11.1811030743827
5.69963536501436
4.39416067927158
13.425433818435
1.71982650217222
0.580388015688385
8.52745377994725
4.88136546887362
3.45328008702678
4.40799769237526
3.95801272459512
3.52819624176835
4.06071383652515
15.9999999915227
0.512695535679618
1.58659417556338
15.2400691470254
10.2494083544313
3.97385626122616
4.79298555083514
1.5753387157073
16
6.85399919488693
5.42016400739858
2.19074846892569
7.60515972282802
2.04898095750202
3.88378358211438
13.1435056048332
1.15484674798276
16
3.34765129145469
2.17348797617617
0.57434783679864
0.500000000000022
6.21733963526038
9.81903383845659
5.19769668613607
1.93909510236226
0.703717962584262
1.64828588966517
5.50972852261292
5.64086841098978
3.21491446155519
1.13053637769936
3.66702164123943
2.00619023974567
0.500000000000023
10.499678874904
5.14314959373928
0.500000000000022
0.583100710559634
2.43929567058642
4.61968030320284
1.1580270479344
8.99743734449985
8.48525593741764
1.8335044125249
1.98726974373834
2.5692534223773
5.58936648956632
1.47404769146511
0.500001547448375
9.89712485235444
2.36561792637013
2.06300444314801
9.58394088378929
3.38015570725478
3.32277930155118
0.500000000000022
0.500000000000027
0.667733759260776
0.500000000000025
2.2052092469587
0.697115337059709
10.1242973549952
16
3.91908543457228
6.18178633108748
1.51164221043871
3.23888389867964
8.40281602226257
1.4270529047331
1.96669699788813
0.500000073993716
5.73448157649843
3.24394298127428
2.68538903012799
3.9329534404537
2.45099657503189
1.35898619256797
11.2486092057337
3.863917522113
4.27757110059366
5.77611444759918
4.6710440670984
4.30949724981247
0.932857152074058
4.00311212206509
0.815194592183241
0.513778315822773
1.71870084362778
2.35943894355735
3.07718591035569
5.89649763375219
8.25367248290193
4.04110515432
16
15.9999999999993
10.1349730489128
3.01681618152999
2.77553696587947
16
2.37330654367402
10.8998847616565
3.59280066953357
4.46532865956106
7.22371226638042
0.500000000000023
5.45883826272104
0.906733732356983
15.9996747550299
3.53214850674014
0.500000000000023
7.88310618361875
3.03545523043361
4.4087270682325
2.47474140114393
5.76908637457832
4.37476878069589
0.500000000000022
4.82270188720976
7.08200061751548
1.11910138581984
1.88096930446674
10.4774937601773
2.96305743995285
2.29056491840883
0.889408234969826
1.85880856776489
2.88785555497516
16
2.67601088496208
4.08445752675183
2.27462896710272
2.33262792935784
5.5115816320395
1.75176266313629
2.02542576075272
0.854002621536258
0.5000000383788
6.42646250652127
1.63597763162413
2.50201580429328
2.89879542634627
2.57042787548568
0.500000002195367
3.08746930177308
6.63698661803446
0.500000000000022
0.59266052094253
4.83978192931127
3.65136948989988
2.27708519412285
11.2137517322423
1.66072306170726
0.500000000000023
1.79488283085207
5.90538656133038
4.49064209440878
1.50697528465032
3.92104024579295
0.69283894084674
3.22128693177121
3.15863430345799
3.61836790241641
1.15757957836464
2.53409931646658
5.62269565213877
0.624030789344224
0.653256850407308
0.87383305148931
2.1537099642598
1.52954436236509
16
5.62725540618494
2.73676277551018
2.67623581562562
5.5752852557026
0.500000000000023
3.69111487083619
5.54970548246276
0.500000000000023
15.9999999952985
1.21170259058725
16
0.500000000000022
1.96231789249636
2.12936421461395
0.500000000000022
4.31802408830256
0.500000000000022
0.500000000768764
16
0.500000005087235
2.75030295114021
11.6485333368007
2.18730157944159
0.839835425356685
2.43641730983631
0.583666618678244
1.11058459092976
3.65166950052148
10.7462749015013
5.21274530548237
3.05745998349249
1.82294118761449
0.500000001471649
1.81864047186712
2.61421772391512
3.2126735566863
1.65085663043137
2.64951583697493
1.30616535053452
0.500000000000022
0.672410902624257
1.17661910195128
5.47870226119768
4.4607159744205
0.500000000000022
4.03945643842162
16
2.06457668703955
5.9318168700713
0.781857383832332
7.71684729069872
3.2158337409857
4.89470008705248
0.535466063052507
5.74383685166815
1.03601173359789
3.67171589536582
0.766748996192642
2.06316783128247
4.02240327481294
8.99737760407483
3.02432551611889
15.9999998671695
4.24324232934951
4.8234497861164
1.4800540280632
3.94372182072801
1.16068324487087
0.500000000000022
2.92633801187599
6.8872736141112
2.25411326092888
1.20592037841977
0.869063534050925
4.89556757314203
4.27117461276847
2.60948887488017
15.9969652659628
0.608066775907356
1.36655745716201
4.22005224978347
0.76532780552721
0.50000000000081
6.67508286946081
0.962187642981997
0.500000000000875
0.853734833215469
4.52259411111084
0.5000203210487
3.30004400255795
0.639012268814006
3.82576183689313
0.743551720115639
3.08369430367328
1.47537595594969
0.801184362032422
2.88519002937333
3.42154922542754
0.556557492069724
2.85906948748242
0.500000000000022
0.501792751945933
0.789519694605699
0.500000120650297
3.98274365581229
0.846897539712656
6.26879995133895
1.82961476401247
2.24222550100822
4.15189663267402
2.64290476445791
3.53779425599903
1.2523096658735
0.500000000000022
1.38391463207814
0.558842058014989
2.07352128992437
2.56752968273415
6.95705083473939
0.50000000277733
0.705728091276437
1.70411341739277
1.15770318648954
2.88735461840862
1.52305659524774
3.35401070100225
0.578635310253727
3.43801189556368
1.17412159579779
2.37144373923129
0.74600569037493
0.537983281144312
2.00587892267277
0.768907761638775
0.726806548539446
0.64328845561984
5.41480965776597
0.616525579308999
2.64332055230006
6.22281374928644
3.63225432421305
2.14678247300685
0.722857749143187
1.48689847942563
3.7804967308058
0.500000007328781
5.5907592030901
2.74424319922445
16
1.098888923484
3.6254751558744
0.98340049331122
3.53639106759127
0.500000000000023
0.566594070459182
0.500000000000022
1.67765153098427
0.663293767480614
1.46426977811172
3.05826650100988
1.97081742529932
5.25551406412226
12.3869542204001
2.6509334716976
0.552278494145126
0.500000000000022
3.88618719160286
3.44704179068894
2.37820808550973
0.500000000000023
3.33132733485147
2.57116901124949
1.24459681420273
1.38987486695964
0.846130534634382
1.88322445888865
3.99758108211627
0.500000739196303
3.1920870543525
0.918512030443332
0.720070791641301
0.500000000592018
1.82329801023203
0.500000000000025
8.97511288391503
0.698639271898804
4.42357367875203
11.1024931782576
1.92714988084762
3.42828451158754
6.99130952140303
1.51583041284952
2.08610090513259
0.500000000000023
1.00246458719793
1.4451986095249
0.845675619347356
2.18090429303706
1.702099090533
2.102523523913
0.999128471006023
3.70544673708982
5.8398374081298
1.75243262179098
0.533593407364685
0.500000000000035
9.9337037002276
0.500000000000022
1.72170206019357
2.32356329894956
0.500000000000022
6.79253722180395
2.90329562763131
4.39782254429709
1.2474347567848
1.49748802488146
0.500000000000022
1.43093254152179
1.23126478278607
4.84553866657502
5.047611007491
0.551772839831999
2.66095468920053
1.59446082267978
1.5766399950837
2.93174539101765
6.24447462290732
2.39846863841925
1.33579407382369
4.25273963175719
2.239686781009
2.9240173765767
1.33446196375958
1.50972074786549
5.03419431397846
2.59258386956337
0.78469395596496
2.35215869744702
2.97837188993577
1.67429115411385
2.11385425198089
2.13837125991197
2.02289813491277
0.500000000000023
1.13868004365582
1.66969398353523
2.79337497722566
1.24649413502212
0.698792856523828
2.23894311625022
3.27695242214762
0.500000000000022
0.668567762973551
2.43260437783739
1.38259838377696
2.38120661800053
0.500000021486331
1.10004446563611
0.54276012320929
1.45223266677238
1.5541974743536
0.500000000005593
0.500000000000022
0.500000000000022
1.1003074496672
1.16648038243066
0.691691119730934
0.692323732360038
0.670790915804951
3.88248401732828
1.0482314273884
0.545843276486462
0.515239108991732
2.37035112097568
1.14147296115069
1.85425970224132
1.24766153605464
1.80828438801797
2.03097022498984
1.66987932752598
1.29642259781011
0.901955577098894
1.49165431494681
1.16400487780819
2.00364542761798
1.18806328463448
1.55144991071772
0.832293217803378
1.29098002073075
0.784128375218586
0.994941024945016
