# Supplementary material for: Diversity of spatiotemporal coding reveals specialized visual processing streams in the mouse cortex
Source: Nat Commun. 2022 Jun 6;13:3249. doi: 10.1038/s41467-022-29656-z (PMC9170684; doi:10.1038/s41467-022-29656-z)
Supplement: Supplementary file 7 — Source Data [file 41467_2022_29656_MOESM7_ESM.zip › source data/Figure S5F_AL.txt]

bwTF
1.29769015230011
NaN
NaN
1.77139945491217
NaN
NaN
NaN
3.4281600500965
3.28071784536846
NaN
1.17750008015468
3.36444484269909
NaN
4.74557319906514
NaN
NaN
NaN
2.28867860545068
1.99639432917634
1.49313740831076
NaN
NaN
NaN
NaN
NaN
NaN
NaN
NaN
NaN
NaN
3.8842765948275
NaN
3.59151505467523
NaN
NaN
NaN
NaN
NaN
NaN
NaN
1.67833030271921
1.86370785323688
NaN
3.32022671896443
NaN
NaN
1.78467696845584
NaN
4.13341740741309
NaN
NaN
NaN
NaN
4.40332732893983
2.46220899086699
1.75054210231871
NaN
NaN
NaN
NaN
NaN
1.93901477070286
NaN
1.27301195458046
NaN
NaN
NaN
NaN
NaN
NaN
NaN
NaN
4.84642753753924
5.05487259187088
NaN
3.66170210997109
5.2173253035682
NaN
NaN
2.6191786195238
NaN
NaN
NaN
NaN
1.44273021097023
2.85774866614142
NaN
NaN
NaN
NaN
NaN
3.34856562788668
NaN
4.59732208470543
NaN
NaN
NaN
NaN
NaN
NaN
NaN
NaN
NaN
NaN
NaN
NaN
NaN
NaN
4.77633814806135
NaN
NaN
NaN
4.4096987703861
NaN
NaN
NaN
1.74091599211403
NaN
NaN
2.70409623612896
NaN
NaN
NaN
NaN
NaN
NaN
NaN
NaN
3.99453345120015
NaN
NaN
2.46441440533985
NaN
NaN
NaN
NaN
NaN
NaN
NaN
NaN
NaN
NaN
1.1775000000403
NaN
NaN
NaN
2.81522439891523
NaN
1.69058956490379
3.46302608334386
NaN
NaN
4.3075403893575
1.84625574520284
NaN
1.53409689335588
NaN
NaN
3.14631413166687
NaN
NaN
NaN
NaN
NaN
NaN
4.71724827286846
NaN
NaN
NaN
4.17757304628115
NaN
2.15298320425981
NaN
NaN
NaN
4.05113067880753
3.45327018156881
1.77238534872591
NaN
NaN
NaN
NaN
NaN
2.21484036898695
2.96076448134878
NaN
4.0853445947502
NaN
NaN
NaN
NaN
NaN
2.63479248165601
NaN
2.6417139282523
NaN
3.01869085428034
NaN
1.17774172652009
1.74202248853065
NaN
NaN
NaN
NaN
NaN
4.49239550350821
NaN
NaN
NaN
NaN
2.95494607783949
2.63369321601985
NaN
3.48591522644153
NaN
NaN
NaN
4.38371403909984
NaN
NaN
2.43001010146538
NaN
NaN
NaN
NaN
NaN
NaN
3.92432193671656
NaN
NaN
NaN
5.45819482526383
NaN
NaN
NaN
NaN
NaN
4.23127369203943
NaN
2.89249664367189
NaN
NaN
3.90666587814098
NaN
2.35324911432511
NaN
2.84208010684559
NaN
NaN
NaN
NaN
3.50468580899686
2.37528077121329
NaN
NaN
NaN
NaN
NaN
NaN
NaN
NaN
NaN
NaN
NaN
NaN
1.48688190195807
3.16740562346848
NaN
NaN
NaN
NaN
NaN
1.51228051430152
NaN
2.37705906099225
NaN
NaN
NaN
4.98052390770103
3.92675901215944
NaN
3.52077730538749
NaN
4.95043210385457
1.76335586429207
3.73388411722217
4.57795788063779
3.07656471434413
NaN
3.20868696590847
NaN
NaN
NaN
5.11093864656651
NaN
NaN
NaN
NaN
1.4817896050166
NaN
4.48928887964566
5.11050483270083
3.52202531479513
NaN
NaN
1.39255021414669
NaN
4.53892497770578
NaN
NaN
5.1782221514848
NaN
NaN
NaN
3.48844306176866
NaN
1.98906489514873
NaN
NaN
NaN
NaN
NaN
NaN
2.9741780374348
NaN
NaN
1.86359593868794
NaN
NaN
3.10253977162814
NaN
NaN
NaN
NaN
NaN
3.83334062139245
3.98944570395018
NaN
NaN
NaN
NaN
NaN
NaN
NaN
NaN
NaN
NaN
2.66921478900489
NaN
5.21292820896463
3.9923181083888
3.91258406275032
NaN
1.25901306593776
NaN
NaN
NaN
NaN
NaN
NaN
NaN
NaN
NaN
NaN
NaN
NaN
NaN
NaN
NaN
2.80202796727578
NaN
3.78645580928356
NaN
NaN
NaN
2.55638227863335
NaN
NaN
NaN
NaN
NaN
NaN
NaN
NaN
2.21420544193629
3.15252552407632
NaN
NaN
2.40151782496455
NaN
NaN
2.43177265242788
4.31436645147964
NaN
4.48962730982005
4.40857870979773
2.53264977991982
NaN
2.44096427273166
NaN
NaN
4.04605746186606
NaN
NaN
NaN
NaN
NaN
NaN
2.15253552554476
NaN
NaN
NaN
NaN
1.17750000002834
NaN
NaN
3.90148910174386
NaN
1.46636745644091
1.55486453480353
3.50383318696995
NaN
3.46879460003272
1.62021621222256
1.17750000000758
1.5491359957285
NaN
NaN
NaN
NaN
NaN
NaN
NaN
NaN
NaN
2.15203699695727
NaN
3.08801816630325
NaN
NaN
NaN
NaN
NaN
4.37452461353274
NaN
3.57859694860945
1.38490081502449
NaN
1.73102531576927
4.19282568755823
5.18384881769212
NaN
NaN
NaN
NaN
1.74143074011359
3.91090626713218
4.52707983049599
NaN
NaN
NaN
3.91314591495395
NaN
NaN
NaN
NaN
NaN
NaN
NaN
3.39918366307973
NaN
NaN
NaN
NaN
3.8126401100888
NaN
NaN
NaN
NaN
3.05051286707981
NaN
3.5637752312735
NaN
2.56387681283061
NaN
NaN
3.89459818665205
1.84204617517133
NaN
3.0408032353814
2.79431634902577
NaN
NaN
NaN
3.79474984245615
3.05638240794779
4.16066607581856
NaN
NaN
NaN
NaN
NaN
NaN
2.39883510063165
2.14484513559748
3.22509040601499
NaN
NaN
NaN
NaN
2.00947020166028
NaN
2.77569754228433
NaN
NaN
2.24313442014823
NaN
2.30844264748264
NaN
4.59841228010996
NaN
NaN
NaN
4.0130213342361
NaN
NaN
4.38725778165632
NaN
NaN
NaN
3.5828637611607
4.77507347371122
3.69528227925209
NaN
NaN
NaN
NaN
NaN
NaN
NaN
NaN
NaN
NaN
4.13444625402965
3.6601621070268
NaN
1.17750345206288
NaN
NaN
NaN
NaN
NaN
NaN
NaN
1.82046608134553
NaN
NaN
3.70198130369875
NaN
3.12805286618914
NaN
3.98230758380538
2.45039520313496
2.21379805091424
1.62832228653767
NaN
NaN
NaN
1.42249225628248
NaN
2.22587982396018
3.88604016698465
NaN
NaN
NaN
3.36759611100473
2.93992537652201
NaN
NaN
NaN
NaN
2.87012660955281
NaN
NaN
NaN
2.18958469258902
3.53786908615003
3.36066332974087
NaN
4.93925712405645
NaN
3.14718723209441
NaN
NaN
NaN
NaN
2.50479879878657
NaN
NaN
2.57080058948837
1.74314287366829
NaN
NaN
NaN
NaN
NaN
NaN
NaN
NaN
NaN
3.92218762904494
3.09350019694517
3.11229581198512
NaN
2.9811125853762
3.02524305583685
NaN
NaN
NaN
1.17750000000005
3.75983973550928
3.6993390214452
2.45128176378917
NaN
NaN
NaN
NaN
3.53864140338754
NaN
2.65247262364065
NaN
NaN
3.01862653350759
2.83262736893683
NaN
5.22483606326061
4.99177163548518
4.86067984245422
NaN
NaN
2.92029621248189
NaN
NaN
NaN
NaN
NaN
NaN
NaN
3.00942093082596
NaN
1.45844950150331
NaN
NaN
NaN
NaN
NaN
NaN
NaN
NaN
NaN
NaN
NaN
NaN
NaN
2.30341173121093
3.96423524181785
NaN
3.72366182198535
3.35891460671398
NaN
2.97720005621712
NaN
4.70775445687254
2.22978689569188
NaN
NaN
4.80326307920799
1.38278592772166
4.41176797065877
NaN
NaN
NaN
NaN
NaN
2.44348913439808
NaN
3.0156591561553
3.87333036028485
NaN
NaN
NaN
NaN
NaN
NaN
NaN
NaN
NaN
2.04242619767949
NaN
NaN
NaN
3.56923229945975
NaN
NaN
NaN
NaN
NaN
NaN
2.00567532516663
NaN
NaN
3.45984288689451
NaN
NaN
NaN
NaN
NaN
2.04928713926493
NaN
NaN
2.31521142921449
1.87162343890698
NaN
NaN
NaN
3.76731731237156
NaN
NaN
NaN
3.03599301241248
NaN
NaN
NaN
NaN
NaN
NaN
NaN
NaN
NaN
NaN
NaN
NaN
2.19611394378255
2.28534915789583
2.62071546145238
3.39158590459098
NaN
NaN
4.08614827555902
NaN
NaN
NaN
NaN
NaN
NaN
NaN
NaN
3.06693334354328
3.94982489065077
NaN
NaN
5.59770739782462
NaN
NaN
2.36821942952818
NaN
NaN
NaN
2.48001724997663
NaN
NaN
NaN
NaN
NaN
NaN
NaN
NaN
NaN
NaN
NaN
NaN
4.24545153207073
NaN
NaN
NaN
2.30722184905421
2.27769195182413
NaN
2.51357149428357
NaN
NaN
NaN
2.39298386429565
NaN
NaN
NaN
NaN
NaN
2.3364075803549
NaN
2.80903775276079
3.39992621906113
NaN
4.19117897886452
NaN
3.47130224320745
3.00338653194777
NaN
4.45917867827579
NaN
NaN
NaN
NaN
NaN
3.20256093487822
NaN
4.23097488230235
2.14968675217628
4.22214643726874
NaN
NaN
NaN
NaN
NaN
NaN
NaN
NaN
NaN
NaN
NaN
NaN
NaN
NaN
NaN
NaN
NaN
NaN
NaN
NaN
NaN
3.39320716139216
NaN
NaN
1.41167481100922
NaN
2.01489888030548
NaN
NaN
3.04888552367182
3.04888552367182
NaN
NaN
NaN
NaN
NaN
NaN
NaN
NaN
NaN
NaN
4.63280488973152
NaN
NaN
NaN
NaN
2.75389886570369
2.79609500817451
NaN
NaN
NaN
2.56171326810023
NaN
NaN
NaN
NaN
4.05571553791867
1.63995648991901
NaN
NaN
2.88956843941113
3.73590593397455
2.26040046795785
NaN
NaN
NaN
2.86181499572778
NaN
NaN
NaN
3.42908976932613
3.18285855850148
NaN
NaN
NaN
NaN
NaN
NaN
NaN
NaN
NaN
4.7264017499994
NaN
2.17170318722627
NaN
1.1775000003092
NaN
NaN
1.54236072464588
4.26792010054617
NaN
NaN
1.52329075885012
NaN
NaN
NaN
NaN
4.64039501246233
2.97195921847772
NaN
NaN
1.69729376278865
1.69729376278865
NaN
NaN
NaN
NaN
NaN
NaN
3.51050435964268
2.48668749105285
NaN
NaN
4.93904820434217
NaN
3.56849710593003
NaN
NaN
4.5554810346354
NaN
1.1775000135827
NaN
NaN
NaN
NaN
NaN
NaN
NaN
NaN
1.17750000029144
NaN
NaN
1.17750012671241
NaN
3.51265637880403
NaN
3.92413889698071
NaN
NaN
NaN
4.56261202870825
1.68619694744286
NaN
NaN
NaN
NaN
NaN
1.18019915711731
NaN
NaN
NaN
NaN
NaN
3.76885045193261
NaN
NaN
3.05673983665359
2.50081542101344
NaN
NaN
NaN
NaN
NaN
NaN
NaN
NaN
NaN
NaN
4.10394268303816
NaN
4.06156281976069
NaN
3.59675337802873
NaN
NaN
2.77050626790242
NaN
NaN
NaN
3.74501309341956
3.0523608278278
NaN
4.12938810748382
NaN
NaN
4.72675637466807
NaN
4.47366601295916
3.42981740823765
4.50163618029712
NaN
NaN
NaN
1.36046170721068
NaN
2.96360009954887
3.31042835478512
NaN
NaN
NaN
4.17392440151671
NaN
NaN
4.39370074654665
NaN
3.76662150378033
NaN
NaN
NaN
NaN
NaN
NaN
4.43331783388854
NaN
NaN
3.73034536193332
NaN
NaN
NaN
4.33265560726156
NaN
NaN
NaN
NaN
NaN
NaN
4.60648650506509
NaN
NaN
NaN
NaN
NaN
NaN
NaN
4.13761790737935
NaN
NaN
NaN
NaN
NaN
NaN
1.17750001014629
NaN
NaN
NaN
NaN
3.55217971409807
NaN
NaN
NaN
NaN
NaN
NaN
NaN
NaN
NaN
NaN
NaN
NaN
3.22800339461378
NaN
NaN
1.54890697304252
NaN
1.61797941575262
NaN
NaN
NaN
1.80500907458216
NaN
NaN
4.61961070494041
NaN
4.23414891854856
3.33532002753818
NaN
NaN
NaN
NaN
3.25811990761827
NaN
2.61981105505961
NaN
NaN
NaN
NaN
3.73840671154195
3.77762232277443
3.02900580251624
2.14112862514177
NaN
4.73493469230644
NaN
2.94888350110356
NaN
NaN
4.49167592924046
4.80591594999535
NaN
NaN
NaN
3.43484179117026
NaN
NaN
NaN
NaN
4.61006312141326
NaN
NaN
NaN
NaN
NaN
2.96080719284295
2.27569913386576
NaN
NaN
3.71640314759484
NaN
NaN
NaN
NaN
3.82934717634634
1.98794904370934
NaN
NaN
NaN
4.28792165221763
NaN
NaN
2.47086108569634
NaN
NaN
NaN
NaN
NaN
NaN
NaN
2.81964025366242
NaN
NaN
NaN
1.25311237447437
1.88416634899204
NaN
NaN
NaN
NaN
NaN
NaN
4.66551725412193
NaN
4.14561549076981
4.99581409843302
NaN
1.85167424493599
1.80553141482569
NaN
NaN
NaN
3.92814897929048
NaN
1.50058955252272
NaN
NaN
NaN
NaN
NaN
NaN
NaN
NaN
NaN
NaN
3.30625471087284
NaN
2.22706112207463
2.3160199765638
4.44440052081266
NaN
NaN
NaN
NaN
1.8599862586774
NaN
NaN
NaN
NaN
NaN
NaN
NaN
2.03648974239137
NaN
NaN
NaN
2.5394894590964
1.90960291512354
3.74828526055838
NaN
NaN
NaN
NaN
3.1366011172168
NaN
NaN
4.06746217130515
NaN
NaN
NaN
3.03944020023807
NaN
4.64848449737521
NaN
2.47885466535524
2.74286542658234
NaN
1.99700123968886
NaN
NaN
NaN
NaN
NaN
NaN
NaN
NaN
4.40224329363656
NaN
4.05781643714694
NaN
4.2851794764568
NaN
NaN
4.33913419627846
3.80751604537965
NaN
NaN
NaN
NaN
1.17750462322416
2.98519272183205
NaN
NaN
NaN
NaN
NaN
NaN
NaN
NaN
NaN
3.29799356448359
NaN
3.99989202519768
NaN
NaN
4.06772532973991
NaN
NaN
NaN
NaN
NaN
NaN
NaN
1.40801351570512
NaN
NaN
NaN
NaN
NaN
NaN
NaN
4.29580844636976
NaN
NaN
NaN
3.08264633448503
NaN
NaN
NaN
NaN
NaN
NaN
3.20634640640587
NaN
NaN
NaN
NaN
NaN
NaN
NaN
1.72850590379122
NaN
NaN
NaN
NaN
NaN
4.22127560569675
3.92884842158566
NaN
NaN
NaN
NaN
3.99181321074539
NaN
NaN
NaN
NaN
NaN
NaN
NaN
NaN
2.86323504196478
NaN
NaN
1.88121825069585
NaN
1.37975024662813
3.08077016906278
NaN
NaN
1.26789592553594
NaN
NaN
2.61733054922333
NaN
NaN
NaN
1.24464665236248
NaN
NaN
NaN
NaN
4.04506168707413
NaN
NaN
3.5602762072311
NaN
3.15904591071011
NaN
NaN
3.14488453033609
NaN
1.55159809634683
NaN
2.59367118791022
NaN
2.568527006248
NaN
3.0799019301774
NaN
2.03704390650196
4.56396306082492
NaN
4.39399421565868
3.36394676954681
3.01031894326201
3.0591904114851
NaN
2.54796245918115
4.76038555408882
3.89609080080094
NaN
NaN
2.59687228089294
NaN
NaN
NaN
3.59655343985503
NaN
NaN
3.67975676039506
1.35411606272758
NaN
NaN
NaN
NaN
NaN
NaN
NaN
NaN
5.30463136513908
NaN
NaN
NaN
NaN
NaN
NaN
NaN
NaN
NaN
NaN
NaN
NaN
NaN
NaN
NaN
3.0304384830264
NaN
NaN
NaN
NaN
NaN
NaN
NaN
NaN
NaN
NaN
4.27957107630903
NaN
NaN
NaN
NaN
4.74908627529603
NaN
NaN
5.1263295956074
NaN
4.16941586619214
NaN
NaN
2.784261574819
NaN
NaN
NaN
NaN
NaN
NaN
2.95685827395787
NaN
2.70415777846818
3.15414554559535
4.5687532521395
NaN
NaN
2.41141758209003
NaN
NaN
NaN
3.56865198927575
NaN
NaN
NaN
NaN
NaN
4.72282274698385
NaN
NaN
NaN
NaN
NaN
NaN
NaN
NaN
NaN
5.21262043964065
NaN
NaN
NaN
3.08082131365954
2.93562234397026
NaN
NaN
1.43335230803976
NaN
NaN
NaN
NaN
NaN
4.48791711835888
5.40431946228394
4.47380184757874
NaN
2.50311449646119
NaN
2.69424948156986
1.40246142468314
NaN
NaN
NaN
NaN
5.11375945100407
5.03379623695583
NaN
3.71231412591989
NaN
NaN
4.07822759097101
NaN
NaN
1.77313337684311
NaN
NaN
NaN
NaN
NaN
NaN
1.85151927832074
1.77849220739815
NaN
1.32879449530482
NaN
4.52786290231257
NaN
3.06211423175326
NaN
NaN
3.50578891415866
NaN
4.05757237524914
1.17750000120605
NaN
2.52173018231085
3.60289040253794
2.1103036179744
2.30263224381696
3.87076151606075
NaN
1.43345245291196
NaN
4.52217929115062
1.80373051152379
NaN
1.25754857592389
1.80558876789044
2.4919742910415
2.99635386819087
NaN
NaN
1.3607506803544
NaN
NaN
1.17750085995649
4.56227845066016
3.62685735371845
1.82581259143593
NaN
NaN
4.97652762387008
3.05568061598942
2.50221496496607
NaN
NaN
2.60719237171031
3.22966204045196
NaN
NaN
1.1775000001177
NaN
1.17750118848358
NaN
1.26790142170561
3.51792601740069
NaN
NaN
2.21320992679769
3.08413893988671
NaN
NaN
NaN
NaN
2.55825409181058
NaN
1.48389039603018
NaN
2.60910567476125
1.91336071980997
2.81233744168194
2.43470390696442
1.95255500791409
NaN
2.74972366360574
2.69199332396857
NaN
NaN
2.87475222662199
4.18834243818431
1.93889343851097
3.06733286758422
1.50634800957484
3.26920993160901
NaN
NaN
NaN
NaN
NaN
2.94774949519641
NaN
2.38716402184497
1.23257539379539
2.67738914285902
NaN
NaN
NaN
NaN
NaN
3.57256825021999
NaN
NaN
NaN
1.93480885966452
2.90949419664788
3.12496878424871
NaN
NaN
3.09078266501022
NaN
NaN
NaN
NaN
NaN
3.15753762677189
NaN
3.76974527514546
NaN
NaN
NaN
1.58180887095126
4.86686880145058
3.71505935273221
3.65240565065911
NaN
NaN
NaN
2.44159302057313
NaN
NaN
NaN
5.12138372892751
NaN
NaN
NaN
1.95111010799348
4.02045928814032
NaN
1.19442555462836
NaN
4.49270099144891
4.01318857114836
NaN
NaN
NaN
NaN
NaN
NaN
1.54660924200921
NaN
NaN
NaN
NaN
NaN
NaN
NaN
NaN
NaN
NaN
NaN
NaN
NaN
NaN
NaN
2.70047901669969
3.25340103652411
1.66464966383283
3.4328999455724
NaN
1.44702961244223
NaN
NaN
NaN
1.17750000016782
NaN
NaN
NaN
1.33019248676814
NaN
2.31895646510067
1.47402428616421
3.46969751434113
3.15130131618899
3.30159733331512
NaN
NaN
NaN
NaN
1.87304352700347
4.47634273888467
NaN
5.35462630894605
NaN
NaN
NaN
3.51544067359257
NaN
NaN
2.38147350527697
NaN
NaN
NaN
NaN
NaN
NaN
NaN
NaN
NaN
NaN
NaN
NaN
4.87710573720173
NaN
NaN
NaN
NaN
NaN
NaN
1.37220023128155
NaN
NaN
1.93333769554044
4.15219917428074
NaN
NaN
3.28600793300717
2.04299622435553
NaN
NaN
1.54595406561948
NaN
4.5041447980451
2.98960680913445
3.12677022984317
3.53415889250387
4.26596760651001
1.53537190375956
2.4929813787085
NaN
2.49988475479811
3.3683574206726
1.73135657237584
NaN
NaN
NaN
NaN
2.39043963477117
3.19331299613185
3.45271751681653
4.19009128685973
NaN
NaN
NaN
1.52511035870008
NaN
1.20890837765738
NaN
NaN
NaN
NaN
NaN
3.77390089216421
NaN
NaN
NaN
NaN
NaN
1.59506166344703
3.08781480549032
2.61726179314432
NaN
NaN
NaN
NaN
NaN
NaN
1.34956568760888
NaN
NaN
NaN
NaN
NaN
1.86437910226871
1.68018832982561
NaN
4.39050272686824
NaN
NaN
NaN
NaN
NaN
NaN
NaN
4.45924241285749
3.92690726665779
2.87166000288218
3.41230955287814
NaN
NaN
3.27583931798377
NaN
NaN
NaN
NaN
NaN
1.59496301987751
NaN
NaN
NaN
NaN
NaN
NaN
NaN
NaN
1.42785109768173
NaN
NaN
NaN
NaN
NaN
3.05847252464228
2.78967256040979
NaN
NaN
5.22841342294973
NaN
NaN
NaN
NaN
NaN
NaN
NaN
1.4703197287364
NaN
NaN
4.71357914783147
3.36678265750026
3.34273316393922
NaN
NaN
NaN
NaN
2.98614440003175
NaN
NaN
NaN
NaN
NaN
NaN
NaN
NaN
NaN
NaN
NaN
NaN
NaN
NaN
NaN
3.36263832102706
NaN
3.50544058651573
1.31572648906553
3.45217997034575
3.33578325258216
1.70592879772177
NaN
3.43240762482497
3.43363963190011
NaN
2.67900526954965
2.63468683253883
2.69797787320047
NaN
3.60372603074735
1.35658592704071
3.31008616355192
NaN
NaN
4.16864254318578
4.4454202133615
1.69505866906734
3.47848248188922
NaN
2.77646320045052
NaN
NaN
NaN
NaN
NaN
NaN
NaN
NaN
NaN
NaN
NaN
NaN
NaN
NaN
NaN
NaN
NaN
NaN
NaN
NaN
NaN
NaN
1.70214805658288
NaN
NaN
NaN
NaN
NaN
NaN
2.30447120205042
NaN
3.55793374641502
NaN
2.06885207675076
NaN
NaN
NaN
NaN
NaN
NaN
2.63619310109251
NaN
NaN
2.88146154403461
1.19495788248096
4.18435263611725
NaN
NaN
3.66311846457486
1.50234318642325
3.53035949673855
NaN
NaN
4.43565272994359
1.65563053868297
NaN
3.83077406648925
NaN
NaN
3.48109593928147
1.32808763366066
2.52446337937068
2.63895115197517
NaN
NaN
1.81433974401977
NaN
2.55939595844966
NaN
3.58541605568377
NaN
3.16729667378537
NaN
NaN
1.17750000225631
4.35602400694385
NaN
1.44187851825293
NaN
NaN
NaN
NaN
NaN
NaN
1.82249708796031
NaN
NaN
2.8349907959031
NaN
NaN
NaN
NaN
NaN
NaN
NaN
NaN
NaN
NaN
5.00512292925461
NaN
NaN
NaN
NaN
NaN
NaN
NaN
NaN
3.62254277245255
NaN
NaN
1.21621271632566
2.55964229860884
NaN
2.9570576491121
NaN
NaN
NaN
1.48123143547733
NaN
NaN
NaN
1.2934150665315
NaN
NaN
NaN
NaN
NaN
NaN
NaN
NaN
NaN
2.78319553196917
NaN
NaN
3.64643154560772
1.80445655916362
NaN
NaN
4.61613736489078
3.70402432094982
NaN
NaN
NaN
NaN
NaN
NaN
NaN
NaN
NaN
1.88154389048108
NaN
NaN
NaN
3.25564830102963
NaN
NaN
NaN
4.15571562930707
NaN
4.76411790518471
NaN
NaN
NaN
NaN
NaN
NaN
NaN
NaN
NaN
1.17750000000005
2.75516277689115
NaN
3.51781434807884
NaN
NaN
NaN
NaN
4.34082105723862
NaN
2.02016969327804
2.58946088563777
4.56060666447848
NaN
3.70339841423492
NaN
3.50077754610038
NaN
NaN
NaN
3.91231535217415
NaN
NaN
NaN
NaN
NaN
NaN
NaN
NaN
NaN
NaN
NaN
NaN
NaN
NaN
NaN
1.83030068771678
NaN
NaN
3.39633596759167
NaN
4.86531045399385
NaN
NaN
1.73940423354392
NaN
3.16144582976943
1.41194847331371
3.45091969269328
2.87795970309172
1.27550202441934
NaN
NaN
NaN
NaN
5.1200873823712
NaN
2.78458394642972
2.18480043975567
NaN
NaN
NaN
NaN
NaN
NaN
NaN
NaN
NaN
NaN
NaN
NaN
NaN
NaN
NaN
2.73454806371806
3.70992048876496
2.25120296693797
NaN
1.17750000084342
NaN
NaN
NaN
NaN
NaN
NaN
1.19075368659837
NaN
NaN
NaN
NaN
NaN
NaN
NaN
NaN
1.3360097298737
2.46258317596102
NaN
NaN
1.17750000135037
4.85560427879304
NaN
NaN
NaN
NaN
NaN
NaN
NaN
NaN
NaN
NaN
NaN
NaN
NaN
NaN
NaN
NaN
1.1775000001235
NaN
NaN
NaN
3.36651639849618
NaN
NaN
1.17750000000208
NaN
1.58416806196161
NaN
NaN
NaN
4.78078241096825
NaN
NaN
1.17750000000329
NaN
NaN
NaN
NaN
4.15646629967185
1.17750000000005
1.68974950428121
2.71744919718645
4.86994508071361
3.56945759487279
NaN
NaN
1.45912476162598
NaN
NaN
NaN
NaN
NaN
NaN
1.17750009056861
NaN
NaN
NaN
NaN
2.66310590553443
NaN
NaN
NaN
NaN
2.56475450770415
NaN
NaN
NaN
NaN
NaN
NaN
3.79359917492684
NaN
NaN
NaN
NaN
2.56152760404924
4.08048602657154
2.83438611376067
NaN
2.25768737408055
NaN
2.01797702680236
NaN
4.4864317494722
NaN
NaN
2.89014066606548
NaN
NaN
2.58900640981728
2.71380934811193
3.93366837399427
2.03547997404324
NaN
1.74501654223897
NaN
4.41050157013613
NaN
NaN
NaN
NaN
1.17750000003621
NaN
NaN
NaN
NaN
2.32649931418825
NaN
NaN
1.38595619834111
NaN
2.1492645686981
2.5463509096001
3.40811418675296
NaN
NaN
NaN
NaN
NaN
NaN
1.80367461696367
NaN
4.72431196706824
1.3819443154631
NaN
3.78739820221361
NaN
4.129592491425
NaN
NaN
NaN
NaN
4.39505960774216
NaN
2.65663457596942
NaN
NaN
NaN
NaN
3.55971345809623
NaN
2.48892995132049
NaN
NaN
2.08920601795737
NaN
NaN
NaN
NaN
NaN
1.84612187345004
2.16854477615921
NaN
NaN
NaN
NaN
NaN
NaN
NaN
NaN
5.3609253417173
NaN
2.15664919540267
2.66821944128736
2.25808586513396
NaN
NaN
1.19791299446041
2.8799747355977
1.17750000000019
NaN
2.10742531221306
2.96518853710724
1.22602933940121
1.74571457206808
NaN
NaN
1.25963950464919
NaN
4.1052273354227
NaN
4.25063520409533
3.82272137552206
NaN
NaN
NaN
NaN
NaN
NaN
2.92876081463487
NaN
NaN
1.96701267040062
2.09236002856187
NaN
4.02902754237093
2.74703617343275
NaN
NaN
NaN
NaN
2.40176133412317
5.46523005007344
3.95716134337012
2.03856445805181
NaN
NaN
3.12001102766941
5.54623760375125
3.95555031890154
NaN
1.4273681161514
3.52824796442025
3.49787183241953
3.0288815333364
NaN
NaN
NaN
NaN
NaN
NaN
NaN
NaN
5.10375291113938
NaN
2.23637699665617
NaN
NaN
NaN
NaN
NaN
1.17750000000005
NaN
2.65146659514473
NaN
NaN
NaN
NaN
NaN
3.5114448362815
NaN
NaN
1.43742266733545
1.57402949162149
2.15767373424749
3.24586728018913
NaN
NaN
NaN
NaN
NaN
1.27192176643746
NaN
NaN
2.41166583904829
NaN
NaN
NaN
NaN
2.08363408837433
2.52889319663852
NaN
NaN
3.5122346416361
NaN
1.27706137048986
1.99039114981527
NaN
4.35173797864718
NaN
NaN
4.8247472084776
NaN
1.62824994158955
NaN
3.71815549898776
NaN
NaN
NaN
NaN
NaN
NaN
1.32590606532239
4.01115674170421
NaN
NaN
NaN
NaN
NaN
2.43853567656969
2.29822478849216
NaN
NaN
NaN
2.34140254344192
NaN
2.93726884216248
1.73399317403308
NaN
NaN
2.5800066537012
3.76299179867884
1.17750000411511
NaN
3.18960948103826
3.87666174362835
3.87521142958486
NaN
NaN
NaN
1.17750000000361
3.10451651536036
3.1928525418616
NaN
NaN
NaN
1.17751153565682
NaN
NaN
NaN
NaN
NaN
NaN
2.46683789111618
NaN
NaN
NaN
NaN
1.19098898038688
2.97435949175684
3.97946654245819
NaN
NaN
3.92995209285578
NaN
NaN
NaN
NaN
1.45511366589193
NaN
1.17750029872135
NaN
NaN
NaN
4.07117544097638
NaN
NaN
2.18989166996807
1.3123329536359
NaN
NaN
NaN
NaN
1.33217413718948
2.08833154313501
NaN
NaN
3.83601783394561
NaN
1.5683059577378
1.58933563066719
NaN
NaN
NaN
NaN
NaN
NaN
NaN
NaN
NaN
NaN
3.60713123532417
2.27210557653045
NaN
2.13800809967524
NaN
NaN
1.17750000000005
1.6638080540229
NaN
NaN
4.08783125905604
NaN
1.84565216702547
1.5490024629384
4.53924650220214
NaN
NaN
NaN
NaN
4.42623709339148
3.14698365203301
NaN
NaN
3.76712291506573
NaN
2.62829354682363
NaN
NaN
NaN
NaN
2.18543789852646
2.68661403476992
NaN
NaN
NaN
NaN
NaN
NaN
2.6318339932521
NaN
NaN
NaN
NaN
NaN
1.41388446843101
NaN
NaN
NaN
NaN
2.18106400962723
NaN
NaN
NaN
NaN
NaN
4.60068557506271
NaN
NaN
NaN
NaN
NaN
NaN
2.90413739743434
3.14997423169427
NaN
NaN
NaN
NaN
NaN
5.01879231536651
NaN
2.85026548507934
NaN
2.63961440637579
