# Supplementary material for: Diversity of spatiotemporal coding reveals specialized visual processing streams in the mouse cortex
Source: Nat Commun. 2022 Jun 6;13:3249. doi: 10.1038/s41467-022-29656-z (PMC9170684; doi:10.1038/s41467-022-29656-z)
Supplement: Supplementary file 7 — Source Data [file 41467_2022_29656_MOESM7_ESM.zip › source data/Figure5G_LM.txt]

OSI (-1 for ISO only cells)
0.24884411889326
0.232148305881129
0.482086822971226
0.320637352272579
0.201502537214889
0.296545825045027
0.24591004055305
0.114907337851962
0.0935183187238739
0.627758417463039
0.667380642820387
0.730961007879976
0.224029251112072
0.436458322339167
0.33996105459133
0.513392066302288
0.289546271064377
0.091678839294561
0.185461221669792
0.4153389531626
0.195874011644826
0.134134193032629
0.600037578671326
0.338229195666717
0.655410269789624
0.643664325347215
0.729521696961848
0.231341976806811
0.685335680603176
0.204801200124805
0.37405324070568
0.112850188425708
0.15734394482776
0.17137507864324
0.593698801575244
0.59419605660923
0.137006722495918
0.280608718934647
0.337114923616537
0.252195114129468
0.328435178348506
0.0901722358644574
0.263732688792091
0.295195815873053
0.0710537411969858
0.66661139842744
0.711415070322181
0.33815693508479
0.361765631070774
0.72709978588857
0.314972294042748
0.212139442506829
0.318772001386963
0.267576704458868
0.226208196391048
0.643861818987889
0.588066567433419
0.646763764590574
0.64835960659754
0.502690584658828
0.527480172502107
0.565316454567122
0.676272569438724
0.699353193106321
0.691756481107013
0.53871200957678
0.549322436722941
0.373853631568085
0.219080526249921
0.244765488436507
0.262313766209746
0.602196606728493
0.550620591245453
0.632815588584313
0.138849703760679
0.399431815144158
0.229436808088767
0.278309125819769
0.540896744898473
0.457393582089922
0.0947309023348545
0.129363045372287
0.585245323804201
0.275252783564706
0.766196907573642
0.595326388936392
0.14397338452272
0.633601460831772
0.29790437367647
0.552507185771589
0.201324871227218
0.167090392668581
0.129665765075118
0.23691797879395
0.655253764827567
0.249536902512289
0.226955271654752
0.231293183274181
0.123950639258691
0.261854031386783
0.199065392861798
0.090080271354829
0.413315094314239
0.626668131862697
0.392967752363647
0.0316349296822089
0.290172336946297
0.674720111806925
0.119559669680421
0.657286828654719
0.286818512876831
0.224772238568776
0.385295172429257
0.158083774890089
0.333680648176697
0.630155899275346
0.288000030830932
0.213366274956857
0.667890324204431
0.305050062483047
0.178844970988117
0.316571439302432
0.311595745657549
0.565081020343206
0.257184687331058
0.433306245852081
0.485565108764211
0.580945167264349
0.202763458081297
0.230436322032842
0.551515701552875
0.539719658555186
0.183012237376919
0.237574431703824
0.597544463634012
0.118516759384133
0.394807888592129
0.262601310356921
0.639164914781127
0.450254772869815
0.580344193514978
0.506548260113965
0.0126738670899211
0.308702475068727
0.346718904964924
0.343643174624506
0.0817278283526629
0.244312688005389
0.571318342988959
0.440148246848022
0.231938994205335
0.277936174903095
0.368086453031277
0.482623785581443
0.242240215079212
0.13264819490398
0.231654076288635
0.458703780192585
0.186181766092207
0.566049059528569
0.112890717261877
0.103640266802074
0.683822128545432
0.351122378422504
0.511762598125089
0.466109508862805
0.179651489897104
0.259664189955404
0.127972997219921
0.303382540203916
0.196445736196008
0.194553015362106
0.328500558838074
0.289782794506827
0.129132609274586
0.377866332854537
0.133725064687337
0.256180736578207
0.568609380244787
0.211707752637356
0.110064616059189
0.208507432728388
0.101952496360608
0.258737429664133
0.233944330048899
0.232804534164886
0.103954916449958
0.396174695230865
0.444027380354048
0.525394925141031
0.0273047052184175
0.589873161205193
0.530746327674822
0.358926789513574
0.379510983238263
0.225370389922136
0.235713999821697
0.421906414918861
0.149306669696355
0.615466134978964
0.620882695186604
0.406671029308246
0.378572294849924
0.425016991640538
0.55191816803544
0.563162114671224
0.50360906250064
0.388584068294444
0.315863558889
0.447215137593909
0.491133907878407
0.144023974966056
0.54371433128212
0.22992995210808
0.642011886615001
0.54911885198488
0.452971319702113
0.239173332554107
0.129814058232849
0.702408161724586
0.480925854262337
0.422352971205797
0.421223344477989
0.120099220623468
0.26347417422542
0.458584420841119
0.559583221688811
0.596106868140171
0.292143218316602
0.332776314508956
0.174268937152239
0.192632238882356
0.042891460286181
0.448011758945603
0.514226746284757
0.402705717521958
0.618563724616631
0.427629093717445
0.186046997382023
0.533579188143937
0.53795433340618
0.62834333048616
0.276145356620675
0.651237654995822
0.0874360009632772
0.576944717926034
0.646792755827064
0.585055488789317
0.19409973950576
0.60813932983706
0.343595891127572
0.675683170965826
0.674504317148631
0.255765645727562
0.310149950584762
0.550840208646735
0.180265856062421
0.39216094359052
0.466508070294031
0.452152939772028
0.454003690876383
0.49761777626782
0.488521598909549
0.492586971374405
0.508066906395965
0.466078016784055
0.319696722445361
0.432656157403009
0.565621996728215
0.409306540664782
0.157373011397099
0.540835493751557
0.293326963397613
0.330558312566
0.628930141442652
0.52830767585805
0.403337823779663
0.151866323794085
0.144395584344663
0.60436926584024
0.653471971474734
0.698319284641554
0.315378006859642
0.134314573540006
0.325012687972498
0.207503376259575
0.586920583138279
0.0311455318245643
0.2410449241024
0.563811890249413
0.173049031621455
0.166846199220875
0.247255908765905
0.301589420652198
0.252604178765266
0.241678964899141
0.604573921488008
0.438521279629984
0.134516933703819
0.394852964001822
0.080703572069867
0.0703092939819352
0.0784803739158181
0.101500182829988
0.151793941974599
0.0925921036459028
0.17097312350394
0.0833991587910893
0.1809507602576
0.591796871910904
0.538030611604005
0.106629732373976
0.434209935889673
0.658345846042629
0.411856791154622
0.56940497586333
0.501171403478115
0.0362378839423158
0.178363253654515
0.348151840187081
0.299020852141391
0.214337066422651
0.204083808003705
0.280106296773779
0.519798887252
0.0393656785247127
0.100159416819935
0.627340636923793
0.22818061768463
0.370482378526808
0.474171025759553
0.371698288243762
0.423374778751669
0.276045742055083
0.544435819926872
0.0638281002059533
0.171553126216955
0.249914834120173
0.24529664353989
0.131586545778943
0.0797831989998448
0.484500282119872
0.230114094396677
0.156881544987906
0.114671062329044
0.13167283276546
0.574344388341071
0.622598860839908
0.269887718292459
0.557982340353
0.137214449408935
0.213030341703857
0.427909081963258
0.144023094478489
0.67999179793091
0.108027293633505
0.422613077523732
0.678711937718878
0.738387106139962
0.748333005951906
0.629486825127134
0.623944111474692
0.110479172158806
0.567048771469517
0.728599216699944
0.685160557533889
0.490195231012666
0.235757933490389
0.473528791640512
0.501213396673248
0.589515741487268
0.528243395951919
0.762374608402201
0.672609968399205
0.585372332077108
0.618783383018328
0.27244168634394
0.653239974463367
0.451495199386343
0.538242876226557
0.175986146476534
0.511087874335055
0.381208810133671
0.368875966120388
0.70669514983534
0.682549448379417
0.122835195402421
0.624657224568905
0.587819977286646
0.096281247426281
0.719518662282691
0.545797320548079
0.675108579246402
0.619615523477449
0.640875755356938
0.169083575393844
0.187498373952872
0.314628163059739
0.210044459025143
0.569470119232457
0.223550627312618
0.249411029643683
0.456240398176053
0.197346754345458
0.415832021980719
0.0516624967468254
0.203059044323247
0.180344710115796
0.255046714126453
0.265668651555932
0.108902353981568
0.455820083539241
0.299315233864055
0.538722272521106
0.624270083720471
0.599105888290483
0.120477865306431
0.16660295596423
0.0039324120185229
0.0991984817377324
0.557227989353869
0.635364159478957
0.338875298244243
0.303227167579262
0.0608685754341001
0.135749349683507
0.520712221359751
0.443200508654262
0.246765106697075
0.638988131085562
0.210854807369182
0.101524723665649
0.579509450867641
0.210504580519205
0.241813236807712
0.089831064787751
0.378029326498466
0.201320103847901
0.638360804129488
0.0810144818855614
0.390585960398589
0.438231188066804
0.407965655229031
0.759949466083323
0.0812985926204793
0.718568475178756
0.276098544126564
0.561250533120292
0.0920068820908351
0.601715516933385
0.560517130857149
0.0889396700883895
0.686436576566772
0.404935829788837
0.210729208658098
0.190277352421335
0.40283952946489
0.408303391669715
0.0371749106351205
0.298078119386852
0.728187074315295
0.653898032375207
0.419572124598263
0.430470374708998
0.388852141304064
0.189599707853545
0.487263273746181
0.157192006614137
0.662843528346716
0.606964510057663
0.580475500508628
0.453823126738479
0.378721746957414
0.29305519550954
0.486794417142075
0.701898673843988
0.636269000117682
0.746038765617055
0.499037904009608
0.650193625111896
0.596765772073895
0.597628541152865
0.628033667207286
0.378305070422791
0.556502610835533
0.624125845984452
0.34942696050241
0.453963550395317
0.566107278507089
0.663820738139737
0.0689669552857809
0.659769746082334
0.700826746569916
0.636903342994117
0.722124753763787
0.573346568113231
0.674791334631219
0.587104995672947
0.434520423402521
0.386480286240077
0.534236300926477
0.689240371357978
0.621821596256385
0.508555929904248
0.497696150963741
0.640445661363184
0.225349771600015
0.25017552251108
0.667426185129165
0.655301129630556
0.318665540142597
0.602367965986002
0.468869890420164
0.182540640473533
0.0773651170776695
0.528793434036831
0.656249663760199
0.505068677590843
0.673750108127288
0.351817815993383
0.108944134149456
0.426218029256049
0.176940390267748
0.320430355710968
0.259110020919637
0.0377331482605627
0.114509171678142
0.250688055376037
0.167454037945833
0.679448063130859
0.242266166190031
0.455711227215699
0.0820370887257259
0.436837793430722
0.134304615240742
0.180788511438503
0.186998864170913
0.176698427770089
0.185896156923005
0.167153347760488
0.166293183391493
0.513688364872603
0.491989653969056
0.356900755822446
0.160705423887295
0.694006676271498
0.0945016635444069
0.0673052775938905
0.0435608022854189
0.133082202827542
0.650480114744585
0.287558935940169
0.591065417207781
0.339504783567756
0.36785920317977
0.257221981307532
0.644408866194795
0.115888391014664
0.342004988994112
0.643065264246849
0.490918599665604
0.698149127420173
0.580354256786121
0.531954452869954
0.655414018720569
0.308573780460142
0.179163735770532
0.553495406121713
0.564858777152495
0.614960508939988
0.10198795841767
0.501703868850856
0.62098288130994
0.0551348256861375
0.299815562761435
0.624619130707239
0.417256104666223
0.153348837931027
0.561011982027345
0.221293940716096
0.58151208584683
0.422539486240597
0.0657326889368617
0.456658458371657
0.409384741958163
0.546623473062893
0.358262048886273
0.458212534295571
0.149007713724301
0.493297261413551
0.0841748144557118
0.142524501715874
0.136018272467116
0.121576682817724
0.240501218780585
0.270216987529553
0.378884492047972
0.283689305178431
0.0800531559867994
0.185753186242094
0.395033115973221
0.240444664290152
0.18365682248998
0.243086454666244
0.39072132055216
0.0858850545949994
0.571917003391089
0.0894238635537712
0.161311096530312
0.13296543558626
0.535451500222047
0.210410631466136
0.40375636607858
0.397809181911564
0.456763700983091
0.408298700826497
0.681277924963605
0.284475163631435
0.444443532823678
0.629798346568035
0.132328540933446
0.0470855859397573
0.447567394264615
0.544598925015911
0.571642087931195
0.166704690942544
0.173479157334492
0.313364106957827
0.642662479427478
0.0792602875012111
0.530347642881106
0.16724146659046
0.528506461813518
0.642147862241791
0.731788784532162
0.402125054131518
0.564594857027291
0.651628420999179
0.292686659729084
0.454227948174229
0.194603846509506
0.0686738158406917
0.608774974689503
0.340419599264338
0.711639204053296
0.102218736866913
0.374145340634339
0.219248326886674
0.38180251755248
0.345638073488188
0.632072207018832
0.447509724481836
0.103522957568278
0.471573179428611
0.508314515434534
0.737060946681744
0.656971733882215
0.261028658875715
0.0516580261897193
0.20216461771357
0.444324792683828
0.41468925680503
0.481414560870736
0.533137171755962
0.193684268329476
0.12554927116573
0.241346039978521
0.27325250580283
0.347982538081342
0.665617723845462
0.198380558932182
0.0811376062019077
0.223807718638472
0.405893309976145
0.283689097456765
0.078903054206413
0.376852994803483
0.616884451690696
0.524333619312166
0.209991457686218
0.720805550454269
0.570584137074179
0.395045460864714
0.58282608458928
0.716319012004615
0.391299347077101
0.345562324052363
0.557402798815154
0.409815172129308
0.400960673209259
0.629007487396681
0.381886611379031
0.568073015962481
0.563045849371717
0.180468274199478
0.522005887487896
0.751785286835352
0.239920982846155
0.466274022897064
0.367645892112898
0.44652590452151
0.679457543498795
0.131719070365909
0.073775850504389
0.558961077563121
0.0310383080002202
0.326547847566566
0.317889841681685
0.576207420472978
0.636446207428542
0.372228254248869
0.208339274503807
0.258538789884484
0.558310835503271
0.451622389177035
0.495130267909123
0.557252255020108
0.726861194261841
0.0735774007610875
0.348141452084134
0.322804828623202
0.600537105998849
0.609049852670238
0.305568213583531
0.213451354608051
0.468889540812637
0.579666251018036
0.508057612311405
0.570324560482926
0.526804356859191
0.358957501943855
0.223466425168446
0.50474871723745
0.353038156314777
0.676579600775946
0.357411056410312
0.389079290926648
0.453430395154283
0.14001872912303
0.583964352363688
0.426616154882196
0.171735311409373
0.626736137592088
0.0606783181127747
0.58568578579497
0.468247120427412
0.476723526886607
0.654805366212559
0.162712907246039
0.299276697971244
0.657105090354279
0.550714474294671
0.383118003969798
0.494896498365042
0.163917340935429
0.670946348654051
0.563218511614617
0.0606197364396145
0.0439391580816476
0.124739580046651
0.268216833939465
0.643009058046117
0.371416332747309
0.388117512762891
0.358284567034543
0.652921608020023
0.418384406960163
0.613780767311986
0.423445844559102
0.562158751554609
0.376978954965078
0.355662803362129
0.336014628048461
0.696857643440656
0.493559799560569
0.437056247707087
0.606835088721563
0.635278357636656
0.136923180559119
0.681086924382908
0.595243782684088
0.437689069578527
0.178299527197441
0.565319883460174
0.399961055166946
0.275933222964464
0.660611904154178
0.123311980209736
0.452181749497026
0.36137727578224
0.560880035643122
0.112106787675998
0.488130468358343
0.307097684983841
0.613991098833759
0.391469991561184
0.4846640347143
0.712151208952773
0.52554273659607
0.618464816454093
0.616311503766275
0.0908336482834974
0.587095326556465
0.593669834930375
0.210812837137977
0.243442133813953
0.363759835156944
0.579077928129774
0.164314943565994
0.123155105795355
0.621036242902048
0.370230880380201
0.268911450629824
0.301168597970178
0.627475438963482
0.563680280447556
0.283213521291239
0.504425873783965
0.187415647838902
0.538132209573331
0.688168020875076
0.605382713148299
0.553545673446158
0.419169266790651
0.481011253566018
0.655578495889179
0.0935323483407887
0.518070059854878
0.0133943054302478
0.495246846746899
0.499947021861664
0.158253047126184
0.683784268544644
0.121868546378598
0.483604453379421
0.275621619811947
0.306599644338528
0.657120858628017
0.114443405826945
0.271643713668061
0.241761076156747
0.501462197135244
0.159903917808361
0.469367976163776
0.310544390149721
0.382454195148482
0.531130630981422
0.556453812226847
0.536202104727422
0.0584129154321466
0.320636660022006
0.593189627522655
0.479768851030297
0.326830362646217
0.347933550445987
0.646635786564875
0.225203815878973
0.0974880350885863
0.642302862511059
0.42034294459951
0.677174481991685
0.550143234708618
0.558030617558941
0.0838137008294191
0.582512710587068
0.693236222565043
0.736043671016944
0.405060328877812
0.398663360946275
0.392810015668534
0.503983714358189
0.469510561335173
0.425566146849486
0.439059403684274
0.688210562948367
0.450298857521113
0.537108057110363
0.628574142149542
0.0569333552853029
0.221441113480845
0.0858848553079964
0.14622641631587
0.653459174938722
0.574566108421397
0.5804703899883
0.450351646893218
0.609078826669543
0.626963894716081
0.599280663913396
0.426343271680057
0.232334527128694
0.235603210927334
0.114066590399858
0.193652180904782
0.30227979916138
0.147373370529839
0.112777613392536
0.472696123797865
0.191893180429438
0.289286863389317
0.565695938827185
0.483243699568517
0.105119315745193
0.568813373289084
0.0754410077989801
0.610610160894893
0.174832858057448
0.192377225605453
0.593400938612494
0.480459243350334
0.261615568968861
0.0809737021521827
0.493810383103189
0.535892631708315
0.321220949816368
0.287467092659828
0.242775972334546
0.632421637781987
0.209467227351797
0.280825949696721
0.12012763674119
0.312378416327021
0.468137003905619
0.448477454729055
0.614436399409109
0.297922585679895
0.548653470353608
0.505019586661569
0.574044106925471
0.693271107622902
0.544884340062801
0.493420359154536
0.114640711463585
0.144841353210944
0.384983734239175
0.494252480386647
0.476930802104045
0.340234992283922
0.241540169574027
0.505384212397152
0.181399284901202
0.594534297087577
0.189851466112751
0.699057535185628
0.287613842028657
0.479826513558147
0.15095829360108
0.504115109485136
0.487133504169792
0.579116196378023
0.408973154141516
0.545993297655495
0.395723625328279
0.451017482268222
0.365678984690098
0.478787141980896
0.428187053892372
0.724308417140735
0.557997322349825
0.185471693839734
0.498660969331635
0.118118139633366
0.309430258091191
0.364249293529911
0.0758488443675084
0.273782678743989
0.521289567160886
0.630445527381407
0.288647834505992
0.208762256923071
0.565556567524345
0.177969529533922
0.4720015442929
0.368892793198762
0.577447492007037
0.357818277455653
0.142335186153084
0.347931540421189
0.669899615649846
0.532749387710149
0.529110089581248
0.39935135757267
0.0572796294167909
0.209819172571867
0.162343333425499
0.500010799632395
0.314545517247825
0.32340436004554
0.473110339716429
0.316920672840165
0.184940135475177
0.157874978728942
0.324660132849194
0.220375558716873
0.530533969823235
0.628209624157592
0.259382669219753
0.445499644538725
0.210601936494939
0.473362022779932
0.108433391556179
0.767678904991478
0.244852655449789
0.429148411609719
0.358323438011415
0.625905764561932
0.260967126137758
0.719485237386169
0.344202052767705
0.0860351208190362
0.122904014021939
0.219612648908609
0.209507398618083
0.554666246257658
0.27474959715368
0.233060240274121
0.16949129200296
0.210322276148113
0.485782484694986
0.617332913851884
0.395619043685578
0.179593419801482
0.348544260619665
0.140276572163534
0.613794774677351
0.182602959306567
0.0843052524452867
0.339375434791062
0.22123163574204
0.526831767751115
0.372782903416425
0.10757405431343
0.191757432630934
0.213923195819803
0.674090009972288
0.345278788481273
0.323582322220917
0.136156198198639
0.167288180159307
0.214420212283305
0.701821696647747
0.272184841911258
0.180631001171283
0.464967809186139
0.411520234103381
0.532888757709769
0.0784978924062044
0.429207049242355
0.269281137958032
0.525141170525566
0.285123011569854
0.294520190048568
0.252145354466238
0.362908833243675
0.533506715003845
0.668444941444649
0.567339821420601
0.226577164782837
0.235386373675292
0.732696071533474
0.151849146714677
0.527243206566431
0.566635723720342
0.137222904393468
0.502067087369444
0.460743323128344
0.212367123101268
0.224043423138013
0.33025802063021
0.341845586989122
0.494052173080544
0.288016174097441
0.63244104298799
0.514864424061629
0.552384006692005
0.241182575546143
0.388536255717548
0.246959391108748
0.486048525830867
0.604918497403625
0.470083001324295
0.634546896642482
0.465859686097091
0.690514282862347
0.036884544649721
0.280820886368521
0.647538821868951
0.173317682944333
0.458419821983427
0.0699553391842265
0.533601852379107
0.41695889293076
0.643643196628307
0.0380500530236131
0.436769969789732
0.654588425399778
0.103786218174942
0.571718264141776
0.657152764098888
0.589051371373907
0.231494716807507
0.546413974189156
0.272141842913185
0.514747364139387
0.448691266329286
0.322727337484348
0.465522866769151
0.612603316096096
0.288711783093827
0.462243771833657
0.492910853351924
0.469297487865547
0.581740073245574
0.57045005810836
0.405677296276543
0.27342803018979
0.501660412720719
0.592484636220291
0.368172708177418
0.364110023998437
0.695577304793227
0.457086762777845
0.442962608907762
0.304629588462827
0.51793508285014
0.561369510337188
0.377896056620579
0.442643975604267
0.414289757477986
0.491968949942073
0.675278444177114
0.541575255972566
0.482887605055434
0.455919143677914
0.457059300359078
0.661913138313749
0.0639947343359712
0.578171723238647
0.631860911904533
0.177722642938504
0.329532628756957
0.455668289936337
0.268140424943964
0.553778400654832
0.226687533695639
0.706120230002784
0.678701419519501
0.369381359914501
0.607537182914257
0.596444122346968
0.593360153967495
0.558883443108637
0.520661005064951
0.520574968593035
0.63560077636378
0.714674850132864
0.117918681685127
0.718835613899006
0.49754155065141
0.236002376607647
0.627721072738652
0.22567106251301
0.266963665791323
0.304498586694066
0.23454049253458
0.300403830995884
0.198761216330535
0.377582712710615
0.373854708071991
0.373854708071991
0.0950401342382318
0.619911650918664
0.252583441986038
0.561468897892016
0.497806612452297
0.424220990396318
0.704248375166125
0.704248375166125
0.304167586184878
0.281594255045254
0.214605678383122
0.520767028398895
0.586470260591337
0.0105498904911713
0.445069155961084
0.127669188269599
0.311195265688252
0.445841417726728
0.469913174784492
0.189794144856421
0.570564249827455
0.208149122092142
0.422663557729823
0.533107948419406
0.604964006619277
0.32758434414583
0.430897526117281
0.6582544328579
0.58683322139193
0.275829132646745
0.498832085749728
0.524294380361807
0.339821320572403
0.736768508436057
0.712480762000641
0.612230420625724
0.688079741782263
0.696578144338291
0.5952292784577
0.257378631971374
0.269077395360229
0.556513167490122
0.143502360220876
0.386367234588379
0.532406113513076
0.267156656737547
0.00679521663358651
0.2711982577645
0.498836810426144
0.217037139624697
0.597699198527666
0.550609858831334
0.16318287503523
0.483007765667488
0.286173004970425
0.410303118141458
0.497504466851517
0.0735203609045516
0.541244611806013
0.202581278361196
0.637590677468972
0.394236250721877
0.360707839975939
0.311062372754344
0.335529844308279
0.196642404945926
0.267857932916217
0.6672831450183
0.648468803985532
0.618139301148965
0.65255557840783
0.318871231256255
0.2217499745987
0.274725804485076
0.201701743326015
0.147935407022421
0.435920444637469
0.184273035685658
0.381016700972467
0.41375821853744
0.132210373571982
0.166550539846022
0.561977357970101
0.139546655850859
0.536162609912396
0.13517849705178
0.368356725848336
0.419938444196409
0.181907195638862
0.480131556045103
0.260937123217766
0.70391731617161
0.48846794481076
0.0715868406207555
0.277487539939828
0.338559403376815
0.500163305874923
0.679388076871237
0.159089820555648
0.200284126714489
0.253685479023487
0.440416596400742
0.501909021320864
0.310424472394917
0.198883262506506
0.215060895683812
0.292470782320333
0.470599772553499
0.129565498782024
0.616877804606742
0.125045817661835
0.415748242588737
0.667516734017733
0.0742309319611769
0.283842386112374
0.348003963779328
0.429720004149607
0.414644102593585
0.185940234448202
0.264054814023839
0.325640198694068
0.324399325001617
0.41489051620723
0.502139834264969
0.208294194144738
0.238469632949862
0.574752976536135
0.565263769100094
0.668381331406123
0.0374848028913796
0.53053889582736
0.542600938488648
0.228278748999813
0.550469026235099
0.0411305794163821
0.683872279776502
0.43062468699481
0.373328476194767
0.336534742610855
0.176751265217008
0.466023009928269
0.569419038051132
0.161654434495292
0.482995677649143
0.572090012223992
0.296782318661422
0.660442830017456
0.260979248960888
0.456266289665959
0.557196694643612
0.609182521006992
0.610979407531129
0.260123652311481
0.278297461497449
0.268899064570938
0.583083770284656
0.518844017025525
0.251917443862455
0.167995748035221
0.276349272923194
0.208840151330338
0.622332598382137
0.140174247655652
0.133782734319313
0.612716850032975
0.524112394513126
0.147519401344615
0.682236251676517
0.220957020828338
0.665296116101728
0.178380830256073
0.70335763934584
0.341841654841778
0.655737325580809
0.447494289304028
0.409384127818744
0.293939091037059
0.563942016016933
0.733961648806601
0.601362196299824
0.300336032299225
0.247047158914433
0.634450515662714
0.658976990656591
0.534433646345869
0.644325167511495
0.601889448279253
0.686767857694094
0.602133945820223
0.203047220393391
0.578660493121459
0.366710844263849
0.251281952603983
0.345540360407129
0.719504379741963
0.470003382877689
0.528274384252027
0.426861680519658
0.558045595449837
0.468912929024803
0.430867998770754
0.423311212615685
0.593979034560726
0.544821562688494
0.581687094906966
0.631849331042381
0.561579286203465
0.398995961832142
0.554832139245892
0.410478436875203
0.409913422466315
0.348589179910716
0.105914393646934
0.260859651373323
0.356483620104517
0.398594002517595
0.621357117905003
0.584607633290734
0.65509322935937
0.357941241986632
0.286393267581278
0.697303729212682
0.680505691512041
0.71047188462196
0.0480143834427901
0.516317379405744
0.72249038374672
0.311742134701289
0.661445259234059
0.339768124239781
0.423655179593949
0.215189274065231
0.251944483374164
0.371987976397707
0.371987976397707
0.654558558150254
0.354290949275493
0.228553520316814
0.228553520316814
0.462386912694043
0.287978560410541
0.178043049891336
0.308882591701146
0.308882591701146
0.328159022952005
0.495500963408855
0.453298098786897
0.285590513378445
0.285590513378445
0.544630683235555
0.198298567135386
0.453059908609335
0.52963925170889
0.52963925170889
0.6165188335759
0.44768420136841
0.217281352747897
0.245111121715485
0.183209473823305
0.056290138662435
0.261649311789473
0.061432191563312
0.231209618646667
0.228458716559624
0.492551866127171
0.494407168629797
0.571472057749141
0.470246366667055
0.652843859122073
0.330623957070805
0.544221991637347
0.544221991637347
0.679345952162463
0.679345952162463
0.321851648010308
0.653536669956521
0.337600342255743
0.695261568211166
0.639265011738361
0.271626082942871
0.274157210378499
0.632550627061748
0.632550627061748
0.450937072554912
0.504004910060743
0.552350143857301
0.479075160874832
0.460579414640702
0.428854339502532
0.656646908263185
0.626638534038681
0.493301628983383
0.22268428908961
0.338287497838872
0.534929555967728
0.213127710378296
0.171595435633717
0.350966513839161
0.443931365790014
0.153026930740591
0.355847798688437
0.273084837298099
0.232975206985917
0.562627901854761
0.248159057164225
0.610622980477424
0.320783218469038
0.354405335693981
0.541380015954584
0.209068321391421
0.193248859996448
0.61684240868128
0.339396170019175
0.649452147546796
0.176840873050616
0.302610808019525
0.20450445203367
0.0628561811333361
0.641256883857641
0.103951897937521
0.469153770610556
0.406430292420885
0.124954980469762
0.564568632872225
0.643117211597901
0.44768746584453
0.137586965100585
0.559184501364858
0.372155437690346
0.668390046626404
0.0459224385608726
0.479279834161316
0.16562238118847
0.124600330764637
0.278413687876252
0.648787352050774
0.427168194898347
0.300895446309895
0.1988434966939
0.247519619972086
0.49362114993545
0.385661389051077
0.711119121006503
0.289451530272422
0.153133364303738
0.265858805665175
0.0962251911277665
0.0339594983261152
0.582187731487063
0.0254729407766022
0.571804870134875
0.323922926720132
0.577270840898249
0.238491479257833
0.514599859744376
0.314251895311829
0.416387380364488
0.290540200457514
0.486870128860796
0.127236404002909
0.325211238075358
0.491517159868023
0.566451409642483
0.0910229517220775
0.0616105932434077
0.156159651059928
0.513178964391381
0.443491218474701
0.578620373337617
0.599136364275563
0.523782884054892
0.468797961708065
0.214406407060183
0.383659996882534
0.0346468461702439
0.346722653516035
0.373810834702389
0.272859426564127
0.372784980547079
0.325544528325967
0.32927844226869
0.262683292317018
0.251038793888674
0.137282851845924
0.28755339974989
0.115480380221882
0.314079553192494
0.446017733895872
0.296186291153169
0.666887596602869
0.150633637908999
0.46290026658122
0.249162438968062
0.457579015988986
0.559666968379134
0.590767665630876
0.662728992874006
0.286164641806691
0.526315547025841
0.121760849392986
0.220088125611229
0.282242703688982
0.0972093150951194
0.465854613504625
0.269329973305009
0.662693256378278
0.243498183193096
0.697327244189934
0.424399344036545
0.161924740968999
0.354468456991011
0.520390598347797
0.423887306668234
0.0445551595007979
0.118700787373831
0.671488834548648
0.469811343513081
0.190107885284735
0.641759962482617
0.589357007272082
0.660959187764759
0.359125435882525
0.238530492078884
0.488766267901521
0.568733897373216
0.608482550575184
0.526399231238924
0.410871392130434
0.395224857026981
0.57138503805918
0.536410260390274
0.738482105243612
0.46648328182148
0.22312759428435
0.626824277620399
0.24148704969838
0.561589586762635
0.374347268045057
0.625751997567883
0.425696201210879
0.47612020059804
0.502557071012037
0.711512526084288
0.740380365872935
0.655826465624407
0.0238808563050357
0.41140792098985
0.557398054788083
0.696703987519042
0.571148773109929
0.664495303487978
0.567286402439304
0.411145347934695
0.406224684760016
0.57786681903649
0.509753882964484
0.368306871993627
0.430014834104691
0.42587394529133
0.0853226359059392
0.380954607748703
0.25733062524908
0.169582734406548
0.169582734406548
0.0424530265381213
0.337623013224803
0.376713251936076
0.165108382413103
0.434872808366859
0.539726608540598
0.266649210371018
0.607193732589721
0.598830176076088
0.552076060394908
0.615298924113872
0.496164264495821
0.348037004398241
0.699825490181168
0.59816392266153
0.38497123823674
0.482960857430595
0.62325076231713
0.686447177143339
0.475479731395639
0.17785697964472
0.373070975054077
0.185544262997631
0.327648160036407
0.392478774340672
0.337066976009911
0.221234088100335
0.179048043043321
0.381287252711864
0.372679782238894
0.248572728092374
0.172571563578169
0.245745464268911
0.208949400040809
0.280610706952183
0.377950503630406
0.287279358767317
0.409151981564662
0.14441950519603
0.556936784577257
0.389749758099932
0.532849705914694
0.182804931433002
0.500037104032948
0.45639809643052
0.582883591041617
0.431024271845038
0.275829583871167
0.232575166338114
0.186074430242505
0.517073192939926
0.336223925946905
0.353963199205316
0.451918430734094
0.0552290742004315
0.220682428897364
0.311396844957711
0.561724854939942
0.478098575772099
0.189064316584943
0.143481912981799
0.355507007544977
0.265907794523746
0.280656655502409
0.138208534668672
0.549616706525588
0.596824332522858
0.132904500678434
0.598467836555168
0.328887415512906
0.388037709482105
0.483319460180176
0.414563968168059
0.58173529133939
0.35456284727867
0.346816937691382
0.164537616861516
0.186999639003561
0.258979741232465
0.348659896548243
0.272301849017482
0.270441880055083
0.0577062999842014
0.527738044622955
0.383318109860618
0.126456355995199
0.596323259692036
0.622683673140508
0.285276166488126
0.268337377315337
0.252424141356853
0.114850834513561
0.329820403875581
0.272013929448947
0.634125938377896
0.405366697253708
0.286504663062538
0.328402603261728
0.69367558828863
0.177781425173896
0.334008467508541
0.646109478345364
0.53707127676557
0.308881060240036
0.485224580393766
0.326841863008666
0.424947438384108
0.0378558719901467
0.276548787778525
0.144848939924529
0.43570701408142
0.348664366946954
0.423900401289573
0.678922014116007
0.493143097548675
0.325641044759979
0.251260203396667
0.244137022825597
0.276991802421422
0.213670116146649
0.665438402159896
0.526239107035314
0.251339965871916
0.448520380432865
0.63027091195158
0.564009390905422
0.148439490918269
0.188751589507331
0.518332804332507
0.304651521500721
0.516651398856715
0.487907400934341
0.308943749589869
0.253405081348758
0.122075371428206
0.326510859060221
0.463703530582786
0.201479844783188
0.566942052573801
0.539433457487717
0.262797652805267
0.493769350040124
0.437099910976092
0.449506203990717
0.523147519690704
0.591012649979644
0.384474642228877
0.669564030823787
0.336458512989661
0.33552151842556
0.460981201602356
0.481486505886848
0.497488806068012
0.306089710869839
0.222909502471929
0.467866418323439
0.218659124383813
0.540169105037983
0.411302471164906
0.726132424784354
0.588627310572143
0.183927328196433
0.33521750541084
0.206543062002417
0.614872725458148
0.103877101669521
0.579704558729106
0.352034783686056
0.218058958251425
0.327761478322572
0.180183741509738
0.608722474892877
0.665099694104585
0.41529393128272
0.651299779042088
0.670316737823647
0.324711261682892
0.201256682829505
0.394613157962229
0.473680769532432
0.156381542994341
0.0738139837484826
0.519157956804373
0.392103792275462
0.467899263791137
0.440772919963353
0.379204826774989
0.443961296705539
0.520645037330783
0.13882204833728
0.329992641027067
0.432752195103025
0.577438603531994
0.137372876837959
0.201136528135384
0.135422862207033
0.557286665549769
0.200320709074247
0.10961439950901
0.0482395091191531
0.148416013786162
0.211158285074602
0.489721320818724
0.648637418754638
0.358022421128019
0.370253692638961
0.129230084477156
0.226370316622227
0.438386030754458
0.242473813473599
0.410077981381429
0.591623331987048
0.423525403482569
0.309315925416513
0.275238454285308
0.62956305760226
0.652593937126876
0.550030665315985
0.24049329796038
0.443661140723899
0.410699949106518
0.33368299289943
0.66523434639768
0.493627216763359
0.10420113899268
0.304774195172263
0.647936852452287
0.447392267318817
0.168792729164214
0.500658238679768
0.207173875265251
0.435160337724845
0.496667398004254
0.265518845281711
0.376259879368444
0.614110621224595
0.474283069626491
0.564487148590883
0.63908613162515
0.258766984619727
0.328802691395369
0.330970851322346
0.724222693077849
0.589090102034124
0.615886402001021
0.666110982794984
0.392048481935709
0.351707878120634
0.187687451593756
0.601847979571478
0.589850235325713
0.0957746090019376
0.195575536978313
0.18445905298374
0.134564575224657
0.401993306168391
0.151421461271532
0.492385238191951
0.282072438041279
0.571568384033659
0.215104875531714
0.635101942573548
0.133340546992066
0.45746253803161
0.54211009922865
0.115321842046871
0.52338958248731
0.136827626691001
0.696953114079028
0.394638749751058
0.2314588487098
0.519723714650121
0.314809807184403
0.242528729854728
0.136752467991706
0.443617389023316
0.304853824737588
0.0921498840476631
0.270935273271825
0.0843128228514103
0.0920884736666266
0.354952884501999
0.585655558602474
0.470653873854624
0.645991980703737
0.101091783101664
0.515568381236955
0.57110329108394
0.501921125614381
0.113769795215188
0.472127232996064
0.624771492046472
0.273623518038545
0.384689538565431
0.526345576956521
0.576988621815228
0.518381892145029
0.381191058665992
0.311501384099405
0.145563440485423
0.123851666081332
0.134645876252968
0.0891819328975672
0.145579583587925
0.400904846394591
0.223000383375175
0.454641991321694
0.561949452746858
0.608339546364606
0.526077058588783
0.227335600672311
0.524521481666293
0.218476495269321
0.149891454293377
0.43750184523741
0.287952900553588
0.583636250746669
0.234478068429853
0.694236491867039
0.509185727893224
0.312118367424537
0.202101354025319
0.607846885650993
0.339195058372734
0.616545236118632
0.425274581523229
0.611696472618827
0.318531610837023
0.539739248259476
0.148875288796394
0.194569937309783
0.266727001621921
0.213139368582562
0.151208363104826
0.528181030355078
0.489581854841538
0.132501944481507
0.194717438779272
0.205320343336913
0.368538880593385
0.127370628068279
0.17472976657869
0.199003815047589
0.108770476508185
0.221376924933767
0.107497707075586
0.0716501772104647
0.528397115525316
0.424281160449052
0.277348754868865
0.215326940929334
0.10049475009133
0.621695983971806
0.0872033204344385
0.240865020658163
0.196391500867509
0.0606385475827783
0.369374014633869
0.247350564305617
0.566731259595846
0.471714261989866
0.50542084906754
0.290737450430449
0.250506028168249
0.548647260769726
0.169292207022348
0.0900888764870609
0.214614687539031
0.368489394455654
0.536348505735397
0.187456149564617
0.159617036405705
0.171710960205804
0.171543952881937
0.205410744102184
0.349913193561727
0.11202494494511
0.709842837153318
0.484179409112337
0.281054465464647
0.0709824316475753
0.217365937071333
0.405652869743606
0.357104831143445
0.431002320460025
0.65153231044503
0.614538795765291
0.273504188551948
0.402790172589793
0.547443204801463
0.132529910621246
0.303993532645457
0.439999416815442
0.119810228301175
0.570669703913749
0.20179337495122
0.682092587363955
0.557415376255756
0.265208174246354
0.188210628383558
0.547144121875023
0.170804608360574
0.526194779926118
0.552227480580867
0.552187378680432
0.638743353237434
0.662951594062583
0.251061843918454
0.576076686555405
0.258842750380628
0.569939577480186
0.612858543940757
0.658613879658468
0.523227859636736
0.532944991089404
0.567254922446476
0.290918292794785
0.117148358858251
0.446011121305619
0.311356314531152
0.142047445333639
0.699542940549342
0.189167235200241
0.138978967258148
0.576115902954101
0.104320952551466
0.627630923163652
0.303492559800656
0.183983835670754
0.139486966437715
0.322801294143455
0.373760257010631
0.61835519631839
0.29402150396368
0.0933665194026493
0.0775250944832354
0.148546149027253
0.458924747957851
0.569616948400723
0.116132003317239
0.0995731126134891
0.68281576555489
0.344410463907228
0.39957454999909
0.513711466108669
0.525236559727776
0.276824375480275
0.532049976739616
0.193416370517748
0.64994683599456
0.151696160241332
0.177553670919033
0.401722198790658
0.663507018939597
0.138497511717999
0.540990336768667
0.263288737225566
0.166605131674916
0.13588972628262
0.181934080532931
0.517707742552113
0.614952988535224
0.333681331190707
0.426561428760628
0.542286110673934
0.517476944953767
0.556115579961249
0.19877460869637
0.222794796405877
0.284429765414415
0.17910333652159
0.426413432321118
0.247145374646842
0.248314216408358
0.525409545298768
0.101115401171997
0.521521578991492
0.562920007517425
0.265245638521033
0.56105120169348
0.629220610449695
0.15002692106639
0.411009831477115
0.452156838931767
0.337324782156181
0.534464929281643
0.631309945159707
0.19121502770617
0.408912175245061
0.49045532664938
0.537224074639237
0.307758726279949
0.19157712769354
0.097742641438502
0.707823796029744
0.611896519596111
0.194500803492226
0.663611793254653
0.263409851916388
0.397691155613467
0.589011883236068
0.162551564441664
0.0428839439501257
0.168439031749252
0.511853142247749
0.547641531997352
0.648153891888716
0.292919749648735
0.551785555307158
0.615013127123594
0.700660426236126
0.116194206349133
0.17760700816048
0.226181326473824
0.551208364290726
0.414280610061432
0.317110552628053
0.564776673828499
0.362031166502686
0.705725657051929
0.591471821158649
0.56003284843346
0.553061681945217
0.442649875590362
0.562231319708098
0.534838834962271
0.254200698476256
0.59240542075017
0.337868631479172
0.146684966605041
0.467388272724324
0.123843138119454
0.23922690148
0.552769998032495
0.455849496331786
0.281447644444058
0.199613206300074
0.162883603359393
0.561843536931147
0.0464405460367459
0.199949690101703
0.380113679032026
0.39208615982333
0.180663343285562
0.0984412974884898
0.204588386837532
0.567714053656607
0.17507731775669
0.354603473947434
0.131471103578628
0.228568641580681
0.573624424216696
0.191784182475864
0.121847042907069
0.230124883691261
0.249143405424121
0.352386681615603
0.147785554834847
0.612849977549385
0.445324237536471
0.570515635909355
0.287167915034033
0.278804184366781
0.136388750787326
0.486085501731723
0.549787594760532
0.176549689025958
0.336801290582774
0.144339275397299
0.0569992322280799
0.105532596556993
0.52648049526022
0.293501666250425
0.0372464905234889
0.542650086712555
0.359718878215267
0.0616312240813961
0.599612010996558
0.140037838451365
0.210249898765732
0.339981364045772
0.515430691801175
0.448509779489009
0.305795819025671
0.336587213915053
0.422601346970426
0.423617658909814
0.157494786736635
0.425809657226442
0.48852274258046
0.257743423092384
0.726962641258195
0.522767958009803
0.655273298108388
0.29081618849309
0.590867142489763
0.216051279944605
0.196853093244611
0.411954516664144
0.0354042786873628
0.168827172622301
0.336585225693455
0.234113716606233
0.578479417501187
0.202603418432195
0.112913945079991
0.289996318826049
0.624328044346565
0.595576095342539
0.24087194783633
0.396752439810853
0.61174756781961
0.200627756395271
0.562965674402562
0.485628737856673
0.694228216528582
0.253368640832302
0.423913903986052
0.291724157947845
0.334981886313379
0.379282616579116
0.342531026204691
0.37480664779899
0.0561699611111105
0.231035721022948
0.513100667817247
0.502793686946788
0.0692878318010491
0.320582445756847
0.177393413823579
0.243524075551355
0.0977153975030211
0.0807818457601539
0.313098665881001
0.276207158883652
0.319388413731988
0.104496842427468
0.342124893782212
0.370834433326769
0.168662682921804
0.167578694044966
0.607126024479955
0.486705246765629
0.115733277717573
0.184284047070633
0.561701166478499
0.525839881563654
0.205060073612884
0.345704993377708
0.379271745151242
0.363248971222076
0.58086005913259
0.258904103293522
0.34988938938219
0.653040884147484
0.124430110390226
0.317373843290549
0.335459664088617
0.642002910082693
0.479263126924328
0.204446656943853
0.349824135713732
0.153989677392729
0.484054570364335
0.546533831327654
0.621863916826433
0.468422172364064
0.403555596840717
0.421260457155657
0.259445118870851
0.589681256330275
0.513809192006173
0.412961407547282
0.524962738927705
0.546304655504192
0.356195578879653
0.640269508669811
0.65534603863841
0.456269920762806
0.430331073491579
0.641854393496523
0.1359481698414
0.69352145833989
0.35933924982058
0.631618733491018
0.698119691807576
0.630653122407544
0.287059703307013
0.678116342615927
0.170610729942078
0.376810211290517
0.602252154845962
0.394414704245366
0.687134290144577
0.331708460345692
0.312724519545829
0.63683344387631
0.664347992329871
0.525698227418035
0.658774788193475
0.566190890394279
0.550999416789128
0.106753932819189
0.423615647614869
0.629487331461398
0.578570748917055
0.701929934456788
0.496561290542028
0.413863806309559
0.572901688594458
0.535740513601456
0.605898253487463
0.671870992526006
0.583953605867144
0.604492562930743
0.0496950352446965
0.536147804359921
0.396497579080473
0.623682671754555
0.488019572300334
0.487847143050291
0.221275426586468
0.595380648996142
0.15640305666595
0.302851409660248
0.26669174282167
0.578440657165568
0.34959994681267
0.590480866959864
0.510411281841473
0.310697868959843
0.139072262952636
0.153085476291345
0.411329296125627
0.413993408421039
0.135436585472712
0.553778494621342
0.576974772712905
0.556207626183445
0.45482053073119
0.331773051944056
0.13397913678578
0.390071145114706
0.633993068741965
0.208283301458982
0.491714636384103
0.219944690346853
0.0984589691507531
0.312982987428686
0.546350458086431
0.407797640607778
0.598164105626317
0.409222433314736
0.513988488399298
0.106760716321811
0.151770127827159
0.340437712392141
0.590752498754808
0.305200001935154
0.540227208282993
0.152001177700549
0.275849882717103
0.433825246696352
0.175516440177732
0.214740649227088
0.202326076778092
0.204984137155861
0.395767191856597
0.342098437031667
0.414712298220832
0.610967258701394
0.682185015933774
0.745083449040771
0.321644648864746
0.179759154858895
0.442017839130252
0.311779079824853
0.346779647037337
0.570177902846021
0.111896628535651
0.261311146202486
0.457491981930727
0.602586766075516
0.56369343978403
0.476891715272968
0.596718545925392
0.340631166173749
0.590735127114582
0.557995763267171
0.310944977057418
0.526517157649097
0.585370574298385
0.36971119631331
0.253358029182862
0.0653169280609709
0.29407733326689
0.161645330596163
0.398251169428535
0.198762408635872
0.462489864435385
0.18354210449754
0.481542023102256
0.565829254808182
0.425873993724904
0.580865858081113
0.428259470296622
0.195424909587292
0.583895144336792
0.101018310732461
0.294215461157115
0.567525833840265
0.598935549998469
0.350455454883533
0.611962423017662
0.61339012128841
0.673726108117838
0.48431338796676
0.562626992496922
0.285074548435214
0.484676612767315
0.670782240916598
0.669610712313679
0.571180726972056
0.631551406956856
0.596745675663406
0.601755413792263
0.631153983182232
0.477687371903208
0.516823105514928
0.0221530887803594
0.229564095847708
0.493905513170126
0.610147761697681
0.384981535744924
0.44315896681168
0.448260668867769
0.412005805290978
0.277060588750336
0.518697359350819
0.530075078089008
0.544930608144243
0.582877306141382
0.286894930202464
0.0943740348970807
0.614211169556932
0.34717921243094
0.378859815243621
0.363455583351901
0.555209339370094
0.609391833748731
0.475697457416431
0.276595426763741
0.460812804693443
0.535340473125565
0.578528217122554
0.497244100007583
0.312185873377512
0.373981355250874
0.364893044579663
0.568220217901105
0.394860193903819
0.442877774506477
0.657924433006371
0.339036144918477
0.445743380269701
0.135806705102907
0.441058833239235
0.113804417898352
0.488414441124244
0.551210334952578
0.476492743732085
0.474349281512848
0.611907322108809
0.639171642048917
0.623259516316585
0.433599948721334
0.660668077927458
0.508365965911279
0.363416859301223
0.301308386541441
0.540735069312202
0.431886664261784
0.139389823080905
0.707232695989391
0.649312204321514
0.422976639636891
0.65744144050788
0.600166367748196
0.191486193037993
0.518702270511997
0.224125061818601
0.653352611619157
0.536388212439353
0.710334028765187
0.28157983960971
0.182129597482366
0.404892587423578
0.0808358062491881
0.552397937997559
0.396090711145843
0.712055848896114
0.622613265978178
0.0379130657533142
0.4654848754751
0.272234819256898
0.59159179955171
0.59754360485647
0.214191263609868
0.152498650143734
0.364116541089259
0.447760657689565
0.347886789523214
0.168695793503263
0.156190444693033
0.0573313928068149
0.577205971456925
0.412368755855611
0.295013782053377
0.502234544438095
0.583890777151391
0.227065153440988
0.615513760413768
0.68573724350118
0.377215432227632
0.44230106481985
0.513726951179545
0.250528552955585
0.267730426707103
0.173760233176286
0.225048363910068
0.453329320470817
0.384545407692061
0.289092786940397
0.13661366662275
0.327945309153058
0.532237326726063
0.58526650924744
0.343762717586377
0.708698129257476
0.202370173103046
0.641287023172414
0.612124906762232
0.497023114452694
0.49574716773494
0.287849851611033
0.478629415921154
0.505478963904008
0.279100045278866
0.53350704751839
0.241181760503222
0.379684182462184
0.546816327992383
0.526056296732562
0.50282250103146
0.356124150574192
0.213094908486756
0.515018214880075
0.0966170574036136
0.404651303237764
0.545462753431533
0.65668856325148
0.197841234545293
0.299113902942588
0.314973977077082
0.20349869366317
0.200516170021066
0.202540998866321
0.0873602927085336
0.281081541014184
0.439503396560226
0.616332702758243
0.221959188946382
0.656049694610219
0.367656100777858
0.191923078767425
0.499934435050817
0.514085957395877
0.105452816822679
0.247959721726891
0.385752971056928
0.729431310430247
0.355756658899966
0.311050321157489
0.583479684291589
0.129363563370253
0.4787325621207
0.330750706213207
0.565702221577396
0.424793653213185
0.105353206891338
0.487526944302651
0.62601345118438
0.184143845221834
0.436524354451589
0.492235291418074
0.166746089445291
0.633377446659226
0.38282205310921
0.379755029123487
0.399052179039432
0.484359502746616
0.426061838777323
0.41169204273837
0.288969632343799
0.394098216603677
0.309102565531226
0.612764342761792
0.56393875275932
0.513597245087264
0.423590680370262
0.454374197445488
0.205255837084463
0.0923911401156975
0.334550553616966
0.401179232529936
0.460233794271557
0.512280248640641
0.415402861257716
0.370099955624199
0.503499607548324
0.502610566752381
0.437760511918283
0.413884312484805
0.105695359868442
0.613611893233011
0.538834785287764
0.520105755328506
0.154551124005727
0.352379711566448
0.283579473590044
0.569975445191683
0.484270978099164
0.441281974128267
0.478362138078657
0.210577941050064
0.608477466630509
0.652970174080392
0.558405530017272
0.559923519591195
0.412836546181925
0.188620500789154
0.136070869428143
0.560392417121072
0.225778674830207
0.356213455671242
0.644074635664637
0.254045454440687
0.299465427143794
0.328901411225267
0.644420089355272
0.0848678404998562
0.530490948518018
0.25163850934544
0.501474138524274
0.624426665153097
0.235035916868364
0.357031766239954
0.162680742537207
0.637782933084254
0.523048649862626
0.424495469992402
0.301577824700461
0.487965460306894
0.455409493939141
0.479957595907642
0.507894363777472
0.597952864700576
0.409764227892576
0.656951685072005
0.439293428824057
0.543968048498408
0.568695542797799
0.39611280159864
0.274757028494536
0.47112862157351
0.2468965432191
0.350960221012303
0.0270517629879131
0.447614476208091
0.471797364550681
0.303646024408422
0.211557286214898
0.651263895166818
0.529020490254542
0.55787930708823
0.566008974653503
0.499519498047266
0.404212613571986
0.505053903782605
0.58477206956938
0.645262987009061
0.507320156247419
0.575851905463855
0.72573136412627
0.407330980410411
0.631049516347043
0.596450398383895
0.446432568556485
0.628713852199078
0.572181981403035
0.212614235505187
0.52454464587771
0.334216040884324
0.410363425119785
0.180855604219032
0.626031560096522
0.594512822051976
0.630012338370128
0.391799611598713
0.11860033023243
0.332006272754
0.202869889090936
0.180069398348629
0.370775250261038
0.106462026719608
0.368193671229433
0.501155784500514
0.160848495007864
0.265063618288559
0.576703659753882
0.221712331177578
0.306139888720385
0.281037085007596
0.153370710016205
0.32360974008963
0.263821319644823
0.256924946817204
0.394315597162161
0.172296027730934
0.224378639156518
0.212007711964358
0.612104982742615
0.303117607813598
0.217436540847401
0.542820879333558
0.215208013030766
0.313505586662948
0.227268489163182
0.194642435504506
0.0835167563166835
0.17118658769601
0.347128915194305
0.334433128654284
0.149136119931618
0.452794212446276
0.648837123702907
0.452612859197898
0.272362719078776
0.407089367481774
0.485186637764092
0.329651880257233
0.412955327936612
0.642728236387209
0.25891689836929
0.520092392751163
0.28888824257911
0.152851323904621
0.291973050194577
0.127317222797745
0.5645168832094
0.173919183750199
0.259709078418592
0.216439933349498
0.471117097680673
0.538722691510109
0.491579710945265
0.487639252847272
0.554974070951862
0.474202438438037
0.324950884240166
0.628552427140475
0.322363737507908
0.194841052066922
0.320176543012453
0.553250302234433
0.333436342339655
0.423307231128431
0.303413968961341
0.544180937158971
0.202028299127896
0.187808971702721
0.464113536082498
0.302085868939733
0.160343655107159
0.309542528238404
0.474317617788682
0.347820508313948
0.228766021249157
0.260640566436978
0.538672918384288
0.680281727076284
0.0905869894733969
0.551692351216674
0.118759418205805
0.573858633314851
0.549722137055019
0.484378765066225
0.261826838103274
0.324417249723182
0.567192113577239
0.576773938981196
0.137167958095615
0.633002021949983
0.539685078468196
0.489974504881449
0.250341605167564
0.60025106199713
0.523629566733865
0.45797197057773
0.669269779632826
0.192336836726358
0.327693001763652
0.081185591168398
0.532305018757202
0.294967343167456
0.40600514660629
0.407177030696622
0.576358125707291
0.518780966982055
0.304065187100967
0.366403495670622
0.343557039808362
0.541363616327321
0.308738245701968
0.516877705569278
0.470754597101226
0.255612099643654
0.201112851265829
0.14490373817341
0.271858450353185
0.614340642310819
0.342098139429146
0.578848051744555
0.555575673805847
0.216689225729405
0.28949923512421
0.468246547427802
0.444773284318868
0.335253164906169
0.288443318844951
0.0947907206648981
0.383765149101327
0.52050629233362
0.548537726383224
0.390527765192983
0.491951133554774
0.437276372083849
0.476651014085995
0.0550144651527152
0.151919879828811
0.52309882091528
0.338545739034557
0.297301769178454
0.46852899502954
0.36893308647608
0.269895250805276
0.0322152265483245
0.203651040239803
0.0828185644789226
0.325186308169982
0.212004034435082
0.393907459463425
0.428287502685101
0.329324667987567
0.132695076939732
0.226838268745614
0.324881788962751
0.350298310180885
0.226593631230761
0.396918717656945
0.672038162484444
0.0939452804836121
0.275298528496518
0.255819191284414
0.250053499082231
0.333802932990901
0.428007990269317
0.303115534039597
0.536710997726553
0.243732247864119
0.460766916141935
0.47641844123789
0.22076071198878
0.180555854021795
0.620478506255077
0.449044327627277
0.337193099961955
0.409163103674483
0.479014159408459
0.129657376919148
0.0860562469463702
0.47230137608383
0.536867728233404
0.191572049169108
0.616439679527511
0.244121587083444
0.614173831997078
0.536794701422848
0.159383443038941
0.380560786372901
0.502482873259026
0.605904947381918
0.528404802798866
0.476260919051346
0.325120842129133
0.652857036197656
0.59213890295397
0.65459118921211
0.306900186152215
0.418155726572543
0.573745313481592
0.583918921617647
0.533366960874595
0.622020962398637
0.711664156385843
0.226376124943283
0.253086604827465
0.4150279944972
0.629163802873994
0.696399796278493
0.572295973100287
0.645060922772244
0.461933601070388
0.453321911667097
0.609678789585312
0.666112443018862
0.2321787838922
0.587221502718125
0.671970021323193
0.526545519520901
0.446506567586123
0.480567568397497
0.628645392080254
0.256544969829481
0.623751060305945
0.345834742927021
0.636943454899613
0.534389780302146
0.149469707507434
0.619661332814851
0.417646669896243
0.201757258743165
0.616423011088953
0.401265976622782
0.625862618361725
0.093248478297596
0.151884081157341
0.487351566077906
0.578697344664639
0.60997026276715
0.642426082896776
0.481966268879717
0.306347968356881
0.490458012411276
0.623087214911524
0.596442171317488
0.46701121818055
0.548108540581884
0.716168557555819
0.264518246634288
0.375558912025757
0.260525812240105
0.152581984558316
0.199318350002793
0.416520634948023
0.613344522067864
0.405840853506672
0.37762803417111
0.130618639280724
0.441894106596929
0.64551206077834
0.261248659112127
0.189694380355722
0.500884956812087
0.179593418815011
0.302525847676768
0.425520949451592
0.635618716328907
0.709421204049358
0.292796750553684
0.108390091115722
0.244743177456572
0.367872275585321
0.565389642913705
0.486360069503705
0.390524354138276
0.0905957267034991
0.177755553663666
0.212761911606559
0.303878971648081
0.597506676816462
0.397530800697462
0.334880937777357
0.0908446772814938
0.306027023940944
0.459959806124868
0.630359130072397
0.194767260344806
0.467517032926791
0.711436223618117
0.2019548142297
0.0999553367711496
0.467910865575577
0.227356255135434
0.325202949331363
0.167528178412568
0.466764728867124
0.289734732157785
0.478514869654212
0.218738459906502
0.0844178685613721
0.294117270380705
0.225071140310102
0.118477064092799
0.605677869517014
0.309752472399586
0.198199838410653
0.15790075218236
0.255453218160063
0.301917839621531
0.141496732603837
0.378261188544547
0.497923287848615
0.425295170580947
0.421435518589265
0.359360376977275
0.533102546688074
0.233996495632981
0.446398498843
0.363891047934141
0.333488770679171
0.522365403537484
0.462549663573919
0.565839298228716
0.321554403380267
0.298195027176681
0.156903679858035
0.469722116943597
0.39877876794387
0.115099360665381
0.299508022018593
0.571341823223764
0.152622996125643
0.583267166239974
0.605903888489707
0.587890629788394
0.769004418476894
0.461939608886936
0.263519239858572
0.413413711546956
0.303717616280615
0.244891184195778
0.457017432685326
0.366701332051224
0.445710788884111
0.511808697831964
0.238751110500422
0.439880685771931
0.587089252780663
0.628224224771383
0.604154072215246
0.692459941435076
0.550491981136708
0.131414037128013
0.153886133081204
0.469349421544324
0.646582428984175
0.599229115187626
0.539459074073153
0.499544507350612
0.594298173103491
0.592073827020788
0.397841003079385
0.601307204075191
0.55223347608058
0.321987571549781
0.533502191171801
0.427384849590921
0.448330782089141
0.490988025084416
0.482474477801919
0.663689680171839
0.441362737481677
0.356803124316736
0.483152844082331
0.182540790470707
0.250936688510317
0.554650134883197
0.545899387570646
0.694676778573397
0.607886069685454
0.5305685046958
0.645898806718132
0.38899598646932
0.373981335347551
0.632738607026412
0.646663613061211
0.461200700545184
0.53904730722543
0.0539427784817372
0.396381349939627
0.542328992879426
0.226507822817846
0.289696939571738
0.388258999792462
0.37883067506818
0.632982833548651
0.3754897547075
0.267398541752748
0.544533270874218
0.173056371027115
0.498204922246803
0.460188798032277
0.349227103347537
0.585200986227179
0.534918300269305
0.388005322350569
0.427753463258846
0.27624906117596
0.429717483626798
0.452693675145093
0.477648152201613
0.606308115075333
0.602102076130055
0.482137761338996
0.561238133790026
0.31265589268804
0.151636752872355
0.405227141942605
0.67413334772863
0.213105163406339
0.637324085794755
0.290692934138357
0.48083422284438
0.541218202686424
0.522393447222074
0.374604835196502
0.380389286341954
0.118592958294506
0.392883720003643
0.412586491289993
0.536495505589569
0.300289661734518
0.57100609781872
0.512927065728267
0.627349583231776
0.388100868606123
0.645305165540807
0.490765294416554
0.420927063406303
0.518300504660567
0.572703375158864
0.200215085471622
0.502638385381905
0.202048316906157
0.0383441928462017
0.508464831010459
0.0676771129665888
0.274678785492607
0.246028475546805
0.376203697615976
0.414269839445196
0.303480615900906
0.200761527691352
0.203529599633372
0.588402853496579
0.502802903624163
0.659165304491384
0.55168975903396
0.186293395720609
0.564698784313409
0.507695556037216
0.146123036430459
0.0718031868441956
0.622883425244681
0.274494792612166
0.119443571086495
0.437396893607574
0.144040433951251
0.483595073448569
0.521477923487
0.329721567040409
0.181566878204713
0.367420737727796
0.614119354064117
0.231947387083153
0.712419634114702
0.232113021364602
0.327705306429148
0.213493848895123
0.295136055463842
0.277959379880849
0.343090510608696
0.42485382519701
0.631781769496076
0.404951142007433
0.0831639843845217
0.0540698788011695
0.215757059954191
0.189655458316651
0.439196822376315
0.157170400296802
0.146251855354662
0.326100257876945
0.150496156853951
0.476039675738409
0.143536784263675
0.551332325646865
0.226309752238728
0.279007211895453
0.637553094786734
0.397390457926126
0.279108424702649
0.457482509776237
0.0704063263652088
0.647452346109888
0.181840952366361
0.42723317938015
0.385620487339214
0.266703048243346
0.356257552996352
0.482954682457863
0.476173805953056
0.425086132128403
0.515998157822613
0.553023088615446
0.107147587282441
0.589172291317048
0.586387311783283
0.379126359152854
0.100776634849289
0.636347253977312
0.355695704238705
0.619590612464781
0.537254724575738
0.191853518837594
0.217378473836069
0.560464183615672
0.589469168595105
0.550924320133651
0.519272731201627
0.60598871856427
0.641790286129227
0.257495188849193
0.5084494533903
0.36078017768386
0.527597023178638
0.392588624945441
0.181707106482709
0.27792593472377
0.585447975756671
0.581438572112749
0.575200658544993
0.183264733611957
0.110120325471081
0.396424206880682
0.54307040061058
0.582319627980363
0.187886449782724
0.530535479114198
0.551285486946921
0.152997844443287
0.292284921360783
0.54905847216152
0.130835862014419
0.387085485644808
0.208038942383809
0.54123020665361
0.351089010903191
0.336884082154182
0.573505505716801
0.458671972647664
0.458641875483078
0.1787506952087
0.159087126947656
0.67620064942911
0.248293726102803
0.243657578968928
0.52265841857707
0.470514204026661
0.701389913535196
0.251875754275971
0.614084598872861
0.269734147782845
0.182798380338287
0.619331276966922
0.306817925395671
0.458531565054756
0.442637679755233
0.185755803144862
0.640773028865901
0.441284073734696
0.543298383346897
0.321888089843822
0.460645865000291
0.673547808378451
0.309111949198268
0.335961555331487
0.18353271795696
0.422344750306769
0.417022757608344
0.548270758930341
0.609017988754583
0.409815348214562
0.458604693852423
0.235548199108608
0.291747814693902
0.595025312500718
0.554654622111547
0.565983460962643
0.227220406533023
0.424523127714104
0.59993495393296
0.446781569784727
0.479649552122063
0.551430604966403
0.0249653034947926
0.444674962288788
0.556881650985148
0.200053634444118
0.246541912173485
0.417339684632083
0.284586817268475
0.289682286498264
0.0447128123916367
0.0233025736135565
0.511083664298498
0.507940372939767
0.583918523221255
0.125489532656671
0.434512661233937
0.112200581012099
0.190529785199927
0.173123911162058
0.32844063778276
0.566925314063404
0.163895410908137
0.247438021594476
0.131046421097623
0.386755833939803
0.48444867489868
0.343851083364556
0.32998585507074
0.397905793866594
0.203904514584068
0.0276736367037667
0.134421042663832
0.178353913856624
0.608162339598133
0.553011266415476
0.110653466686455
0.389439802014273
0.130454802624237
0.363014304681641
0.326011897734338
0.20781560334107
0.261190925122258
0.196610341763774
0.514379479501636
0.12508075453747
0.520485523452141
0.543124532168369
0.331359941202987
0.241881825632352
0.503730776622415
0.164211868327488
0.189453413579194
0.442098314510311
0.228793055330532
0.145388989213563
0.491512574055477
0.58020069512369
0.180064952957307
0.612723440657658
0.299143570136423
0.0982695250096348
0.162401441904302
0.5699335039103
0.4491040535779
0.268453400174777
0.148944823431053
0.562257041743898
0.079645053944821
0.299414551405249
0.308191043304374
0.321247028164244
0.199900873557244
0.37771206030623
0.241522923268101
0.56859802019413
0.241312698805911
0.527464336654002
0.522010770500107
0.0935433756468846
0.226978315361247
0.2749724559061
0.198832744114701
0.330221984427217
0.41437806570916
0.190097159297362
0.159894049441797
0.594593602158726
0.155276615899384
0.343806666146357
0.489471934744105
0.174234868151917
0.374133475634302
0.215949223160007
0.515562199503568
0.574137329334677
0.189181447713873
0.595109872110486
0.214066909376109
0.296830063681917
0.110103484640696
0.352787953356222
0.330172536191394
0.0866765977632475
0.33511150888471
0.264854169196406
0.316002324789103
0.46965533011831
0.335308671623359
0.279178733030516
0.387532353647471
0.229646281130385
0.517043060519476
0.36681627049419
0.537668473057601
0.428426410958273
0.216224944974069
0.378294719677611
0.390998207908564
0.33975333544521
0.421026602568377
0.397595689661932
0.375112543749333
0.0293843328660014
0.431645943420885
0.510674785635545
0.360830348563738
0.0610942608782092
0.24424445014591
0.300922577265018
0.465294929762088
0.279074087507447
0.141135267069519
0.1986290949954
0.247272245105409
0.188177750951359
0.164842326994061
0.400180624096197
0.163259420576006
0.262593621877331
0.184071409000607
0.428846392861945
0.306330912712021
0.322935694050212
0.111465017870657
0.239808134367275
0.532423125755752
0.631071082712529
0.582767198630678
0.0750986188308871
0.20484014945072
0.381020055265835
0.573684184877739
0.0858053143017724
0.43233613722229
0.512076079129872
0.0743623192076157
0.150609309035005
0.494256154124
0.661862704402371
0.526551881091666
0.587450880607291
0.639551322380453
0.566067252920864
0.594918809287115
0.673187674482868
0.690080931504151
0.502239758647885
0.476982436358373
0.222470990222846
0.464047879327983
0.65233990846119
0.573715003741155
0.501579117118249
0.306460051562144
0.274545498583305
0.495507601203789
0.354345300139418
0.108628390911245
0.240878239302737
0.286669461354311
0.33021543693424
0.037502554148928
0.126815249083767
0.136678473030629
0.637679102724666
0.709595784879896
0.705734015598444
0.17951057197511
0.580966893690184
0.437452517020682
0.611489764766118
0.467365074943292
0.613925906336635
0.632583298242426
0.411777518532545
0.604497941359706
0.664067336987643
0.141325642049859
0.334611270326038
0.342468465511942
0.562470225400593
0.333191517496512
0.143984558229812
0.183331662277348
0.26254137364126
0.608757236327347
0.670932056450458
0.466312739607469
0.273757496218051
0.0954890029103489
0.583828489292752
0.707701277304586
0.109915430642245
0.698943490182863
0.317286228623164
0.373379869417336
0.573613854782352
0.638411685471822
0.675856614998316
0.535243591394661
0.686134972346106
0.639832007760712
0.66965851157165
0.62705864942604
0.384714796277338
0.24273695756298
0.51372289996216
0.601999308962391
0.67435856454164
0.609562125102437
0.481142736032948
0.457130655145405
0.527368130008896
0.537701530663004
0.199159637109662
0.218359364790196
0.211076828532319
0.346859856112959
0.333251675459915
0.0928312924920938
0.559824480811382
0.217453902402758
0.347390173688104
0.634146101921814
0.263657116972314
0.437828644278956
0.0624598985098683
0.151336580824577
0.147961361582688
0.618349552259645
0.414502564225131
0.305076207922866
0.425023341421362
0.139797326924943
0.463238088762905
0.488813581710573
0.588309756066521
0.710687693377893
0.374653872166103
0.672463928249965
0.666199929620262
0.602135811370943
0.699101959501758
0.531189698148072
0.43976111498878
0.600486003933911
0.0471563361779455
0.376751014052205
0.227821694282811
0.0880248098076485
0.606947339446278
0.576341186105693
0.144432970919447
0.309936296067847
0.247735679970746
0.328646111023906
0.166131947509789
0.162974376086862
0.378634914166746
0.433215075846792
0.492070638029159
0.56322819997137
0.287514861974002
0.507124752687424
0.278153208113267
0.0541177946186436
0.297900711566546
0.550200257870561
0.458797432517559
0.101887578395898
0.165812282058372
0.45847538819668
0.386559881096309
0.592123895160145
0.437666015134458
0.63392677758091
0.189296677878585
0.549248014878311
0.144141420618745
0.229437532775936
0.129697330779813
0.32764232255733
0.657883026976471
0.178505406665252
0.389520616057714
0.164019323997723
0.517734062126019
0.249026796103465
0.650511295540178
0.473291522112465
0.34159725064088
0.535453029620828
0.315387163978139
0.581478231985197
0.501095807863487
0.359901092786134
0.583502672440818
0.697641551568289
0.596597200328518
0.150610277802316
0.580286066890274
0.321068721640378
0.398005036768537
0.449237000233952
0.585687146661324
0.286678268394398
0.077924502014575
0.636688904306233
0.498643208991431
0.0140559230839429
0.648180649798209
0.611094729000389
0.160392923415642
0.684582755878906
0.552438491621267
0.181624928412438
0.550654916886164
0.467377587406518
0.418682053372439
0.514504158191167
0.357974930201084
0.568221417781028
0.206926952792809
0.0123766107969246
0.18738845354525
0.18369248133175
0.293687500028001
0.464945948557762
0.506731191144091
0.483663939429608
0.427817918616519
0.551588061205737
0.474304874229079
0.435919144678422
0.279439849025395
0.57635679887557
0.497568025640812
0.257390232072326
0.370640713307551
0.164190408702223
0.567077274271376
0.255154782411702
0.134064218317271
0.416013601714454
0.645009451813513
0.594929996187101
0.205661724460029
0.162649191914734
0.440228916311239
0.580960940966444
0.471162461789329
0.140504325327084
0.351167207571708
0.505730428539658
0.178588488189354
0.0326886070893428
0.496925264055925
0.166219133058546
0.272385566958871
0.235143550903622
0.358541121727503
0.0261235200050696
0.711164506787936
0.364412676249045
0.624985721435523
0.158361473370526
0.542673026829403
0.44843642881365
0.645792451987259
0.66225331052494
0.482893544586544
0.240649998162015
0.641837109589039
0.549492717989598
0.514950926654996
0.549857708153418
0.574721971105333
0.13152523338983
0.452600372685917
0.398769847566659
0.159571756712994
0.352180776449724
0.377217446699419
0.615450582563024
0.593781714635975
0.384403711525853
0.196780682507894
0.637814145173757
0.533469101749903
0.43576707746973
0.318838323310671
0.414558277116277
0.0793543300158202
0.448883658434149
0.172122878759842
0.55294613036684
0.425242651106978
0.132534756800886
0.0858057657036071
0.569664453061108
0.605951005063303
0.505169137270597
0.293668780973517
0.36225977133506
0.018809774851865
0.145956697682567
0.144621802725554
0.356530520665257
0.0419696395080122
0.479919027696919
0.355885943671075
0.380670725525318
0.0851432532018651
0.0432842037297305
0.259912134216726
0.060291556812617
0.33613612178082
0.518206815372616
0.483966334580156
0.417671482385558
0.41448311255474
0.377496779627575
0.288995549030326
0.473871388831951
0.38118863647979
0.437835615230021
0.3808522471441
0.31226086753224
0.123895176440063
0.559881548916558
0.576094044870622
0.131424852588473
0.217520177948152
0.383167567487519
0.123777474067601
0.155965856310813
0.584035556117505
0.534622051221619
0.52968236740134
0.172305590571829
0.549492006285674
0.583659435397059
0.651368036546363
0.0621329300608133
0.291529941361593
0.130637065032169
0.0407169993338882
0.420064044881107
0.330800912444157
0.427140283250221
0.522032401147152
0.373048319078869
0.156898682783658
0.27636830081663
0.56339310872479
0.530523273701609
0.63897420489875
0.084204003305571
0.255827870655035
0.591752046995012
0.174500475974059
0.359314210293331
0.515580681525428
0.18465296548057
0.568426277020528
0.0672511880860198
0.622771586885336
0.327948918002252
0.0576719433915684
0.399491489057277
0.171973739002202
0.318573201034977
0.418081803667822
0.215998322470979
0.287154358482701
0.357786271336433
0.414893234180325
0.225637121269923
0.0596551611687034
0.31215932891368
0.263118974469587
0.28378933902971
0.204368897592851
0.479991857429481
0.19870485575965
0.218829093026197
0.0266415401445724
0.267564503164468
0.139189411044838
0.0999418072041577
0.255044485228055
0.206723346076976
0.0974431492658392
0.240580762061022
0.251084651032007
0.199243533008024
0.144915335112348
0.404761493314788
0.239670182686689
0.337741550965736
0.218381021251367
0.149818420789799
0.23419236369741
0.65239833090557
0.618000295800551
0.155541507163399
0.247771976505251
0.15026622927728
0.105011637895479
0.41009791649037
0.139776183201149
0.0859952182876558
0.0743110849336844
0.523662559289853
0.439549975320084
0.213234461495401
0.245704767743329
0.189609533777185
0.435237572801095
0.37910622247373
0.398724634581269
0.278201369680957
0.153512504644148
0.391222697686336
0.53838407706229
0.636294106856573
0.444342070601966
0.51136587619779
0.408173735048874
0.261762637664619
0.565210051925965
0.642241121040014
0.315589163127332
0.363693274961507
0.485465975228879
0.288204339913869
0.196761624567819
0.645203404402298
0.318732631378521
0.363470869574653
0.4285465404825
0.620826163340621
0.584092004148863
0.51517302745276
0.632186291372085
0.517287576465611
0.598566768192174
0.271040637815234
0.507350261863335
0.586567317785408
0.527085935478903
0.621613794278232
0.659098572344698
0.515102702696028
0.502974202559313
0.626248302646866
0.711559418827327
0.17446706047809
0.679632200839564
0.602268242338147
0.582835438137332
0.527752634156536
0.505055199424625
0.723325083150221
0.457966628982799
0.57488833186648
0.531381527816824
0.273760178511498
0.17498960884773
0.653980769557157
0.609577478796381
0.444371924067215
0.623599575387193
0.177660409250646
0.308076037520372
0.468103887164291
0.173030067144925
0.550894285542213
0.582167201219512
0.137787156679812
0.348738293246014
0.574295354839483
0.275505093754435
0.496716601923144
0.544996222786107
0.258527174873261
0.613839872181645
0.609385645051454
0.0864057258521223
0.354749396482652
0.334293556979101
0.191890594728569
0.606824980850963
0.149611706132946
0.36144659645082
0.703649689266126
0.56835461848223
0.626171777853462
0.737086928126242
0.699500618791539
0.633207489302593
0.472432708703164
0.607248966247809
0.598968079600934
0.593734488373208
0.551974863827532
0.640721842448955
0.140337195724797
0.227914297423834
0.309014841105493
0.555640015082709
0.712528016992654
0.450695483450272
0.288422285126693
0.534820802942657
0.559053833423944
0.424819760067465
0.313135066854028
0.619439332240445
0.332135556524442
0.424317332533726
0.44666017792125
0.561851279923295
0.702313812527624
0.282612342180663
0.584824120824112
0.343797530724647
0.684422271412401
0.318572284341958
0.288505801333134
0.255075391428937
0.0737988683588072
0.264319967371568
0.24750882598925
0.523060188322471
0.50655468512357
0.294241582138069
0.520045870414138
0.0469924592823717
0.257795193025526
0.18265493654762
0.313242235641983
0.23641921162713
0.521384856192955
0.116060243319954
0.0840534371476589
0.572476709568683
0.517212463559826
0.324840351733581
0.551552602964886
0.54780021865267
0.493952469219848
0.209704692870293
0.554930651737429
0.516865233813227
0.517781281060112
0.241619276352421
0.293256453012847
0.64593515513634
0.547803454950034
0.115141467478966
0.170144897564492
0.444658574389622
0.629337169810266
0.707271613235569
0.666233117091111
0.557869154462594
0.621320273716475
0.620667678198524
0.458346623827142
0.452719115835969
0.541835802245361
0.517472739503024
0.343430957325181
0.290836006087432
0.445235955588594
0.112054662220263
0.613415620724287
0.664399760174749
0.581664192719203
0.560157365401333
0.451709101752451
0.591468736582641
0.417432697733726
0.0536017668572832
0.268650444020244
0.538798072757138
0.071312889493067
0.609569158944778
0.686210626598144
0.350941620172476
0.596085330466467
0.619265722339517
0.508665037374112
0.569602899615107
0.438443520043117
0.554413504714352
0.62151748648323
0.538898820978641
0.177779753211784
0.215788918067972
0.0670208395697897
0.420485205844658
0.150203999239237
0.358797206009948
0.471883607581814
0.635252228868943
0.563348521648982
0.280686127547364
0.530870920203694
0.37655282251148
0.517681696575864
0.303445830474421
0.302981223918669
0.622709869069097
0.701210924058286
0.407468557401782
0.513207162490198
0.507420504602792
0.365952766920042
0.338946078958696
0.139796490188876
0.501526579848927
0.0672566081965049
0.401456984601931
0.684460009841642
0.533685986653407
0.551924754578964
0.649810118301203
0.40622238138489
0.126319913949971
0.460590939193781
0.558643210008082
0.171266693061587
0.0545784129176925
0.264320710097635
0.380072206719642
0.463911289062792
0.337304427464554
0.0676562415946298
0.421338350519299
0.460098367635885
0.228091837103738
0.622219990054223
0.654110927059833
0.487480547889414
0.539184985855942
0.552787377035768
0.653081617824479
0.649380075738625
0.37957035150029
0.493128997298686
0.63040284519503
0.241532539173243
0.159259849587579
0.708812564061509
0.303606635766684
0.360591593390407
0.485099723773531
0.0404733988194494
0.496770075509394
0.171245013490598
0.257959286296313
0.148037583298663
0.449541183321085
0.243155287635543
0.270786557981952
0.348130544572737
0.0564260228117658
0.198563902615096
0.265034543975741
0.0491368365026159
0.430008587613856
0.547281304585904
0.655090216444644
0.624672198888884
0.429436452173168
0.265354284718257
0.313127911668127
0.236316899076651
0.469595243112668
0.262446140234593
0.571228210471465
0.176215769278055
0.114428905233636
0.530223912128493
0.472945889413985
0.395347769378412
0.295814827166372
0.577136345043912
0.398963421263708
0.572338919662684
0.246029623992953
0.619181357024079
0.234821359162812
0.580139166798767
0.426262912579756
0.607492137960857
0.188499706857783
0.42199688200334
0.503648017096338
0.613919388231944
0.368839939761095
0.5778488104937
0.413197653014764
0.581694880977584
0.184569297825619
0.483363493135684
0.254424763480672
0.221745176408958
0.202325795477862
0.209448484457347
0.638884912771896
0.134334447037824
0.166807657590678
0.266343709600079
0.689728481245723
0.362042318879479
0.555906082030402
0.482185261954628
0.36051100384936
0.0524641401600131
0.348555695440025
0.57288140875594
0.63130839939496
0.18175173707236
0.462216531015339
0.312087900664867
0.368225000568183
0.116184289437427
0.0640843558401405
0.302728573824592
0.649078887712626
0.0700650119094477
0.468676064021413
0.373703207655685
0.397621074612243
0.44256606433365
0.497533502429764
0.124859149829014
0.208272102998331
0.554744456043203
0.300086112086718
0.395036457156734
0.520323860422013
0.628116520948458
0.263433135288934
0.442497010821928
0.65755048431357
0.635343770302638
0.491514597205542
0.582294669459754
0.142340265410228
0.5326216237186
0.033585957186531
0.649187151542713
0.535629746591301
0.365472264077623
0.196110793822835
0.257604582477273
0.0567300436538493
0.382710638690145
0.312622730985186
0.500804104152401
0.348380271363763
0.405727570477076
0.642405154643744
0.307819566411433
0.268059574554896
0.381001165822963
0.657181241277738
0.134477158972057
0.302785197974355
0.12124419035384
0.253098067574355
0.268462342280031
0.518484473691531
0.560699797271236
0.609446448721919
0.301734517191865
0.177510065276151
0.537271371648466
0.15713378739132
0.558445811397583
0.60117519566023
0.505467764145721
0.335330393285255
0.443738070717516
0.508686468801834
0.0599391525768093
0.48362016378104
0.0374255051011134
0.516113772011868
0.171456990746539
0.492617041802035
0.0578611422495309
0.237510048436015
0.297237710830025
0.0378388801448414
0.111427844724306
0.48129914201808
0.700841603833095
0.133764040906667
0.526112208255072
0.128943490804488
0.48246175518195
0.296008050055965
0.330547514896409
0.230592163328984
0.40785904570492
0.109752654314613
0.307790095383454
0.247639629904311
0.484850566587891
0.175046951161771
0.07376052666622
0.366330996839977
0.446196238042317
0.244897307038552
0.395718363460387
0.605681856131628
0.431164291407648
0.196398431700984
0.452078599362473
0.421136180529003
0.391508027637541
0.300013320869365
0.422526138858542
0.0334968193094466
0.357323214085308
0.14732539193098
0.573330159228606
0.101399983078179
0.424588586553055
0.264337808690732
0.256410504176048
0.162178639363659
0.143447928841121
0.147473985425594
0.493415648869796
0.142455114920756
0.510166735321571
0.478651437576749
0.360657300699779
0.325214344303299
0.204577277413267
0.315356942961756
0.111344561278317
0.295342055104948
0.421524152818367
0.133304913250789
0.579975216383937
0.696056673190105
0.427909110470787
0.432076239255122
0.260656128147416
0.532358434720046
0.575921536059403
0.687383828387325
0.56623590520831
0.456355069644777
0.0812484446795185
0.307663976454768
0.233518269338369
0.380234232044719
0.100575701736427
0.439285848422759
0.567695259087747
0.46423306526942
0.656562425798826
0.410846483434994
0.141409785165262
0.438213200597602
0.443888445132908
0.493417574518264
0.596196194436803
0.631661155664102
0.579295056126841
0.436969469463973
0.477704563587469
0.346986344738043
0.252055625850832
0.552815245917189
0.124977028243289
0.184928243247255
0.100594167333855
0.00983304724889178
0.31037797328285
0.193161707023673
0.281792121327957
0.115861902795543
0.156819668034425
0.320779234256406
0.399133320713164
0.353924879026356
0.129349269794546
0.336607072262809
0.694354757792412
0.234318195717081
0.531820513158285
0.0537214321060597
0.1786901526496
0.163965505644309
0.476736467133001
0.0281849823716138
0.0807054750392693
0.178840768710602
0.44643605969359
0.250276190206737
0.426075834726274
0.644633403369587
0.507676466526877
0.551548654104542
0.275284413841427
0.370834714392233
0.539023794939713
0.254534419241204
0.639660263535662
0.505304293684197
0.177090681265923
0.386886370430657
0.538181407782544
0.360884161316416
0.482978609300449
0.444954620375513
0.580184334689349
0.583913291364196
0.516868339921517
0.560528281056041
0.629671006742645
0.577864167426668
0.518546157345464
0.533828374368114
0.552583627268482
0.443870795007032
0.634067031896411
0.678562332990925
0.460113069394057
0.46585981116913
0.601775563637165
0.434762615078204
0.561077128550668
0.234605947777797
0.623236954651395
0.580319034676472
0.433700004277692
0.418045932758631
0.383799444562955
0.234662215640933
0.46331278755466
0.630129285279751
0.514898454135958
0.641799360076518
0.428324455566918
0.168487290572005
0.165465034604198
0.508535037836069
0.450016377583825
0.240803400264409
0.277152564493247
0.226722795682549
0.154472591986195
0.457458492846836
0.205658859732021
0.604854818158428
0.533521076942176
0.176821534193513
0.15878668260904
0.0652566257363494
0.0599887579279282
0.314996374139353
0.366539439687912
0.26284576786113
0.0700647905854812
0.43929234276763
0.270841688034955
0.0146395430962538
0.666108478142427
0.269918374179228
0.0419169402145647
0.0973356048760711
0.59317579402049
0.395048374674458
0.231005836970491
0.592013727288204
0.201722147153781
0.260560024294269
0.171243512261837
0.284008796333119
0.45169572999572
0.325492141618225
0.618516515818006
0.607373030432017
0.378545197893941
0.55460720891088
0.357062092219442
0.525654542715209
0.490109160531567
0.604311509864577
0.538988785407225
0.51640235817569
0.174769144420832
0.494857138506708
0.492186971828174
0.285782607659149
0.49681800979472
0.637027720014607
0.56770055590765
0.516145620802895
0.492129452004202
0.422972988209982
0.427412991727391
0.419253848092424
0.434778478251322
0.23211835588537
0.519350724413907
0.553268784537548
0.689954829744769
0.401532267842633
0.576882504950663
0.52254669131346
0.578996769768003
0.105471990038366
0.367392705943713
0.5480154260926
0.541007331929253
0.0691363749221847
0.510473796909731
0.522654388372499
0.437946283218249
0.533967867150784
0.214771126655639
0.36642549634757
0.464861258453653
0.351717446269368
0.287111818323987
0.632643028164879
0.596474757916242
0.438502877460609
0.3032160104819
0.455876180267727
0.198551937225111
0.292132328875234
0.526596068046211
0.0421184649769643
0.201625220390634
0.256209033685769
0.169792472104468
0.160003868616086
0.123662719098525
0.11034632522211
0.606921445975618
0.098904717767901
0.208711100345558
0.316808034945088
0.256168625802158
0.366648302363936
0.393937446335674
0.291404196739557
0.204778279802167
0.558653812510839
0.351257940163505
0.0831983682410709
0.278963384785346
0.182498660113229
0.196628121018062
0.0194707915634846
0.284365577756925
0.14146268186493
0.55076447560681
0.477437692702622
0.325289997125255
0.0861370436620464
0.121970791101097
0.457700922093494
0.386175346667326
0.13245663618927
0.643555062942341
0.426290779565227
0.406585814638501
0.400198490408329
0.599353731140748
0.642030400134288
0.568160378917555
0.547967263109687
0.27771285570683
0.528635595429523
0.494666501125085
0.523145532010307
0.382184117295317
0.493793048818303
0.58320237570269
0.384658800351234
0.333319477127151
0.157556911600636
0.597323655804393
0.119826956769897
0.223693090159899
0.511210643714698
0.492338282639883
0.644507141336159
0.547078985648346
0.612002344938905
0.105766261266158
0.330376079832304
0.52833815185729
0.47705961903559
0.513558269531247
0.183948915545965
0.28999476402134
0.280953967714944
0.378300927799203
0.273363269647881
0.445066407347082
0.456192612683647
0.580363953771991
0.12111519012959
0.183043448980791
0.341232582237807
0.605117915340052
0.353764800783246
0.184123113924703
0.571522118468856
0.255961621869032
0.181506589649289
0.100641881834378
0.0555297474279971
0.15653813416553
0.0678873299779659
0.246026413083677
0.25752452658593
0.332778050020053
0.16661718186405
0.0771317477469157
0.42723119528578
0.227017950789356
0.509314608629333
0.578066656615975
0.44286906891833
0.174767511359445
0.214452526340127
0.0528260514675093
0.100409474697803
0.24719250891205
0.238278534431201
0.342318291082051
0.246159733074602
0.392804027874425
0.543904758295422
0.450146895042688
0.218714300875656
0.38969088178106
0.374036049900877
0.247599318569625
0.557646899020565
0.275117701186448
0.373833475656884
0.40157897936295
0.40359184814871
-1
-1
-1
-1
-1
-1
-1
-1
-1
-1
-1
-1
-1
-1
-1
-1
-1
-1
-1
-1
-1
-1
-1
-1
-1
-1
-1
-1
-1
-1
-1
-1
-1
-1
-1
-1
-1
-1
-1
-1
-1
-1
-1
-1
-1
-1
-1
-1
-1
-1
-1
-1
-1
-1
-1
-1
-1
-1
-1
-1
-1
-1
-1
-1
-1
-1
-1
-1
-1
-1
-1
-1
-1
-1
-1
-1
-1
-1
-1
-1
-1
-1
-1
-1
-1
-1
-1
-1
-1
-1
-1
-1
-1
-1
-1
-1
-1
-1
-1
-1
-1
-1
-1
-1
-1
-1
-1
-1
-1
-1
-1
-1
-1
-1
-1
-1
-1
-1
-1
-1
-1
-1
-1
-1
-1
-1
-1
-1
-1
-1
-1
-1
-1
-1
-1
-1
-1
-1
-1
-1
-1
-1
-1
-1
-1
-1
-1
-1
-1
-1
-1
-1
-1
-1
-1
-1
-1
-1
-1
-1
-1
-1
-1
-1
-1
-1
-1
-1
-1
-1
-1
-1
-1
-1
-1
-1
-1
-1
-1
-1
-1
-1
-1
-1
-1
-1
-1
-1
-1
-1
-1
-1
-1
-1
-1
-1
-1
-1
-1
-1
-1
-1
-1
-1
-1
-1
-1
-1
-1
-1
-1
-1
-1
-1
-1
-1
-1
-1
-1
-1
-1
-1
-1
-1
-1
-1
-1
-1
-1
-1
-1
-1
-1
-1
-1
-1
-1
-1
-1
-1
-1
-1
-1
-1
-1
-1
-1
-1
-1
-1
-1
-1
-1
-1
-1
-1
-1
-1
-1
-1
-1
-1
-1
-1
-1
-1
-1
-1
-1
-1
-1
-1
-1
-1
-1
-1
-1
-1
-1
-1
-1
-1
-1
-1
-1
-1
-1
-1
-1
-1
-1
-1
-1
-1
-1
-1
-1
-1
-1
-1
-1
-1
-1
-1
-1
-1
-1
-1
-1
-1
-1
-1
-1
-1
-1
-1
-1
-1
-1
-1
-1
-1
-1
-1
-1
-1
-1
-1
-1
-1
-1
-1
-1
-1
-1
-1
-1
-1
-1
-1
-1
-1
-1
-1
-1
-1
-1
-1
-1
-1
-1
-1
-1
-1
-1
-1
-1
-1
-1
-1
-1
-1
-1
-1
-1
-1
-1
-1
-1
-1
-1
-1
-1
-1
-1
-1
-1
-1
-1
-1
-1
-1
-1
-1
-1
-1
-1
-1
-1
-1
-1
-1
-1
-1
-1
-1
-1
-1
-1
-1
-1
-1
-1
-1
-1
-1
-1
-1
-1
-1
-1
-1
-1
-1
-1
-1
-1
-1
-1
-1
-1
-1
-1
-1
-1
-1
-1
-1
-1
-1
-1
-1
-1
-1
-1
-1
-1
-1
-1
-1
-1
-1
-1
-1
-1
-1
-1
-1
-1
-1
-1
-1
-1
-1
-1
-1
-1
-1
-1
-1
-1
-1
-1
-1
-1
-1
-1
-1
-1
-1
-1
-1
-1
-1
-1
-1
-1
-1
-1
-1
-1
-1
-1
-1
-1
-1
-1
-1
-1
-1
-1
-1
-1
-1
-1
-1
-1
-1
-1
-1
-1
-1
-1
-1
-1
-1
-1
-1
-1
-1
-1
-1
-1
-1
-1
-1
-1
-1
-1
-1
-1
-1
-1
-1
-1
-1
-1
-1
-1
-1
-1
-1
-1
-1
-1
-1
-1
-1
-1
-1
-1
-1
-1
-1
-1
-1
-1
-1
-1
-1
-1
-1
-1
-1
-1
-1
-1
-1
-1
-1
-1
-1
-1
-1
-1
-1
-1
-1
-1
-1
-1
-1
-1
-1
-1
-1
-1
-1
-1
-1
-1
-1
-1
-1
-1
-1
-1
-1
-1
-1
-1
-1
-1
-1
-1
-1
-1
-1
-1
-1
-1
-1
-1
-1
-1
-1
-1
-1
-1
-1
-1
-1
-1
-1
-1
-1
-1
-1
-1
-1
-1
-1
-1
-1
-1
-1
-1
-1
-1
-1
-1
-1
-1
-1
-1
-1
-1
-1
-1
-1
-1
-1
-1
-1
-1
-1
-1
-1
-1
-1
-1
-1
-1
-1
-1
-1
-1
-1
-1
-1
-1
-1
-1
-1
-1
-1
-1
-1
-1
-1
-1
-1
-1
-1
-1
-1
-1
-1
-1
-1
-1
-1
-1
-1
-1
-1
-1
-1
-1
-1
-1
-1
-1
-1
-1
-1
-1
-1
-1
-1
-1
-1
-1
-1
-1
-1
-1
-1
-1
-1
-1
-1
-1
-1
-1
-1
-1
-1
-1
-1
-1
-1
-1
-1
-1
-1
-1
-1
-1
-1
-1
-1
-1
-1
-1
-1
-1
-1
-1
-1
-1
-1
-1
-1
-1
-1
-1
-1
-1
-1
-1
-1
-1
-1
-1
-1
-1
-1
-1
-1
-1
-1
-1
-1
-1
-1
-1
-1
-1
-1
-1
-1
-1
-1
-1
-1
-1
-1
-1
-1
-1
-1
-1
-1
-1
-1
-1
-1
-1
-1
-1
-1
-1
-1
-1
-1
-1
-1
-1
-1
-1
-1
-1
-1
-1
-1
-1
-1
-1
-1
-1
-1
-1
-1
-1
-1
-1
-1
-1
-1
-1
-1
-1
-1
-1
-1
-1
-1
-1
-1
-1
-1
-1
-1
-1
-1
-1
-1
-1
-1
-1
-1
-1
-1
-1
-1
-1
-1
-1
-1
-1
-1
-1
-1
-1
-1
-1
-1
-1
-1
-1
-1
-1
-1
-1
-1
-1
-1
-1
-1
-1
-1
-1
-1
-1
-1
-1
-1
-1
-1
-1
-1
-1
-1
-1
-1
-1
-1
-1
-1
-1
-1
-1
-1
-1
-1
-1
-1
-1
-1
-1
-1
-1
-1
-1
-1
-1
-1
-1
-1
-1
-1
-1
-1
-1
-1
-1
-1
-1
-1
-1
-1
-1
-1
-1
-1
-1
-1
-1
-1
-1
-1
-1
-1
-1
-1
-1
-1
-1
-1
-1
-1
-1
-1
-1
-1
-1
-1
-1
-1
-1
-1
-1
-1
-1
-1
-1
-1
-1
-1
-1
-1
-1
-1
-1
-1
-1
-1
-1
-1
-1
-1
-1
-1
-1
-1
-1
-1
-1
-1
-1
-1
-1
-1
-1
-1
-1
-1
-1
-1
-1
-1
-1
-1
-1
-1
-1
-1
-1
-1
-1
-1
-1
-1
-1
-1
-1
-1
-1
-1
-1
-1
-1
-1
-1
-1
-1
-1
-1
-1
-1
-1
-1
-1
-1
-1
-1
-1
-1
-1
-1
-1
-1
-1
-1
-1
-1
-1
-1
-1
-1
-1
-1
-1
-1
-1
-1
-1
-1
-1
-1
-1
-1
-1
-1
-1
-1
-1
-1
-1
-1
-1
-1
-1
-1
-1
-1
-1
-1
-1
-1
-1
-1
-1
-1
-1
-1
-1
-1
-1
-1
-1
-1
-1
-1
-1
-1
-1
-1
-1
-1
-1
-1
-1
-1
-1
-1
-1
-1
-1
-1
-1
-1
-1
-1
-1
-1
-1
-1
-1
-1
-1
-1
-1
-1
-1
-1
-1
-1
-1
-1
-1
-1
-1
-1
-1
-1
-1
-1
-1
-1
-1
-1
-1
-1
-1
-1
-1
-1
-1
-1
-1
-1
-1
-1
-1
-1
-1
-1
-1
-1
-1
-1
-1
-1
-1
-1
-1
-1
-1
-1
-1
-1
-1
-1
-1
-1
-1
-1
-1
-1
-1
-1
-1
-1
-1
-1
-1
-1
-1
-1
-1
-1
-1
-1
-1
-1
-1
-1
-1
-1
-1
-1
-1
-1
-1
-1
-1
-1
-1
-1
-1
-1
-1
-1
-1
-1
-1
-1
-1
-1
-1
-1
-1
-1
-1
-1
-1
-1
-1
-1
-1
-1
-1
-1
-1
-1
-1
-1
-1
-1
-1
-1
-1
-1
-1
-1
-1
-1
-1
-1
-1
-1
-1
-1
-1
-1
-1
-1
-1
-1
-1
-1
-1
-1
-1
-1
-1
-1
-1
-1
-1
-1
-1
-1
-1
-1
-1
-1
-1
-1
-1
-1
-1
-1
-1
-1
-1
-1
-1
-1
-1
-1
-1
-1
-1
-1
-1
-1
-1
-1
-1
-1
-1
-1
-1
-1
-1
-1
-1
-1
-1
-1
-1
-1
-1
-1
-1
-1
-1
-1
-1
-1
-1
-1
-1
-1
-1
-1
-1
-1
-1
-1
-1
-1
-1
-1
-1
-1
-1
-1
-1
-1
-1
-1
-1
-1
-1
-1
-1
-1
-1
-1
-1
-1
-1
-1
-1
-1
-1
-1
-1
-1
-1
-1
-1
-1
-1
-1
-1
-1
-1
-1
-1
-1
-1
-1
-1
-1
-1
-1
-1
-1
-1
-1
-1
-1
-1
-1
-1
-1
-1
-1
-1
-1
-1
-1
-1
-1
-1
-1
-1
-1
-1
-1
-1
-1
-1
-1
-1
-1
-1
-1
-1
-1
-1
-1
-1
-1
-1
-1
-1
-1
-1
-1
-1
-1
-1
-1
-1
-1
-1
-1
-1
-1
-1
-1
-1
-1
-1
-1
-1
-1
-1
-1
-1
-1
-1
-1
-1
-1
-1
-1
-1
-1
-1
-1
-1
-1
-1
-1
-1
-1
-1
-1
-1
-1
-1
-1
-1
-1
-1
-1
-1
-1
-1
-1
-1
-1
-1
-1
-1
-1
-1
-1
-1
-1
-1
-1
-1
-1
-1
-1
-1
-1
-1
-1
-1
-1
-1
-1
-1
-1
-1
-1
-1
-1
-1
-1
-1
-1
-1
-1
-1
-1
-1
-1
-1
-1
-1
-1
-1
-1
-1
-1
-1
-1
-1
-1
-1
-1
-1
-1
-1
-1
-1
-1
-1
-1
-1
-1
-1
-1
-1
-1
-1
-1
-1
-1
-1
-1
-1
-1
-1
-1
-1
-1
-1
-1
-1
-1
-1
-1
-1
-1
-1
-1
-1
-1
-1
-1
-1
-1
-1
-1
-1
-1
-1
-1
-1
-1
-1
-1
-1
-1
-1
-1
-1
-1
-1
-1
-1
-1
-1
-1
-1
-1
-1
-1
-1
-1
-1
-1
-1
-1
-1
-1
-1
-1
-1
-1
-1
-1
-1
-1
-1
-1
-1
-1
-1
-1
-1
-1
-1
-1
-1
-1
-1
-1
-1
-1
-1
-1
-1
-1
-1
-1
-1
-1
-1
-1
-1
-1
-1
-1
-1
-1
-1
-1
-1
-1
-1
-1
-1
-1
-1
-1
-1
-1
-1
-1
-1
-1
-1
-1
-1
-1
-1
-1
-1
-1
-1
-1
-1
-1
-1
-1
-1
-1
-1
-1
-1
-1
-1
-1
-1
-1
-1
-1
-1
-1
-1
-1
-1
-1
-1
-1
-1
-1
-1
-1
-1
-1
-1
-1
-1
-1
-1
-1
-1
-1
-1
-1
-1
-1
-1
-1
-1
-1
-1
-1
-1
-1
-1
-1
-1
-1
-1
-1
-1
-1
-1
-1
-1
-1
-1
-1
-1
-1
-1
-1
-1
-1
-1
-1
-1
-1
-1
-1
-1
-1
-1
-1
-1
-1
-1
-1
-1
-1
-1
-1
-1
-1
-1
-1
-1
-1
-1
-1
-1
-1
-1
-1
-1
-1
-1
-1
-1
-1
-1
-1
-1
-1
-1
-1
-1
-1
-1
-1
-1
-1
-1
-1
-1
-1
-1
-1
-1
-1
-1
-1
-1
-1
-1
-1
-1
-1
-1
-1
-1
-1
-1
-1
-1
-1
-1
-1
-1
-1
-1
-1
-1
-1
-1
-1
-1
-1
-1
-1
-1
-1
-1
-1
-1
-1
-1
-1
-1
-1
-1
-1
-1
-1
-1
-1
-1
-1
-1
-1
-1
-1
-1
-1
-1
-1
-1
-1
-1
-1
-1
-1
-1
-1
-1
-1
-1
-1
-1
-1
-1
-1
-1
-1
-1
-1
-1
-1
-1
-1
-1
-1
-1
-1
-1
-1
-1
-1
-1
-1
-1
-1
-1
-1
-1
-1
-1
-1
-1
-1
-1
-1
-1
-1
-1
-1
-1
-1
-1
-1
-1
-1
-1
-1
-1
-1
-1
-1
-1
-1
-1
-1
-1
-1
-1
-1
-1
-1
-1
-1
-1
-1
-1
-1
-1
-1
-1
-1
-1
-1
-1
-1
-1
-1
-1
-1
-1
-1
-1
-1
-1
-1
-1
-1
-1
-1
-1
-1
-1
-1
-1
-1
-1
-1
-1
-1
-1
-1
-1
-1
-1
-1
-1
-1
-1
-1
-1
-1
-1
-1
-1
-1
-1
-1
-1
-1
-1
-1
-1
-1
-1
-1
-1
-1
-1
-1
-1
-1
-1
-1
-1
-1
-1
-1
-1
-1
-1
-1
-1
-1
-1
-1
-1
-1
-1
-1
-1
-1
-1
-1
-1
-1
-1
-1
-1
-1
-1
-1
-1
-1
-1
-1
-1
-1
-1
-1
-1
-1
-1
-1
-1
-1
-1
-1
-1
-1
-1
-1
-1
-1
-1
-1
-1
-1
-1
-1
-1
-1
-1
-1
-1
-1
-1
-1
-1
-1
-1
-1
-1
-1
-1
-1
-1
-1
-1
-1
-1
-1
-1
-1
-1
-1
-1
-1
-1
-1
-1
-1
-1
-1
-1
-1
-1
-1
-1
-1
-1
-1
-1
-1
-1
-1
-1
-1
-1
-1
-1
-1
-1
-1
-1
-1
-1
-1
-1
-1
-1
-1
-1
-1
-1
-1
-1
-1
-1
-1
-1
-1
-1
-1
-1
-1
-1
-1
-1
-1
-1
-1
-1
-1
-1
-1
-1
-1
-1
-1
-1
-1
-1
-1
-1
-1
-1
-1
-1
-1
-1
-1
-1
-1
-1
-1
-1
-1
-1
-1
-1
-1
-1
-1
-1
-1
-1
-1
-1
-1
-1
-1
-1
-1
-1
-1
-1
-1
-1
-1
-1
-1
-1
-1
-1
-1
-1
-1
-1
-1
-1
-1
-1
-1
-1
-1
-1
-1
-1
-1
-1
-1
-1
-1
-1
-1
-1
-1
-1
-1
-1
-1
-1
-1
-1
-1
-1
-1
-1
-1
-1
-1
-1
-1
-1
-1
-1
-1
-1
-1
-1
-1
-1
-1
-1
-1
-1
-1
-1
-1
-1
-1
-1
-1
-1
-1
-1
-1
-1
-1
-1
-1
-1
-1
-1
-1
-1
-1
-1
-1
-1
-1
-1
-1
-1
-1
-1
-1
-1
-1
-1
-1
-1
-1
-1
-1
-1
-1
-1
-1
-1
-1
-1
-1
-1
-1
-1
-1
-1
-1
-1
-1
-1
-1
-1
-1
-1
-1
-1
-1
-1
-1
-1
-1
-1
-1
-1
-1
-1
-1
-1
-1
-1
-1
-1
-1
-1
-1
-1
-1
-1
-1
-1
-1
-1
-1
-1
-1
-1
-1
-1
-1
-1
-1
-1
-1
-1
-1
-1
-1
-1
-1
-1
-1
-1
-1
-1
-1
-1
-1
-1
-1
-1
-1
-1
-1
-1
-1
-1
-1
-1
-1
-1
-1
-1
-1
-1
-1
-1
-1
-1
-1
-1
-1
-1
-1
-1
-1
-1
-1
-1
-1
-1
-1
-1
-1
-1
-1
-1
-1
-1
-1
-1
-1
-1
-1
-1
-1
-1
-1
-1
-1
-1
-1
-1
-1
-1
-1
-1
-1
-1
-1
-1
-1
-1
-1
-1
-1
-1
-1
-1
-1
-1
-1
-1
-1
-1
-1
-1
-1
-1
-1
-1
-1
-1
-1
-1
-1
-1
-1
-1
-1
-1
-1
-1
-1
-1
-1
-1
-1
-1
-1
-1
-1
-1
-1
-1
-1
-1
-1
-1
-1
-1
-1
-1
-1
-1
-1
-1
-1
-1
-1
-1
-1
-1
-1
-1
-1
-1
-1
-1
-1
-1
-1
-1
-1
-1
-1
-1
-1
-1
-1
-1
-1
-1
-1
-1
-1
-1
-1
-1
-1
-1
-1
-1
-1
-1
-1
-1
-1
-1
-1
-1
-1
-1
-1
-1
-1
-1
-1
-1
-1
-1
-1
-1
-1
-1
-1
-1
-1
-1
-1
-1
-1
-1
-1
-1
-1
-1
-1
-1
-1
-1
-1
-1
-1
-1
-1
-1
-1
-1
-1
-1
-1
-1
-1
-1
-1
-1
-1
-1
-1
-1
-1
-1
-1
-1
-1
-1
-1
-1
-1
-1
-1
-1
-1
-1
-1
-1
-1
-1
-1
-1
-1
-1
-1
-1
-1
-1
-1
-1
-1
-1
-1
-1
-1
-1
-1
-1
-1
-1
-1
-1
-1
-1
-1
-1
-1
-1
-1
-1
-1
-1
-1
-1
-1
-1
-1
-1
-1
-1
-1
-1
-1
-1
-1
-1
-1
-1
-1
-1
-1
-1
-1
-1
-1
-1
-1
-1
-1
-1
-1
-1
-1
-1
-1
-1
-1
-1
-1
-1
-1
-1
-1
-1
-1
-1
-1
-1
-1
-1
-1
-1
-1
-1
-1
-1
-1
-1
-1
-1
-1
-1
-1
-1
-1
-1
-1
-1
-1
-1
-1
-1
-1
-1
-1
-1
-1
-1
-1
-1
-1
-1
-1
-1
-1
-1
-1
-1
-1
-1
-1
-1
-1
-1
-1
-1
-1
-1
-1
-1
-1
-1
-1
-1
-1
-1
-1
-1
-1
-1
-1
-1
-1
-1
-1
-1
-1
-1
-1
-1
-1
-1
-1
-1
-1
-1
-1
-1
-1
-1
-1
-1
-1
-1
-1
-1
-1
-1
-1
-1
-1
-1
-1
-1
-1
-1
-1
-1
-1
-1
-1
-1
-1
-1
-1
-1
-1
-1
-1
-1
-1
-1
-1
-1
-1
-1
-1
-1
-1
-1
-1
-1
-1
-1
-1
-1
-1
-1
-1
-1
-1
-1
-1
-1
-1
-1
-1
-1
-1
-1
-1
-1
-1
-1
-1
-1
-1
-1
-1
-1
-1
-1
-1
-1
-1
-1
-1
-1
-1
-1
-1
-1
-1
-1
-1
-1
-1
-1
-1
-1
-1
-1
-1
-1
-1
-1
-1
-1
-1
-1
-1
-1
-1
-1
-1
-1
-1
-1
-1
-1
-1
-1
-1
-1
-1
-1
-1
-1
-1
-1
-1
-1
-1
-1
-1
-1
-1
-1
-1
-1
-1
-1
-1
-1
-1
-1
-1
-1
-1
-1
-1
-1
-1
-1
-1
-1
-1
-1
-1
-1
-1
-1
-1
-1
-1
-1
-1
-1
-1
-1
-1
-1
-1
-1
-1
-1
-1
-1
-1
-1
-1
-1
-1
-1
-1
-1
-1
-1
-1
-1
-1
-1
-1
-1
-1
-1
-1
-1
-1
-1
-1
-1
-1
-1
-1
-1
-1
-1
-1
-1
-1
-1
-1
-1
-1
-1
-1
-1
-1
-1
-1
-1
-1
-1
-1
-1
-1
-1
-1
-1
-1
-1
-1
-1
-1
-1
-1
-1
-1
-1
-1
-1
-1
-1
-1
-1
-1
-1
-1
-1
-1
-1
-1
-1
-1
-1
-1
-1
-1
-1
-1
-1
-1
-1
-1
-1
-1
-1
-1
-1
-1
-1
-1
-1
-1
-1
-1
-1
-1
-1
-1
-1
-1
-1
-1
-1
-1
-1
-1
-1
-1
-1
-1
-1
-1
-1
-1
-1
-1
-1
-1
-1
-1
-1
-1
-1
-1
-1
-1
-1
-1
-1
-1
-1
-1
-1
-1
-1
-1
-1
-1
-1
-1
-1
-1
-1
-1
-1
-1
-1
-1
-1
-1
-1
-1
-1
-1
-1
-1
-1
-1
-1
-1
-1
-1
-1
-1
-1
-1
-1
-1
-1
-1
-1
-1
-1
-1
-1
-1
-1
-1
-1
-1
-1
-1
-1
-1
-1
-1
-1
-1
-1
-1
-1
-1
-1
-1
-1
-1
-1
-1
-1
-1
-1
-1
-1
-1
-1
-1
-1
-1
-1
-1
-1
-1
-1
-1
-1
-1
-1
-1
-1
-1
-1
-1
-1
-1
-1
-1
-1
-1
-1
-1
-1
-1
-1
-1
-1
-1
-1
-1
-1
-1
-1
-1
-1
-1
-1
-1
-1
-1
-1
-1
-1
-1
-1
-1
-1
-1
-1
-1
-1
-1
-1
-1
-1
-1
-1
-1
-1
-1
-1
-1
-1
-1
-1
-1
-1
-1
-1
-1
-1
-1
-1
-1
-1
-1
-1
-1
-1
-1
-1
-1
-1
-1
-1
-1
-1
-1
-1
-1
-1
-1
-1
-1
-1
-1
-1
-1
-1
-1
-1
-1
-1
-1
-1
-1
-1
-1
-1
-1
-1
-1
-1
-1
-1
-1
-1
-1
-1
-1
-1
-1
-1
-1
-1
-1
-1
-1
-1
-1
-1
-1
-1
-1
-1
-1
-1
-1
-1
-1
-1
-1
-1
-1
-1
-1
-1
-1
-1
-1
-1
-1
-1
-1
-1
-1
-1
-1
-1
-1
-1
-1
-1
-1
-1
-1
-1
-1
-1
-1
-1
-1
-1
-1
-1
-1
-1
-1
-1
-1
-1
-1
-1
-1
-1
-1
-1
-1
-1
-1
-1
-1
-1
-1
-1
-1
-1
-1
-1
-1
-1
-1
-1
-1
-1
-1
-1
-1
-1
-1
-1
-1
-1
-1
-1
-1
-1
-1
-1
-1
-1
-1
-1
-1
-1
-1
-1
-1
-1
-1
-1
-1
-1
-1
-1
-1
-1
-1
-1
-1
-1
-1
-1
-1
-1
-1
-1
-1
-1
-1
-1
-1
-1
-1
-1
-1
-1
-1
-1
-1
-1
-1
-1
-1
-1
-1
-1
-1
-1
-1
-1
-1
-1
-1
-1
-1
-1
-1
-1
-1
-1
-1
-1
-1
-1
-1
-1
-1
-1
-1
-1
-1
-1
-1
-1
-1
-1
-1
-1
-1
-1
-1
-1
-1
-1
-1
-1
-1
-1
-1
-1
-1
-1
-1
-1
-1
-1
-1
-1
-1
-1
-1
-1
-1
-1
-1
-1
-1
-1
-1
-1
-1
-1
-1
-1
-1
-1
-1
-1
-1
-1
-1
-1
-1
-1
-1
-1
-1
-1
-1
-1
-1
-1
-1
-1
-1
-1
-1
-1
-1
-1
-1
-1
-1
-1
-1
-1
-1
-1
-1
-1
-1
-1
-1
-1
-1
-1
-1
-1
-1
-1
-1
-1
-1
-1
-1
-1
-1
-1
-1
-1
-1
-1
-1
-1
-1
-1
-1
-1
-1
-1
-1
-1
-1
-1
-1
-1
-1
-1
-1
-1
-1
-1
-1
-1
-1
-1
-1
-1
-1
-1
-1
-1
-1
-1
-1
-1
-1
-1
-1
-1
-1
-1
-1
-1
-1
-1
-1
-1
-1
-1
-1
-1
-1
-1
-1
-1
-1
-1
-1
-1
-1
-1
-1
-1
-1
-1
-1
-1
-1
-1
-1
-1
-1
-1
-1
-1
-1
-1
-1
-1
-1
-1
-1
-1
-1
-1
-1
-1
-1
-1
-1
-1
-1
-1
-1
-1
-1
-1
-1
-1
-1
-1
-1
-1
-1
-1
-1
-1
-1
-1
-1
-1
-1
-1
-1
-1
-1
-1
-1
-1
-1
-1
-1
-1
-1
-1
-1
-1
-1
-1
-1
-1
-1
-1
-1
-1
-1
-1
-1
-1
-1
-1
-1
-1
-1
-1
-1
-1
-1
-1
-1
-1
-1
-1
-1
-1
-1
-1
-1
-1
-1
-1
-1
-1
-1
-1
-1
-1
-1
-1
-1
-1
-1
-1
-1
-1
-1
-1
-1
-1
-1
-1
-1
-1
-1
-1
-1
-1
-1
-1
-1
-1
-1
-1
-1
-1
-1
-1
-1
-1
-1
-1
-1
-1
-1
-1
-1
-1
-1
-1
-1
-1
-1
-1
-1
-1
-1
-1
-1
-1
-1
-1
-1
-1
-1
-1
-1
-1
-1
-1
-1
-1
-1
-1
-1
-1
-1
-1
-1
-1
-1
-1
-1
-1
-1
-1
-1
-1
-1
-1
-1
-1
-1
-1
-1
-1
-1
-1
-1
-1
-1
-1
-1
-1
-1
-1
-1
-1
-1
-1
-1
-1
-1
-1
-1
-1
-1
-1
-1
-1
-1
-1
-1
-1
-1
-1
-1
-1
-1
-1
-1
-1
-1
-1
-1
-1
-1
-1
-1
-1
-1
-1
-1
-1
-1
-1
-1
-1
-1
-1
-1
-1
-1
-1
-1
-1
-1
-1
-1
-1
-1
-1
-1
-1
-1
-1
-1
-1
-1
-1
-1
-1
-1
-1
-1
-1
-1
-1
-1
-1
-1
-1
-1
-1
-1
-1
-1
-1
-1
-1
-1
-1
-1
-1
-1
-1
-1
-1
-1
-1
-1
-1
-1
-1
-1
-1
-1
-1
-1
-1
-1
-1
-1
-1
-1
-1
-1
-1
-1
-1
-1
-1
-1
-1
-1
-1
-1
-1
-1
-1
-1
-1
-1
-1
-1
-1
-1
-1
-1
-1
-1
-1
-1
-1
-1
-1
-1
-1
-1
-1
-1
-1
-1
-1
-1
-1
-1
-1
-1
-1
-1
-1
-1
-1
-1
-1
-1
-1
-1
-1
-1
-1
-1
-1
-1
-1
-1
-1
-1
-1
-1
-1
-1
-1
-1
-1
-1
-1
-1
-1
-1
-1
-1
-1
-1
-1
-1
-1
-1
-1
-1
-1
-1
-1
-1
-1
-1
-1
-1
-1
-1
-1
-1
-1
-1
-1
-1
-1
-1
-1
-1
-1
-1
-1
-1
-1
-1
-1
-1
-1
-1
-1
-1
-1
-1
-1
-1
-1
-1
-1
-1
-1
-1
-1
-1
-1
-1
-1
-1
-1
-1
-1
-1
-1
-1
-1
-1
-1
-1
-1
-1
-1
-1
-1
-1
-1
-1
-1
-1
-1
-1
-1
-1
-1
-1
-1
-1
-1
-1
-1
-1
-1
-1
-1
-1
-1
-1
-1
-1
-1
-1
-1
-1
-1
-1
-1
-1
-1
-1
-1
-1
-1
-1
-1
-1
-1
-1
-1
-1
-1
-1
-1
-1
-1
-1
-1
-1
-1
-1
-1
-1
-1
-1
-1
-1
-1
-1
-1
-1
-1
-1
-1
-1
-1
-1
-1
-1
-1
-1
-1
-1
-1
-1
-1
-1
-1
-1
-1
-1
-1
-1
-1
-1
-1
-1
-1
-1
-1
-1
-1
-1
-1
-1
-1
-1
-1
-1
-1
-1
-1
-1
-1
-1
-1
-1
-1
-1
-1
-1
-1
-1
-1
-1
-1
-1
-1
-1
-1
-1
-1
-1
-1
-1
-1
-1
-1
-1
-1
-1
-1
-1
-1
-1
-1
-1
-1
-1
-1
-1
-1
-1
-1
-1
-1
-1
-1
-1
-1
-1
-1
-1
-1
-1
-1
-1
-1
-1
-1
-1
-1
-1
-1
-1
-1
-1
-1
-1
-1
-1
-1
-1
-1
-1
-1
-1
-1
-1
-1
-1
-1
-1
-1
-1
-1
-1
-1
-1
-1
-1
-1
-1
-1
-1
-1
-1
-1
-1
-1
-1
-1
-1
-1
-1
-1
-1
-1
-1
-1
-1
-1
-1
-1
-1
-1
-1
-1
-1
-1
-1
-1
-1
-1
-1
-1
-1
-1
-1
-1
-1
-1
-1
-1
-1
-1
-1
-1
-1
-1
-1
-1
-1
-1
-1
-1
-1
-1
-1
-1
-1
-1
-1
-1
-1
-1
-1
-1
-1
-1
-1
-1
-1
-1
-1
-1
-1
-1
-1
-1
-1
-1
-1
-1
-1
-1
-1
-1
-1
-1
-1
-1
-1
-1
-1
-1
-1
-1
-1
-1
-1
-1
-1
-1
-1
-1
-1
-1
-1
-1
-1
-1
-1
-1
-1
-1
-1
-1
-1
-1
-1
-1
-1
-1
-1
-1
-1
-1
-1
-1
-1
-1
-1
-1
-1
-1
-1
-1
-1
-1
-1
-1
-1
-1
-1
-1
-1
-1
-1
-1
-1
-1
-1
-1
-1
-1
-1
-1
-1
-1
-1
-1
-1
-1
-1
-1
-1
-1
-1
-1
-1
-1
-1
-1
-1
-1
-1
-1
-1
-1
-1
-1
-1
-1
-1
-1
-1
-1
-1
-1
-1
-1
-1
-1
-1
-1
-1
-1
-1
-1
-1
-1
-1
-1
-1
-1
-1
-1
-1
-1
-1
-1
-1
-1
-1
-1
-1
-1
-1
-1
-1
-1
-1
-1
-1
-1
-1
-1
-1
-1
-1
-1
-1
-1
-1
-1
-1
-1
-1
-1
-1
-1
-1
-1
-1
-1
-1
-1
-1
-1
-1
-1
-1
-1
-1
-1
-1
-1
-1
-1
-1
-1
-1
-1
-1
-1
-1
-1
-1
-1
-1
-1
-1
-1
-1
-1
-1
-1
-1
-1
-1
-1
-1
-1
-1
-1
-1
-1
-1
-1
-1
-1
-1
-1
-1
-1
-1
-1
-1
-1
-1
-1
-1
-1
-1
-1
-1
-1
-1
-1
-1
-1
-1
-1
-1
-1
-1
-1
-1
-1
-1
-1
-1
-1
-1
-1
-1
-1
-1
-1
-1
-1
-1
-1
-1
-1
-1
-1
-1
-1
-1
-1
-1
-1
-1
-1
-1
-1
-1
-1
-1
-1
-1
-1
-1
-1
-1
-1
-1
-1
-1
-1
-1
-1
-1
-1
-1
-1
-1
-1
-1
-1
-1
-1
-1
-1
-1
-1
-1
-1
-1
-1
-1
-1
-1
-1
-1
-1
-1
-1
-1
-1
-1
-1
-1
-1
-1
-1
-1
-1
-1
-1
-1
-1
-1
-1
-1
-1
-1
-1
-1
-1
-1
-1
-1
-1
-1
-1
-1
-1
-1
-1
-1
-1
-1
-1
-1
-1
-1
-1
-1
-1
-1
-1
-1
-1
-1
-1
-1
-1
-1
-1
-1
-1
-1
-1
-1
-1
-1
-1
-1
-1
-1
-1
-1
-1
-1
-1
-1
-1
-1
-1
-1
-1
-1
-1
-1
-1
-1
-1
-1
-1
-1
-1
-1
-1
-1
-1
-1
-1
-1
-1
-1
-1
-1
-1
-1
-1
-1
-1
-1
-1
-1
-1
-1
-1
-1
-1
-1
-1
-1
-1
-1
-1
-1
-1
-1
-1
-1
-1
-1
-1
-1
-1
-1
-1
-1
-1
-1
-1
-1
-1
-1
-1
-1
-1
-1
-1
-1
-1
-1
-1
-1
-1
-1
-1
-1
-1
-1
-1
-1
-1
-1
-1
-1
-1
-1
-1
-1
-1
-1
-1
-1
-1
-1
-1
-1
-1
-1
-1
-1
-1
-1
-1
-1
-1
-1
-1
-1
-1
-1
-1
-1
-1
-1
-1
-1
-1
-1
-1
-1
-1
-1
-1
-1
-1
-1
-1
-1
-1
-1
-1
-1
-1
-1
-1
-1
-1
-1
-1
-1
-1
-1
-1
-1
-1
-1
-1
-1
-1
-1
-1
-1
-1
-1
-1
-1
-1
-1
-1
-1
-1
-1
-1
-1
-1
-1
-1
-1
-1
-1
-1
-1
-1
-1
-1
-1
-1
-1
-1
-1
-1
-1
-1
-1
-1
-1
-1
-1
-1
-1
-1
-1
-1
-1
-1
-1
-1
-1
-1
-1
-1
-1
-1
-1
-1
-1
-1
-1
-1
-1
-1
-1
-1
-1
-1
-1
-1
-1
-1
-1
-1
-1
-1
-1
-1
-1
-1
-1
-1
-1
-1
-1
-1
-1
-1
-1
-1
-1
-1
-1
-1
-1
-1
-1
-1
-1
-1
-1
-1
-1
-1
-1
-1
-1
-1
-1
-1
-1
-1
-1
-1
-1
-1
-1
-1
-1
-1
-1
-1
-1
-1
-1
-1
-1
-1
-1
-1
-1
-1
-1
-1
-1
-1
-1
-1
-1
-1
-1
-1
-1
-1
-1
-1
-1
-1
-1
-1
-1
-1
-1
-1
-1
-1
-1
-1
-1
-1
-1
-1
-1
-1
-1
-1
-1
-1
-1
-1
-1
-1
-1
-1
-1
-1
-1
-1
-1
-1
-1
-1
-1
-1
-1
-1
-1
-1
-1
-1
-1
-1
-1
-1
-1
-1
-1
-1
-1
-1
-1
-1
-1
-1
-1
-1
-1
-1
-1
-1
-1
-1
-1
-1
-1
-1
-1
-1
-1
-1
-1
-1
-1
-1
-1
-1
-1
-1
-1
-1
-1
-1
-1
-1
-1
-1
-1
-1
-1
-1
-1
-1
-1
-1
-1
-1
-1
-1
-1
-1
-1
-1
-1
-1
-1
-1
-1
-1
-1
-1
-1
-1
-1
-1
-1
-1
-1
-1
-1
-1
-1
-1
-1
-1
-1
-1
-1
-1
-1
-1
-1
-1
-1
-1
-1
-1
-1
-1
-1
-1
-1
-1
-1
-1
-1
-1
-1
-1
-1
-1
-1
-1
-1
-1
-1
-1
-1
-1
-1
-1
-1
-1
-1
-1
-1
-1
-1
-1
-1
-1
-1
-1
-1
-1
-1
-1
-1
-1
-1
-1
-1
-1
-1
-1
-1
-1
-1
-1
-1
-1
-1
-1
-1
-1
-1
-1
-1
-1
-1
-1
-1
-1
-1
-1
-1
-1
-1
-1
-1
-1
-1
-1
-1
-1
-1
-1
-1
-1
-1
-1
-1
-1
-1
-1
-1
-1
-1
-1
-1
-1
-1
-1
-1
-1
-1
-1
-1
-1
-1
-1
-1
-1
-1
-1
-1
-1
-1
-1
-1
-1
-1
-1
-1
-1
-1
-1
-1
-1
-1
-1
-1
-1
-1
-1
-1
-1
-1
-1
-1
-1
-1
-1
-1
-1
-1
-1
-1
-1
-1
-1
-1
-1
-1
-1
-1
-1
-1
-1
-1
-1
-1
-1
-1
-1
-1
-1
-1
-1
-1
-1
-1
-1
-1
-1
-1
-1
-1
-1
-1
-1
-1
-1
-1
-1
-1
-1
-1
-1
-1
-1
-1
-1
-1
-1
-1
-1
-1
-1
-1
-1
-1
-1
-1
-1
-1
-1
-1
-1
-1
-1
-1
-1
-1
-1
-1
-1
-1
-1
-1
-1
-1
-1
-1
-1
-1
-1
-1
-1
-1
-1
-1
-1
-1
-1
-1
-1
-1
-1
-1
-1
-1
-1
-1
-1
-1
-1
-1
-1
-1
-1
-1
-1
-1
-1
-1
-1
-1
-1
-1
-1
-1
-1
-1
-1
-1
-1
-1
-1
-1
-1
-1
-1
-1
-1
-1
-1
-1
-1
-1
-1
-1
-1
-1
-1
-1
-1
-1
-1
-1
-1
-1
-1
-1
-1
-1
-1
-1
-1
-1
-1
-1
-1
-1
-1
-1
-1
-1
-1
-1
-1
-1
-1
-1
-1
-1
-1
-1
-1
-1
-1
-1
-1
-1
-1
-1
-1
-1
-1
-1
-1
-1
-1
-1
-1
-1
-1
-1
-1
-1
-1
-1
-1
-1
-1
-1
-1
-1
-1
-1
-1
-1
-1
-1
-1
-1
-1
-1
-1
-1
-1
-1
-1
-1
-1
-1
-1
-1
-1
-1
-1
-1
-1
-1
-1
-1
-1
-1
-1
-1
-1
-1
-1
-1
-1
-1
-1
-1
-1
-1
-1
-1
-1
-1
-1
-1
-1
-1
-1
-1
-1
-1
-1
-1
-1
-1
-1
-1
-1
-1
-1
-1
-1
-1
-1
-1
-1
-1
-1
-1
-1
-1
-1
-1
-1
-1
-1
-1
-1
-1
-1
-1
-1
-1
-1
-1
-1
-1
-1
-1
-1
-1
-1
-1
-1
-1
-1
-1
-1
-1
-1
-1
-1
-1
-1
-1
-1
-1
-1
-1
-1
-1
-1
-1
-1
-1
-1
-1
-1
-1
-1
-1
-1
-1
-1
-1
-1
-1
-1
-1
-1
-1
-1
-1
-1
-1
-1
-1
-1
-1
-1
-1
-1
-1
-1
-1
-1
-1
-1
-1
-1
-1
-1
-1
-1
-1
-1
-1
-1
-1
-1
-1
-1
-1
-1
-1
-1
-1
-1
-1
-1
-1
-1
-1
-1
-1
-1
-1
-1
-1
-1
-1
-1
-1
-1
-1
-1
-1
-1
-1
-1
-1
-1
-1
-1
-1
-1
-1
-1
-1
-1
-1
-1
-1
-1
-1
-1
-1
-1
-1
-1
-1
-1
-1
-1
-1
-1
-1
-1
-1
-1
-1
-1
-1
-1
-1
-1
-1
-1
-1
-1
-1
-1
-1
-1
-1
-1
-1
-1
-1
-1
-1
-1
-1
-1
-1
-1
-1
-1
-1
-1
-1
-1
-1
-1
-1
-1
-1
-1
-1
-1
-1
-1
-1
-1
-1
-1
-1
-1
-1
-1
-1
-1
-1
-1
-1
-1
-1
-1
-1
-1
-1
-1
-1
-1
-1
-1
-1
-1
-1
-1
-1
-1
-1
-1
-1
-1
-1
-1
-1
-1
-1
-1
-1
-1
-1
-1
-1
-1
-1
-1
-1
-1
-1
-1
-1
-1
-1
-1
-1
-1
-1
-1
-1
-1
-1
-1
-1
-1
-1
-1
-1
-1
-1
-1
-1
-1
-1
-1
-1
-1
-1
-1
-1
-1
-1
-1
-1
-1
-1
-1
-1
-1
-1
-1
-1
-1
-1
-1
-1
-1
-1
-1
-1
-1
-1
-1
-1
-1
-1
-1
-1
-1
-1
-1
-1
-1
-1
-1
-1
-1
-1
-1
-1
-1
-1
-1
-1
-1
-1
-1
-1
-1
-1
-1
-1
-1
-1
-1
-1
-1
-1
-1
-1
-1
-1
-1
-1
-1
-1
-1
-1
-1
-1
-1
-1
-1
-1
-1
-1
-1
-1
-1
-1
-1
-1
-1
-1
-1
-1
-1
-1
-1
-1
-1
-1
-1
-1
-1
-1
-1
-1
-1
-1
-1
-1
-1
-1
-1
-1
-1
-1
-1
-1
-1
-1
-1
-1
-1
-1
-1
-1
-1
-1
-1
-1
-1
-1
-1
-1
-1
-1
-1
-1
-1
-1
-1
-1
-1
-1
-1
-1
-1
-1
-1
-1
-1
-1
-1
-1
-1
-1
-1
-1
-1
-1
-1
-1
-1
-1
-1
-1
-1
-1
-1
-1
-1
-1
-1
-1
-1
-1
-1
-1
-1
-1
-1
-1
-1
-1
-1
-1
-1
-1
-1
-1
-1
-1
-1
-1
-1
-1
-1
-1
-1
-1
-1
-1
-1
-1
-1
-1
-1
-1
-1
-1
-1
-1
-1
-1
-1
-1
-1
-1
-1
-1
-1
-1
-1
-1
-1
-1
-1
-1
-1
-1
-1
-1
-1
-1
-1
-1
-1
-1
-1
-1
-1
-1
-1
-1
-1
-1
-1
-1
-1
-1
-1
-1
-1
-1
-1
-1
-1
-1
-1
-1
-1
-1
-1
-1
-1
-1
-1
-1
-1
-1
-1
-1
-1
-1
-1
-1
-1
-1
-1
-1
-1
-1
-1
-1
-1
-1
-1
-1
-1
-1
-1
-1
-1
-1
-1
-1
-1
-1
-1
-1
-1
-1
-1
-1
-1
-1
-1
-1
-1
-1
-1
-1
-1
-1
-1
-1
-1
-1
-1
-1
-1
-1
-1
-1
-1
-1
-1
-1
-1
-1
-1
-1
-1
-1
-1
-1
-1
-1
-1
-1
-1
-1
-1
-1
-1
-1
-1
-1
-1
-1
-1
-1
-1
-1
-1
-1
-1
-1
-1
-1
-1
-1
-1
-1
-1
-1
-1
-1
-1
-1
-1
-1
-1
-1
-1
-1
-1
-1
-1
-1
-1
-1
-1
-1
-1
-1
-1
-1
-1
-1
-1
-1
-1
-1
-1
-1
-1
-1
-1
-1
-1
-1
-1
-1
-1
-1
-1
-1
-1
-1
-1
-1
-1
-1
-1
-1
-1
-1
-1
-1
-1
-1
-1
-1
-1
-1
-1
-1
-1
-1
-1
-1
-1
-1
-1
-1
-1
-1
-1
-1
-1
-1
-1
-1
-1
-1
-1
-1
-1
-1
-1
-1
-1
-1
-1
-1
-1
-1
-1
-1
-1
-1
-1
-1
-1
-1
-1
-1
-1
-1
-1
-1
-1
-1
-1
-1
-1
-1
-1
-1
-1
-1
-1
-1
-1
-1
-1
-1
-1
-1
-1
-1
-1
-1
-1
-1
-1
-1
-1
-1
-1
-1
-1
-1
-1
-1
-1
-1
-1
-1
-1
-1
-1
-1
-1
-1
-1
-1
-1
-1
-1
-1
-1
-1
-1
-1
-1
-1
-1
-1
-1
-1
-1
-1
-1
-1
-1
-1
-1
-1
-1
-1
-1
-1
-1
-1
-1
-1
-1
-1
-1
-1
-1
-1
-1
-1
-1
-1
-1
-1
-1
-1
-1
-1
-1
-1
-1
-1
-1
-1
-1
-1
-1
-1
-1
-1
-1
-1
-1
-1
-1
-1
-1
-1
-1
-1
-1
-1
-1
-1
-1
-1
-1
-1
-1
-1
-1
-1
-1
-1
-1
-1
-1
-1
-1
-1
-1
-1
-1
-1
-1
-1
-1
-1
-1
-1
-1
-1
-1
-1
-1
-1
-1
-1
-1
-1
-1
-1
-1
-1
-1
-1
-1
-1
-1
-1
-1
-1
-1
-1
-1
-1
-1
-1
-1
-1
-1
-1
-1
-1
-1
-1
-1
-1
-1
-1
-1
-1
-1
-1
-1
-1
-1
-1
-1
-1
-1
-1
-1
-1
-1
-1
-1
-1
-1
-1
-1
-1
-1
-1
-1
-1
-1
-1
-1
-1
-1
-1
-1
-1
-1
-1
-1
-1
-1
-1
-1
-1
-1
-1
-1
-1
-1
-1
-1
-1
-1
-1
-1
-1
-1
-1
-1
-1
-1
-1
-1
-1
-1
-1
-1
-1
-1
-1
-1
-1
-1
-1
-1
-1
-1
-1
-1
-1
-1
-1
-1
-1
-1
-1
-1
-1
-1
-1
-1
-1
-1
-1
-1
-1
-1
-1
-1
-1
-1
-1
-1
-1
-1
-1
-1
-1
-1
-1
-1
-1
-1
-1
-1
-1
-1
-1
-1
-1
-1
-1
-1
-1
-1
-1
-1
-1
-1
-1
-1
-1
-1
-1
-1
-1
-1
-1
-1
-1
-1
-1
-1
-1
-1
-1
-1
-1
-1
-1
-1
-1
-1
-1
-1
-1
-1
-1
-1
-1
-1
-1
-1
-1
-1
-1
-1
-1
-1
-1
-1
-1
-1
-1
-1
-1
-1
-1
-1
-1
-1
-1
-1
-1
-1
-1
-1
-1
-1
-1
-1
-1
-1
-1
-1
-1
-1
-1
-1
-1
-1
-1
-1
-1
-1
-1
-1
-1
-1
-1
-1
-1
-1
-1
-1
-1
-1
-1
-1
-1
-1
-1
-1
-1
-1
-1
-1
-1
-1
-1
-1
-1
-1
-1
-1
-1
-1
-1
-1
-1
-1
-1
-1
-1
-1
-1
-1
-1
-1
-1
-1
-1
-1
-1
-1
-1
-1
-1
-1
-1
-1
-1
-1
-1
-1
-1
-1
-1
-1
-1
-1
-1
-1
-1
-1
-1
-1
-1
-1
-1
-1
-1
-1
-1
-1
-1
-1
-1
-1
-1
-1
-1
-1
-1
-1
-1
-1
-1
-1
-1
-1
-1
-1
-1
-1
-1
-1
-1
-1
-1
-1
-1
-1
-1
-1
-1
-1
-1
-1
-1
-1
-1
-1
-1
-1
-1
-1
-1
-1
-1
-1
-1
-1
-1
-1
-1
-1
-1
-1
-1
-1
-1
-1
-1
-1
-1
-1
-1
-1
-1
-1
-1
-1
-1
-1
-1
-1
-1
-1
-1
-1
-1
-1
-1
-1
-1
-1
-1
-1
-1
-1
-1
-1
-1
-1
-1
-1
-1
-1
-1
-1
-1
-1
-1
-1
-1
-1
-1
-1
-1
-1
-1
-1
-1
-1
-1
-1
-1
-1
-1
-1
-1
-1
-1
-1
-1
-1
-1
-1
-1
-1
-1
-1
-1
-1
-1
-1
-1
-1
-1
-1
-1
-1
-1
-1
-1
-1
-1
-1
-1
-1
-1
-1
-1
-1
-1
-1
-1
-1
-1
-1
-1
-1
-1
-1
-1
-1
-1
-1
-1
-1
-1
-1
-1
-1
-1
-1
-1
-1
-1
-1
-1
-1
-1
-1
-1
-1
-1
-1
-1
-1
-1
-1
-1
-1
-1
-1
-1
-1
-1
-1
-1
-1
-1
-1
-1
-1
-1
-1
-1
-1
-1
-1
-1
-1
-1
-1
-1
-1
-1
-1
-1
-1
-1
-1
-1
-1
-1
-1
-1
-1
-1
-1
-1
-1
-1
-1
-1
-1
-1
-1
-1
-1
-1
-1
-1
-1
-1
-1
-1
-1
-1
-1
-1
-1
-1
-1
-1
-1
-1
-1
-1
-1
-1
-1
-1
-1
-1
-1
-1
-1
-1
-1
-1
-1
-1
-1
-1
-1
-1
-1
-1
-1
-1
-1
-1
-1
-1
-1
-1
-1
-1
-1
-1
-1
-1
-1
-1
-1
-1
-1
-1
-1
-1
-1
-1
-1
-1
-1
-1
-1
-1
-1
-1
-1
-1
-1
-1
-1
-1
-1
-1
-1
-1
-1
-1
-1
-1
-1
-1
-1
-1
-1
-1
-1
-1
-1
-1
-1
-1
-1
-1
-1
-1
-1
-1
-1
-1
-1
-1
-1
-1
-1
-1
-1
-1
-1
-1
-1
-1
-1
-1
-1
-1
-1
-1
-1
-1
-1
-1
-1
-1
-1
-1
-1
-1
-1
-1
-1
-1
-1
-1
-1
-1
-1
-1
-1
-1
-1
-1
-1
-1
-1
-1
-1
-1
-1
-1
-1
-1
-1
-1
-1
-1
-1
-1
-1
-1
-1
-1
-1
-1
-1
-1
-1
-1
-1
-1
-1
-1
-1
-1
-1
-1
-1
-1
-1
-1
-1
-1
-1
-1
-1
-1
-1
-1
-1
-1
-1
-1
-1
-1
-1
-1
-1
-1
-1
-1
-1
-1
-1
-1
-1
-1
-1
-1
-1
-1
-1
-1
-1
-1
-1
-1
-1
-1
-1
-1
-1
-1
-1
-1
-1
-1
-1
-1
-1
-1
-1
-1
-1
-1
-1
-1
-1
-1
-1
-1
-1
-1
-1
-1
-1
-1
-1
-1
-1
-1
-1
-1
-1
-1
-1
-1
-1
-1
-1
-1
-1
-1
-1
-1
-1
-1
-1
-1
-1
-1
-1
-1
-1
-1
-1
-1
-1
-1
-1
-1
-1
-1
-1
-1
-1
-1
-1
-1
-1
-1
-1
-1
-1
-1
-1
-1
-1
-1
-1
-1
-1
-1
-1
-1
-1
-1
-1
-1
-1
-1
-1
-1
-1
-1
-1
-1
-1
-1
-1
-1
-1
-1
-1
-1
-1
-1
-1
-1
-1
-1
-1
-1
-1
-1
-1
-1
-1
-1
-1
-1
-1
-1
-1
-1
-1
-1
-1
-1
-1
-1
-1
-1
-1
-1
-1
-1
-1
-1
-1
-1
-1
-1
-1
-1
-1
-1
-1
-1
-1
-1
-1
-1
-1
-1
-1
-1
-1
-1
-1
-1
-1
-1
-1
-1
-1
-1
-1
-1
-1
-1
-1
-1
-1
-1
-1
-1
-1
-1
-1
-1
-1
-1
-1
-1
-1
-1
-1
-1
-1
-1
-1
-1
-1
-1
-1
-1
-1
-1
-1
-1
-1
-1
-1
-1
-1
-1
-1
-1
-1
-1
-1
-1
-1
-1
-1
-1
-1
-1
-1
-1
-1
-1
-1
-1
-1
-1
-1
-1
-1
-1
-1
-1
-1
-1
-1
-1
-1
-1
-1
-1
-1
-1
-1
-1
-1
-1
-1
-1
-1
-1
-1
-1
-1
-1
-1
-1
-1
-1
-1
-1
-1
-1
-1
-1
-1
-1
-1
-1
-1
-1
-1
-1
-1
-1
-1
-1
-1
-1
-1
-1
-1
-1
-1
-1
-1
-1
-1
-1
-1
-1
-1
-1
-1
-1
-1
-1
-1
-1
-1
-1
-1
-1
-1
-1
-1
-1
-1
-1
-1
-1
-1
-1
-1
-1
-1
-1
-1
-1
-1
-1
-1
-1
-1
-1
-1
-1
-1
-1
-1
-1
-1
-1
-1
-1
-1
-1
-1
-1
-1
-1
-1
-1
-1
-1
-1
-1
-1
-1
-1
-1
-1
-1
-1
-1
-1
-1
-1
-1
-1
-1
-1
-1
-1
-1
-1
-1
-1
-1
-1
-1
-1
-1
-1
-1
-1
-1
-1
-1
-1
-1
-1
-1
-1
-1
-1
-1
-1
-1
-1
-1
-1
-1
-1
-1
-1
-1
-1
-1
-1
-1
-1
-1
-1
-1
-1
-1
-1
-1
-1
-1
-1
-1
-1
-1
-1
-1
-1
-1
-1
-1
-1
-1
-1
-1
-1
-1
-1
-1
-1
-1
-1
-1
-1
-1
-1
-1
-1
-1
-1
-1
-1
-1
-1
-1
-1
-1
-1
-1
-1
-1
-1
-1
-1
-1
-1
-1
-1
-1
-1
-1
-1
-1
-1
-1
-1
-1
-1
-1
-1
-1
-1
-1
-1
-1
-1
-1
-1
-1
-1
-1
-1
-1
-1
-1
-1
-1
-1
-1
-1
-1
-1
-1
-1
-1
-1
-1
-1
-1
-1
-1
-1
-1
-1
-1
-1
-1
-1
-1
-1
-1
-1
-1
-1
-1
-1
-1
-1
-1
-1
-1
-1
-1
-1
-1
-1
-1
-1
-1
-1
-1
-1
-1
-1
-1
-1
-1
-1
-1
-1
-1
-1
-1
-1
-1
-1
-1
-1
-1
-1
-1
-1
-1
-1
-1
-1
-1
-1
-1
-1
-1
-1
-1
-1
-1
-1
-1
-1
-1
-1
-1
-1
-1
-1
-1
-1
-1
-1
-1
-1
-1
-1
-1
-1
-1
-1
-1
-1
-1
-1
-1
-1
-1
-1
-1
-1
-1
-1
-1
-1
-1
-1
-1
-1
-1
-1
-1
-1
-1
-1
-1
-1
-1
-1
-1
-1
-1
-1
-1
-1
-1
-1
-1
-1
-1
-1
-1
-1
-1
-1
-1
-1
-1
-1
-1
-1
-1
-1
-1
-1
-1
-1
-1
-1
-1
-1
-1
-1
-1
-1
-1
-1
-1
-1
-1
-1
-1
-1
-1
-1
-1
-1
-1
-1
-1
-1
-1
-1
-1
-1
-1
-1
-1
-1
-1
-1
-1
-1
-1
-1
-1
-1
-1
-1
-1
-1
-1
-1
-1
-1
-1
-1
-1
-1
-1
-1
-1
-1
-1
-1
-1
-1
-1
-1
-1
-1
-1
-1
-1
-1
-1
-1
-1
-1
-1
-1
-1
-1
-1
-1
-1
-1
-1
-1
-1
-1
-1
-1
-1
-1
-1
-1
-1
-1
-1
-1
-1
-1
-1
-1
-1
-1
-1
-1
-1
-1
-1
-1
-1
-1
-1
-1
-1
-1
-1
-1
-1
-1
-1
-1
-1
-1
-1
-1
-1
-1
-1
-1
-1
-1
-1
-1
-1
-1
-1
-1
-1
-1
-1
-1
-1
-1
-1
-1
-1
-1
-1
-1
-1
-1
-1
-1
-1
-1
-1
-1
-1
-1
-1
-1
-1
-1
-1
-1
-1
-1
-1
-1
-1
-1
-1
-1
-1
-1
-1
-1
-1
-1
-1
-1
-1
-1
-1
-1
-1
-1
-1
-1
-1
-1
-1
-1
-1
-1
-1
-1
-1
-1
-1
-1
-1
-1
-1
-1
-1
-1
-1
-1
-1
-1
-1
-1
-1
-1
-1
-1
-1
-1
-1
-1
-1
-1
-1
-1
-1
-1
-1
-1
-1
-1
-1
-1
-1
-1
-1
-1
-1
-1
-1
-1
-1
-1
-1
-1
-1
-1
-1
-1
-1
-1
-1
-1
-1
-1
-1
-1
-1
-1
-1
-1
-1
-1
-1
-1
-1
-1
-1
-1
-1
-1
-1
-1
-1
-1
-1
-1
-1
-1
-1
-1
-1
-1
-1
-1
-1
-1
-1
-1
-1
-1
-1
-1
-1
-1
-1
-1
-1
-1
-1
-1
-1
-1
-1
-1
-1
-1
-1
-1
-1
-1
-1
-1
-1
-1
-1
-1
-1
-1
-1
-1
-1
-1
-1
-1
-1
-1
-1
-1
-1
-1
-1
-1
-1
-1
-1
-1
-1
-1
-1
-1
-1
-1
-1
-1
-1
-1
-1
-1
-1
-1
-1
-1
-1
-1
-1
-1
-1
-1
-1
-1
-1
-1
-1
-1
-1
-1
-1
-1
-1
-1
-1
-1
-1
-1
-1
-1
-1
-1
-1
-1
-1
-1
-1
-1
-1
-1
-1
-1
-1
-1
-1
-1
-1
-1
-1
-1
-1
-1
-1
-1
-1
-1
-1
-1
-1
-1
-1
-1
-1
-1
-1
-1
-1
-1
-1
-1
-1
-1
-1
-1
-1
-1
-1
-1
-1
-1
-1
-1
-1
-1
-1
-1
-1
-1
-1
-1
-1
-1
-1
-1
-1
-1
-1
-1
-1
-1
-1
-1
-1
-1
-1
-1
-1
-1
-1
-1
-1
-1
-1
-1
-1
-1
-1
-1
-1
-1
-1
-1
-1
-1
-1
-1
-1
-1
-1
-1
-1
-1
-1
-1
-1
-1
-1
-1
-1
-1
-1
-1
-1
-1
-1
-1
-1
-1
-1
-1
-1
-1
-1
-1
-1
-1
-1
-1
-1
-1
-1
-1
-1
-1
-1
-1
-1
-1
-1
-1
-1
-1
-1
-1
-1
-1
-1
-1
-1
-1
-1
-1
-1
-1
-1
-1
-1
-1
-1
-1
-1
-1
-1
-1
-1
-1
-1
-1
-1
-1
-1
-1
-1
-1
-1
-1
-1
-1
-1
-1
-1
-1
-1
-1
-1
-1
-1
-1
-1
-1
-1
-1
-1
-1
