# Supplementary material for: Diversity of spatiotemporal coding reveals specialized visual processing streams in the mouse cortex
Source: Nat Commun. 2022 Jun 6;13:3249. doi: 10.1038/s41467-022-29656-z (PMC9170684; doi:10.1038/s41467-022-29656-z)
Supplement: Supplementary file 7 — Source Data [file 41467_2022_29656_MOESM7_ESM.zip › source data/FigureS14B_RL.txt]

V1	LM	AL	RL	AM	PM	LI	POR/P
0	-0.134038124268488	6.53342415357925	10.9070918020349	6.42838847514048	-1.90791130672785	-1.41060658694403	-1.20900624537937
-0.134038124268488	0	6.40331618332893	10.3571592158643	6.29982731319733	-1.63533531081915	-1.18585001862085	-0.990255352091097
6.53342415357925	6.40331618332893	0	3.10082097724818	-0.17494651940811	-11.1518786754672	-9.69378581252543	-9.63016977852695
10.9070918020349	10.3571592158643	3.10082097724818	0	-3.41203907551924	-26.7608502490126	-19.2157229129022	-19.808482914904
6.42838847514048	6.29982731319733	-0.17494651940811	-3.41203907551924	0	-11.0995827165187	-9.61557550913272	-9.55193695008502
-1.90791130672785	-1.63533531081915	-11.1518786754672	-26.7608502490126	-11.0995827165187	0	0.533372974202128	0.883071959249041
-1.41060658694403	-1.18585001862085	-9.69378581252543	-19.2157229129022	-9.61557550913272	0.533372974202128	0	0.290324494281087
-1.20900624537937	-0.990255352091097	-9.63016977852695	-19.808482914904	-9.55193695008502	0.883071959249041	0.290324494281087	0
