# Supplementary material for: Diversity of spatiotemporal coding reveals specialized visual processing streams in the mouse cortex
Source: Nat Commun. 2022 Jun 6;13:3249. doi: 10.1038/s41467-022-29656-z (PMC9170684; doi:10.1038/s41467-022-29656-z)
Supplement: Supplementary file 7 — Source Data [file 41467_2022_29656_MOESM7_ESM.zip › source data/Figure2B_POR.txt]

   2.7711166e-01   9.7271342e-02   1.0853287e+00   9.7492725e-01   1.0783293e+00   2.4268364e-01
   1.9183933e+00   5.7890059e-02   7.6310734e-01   1.6000000e+01   2.1864996e+00   1.3676488e+00
   2.1027379e-01   3.1999770e-01   5.8282485e-01   7.8502245e-01   5.2315109e-01   1.4536536e-01
   3.1051218e-01   2.9077435e-01   1.1364268e+00   1.6000000e+01   1.1669201e+00   4.0092818e-02
   4.3682384e-01   9.0746372e-02   2.0757597e+00   1.0408625e+01   1.6563484e+00   4.8019351e-01
   1.2665303e-01   6.7411670e-02   1.2786053e+00   1.6000000e+01   1.4810579e+00   7.7611911e-01
   3.4717056e-01   3.2000000e-01   5.0000614e-01   9.9716867e-01   5.0000000e-01   7.3455281e-01
   6.8390640e-02   2.0006271e-02   4.0000000e+00   2.6850984e+00   2.7421799e+00   1.3018700e+00
   9.1733383e-01   3.2000000e-01   5.0000000e-01   7.3307435e-01   5.0000000e-01   5.1731883e-02
   3.2181323e-01   8.6580546e-02   8.3578885e-01   1.6000000e+01   2.1355155e+00  -6.2152601e-01
   4.3562770e-01   2.0000000e-02   1.0444347e+00   7.8318216e-01   7.4695458e-01  -3.6510879e-01
   1.1746879e+00   5.0703237e-02   8.2740832e-01   1.2875022e+01   1.3043315e+00   2.3465858e-01
   2.6681398e-01   2.0000000e-02   6.9823769e-01   2.2290416e+00   1.2683732e+00   1.4999999e+00
   3.4159357e-02   3.2000000e-01   3.9991513e+00   1.4172716e+01   1.5499736e+00   8.3817330e-01
   1.5227996e-01   3.1990381e-01   5.9380861e-01   1.1236218e+00   6.9671580e-01   1.0233499e+00
   6.5837877e-01   1.2649005e-01   5.0000000e-01   1.4764441e+00   7.5250553e-01  -5.8731680e-01
   6.7494368e-01   1.0961085e-01   7.6242941e-01   3.5995466e+00   7.2157926e-01   7.5769864e-01
   1.1400531e+00   1.2765924e-01   9.2128181e-01   3.3445693e+00   1.3925394e+00   5.5307405e-01
   8.1490702e-01   1.8001623e-01   5.9106248e-01   7.0350570e-01   6.3083418e-01  -8.7633181e-01
   3.1377053e-01   2.7600181e-02   7.9302540e-01   1.0291135e+00   9.8881361e-01  -1.0041946e+00
   1.7232798e-01   4.5165456e-02   5.0000000e-01   9.0955979e+00   5.0000767e-01   7.9809400e-01
   1.1048122e+00   2.6299390e-02   6.7972050e-01   1.0151208e+00   9.0508878e-01  -7.8930586e-01
   4.5626904e-01   1.2433100e-01   9.0672588e-01   3.4144530e+00   1.4554412e+00   4.5355475e-01
   2.6955893e-01   2.0000000e-02   1.5095544e+00   1.6000000e+01   4.1906875e+00   3.6255110e-01
   3.2143195e-01   3.2000000e-01   5.2177746e-01   1.9965581e+00   5.0782414e-01  -5.4733562e-01
   2.6607686e-01   1.8743050e-01   5.7726395e-01   5.0060410e-01   2.1105553e+00  -1.4753072e+00
   3.3984081e-01   1.2491742e-01   9.6534333e-01   3.1386014e+00   1.3358040e+00   3.9684879e-01
   1.2261302e-01   3.5662856e-02   6.6576920e-01   2.1806740e+00   7.0730594e-01  -1.4419208e-01
   3.6789278e-01   8.3542709e-02   6.0488445e-01   1.0769833e+00   6.6081740e-01   1.1830862e+00
   1.6565134e-01   1.4494067e-01   9.8934733e-01   6.1673474e+00   2.6272008e+00   4.3009114e-01
   7.7565468e-02   8.3761563e-02   1.0681774e+00   1.2753955e+00   4.9996322e+00   1.5000000e+00
   7.1321477e-01   3.2000000e-01   5.0000000e-01   1.1328629e+00   2.2101758e+00   1.5000000e+00
   2.8437565e-01   5.3145697e-02   1.1303139e+00   1.5999997e+01   3.5537803e+00  -4.7767665e-01
   3.2443451e-01   8.0408162e-02   5.4786332e-01   1.0681940e+00   6.5648704e-01   1.5000000e+00
   3.6952074e-01   6.4272127e-02   5.6844980e-01   6.6610846e-01   8.9406472e-01   1.4999976e+00
   2.8669788e-01   4.9604083e-02   1.0824793e+00   5.0000000e-01   7.4973916e-01   9.2927719e-01
   6.0571205e-01   3.2000000e-01   5.0000000e-01   5.0000000e-01   3.6867517e+00   1.5000000e+00
   8.5710392e-01   2.8980018e-01   5.0000000e-01   5.0000000e-01   5.0000000e-01  -4.1366656e-01
   4.5182583e-01   1.2636498e-01   8.8604004e-01   7.2013475e-01   7.3651548e-01   1.0255442e-01
   8.4416048e-01   6.6162215e-02   5.6331476e-01   7.1315113e-01   6.9444127e-01   1.5000000e+00
   1.3024593e-01   8.2316989e-02   1.1277453e+00   7.8740493e+00   5.0000000e+00   1.5000000e+00
   2.2790087e-01   3.2000000e-01   5.0000000e-01   5.4919339e-01   3.7720995e+00   1.5000000e+00
   6.0493938e-01   2.6881073e-01   6.6946788e-01   7.5924381e-01   5.4663810e-01  -4.3405271e-01
   1.5610673e-01   1.7083581e-01   9.9190448e-01   1.5138314e+00   1.9849247e+00   4.9452336e-01
   9.4304736e-01   2.0734993e-01   8.0852978e-01   1.3163157e+00   2.5020931e+00   2.4412374e-01
   1.4018493e-01   1.5289624e-01   1.8795909e+00   5.0000000e-01   1.2149578e+00  -8.7300129e-02
   4.9757918e-01   1.1231668e-01   8.8856518e-01   9.5872656e-01   6.1232858e-01   2.7231766e-01
   5.8941226e-01   1.0805715e-01   5.3485578e-01   1.2328397e+00   9.6898649e-01   6.0770919e-01
   2.2990172e-01   1.1536203e-01   6.8272295e-01   1.6000000e+01   2.6689907e+00  -1.4559583e+00
   1.5389922e-01   9.5514970e-02   8.4519051e-01   7.9321056e+00   8.6836944e-01   1.0483978e-01
   1.9837958e-01   8.7690729e-02   7.9105801e-01   6.8267946e+00   6.8201964e-01   2.0919763e-01
   2.9403269e-01   2.1990363e-01   7.0071430e-01   1.1413887e+00   6.9236424e-01   1.2059887e+00
   8.0797937e-01   5.0690415e-02   5.4846152e-01   5.4998636e-01   1.3358030e+00  -1.5000000e+00
   5.5614454e-02   6.2606130e-02   1.3298549e+00   1.6000000e+01   3.6725980e+00   5.1401390e-01
   1.2015021e+00   3.2202106e-02   5.0000000e-01   5.0000000e-01   1.8603747e+00  -2.3092380e-01
   8.9500302e-01   2.3073215e-01   1.1226643e+00   6.8957701e+00   1.9845479e+00   7.9604223e-01
   2.0004334e-01   7.5977424e-02   4.0000000e+00   5.0000001e-01   1.6673116e+00   8.6316243e-01
   3.0783118e-01   4.2485272e-02   5.0125194e-01   5.0000000e-01   6.1231314e-01   1.5000000e+00
   2.1032927e-01   1.5367340e-01   1.0814576e+00   1.6026972e+00   1.2559920e+00   1.1897001e+00
   2.9085874e-01   3.2000000e-01   1.5178210e+00   1.6412067e+00   1.1535778e+00   5.1090270e-01
   5.3146524e-01   6.5261364e-02   1.0254790e+00   4.3983491e+00   1.6477298e+00   9.7585870e-01
   2.3064136e-01   3.5058431e-02   2.1721119e+00   1.2694224e+01   1.8831165e+00   1.3613995e-01
   2.2248231e-01   9.5797795e-02   1.0897527e+00   1.0100169e+00   1.7509200e+00   7.6790948e-01
   4.7021097e-01   2.0000000e-02   6.5107247e-01   7.3737806e+00   6.4144922e-01   9.0833894e-01
   1.0989378e+00   1.6950429e-01   6.6082016e-01   3.3477792e+00   1.3072242e+00  -1.6376637e-01
   3.8385386e-01   1.5134377e-01   5.5183063e-01   6.0220707e-01   1.0785213e+00   6.9423506e-01
   4.9419451e-01   9.0590665e-02   5.0008659e-01   1.5931995e+00   1.2321945e+00   1.1785704e+00
   2.2490542e-01   2.1604498e-01   8.2526293e-01   1.6246889e+00   1.2983146e+00  -1.5987588e-01
   2.7243132e-01   1.2856577e-01   8.8221842e-01   2.9573818e+00   9.5556682e-01   7.3829561e-02
   1.7881846e-01   9.1492356e-02   1.1889064e+00   3.5630145e+00   1.5046207e+00  -9.1516283e-02
   3.8413719e-01   2.9051276e-01   8.6652299e-01   4.3006661e+00   7.9896352e-01  -6.7234914e-01
   2.0527310e-01   9.0911793e-02   8.8821166e-01   4.1704258e+00   1.7264344e+00  -3.1270764e-01
   2.4647936e-01   7.9041691e-02   8.0087161e-01   2.0848268e+00   1.3590774e+00   8.9005872e-01
   6.1924187e-01   2.0013531e-02   5.7623230e-01   5.9321924e+00   7.6517382e-01  -7.9452394e-01
   1.8086382e-01   8.7564388e-02   1.7449923e+00   5.3852453e+00   1.0915375e+00  -4.9469926e-01
   1.3829866e-01   8.6785043e-02   6.3735428e-01   1.1701187e+00   1.5647100e+00   1.5000000e+00
   4.0108277e-01   6.3090260e-02   1.3811978e+00   5.7237464e+00   1.9065645e+00  -5.5626743e-01
   1.3655602e-01   1.4110301e-01   2.1627755e+00   5.0000000e-01   1.1152668e+00  -1.3416223e-01
   1.8694256e-01   9.1495577e-02   7.4980138e-01   2.8244261e+00   1.5919271e+00  -1.0339326e-01
   2.5885644e-01   2.0000002e-02   2.0579376e+00   7.7543462e-01   1.4982673e+00  -2.0847987e-01
   2.5414592e-01   3.2000000e-01   4.0000000e+00   1.5999998e+01   3.6481111e+00  -1.4999979e+00
   5.6341185e-01   6.4901866e-02   1.1485772e+00   5.0162409e+00   1.9129811e+00  -5.2632276e-01
   4.5932491e-01   7.8616067e-02   1.1567857e+00   4.5820349e+00   1.5332807e+00  -6.8911722e-02
   1.1953203e+00   3.2000000e-01   7.3363845e-01   1.0721514e+01   1.2765390e+00   1.4999998e+00
   3.0204863e-01   3.2000000e-01   6.7584875e-01   9.4830706e+00   7.4469956e-01  -9.5792380e-03
   4.1488132e-01   7.1163517e-02   1.2387875e+00   4.1673134e+00   1.9630880e+00  -5.6458508e-01
   5.3605431e-01   4.6082015e-02   1.0091041e+00   5.0000000e-01   1.3272437e+00   6.6364320e-01
   9.7979811e-02   6.4884399e-02   1.3124904e+00   4.5400289e+00   1.9285706e+00  -2.2330693e-01
   1.4298993e-01   4.2962832e-02   9.2371602e-01   5.0000000e-01   1.4843855e+00   1.0387374e-01
   2.9097891e-01   1.6933190e-01   7.5696745e-01   2.0659214e+00   1.5595340e+00   1.5000000e+00
   1.8877521e-01   2.0014193e-01   8.8144146e-01   7.9754893e-01   2.0039522e+00   9.3836086e-01
   2.3831707e-01   9.9449556e-02   1.7007445e+00   1.5544347e+01   2.6986391e+00   2.0151817e-01
   1.0303436e-01   6.9729102e-02   1.1998784e+00   4.1768785e+00   1.6441075e+00  -4.6399666e-02
   5.6888193e-01   7.3675351e-02   1.2324466e+00   4.0852157e+00   1.8159233e+00  -2.7520249e-01
   3.3901305e-01   5.4643849e-02   7.4668282e-01   5.0000000e-01   1.6743223e+00   9.0766242e-01
   2.0664345e-01   6.8268146e-02   1.4867610e+00   5.0067588e-01   6.1576631e-01   2.8027949e-01
   7.0604955e-01   2.6377965e-01   7.7450027e-01   8.7674786e-01   1.6800074e+00   1.5000000e+00
   2.0140859e-01   1.1345276e-01   7.0697591e-01   8.0420142e+00   7.9011190e-01  -1.9385704e-01
   3.1338540e-01   3.2411184e-02   5.0000020e-01   5.0000000e-01   1.8747132e+00  -1.5278449e-01
   3.0609613e-01   1.2269760e-01   7.3223486e-01   1.8538982e+00   1.5729948e+00   1.4171956e+00
   1.9200082e-01   2.4428561e-02   9.1461087e-01   6.9527949e-01   2.2313392e+00   1.7866646e-01
   4.8949461e-01   9.3874051e-02   5.0000000e-01   5.0000000e-01   1.2400399e+00   1.4405696e+00
   2.7703049e-01   1.0501970e-01   6.4165223e-01   1.3085791e+00   1.1301975e+00   6.3321314e-01
   1.1257683e-01   1.1096579e-01   1.5006651e+00   7.7330766e+00   2.2187778e+00   1.2173370e+00
   3.4783148e-01   3.6065480e-02   6.2985893e-01   5.4172122e-01   1.6795646e+00  -3.6885628e-01
   2.1460714e-01   1.2802438e-01   1.3398711e+00   5.0000000e-01   8.7496338e-01   3.8293100e-01
   4.2116099e-01   1.4402186e-01   5.0000000e-01   8.7938501e+00   6.2712383e-01   3.8029441e-01
   3.8755867e-01   4.9656785e-02   6.4834612e-01   6.2969822e-01   1.4036946e+00  -1.0354245e+00
   3.9347118e-01   3.3037632e-02   5.2044991e-01   7.2055924e-01   1.6893982e+00  -1.4651536e+00
   2.6971226e-01   7.8088587e-02   5.7125761e-01   1.3705412e+01   1.4460543e+00  -7.1131536e-01
   6.9531059e-01   2.0003470e-02   5.7803038e-01   5.2126791e+00   7.9716263e-01   1.0324517e+00
   2.0837884e-01   1.2348425e-01   7.3910268e-01   6.9780045e+00   5.0000000e-01   5.5665187e-01
   1.1031759e+00   2.0000000e-02   5.2138777e-01   6.1300627e+00   1.2099453e+00   5.5967550e-01
   4.3714545e-01   2.8684259e-01   5.0000000e-01   1.6000000e+01   5.0000022e-01   6.0579737e-01
   1.2331776e+00   2.0000000e-02   2.0111600e+00   8.2321218e+00   1.1116567e+00   2.6893320e-01
   5.1484554e-01   2.7439740e-02   1.3656600e+00   6.0083998e+00   2.0792889e+00   1.1942266e+00
   1.9911886e-01   2.0000000e-02   1.2320224e+00   6.6529798e+00   1.4005409e+00   5.5921494e-01
   1.9988000e-01   3.1169526e-01   8.9923253e-01   3.2881910e+00   5.0000000e+00   1.4686623e+00
   3.7870757e-01   3.2000000e-01   5.0000000e-01   2.1737568e+00   1.4662494e+00  -3.7243174e-01
   3.5850545e-01   3.2000000e-01   4.0000000e+00   5.1319431e-01   5.0000002e-01  -5.8335047e-02
   4.7932814e-01   1.7584227e-01   6.5568335e-01   5.0000000e-01   9.3533908e-01   7.3719351e-01
   1.3833746e+00   2.7794431e-02   5.3396533e-01   1.0633930e+00   1.9621454e+00  -1.1526661e+00
   1.0352382e-01   2.2694094e-02   2.8837052e+00   1.6000000e+01   1.2450171e+00  -3.5641425e-01
   2.5990446e-01   2.4318487e-01   6.9433106e-01   1.5999865e+01   9.0481444e-01   1.4559106e+00
   8.5324160e-01   2.9488627e-01   1.3573942e+00   1.5999989e+01   1.3848221e+00  -1.5000000e+00
   6.6304203e-01   2.3133503e-01   8.5095054e-01   1.6000000e+01   5.0000000e-01   3.2292543e-02
   6.6971240e-01   9.3581329e-02   7.6845540e-01   1.6000000e+01   1.3474161e+00   5.8502966e-01
   2.9365181e-01   2.2907009e-02   1.7168724e+00   8.9659661e+00   7.9130938e-01   2.4601501e-01
   5.7577672e-01   3.2000000e-01   8.0558508e-01   1.4469745e+01   5.0000002e-01   1.8649162e-01
   3.8833905e-01   1.5125455e-01   5.9081504e-01   2.6579486e+00   1.3290590e+00   5.5089708e-01
   3.5338488e-01   1.8238226e-01   5.3313787e-01   9.3927248e-01   1.1427833e+00   1.0382449e+00
   6.4393265e-01   1.5883202e-01   6.1332186e-01   5.0000000e-01   7.8810854e-01   7.4832085e-01
   1.3482460e+00   2.0000000e-02   5.0000000e-01   5.9249765e+00   7.5568849e-01   6.0503802e-01
   4.0736848e-01   2.0000000e-02   5.8309941e-01   1.7688731e+00   1.8432079e+00   1.0439852e+00
   1.8642044e-01   2.0000000e-02   8.5583067e-01   4.0514410e+00   1.8404297e+00   1.2271927e-02
   2.6346582e-01   2.0000000e-02   2.6231899e+00   9.9130401e+00   1.2754963e+00  -3.1047717e-01
   2.1132624e+00   2.1825145e-01   7.4475532e-01   1.4164341e+01   1.7146186e+00   2.5732089e-01
   1.5665788e+00   1.3700482e-01   5.8233950e-01   7.5366562e+00   1.1625073e+00  -4.8317378e-01
   3.5620341e-01   3.2000000e-01   8.5165548e-01   1.5916090e+01   2.3270619e+00   1.0368177e+00
   1.0649912e-01   3.2000000e-01   3.9999853e+00   3.8427887e+00   1.3789102e+00   9.1561532e-02
   1.9234178e-01   3.2000000e-01   2.8031268e+00   1.4181830e+01   7.9532628e-01   2.3445926e-01
   4.0533413e-01   1.6177546e-01   5.2258322e-01   1.0821880e+01   7.3767057e-01  -1.0597113e-01
   4.4683112e-01   1.5656443e-01   5.0000000e-01   8.3037379e-01   7.3112849e-01   2.2739535e-01
   1.0100386e-01   1.0404026e-01   1.8466062e+00   2.9657650e+00   1.9712923e+00   1.5000000e+00
   1.8979053e-01   8.7664533e-02   7.2160429e-01   1.2625778e+00   1.0629506e+00   1.5000000e+00
   2.8573373e-01   9.5312536e-02   1.1436350e+00   4.2191142e+00   1.9185808e+00  -2.9249108e-01
   2.1582178e-01   6.7757932e-02   9.1346161e-01   3.3313855e+00   2.0446748e+00  -2.3493526e-01
   1.8229951e-01   7.5792014e-02   1.0444975e+00   3.6984100e+00   1.7300260e+00  -6.6360579e-01
   4.9224377e-01   3.2000000e-01   5.1210869e-01   2.6225817e+00   1.5593833e+00   2.4839818e-03
   2.1635462e-01   1.5227168e-01   6.4513856e-01   5.0000000e-01   7.8919086e-01   9.7009722e-01
   2.9780117e-01   4.2227156e-02   6.6677672e-01   5.0000000e-01   5.4605226e-01  -5.1632957e-01
   4.0965368e-01   1.7543396e-01   7.5241516e-01   2.1977881e+00   1.4336323e+00   1.4999967e+00
   1.3970527e+00   2.4584028e-01   7.2854573e-01   1.5858439e+00   1.6088153e+00   5.7328955e-01
   2.7128920e-01   1.4024686e-01   5.9137498e-01   3.9312313e+00   1.6607649e+00  -5.8968097e-01
   3.3519878e-01   5.0579708e-02   1.1203912e+00   7.2190364e-01   1.6641949e+00   6.0495210e-01
   4.0861738e-01   1.8093524e-01   5.6977229e-01   9.4895992e-01   5.2138601e-01   9.4770288e-01
   6.5510387e-01   2.1321082e-01   5.8568529e-01   1.6000000e+01   5.0000000e-01  -3.2562992e-02
   2.0379611e-01   7.6010084e-02   8.9689017e-01   2.1963036e+00   6.9437521e-01  -4.2535245e-01
   6.8022189e-01   1.2893913e-01   5.5622829e-01   1.1338116e+01   6.0353447e-01  -3.4452192e-01
   1.0774085e+00   1.8552353e-01   5.8801616e-01   3.8823842e+00   9.7536054e-01   1.3749107e-01
   3.2564206e-01   2.0000000e-02   5.0000000e-01   7.3202283e+00   5.0000000e-01  -1.1255345e+00
   2.3474051e-01   3.1999939e-01   6.2061465e-01   2.1790794e+00   9.6331374e-01   1.4991969e+00
   1.6495646e-01   3.8815626e-02   5.0915256e-01   2.6236920e+00   1.6067163e+00  -1.2095100e+00
   1.0271457e+00   1.3470885e-01   5.0000000e-01   5.8671003e-01   1.4045621e+00   5.7936718e-01
   4.0004477e-01   4.0987627e-02   8.8895523e-01   5.0000001e-01   9.8489888e-01   2.8052505e-01
   6.5942368e-01   3.2000000e-01   1.2685658e+00   1.6000000e+01   5.1817185e-01  -8.4943505e-01
   5.3776090e-01   2.8507970e-02   5.2431959e-01   7.9904314e-01   1.9965750e+00  -1.4014479e+00
   3.1782559e-01   3.2000000e-01   5.0000000e-01   2.8011770e+00   1.0489165e+00   1.4999998e+00
   3.9359424e-01   4.3817054e-02   9.5356201e-01   8.2359303e-01   1.6593749e+00  -4.6277817e-01
   3.8122360e-01   2.0022865e-02   5.1951033e-01   6.0038355e+00   7.8631140e-01  -7.8266990e-01
   3.6217944e-01   2.0000000e-02   5.4230639e-01   6.3601282e+00   7.0209631e-01   1.9509752e-01
   2.8130653e-01   7.8404532e-02   8.5813957e-01   8.0853167e+00   1.1551650e+00  -4.2558007e-02
   4.3866278e-01   3.1997149e-01   5.5609176e-01   1.5999890e+01   5.5321032e-01  -1.4557931e-01
   1.7701666e+00   7.1220111e-02   9.1808233e-01   8.2440020e+00   9.9989149e-01   2.3516856e-01
   2.9332293e-01   4.6754770e-02   6.3327078e-01   5.0000000e-01   5.0000001e-01   1.7529096e-01
   4.2014829e-01   3.2000000e-01   9.2056222e-01   1.6000000e+01   5.0000003e-01  -8.0382146e-01
   1.8543731e-01   3.2000000e-01   3.9999983e+00   5.0000000e-01   2.1248665e+00   1.1960165e+00
   8.3061270e-01   3.2000000e-01   5.0000000e-01   2.0827328e+00   1.3951227e+00   4.3919847e-01
   2.3569611e-01   1.0198463e-01   2.5589370e+00   5.0000000e-01   6.1584793e-01   1.5373532e-02
   3.7172644e-01   3.0432720e-02   7.1265788e-01   5.0000000e-01   1.0962093e+00  -3.7801192e-02
   3.6925752e-01   3.2000000e-01   6.0286937e-01   1.5999999e+01   6.3284002e-01   4.4669441e-01
   3.9316255e-01   4.1308936e-02   9.3388288e-01   5.0000000e-01   3.7891123e+00   3.7168656e-01
   1.5280963e-01   1.5179647e-01   5.8727687e-01   1.6000000e+01   5.3269430e-01  -6.8772355e-01
   9.0761790e-01   3.1001700e-01   9.0616649e-01   1.6000000e+01   1.7307466e+00  -3.8321803e-01
   6.3455439e-01   2.2611652e-01   7.7938612e-01   1.6000000e+01   5.0000000e-01  -9.7175048e-02
   5.4842320e-01   3.1999998e-01   9.1293774e-01   1.6000000e+01   7.6309077e-01  -6.7870485e-02
   5.8892531e-01   4.3411212e-02   7.9755907e-01   5.0000000e-01   8.6663778e-01  -2.3903374e-01
   1.1742082e-01   3.2000000e-01   1.5057285e+00   8.8732708e-01   2.1654819e+00  -1.8803514e-01
   1.1134210e+00   7.0956655e-02   7.7948580e-01   5.1291797e+00   1.2107179e+00  -8.9165415e-02
   7.6656563e-02   6.4552250e-02   6.1409047e-01   5.0000000e-01   2.6334084e+00  -1.5000000e+00
   4.3209906e-01   2.0843606e-01   9.1569094e-01   9.3825623e-01   1.3311040e+00   5.5020967e-01
   6.8834780e-01   1.7981768e-01   1.1745563e+00   4.2819749e+00   2.0219563e+00  -4.2793616e-01
   6.5504029e-01   3.2000000e-01   1.2179623e+00   1.1239044e+00   1.8158714e+00   1.5000000e+00
   2.8478989e-01   3.2000000e-01   6.1569610e-01   5.0000530e-01   2.5932234e+00  -1.4999978e+00
   3.2159783e-01   8.5276554e-02   9.2371012e-01   5.0000000e-01   6.4007840e-01   9.2460374e-01
   2.7882173e-01   1.5948615e-01   5.0000000e-01   9.2702454e-01   6.9005216e-01   1.5000000e+00
   6.7131660e-01   2.8587171e-01   6.7737524e-01   6.2851105e+00   1.5901755e+00   4.7501249e-01
   2.6304897e-01   1.9243311e-01   6.0488127e-01   4.6334855e+00   1.2933469e+00  -1.1229920e+00
   3.9093328e-01   3.1991079e-01   5.2385979e-01   7.1135531e-01   1.2447703e+00   1.7431543e-01
   9.5674881e-01   1.0970083e-01   9.6092661e-01   3.3862554e+00   1.5124158e+00   2.1845783e-01
   3.1043232e-01   6.8048842e-02   6.5761689e-01   1.0490490e+00   1.3213947e+00   5.5199905e-01
   2.9907859e-01   2.0000000e-02   8.0488808e-01   5.9477156e+00   1.1896607e+00  -7.0489234e-01
   6.5719271e-01   6.0325262e-02   7.1964462e-01   5.0000000e-01   5.4836022e-01  -1.0641860e-01
   3.5401020e-01   1.3031900e-01   5.0000000e-01   1.4495574e+00   7.5023903e-01  -7.9776189e-01
   9.7612300e-01   1.3801988e-01   5.4621732e-01   7.8394464e+00   1.1111552e+00  -3.6113169e-01
   1.0140254e+00   3.2000000e-01   8.4542323e-01   1.6000000e+01   2.5383583e+00   5.4184184e-01
   2.0273086e-01   1.6961404e-01   9.0400280e-01   2.6248171e+00   2.9809449e+00   1.4999999e+00
   7.5223299e-01   2.7251829e-01   7.2464307e-01   1.5029787e+01   2.7287938e+00  -1.5000000e+00
   1.0365203e+00   2.6366154e-01   9.4610167e-01   1.6000000e+01   2.8476542e+00   8.3067113e-01
   5.7068410e-01   1.6362788e-01   5.1734496e-01   8.4717691e-01   7.7777312e-01   5.0133341e-01
   2.2651274e-01   3.2000000e-01   9.8351123e-01   3.9774612e+00   2.2282478e+00   5.0825542e-01
   1.5953365e-01   2.4215583e-01   1.0773737e+00   1.6000000e+01   2.0772317e+00   1.5000000e+00
   1.7198115e-01   3.2000000e-01   5.5480969e-01   2.0838055e+00   1.3543550e+00  -1.3570166e+00
   2.1400947e-01   1.5171939e-01   5.1152365e-01   1.4259450e+00   1.5547049e+00   1.4274990e+00
   5.2950132e-01   2.4221004e-01   7.2699276e-01   1.5748414e+00   1.6846716e+00   6.1566084e-01
   7.5375781e-01   3.2000000e-01   1.1633570e+00   4.0600117e+00   3.3170042e+00   5.3900253e-01
   2.1886971e-01   7.4622807e-02   7.2736342e-01   9.6207453e-01   9.3341239e-01   1.5000000e+00
   2.2037421e-01   1.8687818e-01   1.0855084e+00   6.5585241e+00   1.2025417e+00  -5.3904655e-02
   7.0015343e-01   1.4817482e-01   5.6899481e-01   7.2616969e-01   8.4614614e-01   6.3426546e-01
   2.0824049e-01   2.0057734e-02   5.9571464e-01   2.8509492e+00   8.4186052e-01  -7.1029177e-01
   5.2065124e-01   3.1419275e-01   5.0000000e-01   5.0000000e-01   2.0194482e+00  -4.5727759e-01
   1.6357222e-01   3.2000000e-01   1.1707703e+00   1.6000000e+01   4.9001921e+00   1.1088863e+00
   5.4886319e-01   8.4653827e-02   9.1415721e-01   7.4600094e+00   9.0787023e-01  -5.3907660e-02
   3.2367070e-01   1.6703404e-01   6.4138528e-01   3.5695281e+00   1.1719159e+00   6.4037759e-01
   5.5143682e-01   3.2000000e-01   5.0000000e-01   1.5808790e+00   1.8471642e+00   1.5000000e+00
   1.5697299e+00   2.4344345e-01   8.9419507e-01   5.0000000e-01   2.6530436e+00   3.2366962e-01
   4.3362937e-01   1.7390884e-01   1.2233403e+00   4.6656910e+00   1.9849518e+00  -3.8654195e-01
   3.1739741e-01   1.4471977e-01   5.2144247e-01   9.7475944e+00   6.4822893e-01   2.6321829e-01
   6.2452995e-01   3.0336157e-01   5.0000000e-01   1.6000000e+01   5.0000000e-01   2.8549572e-01
   5.2922750e-01   1.8982760e-01   9.6800564e-01   1.6000000e+01   5.0000000e-01  -1.2933997e-01
   3.1123052e-01   3.6277650e-02   7.0907893e-01   2.2441528e+00   1.5743238e+00  -2.2791312e-01
   3.7016340e-01   2.0000000e-02   6.6273646e-01   1.6000000e+01   5.0000118e-01   9.6161220e-01
   8.2256474e-01   4.5898186e-02   5.6048111e-01   5.0000000e-01   5.0000000e-01   4.0893240e-01
   1.5393844e-01   4.6507846e-02   1.8581609e+00   5.0000000e-01   2.0850049e+00   1.4999999e+00
   2.8133865e-01   2.5089014e-01   9.7833796e-01   1.6000000e+01   2.6300889e+00   3.2671555e-01
   2.6689786e-01   2.2410465e-01   7.9333662e-01   1.4219859e+00   4.0415949e+00   6.5357140e-01
   4.6530986e-01   2.5821402e-01   5.0000000e-01   1.6000000e+01   1.0278417e+00   2.9623072e-01
   2.5520518e-01   2.5307340e-02   1.6156246e+00   6.3300002e+00   2.3001203e+00   1.2309442e+00
   5.4947246e-01   2.0012588e-02   7.4709344e-01   5.0000000e-01   8.1528883e-01  -9.1766802e-01
   1.8962897e-01   2.6882969e-01   1.0027717e+00   2.0398817e+00   2.0872924e+00   8.7576143e-01
   3.7494590e-01   2.0000000e-02   1.1133267e+00   5.0000000e-01   1.2446337e+00  -5.2285175e-01
   5.3914776e-01   3.2000000e-01   6.1560302e-01   2.1230422e+00   1.2828115e+00   7.4082900e-01
   2.8572129e-01   9.4217794e-02   5.0015698e-01   1.9047490e+00   7.2280117e-01   1.0600028e+00
   2.1960914e-01   3.9696366e-02   9.3927468e-01   5.0000000e-01   3.8609267e+00   8.7136457e-01
   1.2725895e+00   2.6997964e-01   7.0803985e-01   1.6000000e+01   9.4222279e-01   4.4770843e-02
   6.7571901e-01   4.1551795e-02   7.9008055e-01   5.5681671e-01   7.0954101e-01  -2.1650122e-01
   4.6136825e-01   3.1995959e-01   5.4066112e-01   1.6000000e+01   5.4072030e-01   5.5081479e-01
   6.5643474e-01   3.4139114e-02   1.2609076e+00   6.2235452e-01   1.4062966e+00  -8.7303960e-02
   3.3913421e-01   3.2000000e-01   7.6514122e-01   1.6000000e+01   2.7559532e+00   1.2947520e+00
   3.3839187e-01   3.2000000e-01   9.4978217e-01   6.4651341e-01   1.5754936e+00  -1.1392626e+00
   2.9114665e-01   3.2000000e-01   6.9627225e-01   2.2889165e+00   1.7284357e+00   1.1626265e+00
   1.5841128e-01   3.2000000e-01   8.1346161e-01   1.6000000e+01   3.2839184e+00   7.2724088e-01
   1.5949292e+00   2.7812637e-01   6.8655741e-01   2.8182827e+00   1.7636126e+00  -8.7129722e-01
   5.3446815e-01   3.1999707e-01   5.4204854e-01   7.2005495e-01   1.1614020e+00   1.4989041e+00
   3.1419042e-01   4.1156310e-02   5.0000000e-01   5.0000000e-01   5.0000355e-01  -7.1423432e-01
   2.4455269e-01   3.2000000e-01   6.4191184e-01   2.7957210e+00   1.1833005e+00  -7.8067554e-01
   1.4306367e-01   1.2368065e-01   6.0574832e-01   1.8349985e+00   1.7405692e+00   2.4576859e-01
   2.5870488e-01   2.4989229e-01   7.4527632e-01   3.9482036e+00   1.5956368e+00  -3.6424182e-01
   2.5785355e-01   9.4605146e-02   5.4872997e-01   1.9984326e+00   1.3036338e+00   4.6833418e-01
   7.9113297e-01   2.5148775e-01   9.1522729e-01   1.6000000e+01   3.0033961e+00   5.5243872e-01
   2.0917739e-01   1.3725055e-01   1.1134466e+00   1.5475256e+00   1.4665496e+00   9.5345149e-01
   2.2083928e-01   1.7705860e-01   5.7656577e-01   3.5638740e+00   1.6735890e+00   5.1449653e-01
   2.8576022e-01   2.3000601e-01   6.2278596e-01   1.2699315e+00   1.7567522e+00   9.9766855e-01
   5.3083712e-01   1.8910881e-01   7.9761728e-01   2.4214613e+00   1.2190823e+00   3.3577719e-01
   1.4013983e-01   1.7978341e-01   5.5748811e-01   1.7943320e+00   1.2592654e+00  -6.5974698e-01
   9.4520333e-01   3.2000000e-01   8.9277732e-01   9.5052169e-01   1.1773686e+00   1.3871151e+00
   5.2200479e-01   1.3399768e-01   6.8231297e-01   5.0000000e-01   1.5399620e+00   3.6623175e-01
   1.0143421e-01   3.2000000e-01   1.1252556e+00   1.3881029e+00   1.9581578e+00  -1.1067631e+00
   2.2985762e-01   6.0172385e-02   7.2810723e-01   1.8439574e+00   8.5373209e-01  -8.0902709e-02
   2.6781332e-01   7.1488895e-02   7.3224062e-01   5.6139169e-01   1.0788329e+00  -5.6867498e-01
   3.6759470e-01   4.2337165e-02   6.5498416e-01   5.0000000e-01   5.0000000e-01  -5.0213471e-01
   5.9554931e-01   3.0971072e-01   5.0000001e-01   5.0000000e-01   5.0000000e-01  -5.1250102e-01
   3.5526210e-01   1.8064395e-01   5.0000000e-01   5.3705076e+00   8.2643806e-01  -7.1287537e-01
   5.7983006e-01   5.1329828e-02   7.2326722e-01   5.0000000e-01   5.7266447e-01   1.8181095e-01
   1.8779971e-01   9.6832276e-02   1.1364252e+00   1.3795123e+00   1.6517957e+00   5.4714773e-01
   1.8312263e-01   3.2000000e-01   1.2194807e+00   1.1532081e+00   2.1570967e+00  -5.8459992e-01
   2.4491517e-01   2.1122323e-01   7.9814861e-01   1.2642241e+00   1.3483083e+00   8.4684382e-01
   2.7488145e-01   1.5108133e-01   5.7347324e-01   5.0000000e-01   6.0997503e-01  -2.7743525e-01
   2.8351898e-01   1.3332332e-01   7.8380045e-01   2.1104167e+00   1.1854750e+00   4.8387037e-01
   9.5242164e-02   3.1997406e-01   1.4829010e+00   1.0386228e+00   4.7159135e+00   2.7049177e-01
   2.5587342e-01   7.6349321e-02   9.1970814e-01   7.8934212e-01   1.6208564e+00   1.0121724e+00
   2.8049049e-01   1.6278619e-01   7.4553954e-01   1.2431972e+00   1.4275659e+00   3.4065871e-01
   7.1483017e-01   5.2590159e-02   8.6966731e-01   9.7442659e+00   1.0020894e+00   1.7068314e-01
   3.8807279e-01   7.4504936e-02   6.3687683e-01   1.4219277e+00   1.3569769e+00   8.7448010e-01
   3.5826486e-01   3.2000000e-01   6.9142746e-01   1.6000000e+01   1.5922126e+00  -1.4999981e+00
   2.4144192e-01   2.0000000e-02   6.7454029e-01   1.6000000e+01   2.2023043e+00  -4.4331701e-01
   2.8989459e-01   2.0000000e-02   5.4616703e-01   7.5902412e-01   8.4071084e-01   1.4112859e+00
   1.9289066e-01   2.4148941e-01   9.3297590e-01   3.0527134e+00   3.6434176e+00  -1.5000000e+00
   2.3585414e-01   3.2000000e-01   9.1938668e-01   1.4373483e+00   1.4252295e+00   1.1854871e+00
   3.0037329e-01   3.2000000e-01   5.4733677e-01   1.0422720e+00   6.9175242e-01   3.0845349e-01
   1.9198507e-01   2.0114272e-01   6.8372765e-01   4.4874434e+00   1.9685669e+00  -1.5000000e+00
   2.2301567e-01   2.7473599e-02   6.2136776e-01   1.2454403e+00   1.2087686e+00  -1.5000000e+00
   5.5975672e-01   2.6765763e-01   9.7232904e-01   1.1007322e+01   9.6979150e-01   3.9080629e-01
   1.9537029e-01   2.2610054e-01   7.9181208e-01   5.0000000e-01   2.9973892e+00  -3.8637107e-01
   3.8388616e-01   3.2000000e-01   1.1107186e+00   1.3881624e+00   1.8754822e+00   1.9971185e-01
   2.5534864e-01   2.1218480e-01   7.4692814e-01   3.2994797e+00   2.9314383e+00  -1.4999799e+00
   3.0437782e-01   1.2546165e-01   7.5734048e-01   6.2314300e+00   5.0000000e-01  -6.7471128e-01
   2.1757489e-01   1.4983973e-01   7.3730354e-01   5.0000000e-01   2.4319948e+00   1.4288526e+00
   3.5026236e-01   2.0000000e-02   5.0000000e-01   6.1966750e+00   5.2581141e-01   9.6590876e-01
   3.3647083e-01   2.4478445e-01   7.3366258e-01   8.9429454e-01   1.5022122e+00   9.5532256e-01
   1.3945329e-01   3.2000000e-01   1.1352411e+00   5.0000000e-01   3.7458476e+00   2.8995848e-01
   4.7677045e-01   2.0502300e-01   1.0989161e+00   5.6534937e-01   1.4774029e+00   4.8968406e-01
   4.7709214e-01   2.6527569e-01   1.3082985e+00   1.2010407e+01   3.2918505e+00   1.3144765e+00
   3.6912652e-01   4.0942377e-02   5.0000000e-01   1.0416934e+00   6.3683994e-01  -1.0698499e+00
   4.0779359e-01   2.0000000e-02   7.0166108e-01   3.7507765e+00   1.5366757e+00  -1.9338822e-01
   2.5501437e-01   3.1999053e-01   7.4007808e-01   5.7022739e-01   2.1823348e+00  -3.6512123e-01
   4.0810316e-01   2.0000002e-02   5.0000020e-01   9.7877763e-01   5.0000000e-01  -6.3493687e-01
   8.7722324e-01   3.4023824e-02   1.1810630e+00   8.8108488e+00   1.6280979e+00   1.1304735e-01
   2.9905340e-01   1.2868132e-01   6.7021986e-01   2.8769160e+00   7.1129612e-01   1.4659852e+00
   2.5022666e-01   3.3616977e-02   6.1438625e-01   7.6797552e+00   1.6296184e+00  -8.6497897e-02
   2.9809654e-01   3.2000000e-01   1.2398336e+00   5.8256099e-01   2.3113940e+00  -6.4835119e-02
   3.4677795e-01   1.9936445e-01   6.2534929e-01   1.6000000e+01   7.7515447e-01  -3.2547469e-02
   1.5460271e-01   3.2000000e-01   1.1760616e+00   7.8446663e-01   3.0377848e+00  -1.0574054e+00
   1.0336849e+00   3.2000000e-01   1.3577358e+00   1.0222985e+00   3.1389494e+00   7.8723106e-02
   1.8418631e-01   3.2000000e-01   1.1815856e+00   1.4753488e+00   2.2124435e+00  -1.1962310e+00
   2.1539583e-01   3.2000000e-01   6.1036163e-01   1.1080158e+01   1.5119009e+00  -2.4717968e-02
   2.1193803e-01   1.9576038e-01   7.0147563e-01   1.6000000e+01   2.1723695e+00   4.1363789e-01
   1.7965855e-01   3.2000000e-01   1.2543006e+00   5.0000000e-01   4.3285681e+00  -8.3387676e-01
   8.8519573e-01   3.2000000e-01   1.4369777e+00   1.1484768e+00   2.1387813e+00   1.5000000e+00
   3.8569211e-01   2.4964144e-01   1.0340963e+00   1.1815020e+00   4.5123840e+00  -4.4964602e-01
   5.5153825e-01   1.2754183e-01   7.2570509e-01   1.0151247e+01   5.0000000e-01   1.5000000e+00
   5.9740817e-01   3.2000000e-01   7.4546092e-01   1.7770602e+00   6.2369689e-01   8.7750168e-01
   2.1714719e-01   2.6706777e-01   1.3923233e+00   1.6726798e+00   4.8520755e+00   1.5000000e+00
   1.6488385e-01   3.2000000e-01   1.2081931e+00   7.5595490e-01   3.0457963e+00  -2.3122962e-01
   1.5646057e-01   6.5078133e-02   1.1140522e+00   4.3899718e+00   1.6525937e+00  -6.8634922e-02
   1.5390000e-01   2.3605672e-01   1.0923830e+00   2.1421724e+00   2.6658842e+00  -3.2715659e-01
   3.4369886e-01   3.2649713e-02   1.2620299e+00   6.0490245e+00   2.9199622e+00   1.5000000e+00
   4.9435977e-01   2.4597703e-01   8.6201419e-01   1.5698825e+00   2.2609231e+00  -4.2543749e-01
   2.8076014e-01   2.3405984e-01   8.2530024e-01   1.9930150e+00   4.1097247e+00  -7.8279928e-01
   2.8402819e-01   3.2000000e-01   1.1657112e+00   7.6968651e-01   2.9670915e+00  -9.5746117e-01
   2.6499095e-01   2.9665861e-01   1.1171336e+00   1.6294113e+00   2.0284822e+00  -2.2863924e-01
   1.4707772e-01   8.8110979e-02   1.2686960e+00   5.0000000e-01   1.2136560e+00   2.9267346e-01
   1.3510237e-01   2.5409722e-01   1.0374766e+00   2.2126094e+00   1.6550342e+00   5.4120252e-01
   1.8323500e+00   2.1163812e-01   6.1217456e-01   1.4842569e+00   1.4904842e+00  -2.0903585e-01
   1.1086384e+00   2.1707984e-01   5.4082085e-01   2.1967915e+00   1.4398192e+00   1.4417588e-02
   4.9861593e-01   3.2000000e-01   8.2663928e-01   1.5746769e+00   1.6736394e+00   5.1483223e-01
   4.6382322e-01   3.2000000e-01   1.3420172e+00   9.8835188e-01   1.6363080e+00  -4.2880932e-01
   4.8845520e-01   2.0000000e-02   5.3961019e-01   1.7159432e+00   9.5987014e-01  -4.2734472e-02
   7.9899007e-01   2.8808891e-01   1.4636745e+00   1.2934779e+01   2.5067229e+00   1.5000000e+00
   3.8165290e-01   3.2000000e-01   9.8122448e-01   1.5132879e+00   1.9775623e+00  -6.8219717e-01
   2.9340769e-01   6.8414805e-02   1.0148994e+00   1.7598038e+00   1.3938922e+00   2.7204616e-01
   2.1217894e-01   2.0000000e-02   1.2443877e+00   5.5582610e-01   4.4927861e+00   3.8657159e-01
   2.2213254e-01   2.0000000e-02   1.0290297e+00   5.0000000e-01   3.8988585e+00  -1.5000000e+00
   1.9498799e-01   4.1304304e-02   7.9363973e-01   2.5424419e+00   1.0666230e+00  -6.7512673e-02
   2.8226038e-01   3.5373753e-02   8.9186159e-01   5.0000003e-01   2.7291684e+00  -5.1507329e-01
   4.4837529e-01   8.6027317e-02   1.1370419e+00   1.1479000e+01   2.2282797e+00  -3.7351897e-01
   3.9666828e-01   8.2053713e-02   1.1090211e+00   3.2811194e+00   1.5312517e+00  -2.4203234e-01
   2.5815949e-01   5.0526518e-02   9.9928966e-01   7.0906639e-01   2.0264547e+00   7.3772267e-01
   1.1418798e-01   8.8907123e-02   1.1363794e+00   2.8201612e+00   1.9966403e+00  -1.0929547e+00
   1.9620094e-01   1.2011091e-01   8.7375268e-01   1.7642374e+00   1.3723842e+00   4.8805849e-01
   1.2376784e+00   6.7757023e-02   2.2152142e+00   1.0873889e+01   1.4825925e+00  -9.8964326e-02
   2.4504934e-01   2.0000000e-02   5.4230038e-01   1.9370867e+00   5.0000000e-01   7.8417156e-01
   4.6105532e-01   2.0765324e-02   8.3850904e-01   1.6000000e+01   2.0959984e+00  -1.5000000e+00
   5.0667121e-01   7.4652566e-02   1.9834772e+00   5.0000000e-01   1.5374817e+00   6.6645527e-01
   2.8500763e-01   2.7383846e-01   1.0701387e+00   5.0000000e-01   2.5971140e+00  -6.0390535e-01
   6.0558669e-01   3.1999994e-01   6.0822888e-01   6.5529589e+00   1.2157408e+00  -1.4999773e+00
   1.4631489e-01   3.2000000e-01   1.4886487e+00   2.4044922e+00   2.9806017e+00   1.9792677e-01
   4.0380531e-01   1.1455404e-01   7.8571299e-01   2.4862361e+00   1.1408897e+00   5.9337413e-01
   2.2750838e-01   3.4565150e-02   1.4981148e+00   5.0000021e-01   1.7020153e+00   7.6413110e-02
   3.0966052e-01   2.5565647e-01   8.2518016e-01   1.0340569e+00   7.4400549e-01   3.4387535e-01
   4.4872443e-01   3.9958414e-02   1.7698441e+00   5.0000003e-01   1.2070570e+00  -5.7708883e-01
   3.4836344e-01   5.2234747e-02   6.5099102e-01   3.5324483e+00   1.2962285e+00   5.7193256e-01
   2.3485391e-01   2.0000000e-02   1.4632876e+00   1.5999759e+01   2.3396467e+00  -1.1604243e+00
   3.9895481e-01   1.2745778e-01   7.0816528e-01   2.0146135e+00   1.4518830e+00   7.6578322e-01
   5.3427563e-01   4.4948294e-02   9.3767010e-01   4.1572196e+00   2.8738658e+00  -2.3876322e-01
   1.0544996e+00   2.1574106e-01   6.9054674e-01   1.6000000e+01   6.1257239e-01  -1.5778811e-01
   5.1083243e-01   3.2000000e-01   2.9880364e+00   1.6000000e+01   5.9558963e-01  -7.3326866e-01
   7.5860400e-01   2.4400938e-01   5.0971176e-01   6.6884953e-01   5.0000000e-01   5.7131709e-01
   3.4451539e-01   9.9296742e-02   6.0264439e-01   3.8199451e+00   1.0789606e+00  -1.8152471e-01
   3.0535008e-01   3.2000000e-01   1.2042200e+00   5.0000000e-01   3.5170992e+00   1.4999998e+00
   2.4088859e-01   1.8630612e-01   2.6737352e+00   5.0012783e-01   1.0919971e+00   1.1605271e+00
   1.8519120e-01   3.2000000e-01   3.9982533e+00   5.0000000e-01   2.6883374e+00   1.1323557e+00
   1.0961245e+00   1.9079150e-01   5.2363189e-01   1.6000000e+01   5.0000000e-01  -3.6992665e-02
   4.2483810e-01   3.1999988e-01   7.0049430e-01   9.4382950e+00   7.6943679e-01   4.0673253e-01
   2.4463073e-01   1.8916303e-01   8.1784504e-01   1.2593392e+01   5.0000137e-01  -6.2408916e-01
   7.5228879e-01   2.4177817e-01   5.0049983e-01   8.2727151e+00   5.0023812e-01   3.7563179e-01
   4.6692375e-01   2.0000000e-02   5.6403559e-01   1.5514936e+01   9.1915850e-01  -9.1140826e-01
   2.9390541e-01   1.5522590e-01   5.0000000e-01   8.1982306e+00   5.0000000e-01   4.3198135e-01
   1.1768452e-01   4.5172620e-02   1.3065831e+00   4.6091992e+00   3.1946287e+00   3.9397680e-01
   4.2459705e-01   1.4336488e-01   5.8072768e-01   7.4943271e+00   5.7327555e-01   1.7528699e-01
   1.5487333e-01   2.8496446e-02   1.3791152e+00   1.0958664e+00   2.8105163e+00   1.3118494e+00
   2.0377402e-01   2.7836537e-01   1.0452243e+00   8.8845769e-01   2.3997952e+00   3.6290902e-01
   2.7805142e-01   2.5025618e-01   7.6057521e-01   8.4713875e-01   2.1899741e+00   9.9110967e-01
   1.0291957e+00   3.2000000e-01   1.1321857e+00   6.0070547e-01   2.6488587e+00   1.7133661e-01
   5.5325445e-01   2.0888280e-01   8.1190646e-01   1.7729212e+00   2.2609952e+00  -2.1591405e-01
   4.5160868e-01   3.2000000e-01   2.0884970e+00   1.2987619e+00   1.6206292e+00   1.5000000e+00
   4.7782906e-01   4.3071663e-02   5.0000000e-01   1.9724524e+00   5.0000054e-01  -4.7753970e-01
   2.3370703e+00   1.2451688e-01   6.1569823e-01   5.0000000e-01   1.1489334e+00   1.1612768e+00
   5.8470367e-01   3.6725797e-02   5.0000000e-01   6.8916227e-01   1.6434341e+00   1.4999992e+00
   3.1660317e-01   1.4350747e-01   1.2874608e+00   1.1233049e+01   2.1717399e+00   5.5018808e-01
   1.5941971e-01   2.8945836e-01   1.0777835e+00   3.5855372e+00   1.4849316e+00   7.2432986e-01
   4.8146064e-01   3.3675145e-02   7.6885061e-01   2.0391270e+00   1.6385124e+00  -6.9197569e-01
   5.0870971e-01   8.4655095e-02   5.5772946e-01   1.4363163e+00   1.6084891e+00   1.5000000e+00
   8.9167805e-01   3.2000000e-01   1.6410545e+00   1.6000000e+01   5.0000004e-01   1.8154565e-01
   1.1450832e-01   1.2137289e-01   1.1890029e+00   5.9272278e+00   1.8223819e+00   4.0876644e-01
   3.4542608e-01   3.2000000e-01   1.3817250e+00   1.1906593e+00   1.5221370e+00   3.5566889e-01
   2.2122600e-01   3.2000000e-01   1.3728544e+00   6.7390824e-01   5.0000000e+00   1.2278899e+00
   3.7166356e-01   3.2000000e-01   1.4489668e+00   2.6245636e+00   8.5409644e-01  -2.0671611e-01
   2.5889541e-01   1.5127990e-01   6.8373254e-01   1.6000000e+01   1.5896497e+00  -8.9325624e-01
   4.0851136e-01   4.5843860e-02   6.3791762e-01   5.0000000e-01   5.0008906e-01  -1.2255347e+00
   1.1625973e-01   2.0000000e-02   5.8728903e-01   2.0316712e+00   3.9519107e+00  -1.4998973e+00
   2.7935616e-01   1.4553652e-01   8.2254150e-01   2.7856742e+00   1.0809689e+00   2.8302938e-02
   4.6556391e-01   1.5219233e-01   3.9999996e+00   9.0924289e-01   3.6011353e+00   1.5000000e+00
   2.0127921e-01   1.9267804e-01   9.2346254e-01   1.8194847e+00   2.0590715e+00   4.8835171e-01
   2.0963782e-01   3.2000000e-01   1.2750233e+00   5.0000000e-01   3.7805415e+00  -5.5920878e-01
   1.1080147e+00   3.2000000e-01   1.1942457e+00   1.3576754e+00   2.2108139e+00  -7.1432116e-01
   3.1523295e-01   1.3763449e-01   5.0000000e-01   7.1438728e+00   5.0000000e-01   5.8605839e-01
   5.4808428e-01   3.2000000e-01   6.5981416e-01   3.9515363e+00   5.5605799e-01   1.4999996e+00
   1.2401529e-01   2.5308762e-01   1.3239766e+00   6.6160389e-01   3.0030494e+00  -1.5502588e-01
   2.4205991e-01   2.6402269e-01   1.1053178e+00   5.6775591e-01   5.0000000e+00  -1.0976616e+00
   8.7986037e-01   3.7192563e-02   1.0253630e+00   9.9915917e-01   1.6037441e+00  -5.0988338e-01
   1.5503731e-01   2.5308291e-01   9.2119487e-01   5.0000000e-01   3.7406177e+00   1.5890704e-01
   4.9116240e-01   1.8092258e-01   7.8034488e-01   9.9644033e-01   7.9201697e-01   1.0752290e+00
   1.9368489e-01   2.7373903e-02   1.2900383e+00   1.6000000e+01   2.1073105e+00  -1.5000000e+00
   1.0743686e-01   7.2323396e-02   1.4395939e+00   5.0000000e-01   1.8627978e+00   4.8104524e-01
   3.1992975e-01   1.7598050e-01   9.9449036e-01   5.0000000e-01   5.0000000e+00   1.4999999e+00
   9.1160285e-01   1.7662239e-01   7.4671149e-01   6.2583889e-01   1.5906219e+00   1.5000000e+00
   1.7965204e-01   3.2000000e-01   9.5895721e-01   1.6000000e+01   2.5366790e+00   1.4999730e+00
   1.2961047e+00   1.2042530e-01   8.1955309e-01   7.2088312e-01   1.1052366e+00   1.3193921e+00
   2.4653561e-01   8.8189964e-02   1.0171147e+00   9.8936007e+00   1.9154240e+00  -3.5353340e-01
   1.8376531e-01   1.3428156e-01   1.0265516e+00   3.5790126e+00   1.4249727e+00   2.2518502e-01
   1.1240315e-01   4.8003219e-02   1.5631319e+00   6.9097025e-01   1.6911849e+00   8.6305206e-01
   1.4521244e+00   7.3303588e-02   7.5702012e-01   5.8742765e-01   1.7853279e+00   1.2199803e+00
   1.7984537e-01   2.0000000e-02   1.4057594e+00   3.4350370e+00   2.1074605e+00   7.1748546e-01
   4.2704071e-01   1.1679285e-01   7.4665119e-01   2.1659116e+00   2.4487831e+00   4.8593865e-01
   1.6746785e-01   1.5117635e-01   2.4940530e+00   5.0000000e-01   2.9931257e+00   1.4999969e+00
   1.5934204e-01   1.6695815e-01   5.9980141e-01   8.7654193e+00   1.1657656e+00   1.3550609e+00
   1.9475493e-01   3.1997312e-01   5.4774069e-01   8.7018680e-01   5.0000005e-01  -8.4635670e-01
   1.6746279e-01   6.0920557e-02   9.1852573e-01   1.7710316e+00   2.9190816e+00   1.5000000e+00
   2.4523264e-01   2.6667627e-01   9.1612983e-01   1.6000000e+01   6.1370135e-01   3.2197165e-01
   2.3838952e-01   2.3044830e-02   1.2394761e+00   5.4500441e-01   2.2554653e+00   1.3024041e-01
   2.8475141e-01   1.2472578e-01   6.6642171e-01   8.2271789e+00   7.4495879e-01   3.9918442e-01
   4.0668345e-01   3.0447131e-02   1.1340565e+00   9.0994328e+00   2.0202044e+00  -1.2438079e+00
   4.8943635e-01   3.1999967e-01   4.0000000e+00   1.1740865e+00   1.9232340e+00   1.0935935e+00
   2.7991683e-01   3.1982365e-01   5.0962481e-01   5.0000000e-01   1.3912363e+00  -1.2557980e+00
   3.9843896e-01   2.0000000e-02   7.4274200e-01   2.1346242e+00   1.9558034e+00   1.0297518e+00
   2.8530727e-01   8.1329566e-02   6.3831030e-01   4.3716289e+00   7.3389921e-01  -5.0212189e-01
   1.0156590e+00   2.3650985e-01   5.4927871e-01   1.5999999e+01   5.3042787e-01  -1.9532643e-01
   7.0668903e-01   1.7278218e-01   5.2312232e-01   1.6000000e+01   5.0000001e-01   5.0323044e-02
   3.1888919e-01   1.7678713e-01   5.1203005e-01   1.6000000e+01   5.0000000e-01  -3.5368933e-01
   2.4440989e-01   1.2855347e-01   5.0000000e-01   7.3440951e-01   7.4400032e-01   8.7137621e-01
   1.0905809e+00   2.0132167e-01   5.0000000e-01   1.6000000e+01   5.0000003e-01  -4.1243371e-02
   2.2354969e-01   3.7938571e-02   2.8410588e+00   5.0000000e-01   9.6289870e-01   1.7302795e-01
   5.0354715e-01   7.5382064e-02   5.0000000e-01   8.0228536e+00   5.0000000e-01  -6.6379368e-01
   2.3404343e-01   3.2000000e-01   5.0000000e-01   1.0657320e+01   8.1041296e-01   1.1140110e+00
   5.5956539e-01   3.7264005e-02   1.0445770e+00   5.0036522e-01   1.4701228e+00  -6.6035654e-01
   3.3998414e-01   3.2000000e-01   5.0000000e-01   5.0000000e-01   5.0000015e-01   5.0650623e-01
   2.7055252e-01   3.2000000e-01   5.0000000e-01   3.9245990e+00   6.7213756e-01   1.5000000e+00
   2.7198130e-01   4.7030419e-02   1.0483679e+00   3.9954490e+00   2.8195744e+00  -4.9808644e-01
   2.2731866e-01   6.6624077e-02   9.4417303e-01   3.5830173e+00   1.5052910e+00   6.8633475e-01
   1.9527751e-01   8.8236633e-02   7.9106818e-01   1.5527642e+00   1.7593600e+00   6.3064157e-01
   8.0739936e-01   5.4402657e-02   1.1150982e+00   5.5930686e+00   2.6340507e+00   3.2581917e-01
   5.5058997e-01   3.1174769e-01   8.0282221e-01   1.1639856e+00   1.5594856e+00   7.4480250e-01
   7.7898164e-01   2.1489849e-01   5.4718720e-01   1.6000000e+01   5.0000001e-01  -3.2581617e-01
   3.7799193e-01   7.0208387e-02   5.9605546e-01   3.8642417e+00   9.4860577e-01   9.3990044e-01
   4.5074490e-01   2.7677259e-01   1.0195336e+00   8.2445160e-01   1.8483113e+00  -1.2298255e-01
   3.9461189e-01   2.3984479e-01   9.4180969e-01   8.8478119e-01   2.7311393e+00   3.0684722e-01
   5.1516957e-01   1.8669394e-01   5.3599552e-01   1.6000000e+01   5.0000000e-01  -3.1196711e-01
   5.0579085e-01   2.4776800e-01   8.8899151e-01   5.0000000e-01   3.5814777e+00   1.4786548e-01
   1.5918213e-01   1.2602154e-01   1.9137052e+00   5.4882642e-01   2.4659962e+00   7.6639880e-01
   3.6284693e-01   2.2451305e-01   9.2708284e-01   3.0866031e+00   2.7966639e+00   9.1747525e-01
   1.1383824e+00   2.1540917e-01   8.7452647e-01   1.5999997e+01   6.1881279e-01  -1.7762741e-01
   1.2885980e+00   3.2000000e-01   6.1413964e-01   5.1161266e-01   5.0000000e-01  -1.1988977e-01
   2.2843436e-01   2.4294948e-01   9.0014788e-01   1.3103253e+00   2.1171200e+00   1.0850799e+00
   2.0032495e-01   2.6545250e-01   1.0769293e+00   1.0713453e+00   3.5651722e+00   4.3872155e-01
   3.5552647e-01   2.9976470e-02   6.0244743e-01   5.6601340e-01   7.5123873e-01   4.2248862e-01
   2.0589847e-01   3.2000000e-01   9.9786286e-01   1.5494110e+00   2.0638567e+00   3.7131282e-01
   1.0166120e+00   3.2000000e-01   5.0000000e-01   5.0000000e-01   7.1827801e-01   9.1053502e-01
   3.1954261e-01   2.6215214e-01   1.0053169e+00   5.3049455e-01   4.0286922e+00  -1.3694139e-02
   3.2197759e-01   5.2895243e-02   9.8452467e-01   5.0000000e-01   2.4840742e+00  -2.8706068e-01
   1.0899510e+00   1.0284576e-01   6.2790418e-01   2.1976681e+00   7.0010886e-01   8.8014531e-01
   1.5556716e-01   3.2000000e-01   1.6702990e+00   8.4189885e+00   1.1354270e+00   9.5536146e-01
   4.2582557e-01   1.8552524e-01   5.0000031e-01   6.4839072e-01   5.1522578e-01   8.3786255e-01
   5.7245925e-01   2.0000004e-02   8.4955661e-01   1.2572141e+01   1.7763322e+00  -8.6372692e-01
   4.3896695e-01   1.9674491e-01   1.3768066e+00   1.6149697e+00   2.2254063e+00   6.8812212e-01
   1.0456214e+00   2.4761884e-01   9.9165857e-01   1.7237350e+00   2.5402819e+00   4.6140917e-01
   5.2535178e-01   2.1060213e-01   7.7585228e-01   2.3389965e+00   2.5811140e+00   1.9203044e-01
   1.1828007e+00   2.5598407e-01   1.0881314e+00   2.0014018e+00   2.8559993e+00   8.1522438e-01
   9.6867901e-02   2.1642535e-01   1.1001725e+00   4.3433220e+00   3.3965068e+00   1.4999999e+00
   2.5133018e-01   1.6954591e-01   1.2306178e+00   1.6000000e+01   3.8558097e+00   1.2558124e+00
   4.3970656e-01   6.9285612e-02   5.7880192e-01   1.1258914e+01   5.0000004e-01  -6.6129375e-01
   3.1498185e-01   1.6836219e-01   9.6428036e-01   1.5999979e+01   8.6422062e-01   1.3704362e+00
   2.5962071e-01   1.8822983e-01   1.2316483e+00   5.0000000e-01   4.9998782e+00   1.5000000e+00
   5.4843982e-01   3.2000000e-01   9.0383685e-01   2.2106662e+00   1.8110377e+00   7.3497665e-01
   7.1999383e-01   2.6467533e-01   6.7499960e-01   1.2660037e+00   1.0532962e+00  -3.0605425e-01
   4.7996806e-01   2.8284659e-02   7.2149003e-01   5.9489236e-01   1.4657338e+00   1.6566049e-01
   4.3357965e-01   2.0290575e-01   5.8917547e-01   1.8896467e+00   1.2476221e+00   7.4354356e-01
   4.3924770e-01   2.5699215e-01   1.3750944e+00   2.7707812e+00   2.1810811e+00   7.6371661e-01
   5.1401787e-01   1.4578529e-01   5.7862457e-01   6.7920798e+00   5.3937728e-01   4.7858198e-01
   5.1750631e-01   1.2891751e-01   5.8570908e-01   7.4039149e+00   5.0704206e-01   1.9244641e-01
   2.2112075e-01   1.3040407e-01   9.1987974e-01   1.6000000e+01   4.5280479e+00  -4.6607716e-01
   9.4103804e-01   2.3293917e-01   8.3690134e-01   1.3260400e+00   4.3911514e+00  -1.5000000e+00
   2.2871401e-01   3.4904364e-02   7.5650404e-01   1.0652397e+00   3.4949736e+00  -1.2058835e+00
   1.9198680e-01   7.2474030e-02   4.0000000e+00   1.1787935e+00   1.9220219e+00   1.4110225e+00
   7.9712802e-01   3.1999924e-01   5.3347086e-01   1.1824103e+00   7.1251090e-01  -4.3141032e-01
   1.4138577e-01   3.2000000e-01   1.6940171e+00   5.0000000e-01   3.0254414e+00   1.4103778e+00
   1.7482706e+00   2.0795238e-01   9.9345271e-01   1.9973250e+00   5.0000000e+00   4.3845073e-02
   2.0979999e-01   1.5542759e-01   6.9291189e-01   8.6542744e+00   7.5402806e-01   1.3572340e-01
   3.2457813e-01   1.1075207e-01   1.2320956e+00   8.8783284e+00   8.2449940e-01   4.5827452e-01
   4.4349882e-01   1.0074687e-01   6.7560304e-01   6.3957868e-01   1.0368269e+00   3.2970682e-01
   4.9578383e-01   9.1659786e-02   7.7195845e-01   4.0976521e+00   2.3172533e+00   1.4999997e+00
   4.9490082e-01   2.0000000e-02   6.0244627e-01   2.1149768e+00   1.7291211e+00   1.4999995e+00
   4.8530674e-01   2.3147256e-01   1.1742062e+00   2.4362511e+00   5.0000000e+00   6.3465759e-01
   2.4062156e-01   2.4815773e-01   8.0685406e-01   3.7233337e+00   1.5674816e+00   1.2563721e-02
   7.8088405e-01   2.8030545e-01   9.1370643e-01   2.2667372e+00   1.8328100e+00   9.8008644e-01
   2.6202328e-01   2.6396770e-01   1.2048059e+00   7.6730784e+00   2.6796265e+00   1.3553578e+00
   5.0459501e-01   1.5219967e-01   7.3358601e-01   1.6805214e+00   1.4364473e+00   6.0041265e-01
   2.1401302e-01   1.6296466e-01   6.7562140e-01   7.6128852e+00   1.6255115e+00   6.0344000e-01
   6.4015766e-01   3.1977260e-01   9.0942182e-01   4.8449054e+00   1.9619072e+00   7.5649515e-01
   4.5487601e-01   3.1645910e-01   5.9708093e-01   7.8539404e-01   7.0055740e-01  -1.3756265e+00
   3.6026474e-01   1.5082913e-01   5.3171251e-01   2.2865740e+00   7.4133014e-01   3.4607506e-01
   4.1610896e-01   2.2033070e-01   7.7243462e-01   1.2810845e+00   2.3577571e+00   1.4999968e+00
   2.1747770e-01   3.1989201e-01   6.1353613e-01   1.5248293e+01   5.0014347e-01   1.4999891e+00
   2.9780782e-01   1.2618108e-01   8.0409456e-01   1.0358401e+00   1.5321560e+00   1.4908455e-01
   2.4597769e-01   3.1593843e-01   6.1778126e-01   1.2109142e+00   8.2402919e-01   1.5000000e+00
   1.3951174e-01   2.0845080e-01   9.6203158e-01   5.0000000e-01   4.7235388e+00   5.9861348e-01
   1.8899853e-01   3.2000000e-01   5.6202186e-01   5.0000000e-01   2.4734604e+00   1.4995642e+00
   1.1208752e-01   4.7036868e-02   1.0628132e+00   5.0000000e-01   3.2569422e+00  -1.2868988e+00
   2.1489129e-01   2.0484066e-01   8.4940394e-01   1.7606001e+00   2.6305915e+00   4.9391120e-01
   5.5558844e-01   1.8279730e-01   6.0388519e-01   8.0798021e+00   5.5818099e-01   1.1209275e-03
   7.2691637e-01   1.8732808e-01   1.0344300e+00   1.8274659e+00   1.5843110e+00   5.7525620e-01
   5.0967323e-01   2.4520698e-01   7.8866689e-01   5.9805996e-01   2.0804176e+00   1.4233063e+00
   1.2144758e+00   1.9903550e-01   6.1080386e-01   9.2353536e-01   1.3941351e+00   1.3651888e+00
   1.8110765e+00   2.7908023e-01   1.7000137e+00   1.5999997e+01   1.5291105e+00  -1.5000000e+00
   2.6351863e-01   1.3879905e-01   7.4519728e-01   1.6000000e+01   5.0000000e-01  -9.5906806e-02
   3.4577246e-01   1.5160483e-01   5.0000000e-01   5.0000000e-01   6.0428831e-01  -3.1362545e-01
   1.0750656e+00   6.1979520e-02   7.5456192e-01   6.8906190e-01   2.9734901e+00   1.5000000e+00
   4.4952948e-01   4.9707217e-02   8.9409821e-01   5.0000062e-01   3.6985962e+00   1.4999996e+00
   7.5805654e-01   2.7571109e-01   6.7873022e-01   9.8532308e-01   7.9749361e-01   5.0041723e-01
   2.7478025e-01   6.9610023e-02   9.2824531e-01   5.0000000e-01   2.9946295e+00   1.4999999e+00
   1.0594320e-01   2.4049970e-01   1.2657712e+00   4.5502494e+00   4.9999898e+00   1.0080032e+00
   2.9339041e-01   1.7716781e-01   5.4185529e-01   5.0000000e-01   1.1124044e+00   5.6365630e-01
   4.5256694e-01   6.1227480e-02   1.5454881e+00   5.0000000e-01   9.8210361e-01  -2.6340509e-01
   9.9275565e-02   1.7537551e-01   1.6918832e+00   5.0059918e-01   3.2447384e+00   1.3927287e+00
   4.1150079e-01   3.7829534e-02   1.4770545e+00   5.0000000e-01   1.9215065e+00   6.7715490e-01
   2.6739344e-01   1.5455032e-01   1.2287614e+00   1.6000000e+01   5.0000014e-01  -8.0667691e-01
   4.0594250e-01   2.9129464e-01   4.0000000e+00   5.0000000e-01   2.5890247e+00   6.6212856e-01
   3.5036911e-01   1.4512051e-01   5.0000000e-01   1.2042532e+00   9.0987803e-01   1.4058982e+00
   3.5835375e-01   2.4136328e-01   3.9975961e+00   5.0000000e-01   4.1278970e+00   1.5000000e+00
   3.3245767e-01   3.6185818e-02   8.8360736e-01   6.4249208e-01   2.9454608e+00  -1.0735724e+00
   1.7824736e-01   1.2126707e-01   1.3753040e+00   5.1069699e+00   2.3574432e+00   5.0965608e-01
   1.4031994e+00   1.4112842e-01   8.5537971e-01   1.0363866e+00   1.6655062e+00   1.0068529e+00
   3.6691639e-01   8.8193496e-02   1.2054243e+00   7.6673339e-01   3.1992417e+00   1.5000000e+00
   2.2419110e-01   2.4304525e-01   4.0000000e+00   5.0000000e-01   2.9853367e+00   7.8923998e-01
   7.3848606e-01   2.4725475e-01   9.2703852e-01   1.6000000e+01   3.8193022e+00  -7.0061224e-01
   1.5437637e-01   7.1029073e-02   6.8221704e-01   5.0000000e-01   4.7847263e+00   1.4999798e+00
   3.3171045e-01   1.9174231e-01   1.2182434e+00   9.6801573e-01   9.4950018e-01   6.5386443e-01
   5.1035950e-01   2.0000000e-02   4.0000000e+00   1.6000000e+01   3.2575365e+00   1.5000000e+00
   2.0625481e-01   3.2000000e-01   2.1637715e+00   1.6000000e+01   1.3009776e+00  -1.6850294e-02
   1.4614784e-01   1.5530875e-01   6.0093841e-01   1.6000000e+01   5.5522616e-01   2.2630264e-01
   3.8733315e-01   2.1273254e-02   1.4157104e+00   6.4243864e-01   5.0000000e+00   1.1442562e+00
   4.1613793e-01   2.6992822e-01   1.2766432e+00   6.5077207e+00   1.8697388e+00   8.4272076e-01
   2.1150432e-01   1.6803690e-01   1.0356996e+00   2.5496082e+00   1.2625067e+00   8.9486084e-01
   8.1352523e-01   3.2000000e-01   5.8190636e-01   2.8433137e+00   2.1217419e+00   4.0445304e-01
   7.1161901e-02   3.2000000e-01   1.9659488e+00   6.4004890e+00   1.6828015e+00   7.5196584e-01
   1.4633004e-01   1.9086787e-01   4.0000000e+00   5.0000001e-01   2.9601911e+00   1.5000000e+00
   8.2901585e-01   1.6332695e-01   9.3528917e-01   1.1529422e+00   1.8917620e+00   1.0716558e+00
   5.7985290e-01   1.7745999e-01   8.5800811e-01   8.3622452e+00   6.9481281e-01   6.9084560e-02
   1.8900934e-01   1.5279648e-01   9.2407362e-01   2.6301655e+00   1.5232087e+00   8.6095738e-01
   2.6873341e-01   2.0053628e-01   7.9885489e-01   2.5330231e+00   1.6631768e+00   5.2829304e-01
   1.7919676e-01   2.0000000e-02   3.9999996e+00   5.0000000e-01   4.9999960e+00  -9.2478900e-01
   4.5562483e-01   7.3806835e-02   7.6504574e-01   5.0000000e-01   1.2003372e+00   1.2806133e+00
   1.6695025e-01   2.0000000e-02   6.6319642e-01   5.0000000e-01   5.4748173e-01  -8.7677163e-01
   1.6485189e-01   5.0602559e-02   9.8670691e-01   2.4259688e+00   2.2018749e+00   4.9922975e-01
   3.5111908e-01   1.7776177e-01   7.3352832e-01   1.4720419e+00   1.4772971e+00   1.5000000e+00
   6.9245110e-01   2.0784067e-02   8.8505956e-01   2.9675191e+00   1.7469544e+00   6.4088757e-02
   6.6616263e-01   1.1451737e-01   5.8934432e-01   8.9229408e-01   1.6027369e+00   1.0948813e+00
   3.4658648e-01   2.0000000e-02   1.0213904e+00   5.0000000e-01   2.8758083e+00  -1.4625651e+00
   2.5984392e-01   9.6501784e-02   7.5310271e-01   1.4554888e+00   1.7637463e+00  -9.3889662e-02
   5.6019653e-01   1.1401441e-01   5.2462628e-01   1.6969635e+00   1.0532342e+00   1.5000000e+00
   2.2602386e-01   2.2354080e-01   5.8985544e-01   2.7459470e+00   1.2082264e+00   1.0310224e+00
   2.8238919e-01   1.2504532e-01   6.4332626e-01   2.1751382e+00   1.4883556e+00   6.7664318e-01
   1.9087071e+00   9.5492538e-02   1.1227230e+00   1.6000000e+01   2.3252251e+00   7.7962017e-01
   3.7862611e-01   1.1953047e-01   5.6893259e-01   2.3556783e+00   7.5141285e-01   1.2878588e+00
   2.1275549e-01   2.0000000e-02   5.0000024e-01   1.3910360e+00   1.7453622e+00  -1.4928838e+00
   1.7922686e-01   1.6401824e-01   9.8236268e-01   1.5749973e+00   1.2338174e+00   1.4061683e+00
   1.9156015e-01   3.2000000e-01   1.5314561e+00   1.8321296e+00   2.3617508e+00   7.0399840e-01
   2.9654361e-01   2.0000000e-02   2.3539568e+00   5.7580415e-01   5.0000000e-01   9.5318329e-02
   1.5738035e-01   2.1749662e-02   1.5509885e+00   3.7412350e+00   3.4114848e+00   4.3610056e-01
   1.9849651e-01   9.0988992e-02   8.2639415e-01   1.9128981e+00   1.5895377e+00   1.8021346e-01
   4.5795631e-01   2.1645039e-01   7.0949882e-01   5.0000000e-01   1.8646682e+00   1.0171326e+00
   1.4487817e-01   1.9684045e-01   9.6820747e-01   1.5018918e+00   2.0580550e+00  -7.8212511e-03
   4.1775329e-01   2.6461095e-01   5.7269077e-01   8.6361603e-01   6.6602387e-01   7.2620088e-01
   3.8470147e-01   2.2884748e-01   8.7362757e-01   3.3327847e+00   3.0976883e+00   4.8604332e-01
   1.8408648e-01   1.8982345e-01   1.6190582e+00   5.0000000e-01   2.4753822e+00   1.1882300e+00
   2.6259104e-01   2.5075766e-01   9.2063778e-01   5.4847006e-01   2.3549748e+00   7.9870345e-01
   6.2228612e-01   1.3229276e-01   5.0002021e-01   7.7883213e+00   5.3907926e-01   2.1247438e-01
   1.7645429e-01   2.9289855e-01   9.2218006e-01   1.2529827e+00   1.6867798e+00  -6.1022587e-01
   1.3258161e-01   2.3898214e-01   1.2083188e+00   5.0000000e-01   4.4480505e+00   1.0197407e+00
   7.9754674e-02   1.5043446e-01   1.3127034e+00   1.0076706e+00   2.1871865e+00   7.7391349e-01
   3.3884502e-01   3.0888284e-01   1.1723394e+00   8.0240832e-01   2.3852228e+00  -1.9281099e-01
   2.4771078e-01   2.0000000e-02   4.0000000e+00   5.0000000e-01   3.7777780e+00  -1.1450754e+00
   1.8421986e-01   3.2000000e-01   9.2969290e-01   8.0770158e-01   1.1353291e+00   4.6197517e-01
   1.5112920e-01   1.6821801e-01   5.9715012e-01   5.2130254e+00   9.2587356e-01   9.8512617e-01
   3.9066340e-01   2.6086545e-02   1.0460076e+00   1.6000000e+01   3.5063255e+00   2.4708111e-01
   2.1989083e-01   3.1701665e-02   1.3449114e+00   1.1551860e+00   5.8248499e-01   3.6909507e-01
   1.8591331e-01   3.2000000e-01   1.1196750e+00   5.4461757e-01   3.8283456e+00  -1.1704133e+00
   5.9586923e-01   5.0999554e-02   1.0347152e+00   4.4930643e+00   2.2213837e+00   2.4588970e-01
   3.1710029e-01   1.4779726e-01   5.0000000e-01   7.0848180e+00   5.0000010e-01   1.5000000e+00
   1.9056949e-01   3.2000000e-01   5.0349021e-01   1.6000000e+01   5.0120602e-01  -5.4945293e-01
   2.6657771e-01   2.8651813e-01   8.7182397e-01   9.5833076e-01   1.9665343e+00   3.0979135e-01
   5.3393202e-01   8.2110487e-02   1.2010112e+00   3.9446777e+00   1.5908779e+00   1.3278167e+00
   1.5260045e-01   1.3852202e-01   4.0000000e+00   5.0000022e-01   2.5049920e+00   7.8176805e-01
   1.1511474e+00   1.3457434e-01   5.1358926e-01   7.4175171e+00   5.1084259e-01   4.3284172e-01
   1.0390436e-01   3.7200724e-02   8.9295337e-01   1.4157345e+00   2.0894059e+00  -8.5921516e-01
   2.8028284e-01   9.2877970e-02   1.4109527e+00   5.0000000e-01   1.6608059e+00   1.4925425e+00
   5.2861099e-01   3.2000000e-01   6.9551372e-01   9.0673763e-01   8.5595993e-01  -2.8213982e-01
   2.2159355e-01   3.8228456e-02   1.3903963e+00   1.2796636e+00   1.3254265e+00  -5.7185187e-01
   1.9503815e-01   8.8579226e-02   5.3696756e-01   1.3279858e+00   8.0002494e-01   4.2960229e-01
   9.9120273e-02   9.3261599e-02   1.5369023e+00   1.4120103e+00   1.3196414e+00   7.5092821e-01
   1.2185921e-01   1.3538461e-01   1.1939201e+00   5.6213526e+00   2.7072172e+00   1.5000000e+00
   6.0115859e-01   2.5955189e-01   8.8650504e-01   2.0400093e+00   1.7549425e+00   1.2866608e+00
   4.4595136e-01   2.0000000e-02   6.1641591e-01   1.6080190e+00   1.3327934e+00  -1.3786347e+00
   3.4230101e-02   5.5991458e-02   1.4530798e+00   9.7765736e-01   3.1740357e+00   3.4111239e-01
   2.7169512e-01   2.4536689e-01   1.1125358e+00   1.3222371e+00   4.1416108e+00   1.4843050e+00
   6.3836597e-01   1.0100992e-01   1.1579915e+00   1.5999951e+01   2.2222307e+00   8.9481334e-01
   4.5098412e-01   2.3382084e-01   1.3763547e+00   1.0258788e+00   2.9472229e+00   1.0573540e+00
   2.1501615e-01   2.7058658e-01   1.1374765e+00   7.1603448e+00   2.1319556e+00   3.6511059e-01
   2.4544161e-01   2.3972152e-01   9.4284346e-01   1.6000000e+01   4.7961045e+00   1.4999987e+00
   1.2688162e+00   5.4492232e-02   1.2307046e+00   5.5507546e+00   2.3900435e+00   2.8596766e-01
   3.7286397e-01   3.2000000e-01   8.2415408e-01   3.3912409e+00   1.7506489e+00  -1.6606294e-01
   3.8122491e-01   1.5538080e-01   6.2764354e-01   1.6000000e+01   5.0000510e-01   4.3455785e-01
   4.6040871e-01   2.4570684e-01   6.1354958e-01   2.2468349e+00   1.3523070e+00   5.4809636e-01
   5.9513734e-01   3.2000000e-01   5.7816685e-01   6.3012256e-01   1.3871617e+00  -1.0639187e+00
   2.6496277e-01   4.9305795e-02   3.4512314e+00   5.0000000e-01   5.0000000e-01   1.7122260e-01
   3.4409540e-01   1.6065310e-01   7.6376836e-01   1.6000000e+01   6.3005475e-01  -4.9131218e-01
   9.7469246e-01   3.1998337e-01   6.5821206e-01   5.0024028e-01   5.3161106e-01   1.1310347e+00
   6.8205408e-01   1.7767864e-01   9.5923993e-01   1.5734915e+01   6.2074612e-01   5.8683718e-01
   2.4625587e-01   1.7691596e-01   7.2641946e-01   1.6000000e+01   5.0000003e-01   5.9013648e-01
   1.8651496e-01   3.2000000e-01   7.9160952e-01   5.0006699e-01   4.6873533e+00   6.2847911e-01
   4.0777465e-01   2.0000000e-02   5.2560668e-01   8.6456075e-01   1.8450853e+00   1.4999896e+00
   1.2734116e+00   2.4194937e-01   7.7880701e-01   1.0830507e+00   1.6404871e+00   3.9373337e-01
   7.7885297e-01   1.3338672e-01   6.6445428e-01   2.5561901e+00   1.5237446e+00   5.7520958e-01
   6.6444552e-01   1.8104305e-01   7.4629154e-01   7.3170912e+00   5.7045722e-01   7.8109880e-02
   1.6870624e+00   1.8967272e-01   5.0385383e-01   1.6000000e+01   5.0000000e-01  -1.5597295e-02
   1.6730871e-01   2.7383398e-01   1.1778918e+00   1.6000000e+01   4.6753757e+00   3.2706579e-01
   2.4109750e-01   2.0000000e-02   1.1970276e+00   5.0000000e-01   4.6002862e+00  -1.4999968e+00
   1.7414486e-01   1.1537532e-01   8.8150973e-01   9.2990143e-01   1.2787598e+00   6.2151410e-01
   1.2863816e+00   5.1539593e-02   1.0114820e+00   6.1443432e+00   2.1525083e+00  -3.5156707e-01
   1.7253213e-01   1.2097932e-01   8.5907607e-01   2.2963427e+00   1.3082161e+00  -1.2715513e-01
   1.5317605e+00   1.1857563e-01   6.9736534e-01   1.4247487e+00   1.4104269e+00   1.0293286e+00
   1.5225901e-01   2.0000000e-02   1.3368263e+00   6.4546506e+00   2.0863604e+00   1.1559937e+00
   7.4116952e-01   1.0360617e-01   6.4771624e-01   2.2157180e+00   8.0708428e-01   8.8537294e-01
   2.7667155e-01   1.3713057e-01   6.5891313e-01   2.3506850e+00   1.0508276e+00   2.8928991e-01
   1.9077256e-01   1.7636399e-01   5.6630021e-01   5.0000000e-01   4.4936018e+00   1.4999993e+00
   9.2193387e-02   2.0000000e-02   2.2150691e+00   5.0000000e-01   5.0000000e-01   6.5159262e-01
   3.1602788e-01   1.9389216e-01   6.1791220e-01   1.6000000e+01   5.0000000e-01  -1.8981736e-01
   4.6639021e-01   1.2462731e-01   6.2961583e-01   2.3249813e+00   6.2932009e-01   1.4552672e-01
   4.7214736e-01   3.2000000e-01   1.1381351e+00   5.0000000e-01   2.8414871e+00   1.5000000e+00
   3.0594063e-01   2.5931307e-01   1.1413127e+00   9.5251239e+00   1.3507470e+00   7.5728410e-01
   1.0628078e+00   2.5246577e-01   1.2465233e+00   3.3151350e+00   5.0000000e+00   9.1052181e-01
   1.6697597e+00   4.7568758e-02   1.0806665e+00   4.9640865e+00   2.9813435e+00  -6.6290255e-01
   2.1139595e-01   1.2393196e-01   7.0928635e-01   2.4317915e+00   9.8041993e-01   2.9670575e-01
   9.1010209e-02   4.9768132e-02   8.3807227e-01   4.7445342e+00   1.8315907e+00  -1.4999440e+00
   2.5025671e-01   6.8423707e-02   1.0811764e+00   4.1813466e+00   1.3108094e+00   5.1020400e-01
   3.8064987e-01   1.1650539e-01   7.0950431e-01   2.1369524e+00   1.2172014e+00   1.0579973e+00
   7.8953925e-01   9.0114307e-02   1.1337735e+00   5.9518987e+00   2.3724695e+00   1.1351800e+00
   1.4971061e-01   1.2462271e-01   7.1123710e-01   2.0807134e+00   2.1859404e+00  -5.5609960e-01
   3.0161093e-01   5.8658284e-02   1.0652175e+00   9.7906347e+00   1.2654757e+00  -1.0416524e-01
   2.3657560e-01   1.6326427e-01   8.1383770e-01   1.3167100e+00   1.3134842e+00   2.5170520e-01
   1.8042625e-01   4.8974957e-02   1.2566905e+00   9.8509134e-01   2.9269098e+00   1.5000000e+00
   5.4147214e-01   2.5395543e-02   7.6130923e-01   9.1739930e+00   8.3364528e-01  -3.9037489e-01
   1.3128744e-01   3.2000000e-01   3.0240513e+00   5.0000000e-01   3.2594042e+00   1.4997330e+00
   5.4590524e-01   4.3139980e-02   5.0000000e-01   6.2619169e-01   9.9964628e-01   1.7543370e-01
   3.1803336e-01   1.0821434e-01   8.3639224e-01   6.0153596e-01   2.5118524e+00   1.1930246e+00
   5.5804826e-01   1.9563934e-01   8.1617093e-01   5.0000000e-01   6.3546326e-01  -3.2489945e-01
   8.4190752e-01   1.3635809e-01   1.0579114e+00   5.7544331e-01   1.7799082e+00   2.7297104e-01
   4.1340868e-01   2.1981033e-01   1.2547066e+00   5.0000000e-01   4.7800788e+00   5.9464779e-01
   2.0991592e-01   3.2000000e-01   1.4570156e+00   1.6000000e+01   2.0992572e+00   1.1343682e-01
   3.8161759e-01   1.3330239e-01   9.6755239e-01   1.6000000e+01   9.2844733e-01  -1.0299631e+00
   1.8793829e-01   3.1427377e-02   9.0319828e-01   5.0000000e-01   4.6386846e+00   1.5000000e+00
   4.5715023e-01   9.5411440e-02   6.8821813e-01   1.3257662e+00   9.4634706e-01   1.5000000e+00
   2.7064998e-01   3.8360663e-02   5.0000000e-01   7.5270573e-01   9.0084573e-01   4.5282405e-01
   5.0741605e-01   1.2639842e-01   6.5442233e-01   5.0000000e-01   1.5937715e+00  -2.7284235e-01
   5.4916785e-01   2.4827170e-01   1.6940524e+00   5.0000000e-01   7.7329036e-01  -1.5000000e+00
   4.5706472e-01   3.2525191e-02   1.7492601e+00   1.1467146e+01   2.8221647e+00  -9.0337356e-01
   3.8559404e-01   8.1662744e-02   1.0330853e+00   5.5699522e-01   1.4023024e+00   1.2491554e-01
   8.8997817e-01   9.3111539e-02   6.8573481e-01   3.0629765e+00   1.6444044e+00  -7.5319631e-02
   3.8592280e-01   2.1031648e-01   6.3352461e-01   7.5587751e+00   6.7947381e-01   9.6695989e-01
   2.8957850e-01   2.0000000e-02   1.9640703e+00   3.7154175e+00   2.7330060e+00   1.1592192e+00
   8.4206592e-01   1.3350381e-01   9.4771394e-01   1.0741711e+01   7.6007103e-01   1.1468306e-01
   4.3607124e-01   1.8132946e-01   9.7039086e-01   9.8386468e+00   7.8518456e-01  -3.3462107e-01
   1.9599630e-01   1.7656473e-01   1.4826622e+00   5.0000000e-01   3.3030393e+00   1.5000000e+00
   3.1138378e-01   3.2000000e-01   6.1868368e-01   4.4218567e+00   2.3733471e+00   6.0283333e-01
   3.9597537e-01   1.1932078e-01   9.0226729e-01   8.7086306e+00   2.4636452e+00   1.3001855e+00
   3.3718434e-01   7.0222994e-02   7.3376668e-01   6.8795453e+00   1.6466313e+00  -5.4063163e-01
   1.0546942e-01   2.0000000e-02   3.9999953e+00   5.0000000e-01   4.1831547e+00  -1.9362545e-01
   5.9461632e-01   7.7501569e-02   7.8622413e-01   1.6000000e+01   7.7421714e-01  -1.0289452e+00
   4.2357716e-01   6.6076240e-02   1.1218086e+00   9.0774223e+00   2.1507586e+00   1.6319742e-01
   5.1725034e-01   5.5057971e-02   1.2647416e+00   1.6000000e+01   2.2752774e+00   2.8095136e-01
   1.9358704e-01   2.0000000e-02   5.0000000e-01   1.9124954e+00   1.5691803e+00   1.3354795e+00
   2.4205780e-01   6.0075504e-02   1.1554686e+00   5.1886901e+00   1.8834530e+00   6.0272764e-01
   1.9930753e-01   5.0090139e-02   1.8579600e+00   7.4241754e+00   2.2044010e+00   1.3429658e+00
   2.7383424e-01   3.6051069e-02   1.4875212e+00   5.6634162e+00   2.1186108e+00   9.9996519e-01
   3.1104051e-01   1.0036741e-01   6.0211725e-01   3.7451731e+00   5.1526845e-01  -7.7590638e-01
   2.8442419e-01   2.1765981e-01   1.6345330e+00   9.2390194e-01   1.0282901e+00   2.3594366e-01
   3.3821032e-01   4.8325721e-02   1.3159193e+00   5.2111296e+00   2.1873031e+00   8.1605670e-01
   4.2698229e-01   3.2000000e-01   1.0571983e+00   9.7077121e+00   8.7422531e-01   1.5000000e+00
   2.0399924e-01   4.1655760e-02   6.5515754e-01   3.5849843e+00   2.4211548e+00   1.4998825e+00
   2.1967104e-01   5.4221528e-02   1.4419136e+00   8.2166805e+00   1.4018685e+00   2.2243651e-01
   5.5886499e-01   4.4291326e-02   1.5755023e+00   4.8453501e+00   2.6442963e+00   1.0118732e+00
   3.2637555e-01   6.1305709e-02   8.8056710e-01   6.3752473e+00   2.0583214e+00  -3.5261284e-01
   4.5481047e-01   7.5725265e-02   1.1831250e+00   4.6617523e+00   1.3987411e+00  -5.9077544e-02
   2.2981166e-01   3.9616920e-02   8.0575649e-01   1.0374352e+00   1.5601999e+00  -4.3430313e-01
   1.0441453e+00   1.5798641e-01   5.0000000e-01   2.9971474e+00   9.9377874e-01   3.0981946e-01
   1.9565201e-01   5.9581384e-02   1.3299770e+00   5.0000000e-01   1.9238737e+00   3.0417584e-01
   1.6779095e-01   7.9818264e-02   1.2072432e+00   2.9583476e+00   1.5502932e+00  -3.3612611e-01
   1.0349558e-01   2.0000000e-02   8.2599515e-01   2.1843652e+00   4.3184253e+00   1.0229666e+00
   3.2482688e-01   2.0000000e-02   2.5823109e+00   5.0000000e-01   8.9937645e-01   5.1448083e-02
   1.8351356e-01   1.3808882e-01   5.2548909e-01   5.0000000e-01   6.6520316e-01  -2.0252116e-01
   2.3469165e-01   6.7828851e-02   1.0707178e+00   2.3913978e+00   4.0151580e+00  -2.9141155e-01
   3.7369434e-01   5.4749494e-02   1.1497476e+00   1.2793638e+01   1.7186582e+00   2.8679832e-01
   1.3786095e-01   5.2500474e-02   1.2834289e+00   6.1451413e+00   1.9467031e+00   4.3235878e-01
   5.1257138e-01   3.8099961e-02   5.0000008e-01   5.0378657e-01   1.3789899e+00  -1.5000000e+00
   2.4093126e-01   5.0809707e-02   5.4363717e-01   6.8423853e-01   8.6491880e-01   9.1870361e-01
   2.4655876e-01   3.2000000e-01   1.1689163e+00   1.1617906e+01   1.6263071e+00   8.2171332e-01
   6.9773931e-01   1.9291728e-01   7.0229404e-01   1.6000000e+01   5.0000000e-01   2.9268439e-01
   1.5944532e-01   2.2644382e-02   1.0716095e+00   6.1638285e-01   5.0000000e+00   1.5000000e+00
   3.2982918e-01   2.0000000e-02   8.6841409e-01   1.9906731e+00   1.8788917e+00  -5.1409052e-01
   2.6206851e-01   3.7143294e-02   7.8880344e-01   1.5999877e+01   1.5626236e+00   6.5880566e-01
   1.8730827e-01   5.1412205e-02   9.4563260e-01   5.0000000e-01   2.7471489e+00   2.9867824e-01
   1.6861430e-01   1.4934008e-01   1.2854929e+00   1.0045285e+01   7.7242164e-01   1.6561289e-02
   1.4969831e-01   1.8682130e-01   1.2771582e+00   5.0000000e-01   3.5940899e+00   8.2228763e-01
   4.7472318e-01   4.5799782e-02   6.9675595e-01   5.0000096e-01   8.9067353e-01  -1.3388128e+00
   2.6316464e-01   1.9310501e-01   1.2287560e+00   7.6087659e-01   1.0477369e+00  -1.3314961e-01
   3.8690618e-01   8.6610854e-02   5.0000000e-01   8.6949719e-01   1.2867724e+00   1.3496605e+00
   5.0638003e-01   1.2062670e-01   5.4072390e-01   3.8558865e+00   9.0793844e-01   7.7376405e-02
   6.1690452e-01   4.1044418e-02   5.0000000e-01   7.2211678e-01   8.6717266e-01   3.6447385e-02
   2.7007359e-01   1.3291090e-01   6.1663781e-01   5.7947602e-01   5.9093284e-01   2.4534637e-01
   6.8210361e-01   1.1355129e-01   1.1089455e+00   6.5919181e-01   1.5792062e+00   3.4469927e-01
   1.6033074e-01   8.4956671e-02   1.1879996e+00   1.2781138e+00   1.8966021e+00  -1.5717561e-01
   3.8000048e-01   8.0281916e-02   1.0158697e+00   5.0000000e-01   1.7094710e+00   2.9948815e-01
   1.4449211e-01   1.2089591e-01   5.0097011e-01   1.6000000e+01   5.0276485e-01   1.1423485e-01
   4.2361561e-01   9.4504291e-02   6.5880920e-01   2.8656822e+00   1.5834026e+00   1.9676047e-01
   2.5051778e-01   1.6711483e-01   1.5063901e+00   1.6000000e+01   7.5223174e-01   1.5739981e-01
   3.2031777e-01   8.2679557e-02   8.0743300e-01   1.3847292e+00   1.4492978e+00   8.7011947e-01
   1.6665685e+00   2.0537043e-01   9.4539503e-01   5.0000000e-01   9.0687616e-01  -3.0481004e-01
   3.0787454e-01   1.1207281e-01   9.6166783e-01   7.0353089e+00   2.7084716e+00   1.4999989e+00
   4.4969128e-01   2.1045465e-01   9.5955676e-01   5.0000000e-01   2.0954709e+00  -3.0419678e-01
   1.3903166e-01   5.5305759e-02   1.2896323e+00   1.3397606e+01   3.4336478e+00   1.5000000e+00
   3.3425057e-01   1.1590606e-01   6.6697448e-01   4.1014693e+00   1.4380291e+00   1.0796491e-01
   1.5932106e-01   3.2000000e-01   3.9999918e+00   5.0000000e-01   4.2451005e+00   6.9400504e-01
   2.0475955e-01   3.2000000e-01   4.0000000e+00   5.6626292e-01   1.9504762e+00   1.0089875e+00
   1.7461377e-01   2.0000000e-02   1.5681197e+00   1.6000000e+01   2.7169254e+00   1.8735862e-01
   6.4364112e-01   2.0000000e-02   1.2175562e+00   1.4757708e+00   2.4593135e+00  -1.3718119e-01
   1.1650878e-01   8.3097689e-02   9.6407382e-01   3.8223605e+00   2.5219719e+00  -5.5574774e-01
   1.7582706e-01   6.5276050e-02   1.4781230e+00   5.0000000e-01   2.2743999e+00   7.4914550e-01
   6.2757211e-01   5.3849144e-02   1.3004609e+00   1.6000000e+01   2.2457675e+00   3.1676851e-01
   3.1779937e-01   2.0000000e-02   1.8755336e+00   1.1469580e+00   2.2413016e+00   8.7830762e-01
   1.5473585e-01   6.4013975e-02   6.6108309e-01   2.8140814e+00   1.6127874e+00   6.9557778e-01
   3.1739481e-01   6.2201697e-02   6.5571210e-01   7.0782314e-01   5.8307891e-01   4.9247909e-01
   1.7489948e-01   1.2629220e-01   1.1854199e+00   2.0881206e+00   1.8877646e+00  -1.3073793e+00
   3.3049799e-01   4.1819079e-02   5.0000000e-01   9.3222613e-01   6.3782100e-01   8.8927081e-02
   1.9760523e-01   6.9920293e-02   2.3210465e+00   5.0000002e-01   1.3109223e+00  -1.2176705e-01
   3.1270009e-01   5.8093291e-02   1.0576361e+00   6.5891448e+00   1.5828889e+00  -7.1911824e-02
   1.6953002e-01   2.0000000e-02   5.4918876e-01   1.0354695e+00   5.0000188e-01   1.5000000e+00
   1.4147960e-01   4.3805414e-02   1.2056240e+00   1.5999686e+01   4.6368311e+00   1.3052490e+00
   1.9058633e-01   6.8814222e-02   1.3093385e+00   4.2773764e+00   2.0159040e+00  -2.5407043e-01
   1.0269792e-01   6.7717134e-02   1.1751146e+00   9.8703611e+00   2.3755767e+00   9.2319064e-04
   9.9982266e-01   9.4720277e-02   5.6059777e-01   1.3532946e+00   9.1548896e-01   1.5000000e+00
   6.3943288e-01   6.8933799e-02   1.3587822e+00   5.0000000e-01   1.9353580e+00   4.0168966e-01
   5.3444458e-01   2.0000000e-02   6.1740333e-01   1.6000000e+01   1.4546513e+00   5.9663256e-01
   2.7450100e-01   3.9935391e-02   1.5890937e+00   1.9547268e+00   1.9829348e+00   5.7774211e-01
   5.2998433e-01   3.2761632e-02   1.6060332e+00   5.0000000e-01   9.8120876e-01  -1.9764897e-01
   4.4704289e-01   2.0000000e-02   5.0000000e-01   8.8959134e-01   6.0838800e-01   8.2689722e-01
   1.5888676e-01   1.4069611e-01   1.5539676e+00   5.0000000e-01   3.5747405e+00   1.3850931e+00
   4.5134186e-01   2.2022737e-01   7.0925808e-01   1.0006005e+01   9.4669695e-01  -4.1945586e-01
   3.9808102e-01   2.6055318e-01   8.5637108e-01   5.0000000e-01   5.0000005e-01  -3.1221942e-01
   2.9897290e-01   3.8965905e-02   1.3069184e+00   5.0000000e-01   1.9203824e+00  -4.7178442e-01
   2.5452439e-01   2.5157245e-02   7.3556214e-01   5.0000000e-01   4.3031311e+00   5.0807971e-01
   2.0149609e-01   2.3730719e-01   1.0550820e+00   3.8559202e+00   5.0000000e+00   1.5000000e+00
   1.7468219e-01   1.6875826e-01   1.0727622e+00   5.0000000e-01   3.6164329e+00   1.3838371e+00
   2.3338147e-01   1.6581692e-01   1.2693952e+00   9.4553562e-01   9.3709279e-01   1.1617573e-01
   2.0284724e-01   8.3596273e-02   9.8166481e-01   5.0000000e-01   2.9370759e+00   6.5127620e-01
   2.8393016e-01   4.5506937e-02   9.3517866e-01   5.0000000e-01   5.0000000e-01   6.3172659e-01
   2.9877641e-01   7.0951636e-02   1.6293916e+00   5.0000000e-01   1.7343159e+00   5.0178685e-01
   2.9159775e-01   9.4099804e-02   5.7539035e-01   1.8250074e+00   1.6082819e+00   9.4522659e-01
   1.2138248e+00   4.6511186e-02   5.0000000e-01   5.9110081e-01   8.3289159e-01   1.6103198e-01
   9.1613564e-01   1.0440752e-01   9.5072798e-01   5.0000000e-01   2.3145454e+00   2.1718842e-01
   2.8545022e-01   2.0000000e-02   6.3611718e-01   1.1949786e+00   1.0788042e+00  -1.1079958e+00
   2.5535392e+00   1.1282084e-01   1.1137068e+00   6.4694201e-01   1.6588684e+00   3.8376011e-01
   1.1358664e+00   1.0114170e-01   8.4976544e-01   9.7236805e-01   1.6853223e+00   3.7507468e-01
   1.7085696e-01   1.3452187e-01   8.4251991e-01   1.5993281e+01   3.6415835e+00   4.1170337e-01
   2.7608559e-01   2.0000000e-02   5.0000000e-01   7.6113187e+00   1.3902556e+00   1.5000000e+00
   1.5824824e-01   2.0000000e-02   3.4057097e+00   2.2736767e+00   5.0000000e-01   2.9358823e-01
   4.0712459e-01   2.2591991e-01   5.4561950e-01   5.3316470e+00   1.4113465e+00   9.2415780e-01
   2.0860016e-01   3.4925701e-02   1.5228971e+00   5.3177587e+00   1.2548481e+00  -1.0730280e-01
   3.7571503e-01   5.4972990e-02   9.1508214e-01   5.0000000e-01   2.4985223e+00   9.9087177e-01
   2.7003393e-01   1.6680460e-01   2.0010336e+00   7.9522868e-01   3.3986630e+00   1.4999999e+00
   1.4737821e+00   2.0748308e-01   8.3761376e-01   1.0368320e+01   8.3056073e-01  -2.9027651e-02
   1.7998758e-01   2.9710873e-01   1.3402117e+00   3.2295489e+00   5.0000000e+00   1.5000000e+00
   1.9955017e-01   1.9749493e-01   1.7347197e+00   1.6000000e+01   1.6738475e+00  -7.1252137e-01
   2.8795540e-01   1.1376940e-01   7.3411728e-01   4.9711949e+00   1.7693142e+00  -2.3525131e-01
   2.2739718e-01   3.2000000e-01   1.4080477e+00   1.6000000e+01   4.7010504e+00  -1.5000000e+00
   3.6234826e-01   3.2000000e-01   2.6877676e+00   1.6000000e+01   3.3287191e+00  -1.4999998e+00
   1.5157587e+00   1.9751962e-01   1.1957195e+00   5.0000000e-01   3.8491769e+00   4.7437748e-02
   1.5197562e-01   5.5779942e-02   1.5159992e+00   5.0000000e-01   2.2451374e+00   1.2932092e+00
   5.6268881e-01   2.1573733e-01   5.8852905e-01   5.0000000e-01   1.7275234e+00   2.4532668e-02
   3.9884103e-01   3.4395000e-02   1.5243155e+00   5.0000000e-01   2.3256255e+00   4.4500395e-01
   1.0956524e+00   2.1434363e-01   5.5599666e-01   5.0000000e-01   1.8693498e+00  -1.1521855e-02
   2.5468880e-01   2.2465232e-01   1.0940105e+00   5.7585747e-01   1.8700264e+00   1.0585264e+00
   2.9386863e-01   4.2361331e-02   1.2400643e+00   5.0000000e-01   1.1126532e+00  -4.7095710e-01
   4.6430783e-01   2.3217072e-01   5.0132556e-01   2.8840427e+00   1.1525214e+00  -7.4691288e-03
   3.9538382e-01   5.3062836e-02   1.2278120e+00   5.0000000e-01   1.7532555e+00   3.8581533e-01
   1.8635948e-01   9.2283174e-02   9.1201577e-01   5.0000000e-01   2.4490500e+00   1.5000000e+00
   9.5384813e-02   2.0000000e-02   6.8234204e-01   2.4916450e+00   1.8373441e+00  -1.3036069e+00
   6.5939973e-01   3.2000000e-01   8.5443447e-01   5.0000000e-01   5.0000000e-01   3.4079726e-01
   3.8798454e-01   1.2125911e-01   1.1542217e+00   6.2051008e-01   1.7478193e+00   2.5450972e-01
   5.7209699e-02   4.3877581e-02   1.6609541e+00   5.0000000e-01   3.3175134e+00  -3.6133909e-01
   2.2204439e-01   2.0000000e-02   1.1693566e+00   9.3636730e-01   9.0386247e-01  -1.4267746e+00
   5.4214350e-01   5.2894425e-02   8.1618006e-01   5.0000000e-01   2.4725209e+00   5.6446392e-01
   1.7454072e+00   9.6647306e-02   9.9206592e-01   5.0000000e-01   2.4064720e+00   4.5416795e-01
   5.0448670e-01   1.4362716e-01   7.5587968e-01   1.6000000e+01   8.7962024e-01   5.4335825e-01
   2.8172126e-01   7.0606628e-02   1.1740453e+00   7.9755473e-01   2.1738414e+00   1.5000000e+00
   2.5580021e-01   1.1314415e-01   9.3080542e-01   1.6000000e+01   4.0410259e+00   8.1995805e-02
   3.8296888e-01   1.0144671e-01   8.5581152e-01   8.2488963e-01   1.9020414e+00   1.7689642e-01
   4.7261389e-01   3.2000000e-01   8.9975227e-01   1.5526912e+01   4.9791076e+00  -1.5000000e+00
   1.8838113e-01   1.2638650e-01   1.0165727e+00   1.5999296e+01   3.4352939e+00   1.5000000e+00
   1.9755309e+00   2.8403672e-02   6.6876515e-01   7.6229595e-01   5.0000000e+00  -8.1146140e-01
   9.5839902e-01   3.2000000e-01   6.6128455e-01   5.0000000e-01   5.0000000e-01   1.1453005e+00
   2.2536779e+00   2.1483681e-01   8.9299655e-01   1.0130453e+01   8.0734980e-01  -7.3162268e-02
   1.8425935e-01   3.9888825e-02   1.2474018e+00   1.6000000e+01   2.8183619e+00   7.9931587e-03
   1.3920447e+00   1.8075334e-01   1.2286980e+00   5.0000000e-01   4.1028153e+00   5.9932649e-01
   1.3610670e+00   2.3155703e-01   6.9178430e-01   1.6000000e+01   7.0908119e-01  -6.2838486e-01
   8.1156859e-01   2.0254239e-01   9.2209491e-01   1.5999999e+01   6.9344460e-01  -1.8104235e-01
   1.9211740e-01   3.2000000e-01   5.1526823e-01   5.7889463e+00   2.0950505e+00  -1.4980371e+00
   1.5258735e-01   3.2000000e-01   1.1392027e+00   9.5002535e-01   7.5111891e-01   6.6272721e-01
   2.4004756e-01   2.9535941e-02   6.7486272e-01   1.9206951e+00   9.4101638e-01  -1.0465561e-01
   2.1756220e-01   2.0000000e-02   5.0000000e-01   2.7230646e+00   9.4884723e-01  -4.1034833e-01
   2.4265711e-01   2.5320472e-01   1.0455376e+00   1.0251391e+00   1.1689554e+00   7.1738527e-01
   1.9478059e-01   1.6743654e-01   1.2380201e+00   1.6097557e+00   2.4749692e+00   5.3091399e-01
   4.3461106e-01   7.7289596e-02   5.0007944e-01   5.0000000e-01   5.6595690e-01   1.9714341e-01
   2.0874759e-01   7.8767126e-02   7.0693058e-01   5.9852240e-01   1.4439420e+00   1.5000000e+00
   3.2919747e-01   5.5304370e-02   8.5255823e-01   3.4889415e+00   1.4508533e+00   3.4482681e-01
   8.4171614e-01   9.2254697e-02   9.2785367e-01   3.1676714e+00   1.5068201e+00  -3.2290273e-01
   4.6679611e-01   2.0000000e-02   6.2773784e-01   4.3387335e+00   9.1568834e-01  -8.2575620e-02
   1.4799574e-01   3.2000000e-01   1.3084768e+00   5.4120812e+00   5.8955486e-01   1.3182326e+00
   8.7804119e-01   2.0000000e-02   5.0000000e-01   6.6968286e+00   5.2912529e-01  -1.0808885e+00
   3.9482605e-01   2.0000000e-02   5.7252484e-01   4.4826940e+00   1.1551346e+00  -6.9625643e-01
   2.6626193e-01   2.4046166e-01   1.0431325e+00   5.0000000e-01   4.3769540e+00  -6.9788713e-01
   3.4538745e-01   2.0832393e-02   8.1308772e-01   1.6000000e+01   8.3232555e-01  -8.2720015e-01
   3.4443088e-01   2.0000000e-02   8.7161943e-01   3.8811100e+00   7.1293490e-01   6.9829109e-01
   2.3532120e-01   3.2398494e-02   6.1630683e-01   1.6810626e+00   5.4748255e-01   2.2219045e-01
   2.2694088e-01   6.8804598e-02   6.4181404e-01   2.4342520e+00   6.2040231e-01  -9.8439455e-01
   6.0981431e-01   2.0000000e-02   5.0000000e-01   4.3690956e+00   6.1719242e-01  -1.4596203e+00
   4.6235171e-01   1.9126266e-01   5.9687524e-01   5.0000000e-01   5.0000000e-01   6.3260698e-01
   9.4139515e-01   3.6098812e-02   8.8058091e-01   5.9511584e+00   1.7529357e+00   4.2398382e-01
   1.7084558e-01   7.1750877e-02   5.3680494e-01   5.6316996e-01   2.4335559e+00   1.4999825e+00
   3.5167054e-01   3.2000000e-01   1.5232091e+00   5.0000000e-01   6.5269534e-01   2.9571859e-01
   2.7717319e-01   2.2115668e-01   8.1976625e-01   6.8750083e-01   2.9522918e+00   1.4999987e+00
   5.6413143e-01   2.2976886e-02   7.1724121e-01   1.8691930e+00   5.0000000e-01  -3.6004460e-01
   2.8895195e-01   1.5661115e-01   5.0397128e-01   2.9546073e+00   9.7238459e-01   7.8730771e-01
   1.3883191e-01   2.0000000e-02   1.2274247e+00   3.8486216e+00   2.3471103e+00  -1.9363113e-01
   8.8725594e-01   2.0000039e-02   5.1804468e-01   7.4693922e+00   5.0000000e-01  -1.1542089e+00
   6.3700708e-01   3.2000000e-01   7.6218878e-01   5.0000000e-01   5.0000049e-01   1.0420351e+00
   1.2148605e+00   2.0000000e-02   5.5461262e-01   3.3087193e+00   1.0061356e+00  -2.7646509e-01
   1.7700570e-01   1.0791675e-01   9.9596484e-01   1.0852108e+01   1.9382451e+00  -1.3162045e+00
   3.3062574e-01   2.3811653e-01   6.3761173e-01   1.6000000e+01   5.0000000e-01   1.3270821e-01
   4.4761600e-01   2.2008300e-01   7.4106971e-01   1.6812414e+00   2.2990314e+00  -1.4476435e-01
   4.2699370e-01   3.2000000e-01   7.7136180e-01   7.3834068e+00   5.0000000e+00   1.5000000e+00
   1.7898676e-01   2.1212994e-01   5.1100051e-01   1.6000000e+01   8.5782046e-01  -1.7887636e-01
   2.7363085e-01   2.0000000e-02   7.7638629e-01   4.3761280e+00   1.5404727e+00  -9.7453509e-01
   1.3504442e-01   2.0000000e-02   1.7755918e+00   1.3847774e+00   1.5916523e+00  -4.1013628e-01
   2.4359002e-01   1.2227703e-01   8.2554930e-01   5.1820737e+00   1.3356684e+00  -5.5944582e-01
   4.4400053e-01   1.9181753e-01   7.0528294e-01   2.1655573e+00   1.4804008e+00   7.1103919e-01
   1.3016376e-01   3.3203742e-02   2.8455307e+00   5.0766125e-01   1.5295476e+00   2.9973094e-01
   2.7094081e-01   3.2000000e-01   6.8527391e-01   2.7172884e+00   5.0000000e+00   1.5000000e+00
   1.7958706e-01   9.1021373e-02   6.3087737e-01   1.6003186e+00   1.4247080e+00   1.2774411e-01
   2.4619323e-01   8.9911908e-02   8.8740528e-01   9.2094741e-01   2.4119733e+00   5.6252345e-01
   1.4956349e-01   8.1164231e-02   6.6698955e-01   5.0000000e-01   1.9720191e+00  -6.5436199e-02
   6.2491440e-01   1.2313538e-01   1.0407216e+00   1.9657383e+00   1.4619840e+00  -2.4720178e-01
   5.9037476e-01   3.4450614e-02   1.1008129e+00   1.9112421e+00   1.7011035e+00  -1.4362053e-01
   6.5175433e-01   3.2000000e-01   3.5098913e+00   5.0000000e-01   5.0000007e-01   5.7534625e-01
   1.2408175e-01   1.4879076e-01   1.5568987e+00   1.7764834e+00   2.3635086e+00   1.5000000e+00
   5.3864460e-01   3.0264736e-02   6.3066200e-01   2.1521007e+00   1.3665600e+00   2.1939561e-01
   2.1436084e-01   1.0064530e-01   8.8280525e-01   1.1389675e+00   1.2174151e+00   1.5000000e+00
   8.6903313e-02   7.1456875e-02   9.4052359e-01   2.0475812e+00   2.3646013e+00   1.0260660e-01
   8.2014757e-01   2.0800990e-02   5.0000000e-01   5.0000000e-01   5.0000000e-01   4.7184512e-01
   1.0158233e+00   1.5139851e-01   5.0000000e-01   1.6000000e+01   5.0000000e-01  -5.8298904e-01
   2.5099055e-01   3.2000000e-01   5.0000000e-01   5.0000000e-01   5.0000000e-01  -5.0066091e-01
   2.7798201e-01   3.2000000e-01   7.3143975e-01   1.9650558e+00   5.0000000e-01   5.0797389e-01
   2.1545173e-01   3.2000000e-01   5.0000002e-01   4.0992657e+00   1.1328315e+00  -4.1542018e-01
   1.2428179e-01   2.0000000e-02   1.0247259e+00   3.5102530e+00   2.5995186e+00  -1.4999915e+00
   1.7503021e-01   1.9028196e-01   9.5031301e-01   2.0953344e+00   1.9395627e+00   1.2243443e+00
   2.2669656e-01   2.2342228e-01   6.7381973e-01   5.0000013e-01   1.5694192e+00  -3.9138628e-01
   6.0622054e-01   2.4956822e-01   7.7754588e-01   5.0000000e-01   1.6567256e+00   1.5000000e+00
   5.2245694e-01   3.2000000e-01   5.0000000e-01   5.0000000e-01   3.2471382e+00  -1.5000000e+00
   6.7372626e-01   3.2000000e-01   5.0000000e-01   1.0145644e+00   6.3333656e-01   1.5000000e+00
   8.8084599e-01   9.3736215e-02   6.5164917e-01   4.3246845e+00   8.4865767e-01   8.7479131e-01
   1.9528921e-01   2.0000000e-02   5.5515577e-01   9.9841342e-01   5.1511371e-01   1.0396318e+00
   1.4806352e-01   2.6810205e-01   9.0247519e-01   3.6633227e+00   3.9469775e+00   7.9372644e-01
   1.1555855e-01   3.1697187e-02   6.3065718e-01   1.1624936e+00   7.9638206e-01  -5.0882533e-01
   2.0699873e-01   2.7021402e-01   1.0222689e+00   5.0000000e-01   3.6376852e+00  -6.1039634e-01
   3.6384567e-01   3.2000000e-01   5.0000000e-01   1.0712829e+01   6.0021206e-01   4.7521199e-01
   3.3229454e-01   8.7905736e-02   7.5566856e-01   1.0261229e+01   8.4530845e-01  -3.9797201e-01
   2.0172170e-01   2.0000000e-02   8.7637172e-01   5.5454248e+00   1.2333727e+00  -1.5638648e-01
   3.8722426e-01   1.1632319e-01   8.9569775e-01   4.1699150e+00   1.8095476e+00   1.2856435e-01
   1.2827557e-01   3.5140950e-02   1.1436534e+00   6.4952811e-01   2.4007122e+00  -8.6466776e-01
   7.6782143e-01   2.0000000e-02   7.7847123e-01   1.6000000e+01   3.4080961e+00   1.5000000e+00
   6.2643321e-01   3.5842069e-02   7.6995414e-01   1.5593218e+00   1.3308481e+00  -6.8718069e-01
   1.7858785e-01   2.0000000e-02   7.6685014e-01   3.3126105e+00   2.0406358e+00  -3.4674895e-02
   3.0433810e-01   2.0000000e-02   8.2854259e-01   1.6160943e+00   2.0617043e+00   6.4061824e-01
   1.9603283e-01   2.3894471e-01   6.8797349e-01   5.0000000e-01   2.3715774e+00  -5.2086928e-02
   2.5400714e-01   3.2942536e-02   5.0000000e-01   1.8884140e+00   7.1499958e-01  -1.2580701e-01
   2.5041623e-01   2.1380919e-01   8.6635592e-01   8.3134916e-01   3.0903508e+00   7.7842234e-01
   1.7439578e+00   2.3970498e-02   6.8130628e-01   6.5668106e+00   5.6857163e-01  -2.6112471e-01
   1.2486674e+00   2.0000000e-02   5.0000000e-01   2.0912799e+00   1.2113605e+00  -1.3293098e+00
   5.5748149e-01   2.2819148e-01   8.9038633e-01   5.0000584e-01   3.9803554e+00  -2.0327548e-01
   2.1074489e-01   2.3955945e-01   8.0431524e-01   5.0000000e-01   3.0148043e+00  -1.2733286e+00
   2.0557083e-01   3.7948455e-02   8.9642724e-01   5.6795194e+00   1.5636673e+00   3.6779533e-01
   4.2335657e-01   3.2000000e-01   5.0000000e-01   9.1008803e-01   6.6937644e-01   4.6890896e-01
   5.6517319e-01   2.0003415e-02   5.0027159e-01   5.5685395e-01   1.5524657e+00   1.2043620e+00
   2.6703650e-01   4.1562887e-02   5.5946173e-01   2.1567315e+00   3.0262412e+00   1.4999994e+00
   7.0381748e-01   3.3853384e-02   5.6040967e-01   2.1021865e+00   7.9206869e-01  -5.2406046e-02
   5.8144857e-01   1.5691245e-01   5.0000000e-01   2.9022006e+00   9.6696325e-01   1.1561193e+00
   1.4901908e+00   6.9294069e-02   1.0423640e+00   6.0971049e+00   1.3518849e+00   6.7064618e-02
   8.9082610e-01   2.0000000e-02   5.9631819e-01   2.9854780e+00   8.7511404e-01   9.8031409e-01
   7.3891041e-01   2.0000000e-02   6.9742383e-01   1.9057054e+00   8.3218183e-01  -5.4459531e-02
   4.3861318e-01   2.7390062e-02   5.2994569e-01   8.3956361e-01   5.0000000e-01   1.5000000e+00
   7.9465212e-01   1.3867192e-01   5.0000000e-01   2.3848682e+00   6.4547403e-01   1.2958098e+00
   1.4877087e-01   2.0000000e-02   2.2073500e+00   6.3631659e-01   5.0000000e+00  -1.5000000e+00
   7.9456643e-02   3.2000000e-01   2.6871813e+00   4.8181292e+00   3.0103674e+00   1.4999994e+00
   1.9367555e-01   2.8564267e-02   2.0017015e+00   2.5012275e+00   3.3053900e+00   1.4880798e+00
   7.0779620e-01   4.8686497e-02   5.7691178e-01   4.3227734e+00   9.6003552e-01   1.1233969e+00
   1.1135553e+00   2.0000000e-02   5.0000000e-01   8.0013015e+00   5.7047991e-01  -6.0039081e-01
   6.3212732e-01   5.1531946e-02   1.4282668e+00   9.8369956e+00   1.2183642e+00   5.9682910e-01
   2.5383213e-01   3.2000000e-01   2.9156268e+00   1.3596713e+00   3.1527781e+00   1.4061537e+00
   8.1999102e-01   1.9141280e-01   1.2023863e+00   2.2906332e+00   2.9833163e+00   1.8028113e-01
   7.4179798e-01   2.0000000e-02   7.9521410e-01   4.0116413e+00   6.0475571e-01  -6.3995783e-01
   2.6247700e-01   3.0214116e-01   5.0000000e-01   5.0000002e-01   5.0000000e+00  -1.4999825e+00
   3.3407257e-01   2.1378214e-01   8.4446363e-01   5.0209811e+00   2.2086333e+00   1.3883081e+00
   2.3444465e+00   2.2392130e-02   6.6322561e-01   5.2021755e+00   8.5449266e-01   7.7244912e-01
   3.8670283e-01   3.1999652e-01   6.1041249e-01   9.0493450e+00   1.0547360e+00   1.5000000e+00
   5.0475583e-01   3.2000000e-01   7.6155447e-01   1.6000000e+01   6.8860758e-01  -2.7450037e-02
   6.8088421e-01   1.1016122e-01   9.3768698e-01   1.3918396e+00   1.6689727e+00   6.1337377e-01
   5.9675664e-01   7.6980985e-02   8.1824527e-01   1.2936520e+00   1.9422663e+00   5.2694487e-01
   2.0684719e-01   9.2705264e-02   8.7279419e-01   1.6415097e+00   1.7570545e+00   4.0721854e-01
   2.1810325e-01   3.2000000e-01   5.0045006e-01   5.0000000e-01   7.5691826e-01   1.4817885e+00
   2.5559307e-01   8.3882276e-02   6.8709902e-01   5.0000000e-01   1.8888114e+00   1.4564433e+00
   1.2626683e+00   2.7105996e-01   7.1824945e-01   1.2343401e+00   2.3410014e+00   9.7914627e-01
   2.7040923e-01   2.2817942e-02   1.2692338e+00   2.4496559e+00   1.6413286e+00  -3.2606398e-01
   7.0398860e-01   4.3519253e-02   5.8020137e-01   5.0000000e-01   5.0000000e-01   2.2634245e-01
   2.3814955e-01   2.2550351e-02   5.0000000e-01   5.0017804e-01   5.4916089e-01   4.3044730e-01
   8.8124394e-01   1.7614986e-01   5.0000000e-01   5.1206459e+00   5.0000004e-01   7.9750801e-01
   1.1021655e+00   5.9598065e-02   7.2186533e-01   3.8347498e+00   1.4846270e+00   3.1978425e-01
   2.3813708e-01   2.6207976e-01   1.0798545e+00   8.3381399e-01   1.4965681e+00   7.5314456e-01
   2.9794642e-01   2.0000000e-02   9.1768988e-01   1.8407531e+00   1.1146475e+00   5.0427726e-01
   4.2492669e-01   1.4960546e-01   7.3725640e-01   1.6000000e+01   5.0000000e-01  -6.3174282e-01
   4.5265561e-01   3.3580013e-02   5.0000001e-01   2.0790300e+00   5.6935527e-01  -4.1106328e-01
   2.4287475e-01   7.5594562e-02   7.3544091e-01   5.6220561e-01   1.4632200e+00   1.5000000e+00
   3.2252927e-01   5.2619204e-02   1.3007379e+00   1.3135353e+01   1.4508931e+00   9.3112816e-01
   4.7752448e-01   1.1745300e-01   5.8599061e-01   1.6000000e+01   5.0000000e-01   6.8223573e-02
   3.4433563e-01   8.6562149e-02   6.4848897e-01   7.8236560e-01   1.3217126e+00   1.5000000e+00
   6.8724609e-01   3.2000000e-01   5.0201420e-01   1.6000000e+01   5.0085577e-01  -8.5067624e-01
   3.1390436e-01   6.9496012e-02   1.0173383e+00   6.1369037e+00   1.4085509e+00   1.0861170e-01
   2.8902374e-01   3.0370407e-01   6.7409287e-01   1.6000000e+01   5.0000000e-01   6.1700431e-01
   6.2106237e-01   7.5785491e-02   5.0000000e-01   2.0425602e+00   6.4977461e-01   7.1112969e-01
   7.8443845e-01   3.2000000e-01   2.2443944e+00   9.3204591e+00   9.6405066e-01  -1.5000000e+00
   2.3944923e-01   2.0000000e-02   1.3625841e+00   3.7508947e+00   1.4809838e+00   2.9478390e-01
   1.3636012e-01   3.0369178e-02   2.1767101e+00   2.4144941e+00   1.5003135e+00   4.2550938e-02
   3.2889422e-01   2.0929965e-02   7.0508872e-01   4.7615938e+00   8.8282133e-01   6.8848661e-01
   3.5144908e-01   2.0000000e-02   5.0000000e-01   3.1023916e+00   6.7331931e-01  -1.5000000e+00
   7.5686675e-01   2.0000000e-02   7.6354507e-01   5.0000000e-01   2.1915245e+00  -1.5000000e+00
   3.9291171e-01   2.4417858e-02   1.5392300e+00   6.8353401e+00   9.9302334e-01  -1.9103819e-01
   6.4041863e-01   2.2843651e-01   5.7999497e-01   6.2832219e-01   8.8175948e-01   8.6492394e-02
   3.4754575e-01   2.1422282e-02   8.4533276e-01   2.5697088e+00   1.6032598e+00  -4.9697855e-01
   1.1206894e+00   2.0892612e-01   7.7673443e-01   3.5060378e+00   1.0296293e+00   7.4386852e-01
   1.7192806e-01   7.2268906e-02   1.0236964e+00   2.7071111e+00   1.4916679e+00   9.5233067e-02
   8.2808032e-01   3.2000000e-01   5.0000000e-01   1.6000000e+01   9.0727747e-01  -5.1733163e-01
   1.0688578e-01   1.2764668e-01   7.5621459e-01   1.1301068e+00   9.4175072e-01   3.9236689e-03
   8.8396363e-01   2.5026958e-01   7.1163135e-01   5.0000000e-01   3.2148342e+00   1.5000000e+00
   6.1650150e-01   3.7598122e-02   5.0000000e-01   2.3220507e+00   5.0000000e-01  -4.7580256e-01
   2.4962376e-01   2.2404522e-01   1.0276311e+00   1.9375640e+00   3.4051250e+00   6.5336141e-03
   1.8676686e-01   2.0000000e-02   1.0601957e+00   1.2000527e+00   1.8086734e+00   3.2830553e-01
   1.5199639e-01   1.5496543e-01   1.0125850e+00   5.0000037e-01   2.7088904e+00   1.4625889e+00
   6.9607299e-01   2.5196055e-01   5.0986915e-01   1.5125693e+01   8.9997935e-01  -5.4541772e-01
   1.9835906e-01   2.1846254e-02   9.7762597e-01   8.0108620e+00   5.9576147e-01   1.2257110e-01
   2.9675690e-01   1.5518047e-01   7.6724151e-01   5.0000000e-01   2.2917763e+00   1.5289163e-02
   3.3385663e-01   1.5669234e-01   5.1316692e-01   1.6000000e+01   5.3553703e-01   3.5070188e-01
   3.0820164e-01   3.2000000e-01   5.2160191e-01   1.2491322e+00   1.1409613e+00   1.0063029e+00
   6.4251200e-01   2.6398908e-01   9.3515129e-01   5.0000000e-01   1.5802623e+00   1.5000000e+00
   3.1842713e-01   1.1863618e-01   9.5888131e-01   4.5865592e+00   1.9565119e+00  -3.9414161e-01
   6.8901078e-01   2.1052874e-01   1.1083787e+00   2.1985919e+00   2.8841465e+00   5.9162418e-02
   2.5416724e-01   3.1111828e-02   6.1244899e-01   1.6815028e+00   6.9889042e-01   1.0431661e+00
   7.3947463e-01   2.0003539e-02   5.4322194e-01   1.0043536e+00   5.0000000e-01   1.1649722e+00
   1.6768570e+00   2.5169504e-01   1.0059330e+00   6.9234775e+00   4.2606741e+00   6.9193866e-01
   4.1824991e-01   1.9599280e-01   1.0407900e+00   9.1716451e-01   2.8248546e+00  -9.1837605e-01
   7.4256026e-01   2.0000000e-02   5.0000000e-01   3.9467754e+00   5.0000000e-01  -4.1480706e-01
   1.2910872e-01   1.2828004e-01   8.0067343e-01   2.1854739e+00   1.6947103e+00   2.2577394e-01
   2.8700762e-01   3.2000000e-01   6.9141174e-01   7.5566566e-01   4.9999989e+00  -1.4999960e+00
   1.3346159e+00   2.0000000e-02   8.4216222e-01   1.4938394e+00   2.1125603e+00   5.0603481e-01
   9.8547427e-02   2.6852336e-02   1.9409755e+00   3.4153784e+00   5.0000000e+00   5.7295260e-01
   2.0502027e-01   2.4773981e-01   9.3317584e-01   2.9664856e+00   2.3169929e+00   7.9744574e-01
   2.0380550e-01   2.0928657e-01   7.7228504e-01   6.2269019e-01   3.9835439e+00   3.2093796e-01
   3.6164656e-01   2.0000000e-02   6.1624684e-01   4.2756059e+00   7.3176478e-01   1.3481280e+00
   2.6947746e-01   1.9372636e-01   8.2023962e-01   8.3231487e-01   3.4371818e+00   2.4216879e-01
   1.5189312e+00   3.2000000e-01   5.0020079e-01   5.0000000e-01   5.0000000e-01   7.5967629e-01
   1.0433212e+00   3.0362863e-02   5.5395555e-01   2.7747103e+00   1.0827688e+00  -6.6039091e-01
   1.2994341e+00   2.3963280e-01   9.3365922e-01   5.0000000e-01   3.5335514e+00  -5.4698181e-01
   6.9220125e-01   2.4126503e-01   9.3775726e-01   5.0000000e-01   3.5365536e+00  -3.1217879e-01
   2.9814682e-01   1.6742837e-01   5.8274477e-01   1.6000000e+01   5.0000002e-01  -6.2051016e-01
   1.9687070e+00   3.2000000e-01   5.0000000e-01   5.0000000e-01   2.7553281e+00   1.5000000e+00
   3.3242573e-01   1.1794919e-01   6.6308864e-01   2.2331457e+00   7.6186248e-01  -5.7802748e-01
   2.0633465e-01   5.3094898e-02   9.0113629e-01   1.5393549e+00   1.9909252e+00  -3.7967508e-01
   6.4099797e-01   2.4358486e-02   8.6387118e-01   2.8543024e+00   1.7039369e+00  -6.1847689e-01
   1.4167702e+00   2.0000000e-02   5.3613581e-01   1.6000000e+01   5.0000000e-01   1.3124667e+00
   3.6120684e-01   1.6486904e-01   6.4138852e-01   3.2700310e+00   7.4028758e-01   1.0161225e+00
   8.9789658e-01   1.7674085e-01   5.4059729e-01   1.4122491e+00   1.0393870e+00   1.4140283e+00
   3.8277364e-01   3.1999660e-01   5.9563630e-01   8.7125620e+00   9.8353421e-01   1.5000000e+00
   1.2317634e-01   8.2393753e-02   6.9691254e-01   1.4602969e+00   1.7881674e+00   7.6215756e-01
   4.4175530e-01   8.5668393e-02   5.0000000e-01   1.7062146e+00   9.6713378e-01   9.6961438e-01
   5.5833302e-01   3.1082175e-01   5.9500745e-01   5.0023425e-01   6.1986161e-01  -9.1831323e-01
   1.6043554e+00   8.3497939e-02   6.9885768e-01   6.2745900e-01   5.9019029e-01   1.5000000e+00
   1.3682420e+00   7.8417501e-02   8.6875736e-01   1.1682829e+00   2.0916261e+00   4.8511719e-01
   6.0597270e-01   1.0300205e-01   1.3964949e+00   6.1952293e-01   2.4755141e+00   1.2067999e+00
   1.3216619e+00   5.8493075e-02   9.9348180e-01   5.0000000e-01   1.8857662e+00   4.5814034e-01
   3.1589705e-01   1.5744055e-01   1.6235228e+00   5.0000000e-01   1.9324414e+00   1.0634006e+00
   2.4604116e-01   5.7639483e-02   4.0000000e+00   5.0000000e-01   1.9663829e+00  -6.7999045e-01
   2.4616566e-01   2.0000000e-02   8.7215421e-01   4.2338935e+00   1.4822648e+00  -1.3025507e+00
   6.6141955e-02   2.0000000e-02   3.9999938e+00   5.0000000e-01   4.9999654e+00  -3.3281277e-01
   4.3767522e-01   4.4835021e-02   5.0000000e-01   5.0000000e-01   5.1303827e-01   2.7916246e-01
   9.8729827e-01   2.8375108e-02   1.0983233e+00   7.7389600e-01   1.9953661e+00  -7.0559770e-01
   2.3202308e-01   2.0058893e-02   5.1069772e-01   1.6000000e+01   5.0036693e-01   1.8038187e-01
   2.2579487e-01   2.0418057e-02   5.0013098e-01   1.6000000e+01   5.4365863e-01  -1.4999999e+00
   5.3465455e-01   4.5627820e-02   8.0269210e-01   2.8990567e+00   2.1364586e+00   6.7695089e-01
   7.0793555e-01   1.0121532e-01   5.9091771e-01   2.1326059e+00   1.0256118e+00   2.1626943e-01
   3.5519754e-01   9.0408836e-02   5.0000872e-01   5.0000000e-01   6.4735840e-01   1.5000000e+00
   3.4398304e-01   3.2000000e-01   5.0037539e-01   5.0000000e-01   5.0008616e-01   4.5117143e-01
   1.3138438e-01   5.8284075e-02   9.1371048e-01   5.0000000e-01   3.2530267e+00   8.6835927e-01
   1.2798074e+00   2.6767520e-01   5.0001625e-01   1.6000000e+01   5.6717802e-01   6.8038954e-02
   4.9474910e-01   3.2000000e-01   8.4671844e-01   6.2501983e+00   1.2244006e+00  -5.8003766e-01
   6.6108786e-01   3.2000000e-01   8.0594567e-01   1.6000000e+01   5.0000000e-01  -9.9147724e-01
   5.0610284e-01   7.1289293e-02   5.0000000e-01   2.2561646e+00   6.4510306e-01  -3.2691907e-01
   2.1300666e-01   6.4132757e-02   8.7253845e-01   1.8578341e+00   6.5025786e-01  -1.3783241e+00
   3.3214619e-01   1.4213666e-01   5.0097977e-01   2.2778132e+00   8.1039645e-01   1.5000000e+00
   2.4173684e-01   2.4262711e-01   6.6793776e-01   1.5999998e+01   4.4392135e+00   1.5000000e+00
   2.5170855e-01   2.1158282e-02   1.2459839e+00   5.5693429e-01   2.0693323e+00  -5.2511491e-02
   1.2907900e+00   1.4723438e-01   7.9169660e-01   2.0521849e+00   2.5914816e+00   5.1103212e-01
   9.3118610e-01   2.6373577e-01   6.7925328e-01   1.8467889e+00   1.5881693e+00   1.5000000e+00
   1.6630829e+00   2.4398604e-01   3.9999664e+00   1.3705490e+01   8.7428078e-01  -1.4999974e+00
   3.8948580e-01   2.2479086e-01   1.0612911e+00   2.4238247e+00   3.3548077e+00   3.3760755e-01
   2.7506993e-01   3.0291126e-02   5.6950634e-01   1.2019306e+00   9.0760134e-01   8.4721875e-01
   9.2271859e-01   6.0034518e-02   7.1915146e-01   5.0000000e-01   2.5479205e+00  -2.0617993e-01
   7.5417464e-01   3.2000000e-01   5.0000000e-01   1.0572545e+00   1.7562921e+00   1.5000000e+00
   6.6437596e-01   2.6905350e-02   1.0243207e+00   7.9075939e-01   1.9421853e+00  -6.1754070e-02
   2.9575123e-01   2.0007851e-02   7.0156008e-01   1.3868033e+00   1.1233838e+00  -1.4439661e+00
   1.7246682e+00   2.0254262e-01   1.0860056e+00   2.2647312e+00   3.2049000e+00  -1.3805422e-01
   9.3549649e-01   2.7435551e-01   1.0808975e+00   8.7035757e+00   3.9477539e+00   1.0667505e+00
   2.1244234e-01   3.2000000e-01   5.0000003e-01   3.5970742e+00   5.0000000e-01   4.6096877e-01
   2.1716529e+00   2.3422170e-02   8.1346130e-01   2.3343918e+00   1.8091123e+00  -5.5623794e-01
   1.4937670e+00   2.9029510e-01   8.0755852e-01   1.6000000e+01   6.7847631e-01   1.0655421e+00
   2.5456172e+00   3.2000000e-01   7.6599100e-01   2.2739774e+00   5.0000000e+00  -1.4999999e+00
   2.4861154e+00   2.3379294e-01   1.0743667e+00   2.2143949e+00   2.9823652e+00  -2.6928893e-01
   1.0790752e+00   3.2000000e-01   5.3564284e-01   5.0000000e-01   5.0000004e-01   1.0172978e+00
   3.3613360e-01   1.2804247e-01   5.7254466e-01   4.6637280e+00   5.0885459e-01  -6.6863676e-01
   3.0011989e-01   2.1326278e-02   7.7719380e-01   1.5260520e+00   2.7242490e+00   3.1175596e-02
   2.0264258e-01   3.2000000e-01   1.8998721e+00   5.8120482e+00   3.6413701e+00   1.5000000e+00
   4.5353227e-01   3.2000000e-01   1.1845312e+00   1.6000000e+01   6.2547888e-01  -1.1568307e+00
   2.7805150e-01   2.0000000e-02   1.7565311e+00   5.0000000e-01   3.6157733e+00  -1.5000000e+00
   8.3411325e-01   2.1851195e-01   8.8539240e-01   1.2272903e+00   3.2567485e+00   5.4079445e-02
   1.2558837e-01   3.1996479e-01   5.4088484e-01   5.7093942e-01   6.5466149e-01   1.0189181e+00
   1.8927397e+00   2.0000000e-02   7.0861347e-01   3.9459298e+00   5.0000000e-01   1.2688710e+00
   1.0564435e+00   3.0636762e-01   8.5969592e-01   1.1589854e+01   5.0000000e+00   1.4354192e+00
   3.7826306e-01   2.0334232e-01   1.2289612e+00   2.7898420e+00   1.7860669e+00  -1.3483232e-01
   3.8705851e-01   7.9393163e-02   5.0000000e-01   5.0000000e-01   5.0000001e-01   5.2028766e-01
   3.9773182e-01   1.0529063e-01   1.4483809e+00   5.0917565e-01   2.5180128e+00   1.0495894e+00
   3.1642040e-01   2.0162897e-01   4.0000000e+00   5.0000000e-01   2.2124608e+00   8.5416821e-01
   4.2480431e-01   7.7380761e-02   1.1399610e+00   1.4070976e+00   1.6732415e+00   5.4947318e-01
   1.3913211e-01   5.6171017e-02   1.1035378e+00   5.0000000e-01   1.8747926e+00   7.7852455e-01
   2.3991822e-01   8.4985447e-02   9.9680903e-01   8.1954667e+00   7.7928420e-01   1.4976322e-01
   2.1256799e-01   2.0000000e-02   1.8566557e+00   7.1769784e-01   2.8044413e+00   2.5568433e-01
   3.3433080e-01   1.9363837e-01   6.9791403e-01   1.6000000e+01   1.5490684e+00  -7.2274613e-01
   5.2797470e-01   6.9755933e-02   8.4815497e-01   1.6000000e+01   1.4173612e+00  -2.9753451e-01
   5.2930932e-01   2.0000000e-02   5.0150272e-01   5.0000000e-01   6.0142103e-01  -1.4944587e+00
   1.9981686e-01   2.0719079e-01   1.4757924e+00   9.0502733e+00   3.8871153e+00  -5.7527792e-01
   5.7345851e-01   2.0000000e-02   5.0000000e-01   1.0503211e+00   1.9897736e+00   1.4999992e+00
   6.1601132e-01   2.4895472e-01   7.2356437e-01   5.0000002e-01   7.3267185e-01   5.3036688e-01
   6.4712167e-01   1.0172475e-01   1.0360954e+00   1.0486226e+01   1.1567911e+00   2.7323175e-01
   1.3808627e+00   8.5545502e-02   7.9722647e-01   1.2742859e+00   1.6421807e+00   3.1211678e-01
   3.7751198e-01   2.5445378e-01   1.1986055e+00   5.7283149e+00   2.5402029e+00   8.7178002e-01
   5.9331661e-01   9.9835197e-02   7.7083640e-01   1.1951587e+00   1.6055180e+00   9.8432912e-01
   1.1316986e+00   1.0724113e-01   6.2968714e-01   1.2673465e+01   7.2607634e-01   3.6000101e-01
   1.5724642e-01   2.3966836e-02   4.0000000e+00   1.5999982e+01   4.5786914e+00   4.4241530e-01
   1.9803248e-01   2.0000000e-02   4.0000000e+00   5.0000000e-01   1.1220548e+00  -1.0068756e-01
   5.4182323e-01   2.0773824e-02   5.0000000e-01   5.0000000e-01   2.2958073e+00   1.4999979e+00
   3.7332273e-01   2.4052139e-01   1.2222307e+00   8.9230080e-01   5.6478746e-01   8.2878920e-01
   2.8113475e-01   5.1876805e-02   1.2354747e+00   1.6000000e+01   5.0052329e-01  -3.1445127e-01
   4.6042569e-01   3.1916226e-01   5.0633588e-01   1.0300192e+01   9.4625846e-01  -4.4226692e-01
   7.3525263e-01   1.9548375e-01   1.3027985e+00   1.5998972e+01   4.7206400e+00  -4.0331851e-01
   4.6164717e-01   8.6024861e-02   8.4292120e-01   8.4542396e-01   1.4612261e+00   1.7494299e-01
   6.5344655e-01   2.0000000e-02   5.0000000e-01   1.0612588e+00   2.0345020e+00  -1.4999898e+00
   2.2908590e-01   2.2262373e-01   8.6263546e-01   1.6000000e+01   2.5721062e+00   2.2825032e-01
   4.0820108e-01   2.6450226e-01   1.1454595e+00   6.5986015e+00   2.4953578e+00   9.4949983e-01
   7.4548133e-01   8.2161577e-02   7.9802738e-01   1.4665767e+00   1.8438333e+00   6.2698793e-02
   1.2054096e+00   9.7145704e-02   5.8243297e-01   9.2296492e-01   1.8047393e+00   1.1990974e+00
   3.3488296e-01   3.2000000e-01   4.0000000e+00   1.6000000e+01   1.6927910e+00  -1.4084108e+00
   2.1616480e-01   2.0000000e-02   7.9878777e-01   3.6082306e+00   2.8090079e+00   1.5000000e+00
   5.2568089e-01   9.4487692e-02   1.0497595e+00   7.2981843e+00   1.3798096e+00   2.0591385e-01
   9.2637522e-02   2.0000000e-02   4.0000000e+00   5.0000000e-01   1.4009817e+00  -1.5740799e-01
   2.7374205e-01   7.8879824e-02   7.5141841e-01   1.9701881e+00   1.3596002e+00   5.5047736e-01
   9.5507725e-02   2.0000000e-02   7.6042989e-01   8.1850299e-01   3.2775677e+00  -6.1015952e-02
   4.1358451e-01   5.7325786e-02   8.3146457e-01   7.6951715e+00   1.1543172e+00  -8.3828035e-01
   3.0390997e-01   5.6288104e-02   8.1268582e-01   8.7747610e+00   1.2321363e+00  -1.8790419e-02
   2.3568423e-01   5.6279366e-02   8.4674841e-01   2.6661399e+00   2.0719958e+00  -1.9277663e-01
   3.2299455e-01   6.5422950e-02   1.1303297e+00   2.1858296e+00   2.0788497e+00   4.5897222e-03
   4.0810905e-01   6.7491404e-02   5.0000000e-01   7.0309853e+00   7.5246716e-01  -8.3427529e-01
   5.9263558e-01   2.0000000e-02   5.0000000e-01   2.6963043e+00   1.0712316e+00   4.7425644e-01
   1.8167179e-01   3.2000000e-01   9.4412485e-01   4.0204897e+00   1.3980630e+00   8.1602520e-03
   3.5566964e-01   6.4436148e-02   8.8124947e-01   1.2182577e+01   6.2726905e-01  -9.1015353e-02
   3.3044834e-01   2.0000000e-02   7.6083796e-01   1.7209962e+00   1.8805258e+00   1.5000000e+00
   3.4480762e-01   1.5843048e-01   5.0000000e-01   8.2035798e+00   5.0000000e-01   4.3666929e-01
   4.5442313e-01   2.0000000e-02   5.0000000e-01   3.9805475e+00   5.0000000e-01   5.0191854e-01
   3.7970064e-01   2.2187546e-02   7.3128472e-01   1.2038725e+00   6.8051560e-01  -1.4999989e+00
   1.9208367e-01   2.3706707e-01   9.6398281e-01   9.4908102e+00   2.9856066e+00   1.5000000e+00
   7.7614338e-01   6.7890615e-02   8.9807486e-01   1.2963204e+01   1.1416687e+00  -1.7120681e-01
   4.1782759e-01   2.3720293e-01   8.4421106e-01   1.1748490e+01   8.7366327e-01   1.5000000e+00
   2.0263475e-01   5.1872915e-02   1.1597836e+00   1.6000000e+01   2.6320695e+00   9.5995888e-01
   9.4841910e-01   2.8886822e-01   7.8397813e-01   1.6000000e+01   1.5447029e+00  -1.0335776e+00
   7.2763733e-01   1.1577394e-01   7.0892937e-01   6.8163581e-01   1.8939489e+00   1.0200680e+00
   1.8015610e-01   9.5347109e-02   9.4780504e-01   9.1357734e-01   1.9538000e+00  -5.1206412e-01
   3.7667794e-01   3.2000000e-01   7.4767037e-01   5.0000000e-01   1.7455028e+00   1.1676075e+00
   2.7292695e-01   7.2227263e-02   9.3099430e-01   1.7016355e+00   1.5612329e+00  -7.0204276e-02
   1.4664166e-01   3.9618748e-02   7.9641698e-01   5.0000000e-01   2.3652733e+00   1.5000000e+00
   4.9753123e-01   3.0097639e-01   5.0000000e-01   1.6000000e+01   5.0000000e-01   4.1946877e-01
   4.6477327e-01   2.0012313e-02   5.6545063e-01   1.6550733e+00   5.0280325e-01   1.4344756e+00
   1.8006462e-01   9.1125333e-02   1.9445966e+00   8.6675752e-01   2.4104020e+00   1.5000000e+00
   3.5797897e-01   2.0008026e-02   5.7317906e-01   6.9257764e-01   1.1301221e+00   1.2515362e+00
   2.3852353e-01   2.3981515e-01   1.3388959e+00   5.1938961e+00   4.9999858e+00   4.0824268e-01
   4.2613346e-01   8.7287162e-02   7.5150874e-01   5.0000000e-01   1.9347952e+00   3.3970617e-01
   1.0048745e+00   3.1612828e-01   8.6354572e-01   5.0847192e-01   2.2388289e+00   8.4361685e-01
   5.2130117e-01   2.7978955e-01   5.0042540e-01   1.6000000e+01   5.0583255e-01   4.4096599e-01
   1.2716810e-01   1.3852441e-01   1.0371800e+00   4.3561886e+00   1.5933294e+00   9.9275338e-01
   2.2416765e-01   1.2395435e-01   1.1413963e+00   1.3824587e+00   1.7834661e+00   1.4410429e+00
   4.2020931e-01   2.0008185e-02   1.1031195e+00   1.6076530e+00   5.0000490e-01  -1.4989185e+00
   8.8433104e-01   2.0012280e-02   5.0354477e-01   1.3758094e+00   1.0990086e+00   1.4465312e+00
   2.3526761e-01   2.0000000e-02   7.7157333e-01   2.2589436e+00   1.2823605e+00   1.0007600e+00
   7.3577239e-01   7.7872350e-02   1.1556094e+00   1.6000000e+01   1.7536786e+00  -3.6470692e-01
   2.7199492e-01   5.9365025e-02   8.2025955e-01   6.6039496e+00   2.5837457e+00  -1.0234245e+00
   4.5373339e-01   3.2000000e-01   7.0895830e-01   5.0000000e-01   2.3652979e+00   1.1177913e+00
   4.6661524e-01   6.9619124e-02   5.0000000e-01   8.6362758e+00   5.3474450e-01   1.4951190e-01
   1.5004324e-01   2.2194184e-01   8.3710732e-01   1.6000000e+01   2.2467737e+00   1.5000000e+00
   1.2011043e-01   2.4985981e-01   1.3912156e+00   3.0492822e+00   2.8790833e+00   8.5790799e-01
   9.0582457e-01   1.5540315e-01   1.2559496e+00   1.6745829e+00   2.0941143e+00   1.2258378e+00
   4.3168596e-01   3.2000000e-01   5.8946097e-01   5.0000000e-01   7.9607955e-01  -2.5806145e-01
   5.4546279e-01   3.1969104e-01   1.2023071e+00   1.6000000e+01   1.6621041e+00   1.5000000e+00
   4.3320012e-01   1.2646869e-01   6.6626678e-01   1.0219962e+00   1.6462257e+00   5.7452442e-01
   1.2328681e+00   9.2167628e-02   7.8041015e-01   6.9913605e-01   1.8338753e+00   1.3703284e-01
   2.9516474e-01   3.7600652e-02   5.8995653e-01   5.4096966e+00   9.8129831e-01   6.4486569e-01
   6.2779131e-01   2.8182494e-01   1.0171203e+00   1.0159425e+00   5.0000000e+00  -7.4235214e-01
   8.4040327e-02   2.0000000e-02   5.0373825e-01   4.6020361e+00   1.3730890e+00  -1.5000000e+00
   1.1931963e+00   2.3840877e-01   1.3827551e+00   3.5375754e+00   4.9999999e+00   5.6451384e-01
   4.0547609e-01   5.1008808e-02   1.4118371e+00   1.6000000e+01   5.0000005e-01   5.4988029e-01
   5.6416027e-01   3.0830780e-01   6.2060902e-01   1.6000000e+01   6.0131575e-01   1.6402945e-01
   5.3562538e-01   1.9997230e-01   7.8678344e-01   1.5570991e+00   2.1747555e+00  -6.8842437e-02
   4.4251479e-01   8.4452400e-02   7.3501375e-01   1.5910023e+00   1.4823297e+00   1.7799437e-01
   3.2300148e-01   2.0000000e-02   5.1945208e-01   5.9323992e+00   9.7401975e-01  -6.9023195e-01
   3.1624849e-01   2.0000000e-02   6.4255317e-01   5.5799645e+00   8.1294875e-01  -3.0601240e-01
   1.4177515e-01   8.7396733e-02   1.1785759e+00   2.7036029e+00   1.5224345e+00  -6.4860140e-01
   3.8854734e-01   1.4213505e-01   5.5360431e-01   3.8518233e+00   8.9670822e-01   3.9030503e-01
   3.8291002e-01   2.0157965e-01   5.4613690e-01   1.3263128e+00   7.7076351e-01   1.3711802e+00
   1.5251124e-01   3.7822576e-02   1.4789602e+00   9.6471867e-01   2.2358170e+00   1.4461554e+00
   3.4069354e-01   2.3157979e-02   9.2949111e-01   2.6900326e+00   1.5964049e+00  -4.5589890e-01
   2.3852731e-01   3.4035205e-02   8.8543216e-01   5.0000000e-01   1.2726273e+00  -7.1851540e-01
   1.7392664e-01   3.7371225e-02   7.3033209e-01   5.0000000e-01   1.5918483e+00  -6.9283825e-01
   5.5996156e-01   7.6329564e-02   8.3513941e-01   5.0000000e-01   5.4753476e-01   5.4290660e-01
   2.3934506e-01   1.1423860e-01   9.6938866e-01   2.0994431e+00   1.5968432e+00   7.6776416e-01
   2.5141626e-01   4.3383958e-02   1.3229045e+00   1.0530139e+00   2.6244517e+00   6.1479352e-01
   1.9020068e-01   3.6511155e-02   1.2862380e+00   8.7779387e-01   1.9851321e+00   3.0316779e-01
   2.1662236e-01   3.2000000e-01   5.0000000e-01   5.0000000e-01   8.2899961e-01   1.5000000e+00
   4.6745825e-01   1.7233330e-01   6.8080465e-01   1.2444762e+01   9.3828846e-01  -1.1605904e-01
   4.1162403e-01   1.0853838e-01   8.8762381e-01   5.3383596e+00   1.0274279e+00   4.0695588e-01
   1.1589582e-01   2.6076694e-02   1.3015601e+00   4.0470600e+00   1.8082768e+00   5.6313570e-01
   3.1247442e-01   2.0000000e-02   6.1415373e-01   5.9023982e+00   1.0822645e+00   8.0808199e-01
   2.0924607e-01   2.0000000e-02   7.8853105e-01   4.8909835e+00   1.0500685e+00  -2.0053636e-01
   6.2393950e-01   2.0000000e-02   5.7488509e-01   3.8505400e+00   1.3544141e+00   1.1430459e-01
   2.3984151e-01   2.0000000e-02   3.8577237e+00   1.1960505e+01   1.8578461e+00   7.9696859e-01
   2.8405496e-01   2.3135088e-02   1.0000111e+00   8.6371739e+00   1.2042701e+00   8.1065032e-01
   1.8156935e-01   6.8117258e-02   6.7902103e-01   4.3973193e+00   1.0331401e+00  -3.2312396e-01
   2.6625639e-01   2.0000000e-02   1.2737181e+00   3.1683288e+00   1.2214986e+00   2.3600104e-02
   2.5721910e-01   2.5687484e-02   9.8607015e-01   4.2525157e+00   1.2076081e+00   1.3394208e-01
   4.8052871e-01   2.0000000e-02   5.0000000e-01   5.8557611e+00   8.3914723e-01   5.9438662e-01
   1.9214150e-01   6.1543333e-02   1.1597923e+00   4.9517349e+00   1.3500646e+00  -4.9591426e-02
   1.8627766e-01   6.0934483e-02   2.3040374e+00   5.0000000e-01   1.2910752e+00   4.9718623e-01
   2.9356125e-01   2.0000000e-02   7.4307038e-01   5.0000000e-01   1.9941599e+00  -2.3616114e-01
   5.6262400e-01   2.0000000e-02   9.0107132e-01   8.7398561e+00   1.4984230e+00   5.7338639e-01
   3.3317124e-01   2.0000000e-02   7.0012138e-01   8.2939888e+00   8.3122877e-01   7.7840787e-01
   3.5396330e-01   2.7563784e-02   9.0758210e-01   8.4900012e+00   1.3344830e+00   2.0378757e-01
   1.3214463e+00   3.0739351e-02   5.0000000e-01   5.0000000e-01   1.1290815e+00  -1.2338775e+00
   1.7058600e-01   3.1999973e-01   2.7449918e+00   5.0000000e-01   2.4222077e+00   8.6276797e-01
   4.1220668e-01   2.1915509e-02   8.4244549e-01   1.6000000e+01   1.2935849e+00   2.2679770e-01
   1.8379169e-01   5.8312520e-02   1.0536183e+00   3.6880535e+00   1.4643367e+00   8.9596379e-02
   1.9038709e-01   2.0000000e-02   1.6075105e+00   2.1557005e+00   1.8812529e+00   6.0726305e-01
   4.5063418e-01   1.2112106e-01   5.7942832e-01   7.0520490e-01   9.1675600e-01  -1.0441141e+00
   2.5670575e-01   2.0000000e-02   7.7156033e-01   4.8056012e+00   1.1618276e+00  -9.3161442e-01
   1.1040845e+00   2.2608845e-01   8.5223540e-01   1.2927017e+01   1.2938315e+00   4.9101162e-01
   5.5377952e-01   1.5546079e-01   5.7946286e-01   8.7063673e-01   9.9316419e-01   1.4999993e+00
   2.0879281e-01   2.0000000e-02   1.6585774e+00   3.5847351e+00   1.4017590e+00   2.2956039e-01
   3.8455595e-01   2.7488576e-01   8.3678956e-01   2.5714305e+00   1.0253241e+00   1.3509424e+00
   1.9416749e-01   9.2623909e-02   1.7215418e+00   1.6000000e+01   1.7159740e+00   1.0387715e+00
   2.2780580e-01   5.9507780e-02   1.3952556e+00   5.6007478e-01   2.6320279e+00   1.3136872e+00
   1.2421826e-01   1.1782778e-01   9.7205362e-01   1.6000000e+01   3.1201801e+00   1.4799057e+00
   2.3255462e-01   2.0000000e-02   1.6722806e+00   2.1089198e+00   2.2420675e+00   5.1211342e-01
   5.2022637e-01   3.5750805e-02   1.2242776e+00   8.0096123e+00   2.3087293e+00   1.4241563e+00
   1.4331179e-01   5.2321352e-02   1.3734216e+00   2.9790020e+00   1.1805978e+00  -2.9846656e-02
   4.7130812e-01   7.8866470e-02   1.1153968e+00   4.5731554e+00   1.7274424e+00   8.3667384e-01
   6.4383920e-01   2.2329791e-02   7.3309364e-01   3.9407345e+00   8.0194998e-01  -4.4178480e-01
   2.8407637e-01   9.4895983e-02   1.9555456e+00   6.3965905e+00   1.1796524e+00  -1.5530368e-01
   2.8520592e-01   1.3072304e-01   1.4688423e+00   8.7106637e+00   8.5813810e-01  -1.8824223e-01
   2.7296071e-01   1.1960636e-01   7.2257472e-01   1.6964243e+00   1.1495617e+00   3.6980985e-01
   1.8560733e-01   1.0461931e-01   1.3674635e+00   1.1285176e+01   1.5768446e+00   3.3892356e-01
   1.9315648e-01   4.1807835e-02   1.2772116e+00   8.2867740e-01   1.8580038e+00   1.0442308e+00
   1.5918489e+00   1.5839286e-01   6.0140869e-01   1.1664925e+01   5.1879107e-01  -4.2364017e-01
   2.9535346e-01   3.0265242e-02   1.3630268e+00   5.9137718e+00   1.2913176e+00  -3.0150210e-01
   9.0288558e-01   1.0429661e-01   7.0209749e-01   1.2473395e+00   1.8175271e+00   5.4034223e-01
   3.5174886e-01   1.2413992e-01   8.5775577e-01   9.1489471e-01   1.4569157e+00   7.2727234e-02
   1.4992397e-01   4.1675025e-02   1.4311905e+00   5.7184454e+00   1.0445900e+00  -2.0582542e-01
   1.2381434e-01   2.0000001e-02   1.6547729e+00   6.5788191e+00   1.0826912e+00  -4.5346092e-01
   4.2810219e-01   1.1222029e-01   1.0247320e+00   6.7795899e-01   1.6018413e+00   1.1058913e+00
   1.1736112e-01   9.4058930e-02   9.3661321e-01   1.5271864e+00   1.5831246e+00   6.3411250e-01
   5.5721245e-01   1.2550497e-01   1.8595613e+00   5.0000000e-01   7.7867209e-01   1.3323536e-01
   1.0648566e-01   9.2547937e-02   1.1812141e+00   1.1444679e+00   1.8643659e+00   1.1189195e+00
   7.0914070e-01   1.9668680e-01   7.4407417e-01   8.7141654e-01   8.3497766e-01   4.4232249e-01
   2.0221383e-01   3.1995896e-01   2.8006906e+00   5.0000001e-01   3.2290271e+00   8.6475236e-01
   2.1847328e-01   3.7646011e-02   8.6893287e-01   1.6000000e+01   2.3173685e+00  -6.3084957e-01
   1.1202279e-01   2.4876339e-02   1.8585575e+00   2.9023765e+00   1.5565189e+00  -2.1440954e-01
   2.8268950e-01   3.5229587e-02   9.4633676e-01   1.1821267e+00   1.8808924e+00  -2.3833548e-01
   2.4401841e-01   3.2000000e-01   5.0000013e-01   1.4333938e+00   8.0105569e-01  -7.4390335e-01
   3.0948063e-01   8.2514760e-02   7.7104167e-01   4.1831874e+00   1.4090494e+00   5.4144708e-01
   4.8166521e-01   5.8855473e-02   1.5063956e+00   5.0000000e-01   1.5631491e+00   7.8961687e-01
   2.3121820e-01   3.4902320e-02   1.3166448e+00   1.8885498e+00   1.7286885e+00   4.9645967e-01
   1.1292410e-01   8.9122010e-02   1.0191684e+00   3.9858244e+00   1.2655539e+00  -2.6457239e-01
   5.2628692e-01   1.4265775e-01   8.9238616e-01   1.0406591e+00   7.3251296e-01  -9.0775029e-02
   2.0313841e-01   9.4618250e-02   1.1975094e+00   5.0000000e-01   3.0730970e+00  -5.6420980e-01
   3.6406778e-01   4.7127654e-02   7.9528855e-01   1.5999934e+01   1.8527021e+00   4.9782628e-02
   3.6623427e-01   5.7822216e-02   9.6774018e-01   1.4405101e+00   1.1858618e+00   1.3184394e-01
   1.0321309e+00   1.0744044e-01   8.5343424e-01   7.7284755e-01   5.0000000e-01   6.1524374e-01
   4.3996302e-01   9.8878407e-02   8.1462479e-01   3.8154770e+00   1.0360568e+00   2.9220177e-01
   2.2255619e-01   4.2424978e-02   1.1159352e+00   3.1702415e+00   1.2104077e+00   1.8517057e-01
   2.2857338e-01   7.7703308e-02   4.0000000e+00   3.5729965e+00   1.3022833e+00  -2.1983176e-01
   2.7642153e-01   6.4462689e-02   7.9611169e-01   2.6488890e+00   1.4618553e+00   3.1349320e-01
   4.7662220e-01   9.5918876e-02   1.0313969e+00   1.5243583e+00   1.4150967e+00  -2.3644403e-01
   3.2676558e-01   8.8469342e-02   8.2122877e-01   6.0659727e-01   1.2334219e+00   1.5000000e+00
   3.9815331e-01   1.7148406e-01   5.5268444e-01   1.6578577e+00   1.0752525e+00   1.0195672e+00
   2.3547550e-01   1.1286101e-01   9.1463147e-01   1.5995590e+00   1.3519828e+00  -6.7185863e-01
   3.2983066e-01   1.3737890e-01   7.3736662e-01   1.3639109e+00   1.5204553e+00   1.0430267e+00
   4.7515858e-01   1.2797817e-01   7.2350114e-01   2.0694223e+00   1.6752230e+00   6.0718184e-01
   2.6803064e-01   9.2365505e-02   1.2555012e+00   7.6801755e-01   6.5328449e-01   5.1144551e-01
   3.2606978e-01   4.4324632e-02   1.1257983e+00   1.1038249e+01   1.3831972e+00   4.8233805e-02
   6.4116770e-01   3.0708792e-02   5.7331564e-01   4.5652289e+00   5.0000000e-01  -6.6310497e-01
   3.8430336e-01   2.0000000e-02   6.8231659e-01   1.8156744e+00   5.6056901e-01  -4.1420927e-01
   2.4435903e-01   4.1089822e-02   1.1924937e+00   1.6115967e+00   2.8117493e+00   4.8867178e-01
   3.6460621e-01   2.0600716e-01   7.3884730e-01   2.7611646e+00   8.9012278e-01   1.2734390e+00
   3.6088543e-01   2.6795871e-02   1.0080551e+00   1.1606025e+00   1.6735592e+00  -1.1925596e+00
   7.7792183e-02   1.4274357e-01   1.3181626e+00   3.3550750e+00   1.3094178e+00   5.1349714e-01
   2.2799200e-01   2.0901088e-02   1.4060427e+00   2.6818039e+00   2.1241533e+00   4.4783044e-01
   4.0917868e-01   1.2687157e-01   1.1786735e+00   5.0000001e-01   1.3408379e+00   1.3189626e+00
   4.1926488e-01   4.3148278e-02   5.0519121e-01   4.3552560e+00   5.6236563e-01   7.7272671e-01
   4.1364562e-01   2.0000000e-02   5.2545808e-01   4.0731942e+00   6.9336619e-01  -7.3423862e-01
   1.2848611e-01   8.1724001e-02   9.8908285e-01   3.3279603e+00   1.3135623e+00  -1.3445416e-01
   1.4847972e-01   4.2154508e-02   1.8643242e+00   5.0000000e-01   2.0065637e+00  -1.3658180e-01
   6.8017565e-01   2.0000000e-02   5.9371923e-01   3.9077801e+00   1.0772527e+00  -8.3888023e-02
   5.1174365e-01   3.7200392e-02   1.0239804e+00   5.3818161e-01   2.9945379e+00   9.8188656e-02
   4.0708735e-01   2.0000000e-02   5.0000000e-01   7.5638439e+00   5.0000000e-01   6.7907652e-01
   4.0419453e-01   2.0000000e-02   5.0000000e-01   6.9814075e+00   5.2123154e-01   9.2615904e-01
   2.6139024e-01   2.0000000e-02   9.9795112e-01   5.4137670e+00   7.7241222e-01  -1.8084433e-03
   4.0159543e-01   2.1798409e-01   8.0309348e-01   1.1189466e+01   1.1062826e+00   4.3198166e-01
   1.1876946e+00   2.0000000e-02   5.9497988e-01   4.9216861e+00   6.6160154e-01  -4.0961903e-01
   5.1340283e-01   2.0000000e-02   1.0048203e+00   5.1355751e+00   1.4372045e+00   4.9389186e-01
   4.3149104e-01   3.2000000e-01   9.1841126e-01   1.4528697e+01   5.0000000e-01   2.3002139e-01
   2.2181427e-01   2.7413507e-01   1.7856353e+00   5.0000000e-01   2.6661693e+00   8.7151946e-01
   1.1202527e+00   1.6203512e-01   5.0000000e-01   1.6000000e+01   5.0000000e-01  -4.9162086e-01
   5.4306930e-01   2.0000000e-02   7.2439260e-01   1.6000000e+01   6.0392315e-01  -2.5929763e-01
   1.8437549e-01   4.9420416e-02   1.4860446e+00   5.0000000e-01   1.3418049e+00   9.0581629e-01
   3.4830606e-01   2.0000000e-02   5.0897643e-01   4.6404417e+00   6.8173886e-01   2.4416887e-01
   6.5915725e-01   2.0000000e-02   5.6317373e-01   3.6015967e+00   1.9325388e+00  -5.9448408e-01
   2.6283886e-01   2.0000727e-02   2.6006683e+00   4.8351267e+00   1.4066855e+00   1.5000000e+00
   5.9875623e-01   2.7906376e-02   5.8237447e-01   4.6411742e+00   6.7499618e-01  -6.4187799e-01
   3.2920638e-01   2.0000000e-02   1.2957442e+00   1.2967785e+00   1.7574225e+00   3.4147310e-01
   5.2808018e-01   8.4622140e-02   5.0722621e-01   5.2365791e+00   1.0772061e+00  -2.0211597e-01
   1.5354833e-01   5.0182607e-02   8.6399229e-01   4.9801341e+00   1.2831918e+00   4.3900628e-01
   2.2586311e-01   2.9313745e-01   1.4489419e+00   3.3688140e+00   2.3674267e+00   1.4999981e+00
   3.5298423e-01   3.5277086e-02   6.2711675e-01   8.1895092e-01   1.7704523e+00  -1.4542197e+00
   5.8478438e-01   1.6040634e-01   5.0000000e-01   5.0000000e-01   1.2580248e+00   1.4997504e+00
   4.0251509e-01   2.6382787e-02   5.0000881e-01   5.1405621e+00   5.0000000e-01  -5.7667075e-01
   1.4301203e-01   3.1670125e-02   1.1312989e+00   9.1031148e-01   2.2192087e+00  -3.0554195e-01
   5.9981460e-01   7.2936421e-02   5.0000000e-01   1.9988284e+00   5.1369047e-01   6.3930792e-01
   4.7661243e-01   2.0000000e-02   7.4548333e-01   5.0000000e-01   2.1924202e+00  -3.4278374e-02
   4.0546578e-01   3.7605921e-02   7.5328351e-01   7.0421134e-01   7.6211689e-01  -3.9109189e-01
   5.1175895e-01   5.1751220e-02   6.8707402e-01   4.7384415e+00   6.9352982e-01   1.0450828e-01
   2.1277729e-01   3.2000000e-01   6.4993394e-01   4.3311268e+00   1.2175977e+00  -1.5000000e+00
   8.2188945e-01   3.1999046e-01   7.2473956e-01   9.8883075e-01   1.5300727e+00   1.4638790e+00
   7.8890184e-01   4.1255494e-02   7.0808043e-01   7.1530641e-01   2.4409787e+00  -8.6712423e-01
   2.7481234e-01   2.0219206e-02   1.4802855e+00   2.2180687e+00   1.6956706e+00   1.6888920e-01
   2.0691873e-01   4.6792000e-02   6.3928271e-01   1.2696163e+00   2.2607998e+00   1.1514016e+00
   2.7919975e-01   3.2000000e-01   6.9873693e-01   5.0000000e-01   2.4446160e+00  -5.6886974e-01
   4.8885654e-01   2.4859162e-02   9.1007056e-01   1.6000000e+01   1.5455659e+00   9.1071147e-02
   1.6606078e+00   3.9724506e-02   9.1888591e-01   4.9360163e+00   1.4025943e+00   3.0511079e-01
   2.1353777e-01   6.9346112e-02   1.0919282e+00   3.1150591e+00   1.7446994e+00   4.0723443e-01
   7.1766798e-01   2.4370442e-01   7.5308412e-01   6.9767347e-01   1.1590554e+00   7.7690697e-01
   9.3643775e-01   3.2000000e-01   7.6292987e-01   9.0543639e-01   1.0822359e+00   5.7156003e-01
   2.8359604e-01   4.7147596e-02   7.3011853e-01   2.5459822e+00   1.0317618e+00   3.7172460e-01
   7.5155579e-01   1.5027053e-01   5.0000000e-01   7.6432459e+00   5.7715694e-01  -5.0201219e-01
   2.6612956e-01   9.8608016e-02   1.2842304e+00   5.0000000e-01   1.2503757e+00   1.0730912e+00
   3.7854076e-01   1.6539512e-01   8.9310384e-01   5.0000000e-01   1.5943065e+00   1.0571638e+00
   4.0479261e-01   1.4788840e-01   6.5416947e-01   1.2947179e+00   8.9732019e-01   9.6067251e-01
   7.6692779e-01   1.4517526e-01   8.0383135e-01   6.0092008e+00   8.9390272e-01   1.7135978e-01
   3.2521907e-01   2.0000000e-02   5.3738265e-01   5.2545059e+00   8.4684808e-01  -2.5750476e-01
   1.9618555e-01   2.5077194e-01   8.4348577e-01   5.0385113e+00   7.0712705e-01   1.1634065e+00
   3.6660806e-01   3.3102268e-02   1.1891766e+00   3.4011464e+00   1.6208141e+00   3.6354209e-01
   2.8883054e-01   1.4130516e-01   5.0000000e-01   6.0659801e-01   6.2995959e-01   1.5000000e+00
   2.6638546e-01   1.2463663e-01   7.2205774e-01   1.4509565e+00   1.2665451e+00   1.4999781e+00
   7.9922028e-01   2.0000000e-02   5.0000000e-01   6.1887871e+00   8.9170025e-01   4.0934999e-02
   1.9381702e-01   2.0000000e-02   9.3143642e-01   3.3352159e+00   6.3778555e-01   5.2481962e-01
   3.2259492e-01   1.4648856e-01   6.4015016e-01   3.5198728e+00   8.8175322e-01   6.7141817e-01
   1.5648119e-01   3.1237053e-01   4.0000000e+00   1.7113614e+00   1.3735315e+00   1.2422174e+00
   2.8794130e-01   3.1565970e-01   1.1245005e+00   1.6000000e+01   9.2221675e-01   5.8705133e-01
   8.9381213e-02   5.7121896e-02   1.4469566e+00   1.6709474e+00   1.6893774e+00   9.1559859e-01
   2.4214858e-01   3.2000000e-01   9.4854490e-01   1.6000000e+01   1.9027648e+00   9.3922797e-01
   3.3013858e-01   3.3401128e-02   6.8508994e-01   3.6416354e+00   6.7254713e-01  -1.0661032e-01
   1.0636428e-01   8.1060686e-02   1.0425018e+00   1.0540553e+00   2.5921957e+00   1.0895362e-01
   1.6497934e-01   3.6899521e-02   1.3449985e+00   4.6432373e+00   1.2552794e+00   2.0002354e-01
   9.1550989e-01   1.5318219e-01   1.0908626e+00   8.4204609e-01   1.7152501e+00  -4.1673284e-01
   4.7724365e-01   2.0000000e-02   6.2322099e-01   4.9753855e+00   1.0635040e+00  -3.9491770e-01
   4.4829957e-01   2.3860333e-02   9.0198879e-01   3.0993743e+00   1.7067020e+00  -8.2321023e-02
   2.0618825e-01   1.1418322e-01   1.0046750e+00   5.0000000e-01   1.6088434e+00   1.5000000e+00
   8.5115724e-01   1.1553931e-01   1.0123668e+00   1.4967431e+00   1.8406081e+00  -1.1042315e+00
   2.2997982e-01   9.6774068e-02   1.0560184e+00   1.6352886e+00   7.6811327e-01   5.2416624e-01
   1.9148205e-01   1.7731518e-01   2.5615957e+00   5.0000000e-01   7.4077437e-01   2.1491277e-01
   2.8320664e-01   3.8138608e-02   1.1404634e+00   5.1985464e+00   1.2307299e+00   2.2305110e-01
   6.1421567e-01   3.0776948e-02   1.1551018e+00   9.6854141e+00   7.4135637e-01   2.5357619e-01
   1.5696143e-01   2.9514133e-02   1.5357054e+00   7.2050864e-01   2.6983136e+00   2.0864078e-03
   3.3592926e-01   5.8308692e-02   1.8941395e+00   5.0000000e-01   1.6269212e+00   3.1215935e-01
   3.6946495e-01   2.0000000e-02   6.6582233e-01   1.6000000e+01   1.2613912e+00  -2.9634505e-01
   2.5427037e-01   2.0990430e-02   1.1714295e+00   8.6873080e-01   1.2993119e+00  -8.5612099e-02
   3.1226335e-01   1.7872707e-01   1.2482808e+00   1.0210806e+00   7.6291103e-01  -2.6972053e-01
   2.4609798e-01   7.4792525e-02   1.2501918e+00   5.0000486e-01   1.1219804e+00   6.5093679e-01
   2.0700550e-01   4.5370794e-02   1.0449959e+00   1.5999999e+01   2.4568759e+00  -5.1535448e-02
   1.6377704e-01   6.2701747e-02   1.1013999e+00   2.4882904e+00   2.1134984e+00   3.2280005e-01
   6.1619826e-01   8.7214214e-02   9.4089504e-01   3.1116656e+00   1.3983320e+00  -6.4101859e-02
   2.8028712e-01   5.7893909e-02   4.0000000e+00   5.0000000e-01   2.3206622e+00   1.0881361e+00
   1.0866082e+00   2.0000000e-02   1.2387389e+00   4.7691843e+00   1.1004733e+00   5.8245074e-02
   1.6599917e-01   7.5628296e-02   1.1375557e+00   5.0000000e-01   2.1790126e+00   1.3004044e+00
   3.3050906e-01   1.1056863e-01   7.8231232e-01   1.0166484e+00   9.1839378e-01   6.2556471e-01
   2.5759708e-01   7.7049819e-02   1.0929504e+00   5.0000000e-01   1.5696076e+00  -2.4929643e-02
   2.0611784e-01   2.1070699e-01   6.3749217e-01   1.6000000e+01   2.0824239e+00  -6.1963756e-01
   4.3003606e-01   1.0884643e-01   8.9176136e-01   1.9251625e+00   1.4116246e+00   5.7647056e-01
   2.9134142e-01   1.2442976e-01   5.2651336e-01   7.8784635e-01   9.3301388e-01   1.2731084e+00
   7.7880483e-01   1.2227109e-01   6.4065272e-01   2.3502657e+00   1.4661239e+00   6.5174480e-01
   3.2145723e-01   4.3567874e-02   1.0022695e+00   5.0000000e-01   2.3100342e+00  -6.0034853e-02
   1.2914007e+00   2.7184857e-01   6.8127022e-01   8.6687307e-01   7.9410215e-01   8.4934886e-01
   3.1955833e-01   4.7417451e-02   1.5647463e+00   5.0000000e-01   1.5653661e+00  -3.9177802e-01
   9.2369762e-02   8.6225298e-02   1.7158436e+00   5.0000000e-01   2.5272195e+00   1.3009908e+00
   1.9686466e-01   1.7749370e-01   6.8723184e-01   1.2610596e+00   1.2374515e+00   4.5849913e-01
   4.8540069e-01   1.1915936e-01   7.5844480e-01   3.7887095e+00   9.1134524e-01  -4.5779132e-01
   2.6603954e-01   1.8732640e-01   7.1128788e-01   3.4232435e+00   9.7195713e-01   1.0026424e+00
   2.9278949e-01   1.6543914e-01   1.1035686e+00   5.0899089e+00   5.0000000e-01   3.8560124e-01
   3.5575271e-01   3.2000000e-01   5.0000006e-01   8.5282692e-01   8.4915717e-01  -3.3360502e-01
   4.4554117e-01   3.2000000e-01   6.4214362e-01   3.9958871e+00   1.0915352e+00   6.9360536e-01
   2.5208030e-01   3.9149160e-02   1.0461230e+00   2.6384552e+00   1.6932464e+00   2.7769534e-01
   5.4673875e-01   3.2000000e-01   5.0000000e-01   1.5054736e+00   6.2213288e-01   1.1007805e+00
   3.9624604e-01   3.2000000e-01   5.0000000e-01   5.1001179e+00   7.4957866e-01  -2.5637242e-01
   2.5970437e-01   3.2000000e-01   6.0150484e-01   4.2230988e+00   1.1941107e+00  -3.3793291e-02
   2.0337305e-01   7.7019220e-02   1.3665453e+00   5.0000001e-01   1.7367764e+00   9.2744050e-01
   2.9497897e-01   7.2572137e-02   7.4803261e-01   2.6265587e+00   8.1031184e-01  -2.4879434e-01
   1.7756289e-01   4.1796792e-02   1.4166457e+00   5.0000000e-01   2.7324901e+00   1.2157010e-01
   4.6183280e-01   4.1952595e-02   1.8307235e+00   5.0000000e-01   1.6415285e+00  -1.3940890e+00
   1.8686814e-01   1.4135610e-01   7.8136370e-01   5.0000000e-01   3.1405265e+00   1.5000000e+00
   5.0026967e-01   3.0255222e-01   6.3620979e-01   6.4653579e-01   5.0000012e-01  -3.7806364e-01
   3.1625895e-01   6.5648326e-02   1.5241012e+00   5.0000000e-01   1.6251052e+00   8.7513221e-01
   5.2223208e-01   4.6661190e-02   1.3114961e+00   5.0000000e-01   6.5554596e-01  -5.3007384e-01
   4.1767280e-01   3.1999996e-01   5.9859199e-01   8.7088930e+00   5.0000019e-01  -8.0978297e-01
   2.1252103e-01   2.0000000e-02   6.6345657e-01   3.5020757e+00   6.4958324e-01   1.3286534e+00
   2.7282924e-01   2.0000000e-02   1.2131098e+00   2.5089035e+00   1.4773986e+00   1.4610657e-01
   5.5000558e-01   6.7121181e-02   5.5232774e-01   5.8863498e+00   9.0304967e-01  -2.2256701e-01
   4.7950380e-01   1.5440218e-01   6.1535271e-01   8.9483415e+00   5.0000000e-01  -4.8250642e-01
   3.5573486e-01   4.9299116e-02   8.8529011e-01   4.7402413e+00   1.4977940e+00   3.6602854e-01
   2.6206110e-01   8.0011655e-02   1.5350464e+00   5.0000000e-01   1.9110710e+00   1.5000000e+00
   2.2104909e-01   9.4659213e-02   9.3845636e-01   2.6573599e+00   1.9963665e+00   2.0923534e-02
   1.3405603e-01   2.0000000e-02   1.6199120e+00   1.1761057e+00   1.7765847e+00  -8.9650947e-01
   3.6589001e-01   2.5608987e-01   5.0000000e-01   1.6000000e+01   5.0000000e-01   3.8728044e-01
   3.5165294e-01   1.5138233e-01   5.0000000e-01   1.1186296e+01   6.2748537e-01  -1.4999965e+00
   6.7051807e-02   9.1296120e-02   9.4910843e-01   8.5788327e-01   2.3246188e+00  -9.1505633e-02
   4.0184318e-01   4.9342075e-02   9.5101185e-01   3.2821329e+00   1.3453464e+00   3.3958422e-01
   6.3709202e-01   1.3780945e-01   6.4456578e-01   1.6000000e+01   5.0000077e-01  -8.3380570e-01
   1.0184937e+00   1.7532706e-01   6.5664820e-01   1.4199326e+00   1.2732651e+00   1.1533014e+00
   9.9435403e-01   3.1999998e-01   1.1270590e+00   5.4274135e+00   1.0893690e+00  -2.9601794e-01
   3.1441348e-01   1.2787737e-01   8.1038755e-01   1.6183035e+00   1.0055744e+00   2.3808954e-03
   2.1700976e-01   1.8137589e-01   1.4350106e+00   9.2153393e-01   1.2827085e+00   1.1319816e+00
   4.7756030e-01   1.4582725e-01   7.8161578e-01   2.0246673e+00   1.2358377e+00   8.7309544e-01
   2.0183053e-01   6.5507738e-02   6.6658421e-01   5.1940301e+00   1.7078553e+00  -1.0486001e-01
   3.6489656e-01   4.8032475e-02   6.1388048e-01   1.5940771e+00   1.6256035e+00   5.7841362e-01
   5.8137623e-01   3.2000000e-01   6.4924447e-01   5.0000000e-01   8.6900774e-01   1.5090830e-01
   5.7517027e-01   1.6619777e-01   8.7406237e-01   5.0422771e+00   1.2339368e+00   5.1790387e-01
   1.7563535e-01   3.9978442e-02   8.3870680e-01   5.0000000e-01   1.9898562e+00  -1.0504147e+00
   4.6035206e-01   3.5268085e-02   5.0000000e-01   7.7401348e-01   6.3695321e-01   5.3441194e-01
   5.3957148e-01   2.9111160e-01   5.0000280e-01   5.0000000e-01   7.4967906e-01  -3.5360510e-01
   2.5399698e-01   3.2000000e-01   1.0103546e+00   1.6000000e+01   4.2166426e+00  -1.5000000e+00
   2.1403357e-01   2.0014489e-02   5.6468686e-01   4.0531666e+00   1.5899051e+00   1.3080172e+00
   8.3555864e-01   3.1287489e-02   6.6340876e-01   1.4989182e+00   1.3655338e+00  -8.1303669e-01
   4.5996797e-01   2.9473833e-02   9.5831908e-01   9.7816138e-01   1.6264526e+00  -1.4201931e+00
   3.3754879e-01   2.4787381e-02   1.5737410e+00   2.0034274e+00   2.1670442e+00   6.5603750e-01
   4.5139658e-01   2.0000000e-02   5.5443191e-01   3.0642792e+00   1.5943261e+00   6.3076504e-01
   1.4000949e+00   3.2000000e-01   9.8610988e-01   9.8346854e-01   1.3161871e+00   9.9871446e-01
   1.5402930e-01   5.8465404e-02   1.5822351e+00   8.5062034e-01   2.4477677e+00   3.3023011e-01
   1.5533744e+00   3.2000000e-01   6.6750776e-01   1.6000000e+01   1.4206390e+00  -7.5800434e-01
   2.4815992e-01   3.9337658e-02   6.6126016e-01   5.0000000e-01   2.5770765e+00   7.6001249e-01
   2.0965627e-01   1.5892402e-01   6.9876318e-01   3.5102486e+00   6.3885479e-01   2.8721982e-01
   4.0977722e-01   3.1321075e-02   5.9963722e-01   1.0409742e+00   1.4366578e+00  -5.9695073e-01
   3.4265268e-01   6.5018668e-02   1.0897357e+00   3.5283844e+00   1.7529673e+00  -1.0397666e-01
   6.2592177e-01   2.0000000e-02   6.2879885e-01   8.6580427e-01   6.0295490e-01   1.3881697e-01
   4.8447869e-01   8.8473129e-02   7.3181233e-01   3.4822752e+00   1.1000699e+00   1.2417232e-02
   1.4827723e-01   3.2000000e-01   9.5160432e-01   2.0830994e+00   1.2745547e+00  -5.8154057e-01
   5.3235259e-01   2.0000000e-02   3.9999990e+00   5.0000000e-01   1.4901873e+00  -1.4043248e+00
   1.9791442e-01   2.7682176e-01   3.9999981e+00   2.9359756e+00   2.1044668e+00   1.5000000e+00
   5.5343064e-01   3.8709496e-02   9.6231160e-01   4.8034405e+00   1.2646839e+00   2.6000098e-01
   7.8731914e-01   4.0647501e-02   9.4560406e-01   5.0000000e-01   7.9237243e-01  -2.9749266e-01
   2.3597960e-01   7.3632937e-02   1.0709286e+00   7.0172710e-01   2.2899074e+00   8.7504615e-01
   2.8251339e-01   1.7496675e-01   6.0660332e-01   1.0564136e+00   1.4407731e+00  -1.0690993e+00
   6.9827405e-01   2.0000000e-02   6.8894693e-01   3.7889864e+00   9.0945469e-01   1.9109866e-01
   1.8467789e-01   2.8171153e-01   5.0000663e-01   5.0000000e-01   5.0000017e-01  -8.0506670e-01
   2.6475766e-01   9.1905409e-02   5.3161894e-01   1.9889431e+00   6.0235531e-01   1.3072336e+00
   2.1869173e-01   6.4947744e-02   7.7557194e-01   6.6941387e+00   1.1282125e+00  -1.1480695e-01
   3.7313048e-01   1.0819150e-01   8.3428443e-01   2.0244113e+00   1.2143985e+00   1.5624578e-01
   6.0121612e-01   2.2172056e-01   6.2143852e-01   3.5531708e+00   1.0663385e+00   7.6413402e-01
   1.6290339e-01   3.2871970e-02   1.9041045e+00   3.7142946e+00   1.8315200e+00   6.2724833e-01
   2.8107439e-01   1.4573182e-01   1.3960486e+00   7.6932409e-01   4.3272681e+00   1.5000000e+00
   2.7152732e-01   1.2772392e-01   1.0884419e+00   2.3477997e+00   1.6509261e+00   7.1051918e-01
   2.5939727e-01   7.2385451e-02   8.8754039e-01   2.6006968e+00   1.3749002e+00  -4.7994757e-01
   2.2304435e-01   8.6828826e-02   9.3483546e-01   1.8670710e+00   1.7941414e+00   1.8971140e-01
   5.4142323e-01   1.4386999e-01   6.8182956e-01   1.1434625e+00   6.5052435e-01  -1.3006560e-01
   1.4934773e+00   1.0073183e-01   8.1717404e-01   5.0000000e-01   1.5232065e+00   9.7182915e-01
   2.2878609e-01   7.7305571e-02   2.2836440e+00   6.6645241e-01   1.5513240e+00   1.2563823e+00
   1.6315073e-01   2.0000000e-02   1.7386003e+00   2.7250395e+00   1.5182089e+00   9.9995613e-02
   3.7039176e-01   2.6608646e-01   6.9980303e-01   1.2801914e+01   5.0000000e-01   7.2543467e-01
   4.8358512e-01   1.4146018e-01   7.6459276e-01   1.2228572e+00   1.3988328e+00   6.7926846e-01
   9.2105928e-01   2.8406644e-01   5.0000000e-01   1.6000000e+01   1.8163062e+00   1.5000000e+00
   2.4124816e-01   2.0000000e-02   1.1539958e+00   3.9972433e+00   7.6108854e-01   7.4105505e-01
   8.5414915e-01   9.2130026e-02   8.0292542e-01   7.1140974e-01   6.9564137e-01   9.1231947e-01
   1.9649672e-01   3.2000000e-01   3.9998257e+00   1.0924763e+00   4.2963586e+00   1.5000000e+00
   5.0319129e-01   1.2875392e-01   7.9372229e-01   5.0000000e-01   7.7676518e-01   3.7238509e-01
   1.3952370e+00   2.7148521e-01   5.6575854e-01   2.6725670e+00   1.9297577e+00  -7.6550642e-01
   7.5929216e-01   1.5514136e-01   6.1979137e-01   4.9410762e+00   1.3832336e+00   3.4161561e-01
   4.0931693e-01   2.0000000e-02   5.0816651e-01   1.1275049e+00   1.1976965e+00  -1.3362170e+00
   3.1124684e-01   9.4427475e-02   8.9005392e-01   3.8318201e+00   1.8979248e+00  -5.4179389e-01
   2.4139977e-01   5.0316226e-02   1.6344534e+00   7.9986182e-01   2.0522306e+00   1.2035113e+00
   3.6891939e-01   2.0000000e-02   1.1557050e+00   3.5743033e+00   1.4582746e+00  -3.1761645e-01
   5.6923145e-01   3.5349247e-02   9.8522138e-01   5.8044954e-01   1.1207370e+00  -5.8814562e-01
   9.7035834e-02   1.8985439e-01   1.8443700e+00   7.9954171e-01   1.6703232e+00  -4.5818690e-01
   4.3938533e-01   3.6078992e-02   6.0365847e-01   6.4314581e-01   1.0518972e+00   1.1594970e-01
   2.1766030e+00   1.1663844e-01   8.1165898e-01   1.0842862e+00   1.9659094e+00   1.3519797e+00
   4.4734940e-01   4.0779927e-02   6.9070045e-01   7.2889962e-01   5.1434424e-01  -1.7574748e-01
   6.9515503e-01   2.6873165e-01   6.7726219e-01   1.6000000e+01   5.5676346e-01  -3.4281025e-01
   3.8204868e-01   1.3143180e-01   9.8666081e-01   2.3928614e+00   8.0145885e-01   1.8040733e-01
   2.3724977e-01   2.1995436e-02   9.7415794e-01   1.0711140e+00   1.7057544e+00  -3.6631296e-01
   4.8208843e-01   7.3905969e-02   8.0065380e-01   5.0000000e-01   1.5923248e+00   6.7520940e-01
   1.8402249e-01   3.3768167e-02   1.3907223e+00   5.0000000e-01   1.9693001e+00  -1.0190503e+00
   2.8538614e-01   2.0036746e-02   1.5165733e+00   5.6747937e-01   2.7952748e+00   1.8717747e-01
   1.3912259e-01   6.2886402e-02   1.2520614e+00   5.0006224e-01   1.9752355e+00   1.2888241e+00
   6.3689418e-01   8.1666266e-02   5.0000000e-01   2.3560057e+00   9.5627292e-01   7.4220627e-01
   1.6760869e-01   4.0759791e-02   1.3896448e+00   1.8541125e+00   2.2806932e+00   6.7784162e-01
   3.1709644e-01   3.0430641e-02   1.6672182e+00   5.0000000e-01   2.6557477e+00   4.0217403e-01
   3.8142632e-01   1.4991228e-01   8.9790658e-01   1.4711094e+00   1.5478542e+00   3.8470158e-02
   2.8496359e-01   3.3791550e-02   1.2955045e+00   5.0000000e-01   2.1726688e+00  -7.0688436e-01
   7.2755783e-01   1.1382674e-01   1.0202873e+00   7.5844206e-01   6.3458222e-01   1.5000000e+00
   7.6174513e-01   9.8180923e-02   6.1274927e-01   8.7909590e-01   1.2400350e+00   7.6365398e-01
   3.2286675e-01   4.2902820e-02   1.3289089e+00   3.0432340e+00   1.5629265e+00  -8.6655331e-02
   1.5249839e-01   5.4387477e-02   3.9999973e+00   5.0000000e-01   3.8452781e+00   1.4334458e+00
   7.8325773e-01   2.3411367e-01   9.4232966e-01   1.6000000e+01   1.0169113e+00  -9.8982525e-01
   1.6082632e-01   3.4530989e-02   1.2035262e+00   2.0964652e+00   1.8281865e+00   3.1854170e-01
   3.2614528e-01   8.8200762e-02   1.0312081e+00   3.7404175e+00   1.9911505e+00  -1.0588345e+00
   2.8955296e-01   8.5944424e-02   2.8677946e+00   5.0000000e-01   1.4611005e+00   3.3331642e-01
   1.1055235e-01   1.0794253e-01   9.2441265e-01   1.3116266e+00   2.3808947e+00  -3.0749793e-01
   1.0843351e+00   1.1615777e-01   5.9133983e-01   1.0384336e+00   1.3081109e+00   2.4045797e-01
   3.0670380e-01   6.7420027e-02   1.2630236e+00   5.0000000e-01   2.2552244e+00   9.1660992e-01
   1.5106021e-01   3.7657765e-02   2.3219156e+00   5.0000000e-01   2.2449993e+00  -3.3659065e-01
   1.9192644e-01   3.6437099e-02   1.2272122e+00   1.2327093e+00   2.5666928e+00   3.7446260e-01
   2.0182303e-01   8.6074175e-02   9.6808390e-01   5.0007248e-01   1.8293945e+00   1.3109942e+00
   1.9489655e-01   4.9564956e-02   1.2318029e+00   1.2926740e+00   2.5976865e+00   8.4206507e-01
   2.4409147e-01   3.8954371e-02   1.8334218e+00   5.0000000e-01   1.5340039e+00  -3.2088512e-02
   2.3474578e-01   3.7550525e-02   8.9179772e-01   5.0000738e-01   2.1954994e+00   5.3684805e-01
   2.5957605e-01   9.3344506e-02   7.7406598e-01   7.7658713e-01   1.6085653e+00   1.2484989e+00
   1.9706902e-01   1.2975987e-01   7.3935417e-01   5.3781174e-01   1.3545765e+00   1.4999991e+00
   2.6231352e-01   5.5380154e-02   4.0000000e+00   5.0000000e-01   1.9883982e+00   7.2277916e-01
   4.2689462e-01   1.1570213e-01   9.4496965e-01   8.2594982e-01   1.4362736e+00   1.3171645e+00
   2.7193954e-01   2.0000000e-02   8.2902986e-01   5.2073408e+00   9.0102049e-01  -1.1294735e-01
   3.2651459e-01   1.5927909e-01   5.5983061e-01   3.7243733e+00   5.5190841e-01   4.2250598e-01
   6.1069655e-01   1.3159869e-01   5.0000000e-01   6.7469721e+00   1.2481900e+00  -1.5000000e+00
   4.9702614e-01   2.0000000e-02   5.0000000e-01   6.3588037e+00   5.6502669e-01  -3.8560644e-01
   4.8955330e-01   3.2000000e-01   5.0000000e-01   8.6414357e-01   6.6929873e-01   1.4999999e+00
   4.2487746e-01   2.0000000e-02   5.8858231e-01   5.5072886e+00   7.3929667e-01  -5.0400823e-01
   1.1822318e-01   5.0765998e-02   1.1954302e+00   5.7041022e+00   1.6011151e+00   7.9425838e-01
   2.5032380e-01   3.1243411e-01   7.9695052e-01   1.3618927e+01   7.8120767e-01  -4.8074548e-01
   8.9683840e-01   2.0000000e-02   6.9057680e-01   6.6418635e-01   1.2507228e+00   3.2853922e-01
   6.4278732e-01   2.2963597e-02   1.3103264e+00   5.0000000e-01   1.4623508e+00  -1.1525800e+00
   3.0951042e-01   3.4892700e-02   6.1954645e-01   5.0000000e-01   1.2752405e+00  -1.4997717e+00
   3.1990676e-01   9.1383754e-02   1.1199836e+00   5.4729234e+00   1.0617238e+00   4.6060230e-02
   5.8730748e-01   4.1693627e-02   8.6246334e-01   7.0669889e+00   1.2063504e+00  -7.4899794e-02
   2.9866375e-01   2.1335713e-02   2.3979813e+00   6.4500070e-01   8.3089306e-01  -9.6022181e-02
   9.6061119e-01   1.0700878e-01   9.6617387e-01   1.6983809e+00   1.7756485e+00   1.9077182e-01
   3.3099331e-01   1.9323032e-01   1.2117403e+00   3.0227720e+00   1.4678944e+00   2.3164316e-01
   2.6567906e-01   1.8476342e-01   5.5285586e-01   8.1285133e+00   5.7009149e-01   4.2537368e-01
   3.4765528e-01   2.0000000e-02   5.0000000e-01   4.3534120e+00   1.2102521e+00  -1.4995106e+00
   4.8223149e-01   3.2000000e-01   7.0058868e-01   1.0996376e+00   1.3179096e+00   9.9398367e-02
   2.7274250e-01   3.1125068e-02   6.3660306e-01   1.1311168e+01   5.9776319e-01   4.6015365e-01
   3.2137846e-01   3.1655167e-01   5.8147681e-01   1.6000000e+01   1.4784644e+00   1.4999046e+00
   2.8367572e-01   7.7486924e-02   6.2529300e-01   5.0000000e-01   5.0000000e-01  -7.9169543e-01
   3.2396680e-01   1.8293130e-01   6.0564216e-01   8.6551611e+00   9.9528377e-01  -1.0668348e-01
   3.9492245e-01   3.8879476e-02   5.0000000e-01   5.0000000e-01   6.5212959e-01  -6.2062578e-01
   8.8611897e-01   5.0613604e-02   6.5226715e-01   5.0000000e-01   2.2792717e+00  -4.2854132e-01
   4.1239605e-01   4.4725777e-02   7.0436103e-01   5.5463631e-01   7.8012673e-01  -5.4187451e-01
   1.3868974e-01   2.0263280e-02   8.3582632e-01   5.0000000e-01   2.1403827e+00   1.5000000e+00
   2.3259574e-01   3.2000000e-01   7.3167898e-01   5.6766236e-01   2.5561843e+00  -6.9927351e-01
   1.4500130e-01   8.4182754e-02   1.0679923e+00   1.3893799e+00   2.0347871e+00   4.4633726e-01
   6.6919514e-01   2.4151180e-01   8.7446991e-01   5.9639132e+00   1.1544858e+00  -1.0882859e+00
   1.9535508e-01   9.4276741e-02   9.5447139e-01   2.5253897e+00   2.2748015e+00   6.3002776e-01
   2.0403407e-01   7.4216184e-02   8.2699249e-01   3.3301215e+00   2.1799811e+00  -4.8443398e-01
   4.0216829e-01   1.8328908e-01   5.2714274e-01   8.4543714e+00   5.0000000e-01   3.8196552e-02
   6.9638113e-01   1.9463940e-01   7.7734581e-01   6.4971645e+00   9.8107741e-01   2.8351159e-01
   3.4031777e-01   3.1992279e-01   6.1219901e-01   3.6251884e+00   5.9128998e-01  -5.9422194e-01
   1.1912956e+00   1.3913631e-01   9.7197197e-01   1.6134178e+00   1.6639662e+00   1.1091704e+00
   1.2612115e-01   1.1426352e-01   1.0388395e+00   4.4886405e+00   1.4726263e+00   1.7577305e-02
   4.4122863e-01   5.0824809e-02   1.0271792e+00   2.3334237e+00   2.2776826e+00   1.4819592e+00
   2.5998662e-01   2.7914885e-01   1.2578009e+00   3.6386650e+00   1.7341368e+00  -8.3635399e-01
   1.4540202e+00   2.9993430e-02   8.2441884e-01   5.6729575e-01   3.5811639e+00  -7.6164720e-01
   2.9002603e-01   2.4566679e-01   9.1185416e-01   7.4066140e-01   2.4598536e+00  -9.7437938e-02
   2.2295246e-01   3.2000000e-01   1.7304202e+00   5.0000000e-01   2.6321355e+00   9.4382966e-01
   6.8902272e-01   1.2156039e-01   1.0134188e+00   5.6054687e+00   1.1336491e+00   7.4444655e-01
   2.3748226e-01   3.0933066e-01   1.3853235e+00   5.0000000e-01   5.0000000e-01  -1.4087461e+00
   2.8503871e-01   6.5390936e-02   8.3708537e-01   4.7810499e+00   8.8691410e-01  -6.4298867e-02
   2.7091431e-01   3.3170506e-02   7.3917694e-01   1.3483266e+00   1.6158992e+00  -1.1064206e+00
   2.0791224e-01   1.5142865e-01   5.3582029e-01   1.7339559e+00   1.0094697e+00   7.1096442e-01
   4.9660502e-01   5.8049489e-02   1.3857796e+00   7.8962785e+00   2.4890110e+00   7.3136884e-01
   2.9901804e-01   1.9785706e-01   1.1968943e+00   1.3505185e+00   2.2772946e+00   4.1008403e-01
   9.9558709e-01   3.2000000e-01   5.0000000e-01   1.6000000e+01   5.4605242e-01  -5.3852549e-01
   1.9087761e-01   8.5556816e-02   9.2465529e-01   8.8505270e-01   1.3099971e+00   5.4104223e-01
   2.5654056e-01   4.8264432e-02   8.1831997e-01   6.2780098e-01   1.5557176e+00   4.0519820e-01
   8.4022197e-01   3.2000000e-01   8.3813621e-01   3.1949490e+00   1.5104999e+00   7.3064468e-01
   2.5079714e-01   7.9992110e-02   1.0578005e+00   1.1857930e+00   1.9764920e+00   6.9489122e-01
   1.0423059e-01   1.2926630e-01   1.2975720e+00   7.1721931e-01   1.1720542e+00   5.4756342e-01
   3.7185367e-01   9.4239029e-02   8.5303811e-01   1.3968519e+00   2.0811655e+00   4.1217060e-01
   3.5485654e-01   1.7255968e-01   5.9771909e-01   5.5775002e-01   9.1053666e-01  -1.5000000e+00
   7.3502465e-01   3.3430580e-02   1.2834601e+00   5.0000000e-01   2.0318011e+00  -8.8714347e-01
   1.9111066e-01   1.4964155e-01   8.2586673e-01   5.0000000e-01   2.9329469e+00   1.5000000e+00
   5.1887757e-01   3.2000000e-01   1.1040754e+00   1.2453750e+01   1.0936099e+00   5.2764099e-01
   3.1446389e-01   4.9120708e-02   6.4096340e-01   4.4736335e+00   6.3668283e-01   4.6495041e-01
   3.1874641e-01   2.5100907e-02   7.8288377e-01   6.5097834e-01   1.2557227e+00  -1.9037062e-01
   2.1288821e-01   1.3649089e-01   1.2694664e+00   3.2659459e+00   1.5432541e+00   6.5217343e-01
   4.0263398e-01   6.3940188e-02   1.1071919e+00   6.4794093e+00   2.1755851e+00   1.8529762e-01
   1.6243128e-01   3.2000000e-01   1.6024381e+00   1.1291191e+00   1.0550370e+00   2.7748882e-01
   2.1591624e-01   5.6470851e-02   1.4650219e+00   5.0000000e-01   2.2072515e+00  -3.4794625e-01
   3.3790152e-01   6.0562171e-02   1.4883784e+00   1.2885774e+00   1.5352814e+00   6.1759327e-01
   1.1819248e+00   7.7597042e-02   9.9846695e-01   1.0246029e+00   1.6758590e+00   5.4328245e-01
   1.2089772e+00   3.2000000e-01   5.0000017e-01   7.5870396e-01   1.3101261e+00   1.5000000e+00
   7.9305176e-01   1.2298654e-01   6.0554241e-01   2.7357327e+00   1.3873230e+00   1.4999998e+00
   3.4867344e-01   3.2000000e-01   1.0306661e+00   3.6285245e+00   1.0376369e+00   8.8381433e-01
   3.2677480e-01   1.4263708e-01   9.4702428e-01   1.8737460e+00   1.4230609e+00   7.9888845e-01
   1.8781990e-01   3.6001062e-02   1.3538027e+00   2.4935423e+00   2.1354685e+00   1.4999737e+00
   1.8362035e-01   3.2000000e-01   1.9462221e+00   6.8774895e+00   1.8178854e+00   6.8618799e-01
   5.8167673e-01   1.8657061e-01   9.3370054e-01   2.9156980e+00   1.5974517e+00   8.6806318e-01
   2.3719620e-01   6.7603124e-02   1.0694585e+00   6.8276055e+00   5.6668147e-01  -2.3609029e-01
   2.7671426e-01   1.3132191e-01   5.7039190e-01   1.9170249e+00   1.9508458e+00   1.5000000e+00
   4.1526481e-01   1.3153409e-01   8.0354274e-01   2.5311863e+00   1.1464397e+00   4.8039584e-01
   1.3164534e-01   1.2311687e-01   9.3618285e-01   3.1211560e+00   1.4989140e+00   6.3203120e-01
   2.5803195e-01   9.9122525e-02   1.3967519e+00   1.3995411e+00   1.3121613e+00   7.7254674e-01
   1.7397388e-01   7.0866228e-02   1.2852496e+00   9.5416385e-01   2.2605437e+00   1.4999997e+00
   3.2624109e-01   7.4641097e-02   7.0813702e-01   4.4266570e+00   1.8210289e+00  -1.5189192e-01
   3.2152931e-01   1.3181762e-01   8.0977970e-01   3.5245809e+00   2.0241698e+00   1.2553633e+00
   5.2279092e-01   1.7532893e-01   8.9676445e-01   1.5957983e+00   1.5400828e+00   1.5000000e+00
   1.5313415e-01   1.0070427e-01   1.0507298e+00   2.2212565e+00   1.4547033e+00   4.2753458e-01
   4.2032186e-01   2.2302601e-02   9.0992877e-01   8.9645614e-01   2.5444885e+00   9.8377770e-01
   9.5710504e-01   4.4617254e-02   1.0053079e+00   3.0044349e+00   1.6863232e+00   7.9980238e-02
   1.1957544e+00   9.9058235e-02   9.0198369e-01   1.1449318e+00   2.1414196e+00   2.2487136e-01
   2.8763845e-01   2.0000001e-02   4.0000000e+00   5.0000000e-01   2.2035639e+00  -4.9334483e-01
   3.6313604e-01   7.2636704e-02   1.3944641e+00   6.1011836e-01   1.5734522e+00   1.2998462e+00
   6.5861282e-01   2.6062576e-01   5.0000000e-01   1.6000000e+01   1.4122758e+00   1.1329950e+00
   1.3924922e-01   1.5110925e-01   1.9005209e+00   6.3524665e-01   1.8935336e+00   3.0577788e-01
   1.7169792e-01   2.2878513e-01   1.8149481e+00   1.6360706e+00   4.6891437e+00   1.5000000e+00
   2.5883589e-01   5.5626329e-02   1.7014921e+00   5.0000005e-01   1.5463931e+00   1.0308760e+00
   3.4084248e-01   1.0848406e-01   9.6899918e-01   1.6946561e+00   1.4078962e+00   2.3768968e-01
   2.4475234e-01   1.5074907e-01   1.1008340e+00   8.7833413e-01   1.7320726e+00   1.3004152e+00
   3.1613160e-01   2.3292392e-01   1.4513269e+00   1.1481776e+00   2.3789279e+00   7.4290917e-01
   1.7177587e-01   1.7087940e-01   8.7187188e-01   2.5990746e+00   1.5986774e+00   1.4999999e+00
   2.7440173e+00   1.2799519e-01   6.4440604e-01   1.0525826e+00   8.2689108e-01   8.5024081e-01
   4.3478567e-01   3.2000000e-01   8.9681637e-01   1.2592753e+00   1.7000969e+00   1.4463679e+00
   4.1100200e-01   2.0000000e-02   3.9999945e+00   5.4699652e-01   2.0852452e+00  -6.4276464e-01
   1.8410344e-01   2.0000001e-02   4.0000000e+00   5.0000000e-01   2.2728594e+00  -2.1846095e-01
   1.3192949e-01   8.0516714e-02   1.5126672e+00   7.4885416e-01   1.8155669e+00   7.5221406e-01
   2.0777819e-01   1.0175367e-01   1.1176857e+00   7.8722277e-01   1.9841089e+00   6.4415394e-01
   1.2267376e+00   8.0683604e-02   1.0510713e+00   2.2796461e+00   1.9282477e+00   1.4508534e-01
   5.2099838e-01   3.1358418e-02   1.4242727e+00   6.4182247e-01   1.5043545e+00  -7.8461614e-01
   2.6728372e-01   1.9485064e-01   1.4135358e+00   1.0706457e+00   1.5109700e+00   1.5000000e+00
   1.5842984e+00   1.2617465e-01   1.1378830e+00   1.0016818e+00   1.9351877e+00   9.5680519e-01
   6.2288533e-01   1.6530886e-01   5.6325561e-01   8.8302449e+00   9.9448090e-01  -3.4203125e-01
   6.6089408e-01   2.1072827e-01   9.9579838e-01   1.7799200e+00   2.0183709e+00   8.8945201e-02
   3.1266647e-01   1.5073814e-01   6.9625641e-01   1.5885443e+00   9.8699372e-01   1.2859126e+00
   4.2482310e-01   1.0765761e-01   8.9089364e-01   5.0000000e-01   3.5005356e+00   1.4999816e+00
   3.1347947e-01   1.6387283e-01   1.0097208e+00   1.3317754e+00   1.9335042e+00   3.4514817e-01
   5.8723408e-01   1.2112343e-01   7.2673649e-01   9.6650171e-01   1.8809268e+00   8.5033619e-01
   3.1788858e-01   7.5680160e-02   2.1756583e+00   5.0000001e-01   1.7595923e+00   6.3136065e-01
   1.0644340e+00   1.5888771e-01   5.5471636e-01   1.0578007e+00   5.5859641e-01   6.7114613e-01
   2.1171290e-01   1.2880348e-01   1.2977529e+00   1.3302200e+00   2.0717501e+00   9.0931375e-01
   4.7086855e-01   2.1764314e-02   9.3816532e-01   5.0000000e-01   2.3087388e+00  -3.9067927e-01
   4.2632985e-01   2.4017666e-01   1.4919084e+00   1.6000000e+01   2.5893000e+00   1.4210554e+00
   5.5001141e-01   9.1032168e-02   8.5598535e-01   1.5387792e+00   1.7158664e+00   1.0720085e+00
   3.0666864e-01   6.5101591e-02   1.0014381e+00   5.5157825e+00   2.2889674e+00  -6.8250886e-01
   6.0899813e-01   3.1999935e-01   9.7002707e-01   1.3482031e+01   1.0730420e+00  -9.4141067e-01
   2.0760787e-01   2.2969887e-01   7.1363586e-01   5.0000000e-01   2.4168034e+00  -2.6353737e-02
   4.0789123e-01   7.7974269e-02   1.1043332e+00   4.5353475e+00   1.5185106e+00  -2.9576577e-01
   2.9280019e-01   1.1941533e-01   7.8552758e-01   1.5256899e+00   1.2178149e+00  -4.3879676e-01
   6.5928953e-01   7.9074384e-02   1.0565415e+00   1.4797406e+00   2.5784476e+00   1.1634537e-01
   3.9940966e-01   6.3612124e-02   1.0684859e+00   3.0415837e+00   1.1036932e+00  -3.6890736e-01
   2.6136933e-01   2.9320131e-01   1.0262932e+00   3.8743046e+00   8.9780172e-01   1.5000000e+00
   3.6555256e-01   2.0000000e-02   9.7926577e-01   8.4533968e-01   1.0493885e+00  -2.4185283e-01
   1.5208555e+00   6.1320315e-02   1.1974210e+00   1.1429472e+00   2.6090814e+00  -1.1535790e-01
   4.7819758e-01   2.4446861e-01   5.0061640e-01   1.5999935e+01   5.4090546e-01   1.3346845e-01
   4.7228824e-01   3.6995587e-02   1.3069817e+00   9.1740843e-01   2.8243748e+00   8.5299611e-01
   4.5799992e-01   2.7917989e-02   8.7745810e-01   1.8327705e+00   2.3954415e+00   6.0602140e-01
   5.0053321e-01   3.2000000e-01   6.1936955e-01   4.1775050e+00   2.1534622e+00   3.3475549e-01
   3.9531679e-01   1.2249626e-01   6.3667131e-01   2.6938064e+00   9.3913619e-01   4.6084909e-01
   2.5398106e-01   5.5755878e-02   1.3046161e+00   8.6687105e-01   1.7673289e+00   4.0985512e-01
   2.0353098e-01   9.7303703e-02   9.0263622e-01   9.4402297e-01   1.6189264e+00   3.5889443e-01
   5.8880033e-01   3.0331845e-02   4.0000000e+00   5.0000512e-01   1.4076951e+00  -8.5792913e-01
   1.9591240e-01   5.4304284e-02   1.3480719e+00   5.0000000e-01   1.2570167e+00   6.1846271e-01
   4.8171646e-01   4.5912863e-02   1.4171058e+00   5.0000000e-01   1.6247188e+00   9.8044312e-01
   1.9940681e-01   4.0159837e-02   1.5429719e+00   1.2139250e+00   2.4986962e+00   4.9421411e-01
   7.4350162e-01   9.9574795e-02   8.0948974e-01   8.0027479e-01   5.0000000e-01   5.7836272e-01
   3.5086114e-01   8.4672203e-02   1.1710970e+00   5.0000000e-01   2.0686671e+00   9.7452187e-01
   2.6401266e-01   2.2726831e-02   1.1959479e+00   1.4462569e+00   3.5498680e+00   6.1610900e-01
   2.1964326e-01   9.9040840e-02   9.0348352e-01   1.7706511e+00   1.6333823e+00   2.0187510e-01
   6.2818263e+01   1.6251057e-01   8.0334492e-01   5.0000000e-01   2.6168613e+00  -9.8685963e-01
   1.8593282e+01   1.1658852e-01   1.0255093e+00   5.8966775e-01   2.7550190e+00  -1.5000000e+00
   5.9904579e+01   1.6084845e-01   5.0000000e-01   5.0000000e-01   5.0000000e-01  -1.5000000e+00
   1.8391076e+01   6.3497559e-02   9.2974838e-01   7.3852549e+00   9.9992842e-01  -2.2146212e-01
   2.2573914e+01   6.8027448e-02   9.4172520e-01   6.0068000e+00   1.2904034e+00  -4.7097709e-01
   1.9997233e+01   3.2000000e-01   1.3820790e+00   6.1065847e-01   7.5836401e-01  -1.3888945e-01
   6.5478465e+01   2.8241884e-01   5.0000014e-01   5.0000000e-01   5.4065314e-01  -5.4827676e-01
   1.0052041e+01   3.1999995e-01   2.9377513e+00   4.0233544e+00   2.9574134e+00  -9.3624555e-01
   3.6122735e+01   1.9867434e-01   1.4744224e+00   5.1363565e+00   1.9758332e+00  -1.7760644e-01
   2.1047798e+01   2.9470946e-01   1.3658445e+00   1.6000000e+01   1.4757579e+00   9.8636469e-01
   2.4124514e+01   1.9595554e-01   7.7654254e-01   5.0000000e-01   3.8971992e+00   3.2947578e-01
   1.7071185e+01   8.1258845e-02   1.0476631e+00   1.7390450e+00   2.4458741e+00  -5.9153755e-02
   2.8888638e+01   1.7117141e-01   1.0126229e+00   1.6000000e+01   1.5499807e+00  -1.2286046e+00
   2.1380779e+01   2.2252675e-01   1.0430331e+00   5.0684918e+00   2.6068266e+00  -4.2463532e-01
   6.1921129e+01   1.0240916e-01   9.1816342e-01   5.4430111e-01   5.8470062e-01   3.5108535e-01
   2.3294118e+01   2.1629936e-01   1.2001795e+00   6.5749872e-01   3.3325039e+00  -4.9737593e-01
   3.1544792e+01   7.4212461e-02   7.4888828e-01   5.0000000e-01   3.7634766e+00   1.5000000e+00
   2.8627579e+01   1.8673077e-01   7.2332988e-01   2.5777157e+00   1.7193444e+00  -5.3421063e-01
   4.4880331e+01   1.9825542e-01   5.2362313e-01   2.7448325e+00   2.2246061e+00  -1.4704434e+00
   4.7786724e+01   1.0891760e-01   7.1350802e-01   2.4161168e+00   2.1340001e+00   7.1770318e-01
   3.1467340e+01   1.8987658e-01   6.7691141e-01   7.8557700e-01   2.0629507e+00  -4.9527008e-01
   1.3702941e+02   1.2583331e-01   5.0000000e-01   4.2083882e+00   9.7102260e-01   1.8426082e-01
   4.3916481e+01   2.9504773e-01   7.5678139e-01   2.0634486e+00   9.6602195e-01   8.8202670e-02
   8.0133997e+01   1.5185296e-01   5.0000000e-01   3.9538019e+00   6.4771170e-01  -1.0892339e+00
   1.8464668e+01   3.7949202e-02   8.9418930e-01   6.2376919e+00   3.2113761e+00  -1.3118444e+00
   8.8158111e+01   3.0414474e-02   6.2916678e-01   5.0000007e-01   6.3307673e-01   8.5414938e-01
   2.7677455e+01   2.0470457e-01   8.0997694e-01   1.8063184e+00   2.8860196e+00   1.5000000e+00
   3.7259621e+01   2.2410595e-01   8.3799179e-01   4.7675387e+00   2.0627013e+00  -1.5628510e-01
   2.7537803e+01   3.1999999e-01   2.1558873e+00   1.5999999e+01   2.0864100e+00  -1.8845679e-01
   2.9573717e+01   5.6652486e-02   1.3546386e+00   8.2267403e-01   2.1436833e+00   1.1063876e+00
   2.1751092e+01   1.5532071e-01   1.2819281e+00   5.0000000e-01   6.5003901e-01  -1.5000000e+00
   1.8619385e+01   6.7549324e-02   1.0907702e+00   2.3955053e+00   2.0272005e+00  -9.5982472e-01
   2.8879221e+01   7.2742585e-02   9.0293837e-01   5.0000000e-01   2.8392856e+00   1.6378613e-01
   2.7192738e+01   2.0000000e-02   1.1188830e+00   4.9739665e+00   1.1789485e+00  -6.6086142e-02
   2.6365712e+01   1.3446825e-01   8.2741609e-01   3.1894161e+00   1.1422147e+00   3.6188615e-01
   2.0891945e+01   4.9574465e-02   1.0689469e+00   3.0073862e+00   2.7107109e+00   3.2475359e-01
   4.4031711e+01   1.0155018e-01   5.5567447e-01   7.8519352e-01   5.0000000e-01   8.1061346e-01
   4.3720677e+01   1.3066817e-01   5.0000004e-01   5.0000000e-01   9.5551315e-01  -1.5000000e+00
   2.5651062e+01   8.3800824e-02   8.6078097e-01   1.4597897e+00   1.7823363e+00  -3.4569110e-01
   7.7139529e+01   4.0801541e-02   1.3078177e+00   6.1229750e-01   2.0612127e+00   1.1163210e-01
   3.5577494e+01   9.4282142e-02   1.0181670e+00   2.1481562e+00   1.4723736e+00  -1.7024889e-01
   3.5828056e+01   5.7350680e-02   1.3869770e+00   8.8362203e-01   2.5513224e+00   4.3214918e-02
   7.3874189e+01   1.3722843e-01   5.0000001e-01   2.1569853e+00   6.9177324e-01   8.2788645e-01
   2.4807045e+01   1.0367705e-01   1.1040502e+00   2.2357895e+00   1.5485993e+00  -2.5799627e-01
   7.4766216e+01   1.4428072e-01   8.1641179e-01   1.2395927e+00   1.9876230e+00  -3.7251722e-01
   2.3394583e+01   1.0343680e-01   1.1948363e+00   9.2318856e+00   3.0976854e+00   1.1846255e+00
   6.3944399e+01   3.1999997e-01   1.5939829e+00   1.6000000e+01   3.5406127e+00  -1.5000000e+00
   2.7716178e+01   2.6525888e-01   2.1005538e+00   1.6000000e+01   2.0662791e+00   3.7187076e-02
   6.4631264e+01   1.7152753e-01   1.1438199e+00   5.0049977e-01   4.4434845e+00  -9.3308555e-01
   2.5646500e+01   2.0254014e-01   1.4219059e+00   1.2068665e+00   2.9067609e+00  -9.1533890e-02
   3.1562601e+01   2.0933104e-01   1.4072295e+00   1.6559223e+00   2.4466122e+00  -6.7617291e-01
   3.8158474e+01   1.5019470e-01   1.3137082e+00   3.9046561e+00   1.3849719e+00  -4.9772591e-01
   2.0279798e+01   1.3120379e-01   7.0534475e-01   1.4449307e+00   4.9999971e+00   1.5000000e+00
   2.5209900e+01   4.3510459e-02   1.0815465e+00   1.5999989e+01   4.4268401e+00  -9.0003121e-02
   1.8325138e+01   4.9393825e-02   1.1295705e+00   6.8533452e-01   1.9867429e+00  -5.1360699e-01
   1.9965417e+01   6.9202192e-02   1.0056099e+00   2.5626009e+00   2.1237937e+00  -3.0931377e-01
   6.5821648e+01   8.0923130e-02   3.9134147e+00   1.5999999e+01   5.8784826e-01  -1.2331904e+00
   4.4986759e+01   3.4647909e-02   1.0363058e+00   1.5291910e+01   2.5956131e+00   5.0478729e-01
   8.1525270e+01   2.0000000e-02   7.1081871e-01   5.1693272e+00   2.1202406e+00   2.5238296e-01
   3.8661554e+01   8.5300901e-02   1.2659266e+00   6.4919931e+00   1.5458472e+00  -6.4800589e-01
   1.3034417e+02   5.9882397e-02   8.6075075e-01   2.8017588e+00   9.2178239e-01  -3.0992736e-02
   5.4210489e+01   7.1016474e-02   1.0269436e+00   2.0030161e+00   1.8804084e+00  -5.7649441e-01
   3.1259299e+01   4.6067660e-02   9.2014964e-01   7.3513292e+00   9.0886711e-01  -3.0265685e-02
   4.6378884e+01   1.3493938e-01   5.7729935e-01   1.4082740e+00   1.0413811e+00  -2.7794697e-01
   5.0226367e+01   6.3235972e-02   1.0153135e+00   3.9905891e+00   2.6000122e+00   2.0016177e-01
   1.1293648e+02   3.9674455e-02   5.5700752e-01   7.9673197e+00   1.1855585e+00  -8.9228658e-01
   3.8626114e+01   3.2000000e-01   5.7878295e-01   7.7126039e-01   2.0832804e+00  -7.8079459e-02
   6.7746749e+01   8.9414046e-02   1.0255754e+00   4.1127365e+00   1.7283116e+00  -1.8484242e-01
   6.1442529e+01   3.1999986e-01   5.7592450e-01   1.6076307e+00   1.4429589e+00   9.2344277e-01
   3.7963895e+01   3.2000000e-01   5.6696152e-01   2.9586330e+00   1.3720235e+00  -1.4999993e+00
   4.4473912e+01   5.4840607e-02   8.2209909e-01   5.0000000e-01   5.9570123e-01   5.2122633e-01
   9.4106789e+01   1.8104992e-01   7.6611434e-01   5.0000000e-01   1.5341425e+00   5.7097730e-01
   6.7565568e+01   4.6561392e-02   9.4427017e-01   8.0597184e-01   1.0235989e+00  -2.5479732e-01
   2.6245798e+01   3.2000000e-01   4.0000000e+00   1.6000000e+01   5.0000000e+00  -1.5000000e+00
   4.5752927e+01   7.0605189e-02   1.1015252e+00   4.2999568e+00   1.6159754e+00  -5.9936680e-01
   5.2577219e+01   4.5837156e-02   1.4049503e+00   1.0979948e+01   1.6513518e+00  -1.5817665e-01
   3.5941487e+01   2.3397236e-01   8.9887415e-01   1.0011294e+00   1.3146749e+00   2.2420411e-01
   3.8821078e+01   1.0073102e-01   1.0063914e+00   2.3632741e+00   2.3861904e+00  -9.4438711e-01
   9.3695181e+01   1.2430742e-01   5.2393332e-01   5.0000000e-01   1.2454198e+00  -2.0001904e-01
   1.3660965e+01   8.4570884e-02   1.3605179e+00   8.5911395e+00   1.1380098e+00   3.0175397e-02
   5.5201793e+01   2.8300107e-02   7.2407751e-01   9.5320254e+00   3.0165567e+00   1.5000000e+00
   1.2377861e+02   4.4287841e-02   6.0124406e-01   5.0000001e-01   5.8555251e-01  -3.2057592e-01
   3.9867205e+01   3.2000000e-01   7.8490962e-01   1.2955241e+00   1.6664881e+00  -2.6681160e-01
   1.1232559e+02   3.2000000e-01   6.1697101e-01   1.6000000e+01   2.7920869e+00  -1.5000000e+00
   1.1904017e+01   1.3141037e-01   1.0105932e+00   4.4466974e+00   1.7422122e+00  -4.7390514e-01
   3.9097186e+01   1.3216159e-01   9.4856041e-01   1.2717442e+00   3.6634980e+00  -1.5000000e+00
   9.4896341e+01   3.0680410e-01   5.0000011e-01   5.0000000e-01   6.3491495e-01  -5.2554769e-01
   6.0007807e+01   1.0729584e-01   1.1177702e+00   2.8620876e+00   2.4015796e+00  -8.9037737e-01
   6.3537782e+01   1.3308504e-01   1.0297787e+00   1.8937685e+00   2.7828444e+00   2.6004275e-01
   4.2546485e+01   1.9957667e-01   2.8998154e+00   5.0000000e-01   1.7338368e+00  -1.8067340e-01
   1.4461684e+02   2.0000000e-02   1.2833456e+00   3.1119440e+00   1.9229798e+00   9.3247125e-01
   3.7188102e+01   2.6004737e-01   8.9218977e-01   1.3342385e+00   3.0319262e+00   6.2343296e-02
   5.1681455e+01   3.1998096e-01   5.2084406e-01   6.7385025e-01   2.1135973e+00   8.8075793e-01
   2.5618210e+01   3.2000000e-01   1.1407624e+00   5.0000000e-01   5.0000000e-01   7.9407026e-01
   2.7454556e+01   7.7331568e-02   1.4395221e+00   5.0925423e+00   1.4441896e+00  -7.0908390e-01
   6.9923905e+01   2.8446070e-01   5.0000000e-01   5.0000000e-01   8.0308638e-01  -4.6187177e-01
   2.0907915e+01   1.4804521e-01   1.2642065e+00   7.1636121e-01   2.2582441e+00   1.2049893e+00
   5.1914097e+01   1.8224022e-01   1.1693281e+00   8.6505399e-01   2.1768511e+00   1.5000000e+00
   4.0466769e+01   3.2000000e-01   6.7259568e-01   2.5882918e+00   8.7885646e-01   1.4999998e+00
   1.6800630e+01   2.5406815e-01   4.0000000e+00   1.6000000e+01   1.4368304e+00   5.8983732e-01
   2.4016068e+01   5.9452983e-02   1.0694435e+00   2.9874668e+00   2.3463555e+00  -6.0779088e-01
   3.2483898e+01   8.3013395e-02   9.7215831e-01   3.3219616e+00   1.5685496e+00  -1.0769979e+00
   1.9608257e+01   1.8318165e-01   7.2584529e-01   5.5349304e+00   2.2830909e+00   4.5164911e-01
   2.1704310e+01   2.0510525e-01   7.7758723e-01   5.0000057e-01   1.3886751e+00   5.2550141e-01
   1.5228169e+02   3.2000000e-01   1.8490352e+00   9.6913387e-01   3.4804266e+00   1.5000000e+00
   1.5173864e+02   1.1887627e-01   5.0007477e-01   1.1028841e+00   8.6033369e-01   7.5786806e-01
   3.1885001e+01   4.9555701e-02   8.3967135e-01   6.0888630e+00   1.3183551e+00  -4.7445585e-01
   6.6712909e+01   1.3390503e-01   6.5750205e-01   2.4169504e+00   5.0000004e-01   2.7932930e-01
   2.1228079e+01   6.3159705e-02   1.1579816e+00   6.6472963e-01   1.4784903e+00   5.6230887e-01
   1.0049786e+02   1.4852018e-01   5.0000000e-01   5.0000000e-01   1.7569614e+00  -1.5000000e+00
   2.2201182e+01   1.5721662e-01   1.0238713e+00   1.1534980e+00   1.9843362e+00   6.7369805e-01
   1.3442339e+02   3.2000000e-01   5.0133577e-01   5.0000000e-01   5.0000000e-01   1.4869608e+00
   4.3124188e+01   7.9722991e-02   9.4022634e-01   1.9238918e+00   1.6399664e+00   5.6200975e-02
   2.3295127e+01   2.9849907e-02   1.2715669e+00   5.0000000e-01   3.2918817e+00   6.9653484e-01
   5.6673784e+01   1.3585491e-01   7.1224166e-01   2.2788568e+00   1.2400220e+00   5.4381155e-01
   2.4029913e+01   4.5496080e-02   1.2733091e+00   7.6753287e+00   2.4393507e+00   2.6294011e-01
   1.3537591e+02   1.2021064e-01   2.0714705e+00   1.6000000e+01   1.1418022e+00  -1.5000000e+00
   7.7035759e+01   3.1647288e-01   5.0000000e-01   5.0000000e-01   5.0000000e-01  -5.4031880e-01
   1.9736060e+01   3.2000000e-01   1.3842716e+00   7.9926138e-01   1.8393492e+00   1.5000000e+00
   2.8966052e+01   3.2000000e-01   1.2670222e+00   5.0000000e-01   2.2910672e+00  -2.2379342e-01
   4.0052660e+01   3.2000000e-01   8.7534126e-01   3.6096465e+00   6.6281303e-01  -1.2385654e+00
   2.4914476e+01   7.8933147e-02   1.1289555e+00   2.1733918e+00   2.0568294e+00  -1.2531917e-01
   9.6875017e+01   2.0000000e-02   6.5217864e-01   1.9970405e+00   7.6544686e-01   1.1078956e-01
   2.0471849e+01   2.3048200e-01   8.4731485e-01   1.8097344e+00   2.5560633e+00   1.5000000e+00
   6.4763486e+01   5.0507079e-02   5.5050387e-01   1.5939996e+00   5.0000024e-01   4.6387783e-01
   1.3497287e+01   3.9523409e-02   1.3263073e+00   2.8180395e+00   2.1136543e+00   3.6940094e-01
   4.5150980e+01   1.1518782e-01   7.7199960e-01   6.4129963e-01   5.0000000e-01   7.0318076e-01
   5.9562180e+01   4.3058152e-02   1.1392428e+00   4.8645884e+00   2.0053701e+00   2.6305213e-01
   9.7091235e+01   1.5292501e-01   1.6892479e+00   1.3699815e+01   1.0170676e+00  -5.2552323e-01
   1.7589045e+01   7.6910983e-02   8.6858922e-01   1.7590131e+00   1.3287934e+00   7.0932654e-01
   7.8098821e+01   1.0182140e-01   1.0979300e+00   2.7464846e+00   2.0501458e+00   3.6440757e-01
   2.9755495e+01   7.2664671e-02   6.5615730e-01   6.9714625e-01   9.4851476e-01  -1.0485342e+00
   4.7028986e+01   1.6363601e-01   5.4577067e-01   5.0000000e-01   5.0000000e-01  -1.5000000e+00
   3.1997178e+01   1.4166816e-01   5.6189151e-01   9.5018620e-01   1.1823347e+00   8.0169503e-01
   1.1111197e+02   1.4774620e-01   6.0157662e-01   1.1460133e+00   1.2093786e+00   1.3860152e-01
   7.5477019e+01   8.8093363e-02   8.8973797e-01   5.0000002e-01   1.8963243e+00   5.2836817e-01
   1.2701871e+01   3.1999988e-01   2.2726334e+00   1.9753996e+00   1.6381701e+00  -8.1485286e-01
   1.2510373e+02   2.5939805e-01   9.2285137e-01   1.5999990e+01   3.0880518e+00  -1.5000000e+00
   2.5930297e+02   1.5392126e-01   1.0955172e+00   9.1774238e-01   1.6567548e+00   6.1949503e-01
   6.4186498e+01   1.2354918e-01   6.3429860e-01   6.9221703e+00   9.4992795e-01  -8.8731319e-01
   6.4626197e+01   2.0828685e-01   5.0000000e-01   5.0000000e-01   1.8363294e+00   1.5000000e+00
   3.4666031e+01   1.8487086e-01   1.3602597e+00   1.0558532e+00   3.0981813e+00  -8.7547983e-01
   2.7671473e+01   9.6010284e-02   1.0010726e+00   1.4407517e+00   3.5438679e+00   1.4999987e+00
   1.9269210e+01   4.7378562e-02   1.0417785e+00   5.0265387e+00   1.9060919e+00  -1.1705854e-01
   1.9935407e+01   4.5339497e-02   1.0266681e+00   3.4108281e+00   1.9518178e+00   3.6113818e-01
   6.5258853e+01   1.1965594e-01   7.2068308e-01   4.3313845e+00   9.6877429e-01   3.6127976e-01
   5.0379856e+01   9.5154719e-02   8.4799655e-01   2.5089291e+00   1.5854138e+00   3.0668078e-01
   6.6432343e+01   3.2000000e-01   7.7607300e-01   9.3410266e-01   7.7871336e-01   1.0752730e+00
   1.4800569e+01   3.8997573e-02   9.3577077e-01   4.0524019e+00   2.3130177e+00  -2.3461879e-01
   6.5723017e+01   1.2130861e-01   6.7832596e-01   5.0000000e-01   1.5583290e+00   1.3920555e-01
   1.1766022e+02   8.1484567e-02   7.6643552e-01   7.9565325e+00   1.5521871e+00   9.7636245e-01
   2.2880638e+01   1.1407664e-01   9.2531242e-01   1.1294788e+00   1.9469085e+00  -7.2463506e-01
   2.7987125e+01   2.0000000e-02   1.0993381e+00   5.0000003e-01   2.7233325e+00   6.6640097e-01
   1.0491183e+01   7.8496068e-02   1.2189543e+00   2.9782166e+00   1.9489947e+00  -4.0718957e-01
   5.0444978e+01   3.1852473e-01   4.0000000e+00   5.3167312e-01   9.1142146e-01  -2.0662846e-01
   5.7296451e+01   1.1551096e-01   8.4389570e-01   1.9405604e+00   1.1578167e+00  -7.3277076e-01
   2.8210872e+01   3.2000000e-01   5.0000000e-01   7.2066175e-01   6.5471226e-01  -4.8096072e-01
   2.9578209e+01   3.2000000e-01   8.9801895e-01   7.3090367e-01   1.5728137e+00   2.5980611e-01
   2.4757700e+01   5.1497247e-02   1.1029382e+00   5.0000000e-01   3.4122918e+00   1.4999999e+00
   5.8243660e+01   7.5823915e-02   1.4109011e+00   4.6566276e+00   1.4930350e+00  -1.0628686e+00
   5.2432642e+01   1.1587592e-01   6.9761235e-01   1.8907662e+00   1.6852080e+00   6.5536226e-01
   6.5481232e+01   2.9792975e-01   5.0000000e-01   1.6000000e+01   5.0000000e-01   8.0555896e-01
   1.3859482e+01   1.2028331e-01   9.2961508e-01   2.1223542e+00   1.9052187e+00   3.7859193e-01
   2.4226838e+01   3.2000000e-01   1.5724253e+00   5.0000000e-01   1.6677178e+00   7.4541520e-01
   5.4142392e+01   1.0684818e-01   1.1204938e+00   1.6000000e+01   3.4996919e+00   8.6166530e-01
   8.3656779e+01   3.2000000e-01   7.8154083e-01   4.2466932e+00   2.0276740e+00  -1.5000000e+00
   2.1830652e+01   2.4503088e-01   9.8903621e-01   8.1228551e-01   7.8540566e-01   9.1686425e-01
   1.3484340e+01   1.5647242e-01   2.0455769e+00   8.4090095e+00   1.5281292e+00  -3.5298956e-01
   1.6454373e+02   5.0300540e-02   5.2319511e-01   4.4896156e+00   8.7705873e-01   1.0737315e+00
   3.5629716e+01   3.2000000e-01   2.4495789e+00   1.6000000e+01   3.1145225e+00  -1.5000000e+00
   1.0324268e+02   2.1161714e-01   8.6507904e-01   1.1287527e+00   1.2052521e+00   3.7359847e-01
   2.1346082e+01   1.0871657e-01   1.2014138e+00   1.5433749e+01   2.1526432e+00   3.6751136e-01
   4.1846044e+01   3.2000000e-01   6.2309435e-01   1.2575819e+00   2.0407465e+00  -1.5000000e+00
   2.1908402e+01   3.2000000e-01   1.0481496e+00   1.6000000e+01   4.3303735e+00  -1.5000000e+00
   1.6159798e+01   3.2000000e-01   2.6322458e+00   1.6000000e+01   2.0884987e+00   5.3952536e-02
   1.0128249e+02   3.2000000e-01   1.1962913e+00   2.7652427e+00   6.8556529e-01  -1.5000000e+00
   2.3735234e+02   3.2452474e-02   1.1861938e+00   1.3144433e+00   3.1123875e+00   9.4459594e-01
   2.6217257e+02   2.8441728e-02   7.4781151e-01   6.3210504e-01   2.8647840e+00  -5.3844664e-01
   2.5149226e+01   3.1583139e-02   7.5719619e-01   3.6772713e+00   1.3688992e+00  -7.2508262e-01
   4.9917824e+01   1.9585243e-01   7.7084022e-01   5.0000000e-01   9.8245237e-01   4.6494656e-01
   7.0585804e+01   2.0589790e-01   5.8176449e-01   9.1609970e+00   5.0000000e-01  -1.5000000e+00
   2.9328663e+01   1.3693546e-01   1.6000624e+00   1.4379565e+01   5.6290812e-01  -1.5000000e+00
   2.6053634e+01   4.8156679e-02   1.1666836e+00   5.0238375e+00   2.2946501e+00   1.0634453e+00
   2.9504091e+01   4.9451475e-02   9.9264486e-01   5.2319925e+00   2.1651417e+00   8.8988470e-01
   6.7634762e+01   1.1178990e-01   5.9889111e-01   1.8958278e+00   1.0319268e+00   2.9536896e-01
   2.5208445e+01   3.2000000e-01   3.1466569e+00   9.9505855e+00   1.6008406e+00  -8.1404197e-01
   1.7265838e+01   2.8898841e-02   9.7186962e-01   5.0747571e+00   2.9198523e+00  -2.9199195e-02
   3.1317470e+01   8.1658597e-02   7.2939719e-01   1.6000000e+01   1.2039904e+00  -5.6584338e-01
   2.1926907e+01   1.0175057e-01   7.3076914e-01   1.6000000e+01   5.0000004e-01  -5.4425840e-01
   1.4208656e+01   8.8656384e-02   2.4495979e+00   1.5999999e+01   2.4558944e+00   1.1116308e+00
   8.4653525e+01   3.2000000e-01   5.0000000e-01   5.0000001e-01   6.2912347e-01   1.5000000e+00
   2.2113467e+01   6.6513072e-02   1.4108381e+00   1.0985334e+01   3.2802464e+00  -5.7207204e-02
   1.1728137e+01   1.0552641e-01   4.0000000e+00   1.6000000e+01   1.5030199e+00  -1.2914762e+00
   1.8101948e+01   8.4401930e-02   1.2170375e+00   7.6317034e+00   1.6047221e+00  -1.8078627e-01
   3.9097443e+01   3.2000000e-01   5.0000001e-01   5.0000000e-01   2.1597632e+00  -1.5000000e+00
   3.1633406e+01   3.2000000e-01   2.1138558e+00   5.0000000e-01   2.5799222e+00   1.4999997e+00
   6.2353049e+01   1.2810231e-01   8.4550940e-01   1.0367006e+01   1.0378516e+00   7.1036467e-01
   6.0218262e+01   1.9424882e-01   5.0000000e-01   5.0000000e-01   5.0000000e-01   7.8831934e-01
   3.4678414e+01   7.0072756e-02   1.0765280e+00   1.1882015e+00   1.9565667e+00   1.5000000e+00
   1.9037888e+01   2.8782087e-01   1.2682037e+00   1.7009354e+00   1.9934565e+00   3.4053290e-03
   1.7858869e+01   3.2000000e-01   7.7374344e-01   2.6681019e+00   1.1143886e+00  -8.1616662e-01
   3.1839174e+01   3.1999999e-01   8.4283581e-01   1.9734637e+00   1.6611203e+00   1.2912874e-01
   2.4132328e+01   3.5179300e-02   1.0210116e+00   9.9506329e+00   1.8519714e+00   4.3251818e-01
   1.4697406e+02   3.0802439e-01   5.0000000e-01   1.6000000e+01   5.0000000e-01   2.8865405e-01
   2.1897767e+01   8.9389680e-02   1.2781631e+00   5.0000000e-01   9.8271687e-01  -5.1711966e-01
   9.7344134e+00   4.4773827e-02   1.6288349e+00   1.6000000e+01   2.6371579e+00  -4.2668951e-01
   6.2043795e+01   3.2000000e-01   8.5518051e-01   1.5999999e+01   3.1775111e+00  -1.5000000e+00
   9.0156679e+01   1.0321844e-01   1.1459639e+00   1.6000000e+01   6.0327481e-01  -7.4322606e-01
   8.3534098e+01   2.0481895e-01   6.1102854e-01   7.4833866e-01   5.0000000e-01   5.9288239e-01
   5.1938862e+01   7.8886075e-02   2.5012141e+00   1.6000000e+01   5.0000056e-01  -1.2451471e+00
   7.2154958e+01   1.7936972e-01   7.3663495e-01   5.0000002e-01   5.0000000e-01   5.8127398e-01
   3.4796022e+01   4.1963273e-02   7.3623707e-01   6.0298882e+00   7.3959095e-01  -1.1135754e+00
   5.5324736e+01   3.0325087e-01   5.0000000e-01   5.0000000e-01   1.4151833e+00  -1.5000000e+00
   1.9996778e+01   1.0673522e-01   1.0552566e+00   2.9436403e+00   1.2745557e+00  -5.8686130e-01
   1.6480494e+01   4.0461858e-02   1.1524192e+00   5.0085869e+00   2.6144838e+00   6.4808321e-01
   1.4530390e+01   1.4004392e-01   9.0105389e-01   1.7549110e+00   1.4827160e+00  -9.3769952e-01
   2.5676943e+01   3.2000000e-01   5.0000001e-01   5.0000000e-01   8.9591344e-01   6.9812260e-01
   1.7641494e+01   2.1300767e-01   8.8335812e-01   6.3481521e-01   1.8241877e+00   2.6412594e-01
   3.7582789e+01   1.1641843e-01   1.2194178e+00   5.0000000e-01   5.0000000e-01  -3.5961497e-01
   3.7480629e+01   3.2000000e-01   4.0000000e+00   6.8854672e+00   1.6441511e+00  -1.5000000e+00
   2.4071907e+01   3.2000000e-01   8.0486661e-01   5.3422442e-01   5.2909769e-01  -1.0179821e+00
   1.1275428e+01   3.1999997e-01   1.6931711e+00   1.5999992e+01   4.5930510e+00  -1.4999998e+00
   3.0805447e+01   3.2000000e-01   7.1062268e-01   8.2353543e-01   2.2728921e+00  -1.5000000e+00
   5.9178307e+01   1.6253000e-01   5.0000000e-01   1.6000000e+01   5.0000000e-01  -3.1490038e-01
   7.9253132e+01   3.2000000e-01   6.9926206e-01   1.6000000e+01   5.0000000e-01   3.7794577e-02
   1.1214340e+01   9.5544715e-02   4.0000000e+00   1.5910787e+01   1.7447247e+00  -1.1776320e+00
   2.8376078e+01   1.6313667e-01   7.4448717e-01   1.6000000e+01   5.7343092e-01  -5.7854572e-01
   7.6485518e+01   9.4128514e-02   1.1946066e+00   1.6000000e+01   7.8734930e-01  -8.0358300e-01
   1.0559824e+02   4.3347212e-02   7.8319287e-01   5.0000000e-01   5.0000000e-01  -1.7663692e-02
   1.5449363e+01   2.8597144e-01   9.4894958e-01   8.7845217e-01   4.5390973e+00  -1.5000000e+00
   2.6185822e+01   1.2964061e-01   5.0000000e-01   6.8193778e-01   5.0433990e-01   1.8895112e-01
   2.4352187e+01   1.1671924e-01   1.1225166e+00   7.3009763e-01   6.3445635e-01   1.9525672e-01
   3.1902585e+01   1.0558812e-01   7.1836072e-01   1.9234878e+00   1.5636909e+00   1.5868374e-01
   7.0514316e+01   1.2571073e-01   6.6600420e-01   1.6399476e+00   1.5271521e+00  -6.4641510e-01
   1.4111510e+02   1.3823709e-01   5.1820398e-01   3.5314960e+00   1.1514661e+00   6.9112667e-01
   1.2002396e+02   5.4695049e-02   1.2670171e+00   5.6181730e-01   5.9692128e-01  -3.5880062e-01
   1.2329242e+02   1.8183576e-01   5.0000127e-01   5.3089266e-01   6.1269094e-01   1.3522432e+00
   1.5140463e+01   2.5080085e-01   1.0457183e+00   1.8839795e+00   2.0872862e+00   1.5000000e+00
   2.0718497e+01   3.2000000e-01   1.2661455e+00   1.1396959e+01   4.9999947e+00  -1.5000000e+00
   5.9927944e+01   7.4672115e-02   1.0211803e+00   5.0000000e-01   1.6662999e+00   6.4058178e-01
   4.7246433e+01   1.0808486e-01   5.0000000e-01   1.0579940e+00   5.4923764e-01   3.5127749e-01
   6.6422947e+01   1.3948196e-01   1.0064960e+00   1.6000000e+01   8.1992766e-01  -2.8201970e-01
   1.8887113e+01   3.2000000e-01   1.6129792e+00   1.6000000e+01   2.1199556e+00  -1.5000000e+00
   6.6623173e+00   3.2000000e-01   1.8847100e+00   8.3903161e-01   2.0590966e+00  -1.4999990e+00
   1.8293872e+01   3.2000000e-01   2.1003000e+00   1.6000000e+01   1.7661190e+00  -1.5000000e+00
   3.8843670e+01   2.0497984e-01   8.3193271e-01   1.0006078e+00   1.2900363e+00   1.0277296e+00
   1.6474029e+01   2.4301118e-01   8.8837423e-01   1.6000000e+01   3.5140985e+00   1.3179281e-01
   4.4137257e+01   3.0617874e-01   5.0000000e-01   1.6000000e+01   5.3696082e-01   1.4879866e+00
   1.5915087e+01   2.0000000e-02   2.5212018e+00   5.0464827e+00   1.7282796e+00   4.0259626e-01
   3.5102520e+01   9.7494790e-02   1.8511837e+00   1.5999999e+01   1.5744190e+00   8.9372830e-01
   1.0491843e+01   8.1812466e-02   1.3956170e+00   4.3852587e+00   2.0807497e+00   4.4025655e-01
   3.0295467e+01   8.9932831e-02   5.0000000e-01   5.9835708e-01   6.1125610e-01   7.0350427e-01
   1.3670170e+01   3.2000000e-01   1.7548495e+00   2.0628261e+00   5.0000000e+00  -1.3635954e+00
   3.9862974e+01   1.1675318e-01   9.9187728e-01   1.2260613e+00   3.0973651e+00  -5.0624401e-01
   3.4377049e+01   3.7547978e-02   1.1831403e+00   6.1372355e-01   7.8473475e-01  -2.2105164e-02
   3.3687330e+01   4.9709771e-02   1.3213722e+00   5.7826777e+00   9.4436787e-01  -2.4163983e-01
   1.2938833e+02   5.1056446e-02   8.8772575e-01   5.8562736e+00   7.6973781e-01  -4.6074736e-01
   5.7247972e+01   1.8316985e-01   5.8069691e-01   2.3137272e+00   1.0124253e+00  -2.1167063e-01
   2.8500074e+01   4.4850414e-02   1.0049919e+00   5.4724072e+00   2.1597191e+00   4.1853957e-01
   3.8586230e+01   2.2113505e-01   9.4531520e-01   2.5001610e+00   1.2781498e+00  -5.8171267e-01
   3.0726169e+01   3.6168220e-02   1.0308476e+00   9.7647688e+00   1.7482187e+00   2.0111411e-01
   5.2101177e+01   2.2925432e-01   5.7261584e-01   3.2267827e+00   1.3975655e+00  -1.8702270e-01
   3.0171794e+01   4.7128547e-02   9.2376128e-01   5.5709673e+00   1.7351846e+00   8.1912248e-01
   6.7291586e+01   4.5030446e-02   1.2600583e+00   4.8102002e+00   1.1529279e+00  -1.8876516e-02
   2.0187765e+01   4.0080874e-02   9.6411937e-01   1.5279488e+00   2.3426211e+00   1.1927786e-01
   1.9152398e+01   1.7397671e-01   6.5858456e-01   1.1384962e+00   1.9683716e+00   5.9363150e-01
   3.3446854e+01   4.3128640e-02   8.5212838e-01   5.0446918e+00   1.9771866e+00   4.5389573e-01
   4.1555977e+01   7.6646505e-02   5.0000000e-01   1.6000000e+01   5.0000000e-01   6.4758088e-01
   3.1754630e+01   6.8159123e-02   1.1275863e+00   5.0000000e-01   6.8874657e-01   1.2604960e-01
   4.0841677e+01   2.0000000e-02   6.4120494e-01   3.7990472e+00   6.0148459e-01  -7.5822209e-01
   6.7397670e+01   1.9629837e-01   5.0000000e-01   5.0000000e-01   5.0000000e-01   4.5770434e-02
   3.3399832e+01   2.0217118e-02   1.2520529e+00   5.0000000e-01   2.7158786e+00   7.2865606e-01
   1.9654980e+01   2.2599067e-02   9.6041902e-01   5.0000000e-01   2.2557886e+00  -1.1148463e-01
   6.7575753e+01   2.0000000e-02   5.0000000e-01   1.1044288e+00   1.4322376e+00  -1.4999999e+00
   5.6234076e+01   3.1999998e-01   5.5364423e-01   6.1881449e+00   1.0646934e+00   4.9092561e-01
   6.7948626e+01   2.0000000e-02   7.2935654e-01   5.0257430e+00   1.3587175e+00   1.2217238e+00
   8.4920163e+01   2.7640934e-01   5.0000000e-01   1.6000000e+01   5.0000000e-01   3.2902914e-01
   1.6117722e+01   7.0516660e-02   1.2836035e+00   5.0000000e-01   1.6991314e+00   1.3722615e+00
   6.0489119e+01   1.1630053e-01   7.9096892e-01   6.6183517e+00   1.2952841e+00  -1.7903622e-01
   6.0994232e+01   3.1999998e-01   1.1024425e+00   9.7523048e-01   5.0000000e-01   8.4770968e-01
   4.7548581e+01   3.2000000e-01   5.0000000e-01   5.0000000e-01   6.8751931e-01   1.5000000e+00
   5.6046533e+01   3.1487302e-01   3.9999992e+00   1.6000000e+01   6.1365275e-01  -6.6017215e-01
   5.6033382e+01   1.6924740e-01   9.7902510e-01   2.6667219e+00   1.8960201e+00   1.4179645e+00
   1.1576878e+01   3.2000000e-01   2.0032629e+00   1.6000000e+01   5.0000000e+00  -1.4999999e+00
   1.4033421e+01   8.4451555e-02   1.0358413e+00   5.0000000e-01   3.3576088e+00   4.6425853e-01
   1.2814432e+01   9.1493120e-02   1.3228259e+00   1.6000000e+01   9.0797252e-01  -1.2007767e+00
   2.3961404e+01   3.2000000e-01   4.0000000e+00   1.5999999e+01   3.6191567e+00  -6.4934548e-01
   5.9729785e+01   3.1022591e-01   5.0000000e-01   1.6000000e+01   5.0000001e-01   1.5000000e+00
   2.3284897e+01   3.2000000e-01   7.8352929e-01   5.0000000e-01   3.7263403e+00   1.4999980e+00
   5.2674222e+01   3.2000000e-01   2.9652242e+00   1.6000000e+01   2.2306491e+00  -1.5000000e+00
   6.5070677e+01   5.9163224e-02   9.8533938e-01   9.0446191e+00   8.9238643e-01   1.8118825e-01
   1.4130662e+01   2.3200568e-01   4.0000000e+00   1.5999999e+01   1.3260302e+00   5.5144680e-01
   7.0513096e+01   2.0000000e-02   8.9776635e-01   1.3393109e+00   3.5970176e+00   1.4999999e+00
   1.2633848e+02   2.0000268e-02   5.0426665e-01   8.4862010e-01   2.7567051e+00   1.5000000e+00
   1.3856500e+02   4.2054453e-02   8.6278074e-01   7.9517424e+00   1.3971273e+00  -6.7341265e-01
   1.6034542e+02   4.1328385e-02   1.4286399e+00   5.7474304e+00   2.3982984e+00   6.8338719e-01
   3.8252699e+01   5.6409023e-02   9.1839231e-01   6.8548378e+00   7.8713929e-01  -2.8083275e-02
   3.9238702e+01   6.2649242e-02   1.5352429e+00   5.0000000e-01   1.3111927e+00   1.0179106e-01
   3.2547360e+01   3.2000000e-01   6.1452337e-01   1.4828018e+00   1.3793522e+00  -1.5000000e+00
   2.1221885e+01   2.0223025e-01   8.2184131e-01   7.3831390e-01   1.0388829e+00   1.5000000e+00
   1.6982612e+01   3.2000000e-01   6.4330762e-01   1.7607867e+00   1.6853154e+00  -1.5000000e+00
   5.5511337e+01   2.4722272e-01   1.1997619e+00   2.2466047e+00   1.6987742e+00  -2.0445907e-01
   1.8134072e+01   1.4627131e-01   9.1358311e-01   3.4027755e+00   5.9181514e-01   7.2760317e-01
   1.1998886e+01   6.1756521e-02   1.3714283e+00   5.9942826e-01   2.3513687e+00   2.6148963e-01
   2.4301092e+01   2.4102843e-01   9.0722552e-01   1.4190396e+00   3.8645835e+00  -1.1475144e+00
   2.1666135e+01   3.2000000e-01   1.2095360e+00   5.0000000e-01   2.0659767e+00   5.1509622e-01
   3.2564164e+01   3.1999992e-01   6.6066580e-01   9.3120272e-01   8.4425640e-01   3.6179167e-01
   3.8163739e+01   2.9189823e-01   5.0000000e-01   1.6000000e+01   5.0000000e-01   5.5298933e-01
   2.6769298e+01   2.8148010e-01   9.2783845e-01   8.0895537e-01   7.0438606e-01   6.6468497e-01
   7.4020746e+01   4.4064374e-02   9.8543692e-01   5.0000000e-01   3.0761837e+00   4.3214594e-01
   2.8746188e+01   4.7477578e-02   9.9855121e-01   1.0171465e+00   2.1801205e+00   4.1221945e-01
   2.7468709e+01   1.3104733e-01   6.4624848e-01   2.0567165e+00   1.3523238e+00  -6.3540998e-02
   6.6129053e+01   1.7040666e-01   5.0000001e-01   5.0000000e-01   5.0000001e-01  -8.8366586e-01
   1.5661231e+01   3.2000000e-01   1.3279181e+00   2.4506967e+00   4.2055648e+00  -6.6184171e-01
   1.5533272e+01   1.7147511e-01   7.4301536e-01   2.5521226e+00   1.6099013e+00   1.4999999e+00
   2.0943082e+01   2.4350059e-01   7.8825082e-01   1.2532825e+00   1.2951669e+00   3.3301772e-02
   1.7710885e+01   1.6259023e-01   6.2042331e-01   2.9983299e+00   2.5820066e+00   1.5735244e-01
   1.4889960e+01   2.0918264e-01   5.3681263e-01   7.8615131e-01   1.2848883e+00   6.6295275e-01
   1.7649412e+01   3.2000000e-01   2.8779581e+00   1.4560667e+01   3.2253780e+00  -1.5000000e+00
   1.4053499e+01   9.2585797e-02   1.3913215e+00   1.6000000e+01   1.5505424e+00  -1.3259390e+00
   3.4455903e+01   3.2000000e-01   6.6601824e-01   2.9317189e+00   2.8402269e+00  -1.5000000e+00
   4.1834465e+01   5.4248444e-02   7.3464885e-01   5.0000001e-01   7.6106119e-01  -4.3248725e-01
   1.8854751e+01   2.4413520e-01   3.9979637e+00   1.6000000e+01   1.6800453e+00  -1.5000000e+00
   1.1335044e+02   3.1790596e-01   5.0000000e-01   1.6000000e+01   5.0000000e-01   2.5632130e-02
   2.9928224e+01   3.2000000e-01   1.1711011e+00   8.7575234e-01   9.7441305e-01   4.2680785e-01
   1.7211606e+01   3.2000000e-01   9.1480456e-01   9.3581329e-01   9.9357481e-01   2.1295284e-01
   1.6967180e+01   5.4789595e-02   1.1520388e+00   5.0000000e-01   5.0000000e-01   4.4781629e-01
   4.2578785e+01   9.1398037e-02   6.3440861e-01   5.0000000e-01   1.3695797e+00   1.0879576e-01
   1.4709392e+01   3.2000000e-01   8.1480974e-01   1.6000000e+01   3.2573080e+00  -1.5000000e+00
   1.9542857e+01   3.2000000e-01   1.9426872e+00   1.6000000e+01   4.9462275e+00  -1.5000000e+00
   2.0702993e+01   3.2000000e-01   2.8757390e+00   5.0000000e-01   2.2541765e+00   1.5000000e+00
   9.7568556e+00   1.6161583e-01   8.9992497e-01   6.9267479e+00   3.1479045e+00   8.6959365e-01
   1.6130856e+01   5.7926733e-02   1.3842498e+00   3.0464495e+00   1.5342164e+00  -1.0396182e-01
   1.9251836e+01   5.0157802e-02   1.2316183e+00   2.6346179e+00   1.8907722e+00  -2.2246300e-01
   6.4982446e+01   1.9035387e-01   1.9740184e+00   1.6000000e+01   1.3295566e+00  -1.1917880e+00
   9.1440837e+01   9.5540348e-02   5.9513137e-01   8.8443063e-01   1.0650290e+00   5.3606494e-01
   5.1372422e+01   6.3020166e-02   1.7858008e+00   1.6000000e+01   2.1916113e+00   1.1194514e+00
   1.4728300e+01   1.8066653e-01   1.0969933e+00   5.7970614e+00   3.1275861e+00  -5.8589397e-01
   1.4263837e+01   6.5693228e-02   1.1422121e+00   6.6454518e-01   2.8371914e+00   1.5000000e+00
   6.6564258e+01   2.2443552e-01   1.1177743e+00   3.0776762e+00   4.2138822e+00  -8.0611670e-02
   2.6681214e+01   2.0524560e-01   9.5852922e-01   5.0000000e-01   2.5393171e+00   8.4232517e-01
   2.0867134e+01   1.3805499e-01   1.0407535e+00   5.0000000e-01   3.3812304e+00  -1.5000000e+00
   8.7195576e+01   1.3328301e-01   7.1277434e-01   2.0309476e+00   1.2928306e+00   1.5640595e-01
   9.7517864e+00   3.2000000e-01   1.5689101e+00   2.5205651e+00   1.2210160e+00  -4.3638322e-01
   2.5434266e+01   4.1092893e-02   1.2969558e+00   5.1923781e+00   1.7157573e+00  -8.8191269e-01
   3.6570265e+01   3.6101433e-02   9.0104311e-01   8.4188648e+00   5.0000000e-01  -5.7517877e-01
   6.9447191e+01   4.3636577e-02   1.0695744e+00   9.5096025e+00   1.1110371e+00  -3.4375816e-02
   5.4537734e+01   2.3907682e-01   1.0264787e+00   2.5109100e+00   1.3880456e+00  -5.8431555e-01
   1.0690498e+02   6.0951765e-02   6.7917038e-01   5.9969677e+00   7.7788795e-01  -2.2747269e-01
   4.7314876e+01   4.9394135e-02   8.7919218e-01   7.1442199e+00   1.0987958e+00   2.8665122e-01
   1.3176636e+02   6.0021315e-02   8.8902033e-01   5.0086176e+00   1.2041882e+00   8.9551263e-02
   4.1369344e+01   3.6600885e-02   1.5166498e+00   5.3439028e+00   1.2425093e+00   6.8093197e-02
   4.0584835e+01   4.8794835e-02   1.3893218e+00   8.5386978e+00   2.4240644e+00   5.3309825e-01
   3.2295592e+01   4.5383103e-02   1.0637429e+00   9.4723686e+00   9.3157244e-01  -2.5457532e-01
   3.7258776e+01   6.8368552e-02   1.1400938e+00   1.9384043e+00   1.9576716e+00  -1.1740083e-01
   1.5504601e+01   1.2523014e-01   2.2543643e+00   5.0000008e-01   1.3112732e+00   3.2949263e-01
   2.1638309e+01   5.6298121e-02   1.0033619e+00   7.7169914e+00   1.4098674e+00  -2.5259957e-01
   6.0375929e+01   5.0568004e-02   7.7411156e-01   1.0860017e+01   7.8334931e-01  -4.9309044e-01
   3.8982314e+01   3.2741323e-02   8.5470432e-01   1.6050022e+00   2.1447450e+00   1.5000000e+00
   1.2312206e+02   1.0440362e-01   8.4417774e-01   1.8146018e+00   1.2949307e+00   2.6586218e-01
   2.4083824e+01   2.3644333e-02   1.1993044e+00   1.6000000e+01   2.7717913e+00   1.6048545e-01
   1.3344397e+01   2.3274435e-01   9.4911494e-01   5.7074076e+00   4.9999999e+00   3.4462969e-01
   1.3754471e+01   6.0011285e-02   1.1794659e+00   5.0000000e-01   1.4000401e+00  -3.1738701e-01
   4.9453476e+01   1.5120237e-01   6.8587439e-01   1.3924114e+01   3.8803782e+00   1.5000000e+00
   3.3148448e+01   2.0000000e-02   5.0000000e-01   1.4098634e+00   1.0105959e+00  -4.9361075e-01
   2.8226762e+01   3.2000000e-01   3.9897771e+00   1.6000000e+01   5.0000000e-01  -9.2745873e-01
   4.5115488e+01   1.6676768e-01   1.0861674e+00   8.5621902e-01   7.8783572e-01   7.1346017e-01
   6.4506534e+01   2.5397664e-01   9.0836154e-01   4.6838617e+00   4.9999997e+00  -1.5000000e+00
   3.6774494e+01   3.2000000e-01   1.0254424e+00   6.4907535e-01   5.0000069e-01  -1.0015670e-01
   3.4085466e+01   3.2000000e-01   2.2364239e+00   1.6000000e+01   2.1270836e+00  -1.5000000e+00
   2.6249676e+01   3.2000000e-01   4.0000000e+00   7.3285455e-01   5.0000000e-01   8.2699013e-02
   8.2889369e+01   4.7872586e-02   5.0000000e-01   5.0000000e-01   5.0000221e-01  -7.7881486e-01
   1.3677861e+01   6.4444111e-02   1.4817930e+00   5.2401473e+00   2.1945681e+00   1.2458146e-01
   1.0970223e+01   3.2000000e-01   4.0000000e+00   1.6000000e+01   4.9999776e+00  -8.7355390e-01
   2.1865647e+01   2.0000000e-02   1.7970276e+00   1.9057037e+00   2.5239192e+00   8.7639138e-01
   1.7527498e+02   2.7399095e-02   6.1148307e-01   9.4344502e+00   1.5105613e+00   8.7841316e-01
   4.8178469e+01   2.0000000e-02   5.0000004e-01   2.1572874e+00   9.5332752e-01  -1.1210769e+00
   1.5230988e+02   1.5783757e-01   6.0740719e-01   2.0874701e+00   1.3560660e+00  -2.3163239e-01
   1.2047936e+02   3.0017635e-01   5.0000000e-01   5.0000000e-01   2.2869081e+00  -1.5000000e+00
   1.1379473e+02   3.2000000e-01   1.2017737e+00   1.6000000e+01   7.7221919e-01  -1.6714391e-01
   5.7290606e+01   1.9546816e-01   5.0000000e-01   8.7390721e-01   5.7713808e-01   1.0493170e-01
   3.8464051e+01   1.7847585e-01   5.0000000e-01   1.6000000e+01   5.0000000e-01  -4.4625030e-01
   5.0376205e+01   1.2853591e-01   1.1092097e+00   8.0808245e-01   2.4282092e+00  -4.9587371e-03
   1.5409900e+02   3.2000000e-01   5.0000000e-01   5.0000000e-01   7.1408611e-01   8.6826796e-01
   7.9281576e+01   1.2499887e-01   1.4708258e+00   6.8580534e-01   1.6356395e+00   2.1651166e-01
   5.7242196e+01   2.2843333e-02   5.0732096e-01   1.2377944e+00   1.2673398e+00   2.4794764e-01
   1.4997066e+01   2.0000000e-02   2.4799536e+00   5.0000001e-01   1.6286640e+00  -2.4175867e-02
   5.6643733e+01   1.1668452e-01   5.4565931e-01   1.9167160e+00   9.6643055e-01   1.5000000e+00
   4.5625930e+01   1.9971397e-01   5.0000000e-01   1.6000000e+01   5.0000000e-01  -2.1534897e-01
   8.2591459e+01   3.1997048e-01   5.2392299e-01   9.5118761e+00   6.2457006e-01  -1.5000000e+00
   3.8361579e+01   7.4155251e-02   5.5562339e-01   8.1247077e+00   8.2205386e-01  -9.5945485e-01
   3.5547502e+01   9.1105665e-02   1.0614254e+00   5.0000015e-01   2.5045184e+00  -7.8029139e-01
   2.3938248e+01   2.7493109e-02   9.1088738e-01   9.7000551e-01   1.8465322e+00  -1.0407472e-01
   3.8167893e+01   2.4090670e-02   9.0060610e-01   8.3920118e-01   7.2701107e-01  -4.9690249e-01
   1.1457212e+02   3.2000000e-01   5.0000000e-01   6.6103450e-01   5.3966705e-01   1.5000000e+00
   3.6210838e+01   1.0500823e-01   9.3744705e-01   2.6870304e+00   2.1213784e+00   1.2134843e-01
   3.7503405e+01   7.2561295e-02   7.9645228e-01   5.0000000e-01   2.7379748e+00   3.0389638e-01
   4.0408428e+01   3.1561226e-01   6.1584621e-01   1.0590391e+00   1.0139817e+00   2.1337765e-01
   3.7998826e+01   8.8738343e-02   8.1147331e-01   1.6000000e+01   5.0000000e-01   2.3536735e-01
   3.0360302e+01   1.2358134e-01   1.8243491e+00   7.2754322e-01   3.8714520e+00   1.5000000e+00
   1.9400789e+01   2.0000000e-02   7.0996931e-01   3.5753251e+00   9.4958151e-01  -1.7146407e-01
   4.6448720e+01   2.0000000e-02   8.2032255e-01   5.0000014e-01   5.1537036e-01  -8.8311371e-01
   4.1176107e+01   1.9798446e-01   1.3653902e+00   1.6000000e+01   8.4328755e-01  -3.0823066e-01
   3.1980664e+01   1.6745379e-01   5.0000000e-01   7.5248082e+00   5.7540488e-01  -1.0097389e+00
   8.2163609e+01   2.0648630e-01   5.0227449e-01   1.6000000e+01   5.0000000e-01  -1.0963555e-01
   4.6638736e+01   6.0917245e-02   1.0935570e+00   5.0000001e-01   1.2175064e+00  -3.4581307e-01
   3.1534968e+01   3.2000000e-01   1.1638438e+00   5.0000000e-01   4.9999999e+00  -1.0266634e+00
   4.3848918e+01   7.5694554e-02   6.1897327e-01   5.0000000e-01   5.0000001e-01   1.5000000e+00
   5.1204316e+01   2.3232559e-02   7.5436931e-01   1.1880773e+00   1.5745425e+00   3.1450416e-01
   9.0156720e+01   1.7483062e-01   5.6416808e-01   9.4122903e-01   6.1265213e-01   1.7963412e-02
   2.5956224e+01   2.2693062e-01   1.4586797e+00   4.0452623e+00   4.4388976e+00   1.4999975e+00
   2.9320545e+01   3.2000000e-01   1.0067759e+00   1.0664917e+00   7.2768988e-01   3.0283376e-01
   1.8929665e+01   8.7151188e-02   5.0000004e-01   4.3543967e+00   5.0000000e-01   7.3629900e-01
   4.4521706e+01   2.0000001e-02   5.4290328e-01   1.1739315e+00   9.9205369e-01  -3.0410740e-01
   3.7965961e+01   2.8018267e-01   1.3751093e+00   9.1443143e-01   2.6733549e+00  -7.4848622e-01
   8.4299843e+01   2.0672003e-01   1.1070214e+00   1.8610372e+00   1.9539010e+00   6.4700165e-01
   2.0054455e+01   2.3886551e-01   7.0442872e-01   1.0741402e+01   5.0000000e+00   1.5000000e+00
   8.5692425e+01   2.1713440e-01   1.0653090e+00   5.0000004e-01   3.8767820e+00  -4.6059727e-01
   3.3994425e+01   1.7162030e-01   1.0723638e+00   1.0410418e+00   2.5224135e+00   2.7978234e-01
   8.8728886e+00   3.2000000e-01   4.0000000e+00   1.6000000e+01   3.8640398e+00  -8.4249949e-01
   1.7249973e+01   2.7626419e-01   1.4099678e+00   1.5259062e+00   2.5859412e+00  -2.5214778e-01
   6.0561635e+01   1.3238776e-01   1.5927814e+00   8.6210051e-01   1.5504266e+00   1.0968726e+00
   2.9016617e+01   1.8948139e-01   1.2762278e+00   1.4249415e+00   2.8264934e+00  -3.7473156e-01
   7.9936246e+01   2.1132539e-01   1.2138268e+00   9.3773187e-01   4.9999996e+00   9.0202693e-02
   4.9279765e+01   2.3611449e-01   7.7713758e-01   3.4191789e+00   4.9999999e+00  -1.5000000e+00
   1.6645839e+01   1.3450721e-01   1.5437144e+00   6.7423276e-01   3.6717492e+00   1.5000000e+00
   2.5112742e+01   3.1999993e-01   1.2586233e+00   6.2460614e-01   3.4693285e+00  -6.6031378e-01
   8.1198712e+01   7.4189295e-02   1.2736947e+00   1.1854826e+00   1.7617860e+00   1.0822963e-01
   2.8766197e+01   2.5728548e-01   1.2910360e+00   2.1274848e+00   2.4991920e+00   8.8285595e-01
   2.8468839e+01   3.2000000e-01   2.2714796e+00   1.6000000e+01   5.6129881e-01   1.2376892e-01
   4.9038180e+01   8.1115880e-02   5.4768624e-01   5.0000000e-01   5.0000013e-01  -3.2962304e-02
   1.1820755e+02   1.9227870e-01   1.1163511e+00   1.4759559e+00   2.1833901e+00   4.7066728e-01
   4.6367013e+01   2.4248540e-01   6.9820253e-01   9.4526934e-01   1.7019875e+00   1.4999999e+00
   3.1594982e+01   1.3509701e-01   5.0000000e-01   5.5170180e+00   5.0000024e-01   1.5000000e+00
   8.6154990e+01   1.1958974e-01   8.0372708e-01   9.1545760e-01   9.6031892e-01   4.5160593e-01
   1.6862318e+01   1.6780232e-01   1.3305736e+00   9.3771512e+00   3.0338318e+00   5.9774059e-01
   2.9276629e+01   2.0000000e-02   5.5348535e-01   2.2086927e+00   5.0953190e-01   4.4666888e-01
   2.6424796e+01   3.1599308e-02   8.3780574e-01   2.4087794e+00   3.3495705e+00  -1.0152469e+00
   8.0960399e+01   9.0279633e-02   5.0000003e-01   5.1873064e-01   1.4787147e+00   9.3141428e-01
   4.7032062e+01   2.1141191e-01   1.2655635e+00   2.5650064e+00   4.9999996e+00  -4.7133145e-01
   8.1830128e+01   3.2000000e-01   4.0000000e+00   5.0000001e-01   1.2788101e+00   3.3898280e-01
   1.2905918e+02   1.4128860e-01   5.0000000e-01   3.3749331e+00   1.1698071e+00   6.9273678e-01
   1.0880915e+02   2.5354272e-02   6.4837604e-01   8.0612284e-01   7.7689013e-01  -1.7325760e-01
   2.1233851e+01   1.9043087e-01   1.1392445e+00   1.8322540e+00   3.5683360e+00   1.4999397e+00
   1.4179417e+02   1.4104175e-01   8.8819070e-01   1.2611023e+00   2.7895702e+00   2.6873300e-01
   1.5815727e+02   2.2238912e-01   5.0002660e-01   8.2478637e-01   5.3908827e-01  -1.9499475e-01
   4.3550390e+01   4.8623229e-02   5.0000000e-01   6.4785326e-01   1.2559627e+00  -1.4999869e+00
   1.4236128e+02   1.5530397e-01   7.6674533e-01   2.5827921e+00   2.4602165e+00   1.6428292e-01
   3.7190144e+01   1.8109164e-01   5.0000000e-01   8.9661694e-01   6.8151334e-01   1.5000000e+00
   1.5811599e+02   6.3865387e-02   1.0047170e+00   1.0686998e+00   1.7756570e+00   3.8635033e-01
   4.5359133e+01   7.9206829e-02   9.1378410e-01   5.0000000e-01   5.0000000e-01   1.5000000e+00
   2.7339083e+01   1.5010634e-01   8.2888323e-01   5.8456149e-01   2.3618036e+00   1.4999999e+00
   7.5892850e+01   1.6625422e-01   5.0000000e-01   5.7851091e-01   7.2263757e-01  -1.4999992e+00
   1.4074425e+02   2.5793700e-02   5.0002271e-01   4.7137830e+00   5.4311513e-01   1.0618310e+00
   4.7532578e+01   1.6563769e-01   6.0334501e-01   8.1603634e-01   7.3014654e-01   1.3500032e+00
   2.0969731e+01   6.8924074e-02   1.3061634e+00   5.0000000e-01   1.5930345e+00   6.3675891e-01
   1.7296288e+01   1.0041801e-01   1.7615220e+00   7.2490332e-01   1.2868824e+00   3.4258108e-01
   6.4001099e+01   8.4324305e-02   5.5328567e-01   5.7768783e-01   8.4870474e-01   1.2950447e+00
   3.2696247e+01   8.0692693e-02   3.8157236e+00   5.0000000e-01   1.4644018e+00   1.7739600e-02
   7.9203599e+01   1.2566127e-01   8.0999059e-01   6.1844716e-01   1.0342305e+00   1.9751284e-02
   3.9864086e+01   2.0000000e-02   5.0000000e-01   6.4528523e-01   7.7754593e-01  -1.5000000e+00
   1.5557043e+01   3.1999999e-01   1.4302111e+00   1.8781778e+00   2.4285686e+00  -1.4019742e-01
   1.0976878e+02   4.0616671e-02   9.7545787e-01   5.0000000e-01   1.0101937e+00  -1.6280892e-01
   3.9898272e+01   6.3067572e-02   1.0200021e+00   5.0000000e-01   2.1680172e+00  -2.9981246e-01
   2.8571495e+01   2.4740327e-01   3.9999989e+00   1.6000000e+01   8.3587012e-01   1.5000000e+00
   1.3046959e+01   8.8658066e-02   1.0006578e+00   7.3975473e-01   2.0320431e+00   2.0498223e-01
   7.0950510e+01   9.4274414e-02   8.5380013e-01   8.3201848e-01   2.5704168e+00   3.4118045e-01
   5.7344848e+01   6.1989969e-02   1.2557324e+00   3.7369269e+00   3.0597812e+00  -3.8469761e-01
   2.3751030e+02   1.1709650e-01   8.0730640e-01   1.0382616e+00   1.8720476e+00   9.3321101e-01
   7.8352340e+01   7.1196797e-02   9.9986522e-01   1.4591151e+00   2.2233920e+00  -2.9483934e-01
   2.5288474e+01   8.8221635e-02   1.0876737e+00   5.0000000e-01   1.9314593e+00  -1.3224184e-01
   2.4745073e+01   5.9269303e-02   1.3072121e+00   1.4586329e+00   1.2602988e+00   6.4798549e-01
   5.9816941e+01   1.1035810e-01   9.1889758e-01   3.0041751e+00   2.8196259e+00  -5.7946355e-02
   1.0989612e+02   7.8967434e-02   1.0227162e+00   1.0784472e+00   1.9780154e+00   4.8339807e-01
   1.8787137e+02   1.9057936e-01   1.2324575e+00   8.4061301e-01   4.0466130e+00   8.2213058e-01
   1.0251919e+02   2.0002489e-02   6.7161486e-01   6.7467376e-01   8.0548986e-01   7.7126560e-01
   8.9774775e+01   2.4214764e-01   1.5568497e+00   6.0605440e-01   2.6517266e+00   1.5000000e+00
   5.1607203e+01   1.3879003e-01   6.1662942e-01   2.0331887e+00   1.3845484e+00   1.1116571e+00
   5.0213879e+01   3.2000000e-01   2.7158481e+00   1.6000000e+01   1.2846254e+00  -1.0889362e-01
   1.8428346e+01   3.2000000e-01   1.7889802e+00   2.2673853e+00   1.7699850e+00   1.4256354e-01
   1.5560084e+01   2.6197545e-01   1.4792863e+00   7.7573991e-01   2.4175290e+00  -2.1308815e-02
   8.7310997e+01   1.5224114e-01   6.0205285e-01   3.9610291e+00   1.2371186e+00  -4.9795395e-03
   5.1065435e+01   4.8216486e-02   8.6952220e-01   1.3499677e+00   1.4457012e+00   1.3180496e-01
   4.1808844e+01   1.5564901e-01   5.3941367e-01   1.6000000e+01   5.0000000e-01   4.1859664e-01
   7.5337897e+01   3.5631060e-02   6.1310937e-01   5.0000000e-01   1.2995401e+00  -1.7432025e-01
   5.8974574e+01   2.2071384e-01   1.1551503e+00   1.1592710e+00   3.3077250e+00  -5.0676582e-02
   2.7552501e+01   1.1379851e-01   7.3195688e-01   7.5550241e-01   7.5619362e-01   1.7729167e-01
   3.6865162e+01   1.1778525e-01   1.0739273e+00   6.7860430e+00   1.2926670e+00   4.3569927e-01
   4.0877258e+01   2.8366092e-02   1.1936290e+00   9.5176691e+00   5.0000000e-01  -7.0781619e-01
   3.5679743e+01   2.0000000e-02   8.8893780e-01   4.0318567e+00   5.0000000e-01   8.6486177e-01
   8.1089632e+01   3.2864806e-02   6.5053915e-01   1.8120587e+00   9.6155751e-01  -1.3491999e+00
   6.8356318e+00   8.2442510e-02   4.0000000e+00   5.0000000e-01   3.1020780e+00   5.7627885e-01
   1.0659352e+02   3.1999996e-01   5.5901862e-01   5.0000000e-01   5.5330275e-01   1.0950513e-01
   1.9666253e+02   2.7605806e-02   6.7625966e-01   7.7928708e-01   1.7639089e+00  -2.6093286e-01
   5.3889278e+01   1.9736318e-01   1.2803197e+00   6.7237486e-01   3.9155381e+00  -3.9686359e-01
   1.7378466e+02   2.9182829e-02   8.5757467e-01   7.0379884e-01   9.2553440e-01  -2.0227690e-01
   3.8331323e+01   7.6510408e-02   6.7502955e-01   1.7877959e+00   3.2007794e+00  -1.5000000e+00
   5.8778845e+01   2.0000000e-02   1.1322071e+00   7.3128602e+00   9.4342191e-01  -6.8323212e-02
   1.4449762e+02   2.0852032e-01   1.2857200e+00   5.5073924e-01   4.7563969e+00   1.5000000e+00
   3.8119208e+01   1.6410880e-01   5.0000000e-01   2.9929986e+00   8.1613635e-01   1.4999995e+00
   9.9192188e+01   2.3650865e-01   1.0579017e+00   2.0129470e+00   2.6453503e+00  -1.5251663e-02
   5.2022951e+01   2.7951065e-02   6.3850473e-01   5.0000000e-01   1.6783077e+00   3.0972495e-01
   1.9151425e+02   2.9938979e-02   6.8302225e-01   3.5306728e+00   3.4949420e+00   2.8693991e-01
   2.0688331e+02   3.2000000e-01   1.3001643e+00   1.0216913e+00   5.0000000e+00   4.1519900e-01
   3.2408125e+01   2.0000000e-02   5.0000000e-01   4.5725436e+00   5.0890463e-01  -6.8629935e-01
   7.5357088e+01   2.9723449e-01   1.1201834e+00   2.3083489e+00   1.8810186e+00   6.5880889e-01
   2.1176545e+01   2.0000000e-02   8.5033416e-01   2.1816789e+00   1.1615014e+00  -7.1877637e-01
   1.2849889e+01   8.5139380e-02   6.9252913e-01   1.6975629e+00   1.3441614e+00   1.5000000e+00
   2.8349026e+01   7.3015309e-02   1.0406610e+00   1.3039891e+00   1.3935688e+00   2.7057121e-01
   2.7488429e+01   3.0683313e-02   7.0060870e-01   1.3137156e+01   2.7551912e+00  -1.1560919e-01
   1.3804229e+02   2.8384639e-02   5.2690114e-01   5.0000000e-01   2.0283610e+00  -2.1631334e-01
   2.5361812e+01   2.0000000e-02   4.0000000e+00   5.0000001e-01   3.2330675e+00  -3.2581102e-02
   2.5574288e+01   2.0000001e-02   7.1147167e-01   2.6612471e+00   1.6663362e+00  -7.5351892e-02
   3.8616886e+01   3.2087796e-02   5.0097829e-01   2.6158548e+00   5.0000000e-01  -5.6334789e-01
   4.4518577e+01   9.1275274e-02   7.1595467e-01   4.6643449e+00   8.2231410e-01   7.9654964e-01
   4.1357039e+01   2.0000000e-02   1.7232450e+00   5.6151954e-01   2.2419485e+00  -3.2676868e-01
   2.2740700e+01   5.2541022e-02   7.5598296e-01   3.9517680e+00   1.8909977e+00   3.4072915e-01
   3.2327562e+01   3.0110213e-02   6.1243521e-01   1.5141736e+00   1.4278852e+00   9.4308101e-01
   6.7245203e+01   1.4392907e-01   5.5023772e-01   8.2927418e-01   1.3914320e+00   1.4999992e+00
   1.5249882e+02   2.0422984e-02   1.5137501e+00   1.0018730e+00   1.5977799e+00   2.9687142e-01
   4.2767151e+01   2.0000001e-02   6.5832047e-01   3.3505491e+00   6.6655800e-01   1.2134244e+00
   2.0924712e+01   9.8618553e-02   7.6268319e-01   1.2562386e+01   1.6687247e+00   1.5000000e+00
   9.2092647e+01   1.3545275e-01   5.4119064e-01   5.0000003e-01   6.3649323e-01   6.4323524e-01
   1.1202696e+02   2.9071401e-02   9.7830818e-01   1.6946329e+00   1.4986811e+00   1.4120743e+00
   3.3019208e+01   3.7131789e-02   8.0113379e-01   8.5671323e+00   9.4575598e-01   2.8861826e-01
   3.4590841e+01   6.4647618e-02   1.3631234e+00   1.3764986e+01   1.8706619e+00   7.8092752e-01
   6.7507752e+01   2.0000000e-02   6.0629320e-01   2.2073172e+00   2.4839428e+00   1.5000000e+00
   1.0119292e+02   2.5614049e-02   5.5276927e-01   5.0000000e-01   1.3170128e+00   1.0096561e+00
   3.6520771e+01   2.0000000e-02   8.7984589e-01   1.5982204e+01   2.9654424e+00   9.1766501e-01
   6.0251038e+01   2.7777694e-01   8.6466083e-01   1.2130827e+01   5.7553552e-01  -1.8806178e-01
   4.0465422e+01   1.4555678e-01   9.0032123e-01   1.6138589e+00   2.4643964e+00  -8.7415037e-02
   1.8673744e+01   7.0552862e-02   1.0005681e+00   2.6101601e+00   3.0132328e+00   5.1746261e-01
   1.3007026e+02   1.5768776e-01   6.0488291e-01   1.9396219e+00   1.3441256e+00  -3.9085092e-01
   3.2931289e+01   1.2597530e-01   8.5596963e-01   7.3290824e-01   2.6993305e+00   1.4644150e+00
   3.2461325e+01   1.4555166e-01   7.6863067e-01   3.3866977e+00   2.0934088e+00  -1.0796739e-01
   5.8422022e+01   3.1999999e-01   1.4941965e+00   3.1629852e+00   2.9831202e+00   7.5546625e-02
   2.1587370e+01   1.4753748e-01   1.0208718e+00   5.0000000e-01   5.0000000e+00   1.4999999e+00
   5.4612237e+01   1.5723956e-01   5.0000000e-01   1.6000000e+01   5.0833498e-01   2.1836422e-01
   3.4909449e+01   1.4294894e-01   5.0000001e-01   7.7113525e-01   5.8266538e-01   6.4578134e-01
   1.3791793e+02   2.4231478e-01   7.3655823e-01   1.6000000e+01   5.0000000e-01   4.1984270e-02
   9.7042015e+01   3.2000000e-01   1.2594181e+00   1.6000000e+01   1.1078132e+00  -7.8424581e-01
   2.4101312e+01   5.1285873e-02   8.5258620e-01   1.2857156e+01   7.1483461e-01   7.6575446e-01
   2.8392034e+01   5.7090828e-02   3.4997085e+00   5.0000000e-01   9.0550496e-01  -1.1774795e-04
   1.8683878e+01   2.0000000e-02   4.0000000e+00   7.8412038e-01   1.2299269e+00   7.5173484e-02
   3.7096218e+01   3.0418054e-01   5.0000000e-01   5.0000000e-01   1.3494910e+00  -5.1227700e-01
   3.4731333e+01   2.4476830e-01   1.0533295e+00   6.1406399e-01   1.9039590e+00   1.5000000e+00
   6.6942011e+01   1.1503445e-01   6.3369133e-01   9.2267181e-01   5.6522598e-01   8.4231952e-01
   9.6113574e+01   3.2000000e-01   3.9998545e+00   1.6000000e+01   5.0000000e-01  -5.4657639e-01
   6.2771463e+01   2.0000000e-02   5.0000001e-01   6.6936309e-01   7.6222606e-01   4.1434394e-01
   4.5838250e+01   3.2000000e-01   1.2435654e+00   1.5387557e+00   5.0000000e+00   6.4681166e-03
   5.2917487e+01   1.3370049e-01   7.8174977e-01   1.1073799e+00   2.1814361e+00   1.4999999e+00
   2.3680840e+01   3.2000000e-01   1.6480505e+00   2.5612867e+00   4.9999966e+00  -1.5000000e+00
   4.2387805e+01   8.0021982e-02   8.1840751e-01   2.3706207e+00   1.8431271e+00  -8.2628754e-01
   3.0676240e+01   1.8553767e-01   6.8791204e-01   8.8888446e-01   2.8993236e+00  -8.2775626e-01
   5.7118969e+01   3.2000000e-01   5.3991644e-01   6.7270962e-01   7.2731756e-01  -1.4999998e+00
   7.3204867e+01   2.0000000e-02   5.0000000e-01   2.3799805e+00   5.4396236e-01  -1.5000000e+00
   2.6513230e+01   3.9720967e-02   9.5262500e-01   5.4745072e+00   1.1313887e+00   4.5446469e-01
   4.0484705e+01   2.0000000e-02   5.9086756e-01   1.9225444e+00   5.1069030e-01   1.4999998e+00
   3.2983503e+01   2.5381679e-02   1.1477865e+00   7.0434209e-01   3.0688268e+00   1.5000000e+00
   1.5263387e+02   2.0000000e-02   5.6903749e-01   8.1142587e-01   1.1130903e+00  -1.5371409e-01
   3.0653227e+01   3.1635808e-01   1.8831147e+00   1.1401381e+00   1.0848917e+00   4.0380275e-01
   4.6281498e+01   2.4251464e-01   1.2760192e+00   1.9513359e+00   1.6818186e+00   9.2558514e-01
   2.2438104e+01   2.7307779e-01   1.4057030e+00   3.1853825e+00   2.6139023e+00   3.4562002e-01
   3.5162722e+01   8.3623681e-02   5.2648940e-01   5.0000000e-01   1.4158747e+00   1.5000000e+00
   1.0423085e+02   2.0000000e-02   5.0000000e-01   4.0390011e+00   5.0000000e-01  -5.1495622e-01
   2.9007529e+01   2.1101512e-01   1.2339509e+00   1.6691454e+00   2.0682122e+00   2.7842134e-01
   1.3782016e+02   2.9830844e-02   5.0575629e-01   8.4268062e-01   7.6043053e-01  -3.1239007e-01
   5.2663413e+01   6.8982827e-02   6.8187990e-01   6.7053253e-01   2.1522716e+00   1.4445123e+00
   2.8806506e+01   3.2000000e-01   1.9003678e+00   3.7866364e+00   1.6632163e+00   1.3449237e-02
   2.5463641e+01   4.5558260e-02   1.4083103e+00   1.1106968e+01   2.0373052e+00   2.8919596e-01
   1.1437539e+02   2.1548512e-01   5.1872106e-01   1.6000000e+01   9.5955244e-01   3.3992925e-01
   5.7788179e+01   2.4587129e-01   6.3064937e-01   1.5999968e+01   5.2102171e-01  -4.0876956e-01
   3.9700632e+01   2.2204983e-01   1.2581312e+00   1.4077271e+00   2.3199150e+00   3.0493601e-01
   9.9145961e+01   3.2000000e-01   5.0000000e-01   5.5226473e-01   1.7807654e+00  -1.5000000e+00
   2.2945079e+01   1.5026550e-01   1.1285338e+00   9.4002285e-01   2.3300845e+00   5.9378264e-01
   5.7813711e+01   1.2782353e-01   1.6857466e+00   7.8014071e-01   1.5086963e+00   1.0670967e+00
   9.1402670e+01   2.0974133e-01   7.3478128e-01   1.5999999e+01   5.4235832e-01  -2.4737280e-02
   4.7654003e+01   3.2000000e-01   1.5294284e+00   2.6517731e+00   1.9941884e+00   6.6596129e-01
   3.1533761e+01   1.2820701e-01   1.2648074e+00   8.8302539e+00   2.7602409e+00   1.2582037e-01
   4.8730740e+01   6.4495741e-02   8.8836235e-01   1.2235558e+00   1.4006095e+00   4.3613572e-01
   8.0804077e+01   3.1999993e-01   7.1966821e-01   1.1033086e+00   5.0000001e-01   5.6900649e-01
   2.7852202e+01   2.2142531e-01   1.3293253e+00   2.5087950e+00   1.7130717e+00   4.6571717e-01
   6.3656853e+01   2.3142079e-01   1.1595184e+00   1.3745137e+00   3.2844140e+00   5.3639149e-01
   3.4878393e+01   2.5083462e-01   1.3304217e+00   9.6532191e-01   3.6724084e+00   5.4478578e-01
   7.8084073e+01   1.8528376e-01   5.0377897e-01   1.0406177e+01   1.0603300e+00   5.7707909e-01
   4.9031917e+01   1.2632362e-01   1.6214341e+00   5.0000000e-01   3.1715622e+00   1.3812782e+00
   4.7103946e+01   1.2671231e-01   1.1685470e+00   6.3545059e-01   3.0351528e+00   7.4037005e-01
   1.0659303e+02   2.2921701e-01   1.0728676e+00   6.3021237e-01   3.2349607e+00   8.1633575e-01
   4.2369395e+01   2.3215573e-01   1.5986499e+00   5.0000000e-01   4.3189072e+00   1.4999993e+00
   4.8419798e+01   2.1248008e-01   1.3167776e+00   9.6345608e+00   4.9912779e+00   3.7670066e-02
   9.2790961e+01   2.6443130e-01   9.1997563e-01   2.4240278e+00   3.2398098e+00  -1.4999999e+00
   4.0353022e+01   1.6855357e-01   1.2076551e+00   3.3170886e+00   2.4076358e+00   9.9555376e-02
   5.0683893e+01   1.3109937e-01   9.1865331e-01   1.3338663e+00   1.8614819e+00   1.1391726e-01
   3.2065011e+01   1.0615280e-01   6.8684363e-01   5.0192779e+00   7.7500491e-01  -6.5298133e-01
   1.7091384e+01   3.2000000e-01   5.2855362e-01   1.0777653e+01   2.2798128e+00   9.2944725e-01
   3.6904396e+01   3.2000000e-01   9.4324030e-01   9.8267086e-01   6.8096242e-01   2.7158940e-01
   5.6560675e+01   3.2000000e-01   6.3161044e-01   9.2419389e+00   5.0000000e-01   8.9919596e-02
   9.9610527e+01   3.2000000e-01   4.0000000e+00   5.0000000e-01   1.2496453e+00   3.4833892e-01
   7.6151498e+01   3.2000000e-01   8.8987679e-01   1.5564813e+00   1.1221854e+00  -1.2825966e-01
   2.8747239e+01   2.0720885e-01   1.2356373e+00   4.7049778e+00   3.7134300e+00   6.3445774e-01
   7.8211262e+01   2.2658386e-01   5.0000000e-01   8.9001287e-01   5.4348952e-01  -1.5590766e-01
   7.0578243e+01   1.4332757e-01   8.4226617e-01   2.1534499e+00   2.0588346e+00   2.4447870e-01
   1.0543920e+02   1.2819744e-01   9.0276601e-01   1.1266431e+00   2.0440208e+00  -8.4674277e-02
   4.2322222e+01   3.2000000e-01   5.0000001e-01   5.0000001e-01   2.5024928e+00  -1.5000000e+00
   4.3086076e+01   2.5561363e-01   7.6999396e-01   5.0000000e-01   4.7538302e+00   1.5000000e+00
   2.7508297e+01   3.2000000e-01   4.0000000e+00   1.6000000e+01   1.3796236e+00  -3.9337972e-01
   4.8190023e+01   1.4841429e-01   1.1793912e+00   8.0763531e-01   2.3760246e+00  -7.8932274e-01
   3.8476206e+01   1.5016651e-01   8.4814318e-01   1.8543851e+00   1.8604652e+00  -2.4203558e-01
   2.1377653e+02   2.0000014e-02   6.4181260e-01   1.3525735e+00   1.4474427e+00   3.9381436e-01
   6.8394661e+01   4.4260645e-02   1.1878393e+00   5.0000000e-01   2.7034711e+00  -4.2829810e-01
   5.0284089e+01   1.2480257e-01   9.8409210e-01   4.2373577e+00   2.3574795e+00   9.6460808e-01
   2.8825716e+01   1.7402403e-01   1.2474219e+00   1.7331628e+00   4.9999999e+00  -1.3223977e-01
   3.2705180e+01   3.1432859e-02   5.8828142e-01   2.4428864e+00   5.0000000e-01  -8.3846241e-01
   2.4746858e+02   1.7821573e-01   1.0253393e+00   7.7092396e-01   2.6669843e+00   1.7657274e-01
   3.2633746e+01   5.2324306e-02   1.7680851e+00   5.0000000e-01   1.1517855e+00  -1.5000000e+00
   7.7305923e+01   1.0079902e-01   9.8369022e-01   1.2421415e+00   1.5414113e+00   6.7858369e-01
   4.6568968e+01   6.6884802e-02   1.0450546e+00   9.2952425e-01   1.6417269e+00   1.1569565e-01
   2.6806088e+01   1.3705271e-01   5.0000000e-01   1.8752699e+00   9.6479991e-01  -1.1774001e-01
   1.4241689e+02   3.3837534e-02   1.1197653e+00   9.1444095e-01   2.9153076e+00  -3.6912988e-01
   4.6426368e+01   2.0830526e-01   8.1822229e-01   3.2702088e+00   1.5808024e+00   6.4746278e-01
   4.5469877e+01   2.7400840e-02   1.3455895e+00   5.0000000e-01   5.6319529e-01   1.9389052e-01
   4.4789308e+01   3.2000000e-01   1.7453676e+00   9.9468425e-01   5.6975850e-01  -7.8577595e-02
   2.3366716e+01   5.1016395e-02   8.8399308e-01   3.1391771e+00   2.9594461e+00  -1.2321596e-02
   1.1849425e+02   1.2110784e-01   7.8345991e-01   1.2080416e+00   1.7664645e+00   8.5110285e-01
   7.2096378e+01   1.8888958e-01   1.3047740e+00   5.1101776e+00   4.1883625e+00  -2.4514671e-01
   3.8717139e+01   7.2096780e-02   1.0112272e+00   2.4185483e+00   1.5706685e+00  -6.1112549e-01
   7.4008173e+01   2.8001924e-02   8.6225906e-01   6.7982142e-01   1.2903063e+00   2.0957221e-01
   9.3194656e+01   1.4098358e-01   5.6564694e-01   9.2442631e-01   1.2948777e+00  -5.2594791e-01
   5.0541434e+01   9.5733418e-02   8.0231433e-01   5.0000000e-01   6.9999791e-01  -4.3661075e-01
   5.2441246e+01   2.9880982e-01   1.5222368e+00   5.0552945e+00   2.3775457e+00  -5.4286573e-01
   1.3015924e+02   8.0476243e-02   1.0274143e+00   1.3185220e+00   1.8228638e+00   3.4796366e-01
   4.3053703e+01   1.5674685e-01   7.3914772e-01   7.8643282e-01   2.5143100e+00   5.5674723e-02
   5.3541955e+01   4.6385613e-02   5.0000000e-01   8.0534649e-01   1.0099345e+00  -9.9528821e-01
   1.0781443e+02   1.8671203e-01   1.2272615e+00   7.6783931e-01   4.1600859e+00   5.0572037e-01
   1.5556434e+02   1.8380811e-01   6.6598929e-01   1.6000000e+01   5.0000000e-01  -2.4280174e-01
   5.5523973e+01   2.1204884e-01   1.2214251e+00   4.4314709e+00   4.9999999e+00   5.4912497e-01
   2.5924316e+02   3.2000000e-01   1.5621949e+00   1.6000000e+01   1.2546112e+00  -5.5335313e-01
   8.0305800e+01   3.2000000e-01   1.1325856e+00   5.6455929e+00   3.1002236e+00  -1.4999999e+00
   5.1808400e+01   3.2000000e-01   5.0000000e-01   5.6161277e-01   6.4199754e-01  -8.0194824e-01
   1.5659430e+01   3.1999911e-01   2.4446358e+00   5.0000000e-01   1.9621585e+00  -2.5232619e-01
   7.7124843e+01   1.9183680e-01   1.3042141e+00   1.1996081e+00   4.2024632e+00  -4.5681298e-01
   1.3012535e+02   2.1514643e-01   1.2800317e+00   5.0000001e-01   4.0088709e+00   2.4782604e-01
   7.2837522e+01   8.0365914e-02   5.4533613e-01   2.2299652e+00   9.4200138e-01  -3.5217815e-01
   5.4407735e+01   1.6515905e-01   5.4936686e-01   5.0000000e-01   2.9565370e+00   1.4999996e+00
   7.6349771e+01   2.0000057e-02   5.9382341e-01   3.5959355e+00   5.0000000e-01  -5.4155983e-01
   4.8576287e+01   5.5905391e-02   1.4229982e+00   5.0000000e-01   1.1416708e+00  -5.1623567e-02
   2.3695006e+02   2.8974245e-02   5.0000029e-01   1.2500168e+00   2.3547261e+00   2.7977074e-01
   7.0129047e+01   4.0417966e-02   5.7605709e-01   5.0000000e-01   5.6425507e-01  -7.0730357e-01
   5.3545824e+01   2.0000000e-02   2.1472648e+00   8.3389766e-01   7.9471217e-01  -1.5780176e-01
   4.0345077e+01   2.0000271e-02   2.5614734e+00   5.0000000e-01   1.3801687e+00  -1.0205474e-01
   2.7851624e+01   1.9366209e-01   6.3520035e-01   1.4871369e+01   1.5636998e+00  -1.5000000e+00
   1.1857182e+02   1.8504625e-01   1.2454844e+00   7.5361209e-01   4.0114708e+00   1.3139999e-01
   5.3887018e+01   2.0000000e-02   1.2190045e+00   7.1787612e+00   8.8894463e-01  -1.0889511e-01
   7.7733183e+01   2.7914857e-02   8.6167459e-01   5.1168038e+00   2.6271377e+00   6.7434161e-01
   2.2408957e+01   4.1277313e-02   8.1475565e-01   7.0117892e-01   3.3445352e+00  -1.5000000e+00
   2.3808383e+02   1.1891703e-01   5.8304965e-01   1.6904385e+00   1.4550010e+00   1.4999967e+00
   4.1585303e+01   2.8387806e-02   6.8825121e-01   3.1271127e+00   2.9785335e+00   3.9458548e-01
   1.7660795e+02   3.1490051e-01   1.4499002e+00   1.7982845e+00   2.9518120e+00   1.3424958e+00
   3.0829177e+01   2.0000000e-02   5.5710559e-01   1.2948468e+00   1.0456512e+00   2.0218118e-01
   2.9393915e+01   3.2000000e-01   3.1928600e+00   1.2969810e+00   3.2544581e+00   1.5000000e+00
   9.7616188e+01   1.4408464e-01   1.5710416e+00   1.6000000e+01   2.1885309e+00   1.1630144e+00
   3.3014990e+01   2.2503040e-01   9.3029256e-01   1.5999969e+01   5.0000000e+00  -1.5000000e+00
   1.9609186e+02   2.5447537e-02   5.9413611e-01   1.1310068e+00   1.3280761e+00   7.4066110e-01
   6.0684385e+01   2.7336307e-02   8.0626213e-01   5.1714180e+00   2.1567641e+00  -4.4008513e-01
   2.4046332e+01   1.5326787e-01   1.7028621e+00   5.0000000e-01   4.7594076e+00   1.4999998e+00
   8.8990090e+01   1.3878679e-01   1.2073223e+00   5.8790865e+00   2.6802288e+00   1.5000000e+00
   7.5042387e+01   2.0000000e-02   6.7182351e-01   1.0412646e+00   6.3056198e-01   9.6740578e-01
   1.0712868e+02   2.0000001e-02   6.3404021e-01   3.8093146e+00   9.1049735e-01   1.1565277e+00
   1.1509519e+02   2.0000000e-02   5.0000000e-01   9.2526440e-01   6.5736797e-01  -8.1595960e-01
   9.5994737e+01   1.5864671e-01   5.1402648e-01   7.7798743e-01   1.4264169e+00   9.8463448e-01
   4.6348028e+01   8.7139681e-02   9.9678939e-01   1.7806656e+00   1.7645655e+00   1.0056415e-01
   1.2597923e+02   2.0279645e-02   1.4742340e+00   2.1716994e+00   1.8742679e+00   9.9421472e-01
   8.9310009e+01   2.5065364e-02   1.2366624e+00   1.0920077e+00   1.5137621e+00   3.3591381e-01
   5.9998228e+01   1.7445302e-01   5.0877417e-01   9.8251241e+00   8.4590822e-01  -3.7941632e-01
   2.8519306e+02   2.6591971e-02   5.1625524e-01   7.8653893e-01   7.8412375e-01  -1.7048061e-01
   4.6630170e+01   7.6611418e-02   1.4499567e+00   1.0183179e+01   1.5553757e+00   3.0178428e-01
   1.4783573e+02   2.0000002e-02   6.1805718e-01   1.7800671e+00   2.6039301e+00   1.5000000e+00
   1.8013844e+02   2.0083281e-02   5.2048487e-01   1.1777612e+00   9.3935318e-01  -1.5000000e+00
   3.9177549e+01   1.8754698e-01   7.7550119e-01   1.7012329e+00   2.1987043e+00  -1.4261524e+00
   1.3620541e+02   3.2000000e-01   3.9999999e+00   1.6000000e+01   1.4453224e+00  -1.4445979e+00
   4.7595820e+01   5.4570368e-02   8.5298500e-01   5.0000000e-01   1.0888270e+00  -4.0021988e-01
   3.2906016e+01   3.1680088e-02   6.5814866e-01   5.0000000e-01   2.3946173e+00   1.0265756e+00
   2.1386556e+01   1.8682200e-01   8.5895069e-01   9.5247193e-01   2.3520271e+00   1.1894998e-01
   7.8514745e+01   1.7415056e-01   9.6009305e-01   7.6757037e-01   2.3249875e+00   2.4996768e-01
   1.0196681e+02   2.8771844e-02   6.2748376e-01   5.0000000e-01   1.3566047e+00   2.2379220e-02
   4.0156755e+01   8.8486751e-02   9.2696836e-01   6.3979139e+00   8.6893966e-01  -4.6915263e-01
   9.1671289e+01   6.4890174e-02   1.0727801e+00   5.0000001e-01   1.0916199e+00  -2.9330754e-01
   2.9685109e+01   1.4753779e-01   1.2366645e+00   1.6052390e+00   1.4729017e+00   1.0138780e+00
   9.6792929e+01   1.9482278e-01   1.3228574e+00   6.1865888e-01   4.1203654e+00   1.3259949e+00
   3.0566615e+01   3.2000000e-01   2.3880511e+00   5.0000000e-01   2.7618323e+00   1.1009179e+00
   4.3495172e+01   3.0934567e-01   1.4328251e+00   1.2565453e+00   2.9378526e+00  -6.0288795e-01
   1.0636337e+02   1.9708174e-01   8.7014912e-01   1.6000000e+01   5.0000000e-01  -4.1416726e-01
   5.1267307e+01   1.3084494e-01   1.2700761e+00   1.1130861e+01   2.8349458e+00   1.0066908e+00
   3.2122390e+01   7.3519717e-02   6.1804168e-01   6.4525304e-01   8.4978020e-01  -1.3392256e+00
   1.0583497e+02   1.5002858e-01   5.0000000e-01   8.5111082e+00   7.6250549e-01  -9.6756784e-01
   1.7910881e+01   3.2000000e-01   1.5175819e+00   5.3930909e+00   5.0000000e+00   1.5000000e+00
   1.9263420e+01   1.2081109e-01   1.4900136e+00   5.0000001e-01   2.3585527e+00   9.9680365e-02
   3.7904347e+01   2.1749973e-02   8.0035325e-01   9.9160976e-01   1.9207884e+00   6.9151141e-01
   4.6940043e+01   3.2000000e-01   9.5506068e-01   3.0718563e+00   1.2829974e+00   1.1062494e+00
   4.3481114e+01   2.1295423e-01   1.3611079e+00   1.7784248e+00   4.4034155e+00   8.1693187e-01
   5.5771230e+01   1.3641895e-01   9.4315377e-01   1.0617536e+00   2.1648309e+00  -6.3420743e-01
   3.8543556e+01   1.9027456e-01   1.1769558e+00   6.5874107e-01   4.1596589e+00   2.2129694e-01
   1.6141438e+02   2.1410505e-01   5.0000000e-01   1.1372572e+00   8.1268056e-01   1.2111983e+00
   1.4715660e+02   3.2000000e-01   9.6598678e-01   1.6000000e+01   6.9237304e-01   6.3268319e-02
   2.9374967e+01   3.0334629e-01   1.4686117e+00   2.6254551e+00   2.3628252e+00   5.6077005e-01
   2.0408960e+01   2.2142149e-01   9.9482639e-01   7.3412748e-01   2.7265697e+00   9.2524179e-01
   8.5034669e+01   2.4608025e-01   1.3636373e+00   1.0062674e+00   4.6518592e+00  -5.6179880e-01
   5.0358460e+01   1.9380168e-01   1.3454585e+00   1.6000000e+01   1.0486113e+00  -1.2296905e+00
   6.3011235e+01   2.4712332e-02   5.0003731e-01   8.2891747e-01   5.9535284e-01  -8.6267168e-01
   1.4069079e+02   2.7282096e-01   6.7935124e-01   1.6000000e+01   5.0000000e-01  -4.8684956e-01
   3.4405832e+01   1.1575542e-01   6.9647874e-01   1.7428453e+00   1.1836053e+00   1.5000000e+00
   6.8907554e+01   2.5001926e-01   9.2641143e-01   3.8614206e+00   2.7571195e+00  -1.5000000e+00
   3.4557039e+01   2.7699137e-01   1.2316827e+00   9.5954464e-01   2.8832801e+00   3.7986270e-01
   2.8944860e+01   2.2159782e-01   1.1977570e+00   2.7243683e+00   3.4997460e+00   7.0716119e-02
   6.9196196e+01   1.2251340e-01   6.3274194e-01   1.8035854e+00   1.2619611e+00  -7.7046065e-01
   3.1775299e+01   2.0265983e-01   1.2408062e+00   1.5110438e+00   3.8170678e+00   2.7162562e-01
   2.1042645e+01   2.7090872e-02   1.0318238e+00   1.4236980e+00   1.5290000e+00   1.4664953e+00
   1.4406485e+02   6.7297685e-02   6.8361212e-01   5.0000000e-01   8.0061445e-01   9.1376520e-01
   4.8293803e+01   2.4214408e-02   8.4665119e-01   2.1118838e+00   1.9057333e+00   8.1907388e-01
   3.3174122e+01   3.2000000e-01   5.8119630e-01   2.3996199e+00   1.1117440e+00  -7.9688784e-02
   4.5288968e+01   3.2000000e-01   1.3151883e+00   1.5741451e+00   1.2322153e+00   4.9774387e-02
   6.9011903e+01   2.0000000e-02   1.2258646e+00   9.3809250e-01   1.4959531e+00   6.7386892e-01
   9.3156907e+01   7.6338134e-02   9.8675498e-01   6.4749507e+00   1.6847780e+00   6.5598542e-01
   1.4009675e+02   1.9476511e-01   1.0909214e+00   2.0264854e+00   2.5249850e+00  -4.5211177e-02
   1.4304356e+01   3.1999856e-01   3.9999991e+00   5.0000000e-01   4.0769568e+00   1.4965171e+00
   8.1090880e+01   1.6346326e-01   8.8267203e-01   8.4426943e-01   2.6288319e+00  -1.0345608e-01
   2.0771546e+01   2.1137899e-01   1.2881178e+00   5.0000000e-01   4.9999678e+00   1.5000000e+00
   8.5784793e+01   7.1999051e-02   6.1086966e-01   5.6101163e-01   7.5259719e-01   4.0972566e-01
   5.2009270e+01   1.2821725e-01   1.0969589e+00   8.8522121e-01   2.6920140e+00   6.6091820e-01
   3.0293353e+01   2.0014874e-01   1.4373638e+00   5.0000000e-01   2.7568995e+00   2.3253931e-02
   2.2087196e+02   1.1678843e-01   5.7390408e-01   9.6343385e-01   6.3871508e-01   8.9208989e-01
   5.4942393e+01   2.3879661e-01   9.1716035e-01   9.1475322e-01   2.9791857e+00  -8.0966416e-01
   1.0740033e+02   1.0984043e-01   6.1938094e-01   1.6498409e+00   5.0000001e-01   4.8521395e-01
   2.0220502e+01   3.5445288e-02   7.3390521e-01   5.0000000e-01   2.7749689e+00  -2.7085230e-01
   1.2169624e+02   1.9526449e-01   5.5494174e-01   3.5293181e+00   6.3826753e-01   2.6796756e-01
   2.6666826e+01   8.7816224e-02   9.8818489e-01   1.2818111e+00   1.4031351e+00   9.7332563e-01
   4.0680137e+01   1.3119656e-01   8.9966193e-01   1.6991701e+00   1.6319806e+00   1.0895081e+00
   4.7792136e+01   8.6939173e-02   5.8329109e-01   1.7281225e+00   1.4636228e+00   1.5000000e+00
   3.8561345e+01   1.8510513e-01   7.1566044e-01   5.0000000e-01   1.6517658e+00  -1.1598474e+00
   4.4995075e+01   3.2000000e-01   1.6191111e+00   9.5141199e-01   6.1746938e-01  -8.4660287e-02
   7.8994900e+01   3.2000000e-01   1.3639358e+00   2.7859305e+00   1.9422224e+00   9.9095382e-01
   3.7302527e+01   1.2018225e-01   7.0678049e-01   2.0540648e+00   1.1744866e+00   5.3076771e-01
   8.1878995e+01   1.9284409e-01   9.9113944e-01   2.9713913e+00   1.8384496e+00   1.1472822e+00
   2.5204491e+01   3.5878990e-02   8.4295440e-01   5.0000000e-01   1.9881617e+00   1.8896506e-01
   1.4325528e+02   1.6454023e-01   8.2531990e-01   9.6748498e-01   2.1122548e+00  -9.5506682e-02
   7.1499818e+01   1.2585329e-01   5.2087637e-01   5.6295486e+00   5.9763402e-01   7.2851351e-01
   7.7975700e+01   1.5893999e-01   5.0000000e-01   6.6297321e+00   5.9092966e-01   8.2816204e-01
   1.3262481e+02   1.3623397e-01   5.3177118e-01   7.1135060e-01   1.0818598e+00  -1.4688059e+00
   7.6833880e+01   1.2073997e-01   5.2791632e-01   2.4904199e+00   1.0273248e+00   8.1184944e-01
   4.0986405e+01   1.5647452e-01   9.7403805e-01   1.5985715e+00   2.3377150e+00  -4.3465121e-01
   7.6963983e+01   7.4847981e-02   1.0819629e+00   1.8734791e+00   2.6370874e+00   7.7772789e-01
   3.6989318e+01   2.0000000e-02   5.0000002e-01   1.8580552e+00   1.6186047e+00   1.5000000e+00
   1.0905007e+02   2.7771429e-02   1.2576347e+00   5.0000000e-01   3.9991420e+00  -2.6510040e-01
   1.2532271e+02   8.5947709e-02   5.0000000e-01   6.5683349e-01   1.3058744e+00   2.7230159e-01
   4.7310409e+01   1.5072071e-01   6.7605708e-01   3.4157809e+00   1.0689146e+00  -4.3956335e-01
   6.7696095e+01   1.3410456e-01   5.0000000e-01   1.0085185e+00   5.0000000e-01  -1.4249020e-01
   9.9344495e+01   2.2675213e-01   1.2066418e+00   6.3990331e-01   4.5539013e+00   5.2286171e-01
   7.6502061e+01   9.0503514e-02   5.0000000e-01   2.1714695e+00   5.0000001e-01   3.1724319e-01
   1.9280972e+01   1.9824427e-01   1.1307427e+00   7.6875735e-01   4.9999997e+00  -1.2686458e+00
   8.8780722e+01   3.2000000e-01   5.0000000e-01   7.5882925e-01   6.7105655e-01   5.9142645e-01
   5.5187843e+01   3.1999997e-01   6.0246945e-01   7.6343651e+00   5.0000000e-01  -1.4263406e-01
   4.5965582e+01   2.9966078e-02   6.5819307e-01   1.4495957e+00   1.9898808e+00   4.7411131e-01
   1.5924654e+02   1.3854011e-01   5.0000000e-01   8.0780153e-01   8.0537843e-01  -1.5000000e+00
   7.1909123e+01   1.4607054e-01   9.1423588e-01   1.9523053e+00   1.9410596e+00   1.6187015e-01
   3.1960411e+01   3.0523197e-02   5.0000000e-01   6.1674889e-01   1.5758273e+00  -8.0538110e-01
   1.1362507e+02   3.0949554e-02   5.0603500e-01   1.0029839e+00   6.4845037e-01   1.6461609e-02
   7.2263487e+01   1.4324391e-01   1.1972774e+00   5.4685082e-01   8.5941023e-01   1.3892471e-01
   2.3095641e+02   2.5296332e-01   5.0000019e-01   7.1799928e-01   6.8748625e-01  -1.8219728e-01
   1.4497888e+02   5.7891816e-02   7.6925340e-01   9.9171878e+00   5.4344686e-01   3.5260756e-01
   1.1321578e+02   2.8685420e-02   1.0226304e+00   2.6986022e+00   5.0000000e+00   1.5000000e+00
   1.4261201e+02   3.3131869e-02   8.2488026e-01   1.0180604e+00   4.9999996e+00   5.5502951e-01
   4.2377998e+01   3.2000000e-01   2.0398160e+00   8.3271310e+00   5.4945539e-01   8.2730209e-01
   9.8966972e+01   1.7709833e-01   5.3864624e-01   1.6000000e+01   6.0901598e-01   4.2818488e-01
   1.6005794e+02   1.6757689e-01   1.0715836e+00   3.0041662e+00   2.9784604e+00   2.5966122e-01
   1.0766140e+02   3.3213617e-02   5.0000055e-01   6.2509754e-01   1.7755892e+00  -1.4999984e+00
   5.0034243e+01   2.0000000e-02   5.0000000e-01   2.4647184e+00   6.2906801e-01   6.0710254e-01
   1.3024796e+02   2.3713896e-01   1.2950053e+00   1.7986396e+00   4.9999999e+00  -9.7719900e-01
   2.8901251e+02   2.4723071e-02   6.1620707e-01   1.0454568e+00   1.5389358e+00   8.6142212e-01
   3.1492651e+01   4.0681112e-02   7.0865501e-01   5.0000000e-01   1.7170094e+00  -5.1991375e-01
   1.8571114e+01   2.0000000e-02   2.0751888e+00   1.5101838e+00   1.6723500e+00   8.9477422e-01
   9.5234395e+01   3.7855886e-02   1.1021129e+00   5.0000000e-01   2.9439380e+00   7.1390985e-01
   4.5749453e+01   2.0000000e-02   5.0000000e-01   1.0404275e+00   5.0000000e-01  -1.5000000e+00
   2.0467087e+02   1.9414569e-01   1.2470901e+00   3.0904468e+00   4.9999998e+00  -5.2314048e-01
   2.9028827e+01   3.2000000e-01   2.1498638e+00   5.0000020e-01   5.0000000e+00   1.1511710e+00
   5.4604422e+01   3.1999150e-01   5.1205807e-01   3.7293438e+00   1.7120189e+00  -1.5000000e+00
   1.3250456e+02   1.2532754e-01   6.1247411e-01   1.3713784e+00   5.0000000e-01   6.8048364e-01
   8.5244448e+01   2.4195416e-01   1.4778091e+00   2.7167556e+00   2.4479342e+00   4.0367047e-01
   1.0104822e+02   3.5999884e-02   1.9807072e+00   5.0355686e+00   2.6506470e+00   1.3042722e+00
   5.3667425e+01   1.4406581e-01   1.2877769e+00   9.3025261e+00   1.2435340e+00   2.7288501e-01
   2.1942712e+01   2.3441793e-02   1.4864818e+00   3.7292435e+00   3.2616651e+00   3.5645482e-01
   4.7524847e+01   2.0000000e-02   7.2803276e-01   1.1517867e+00   1.1615112e+00  -3.2827961e-01
   4.4302037e+01   2.0000023e-02   5.7765247e-01   2.2023267e+00   2.4312108e+00   1.5000000e+00
   2.1806584e+02   1.9405677e-01   8.4284542e-01   5.7374915e-01   3.2066796e+00   6.4368510e-01
   3.9025659e+01   2.3597898e-01   1.4085884e+00   1.3693607e+00   2.2379326e+00   3.5747272e-01
