# Supplementary material for: Diversity of spatiotemporal coding reveals specialized visual processing streams in the mouse cortex
Source: Nat Commun. 2022 Jun 6;13:3249. doi: 10.1038/s41467-022-29656-z (PMC9170684; doi:10.1038/s41467-022-29656-z)
Supplement: Supplementary file 7 — Source Data [file 41467_2022_29656_MOESM7_ESM.zip › source data/FigureS8D_AL.txt]

Row	sf12	sf23	sf34	sf45
tf12	0.320512005174191	0.00863201349444226	0.000777631886847704	0.581204082048333
tf23	0.0746776160022955	0.5089432305881	8.23642494168817e-07	0.00206089862784837
tf34	0.169371016723082	7.47373408615167e-07	3.17913076509352e-09	0.000133794764676671
tf45	0.053211238302608	0.0158299621129356	0.00752481940585922	0.93267393925502
tf56	0.182147426932087	0.712918538796665	1.08237788957027e-07	3.25884254261572e-05
