# Supplementary material for: Diversity of spatiotemporal coding reveals specialized visual processing streams in the mouse cortex
Source: Nat Commun. 2022 Jun 6;13:3249. doi: 10.1038/s41467-022-29656-z (PMC9170684; doi:10.1038/s41467-022-29656-z)
Supplement: Supplementary file 7 — Source Data [file 41467_2022_29656_MOESM7_ESM.zip › source data/FigureS14A_AM.txt]

V1	LM	AL	RL	AM	PM	LI	POR/P
1.32695429494075	0.896034411982877	0.317303865302971	0.386588779963893	0	1.35745334262458	0.967927835523947	1.38991793715685
1.07708226062765	1.26217341137376	0.318666554661628	0.369306706068128	0	1.62516901043253	1.41117672304668	1.27278195378843
1.43115700842996	1.03240092535466	0.585584953941426	0.323260471360554	0	1.0784002217174	1.5186793042686	1.56070669965918
1.17453916092859	0.909482551264257	0.276772985431488	0.351114834008744	0	1.5595255756384	1.17122784628434	1.37120076813298
1.36483927621066	0.542698188061211	0.332675401018866	0.353186628585388	0	1.36900737455429	1.10424296470806	1.43981853074962
1.31428170980899	1.24269924830795	0.186478000241049	0.16634324409503	0	1.59901256622457	1.56056570086236	1.55275184192154
1.39845189866436	0.992151529863853	0.369121827631642	0.374118967752286	0	1.50028825004243	1.33917913339661	1.59516984225673
1.38044776608185	0.998984190106051	0.268810642198468	0.204695552512952	0	1.37161964562466	1.22231073583252	1.64051663511629
1.13179433757294	1.08863494334653	0.31879647838722	0.373173264742974	0	1.45843081489967	1.40851283232056	1.65172915664188
1.50049546404106	1.10768874238615	0.39726756452019	0.12784305216539	0	1.57282710867741	1.18920694586309	1.2741218423103
1.11052362230367	1.28574318091092	0.290522239362473	0.205655353036078	0	1.59948548159142	1.43100139670062	1.35176730742561
1.11069086788342	0.619358405986041	0.430096798618565	0.352586430172396	0	1.43034812409533	1.27607414392354	1.45342234681839
1.51079354601708	1.28801614568036	0.364665483418113	0.388512436275878	0	1.67024369279773	1.49831225289716	1.68782233759387
1.01920069825868	1.28371008389441	0.329387501254418	0.487041190913775	0	1.4982260492807	1.2721751329965	1.26630185655042
1.39506030443959	0.931414592656816	0.611451149455472	0.314701777596307	0	1.57610918072338	1.19044795063218	1.32951433611892
1.13706294467628	1.1180340349223	0.272995729260529	0.453152579146115	0	1.56014743306426	1.0877722766183	1.43613500201785
1.16791963699164	0.659130541224441	0.612660770896197	0.52405668533499	0	1.44481617461671	1.24824754871475	1.47620542049396
1.39604345245679	1.15269519124871	0.415782674944169	0.348859148327436	0	1.52354302189657	1.20724049130984	1.48268833696684
1.38850471948748	1.53098203685788	0.184987103798828	0.205278210109052	0	1.72331897139892	1.53165160835627	1.3117828387175
1.28801863741108	1.2302683460201	0.231230576390701	0.352177151930228	0	1.59661480397136	1.13474048334057	1.74931017691066
1.44080483867886	0.725366332551637	0.302926735395099	0.306217342670651	0	1.67751380520143	1.48080308762578	1.61125551118146
1.35850711454592	0.728567877433767	0.45975149609178	0.256643410929143	0	1.57562896250931	1.3066412251249	1.42977068520928
1.38842091552244	1.04751289030006	0.450285584092041	0.562597160766358	0	1.40708978256618	1.24252449939281	1.56796856404102
1.31903042036854	1.07020743818453	0.313394059863848	0.345356504491548	0	1.62096283013647	1.35171567228354	1.34686606397535
1.14274962419386	1.21941348280765	0.409626088273422	0.31843394347912	0	1.63176781166872	1.23862416121208	1.41603989819481
1.43232027236686	0.665789546767542	0.28719620861248	0.774734617415795	0	1.3107951224774	1.33233346966863	1.61831030180549
1.40697451045504	0.798926787135246	0.356370472279075	0.291223826973022	0	1.42285160236388	1.26583858430079	1.5024039595425
1.45276210887254	1.01709593122135	0.344003260774198	0.389493270750179	0	1.43324662980835	0.887467237855882	1.25722746248957
1.37760962954027	1.23653038998745	0.270441317138028	0.632601426164023	0	1.11651625139532	1.20199051626111	1.31263693013937
1.21927838143859	1.41703086228315	0.494829585637482	0.55142529888338	0	1.48105682766011	1.26428145447771	1.5622621184367
1.06108065010844	1.38650942999203	0.236831999312202	0.365800248242257	0	1.57772716154059	1.30493864760547	1.13229913653431
1.32963820008771	0.943816548753017	0.221735539513502	0.180798459812762	0	1.72835170963441	1.61743899375313	1.38166816516211
1.19159334621565	0.866524798316357	0.400254182428911	0.501174486024938	0	1.52836740323045	1.26162856700091	1.38445160250887
1.56435051819979	1.18498266941758	0.248131675607376	0.428003713207952	0	1.39569628485696	1.36286995696535	1.29095197067625
1.33614249393049	1.23019409399469	0.388028616164645	0.245842498457894	0	1.48146810794237	1.45796308498603	1.4762865883415
1.31463300745514	1.33866129448894	0.248532930193188	0.233762800188901	0	1.68783984153253	1.16141495284066	1.48670810323927
1.01508892863902	1.44158406620605	0.203144427322005	0.139652941122322	0	1.63824474040327	1.40748340100994	1.34839096242061
1.40487327230894	1.23169799857308	0.305133781829801	0.204483591416275	0	1.34398875484487	1.2600694650335	1.61011843699624
1.53246756025521	1.28423526648968	0.348135883876409	0.444054518936739	0	1.63363435934062	1.24128189856315	1.51253989153482
1.309546648827	1.25802293612551	0.176393529198741	0.26824303874183	0	1.74498620268057	1.25109010680232	1.36754142635329
1.31259034410852	1.36840984971515	0.476963804397487	0.431048807557961	0	1.61705886571404	0.806272724804158	1.28228074896691
1.14064401413632	1.2584231163417	0.304071048120285	0.308045988131455	0	1.60091738797166	1.12358766029323	1.27000349979686
1.05996151952465	0.939839347797311	0.170155438304732	0.487128755584964	0	1.54891380517502	1.36632273232894	1.3980637674816
1.38850620899618	1.30359745186975	0.226019366807981	0.153866942431958	0	1.62775217781263	1.42404708925068	1.50603334002192
1.01280058029199	0.888386006715228	0.352640948982949	0.604651120094109	0	1.7250337189989	1.45702673818847	1.42441147422924
1.65576741142796	1.41940692172485	0.27207779102731	0.112874817963658	0	1.26438433027737	1.21177164038824	1.55259429979707
1.17343657852221	1.25514581312885	0.241799670088707	0.283692938857322	0	1.35551745151033	1.69960238707123	1.60012394038186
1.43870826104674	1.28142859794823	0.283584969049624	0.589162827467948	0	1.46053304253194	1.16845392828265	1.4682488430059
1.20647822079576	1.18038478038636	0.362663568422573	0.425476405419519	0	1.51759176336742	1.04808658137895	1.4803603150932
1.53172406058618	0.950648969879967	0.30702693822381	0.299309188823917	0	1.49416637501059	1.17580291178276	1.48824796206485
1.63591075459863	1.12381659953235	0.30727983953986	0.389171990739595	0	1.37998448389574	1.34958329990661	1.54780611309458
1.39752656517376	0.738504295118012	0.467797336627836	0.346677628428095	0	1.4505194628722	1.2336081323437	1.60039951383959
1.16401835525399	0.646393620202934	0.409487249137129	0.591701842050437	0	1.07251890492217	1.30543294711953	1.61844881572663
1.04507056806746	1.27455308226707	0.46203800183702	0.451048670108383	0	1.65561672669124	1.27420360355385	1.51325933581304
1.01839127678794	1.22215832457778	0.354210416379591	0.341312074977219	0	1.47165796004886	1.02834160758621	1.31917363420468
1.12933826807778	1.14746775881675	0.503288104046016	0.418079855868253	0	1.31030126433141	1.12315820038097	1.56964289663624
1.18605325060331	1.07602155524094	0.269391754620757	0.258851431603001	0	1.41315910493716	1.17824062347837	1.38782875889273
1.24373662988319	1.21411735208662	0.381885553720725	0.150462892172109	0	1.74903869012696	1.5894921195926	1.40867291738324
0.867985039041126	1.02374942251474	0.40174319520429	0.311020029534286	0	1.19876587297186	1.40281059015718	1.53202294299452
1.06504553913093	1.01571575301488	0.246239787855509	0.200963214919445	0	1.66919161165814	1.41470666508199	1.66309004526428
1.27548970581359	1.31448632183026	0.306537170894163	0.10135528108375	0	1.50124523652976	1.25280329707987	1.52545588975274
1.11043392796136	0.343831473823234	0.411921430923707	0.556979924145685	0	1.38228587662809	0.991838235405045	1.45782240948285
1.22047292170089	1.20144120196106	0.239636054557936	0.353510971604139	0	1.62800606124737	1.30292246931182	1.65618244860946
1.21353512552125	0.848320894226829	0.399983674973234	0.271764741417722	0	1.19700315123002	1.33009530139126	1.55314158175118
1.16526833507182	0.796891694652711	0.405239223973907	0.381801747985431	0	1.55496503354678	1.63121776790061	1.46643917361963
1.09074464232831	1.16344883002616	0.271431107224144	0.360766342927785	0	1.6817602868418	1.30814165978286	1.25523261833777
1.49760128523065	1.41331732348308	0.433282016281861	0.217400369516993	0	1.70943463896516	1.58776919299051	1.43876727733622
1.15568595639246	1.0531440266874	0.290305253369372	0.669815837528473	0	1.37123211256102	1.26335429061437	1.6893981986854
1.14334516760042	1.23721160085299	0.350512627278345	0.175681167551639	0	1.52466800411535	1.20174750278876	1.10316896294413
1.14480363936362	1.44430876602814	0.544987582096011	0.205989768492328	0	1.73311746977638	1.19530889603565	1.29137914286076
0.86439428336734	1.11372680137579	0.353229748619266	0.528509228527695	0	1.60654476433967	1.14542897367317	1.45810343627581
1.26156290008834	0.978123835772235	0.304100899462726	0.214624901177061	0	1.75795024680012	1.31504775635865	1.22550099840877
1.34962366976218	0.82863448641275	0.166446716498406	0.699833142975911	0	1.53746141608067	1.29399320088165	1.60704647907284
1.43226782551168	1.26505162161596	0.22374186147046	0.440758943127974	0	1.51075096077658	1.16478013884786	1.55468683571968
1.26483893572493	1.05439881317141	0.209417704203275	0.136721728675297	0	1.68155973910058	1.35015704906607	1.64121067888853
1.0347827165973	1.06294555244935	0.481199033634912	0.232027544036336	0	1.49253827061519	1.54947879966603	1.42277195524546
1.0627601791721	1.21355550272786	0.416756934000859	0.313443658050687	0	1.57757207051462	1.14922303388166	1.19784569739301
1.26547084411813	0.945210050843089	0.205252252584539	0.384354216696943	0	1.71463270922054	1.43111633384876	1.51835994290525
1.13406561303867	1.19789942206841	0.505850040485639	0.239720288238504	0	1.73253937060834	1.37213999387298	1.66021789717464
1.253523810278	1.18773192264797	0.332602617968287	0.666337961423995	0	1.36273521812443	1.05807801295384	1.49278143187404
0.880122990672605	1.18853589072037	0.243244848534039	0.36479164414102	0	1.53311739573698	1.20271301877437	1.50292435712853
1.43774015623834	0.962598435993693	0.408122368925901	0.420547339229664	0	1.38156454666809	1.28108343540211	1.41256122631086
1.67596561849768	1.10422449777386	0.428524113731294	0.691884922199256	0	1.55172265518406	1.37605800641391	1.39292641184397
1.16062045123833	0.713733562785245	0.392884918573726	0.509493155193737	0	1.4987508037561	1.23889003170164	1.74280161291944
1.53940748292121	1.17068851028785	0.178960041425861	0.170131288605231	0	1.64890513798862	1.17881816608299	1.67062535944208
1.46654807392044	1.10034781172974	0.457097783771988	0.291600463553979	0	1.65397820696432	1.23991873647931	1.46045501288943
1.06477169257585	1.16299385873634	0.311971098509561	0.321150007747145	0	1.40329409266014	1.36088892188842	1.37685698201198
1.49321424081347	1.38530201308277	0.371225926442827	0.19703159382731	0	1.50640369805493	1.63642391200982	1.56290776817207
1.19748723614917	1.26678792898038	0.35286467689878	0.382162323462793	0	1.60950671322116	0.995835708145898	1.52369809362924
0.7533573519624	0.969660981688216	0.239033680458757	0.333957617223627	0	1.55438103497571	1.27055414988289	1.5262013148001
1.51395073509727	0.799755460928489	0.264040342943552	0.794489188996791	0	1.43518389681087	1.15869747409095	1.57879132661534
1.01376513808766	1.3727574490396	0.326246487016587	0.155030352603248	0	1.73564930845723	1.35752665370277	1.44993482333215
1.2630755828372	1.1209847880801	0.372081448540168	0.599177994971384	0	1.57870934607886	1.44780231515664	1.41296143767254
1.44087011335023	1.23462518756276	0.318205664081785	0.431054158502642	0	1.34651265391205	0.964535993494129	1.49498748604338
1.23186383182749	1.13606243922773	0.376242931250901	0.184517584579148	0	1.53649316171833	1.10485373829973	1.59430261290122
1.33626672648178	0.758516768987905	0.407180164812412	0.252796398421568	0	1.53262290720623	1.38703623403334	1.50804646785715
1.48606415789236	0.827662235528055	0.304554616273081	0.345696430917216	0	1.43742052111284	1.20285016598497	1.45704829776341
1.12309932027329	0.967667693665672	0.277746252618537	0.230494079460856	0	1.58258135664247	1.26731349154751	1.39542288447147
1.41452149009286	1.32065654782983	0.288441075565335	0.371863602131469	0	1.36761750321647	1.37111149633525	1.4534819576076
1.4279330147832	1.12831668551552	0.243025861444087	0.526520798341961	0	1.52626546858819	1.34042833500045	1.37873591265075
1.1072131501167	1.41181268427823	0.224973469523227	0.692967492711287	0	1.58402728679331	1.37415184929685	1.67248192505564
1.33017466300401	1.1008200719215	0.300305946610253	0.367750068251898	0	1.45724815331916	1.17382649229588	1.63438566700574
0.91690093081704	0.598329585814255	0.503587729446484	0.416369297672822	0	1.32799557757716	1.2397692546924	1.28764093892738
1.01531810821215	0.874130679090558	0.169179803532435	0.394689680802647	0	1.59256895527869	1.1301796245755	1.67454359041189
0.92940436770698	0.48162489104204	0.457737556228851	0.391385747668128	0	1.63447739057481	1.17092343311654	1.5973653405972
1.27850250339073	0.672826132566169	0.358301054669011	0.660721973837868	0	1.27396258945176	1.22211680009961	1.45552158459829
1.0865849467834	0.885364284723262	0.2799631312711	0.249596872436227	0	1.48364474009701	1.46749559984905	1.27072114673872
1.44825249094055	0.571824217922146	0.410713560500386	0.313426466127404	0	1.50958546741178	1.32345464175311	1.44029143956618
1.58175701847046	1.1711917421776	0.367370458975199	0.556033474424689	0	1.55800708809571	1.33096032345708	1.36548033146583
1.43284130977586	1.2962800981717	0.41815148881364	0.425354192007714	0	1.58435326499902	1.32187629874476	1.65165920168517
1.56334633817438	1.28049210393719	0.177394038567013	0.449900689232951	0	1.63416186707089	1.37526193283177	1.58999823250887
1.1941750043453	1.27658540763487	0.205523461575812	0.293943145509308	0	1.42859748044288	1.02210968363816	1.27849530566032
1.35247469652144	1.07037289776335	0.191132533261609	0.208551594419316	0	1.45597641866808	1.11889333021865	1.52703862465531
0.918418394080174	1.07105436241769	0.172830903796286	0.296126923253304	0	1.54893488624129	1.44328896218226	1.50314626019495
1.22280542177639	0.785598713580744	0.529030228291186	0.603055427153149	0	1.41097705391202	1.2454611278927	1.27361543675287
1.18288077183422	0.932763715096731	0.373487374154297	0.152411153007232	0	1.57330214696542	1.24219218401404	1.38609627383169
1.38603986754232	1.17004076116648	0.255994974238902	0.433574553713892	0	1.42549442190606	1.50718272873779	1.71567258294372
0.902174949536482	1.37784206645626	0.327047113283009	0.223150465717605	0	1.63397486210295	1.06975367205439	1.54041675104754
1.39325105564087	1.04768399081183	0.253699593507811	0.233896920522315	0	1.70644417641351	1.43506950388846	1.42432011711746
1.29723979338385	1.17266724117186	0.243532457014045	0.112190476759759	0	1.60088587502217	1.3380272456558	1.33833078982411
1.12186689886557	1.57432344769074	0.167053452169478	0.215432377325145	0	1.63376867299932	1.55193416143138	1.40110339649781
1.34056349327403	1.1167440272934	0.246423420673904	0.198229119191239	0	1.47289858376884	1.72646016214593	1.63153733623961
1.67119768830482	1.10733675546611	0.143916277833538	0.606394624049308	0	1.62320854323129	1.58087268872442	1.58702479388165
1.14788355879115	1.41273456721001	0.204620058497966	0.483028436771776	0	1.20395001342976	1.69546229963059	1.51367578063876
1.1474537118143	1.14059805534885	0.253117940903889	0.19937062874952	0	1.73665023619902	1.47909205113143	1.71184554951419
0.886443592687325	0.617118933555581	0.567080934331851	0.328596234884933	0	1.60961127322849	1.28582752616815	1.49559503185892
1.03890328349884	1.26556534773239	0.323978677807357	0.417281731479071	0	1.25026892882409	1.21170321878574	1.27129139420331
1.18343463823722	1.28855939369734	0.429793017996728	0.650775988436171	0	1.39438169792352	1.30646755265631	1.36699727016065
1.38009774042724	1.46151162593589	0.25661311766878	0.372815246536511	0	1.45712604201198	1.42586776953758	1.44731320706991
1.15075846526067	0.957813689059276	0.376035716398494	0.2235678195522	0	1.4166888469773	1.14881691717422	1.41927855212719
1.59616021402712	1.53412890098815	0.265242459533747	0.315485412617419	0	1.67658347812037	1.61344171328321	1.51782650776557
1.54672772218431	1.6148391642124	0.320703046567016	0.418903091691463	0	1.58704914349643	1.40845584228199	1.56202555348995
0.889465436063061	0.957350214147529	0.393560263821399	0.309367144115971	0	1.64650682644989	1.11771510663533	1.36544218928428
1.5576746842025	1.20951273334024	0.364019258439691	0.469792252425532	0	1.54878250603196	1.29574891168917	1.50224300359344
1.59280802297069	1.4118865424017	0.291308377651818	0.155187025264557	0	1.66981566914543	1.49030875739765	1.63468342516262
1.01989329536762	0.64555379590681	0.281704813811998	0.331382873319682	0	1.48883323444176	1.13325116361151	1.45550231513477
1.48975063651926	1.16794893681193	0.431585231217198	0.405760734978246	0	1.57866131483508	1.46430624727126	1.5779814709181
1.24384827796792	0.966065147083222	0.187143911690889	0.477507182625252	0	1.79192707328542	1.60995052060316	1.59732524630149
0.59074486837826	1.51539583424721	0.300882843425599	0.343216853312852	0	1.65976660005588	1.10365810070166	1.60347375564166
1.55989480951826	1.14893535435578	0.226493824755932	0.257357514988169	0	1.44475593327341	1.55804002792462	1.61058815678923
1.10408172831847	1.2687774854482	0.473306821467968	0.582651364575536	0	1.37257155757648	0.929228182093997	1.09604525164821
1.17973830639773	0.926787163095892	0.227699297938547	0.460887094847559	0	1.45534784424388	1.39932113270967	1.49809685101056
1.35092753917665	1.16403598262184	0.234456757864262	0.244569995991712	0	1.6152682287982	1.04218872092522	1.42555886205843
1.14579779208926	1.19962481189133	0.284884206049847	0.222786197720362	0	1.47744848610094	1.47716922237313	1.41347948849484
1.43692942846771	1.21847518129786	0.208500549635744	0.295797298205091	0	1.30117913720447	1.11588890544887	1.05255113226737
1.40015607263376	1.0480371968442	0.299636722241376	0.230424127557142	0	1.66674526790984	1.55679944326162	1.34495229744199
1.3508293644698	1.51335212495584	0.22271301139281	0.510236597764789	0	1.63832711978563	1.31920093600884	1.35589145246767
1.26255274097761	1.24054368046823	0.320331036881303	0.202829267419801	0	1.42473955683625	1.01988862259391	1.05459819543324
0.832645521797393	1.09457021918086	0.41933899304138	0.29410170448359	0	1.60283676650066	1.54309545622255	1.55138916326216
1.60180115938319	1.23619663158477	0.265159002588326	0.276569736500753	0	1.50307566676549	1.40665495453718	1.62859897247094
1.21790393004967	1.1182112971734	0.325721150338208	0.195329179707212	0	1.64230586304397	1.12738077015352	1.55796565855829
1.13212505332416	1.30205630124854	0.405869252703841	0.45316697623447	0	1.54099668293443	0.93816958957292	1.35889581482186
1.09229174129679	0.787337173124403	0.197017466158832	0.332220799895509	0	1.61297861133423	1.31347465883933	1.34395236954931
1.37670517687132	1.10045781833458	0.429645970239	0.339776257777941	0	1.70170289347611	1.18266073280513	1.61536407318689
0.773728546587104	0.96805650661137	0.398545258280138	0.713787996703924	0	1.26554802578385	1.38855266464021	1.54708108700749
1.28895468139337	0.907763360545343	0.336029435232176	0.262763930773416	0	1.46654875074028	1.32108489138588	1.63353917580255
1.61422414528802	1.26444946205919	0.278192926471345	0.225712710072026	0	1.38095961368303	1.26901947030044	1.29805414238815
1.18806602515077	0.948584282965127	0.251990036316154	0.635518757919584	0	1.56353021162178	1.27703948692282	1.64216713964366
1.03805175963509	0.964404950716868	0.554460677927004	0.547715001698453	0	1.22096821668193	1.34639486999396	1.54405213718827
1.11825164152907	1.20153696805268	0.443099612342332	0.317185588965364	0	1.5902814428066	1.5099917034301	1.28040881633412
1.3954879114446	1.12858851291194	0.443118099375214	0.347910939152788	0	1.5379974708433	1.10741275742724	1.4554504556976
1.70535980935272	1.4581789021016	0.410801253985029	0.648296138807297	0	1.36569072319054	1.14902753757145	1.46745339009061
1.32528302725386	1.00987013789534	0.308211300450505	0.381981024489581	0	1.76913062771316	1.59646277900892	1.58965795265272
1.46865287966351	1.23298358786139	0.367561277153174	0.0870251370849454	0	1.61088617982531	1.34365801020558	1.21288553657465
0.990492132987371	1.16641119624344	0.441271627070448	0.30240925713941	0	1.62552016420041	1.36162532366702	1.38754842386168
1.57413050254671	1.08609237474038	0.374599661219712	0.146107077343926	0	1.66177495189277	1.51063768163565	1.63383441707008
1.04300473328673	1.23665078344408	0.233675853597096	0.234127518376367	0	1.46084317999237	1.36905663940327	1.60155796853808
1.33390603598717	0.994959826618098	0.166710482968959	0.38971943445864	0	1.4897390097263	1.44328806714631	1.58452922373913
1.16045521945182	1.00314829763362	0.411543617036172	0.285385511688269	0	1.62689830584046	1.42561397194526	1.50327875605146
1.33263934362307	1.13010018291951	0.415086412782411	0.370556540499626	0	1.56271283369272	1.54759367754998	1.49721244031493
1.56774267554092	1.13862010462826	0.198819639792538	0.201666910828351	0	1.64457617642144	1.56588389363386	1.59091389376878
1.15798836196053	0.985177984076255	0.192924281420424	0.267943905001155	0	1.66879163673046	1.21321382704104	1.63149092202695
1.48412299912272	1.30128361683744	0.505825379903531	0.365415367567747	0	1.3195362193535	1.10680658291099	1.49988249994191
1.09924570679013	1.05924784903502	0.215840617864737	0.482359203330419	0	1.18836399354473	1.37926732824303	1.47178276552589
1.32777183222606	0.579319103379491	0.394419334285148	0.500899581754954	0	1.47215662141329	1.13607155730873	1.42393681681673
1.55830340204302	1.0856042582178	0.519469314363257	0.362887600411009	0	1.36511228965176	1.44775711494564	1.26688588087299
1.12392698066248	0.95963384049195	0.343763093614276	0.244420753970038	0	1.27105708946275	1.29142394117472	1.40740220473192
1.44774109622857	1.2151113511573	0.354182129006032	0.17668068098273	0	1.42101516686491	1.34971230332894	1.64951672628514
1.09308407968249	1.13123333650652	0.361079504466244	0.376972746439884	0	1.67661450546664	1.11066591876461	1.35327722326895
1.10492962779611	1.25386975913812	0.365871331225645	0.383474718451202	0	1.35254401555623	1.04739299883471	1.41916734629576
0.786167392061047	0.533094362966353	0.416527184694066	0.223651150715299	0	1.41814289797193	1.51119818200548	1.37453791602065
1.16677809303227	1.08536392930158	0.225509123318983	0.458826222668948	0	1.46241680911876	1.15400598035317	1.42549246177866
1.15871413817462	0.93639617740066	0.510172547728573	0.823012994659393	0	1.05147380814928	1.29264703444391	1.36308452761632
1.02340612290346	1.20455744153306	0.25788388571224	0.372146385975198	0	1.59168849929187	1.44597025906663	1.58227763363727
1.252352643152	1.15864941410339	0.463651028941347	0.333355475138396	0	1.49258463041401	1.49586334668011	1.19099427535273
1.3367026891628	0.972496208072595	0.210062908048064	0.429796239817234	0	1.68249995265572	1.19491844798504	1.40633121529943
1.3507048486678	0.869629237581327	0.209948830736582	0.591859942915499	0	1.59970505401014	1.08173885129912	1.54166000991327
1.44937503385794	1.08642304981709	0.211351798918076	0.181005256732199	0	1.46574480593025	1.34791046051123	1.62231104849565
1.24107603400874	0.980655635725586	0.346025675651677	0.293850833925452	0	1.49152008892837	1.21861530429661	1.38759140010982
1.54977493964397	0.424861689951497	0.287787816342448	0.40839214727297	0	0.975912829391825	1.37078826952644	1.44441221376021
1.30506400064435	1.31395063450034	0.218375203175442	0.265899960157586	0	1.62064204412732	1.53520870451213	1.59602074325369
1.40530642467442	1.12699515078069	0.268477099776289	0.0680024312570584	0	1.60416513512678	1.11967715953984	1.48441488282433
1.46681583748093	0.767085681200965	0.362432446220243	0.236885863101519	0	1.37783499039568	1.09316644111544	1.25003674705764
1.31422366901482	1.17711964715306	0.422890799276586	0.316760761783708	0	1.35956803787842	1.42875913061201	1.41790987563608
1.44796561044548	0.85639999094149	0.463061399189443	0.529214945260614	0	1.51235164580603	1.33964764360278	1.37358193887046
1.14732592961964	1.50314205569294	0.273447427103015	0.182496891566911	0	1.57765628413519	0.965968990567532	1.51954446543603
1.62232786253495	0.804969271776319	0.291575575778782	0.382828304426786	0	1.47156416461284	1.4178984743408	1.61141495552957
1.07425008707423	0.963701611497968	0.352455555815436	0.376240505020508	0	1.44048506845034	1.10898293438332	1.52064867689493
1.39961728233316	1.02088174525869	0.334451253686023	0.674884781131577	0	1.45505623757231	1.03808059087762	1.51805372437281
1.25166887264131	0.565583303786482	0.472814866857186	0.263804101452564	0	1.49368259565089	1.22867722299082	1.55023119791545
1.69130981553581	1.19634873434638	0.382011496142576	0.347331290121087	0	1.72623875555528	1.23260769154277	1.10211405297118
1.08417467910224	1.32587432486763	0.429423991496492	0.223113050304058	0	1.59091379145673	1.22047076613909	1.48344735208132
1.08201773804009	0.593554052753038	0.187198069336036	0.418386246782935	0	1.58130739572969	1.49448183671655	1.47995567623136
1.29515275496901	1.21274352409054	0.300380217950425	0.369500809488423	0	1.53820299135241	1.47449893100089	1.55874169471643
0.922350802910533	1.09612711672302	0.460585286319731	0.275739580364905	0	1.39201243986496	1.20937027724093	1.423272069426
1.12834117492963	1.25004199739653	0.312000717117139	0.221876900566343	0	1.53130851046436	1.19782118208407	1.49534393860931
1.33720079049316	1.05074672172433	0.339427559924823	0.377168264057567	0	1.35981240734218	1.16732903076376	1.58144744689595
0.929957475210158	1.34847099864024	0.249525031425841	0.606333657948203	0	1.55720533807859	1.49870430617645	1.61290880041129
1.33882935589421	1.24387412256303	0.27929434139083	0.315427300752578	0	1.46645660030563	1.08137694398845	1.59532623521718
1.22310834527362	1.01773296149992	0.29287019926691	0.395156985316386	0	1.49842533653306	0.952323305240866	1.22509043207407
1.15822650771924	1.09026965840901	0.260233591729585	0.0995081331061973	0	1.75185881133861	1.5224646175491	1.54933211026467
1.39342660168069	0.759391708609482	0.191304624414519	0.162525357917903	0	1.67373161114798	1.44366802561814	1.58694300976093
1.15006579851882	1.15494417089664	0.329507799740279	0.300288748776078	0	1.63171760490778	1.22086454061224	1.38679914027096
1.44423264032549	0.946978030101298	0.333879893309392	0.4621856210762	0	1.50902078283666	1.16531317131718	1.5270291355923
0.960417077766441	1.50850271373012	0.327214747775878	0.224328438308028	0	1.61313535595307	1.39826144029431	1.57339931520802
1.51948931352854	1.31913949524365	0.259282162097327	0.249879653999536	0	1.58806733592724	1.55806964810446	1.6805630376961
1.27255469339744	1.34308578107023	0.319210948130485	0.357013193701984	0	1.54602739479985	1.41907025599229	1.53144346762586
1.41108268037142	0.551724722936251	0.294458410882002	0.565762328024749	0	1.61090309032191	1.17406135803563	1.55383164824375
1.18656411164579	1.34373948188387	0.401189895333205	0.226880781168576	0	1.47596172048386	1.37786592290467	1.35474119586174
1.56512809588581	1.37554760184692	0.286221347909136	0.500206333003903	0	1.50369212651163	1.57280607728972	1.60662371312891
1.13026755259076	1.29978861299979	0.310763079327255	0.611596467150317	0	1.48318173752053	1.41930270866223	1.49311142468563
1.52399237455875	0.893214907524965	0.228768111808779	0.351852486208551	0	1.54266663590182	1.42489665329188	1.61478909587287
1.2734216212859	1.20282082150963	0.202187686755835	0.20406623888798	0	1.55675691396644	1.2083393193549	1.1540517870022
1.32854054310328	0.973735563937993	0.340195466986383	0.772793651089791	0	1.08109413476427	1.36331803531912	1.40647626053028
1.22554242918652	1.08317869720278	0.356617543405463	0.308291459559351	0	1.52691484865012	1.38983124132817	1.3777084426027
1.59088596338169	1.30484230827751	0.178536570131792	0.141584890969801	0	1.7001005669233	1.62637392901736	1.57945022802736
0.728451921475439	0.943143422646963	0.527351667146688	0.622763782459482	0	1.41674909326601	1.35382666640181	1.48076876536847
1.44522968842542	1.25640644777106	0.269260315604218	0.248262674549355	0	1.57905932426073	1.4080531330975	1.47428285581654
1.30177193988699	1.03869118682211	0.419309736771825	0.408219521024944	0	1.60979615827849	1.15346618731681	1.32860835088816
1.15336159314689	0.814436572469327	0.213464094702731	0.364797043304398	0	1.52880029577971	1.3612926459716	1.22584766432888
1.05195266742287	1.32294293112234	0.243519595769708	0.227719703544076	0	1.64901968719485	1.11690668549631	1.50569387487851
1.49435805473131	1.29253374371266	0.252823036647545	0.131536608927842	0	1.54978241437858	1.31245331487761	1.49570262798338
1.2260293922111	1.05211667551277	0.202449466484133	0.303410349435735	0	1.54459171306897	1.14464540600893	1.65147137827379
1.09089332795791	1.04781712414946	0.26929030128675	0.180340219864456	0	1.53729412868418	1.14336249584885	1.26720751888412
1.10721167824493	1.06112064844688	0.367049418606906	0.34492987656157	0	1.61159374356152	1.52776176035974	1.45215297292438
1.24788239627272	1.30885437499524	0.310077045541228	0.241009984999192	0	1.6472443233931	1.29177243569501	1.22157085830921
1.07997665983886	1.03426716946539	0.33145744487343	0.321343685503417	0	1.65699175890367	1.19147535254263	1.36602233235174
1.27819893947553	1.58087502547875	0.219572106162748	0.285350151801499	0	1.64208496047444	1.35070659998717	1.66242245328538
1.49442555980945	1.15257356388038	0.55261932346395	0.261036865064895	0	1.58548324507617	1.37681072481097	1.39412539783249
1.38031150243298	1.01976603146404	0.295932600225581	0.49777126215308	0	1.51285383009257	1.22722963248208	1.57343604013972
1.4825682174629	1.11456456878053	0.254627502417041	0.320230681002199	0	1.66026050708893	1.4618439308329	1.34648021804166
1.45005379542377	1.26474191818838	0.258843624853084	0.12139567082511	0	1.8086834215148	1.54444815346687	1.45973595298875
1.52216300078837	1.13117913316392	0.255892602470333	0.301339848776746	0	1.59168174798677	1.3309465441758	1.32523503542085
1.54172134479119	0.927375161535449	0.355521406124329	0.421846058213768	0	1.63512952281067	1.47005455162156	1.26855210693047
0.911663268145091	1.33920311260532	0.417992447019514	0.286287251308687	0	1.50783240615992	1.24271461963084	1.34581928835245
1.06997600324802	0.760427645154266	0.417609812146916	0.750620833885551	0	1.53488617902916	1.17926073625706	1.43680523495236
1.27785025923468	1.24729523962538	0.313832405844018	0.277534887911497	0	1.80463822570719	1.37641082900359	1.17462371622649
1.42766412601276	1.13452928863806	0.251110434537848	0.790526017681106	0	1.4983435337399	1.26072638940563	1.45433345851794
1.27424918922025	0.878038187046706	0.287072137951142	0.626974886335911	0	1.46311644667968	1.4258628454476	1.42752417519864
1.48880479980841	1.26057773824619	0.450263404184785	0.253853680481808	0	1.43719944717763	1.32400042271995	1.45065886452839
1.34015116611278	1.1844100245858	0.335425220060318	0.466855226736085	0	1.03035931352436	1.18050866657351	1.54619220216066
1.34091932919372	0.948409639179419	0.553302315764635	0.287515291515259	0	1.45329558949217	1.37682947385471	1.62383159390901
1.31695767333691	0.859424507694698	0.313552217074523	0.317872008064393	0	1.60459968934977	1.19802690140228	1.30514850750354
1.16129642583422	0.741498448733566	0.324955441642957	0.298394105579088	0	1.66483048929648	1.25790027552804	1.34530739888254
1.40357784032738	1.2852069576122	0.388542202991744	0.373591906771232	0	1.33924317553735	1.51535709126513	1.67936185091522
1.45773060957164	1.04568436709	0.327153058089211	0.250330348026155	0	1.32405439192813	1.44593207389591	1.40036383405119
1.23460944469564	0.647454599447092	0.2155774164918	0.465289045473689	0	1.46951419390909	1.33969121322596	1.5450343230724
1.43050726276565	1.12047826070131	0.236276058863714	0.374204578829708	0	1.66287692132093	1.25589414088033	1.44607864344966
1.52973507950642	1.26922081508623	0.190618769803849	0.122851184856405	0	1.61998751289551	1.35560540314899	1.43571740231044
1.6371239263798	1.3145672997438	0.252335813775862	0.267767344329007	0	1.69572768059708	1.45193341989435	1.62084347381403
1.4829972287578	0.992444613811242	0.226348320584203	0.438397040487524	0	1.62873087733591	1.21808647806687	1.40546402329557
1.17993581328235	1.14065164745109	0.408382562058508	0.360341104882398	0	1.68067407611948	1.1088085147513	1.48786271873275
1.03571181644807	0.987857395973475	0.497527215489482	0.515380042920018	0	1.44436753862204	1.53281173392642	1.45509955191011
1.42502849316871	1.26704663746701	0.321171010646151	0.232024114105924	0	1.60270547592557	1.49924547200821	1.64038070810508
1.2211286423767	1.08953159674063	0.223914100384341	0.520873584766266	0	1.57252630427023	1.16009508187602	1.43920053767648
1.17587297322409	1.09825693558032	0.465841918424732	0.549180167948356	0	1.61573141077107	1.06132470263184	1.43606634473341
1.05088732580016	0.808322563270158	0.395887378142979	0.264650321927568	0	1.53914299598944	0.981548036712677	1.29591502094093
0.729946333296777	0.890253202222601	0.447013467452737	0.515273882559638	0	1.52197383265666	1.42216033914204	1.6147206973558
1.07432304176461	0.994007668045404	0.22359323375883	0.386629549347001	0	1.55927979636232	1.05457978246934	1.43432024447613
1.19417405871089	1.1573215285774	0.370422405771477	0.337154816763458	0	1.64075053692464	1.48973544710721	1.38041910871665
1.3566169871328	1.11016283425446	0.210385957373526	0.211614328949845	0	1.55923554148123	1.4470425055713	1.44605786827227
1.10823929276594	1.18880305781591	0.344193633890799	0.262335576029462	0	1.68323723688712	1.12778270162729	1.5963352512651
1.30981669112123	0.988611507758437	0.214463599870424	0.209018996020669	0	1.70177191470763	1.52426795703427	1.58658619446132
1.24448379590118	1.1698698381075	0.226472422523184	0.286075312915638	0	1.34865051518641	1.50785892981699	1.37099235869778
0.795264048313282	1.01165700499328	0.252282701804016	0.261570996289912	0	1.52884147147667	1.55642091202743	1.52376386387833
1.01452064065477	1.14621773459739	0.474620797133049	0.259493169779096	0	1.59966711774701	1.17324473975829	1.48343533074546
1.37040370356069	1.42324541108592	0.349707710945605	0.431257047415701	0	1.70674907491761	1.59280176109662	1.43043844349678
1.29519155110465	1.08871156997875	0.449158694565195	0.394294987354865	0	1.33895885288852	1.12912475410453	1.56867434068712
1.23055123320809	0.835271257629572	0.439610822690362	0.377289209328014	0	1.46545210356481	1.38272525942634	1.3565417553223
1.1987529816745	1.33220767538443	0.406225054975995	0.433823341938241	0	1.38306221814696	1.14698897943077	1.42427335990406
1.37089133259516	0.777802633722345	0.434274447543586	0.36901331066486	0	1.47063874001649	1.26380287809493	1.54946244728334
1.27521196411013	0.836803432546736	0.252520669435972	0.400650362439708	0	1.42570142787133	1.2857723931283	1.24581009290454
1.58204358090353	1.36215504463244	0.373166620045692	0.0728221432000263	0	1.57586001655473	1.38322219937491	1.35905781548406
1.00828333567893	0.797372909973531	0.191418908711561	0.391714863289687	0	1.44588482774417	1.20901784426424	1.20631035090821
1.48052227680019	0.922682832343451	0.244109378100961	0.492439565585311	0	1.45626032183124	1.46409614174417	1.66125970365728
1.34055449281298	1.33986596214336	0.205035677208462	0.107339468876145	0	1.53820531489332	1.34219732554371	1.546234015662
1.44803458566313	0.758059462789884	0.410668084951643	0.39723562469377	0	1.39237336195751	0.931555447981778	1.35412330217014
1.42687455980588	1.27887071817755	0.164929319097564	0.216382379224002	0	1.50292437523016	1.58123492157356	1.51433972759503
1.47369550112117	0.86551383156932	0.288643581836225	0.629711609751713	0	1.3000094627362	1.38104687387203	1.42681150733501
1.55950062435716	1.35201208494338	0.20605667251112	0.257504189918459	0	1.69743444216409	1.59482348494615	1.6819094798089
1.36587258848018	0.891385212327685	0.322199940364731	0.362332486897222	0	1.43774343254888	1.28751377303322	1.40707971539885
1.35483736604205	1.23582445305782	0.303947515827589	0.276775093468691	0	1.62794622597427	1.39490950695764	1.2932606377382
1.63107034319247	1.59369213947013	0.321096607817139	0.189923868520169	0	1.75135377576209	1.61925119966089	1.54304264690896
1.47057850170385	0.866250146810541	0.289113061230307	0.315808639651273	0	1.62305835365581	1.38626757625992	1.32639349333404
1.41623294285092	1.25181526212094	0.206983608357272	0.215621141475663	0	1.52709729392688	1.41433539631672	1.33094671353365
1.20432188639387	1.37621499571799	0.212761144884102	0.150472275750806	0	1.7279036638669	1.38246115530633	1.48415666409766
1.04362845226323	1.43664894645886	0.485043951191387	0.299219283024365	0	1.41252591722815	1.39468672925931	1.43837552345316
1.58218538309103	1.07206767420907	0.230530329042175	0.160926550285274	0	1.46733924898245	1.40144859140393	1.56346035605475
1.14698551833925	1.22407340354944	0.182983697532765	0.226894513048155	0	1.4937431398634	1.24136354760105	1.38157066592583
1.14456639977186	1.12572521361885	0.501264885411385	0.373599942610348	0	1.57869087127895	1.27906554166205	1.43292468257504
1.37011965571	1.26660931239442	0.227627214656414	0.188565080846366	0	1.60721519007198	1.19695059592548	1.29597556574836
1.63127615618976	1.00251840677059	0.46327204163115	0.601108625555948	0	1.52952779812426	1.11765261771104	1.35861144764228
1.46544407599615	1.32581980591804	0.350823965179093	0.184705711416517	0	1.33498797799956	1.36665209678883	1.4000937605374
1.15652840647609	0.731372243653933	0.365327548765744	0.223926472483593	0	1.37473971443547	1.26077236064279	1.33065917010179
0.998174763808916	1.2334165320506	0.462355034186434	0.223691243793904	0	1.61063889274461	1.28402055186186	1.68398656669704
1.22950190038606	1.28335964219534	0.255642552004896	0.228491207095505	0	1.74780506220067	1.29064482631771	1.54701367202501
1.4163259656643	0.52576399824546	0.463984750005604	0.389989894098444	0	0.835343658467386	1.07485873694063	1.54269359247617
1.44719977774567	1.35301582891076	0.469697482440997	0.845004886670484	0	1.21436899896736	1.56030394396101	1.55229530564506
1.16199605536379	1.31170006240016	0.228316927562123	0.315827405069755	0	1.6905074773391	1.22243875839372	1.46026840012419
1.41688333772059	0.924383485232104	0.228710020402807	0.434689088947337	0	1.65952318751089	0.889465858626539	1.14825324324425
1.13714303681008	1.41416525363385	0.366810593583325	0.256412308403763	0	1.52597943105906	1.28021451305549	1.19172699728808
0.940037045010365	0.791946220027451	0.536026752315782	0.270882002291306	0	1.56240031179641	1.2237853475451	1.31804695043832
1.02396518127511	0.917076280032689	0.270990192536122	0.33382561241928	0	1.47134579390181	1.32772429831863	1.50885259302778
1.10655263353676	1.13034663348922	0.223569163874434	0.271902354110278	0	1.40672765608931	1.31095278973824	1.44410800212562
1.15176356559727	1.27257170012658	0.357615408475648	0.222732206222112	0	1.35165241925115	1.25801636757662	1.18748828691012
1.50447880472271	1.10409609054794	0.464369310500853	0.600822578758266	0	1.52242765224168	1.45455288396389	1.36488821337829
0.984733549625203	0.86585298506631	0.213932093787333	0.486942591583596	0	1.28854784937523	1.22520986895445	1.51979048053722
1.06253131014954	0.843596987368399	0.429975889139668	0.398847227496661	0	1.52925045695688	1.16633070726444	1.3332073545641
0.763666668180505	0.880408382977696	0.284848386902559	0.450981905639675	0	1.61161893992043	1.40281253660206	1.23655788505324
1.48235980791047	0.880157109039246	0.204094122620667	0.524903399879434	0	1.48263196550819	1.41870804325414	1.56418389611966
1.19263227571351	1.0398175389746	0.373298750689764	0.568628486253797	0	1.34874126622197	1.45952867609748	1.64020977175028
1.12627686005427	1.04333889151777	0.275537090046646	0.149564731672466	0	1.76132901810844	1.51046635452259	1.6597143048167
0.858531830893622	1.33219565772743	0.377195455570373	0.371693190920589	0	1.39561682774556	1.27062987627981	1.25400666646733
1.04585574384757	0.920796897293336	0.413131553840857	0.440634357294909	0	1.58906942178442	1.32061956718162	1.53438726486297
1.19412009899157	0.983622657160582	0.251871010258132	0.329846825804166	0	1.72758318757081	1.13166064191428	1.49918437982839
1.14628327413359	1.24364691220391	0.237037022143325	0.27070528710172	0	1.6022394640646	1.67142587395437	1.48711775512252
1.31333941602752	0.833123270658623	0.334886031369956	0.352247918792901	0	1.7203214981349	1.37065336454988	1.54171573733195
1.32225123830208	1.00437578136626	0.309640182651126	0.529839917967065	0	1.40365098738035	1.4455713194392	1.48641910359044
1.28638402256708	1.21819031294684	0.286507324237014	0.14186784555116	0	1.64253017174188	1.29090099316984	1.41906017061131
1.13280768797951	1.43161061121135	0.197978558976526	0.322645487789643	0	1.61050754210155	1.57593626680227	1.38873276597508
0.860071442892489	1.23336688058	0.176454521532625	0.193508947648209	0	1.58248468249065	1.28719514256752	1.59767752217862
1.0718150931533	1.32938656559642	0.428666947237244	0.595302314393756	0	1.40438449391174	1.09633921398332	1.37586664206482
1.17722944941989	1.39571384654087	0.424397986843193	0.402117612305377	0	1.64893231989502	1.12654785702633	1.23822329920667
1.31804535480694	1.39982246895875	0.388286725231042	0.243037460011802	0	1.75119357639239	1.41990114690736	1.4332430095567
1.52745571828648	1.10958212750318	0.29952694015856	0.207137017219865	0	1.63237351719258	1.55661801470866	1.39738111142259
1.35282629959078	1.27535463078509	0.270150059978975	0.542958533880416	0	1.47730055943761	1.47912528450226	1.62636938067383
1.29477132592993	1.06307932907919	0.404889498139243	0.406034320246385	0	1.57783331842295	1.46915759927788	1.46238708572866
1.15646082274537	1.43102986705112	0.19966582247892	0.339619006520155	0	1.23266311808911	1.48250411798675	1.30232638927333
0.931969359077831	0.510674564376568	0.270298203957751	0.415983178438551	0	1.43765546492371	1.18274852615838	1.34890742392329
1.35014354231745	1.01802901645382	0.586023304055992	0.498117021149198	0	1.46008710457681	1.34023441949544	1.59298694429232
1.29066025547247	0.702351504675782	0.290033312215002	0.280068423843099	0	1.50896453515088	1.21527789525456	1.55409256459028
1.07796223996159	0.899677190740672	0.221942629420091	0.247592705551818	0	1.55612554577637	1.26094380727383	1.4625196326059
1.36334524821027	1.19526591527131	0.376360360194032	0.353724111543698	0	1.67676729749921	1.24533225976077	1.37973560544463
1.44993073881106	1.19160075460539	0.344235810854921	0.139622483787117	0	1.56621133416492	1.4650487331955	1.5303354045992
1.53761139032508	0.960815446570731	0.472835142667847	0.335668680763919	0	1.59745766106541	1.36494123255464	1.12027669532389
0.93480007342092	0.936271615055407	0.461336813047731	0.475381966567684	0	1.42741476725739	1.27870291065735	1.50690133997169
1.59975109396515	1.49850597492838	0.409534941607534	0.377977501583233	0	1.3663414540918	1.15462461262591	1.42278685117252
1.30117095718921	1.02943501806397	0.269498778349212	0.189805783888242	0	1.55390299214516	1.23395644578462	1.18641841881273
1.0116629382614	0.886536876380353	0.416701088320931	0.262811191934388	0	1.59477528471924	1.4650562969271	1.27618109131378
1.39947338899885	1.27404889763045	0.360649901651507	0.267771274732861	0	1.56235879920509	1.39222550294796	1.49404418062889
1.2760432482166	1.50424510505997	0.220760801004723	0.376937877741329	0	1.58267477470243	1.3820662882162	1.52085863753768
1.27712089762188	1.23542630401204	0.329945701175209	0.393205970110722	0	1.74826876227656	1.40039052007446	1.45324184527508
1.68568860156978	0.985594549210029	0.200969459305387	0.424646184872283	0	1.42911431049542	1.08419842518877	1.37386584820189
1.17573837175679	0.617298366048484	0.474754027091035	0.325575127406906	0	1.59512785282505	1.14352558408955	1.16340919920423
1.28133575202373	0.863664081645427	0.291470679780986	0.163738642726797	0	1.55451008992202	1.39616889384973	1.41436477683461
1.36930976817333	1.23862828196387	0.443059520115838	0.175861156779393	0	1.55203341766419	1.02672621033205	1.41297099724428
1.56192400902319	0.9346733862647	0.367108415906726	0.350999193960788	0	1.67142353783204	1.25246995040538	1.311335531603
1.04904371424636	1.06345118780974	0.245709087783746	0.265832479440789	0	1.25611543610976	1.10853157573787	1.14614858427456
1.4444604708385	1.01740417577955	0.212287400908597	0.759827387268997	0	1.28978532330099	1.3196703366028	1.57221238680511
1.07363120929896	1.21757909431427	0.566478563379105	0.345641237656625	0	1.54078961860355	0.929384780630861	1.13244894234136
1.55332231717255	1.06904612394553	0.290594298249566	0.447082244928346	0	1.54552566628753	1.4615211715477	1.53163735019448
1.24943839609447	0.860016080937196	0.460387050709845	0.355495122918386	0	1.31892238355297	1.53794951745328	1.43203746835219
1.03565264769983	0.657477977106627	0.253313340125348	0.279192013336726	0	1.3482404657925	1.18569851745949	1.49757902997944
1.15796543748689	1.05424433907968	0.304947427531996	0.387696961491719	0	1.64380360410913	1.148651950361	1.36854958708375
1.2549153898736	0.992395000598837	0.232299585823738	0.474123598622082	0	1.57160312651355	1.17817782149941	1.26713700060604
1.09663211694276	1.10763455309529	0.235367624827412	0.396666262326229	0	1.72022348508129	1.53512855091148	1.70100290738607
1.38610812327449	1.16735276571145	0.182725037418012	0.417415526855864	0	1.62419123132841	1.59265092778915	1.35221050588344
1.25603148458849	1.24746901994068	0.305548027868325	0.393746085955757	0	1.5594338811651	1.40496396402484	1.49927770933023
1.39027050913592	1.14371483257115	0.217271460115671	0.235316142578311	0	1.55910082186961	1.71676301625718	1.52923341244759
1.48514418715318	1.35094384945522	0.22757789989691	0.203630704379692	0	1.45078162729131	1.39643744519238	1.45667476015495
1.31448897261024	1.05530916583052	0.304614278273365	0.287700453732711	0	1.58913494978459	1.19303626121384	1.09481858953649
1.06660899438349	0.772396094118508	0.322963327356009	0.376341535087233	0	1.39865960616963	1.24620470352192	1.49928500191731
1.3211497880711	1.00337718837049	0.329566397070853	0.340851152561498	0	1.421238181701	1.33719351910205	1.65037127528395
0.893931373355482	0.852691282136338	0.18123609707777	0.357376012542907	0	1.64908147825796	1.0483109259824	1.53506160211802
1.38341733673959	1.13354556557478	0.262483430510098	0.221676459269632	0	1.51816513463505	1.11447807488917	1.17424876169408
1.20928428551168	1.22591284898694	0.418938707082455	0.166432816910181	0	1.57401482083382	1.56223509263523	1.32906626697991
1.2643457641325	0.953355265267007	0.27326625118425	0.23428790860365	0	1.69086371562289	1.03850471468389	1.58424886392885
1.10374775625391	1.3228843392202	0.205173699344571	0.260294010684195	0	1.48519770610921	1.36881883240369	1.2143594541306
1.30604279080231	1.36262233158301	0.431685146045989	0.286310283818156	0	1.66723656260651	1.38812563413071	1.39756324296442
1.21157022964244	1.13694386707086	0.287162155787991	0.231643738951461	0	1.72526831445282	1.12697147182874	1.50005199317138
1.24214989131847	1.03511047658091	0.275601642734472	0.403144037309371	0	1.4142787263391	1.20021054345812	1.48358851612716
1.35197311877963	0.823218773308499	0.21776339137512	0.474945837046594	0	1.35466872125235	1.16945163046883	1.54230213119466
1.42806118401247	1.01176542973554	0.40063132090676	0.396259062600337	0	1.51075292007598	0.991897221045473	1.1993098766208
1.38709214303732	0.524032288950278	0.318207497311908	0.456719435690211	0	1.52603283226774	1.16916366777856	1.5983233622349
1.03083255970237	1.02774326733362	0.449887690681382	0.37157729811453	0	1.40203634743281	0.975957863321429	1.50936474262081
1.3655850849061	0.676536481086138	0.225453869303455	0.188679096011318	0	1.65062319509904	1.23622063247153	1.42986552237673
1.22006899978605	0.722287637636856	0.195784185289053	0.288772112611908	0	1.35404203834259	0.998253871808027	1.48442766345775
1.45788463956355	1.26564919090673	0.255269763583997	0.490603731472307	0	1.58212139772292	1.41335087894077	1.55959551904056
1.12692804822093	0.874483164221356	0.291416101473222	0.480469640605277	0	1.58683107488757	1.08096490396571	1.31745007295264
1.23338083322272	1.1995176149184	0.299153474375713	0.567890940536166	0	1.47528561736863	1.41955719540881	1.45390102589723
1.38756832908658	1.25875381829009	0.435313013814849	0.287286210352212	0	1.51098189345627	1.5750800704714	1.3624248366501
1.28058473773408	1.16557566973923	0.390645202447188	0.414534248776436	0	1.30741267706858	1.44784363112476	1.56383365209597
0.672862626515092	0.743475389484654	0.295094987722667	0.588535202540258	0	1.51429166019233	1.25535876414451	1.66342264101235
1.3297430353521	1.12382322943068	0.276259529484051	0.343238946424686	0	1.50017395211216	1.53954986222116	1.56503635572091
1.04849516680061	1.34279742375991	0.266355404916304	0.065400258817414	0	1.73815637508614	1.64422249996235	1.29363698310858
1.54792112666389	0.665421547639612	0.257666436172228	0.424993458045254	0	1.58777665202704	1.45188864535148	1.76997039248648
1.1659403460017	0.938086628842422	0.517622107514059	0.408712867846221	0	1.36294710429707	1.10882011841897	1.17910533284854
1.56622595950451	0.839887140040057	0.268240147522439	0.408112097345962	0	1.60200111728628	1.41089132288839	1.43324477387905
0.906428774914128	0.943889881753821	0.287821167803441	0.411666263076497	0	1.28355357686553	1.36300523417151	1.58190789671836
1.41154648839289	1.30431158255016	0.319343811017589	0.170893449325641	0	1.67787287848908	1.52234177633203	1.44956313590781
1.31989382774542	1.30930064938416	0.423323543154334	0.212397259287616	0	1.53314020603243	1.36506136558496	1.62758794995688
1.13704069819315	1.34755773832267	0.204817782118401	0.299590795463644	0	1.56417382724001	1.51898959561946	1.65130884507646
1.17124551237325	1.3358716086266	0.31414162335412	0.336963210881674	0	1.68561382418968	1.36747702499391	1.45976328076944
1.34788648501355	1.10126351552157	0.434357362888541	0.567459757166153	0	1.28425495452533	1.28812650606378	1.56316969465782
1.34685308157244	1.35720023965012	0.283587014610628	0.268412700265388	0	1.6107841664289	1.29180688449574	1.31695136087711
1.05658589549135	1.04536076649652	0.22321692048964	0.214177642039039	0	1.52726798351091	1.57744153847671	1.28644652841905
1.24830259641186	1.2183998534575	0.272556887866485	0.395065175174806	0	1.26518547339368	1.61887510962437	1.27316244355966
0.930125556081609	1.03556737629263	0.187339172584026	0.279069202716196	0	1.59804047908242	1.26198986172688	1.65648671974848
1.2510699403402	1.02508697486069	0.436603548951195	0.259688269298202	0	1.54406917000543	1.14457482684753	1.53738055415842
1.28878535779842	1.4161673734848	0.208157452015257	0.178002886117404	0	1.53210356332088	1.47527112106617	1.52744777180229
1.5773166034808	1.06273152649627	0.288837073864156	0.520279940344236	0	1.42562783089753	1.22847346940027	1.31325851891399
0.908880972903767	1.22392624124997	0.491602214744729	0.266019856455411	0	1.46007636068372	1.25291261761899	1.50306468265004
1.16291896911814	1.10628081722257	0.328286572751712	0.163307208399959	0	1.51178958041322	1.32739389029692	1.42761819011713
1.18085083995175	1.14379372483598	0.136537271033814	0.215885617924172	0	1.51520617530075	1.51042610376086	1.5529034840824
0.87104253802627	1.23808088845287	0.384850544800877	0.472220966522821	0	1.46502536883108	1.42372577929444	1.26224579901933
1.3973925737551	0.843701927914183	0.368047020134402	0.555031409132993	0	1.42683427629344	1.13714781436348	1.50600772881912
1.33611155538155	1.28476571496788	0.223539479305549	0.574669628729865	0	1.37360492098089	1.12376511196894	1.50670212254698
1.22593155542178	1.0046286556194	0.265186005544603	0.40355906577393	0	1.29599941247006	1.39492379736565	1.38506060392104
1.39185617679845	1.07061435881224	0.286813805537702	0.508286927692362	0	1.43223688816297	1.07322056773545	1.59962531993266
1.16747065721835	1.13153617840181	0.19898525375623	0.272107093246601	0	1.53544689442249	0.985024094671873	1.40315805943817
1.16928088128051	1.03902530390323	0.331176120610166	0.196958530832794	0	1.65770321748087	1.21162659928231	1.3688840187998
1.36020050372732	1.24089496146292	0.17252336218023	0.26741985779765	0	1.74577724305997	1.26963839123493	1.53013352868491
1.16739578322421	1.22535330215923	0.336911494288648	0.408473874746901	0	1.34220367540046	1.47332485559292	1.59990659626119
1.48239191976319	0.844480803017088	0.240010960995958	0.238974927973971	0	1.47177875154973	1.35015091365089	1.53817379830519
1.48982471076568	1.20080028837759	0.409515936463929	0.294537612034154	0	1.57829839394862	1.47503955773092	1.48723843772614
1.48925733988478	1.32871658419432	0.10576410785167	0.276444744313586	0	1.67277898833535	1.11621311923773	1.29890368196801
0.856465515710267	1.2262387052828	0.459488688690633	0.370915070292708	0	1.61583935192585	1.24958776783895	1.14870430990964
1.16083889974418	1.2604175169275	0.433877587683052	0.486061352275625	0	1.41389654821455	1.2436962589501	1.4666421994089
1.24059751085774	1.22162016662962	0.516733411089802	0.147369064002426	0	1.5160221160655	1.52906656305407	1.60781099444115
1.35330401731623	1.04781222677674	0.355507535268021	0.463921603290684	0	1.58893732474486	1.1799364922807	1.51955808564029
0.551004244678362	0.760718987981744	0.372921161326893	0.795435136824545	0	1.57144216164345	1.1550405504936	1.54028311598742
0.989640769883208	1.28003335626954	0.359823198132485	0.189096425338896	0	1.52109798664825	1.29212713707175	1.19394213008008
0.959820272886219	0.817292212985779	0.337580218423213	0.566462970969301	0	1.381472233282	1.38818326665286	1.5667486832826
1.15239596030388	1.30720160473445	0.302106811271311	0.275055804067173	0	1.4738087468805	1.20021323917987	1.29248967449331
1.28039208489295	1.40161277463613	0.310170966730637	0.307461602991616	0	1.4024930588344	1.26790077730384	1.52476149364154
1.37944807499823	0.601552758182496	0.277213173462311	0.526308935680194	0	1.61914823101409	1.1451402929361	1.49261663921535
1.53087803052469	1.35402772981543	0.142170556236855	0.158672197935897	0	1.58205443379382	1.43319763066167	1.55278323972595
0.566885189513994	1.02172733908531	0.415762219489591	0.758825901433938	0	1.10857016574295	1.12860418985119	1.615377117187
1.53191725195411	1.0325008424886	0.449740234025717	0.45607192892694	0	1.44271628650025	1.30644222332166	1.48144790990895
1.41281907444778	0.742643339515724	0.236434705908995	0.244895072826652	0	1.66353419123816	1.12663562121345	1.67263452513299
1.28755755611916	0.966512018764398	0.245125639574014	0.280410535122928	0	1.65796717201345	1.56500521044104	1.59527649529258
1.53821499184444	1.00891353357654	0.361172801812862	0.506355553931913	0	1.69003521074648	1.38075315299212	1.44651268270475
1.20302940457208	1.26050332552483	0.185161806371522	0.330252008279337	0	1.68286297752745	1.40397403691444	1.3694814444244
1.40152615056192	1.22755622492531	0.367791655762431	0.289339901759604	0	1.57490699512819	1.18936981473404	1.37438530944363
1.58858822239742	0.97216919062609	0.290066337933255	0.206768778515805	0	1.42504080549315	1.30452585301247	1.6492820840733
1.19855426014556	0.944139508434137	0.368385670271327	0.302460702256645	0	1.27994157085987	1.28408718322321	1.25786022937768
1.16329671833848	1.03006089675341	0.194524183031778	0.405637060393988	0	1.35740011713955	1.21732327152684	1.55314678751513
1.16062794752987	0.909109069488764	0.260820132388357	0.18322514537685	0	1.68366778878678	1.21577416678296	1.61444876459824
1.20002259056056	0.846062618691321	0.202635441265749	0.290573080079282	0	1.45014087794069	1.1777574944885	1.53359779505255
1.66891051258703	1.01480774373534	0.473593421619274	0.387692849461643	0	1.54716387021845	1.15733854084317	1.52571444999325
1.56862319615433	1.00410712087963	0.555266524064783	0.246522397386579	0	1.62261494162089	1.18915239885055	1.60805317133775
1.28225524333252	0.77833136529742	0.449545122806078	0.627036106896787	0	1.29735190943033	1.30492920912537	1.4463667616426
1.1709243156402	0.65262903050543	0.519952863047912	0.601996448143625	0	1.42034913294422	1.30992756494738	1.60021794790261
1.48496705021409	1.22047997689788	0.206333616379095	0.196587521298857	0	1.6096183669857	1.15616355711595	1.40939072467253
1.25963432434844	0.816464235963761	0.652200952252642	0.40315749640533	0	1.37515289625223	1.29571215855762	1.51498753631623
1.42241352727058	1.2643617676391	0.40568396134711	0.447283293899841	0	1.46772629816594	1.29231380897501	1.60284803407255
1.00613067825291	1.52644634549378	0.480280353625543	0.395808012644816	0	1.65917812958128	1.16476583018813	1.42728538499577
1.43442443803593	1.49332029780587	0.461720758358401	0.275062291356941	0	1.71921948340044	1.37824226554977	1.33151807910042
1.42207291141786	1.17927433837434	0.358196442317017	0.210749326523248	0	1.38526896323234	1.06691117052401	1.63753701224016
1.25656759432406	1.41389564510612	0.257390690996534	0.382743888056919	0	1.63177083209194	1.09033635055893	1.38226466632852
0.993367303629546	0.902362144007853	0.274275430417404	0.420640750342164	0	1.47472214341494	1.08334037566038	1.52075543617881
1.28850450365545	0.595333249426808	0.225549633486511	0.407142071606719	0	1.24763798319282	1.36004423171865	1.52962088417539
1.08630640905862	1.14960920173067	0.24744931367459	0.339900636124988	0	1.47885090966011	1.49316385445455	1.42919241494472
1.56268344469909	1.09908979268851	0.165805302960846	0.542062231272483	0	1.45191718702337	1.43391648262874	1.34174948243932
1.3070226132345	1.03503975444933	0.239865646013528	0.252144712888659	0	1.5308434484911	1.15039642820887	1.44551790059488
1.14115215012038	0.938243860342523	0.355618007469054	0.244345903552969	0	1.72421636518727	1.47682847144813	1.54148956716805
1.05287234902179	1.21898480587499	0.29275898794297	0.263232892706123	0	1.6570340019859	1.38024660606034	1.57715405061961
0.936421698772526	1.36568080018663	0.336055619477587	0.323400821910612	0	1.64757533655142	1.44044915900791	1.56800720304004
1.20607317970977	1.24908273620199	0.235521069144882	0.338206236795281	0	1.67917398300805	1.21611922466306	1.55459678920048
1.24444152831739	0.902529502649393	0.323225798964987	0.553510422675666	0	1.56028796993894	1.12827771835866	1.37211210400285
1.1741322244246	1.05255075328594	0.230704994523592	0.304849762687475	0	1.58688300831166	1.52450043559518	1.47725274190183
1.49092875622891	0.878166997232291	0.386098931764208	0.668215641171563	0	1.45234811198459	1.29678717495725	1.34718745914635
1.03013098859846	0.897708061409268	0.211783603890784	0.431464528190118	0	1.75179456261657	1.27172043311697	1.51492950486808
1.53329523053637	1.18376751653698	0.412101279597674	0.615025934234586	0	1.46141893489929	0.87838071320643	1.56225215160322
1.33744305096707	1.06670643489106	0.385662492539099	0.21843631702157	0	1.31236750246926	0.889373382525816	1.11155824677931
1.71639303231337	1.26511079197615	0.293507855700005	0.103327063044209	0	1.47590098500191	1.33482680786838	1.44797555687359
1.2301305371856	0.826373178763046	0.406431933426411	0.307104943824851	0	1.43142039581099	1.32464929132447	1.47888558584896
1.09872181165136	0.810191391202618	0.256437654693819	0.329778723456809	0	1.53609804598363	1.27066259271297	1.25169671991709
1.48744260486307	1.32252334782705	0.363261429697971	0.305191605546993	0	1.71236989516528	1.54441040908261	1.66527536896586
1.26521330050655	1.14109077606046	0.422258515249842	0.345291862508673	0	1.42264160245984	1.26084766762192	1.40841324381024
1.29697601854385	0.757806279592673	0.42647403286562	0.32148300808377	0	1.49239241219609	1.22150584903143	1.50042375886487
1.49928453548068	1.1569435685792	0.247685073997828	0.21083310579648	0	1.56340296742666	1.21413354927282	1.56082512581318
1.53368209123724	1.40098725233628	0.189010595918426	0.423628696300289	0	1.62313014107048	1.29588015331656	1.5543549965266
1.33681810297699	1.23179401908861	0.40195852342839	0.174678697135237	0	1.68498677554269	1.20991809942813	1.58663366458063
1.17196126649243	1.10291662772564	0.34178294507531	0.33959284667621	0	1.60057276682092	1.03701494110582	1.41331119826835
1.06121040740653	0.820812968015368	0.375795333367295	0.218778603546433	0	1.44916494294824	0.99439836122037	1.07960396042043
1.51936206617183	1.17550082201759	0.28616099713456	0.212374676365349	0	1.42482755725976	1.35504563030051	1.39227545131136
1.04423640754801	1.01790966574013	0.408348731181327	0.489898637402109	0	1.25486877437953	1.24978478817074	1.45069900260403
1.07969594963787	1.38667384065015	0.218548163573018	0.431243117233468	0	1.63658563660969	1.2246633118277	1.47646165315705
1.27884773013224	0.756540633382012	0.371148120825422	0.491569736835504	0	1.56029016134065	1.57388786330468	1.47124805188948
1.04809164878981	0.837077029783131	0.305293596113864	0.301768181741736	0	1.6093080498646	1.22755723135351	1.2757199160806
1.38502990206406	1.12679902798815	0.234766058747442	0.442972677243022	0	1.29076370118396	1.25823328469565	1.44463581279096
0.874612849684771	0.606542136027638	0.612748134759846	0.634443849615073	0	1.2374794316326	1.02248443907505	1.36339410424794
1.45519925412562	1.46066745542588	0.242103891028163	0.296735271867018	0	1.62434160162249	1.22234186950615	1.48174295340544
1.46263049993465	1.33910383534214	0.393794531549448	0.496744753896347	0	1.47029068946	1.71457642399558	1.52336305310571
1.37336958809446	0.460648079242988	0.353269734666722	0.724182358533338	0	1.59443378047691	1.15665006371658	1.23654127772358
0.828235220649576	1.28281491934625	0.526621685456444	0.36236646928151	0	1.60825527856267	1.0438290536985	1.34075650802099
1.19712976388142	1.27669700430484	0.458341890092161	0.29607666009196	0	1.48366998771266	1.11682486583124	1.51885559401764
1.33502964228868	1.2603578590713	0.295474234522767	0.372829239412438	0	1.41529339618635	1.12320670076139	1.51496625091706
1.43300448947059	0.975316296582801	0.50040395567523	0.454388176721388	0	1.69798599789444	1.15661101526616	1.55630748102854
1.40931028384596	1.41378660737561	0.364518987218748	0.59408493334283	0	1.54414747287675	1.22035590248111	1.3786174947212
1.24672312631787	0.827351575623615	0.248921834047596	0.545269977013303	0	1.66608415244625	1.48686994568997	1.42533337416135
1.5047328468888	0.939647619723707	0.215031441745635	0.143217925561546	0	1.67078484951144	1.27077715328804	1.56940483908309
1.2582580649803	0.864506666571083	0.394624442047869	0.14619691684519	0	1.51048967305537	1.10638949739881	1.53185639425114
1.41497939667791	0.871957943259255	0.388307241149877	0.194649871027418	0	1.57038195324301	1.20261939207171	1.52581517046556
1.22555793959432	0.906066581568216	0.30546194388583	0.447671408567571	0	1.56820862043993	1.29959453368448	1.50517742713342
1.29205708335884	0.74898257612117	0.290276593851531	0.587155451309325	0	1.51975378966508	1.28800437152417	1.55935424931686
1.26543250429169	0.757751199561168	0.420378395224464	0.208610451561479	0	1.56453315536998	1.5641660815417	1.51624088521537
1.33742454000224	0.709150145476737	0.265915362637031	0.470713679267218	0	1.53951972264113	1.29587834748987	1.51881711083099
1.3790667041268	1.49581973700102	0.347756967749484	0.343325716875286	0	1.41149326594561	1.29760423331622	1.2813975122514
1.38457061335817	0.770009415730061	0.261769192274671	0.49501630827073	0	1.50583824039863	1.30135668967025	1.44832343576844
1.18635948686374	0.954897070243959	0.42116139066452	0.415636496814571	0	1.58245197275703	1.14898096916404	1.52068203887514
1.45003557395189	1.32503285098017	0.593418255479242	0.500956385904324	0	1.56311379473003	1.4528151776751	1.68597539298237
0.90044055876465	1.2830701107399	0.471934473734093	0.549169591822042	0	1.50999099182354	1.1105646409712	1.52035834166897
1.27521572448128	1.34701637794941	0.204680530572763	0.515642941131246	0	1.65275113769035	1.58421275945769	1.56781607441322
1.22327424982169	0.97147621761589	0.413608048149784	0.265441259706452	0	1.33874485538708	1.34673179032833	1.43391639619869
1.30521567709239	1.32425760851777	0.491472623117334	0.192259027317315	0	1.6112625859719	1.32418777461985	1.55650065924418
1.08282473663665	1.1152066238529	0.403584613810321	0.398298325824709	0	1.57010077253476	1.32423958611768	1.64216804320443
1.2369321807565	1.53894374642474	0.339040754838847	0.228217363510899	0	1.49299287160107	1.35968836630308	1.40448628398931
1.44977373631195	1.04410578731679	0.288884918339386	0.19193493085382	0	1.60819766440631	1.21588823020913	1.69888593207448
0.965009787728678	1.07233964349583	0.257944961185825	0.379182249148387	0	1.56583509458161	1.40775195933231	1.58972829375606
1.38211679681397	0.989786948465184	0.486278829416964	0.365433468687709	0	1.54211323642102	1.25477092732713	1.62145933118267
1.3457112139545	0.964109878433288	0.274728332500902	0.172758238997095	0	1.47643188560197	1.30643390636326	1.61340689214622
0.68746081509258	0.888111873246987	0.341488829847679	0.406281971498361	0	1.5112702592432	1.39151369836018	1.5738434463913
1.54312594423282	1.35177269208629	0.348268415198734	0.230858042416018	0	1.52084951514171	1.32580004652505	1.18243040383879
1.29854045970977	1.01989403542298	0.528243548301049	0.228697537896701	0	1.63511241767244	1.31564694907378	1.55911363248529
1.4091447882411	1.12521524463432	0.20433425034993	0.275062563053658	0	1.3316288925403	1.47819493046133	1.44692802473256
1.21369622710846	1.15003458658419	0.328255924668829	0.346026098630817	0	1.61344422061261	1.13220777831307	1.29881816849883
1.31129601840083	0.798743795985347	0.250490166579405	0.433977400340206	0	1.52420774979048	1.42856959610936	1.55892610321896
1.45847622632796	0.902083928221215	0.437534147467212	0.334252509839871	0	1.41004901295019	1.27003128997112	1.58223145979285
1.36186598201188	1.22872461546126	0.538266303981916	0.210678478619478	0	1.66494534073566	1.41772540824444	1.61149033096881
1.36730241029156	1.06334959965134	0.501287237200161	0.50345885818574	0	1.42585657121309	1.4618236721613	1.58596366999201
1.41413743681567	0.932199304580669	0.233867043597915	0.347851241546919	0	1.55075532628579	1.37180642926778	1.42330704731046
1.0458644371022	0.944814743306961	0.249048567859288	0.241028917767537	0	1.43027733387473	1.1456670619763	1.57862867520499
1.56345985791526	1.27057501501887	0.324892395880081	0.297106776036491	0	1.71153330218169	1.70671128144069	1.55044234482297
1.26794178951388	1.38391711308821	0.264456740679616	0.201538080072017	0	1.72101223517612	1.4007386134379	1.33932649170259
1.43654802432981	1.29376778958496	0.365883843737258	0.195257699579563	0	1.61130955515564	1.35985987623611	1.48109208563912
1.3632816429195	1.33083773280071	0.265296317460024	0.173030689701025	0	1.65901594812893	1.39933104448043	1.42463614455636
1.14598423696172	0.960596508748278	0.359446728264084	0.3628034621342	0	1.45872760428046	1.18964539068853	1.39340766166897
1.35013407952222	1.44168139435409	0.327747103883599	0.162138806592154	0	1.64635903506662	1.569803051782	1.5438307728229
1.01127036589412	1.26896582341799	0.273482178207843	0.252169665455227	0	1.70901508066189	1.25249444675576	1.34152400892071
1.32180136100562	0.630719439554948	0.429757354532055	0.261463756923504	0	1.63319461184638	1.52811469863876	1.54320122948166
0.883003498101294	1.23669344940154	0.240069992602478	0.458753871636028	0	1.46354592675951	1.42418795358507	1.57290283901326
1.0885680140946	0.923792753121013	0.190422711295704	0.189448135360449	0	1.45069227948916	1.43587399088598	1.60349411886966
1.07053349650401	1.36376311196638	0.316061792279994	0.244458968574415	0	1.76215854513753	1.39142364974918	1.17444463378848
1.03673860497099	1.14312945653647	0.181199591160214	0.352136032819282	0	1.45637477695763	1.38410117137373	1.32533187345687
1.28661473067584	1.06544197169626	0.257128444266433	0.435359546823342	0	1.31301951450201	1.22771417201207	1.26817647228689
1.4810954644656	1.04633334617099	0.310705889037627	0.185844614247064	0	1.67257377729457	1.4729949049873	1.56757413262316
1.26327861254517	0.956105760617293	0.477470443933883	0.447479077292363	0	1.47921408951174	1.2404130284092	1.55175364638158
1.61080800615409	1.08352716919448	0.198703714119042	0.218333430638556	0	1.41352172623309	1.26184380162159	1.58783583281134
1.3839516942324	0.92840754822205	0.275612514336272	0.60892171406206	0	1.52557879802081	1.31901506049469	1.53524664393382
1.26431131749932	1.07139456575646	0.350316104764229	0.332629987079794	0	1.74198678581758	1.06203900830547	1.57042675393415
1.47517663671624	1.24612469556372	0.231357833823005	0.185337510751852	0	1.58213809460563	1.34687320812332	1.53902940818692
1.41555180773897	1.1041005067358	0.391823189648473	0.209211085926051	0	1.40171552156996	1.39903927160675	1.69434067274688
1.42882086179467	0.878993482888349	0.31096839797988	0.164068195831022	0	1.52754210997323	1.49535041735898	1.34195807514046
1.42415411490204	1.24967154168987	0.246160390138115	0.178485312848454	0	1.72749874821003	1.31740001085322	1.62153865895575
1.37077902858494	0.929108644533092	0.168974450518584	0.272274305396111	0	1.4682574197752	1.20255181859513	1.59192653634729
1.25983118281687	0.890744000625464	0.457616266950085	0.461927740702659	0	1.67996487123807	1.22482379089173	1.46151407659444
0.957802985761174	0.853932230653813	0.464333576256019	0.456053041270409	0	1.58644132088104	1.34367510150811	1.55968416686299
1.44586327846113	1.53343183200642	0.321406624639002	0.266080011906397	0	1.52066531234729	1.38315402071037	1.35525393297664
0.916181091540636	0.973826395581532	0.200071570719513	0.187843223741621	0	1.43428871286096	1.23242328466205	1.63322277770839
1.38317866769037	1.12655008669042	0.378086233082757	0.0998641170440963	0	1.50865648793199	1.23051853504833	1.52451284346833
1.42497559481352	1.2732542548884	0.336092644759799	0.271150927339912	0	1.65456952898046	1.2654160619634	1.44979632250704
1.01960141281111	0.518017487512833	0.381941419156488	0.22768470615505	0	1.55140040822501	1.42554378751271	1.52105801141052
0.848479411332764	0.943388448533243	0.54749109014471	0.543846713333652	0	1.31665658679354	1.39856114500337	1.51486189730914
1.19328982406629	0.864348419999473	0.496021028765945	0.45141265386596	0	1.49830193736531	1.23118269376816	1.41618189631197
0.949652292414383	1.15281786141772	0.353366490247329	0.292541208027106	0	1.42143341436779	1.10844878984248	1.21699466878885
1.53035112658865	0.932762272530236	0.238602385351655	0.233828587851679	0	1.55366141133125	1.28733417918111	1.38405481015565
1.42362799613103	0.827671579683527	0.351116397623267	0.148427011712303	0	1.77916807593433	1.37556103019543	1.45922327817239
1.4011328020572	0.933414728283219	0.351538556231686	0.608114585177587	0	1.36568908818521	1.17978374965474	1.47553093550491
1.38817829304549	1.42991205641568	0.458095427564515	0.689768225770245	0	1.54027495531707	1.22959050186991	1.15969487446665
1.30400430333051	1.28617694335768	0.211394082244216	0.12373932280677	0	1.68080816914156	1.63230821858642	1.49984801532699
1.2708306988606	0.835330994062533	0.599081952779157	0.314000928502182	0	1.63205742755398	1.34264322028447	1.34383239608579
1.22222189654817	1.41385034263827	0.437596982223204	0.144181237121354	0	1.60454447814198	1.30182158134128	1.39428565772879
1.51998335227432	0.74394074645536	0.313255213606601	0.350842644534934	0	1.6044230046787	1.53388180908914	1.59099089990438
1.38246009244237	1.36047252885206	0.34429221404163	0.126013291780116	0	1.72928700009141	1.28809170891732	1.49936721015226
1.30444800800962	1.09320688048124	0.117776587027615	0.178308966476347	0	1.33392854392659	1.34953289369894	1.6323373806912
1.37593460830382	1.28783608323781	0.491605924491597	0.577647084890399	0	1.43941020582876	1.04404956951473	1.42359695534744
0.963308232920596	1.25638417012351	0.264204865161143	0.41886451488435	0	1.31330318190497	1.38829450616465	1.50366850444109
1.4319095613372	0.813608334431086	0.168138521696646	0.199295660061385	0	1.61811282658831	1.27872893999917	1.62251502816104
1.33072229369328	0.985605511713906	0.466945525096221	0.251501201310834	0	1.55864604310248	1.55213943212363	1.56710345500334
1.14027271794518	1.18097425823481	0.332625118069599	0.318163731271644	0	1.54173012001817	0.965541738975191	1.46613072646708
0.955197900757535	1.03717126180202	0.330505681177756	0.255463735185637	0	1.45587199293383	1.48392270896804	1.44492255729756
1.0682270117581	1.07862549517735	0.216774792226159	0.134334863224132	0	1.67221404056071	1.45716535781665	1.69213584051151
1.06958699840673	1.01514637974663	0.391977577668268	0.331783914430995	0	1.62201776499616	1.37357944738239	1.39447983822671
1.04158055768859	0.931042121441524	0.491284696090123	0.300954720088548	0	1.43142596735218	1.26993103506278	1.3490705266788
1.36960027036054	1.40745117840714	0.152361773072381	0.233286422306821	0	1.7569217890505	1.20029473185437	1.34993655431605
1.22436620675579	0.732657411238662	0.29088746873484	0.225379973167798	0	1.31694831341581	1.26932611980958	1.62276152963807
1.66259460141202	1.2578662231641	0.377483958087997	0.249415152437964	0	1.64212578634505	1.21170010843035	1.39314274359779
1.16305079616845	1.08302673653274	0.383413516448885	0.628268253825088	0	1.26687985183652	1.32762910193335	1.51055752281616
1.43327122259178	1.14731056411709	0.273841572935805	0.272997134568634	0	1.59291652947957	1.2402999001785	1.3060581966809
0.82393738487834	1.0826710130003	0.300907476884162	0.390530829733051	0	1.74502981196466	1.14880205590166	1.58490707285999
1.31525471272387	0.659141005368596	0.281133155459092	0.484094214186857	0	1.47358289573328	1.45306380136036	1.45099244621571
1.398583861375	1.23367459974897	0.582274668866006	0.383977695780859	0	1.44218775187667	1.29555546531536	1.52657957554882
1.32261741336314	1.32332641924695	0.474094786029935	0.213724759757812	0	1.68333506727228	1.60022630464449	1.53552560784373
1.12999039498101	1.13444796558893	0.243307879715034	0.548875659454022	0	1.48907028034433	1.26995443302314	1.67050659821056
1.24629097484812	0.879393550987774	0.270192500479309	0.36030508407363	0	1.72285338038857	1.23518604084754	1.1856839073539
1.4961390627191	1.2049592024362	0.555110967480841	0.391100814965254	0	1.55935315206156	1.1759170916913	1.48133567331073
1.2819965121207	1.02508396543717	0.340737899904149	0.134000331566315	0	1.72637513049472	1.65732335914659	1.62698032718911
1.1658120833308	1.16538406984105	0.416423722432279	0.320404219825027	0	1.63118276037435	1.23884613403594	1.42029771552403
0.783926779557331	0.739469309837473	0.312025565544983	0.624524434342978	0	1.42428372803343	1.35210803027955	1.42128387489922
1.34135707668815	0.736835038511238	0.378816821589851	0.229409242791402	0	1.62814458675335	1.3395400013179	1.6416275952842
0.632772799839501	0.95891945929576	0.213148575402195	0.337544757434034	0	1.62842433338804	1.46839193807291	1.58773367482646
0.909020317916953	1.38072049448359	0.281268206286242	0.264448047108449	0	1.54001942998449	1.21361254043852	1.60208799200449
1.3678854350486	0.949835298764284	0.426024609624044	0.420623536117954	0	1.37880276944678	1.1299677678197	1.4407429757384
1.34665908206033	1.05848744802743	0.395380210888595	0.262640547945868	0	1.58378268940161	1.40921243399583	1.52103971989113
0.990145790092928	1.05876897214071	0.365015945705306	0.403008333837945	0	1.65077835000201	1.2628564277097	1.46153716340857
1.46637645095284	1.19988827313011	0.268245401345919	0.300390129058198	0	1.61185340389198	1.28544209335633	1.3945776349071
1.09892696865562	0.367799999719659	0.296772218263743	0.340839446082844	0	1.54641144044749	1.40944754564578	1.48696493342721
1.54615833356162	0.934907495533769	0.484017766367414	0.377918363436842	0	1.5353566013196	1.04543887523132	1.32967569247426
1.53753883598325	1.28572949768511	0.318034315378407	0.520859557364916	0	1.41227725832872	1.4945007154306	1.59737796682146
1.05489268068436	1.13620640855333	0.258491540591364	0.142920675421066	0	1.56322322241537	1.55388392733877	1.43419161215376
1.32782773564217	1.37303452037874	0.244941381975585	0.177129206692561	0	1.67379886791088	1.50949489049152	1.35216622366679
1.55435769983956	1.1590680708572	0.231805755996081	0.43659638980468	0	1.33251437004044	1.29558107685149	1.34226796243866
0.706489758147463	1.2597905284513	0.413129835850946	0.25956120829699	0	1.09780168479437	0.929998134991425	1.30876102473211
1.27745790996077	1.42986274848062	0.148619941140501	0.148231793944258	0	1.70789075329042	1.46928692053797	1.60050539806488
1.64304675283923	0.844727433922833	0.507440902663855	0.406387864813299	0	1.42210640694234	1.25316252164825	1.43762971372709
1.38973193597591	1.17125817669957	0.265279370462282	0.426396991546524	0	1.55898671235489	1.32170741172804	1.49644062273707
1.39064248651213	1.08775250005286	0.438252992268485	0.336556668446757	0	1.53471237882205	1.26270445304113	1.46425972700409
1.25183805369416	0.806544579862034	0.248055153574262	0.238095286253173	0	1.71143636049817	1.36253745314111	1.57789702270255
1.52657976971502	0.727416537548045	0.195211862307742	0.271137563502126	0	1.41512753566947	1.35726027024929	1.55213149756969
1.23520043243405	1.07411835573443	0.268832693584942	0.423638766192051	0	1.48867572276028	1.31974093874038	1.49458275640205
1.38802492852747	1.08554215716846	0.259033517742516	0.314875513446634	0	1.21400486393499	1.24775011563148	1.56904611141059
1.13082530895375	1.12987282112017	0.289459064232298	0.215616536076202	0	1.4470090322773	1.27184813162804	1.25535553745288
1.29124849475086	0.944366378492956	0.338621683082309	0.471722210407269	0	1.5768813262355	1.53311064911093	1.49479898695626
1.30776923208771	0.739118225994752	0.296642705044512	0.445965053719141	0	1.44246576642816	1.36466980447143	1.49802534320049
1.49672757636427	1.21319013541824	0.418980539413123	0.582341538201994	0	1.77544481692865	1.34246291951717	1.52277045276173
1.06011678105586	1.11442133996078	0.396386938244888	0.336418490419083	0	1.5322580508151	1.20626309999608	1.62756487649583
1.31475623418421	0.730400467544505	0.483554059719032	0.384657326166736	0	1.42450556052079	1.34615994024708	1.57374287286599
1.31246889403272	1.07356516572977	0.446963824329619	0.359474360361698	0	1.49192348230485	1.15909756255323	1.40793970319602
1.14750118743002	0.73218069029976	0.637092049690782	0.543531156499271	0	1.45623108807639	1.51856177910485	1.5062702713131
1.22128907888714	1.17764722933659	0.180369044637514	0.267426612844223	0	1.6163452980225	1.2584820122155	1.28249553834669
1.30903431799416	1.22398894462655	0.186511790786995	0.388702429524329	0	1.46754190076519	1.19141896952532	1.49112613916682
1.38917499703383	1.39070352796483	0.213397198883201	0.101072410423279	0	1.59018026283275	1.51819180003924	1.5910231083325
1.4507294018974	1.04989274499585	0.373875057591585	0.336812901272609	0	1.37578397282277	1.15182046893265	1.48302373254274
1.4175118828385	1.24739777859603	0.344961756535849	0.290298983314876	0	1.54806972783825	1.5689916111356	1.41792329475544
1.12425409515495	1.07357790456738	0.632299677103701	0.553826343042779	0	1.55654279313604	1.31027180255498	1.42893882405093
1.15717600858144	1.09367849360834	0.353923536333132	0.406318471737487	0	1.31934229542596	1.03576521587216	1.50135807754456
0.794842961457344	1.09904297965739	0.238084245764466	0.322855189334103	0	1.47654551217382	1.21153868064782	1.52538653230481
1.57873619732701	1.34078918090426	0.222481984053466	0.815715983562125	0	1.52954961981325	1.27865779733518	1.58939745172912
1.30209084501348	0.753607326969567	0.511242252133812	0.335955467108078	0	1.58344084469144	1.28045799421329	1.38687608722567
1.26368177416457	1.29804561948485	0.379609048088131	0.431736776446509	0	1.56862253254182	1.07394846479563	1.44851932179941
1.25146736669482	0.720304967657981	0.252367608043088	0.438615292716506	0	1.51234463313868	1.22136051458187	1.35794675123435
1.16773435853692	0.795051304035649	0.350579246381596	0.323322508673803	0	1.50851825752551	1.47538957430255	1.18548325929021
1.36302151333268	1.22174450559192	0.251683514715446	0.319525761280292	0	1.56511850939275	1.41972971390916	1.45818849708787
1.0818602094374	1.09817316554093	0.50126241043893	0.476434842743382	0	1.44519846835963	1.34782123778753	1.25988226582157
0.725374941845984	1.32545482176024	0.260200097754123	0.379517477933394	0	1.42545634205197	1.53949996783888	1.46781672838697
1.60617331531276	0.620551708256051	0.387033712273283	0.188156619114098	0	1.58367581985283	1.56056239571075	1.29846754409158
1.21532159176099	1.2394142724076	0.371717646438525	0.400968054799833	0	1.61528458780997	1.08862384233542	1.29288036410855
1.1743182296183	0.630345907437815	0.521679557081537	0.284903347004479	0	1.51234112546074	0.95484006314266	1.33740594755554
1.48107355942186	1.27741109764462	0.297268596000033	0.143021095678247	0	1.5262867974223	1.10932446906297	1.4721283251424
1.14503236468944	1.04560031535021	0.221870642349868	0.120568850254381	0	1.43699924888407	1.23445060543913	1.41217386239771
1.10421743385598	0.915124504951182	0.268048384333382	0.0756152484465579	0	1.78057793201969	1.23140448851635	1.40558326765601
1.36559303041193	1.10458153700924	0.410885358876615	0.385113860468347	0	1.49297116083233	1.32723501602997	1.56829487338153
1.04723096842488	0.800392298077805	0.262904538597191	0.213316696702726	0	1.72079611832878	1.3764977866532	1.71853066115511
1.46354360444873	0.804340929638781	0.449731483640836	0.441278811361935	0	1.13751383749776	1.18927042247272	1.4920529051487
1.35202471235111	0.924033022019039	0.324687286085859	0.380287478693156	0	1.58665177928189	1.38176294910151	1.07294911705481
1.4696641345649	0.934216750195049	0.445398352094581	0.666634295326804	0	1.31585879374849	1.09405768173658	1.31294747674412
0.995419887696351	0.870684830232742	0.424527691296658	0.476491471909032	0	1.51460890202636	1.41326930160732	1.52697520959354
1.44334018106212	0.975994558312127	0.236072027710609	0.468583541986286	0	1.64452827662075	1.08885342486503	1.56359931580793
0.885669980959382	1.20666917028002	0.257920466790903	0.406494834993604	0	1.41188869571575	1.37184056645103	1.47732484461506
1.54611981893478	0.93435890107896	0.250520845669697	0.56758598021971	0	1.47303230040877	1.31126106402243	1.32308162350368
1.11731267544549	1.39410762845064	0.146243189625331	0.375268820862759	0	1.55030497023139	1.26664346142049	1.44895815898787
1.3653032722215	1.06186452561665	0.477670061437026	0.273884567794521	0	1.56826137756179	1.4465268294913	1.59509653864908
1.31544621972715	0.859174638157974	0.139881330920116	0.158984484894708	0	1.55031494964607	1.24011199772141	1.37329359393946
1.48980097010523	0.933504881610457	0.366829584730491	0.21487749201111	0	1.51839797709415	1.42538833823803	1.53305584628188
1.1643509513427	0.496424133987522	0.410873220727825	0.512467268636412	0	1.51603248913668	1.53866567503578	1.67798510982872
1.21837808615521	1.04661965875145	0.297929892154753	0.648954667690801	0	1.46914269782903	1.30740514369855	1.4541628734545
1.19761435545055	0.992567213163843	0.279200102084164	0.241758541112542	0	1.48808015323377	1.34925550933357	1.61842557807646
1.2905987083687	1.1353840034869	0.169495761419892	0.19685947540944	0	1.65460256081617	1.23205785081562	1.39889715593658
1.50525210800863	1.23346275348503	0.226233777948573	0.238029813028576	0	1.67118845822557	1.65096866611539	1.57585675916401
1.28480982538722	0.736451152633119	0.327873635338376	0.411472083948485	0	1.57353508433499	1.46954387747834	1.2727160090894
1.25375025228867	1.0227794958656	0.491196848836225	0.393135532122518	0	1.73032930961829	1.34126141332603	1.63383995701046
1.46173962461926	0.630462354072043	0.301169325422672	0.565829937289125	0	1.40546743039968	1.25212987933537	1.42857259388398
1.45651295813694	1.18760171177586	0.328812725367528	0.263117390912239	0	1.61393319280076	1.15930039944371	1.56607274277357
1.01408533303229	1.09367747025817	0.30571904031063	0.152540708063908	0	1.55936378125844	1.49204401433713	1.48740113308378
1.28236953842804	1.18253291282641	0.439210142772424	0.26369873074791	0	1.62801917402761	1.37457684114231	1.57476611000141
1.25612211294035	1.35691157910895	0.345876541099303	0.261858782517622	0	1.63340677119006	1.32785393376271	1.64194502191975
1.40153056580874	1.47825468144563	0.248358039053702	0.234043530241484	0	1.6430022576152	1.14983768041835	1.57141739539917
1.38779161892955	0.69489967004362	0.503897231148788	0.463330447482465	0	1.35933702548666	1.38557052968382	1.37759238550671
1.44149342884804	1.40770677908959	0.276021287225767	0.278984988813625	0	1.71814125963427	1.63064277261891	1.57287278499457
1.28115512161642	0.924820804159934	0.420983482849192	0.371991171758159	0	1.34692804257145	1.18658326417911	1.3760329530723
1.10016400987132	1.4798523085128	0.275968139971485	0.180121420650099	0	1.5289424138307	1.31000683731312	1.26853875677594
1.18579814027813	0.944736180525625	0.556904896981854	0.287310456739304	0	1.74916067813436	1.37746342489979	1.31269154002026
1.23646717030492	1.17084222091329	0.419571257514265	0.466312732943219	0	1.56364525964552	1.18185560379315	1.26013967482279
1.3087980231257	0.890782189108826	0.499816451326773	0.490433706385418	0	1.61877483636576	1.48631147174419	1.23291743855078
1.13201113530559	1.23611122148861	0.266241960894582	0.241118090164189	0	1.64623426191618	1.64612698548375	1.57242501911686
1.25024243336824	0.716782238515839	0.247816063589075	0.455004626547271	0	1.45262662649958	0.954089063450383	1.37588123843109
1.32025887193798	1.11370832212826	0.193035010399863	0.389621514017493	0	1.47402461702755	1.30380158235554	1.37485500304296
1.70225864316105	0.971576018589511	0.286035710393969	0.182339750084246	0	1.6172532290588	1.44768427845303	1.61074613181919
0.895870358980273	1.21103154476898	0.444509642572971	0.400356625485115	0	1.51168327979801	1.10906969795182	1.37194059321365
1.38996888405947	0.923279908830305	0.435895081925484	0.536099028967955	0	1.31834575339412	0.95869540433629	1.32212769464537
1.32571515383355	1.24850173709401	0.261453347323323	0.338561118912772	0	1.64472768514727	1.4558131756105	1.48249824128348
1.26436881524744	1.31458522233902	0.279938474058828	0.261150618312674	0	1.63659844719967	1.35865248225904	1.01775153649069
1.49973364877284	0.53730629811805	0.37422706305233	0.494611195606761	0	1.51574527160257	1.4557582999922	1.51383527565301
1.20415522546781	0.995777289080771	0.385018884425106	0.339690798868363	0	1.48928061642113	1.60730568420339	1.59475099107245
1.17318146631623	0.94322366854253	0.312806770200948	0.223867405545168	0	1.4028611391028	1.39869189912383	1.3793668661515
1.43280957400954	1.34996449351174	0.376250943627609	0.593187869034155	0	1.52876498728416	1.15032363649113	1.41298834728385
1.32720663323958	0.850191913995243	0.437759177113107	0.461689186759373	0	1.63497023736472	1.23679464944606	1.08789948916403
1.26655068272935	1.50919819164608	0.196862879265842	0.293936478069157	0	1.57185533258322	1.38065388443567	1.30870928215782
1.29823657582147	1.3221574084906	0.352571906521302	0.288809866094697	0	1.59601653065068	1.088570882386	1.19557857291151
1.41084446436944	1.25266904310509	0.216827424407655	0.236076246701955	0	1.60158072319437	1.29533996303515	1.34056424715296
1.17791650499418	0.987337722085479	0.271555088138183	0.321714032343077	0	1.57613594084808	1.33022594456292	1.50156912501242
1.30885843985666	1.14427545458698	0.283517217002929	0.35357512317482	0	1.70292130324248	1.22556245214411	1.25751867923781
1.37663408727827	1.19202092650713	0.367556736024629	0.320976815561638	0	1.40208209175649	1.14531218541138	1.30892463997007
1.1964533490209	0.7662102585611	0.219107678784876	0.390467428559109	0	1.56491099654324	1.28314690880855	1.62655083630266
1.31033588011258	0.514978419519916	0.326090605166566	0.281372651269897	0	1.36606673550601	1.19299957145323	1.46710481173254
1.35830958312254	1.18856971574154	0.479265145416937	0.5072406038639	0	1.46402844661691	1.30167661372748	1.51789681627944
1.31181041619102	1.08608261976466	0.34475609495736	0.181384637489269	0	1.65057935743445	1.32305855405495	1.27971773085781
1.39550068771311	1.03184077069884	0.401814649226715	0.590592331556225	0	1.43471903083782	1.47781373785148	1.41709524750651
0.613159579596051	0.655856225636855	0.397062641720095	0.474726679308926	0	1.41901919605108	1.26798968576014	1.31992334512995
1.06391643244221	1.02411172639658	0.291041144458532	0.348689089446839	0	1.59363118064374	1.34301635258484	1.50071838676412
1.45130168625403	0.916640435371256	0.271253006529389	0.0959260539280713	0	1.60609439010504	1.29914931135399	1.54104556564334
0.66195625508308	0.929093773214084	0.378915224028052	0.193903740069769	0	1.37834947738197	1.22705832894398	1.5214000955008
1.19790033443121	0.967796902764571	0.246212201597986	0.222183402092956	0	1.58892651069543	1.0189861041209	1.56292312746843
1.38055966144237	1.05403963005046	0.280716294104676	0.18912160695786	0	1.72262987979769	0.958867191003156	1.56605198008931
1.65271851364465	0.826389555192486	0.212189891613602	0.34717916130188	0	1.64101127428779	1.07015224726028	1.45163489439461
1.50695292631572	1.04320939869774	0.471793140252322	0.465576391435607	0	1.12943804468576	1.22001495359434	1.41551705374144
1.34974453888143	1.08770405143183	0.226953908134328	0.371005674447486	0	1.44330039228708	1.48931978553425	1.5942579971289
1.50255025251762	1.09587775491832	0.336314022612745	0.199737992253463	0	1.68335721480573	1.27076862822029	1.26401562944517
1.11604841199135	1.28322891176683	0.153156918041749	0.222496600993601	0	1.63005785649823	1.53713055768628	1.31408020853225
1.14715737044656	1.3946891273984	0.431590444282379	0.238083672969919	0	1.62395486062416	1.31037974937877	1.481733719159
1.35843060686803	0.539419019900786	0.340833409102296	0.450049040533883	0	1.52144283806026	1.51094905065157	1.38754847606498
1.18599688322414	1.24497903171773	0.342979492056037	0.114997656881976	0	1.60936555002417	1.17820179299736	1.45397155803728
1.25944061281084	1.19612372455267	0.336395370716606	0.288515070614181	0	1.64423616559942	1.23577986315536	1.39739476510493
1.58523704984982	1.07049699935592	0.30571406837486	0.33861880742523	0	1.55284158687775	1.00209620500357	1.41700429393144
1.21523329845322	0.85324264495678	0.242796109947093	0.497694518934174	0	1.42496954606728	1.46928753411728	1.51115147786482
1.11773857106496	1.14774574135634	0.444714212013478	0.391147590636286	0	1.47645172350665	1.45866908875674	1.2040688749842
1.51831085366794	1.01540245924051	0.250645941362452	0.560043550948967	0	1.41499903917938	1.37621371448712	1.66767330087082
1.3772679248268	1.2696571130722	0.355371995234644	0.379786034437731	0	1.46799713703619	1.14313056263876	1.21518153337166
1.19108657715784	0.788346352827699	0.395362121548233	0.230798605911084	0	1.57233984224339	1.57301200206248	1.46594470943743
1.27401645708774	0.79114172014424	0.392813153356804	0.455086877981416	0	1.5599703013215	1.41511916534166	1.09969046699997
1.51242026425823	1.33468412978056	0.42690185716811	0.361924912420275	0	1.42170132905309	1.21618804073566	1.13738756695067
1.47214970302672	1.28155380577631	0.269865105691659	0.199805244985968	0	1.7216674393917	1.69492123652396	1.66283167826011
1.34126995389847	1.05225606105885	0.363260785223283	0.543263309322826	0	1.32380785807046	1.18233425277448	1.47517590329881
1.00061529543083	1.19358668123325	0.225156314890725	0.496455826404642	0	1.61758935483916	1.19723610919615	1.53623202192693
1.32493820864973	1.08041165319425	0.388456161512638	0.232362233541353	0	1.64344617902426	1.34116161295783	1.23550894678276
1.32824963641048	1.04681543798605	0.398041243128553	0.20955446059358	0	1.39401057990801	1.14878766424239	1.64632324539844
1.30930095459401	1.26118264357605	0.306070204349593	0.109356168097647	0	1.59763021938148	1.47654356794743	1.32688127455534
1.12384974481249	1.35366121379628	0.232076752751917	0.369388835801724	0	1.26368040325076	1.26063028799608	1.45600134368557
1.38629652158627	0.853270817665564	0.576520101620068	0.33858201260012	0	1.65646987407823	1.12015378861391	1.59652637931582
1.31543440305823	1.19335773139681	0.221969377193861	0.46461093964688	0	1.60622929602996	1.33967334683668	1.63014582521854
1.19684420052657	0.945690647046902	0.331728243862138	0.110551219818658	0	1.71488581104236	1.27285126872213	1.36262326754458
1.26289824672821	1.1471775803425	0.338154809476344	0.257321225864545	0	1.5392231695796	1.43759356100122	1.60248680388622
1.19374762868235	1.39033725298197	0.193186579356703	0.328184136735288	0	1.64490204565926	1.34933928670619	1.51690473742673
1.2205356315106	1.26275553080735	0.225356629770259	0.275411980663339	0	1.46830889186888	1.61346024484319	1.6033034510269
1.15490184614675	1.2901316056814	0.273107794870259	0.513713958691123	0	1.5007982295077	1.18347925289902	1.5894308845573
1.01095045484332	1.18392443756207	0.244599177541477	0.562800582524445	0	1.55254276538553	1.38637459877137	1.6039211042691
1.14013108054096	1.01939669330961	0.196084523665028	0.632246748102365	0	1.56071627323907	1.37541581430105	1.60220839677897
1.17699384571434	1.10676374874945	0.327874711329761	0.606527193980066	0	1.60509572594615	1.3125696998314	1.335454879338
1.67253311677003	0.897217788161825	0.326535634734553	0.29958748762187	0	1.60054310462894	0.960197783456482	1.54826196535913
1.28350435902269	1.1459727702246	0.261386429324116	0.321081537399542	0	1.5027607858595	1.30639929593444	1.44256015124386
1.4271689456289	0.7822220718512	0.321087939167757	0.413037156785331	0	1.25247649565722	1.37339245042689	1.4847517843769
1.47621741647978	1.00583903987065	0.336854429604897	0.21227077945379	0	1.52691163002095	1.25748406036582	1.59007911048449
1.50986046125375	1.14556721679503	0.228018858624555	0.12739645060148	0	1.52308872285487	1.58966283560826	1.31893999357061
0.892115226579929	0.673960256791482	0.410301976894325	0.24306937193191	0	1.58083320905122	1.13993878890667	1.44644206613546
1.04101656546617	0.975690401692878	0.270924742819677	0.276936268449798	0	1.71090080403911	1.53894163749143	1.24091429856004
1.48059285540332	0.871798459735171	0.313096226425024	0.274419261253986	0	1.19029820285979	1.22515440029485	1.21738111048544
1.2187409255023	1.03452077429066	0.354758210809475	0.317749668274421	0	1.71505604055553	1.35706070168686	1.71019031590852
1.17930672587193	1.10952386682557	0.454669848612635	0.274528413796261	0	1.75244623613397	1.53956937467926	1.48188037365604
1.23574857723995	0.775666787494677	0.313564238778286	0.383895139348494	0	1.64342248364051	1.26834650504144	1.3781238313119
1.13199387042743	1.3616717439996	0.400099581941692	0.30140875175878	0	1.58140267830078	1.05897845086071	1.32758120929632
1.31481013133944	1.01501923296047	0.308433198262781	0.262379319181732	0	1.55801056863066	1.39282682525823	1.38221433142466
0.704919883287202	1.1518577215804	0.290844071389784	0.591327220409136	0	1.0710228147922	1.31510230112256	1.51951236163159
1.26506027541506	0.75916443326674	0.305986685797636	0.1712279271473	0	1.49624238137651	1.5074439222486	1.50376225879645
1.13328865005568	1.09327898747377	0.28396546072353	0.582684510556421	0	1.49355251570528	1.0123276456237	1.23038821394287
1.25815185635155	1.12545538948504	0.293658825650357	0.384292681878027	0	1.71740525698868	1.34007409141188	1.52954230467806
1.42102913655359	1.56069777204142	0.142400894846048	0.449397743042271	0	1.47388983228728	1.33011506785518	1.54609397486152
1.24819907876713	1.11337410983252	0.542468940265158	0.373744811516444	0	1.72595967547766	1.32892657880287	1.54695357171837
1.52359381745046	1.29780768591045	0.235085109257287	0.276480036323036	0	1.54085122494304	1.19080590619696	1.27046446020842
1.34937488999247	0.788767357363599	0.426061232869881	0.455895218207446	0	1.55855886981195	1.15822906158791	1.64005434200868
1.31554338670033	1.18659576808102	0.322443187990848	0.369250687946571	0	1.28420201501418	1.36594320857297	1.41925659852146
1.07108787809302	0.602728038037768	0.413933935891188	0.726490292253559	0	1.47339112983581	1.33553907630834	1.25962889284163
1.28916984170742	1.13168257888781	0.237261791958985	0.270133405739871	0	1.53638903432801	1.5098042810098	1.2029420074736
1.28284886315546	0.964883940160205	0.436593391584598	0.244966876635393	0	1.56490191222563	1.07162420281295	1.41595123639723
1.52716213763134	0.903126925339525	0.323062109613816	0.34453703758252	0	1.56646294748526	1.46638821607548	1.4452777459115
1.25579076276127	1.12883838296113	0.517035851398881	0.0390149572773443	0	1.68571386874663	1.22257281775179	1.45320871046126
1.2419725912697	0.529635690252566	0.228210266611445	0.544616385313042	0	1.39976465519358	1.19587438073885	1.40965844360292
1.28583895748801	1.37737011017293	0.316191819918261	0.297545122172306	0	1.57461615380449	1.19968034021225	1.58641444618922
1.41275926388922	1.05454721474039	0.280767133261999	0.469916811510579	0	1.58897532069441	1.48425051923947	1.54325597891623
1.37576833960503	1.16161391673821	0.430808176821208	0.279764054924423	0	1.46415550085283	1.12493727908062	1.38463933462766
1.03820190072242	0.793914960253318	0.324390606745739	0.19460458283787	0	1.64794172444325	1.14905142313827	1.53363159281289
1.34165655980606	1.26496491427324	0.146250025515541	0.427671944500861	0	1.55869539113265	1.1666707385551	1.51712670488026
1.19967973246895	0.834274456847026	0.4579588052241	0.355519476265792	0	1.59714866228609	1.28067417457198	1.57163587581659
1.11435402787119	1.11071907555892	0.566646028102558	0.166553454705764	0	1.52021507032492	1.29988492930781	1.52445827381499
1.20648962856579	1.32865572167386	0.137821996784556	0.188112341408351	0	1.56439820051579	1.42466891967798	1.35428930756596
1.20534619202164	1.33830522331358	0.583045181341106	0.258506448298691	0	1.46320747307175	1.14613685920538	1.54545233241909
1.02915055197037	1.04767792040109	0.338177980929613	0.354474932370564	0	1.53400883680052	1.25183989811009	1.29433124373304
1.29514254240861	1.12260528614271	0.394360390430977	0.429461721308634	0	1.4187080704083	1.48235012167586	1.4675746987017
1.23241861012247	1.31946863150523	0.3303914727733	0.678904452576727	0	1.39782830300633	1.20051736944751	1.49143438292396
1.25929896399881	0.683146833438376	0.401784903038564	0.518697600668732	0	1.52943247743705	1.31010408530126	1.54117579419309
1.34785421522726	1.24544869975267	0.224079260871934	0.306771817510475	0	1.63895023611717	1.06824282802552	1.44038556079983
1.52860235877643	0.893475222555863	0.160393139508161	0.296504058813607	0	1.61526018353928	1.37138712259399	1.56040599351359
1.24600735854086	1.06078908644456	0.300872350960241	0.33169372984634	0	1.56925022960033	1.11390821893963	1.44376526000236
1.36902445755145	1.13031458201558	0.287901658901247	0.253875418665624	0	1.54671459985108	1.53968118286329	1.63365179051752
1.43169023449304	1.43045764761247	0.262390200439267	0.129955492538888	0	1.23212935472936	1.05784160314656	1.55311431973717
1.46355101641487	1.12999938733198	0.353149161344831	0.155214938846182	0	1.33814086487826	1.34554013464763	1.55814848656694
0.84476671653886	1.32780658911138	0.409390263950309	0.165057201329589	0	1.57036822698251	1.23492141132933	1.42033749573953
1.17054742671027	1.09504456269813	0.42759693347586	0.29575959868706	0	1.55180003846457	1.2865605854369	1.38451204760015
1.35362988265283	1.09159036548866	0.250143096531967	0.233515518551499	0	1.62059263273738	1.29612568747397	1.41382083783776
1.2906551827695	1.00882135973541	0.379776462347595	0.709863655276475	0	1.30616194805193	1.47040523225273	1.39116436826305
1.2507758327329	1.24973389211196	0.386549060169191	0.310179786209255	0	1.50435275240036	1.08869313303317	1.3665420631813
0.959229656815906	1.26376646864321	0.536954786013964	0.380303240335526	0	1.46199132311127	1.09512880823091	1.53423623793891
1.09828590081415	0.776721620851359	0.378587169116231	0.250054790624763	0	1.59799428791629	1.09400967765102	1.67895003721968
1.10465101881357	0.693193305605839	0.254906478462377	0.639250816002278	0	1.31954690679827	1.16570459907377	1.36199273397909
1.10733583341521	0.933703409462389	0.438572196104312	0.417573386420433	0	1.66053250137419	1.1843576017014	1.44129820221616
1.432132681001	1.05836681899329	0.190050509902872	0.411153638682026	0	1.35109808475259	1.23298274345499	1.37733136299893
1.37459212387049	0.818941435677162	0.390097759116604	0.123575269963783	0	1.63311623814255	1.2832562285859	1.67122712194902
1.30684630579462	1.39062769108619	0.205288782628731	0.361277939087759	0	1.44458175642671	1.25259022422619	1.62366767392369
1.0736203482044	1.35819665219496	0.379771184947033	0.284296017644595	0	1.31611291247468	1.44676600222498	1.401533458
1.16605588436009	1.12148506692382	0.243258192625873	0.499013614278819	0	1.52618534567701	1.30698602604685	1.39332540759413
1.32340275304267	1.45613979675968	0.308401398029009	0.20750029879625	0	1.57703187218699	1.09383016256541	1.24971202353617
1.2201746746621	0.810518809698998	0.337739342441986	0.352320736481789	0	1.52226158355047	1.11497343679986	1.23864061504914
1.32924518058605	0.999666812774251	0.513742175508792	0.65960907656201	0	1.30578303082938	1.16366640163863	1.61266310371709
1.06406433550801	1.45601332754363	0.324944905517714	0.267334608470353	0	1.52106623142195	1.09262898961818	1.34649890882495
0.884688043126465	1.26858764108238	0.327776309041076	0.313246063274928	0	1.50121805650969	1.53659656919585	1.6653538632251
1.38482749968493	1.22588393808686	0.301983959378111	0.25264517258264	0	1.52602410855354	1.2901290908537	1.39283918140796
1.42594668671972	1.21961509237312	0.788485829323474	0.638291689013989	0	1.40894380488971	1.55839166467001	1.55278934348562
1.28460618223607	1.07516394479822	0.253271351961613	0.148447108917944	0	1.50604256563318	1.23790876143071	1.45064198989901
1.30675829399395	1.1906211938769	0.295892403969151	0.268341074764108	0	1.55702972917577	1.29066606726487	1.44898597296071
1.00555035539078	0.438138667995508	0.219200298380869	0.458995138221711	0	1.5387733858738	0.970513134271955	1.48580267591109
1.4206546779174	1.25435255067216	0.267375807957686	0.153230128730223	0	1.62758759196849	1.25567372651427	1.41741480995003
1.04353198671717	1.21622060449111	0.401077989594821	0.267282530615678	0	1.66908131650026	1.55242094296774	1.39523493437818
1.61344656194885	1.24443596469707	0.522101113309837	0.618832442125202	0	1.37426787263236	1.52474905610869	1.49947966643244
1.33219386205468	0.992041765953475	0.233662277799524	0.473926385139025	0	1.61212704241959	1.23467866289816	1.54796412849143
1.32198405058368	0.827701989760466	0.469641252354356	0.151483855123708	0	1.60568509549533	1.41696036078824	1.64516208730877
1.35986386896808	1.17093897678875	0.181945692210794	0.104933946267336	0	1.49771459903399	1.47386739352616	1.54423855620914
1.24009633000328	1.1604101097219	0.30344824288417	0.383744875679407	0	1.69173820348105	1.25755689469913	1.31372043792015
1.0928729577875	1.50193318328404	0.330729556177705	0.352843099476063	0	1.60194751127027	1.39533437596896	1.49705967229098
0.902028700346365	0.87061377512682	0.51056178972604	0.35463654738351	0	1.46141481612767	1.37079256711047	1.41057665177867
1.11501167785025	1.12132364310298	0.327675404474772	0.201769936111027	0	1.65561111109162	1.13672361169944	1.29583979440467
1.0719249976015	0.947436745233639	0.354960800113631	0.293819397480134	0	1.52256898429441	1.20919478621731	1.37524605645622
1.45368641795821	1.00544315690757	0.211974683753122	0.298307148856776	0	1.646966811964	1.4239312575007	1.17220792096096
1.57621694225361	1.18850442563606	0.327995595233619	0.220339570408671	0	1.66623517995852	1.33016354815647	1.39280190062818
1.5306129752339	1.12259655506846	0.316317696353921	0.286683418346828	0	1.56927149159433	1.35641628079231	1.66602795495004
0.892472618836487	1.04798439296815	0.221117697124934	0.565639995077772	0	1.58330340298521	1.33412039153115	1.6848730294725
1.34548904223486	0.963008379364044	0.448825648385853	0.438781743678895	0	1.38840061073811	1.23407620558055	1.60349664169156
1.60256930393697	1.05180347522394	0.246945814701342	0.232491266330065	0	1.41565230346013	1.55837088798017	1.57016814509695
1.52168515076206	0.869874251086658	0.171811453793091	0.214763504156503	0	1.73798603041674	1.33228998844393	1.50576600010298
1.40402570634435	0.897806111342441	0.277151148359883	0.251818813554243	0	1.54816900983907	1.39355588959676	1.29423193987447
0.995256950199791	1.01119887735288	0.380008850085474	0.240290266234994	0	1.39131836504344	1.28428579801989	1.53423905689209
1.34933546881946	1.20664450936038	0.296382322367766	0.40831612214749	0	1.46951275678572	1.31458900038445	1.33108402366556
1.04294596002516	0.927636554301826	0.271919712747318	0.530318180372436	0	1.53858116169453	1.15398609974879	1.54689313843965
1.55713644390499	1.33144034267875	0.346284187634501	0.182840022443359	0	1.5197589625366	1.11733725179616	1.54713276572627
1.34383615513877	0.452818025782289	0.360269510353875	0.405688744114735	0	1.34872462003213	1.30926700583139	1.34975315369748
1.43459162131593	1.1133375884525	0.617520385920643	0.381342258371314	0	1.38235292112193	1.4916432655846	1.33282283176589
1.52854471427003	1.0494517846779	0.297097800371555	0.268961246147891	0	1.73564609587926	1.4247159141198	1.53149812318065
1.23267186498363	0.960576982881609	0.283574595099719	0.212077112054399	0	1.63525893609561	1.46005121870011	1.6328856396776
1.38377867042609	1.33250835053655	0.280622776303167	0.166855679280083	0	1.42178925897084	1.38008506961318	1.41494501639632
1.29389825954743	1.30611528419555	0.30487732050004	0.463586366986118	0	1.61748345743505	1.29897926384711	1.49912246176369
1.33974926703275	1.19866509513462	0.323538568594448	0.273470982658196	0	1.61137968562268	1.2872370511219	1.39571770780077
1.07996988204312	1.12912689126825	0.308244391297166	0.234261927454105	0	1.25005145243681	1.33813304111521	1.45249156381478
1.4344788531919	0.968946680647312	0.24685319395902	0.274396756810438	0	1.71533949032882	1.57612626918878	1.5080100483691
1.26837896764556	0.901128068745249	0.309350972776786	0.343488317022031	0	1.49044191735879	1.41514952854172	1.54905171517022
1.3740920223561	1.10335126528848	0.388454775510767	0.285395953396895	0	1.58104156931655	1.21932908258473	1.56306225240612
1.57347675470098	1.02636744244762	0.515640870475337	0.170921913689481	0	1.58454753833917	1.52230744751445	1.53338074358158
1.40165523211364	1.19032469885809	0.36118147974756	0.323756813034364	0	1.64666559448952	1.43195766794446	1.29969462876762
0.739817366799917	1.41575050827414	0.148977847435792	0.437813177376361	0	1.51524822729846	1.34586453751117	1.54143594939661
1.1909633454971	1.41666679793238	0.225886627282193	0.431319101966308	0	1.24243296358691	1.48126741131489	1.75109678832847
1.39357914054274	1.382270433217	0.307738392431019	0.325481658447564	0	1.69111411227875	1.32498890670081	1.36500365323006
1.45042271701883	1.18000466384415	0.281038775308258	0.150245134846882	0	1.46205509950526	1.25579608712375	1.38174278660831
1.23807328609766	1.09543652910244	0.380719459683891	0.218164448942841	0	1.61312248225546	1.57942531064014	1.3267226952293
1.52602836116327	1.07663396644529	0.200122572171788	0.311203010570833	0	1.63250348940275	1.47253261969674	1.41793699276755
1.25422123660026	1.26025926688826	0.419938591381653	0.505719148095629	0	1.24801935408334	1.17701062517054	1.50745135262862
1.23792871853413	0.585449504594192	0.347617725667421	0.367506032675468	0	1.51176046920742	1.37915493787033	1.54206741859671
0.914328379536154	0.924706470038071	0.26494862446946	0.483622222990683	0	1.42547853434047	1.27329617046755	1.44810956297798
0.945657781828551	0.97510029736294	0.380591927036963	0.364813452474315	0	1.66649991977234	1.26925336700376	1.0306920617968
1.37660908167071	1.35865255376244	0.177405212233372	0.255686189539951	0	1.67700793122552	1.24252893127012	1.7204614295375
1.00925229621343	1.2097604758727	0.356208272591782	0.172735065783306	0	1.56601034030063	1.19141417604706	1.46039109325382
1.38876589277805	0.946069898555214	0.248652311951787	0.323918029354354	0	1.36189979721401	1.21227404307958	1.36427014939137
1.2207000079894	0.826392582772311	0.2664178883272	0.385727359621794	0	1.59813410010181	1.39081536134877	1.56834659330111
1.18801160270054	1.17580549574049	0.397064181544598	0.385827174178642	0	1.65066606793698	1.21816779734066	1.56551440213042
1.21472341162596	0.839987218603968	0.283883240940746	0.302462145339072	0	1.57039565745007	1.34327734911505	1.19413890023997
0.796386590949224	1.12069378465495	0.210861073562061	0.5128338929026	0	1.68216576451874	1.27928417852773	1.58840745836
1.0432922821434	1.13910993320492	0.221138595902796	0.282413156133397	0	1.48228047471608	1.12684696910396	1.39222575227697
1.19050784832679	1.38593817241778	0.275807851888073	0.109540589311471	0	1.6498380385556	1.31060706207988	1.53653654692485
1.22197410174789	1.1265965499119	0.305424935647847	0.139267506031641	0	1.61947731743582	1.29396709167471	1.52929560445226
1.27777461038184	0.782220100286786	0.552855503894845	0.248207313052052	0	1.47695198249134	1.04889874218562	1.2945853178035
1.09954428777047	0.360889524046645	0.370099104275497	0.659106213435368	0	1.39333277698094	1.00433790260158	1.29908316352801
0.879079769167424	0.495396896514287	0.261280909528054	0.363340601066281	0	1.4116964762394	1.46560536651278	1.48410791638468
1.24981422718261	1.23508545730125	0.290796445576212	0.267333389110375	0	1.43901790728422	1.45689739441515	1.62306178408278
1.39572650416113	0.627607088847302	0.253900401297559	0.341139233065444	0	1.6030099286662	1.28522160990782	1.52122058469299
1.35920501122772	1.41071163020351	0.480480159375424	0.527982858158917	0	1.35014461865705	1.1942416714453	1.65407226243389
0.906623665444477	1.19363730392775	0.24773170190367	0.468684602107476	0	1.68991976253709	1.17509281963639	1.65828454353253
1.35340696139238	1.20781370134726	0.412454964417249	0.117175854152475	0	1.5885299519046	1.0812146608897	1.42935966750948
1.30184707064632	0.71206034065894	0.242429447913533	0.520404307931532	0	1.62535643574609	1.23558296073269	1.57716731489113
1.41058935405803	1.31661103913477	0.259244557031633	0.15212625404839	0	1.61310751753611	1.27382348134444	1.51448294692336
0.987716571905016	0.511587513773439	0.346495239136893	0.285369502065494	0	1.45303171977852	1.44526571714616	1.35321069357461
1.58260262163694	1.25273183974586	0.436256199618902	0.596403230718323	0	1.37625526477185	1.35466353279383	1.58488523814618
1.41689035613987	0.943432411435266	0.267817699964569	0.212503554744858	0	1.35632710482678	1.3514586952131	1.51563628307543
1.19704386168959	0.703407791970739	0.426306823269005	0.774158920133841	0	1.49837453885153	1.26365441941991	1.269434185458
0.925552729811017	1.23280467271189	0.232982174819776	0.325689484033641	0	1.35614746318789	1.6277930964487	1.48629331435382
0.774049302888885	1.35326339410553	0.327750073673699	0.266407552514148	0	1.56627749233614	1.10352501310454	1.55282584905847
1.42658585483421	1.36096171076569	0.186258971165262	0.06892088042956	0	1.66330605359513	1.6718100063961	1.60262446857111
1.05399841798602	1.0622322452398	0.431301839166037	0.277113403533646	0	1.59124636575787	1.23947650832594	1.59711316581504
1.32114118224601	0.956952166541969	0.272026257447793	0.353268584321803	0	1.55065400913935	1.32097533736164	1.41592982259337
1.61300762175936	1.4871332195263	0.224673565679109	0.41830951685602	0	1.64891834181677	1.48585814371619	1.55792624489593
1.4084549460783	1.30692075915986	0.217609071772331	0.344511729876134	0	1.63962873052801	1.15024990725304	1.32143608158868
1.32360496507726	0.995540212484164	0.436074322914653	0.270071669829385	0	1.6705820309836	1.34887339116556	1.14516952918306
1.29624763552723	1.32953968607443	0.190486327284343	0.248290406901884	0	1.56784337342579	1.71562938995369	1.60789341955982
1.29068113952693	1.11936499375651	0.433360210888648	0.519206274367026	0	1.36674669284021	1.50012744752824	1.44997337167786
1.19771849344097	0.823630823997462	0.261722409754117	0.549304767279505	0	1.35272346868084	1.37665808908025	1.5122904502669
1.23697493718001	1.09793916679747	0.434938679565152	0.291488794355931	0	1.4691766635285	1.02594042721334	1.214518284351
1.31165231057139	1.10365829073297	0.384057728608126	0.265620052226477	0	1.3169702514133	1.16390969587183	1.44521153778388
1.14594777783351	1.18410323072969	0.592056953990932	0.418006338438885	0	1.40322682336219	1.38945708873108	1.56177594103064
1.61413412586492	0.867756326438528	0.49838104909638	0.433658022067403	0	1.68061239838611	1.48180423994562	1.72576063437293
0.767781012305765	0.592653534249798	0.377013742554129	0.608280314332169	0	1.19547633953026	1.48056530647309	1.42560598076291
1.45890969294386	1.11044755906403	0.494473524071645	0.588175423436481	0	1.58970881259742	1.25716852587005	1.23385805272027
1.18824548888846	0.936585828551946	0.368414544310339	0.149415686650533	0	1.48484076947047	1.41373146773714	1.71258576954375
1.40740025813083	1.1361388444125	0.224081053155699	0.164222424241722	0	1.72107596890937	1.13143472176375	1.42116445715907
1.56933151653561	0.736893742776518	0.3599257307885	0.30224132951243	0	1.26994055614489	1.48537054137561	1.52668080311607
1.334018057762	0.959359559516595	0.503720328500383	0.506705509757302	0	1.45480983677376	1.08493891751922	1.5225753245634
1.13472423349634	0.806620812179015	0.469900156888756	0.300224866280967	0	1.64233378368407	1.13513468704339	1.35804197795956
1.19004412617225	1.36186890592494	0.37559669428192	0.28523883079301	0	1.70611982615928	1.67540555874039	1.56135403369211
1.37098840885894	1.26494514308695	0.289623027479387	0.258651271937517	0	1.51100730408684	1.25065009581142	1.50321156026082
0.893592697859105	0.900814759761669	0.31259655014837	0.347969347828296	0	1.4011305988282	1.34761448415507	1.62584097147227
0.997802903476613	0.778638157767911	0.417882264418917	0.376542857181216	0	1.54832036390513	1.55783994738973	1.30477650682339
1.12759206661723	0.696349661281985	0.547426894171943	0.336662145041893	0	1.54317651036005	1.24278546190273	1.62049721851569
1.54182327520058	1.12216087410415	0.414836817934042	0.403376981389591	0	1.10462821870023	1.36947924874935	1.44176439223323
1.32519526403511	1.23971689584675	0.349266756592252	0.35669997754858	0	1.53409988710476	1.46202663003904	1.6002895087031
1.15569619739082	1.04105704897608	0.390741923368903	0.358286067037461	0	1.46539452820151	1.32142399598313	1.31499524189336
1.19119428422298	0.87618078679409	0.194238500373706	0.17909064096648	0	1.57970534160975	1.37630616878939	1.10597595039938
1.14494316481163	0.862324393840722	0.279963758029689	0.387697880276865	0	1.48813387273041	1.48602070811353	1.50978734365033
1.29005572284412	1.17148376554123	0.167956938442033	0.121960224309223	0	1.76231732803121	1.42355751370568	1.55230171812259
1.33173022872836	1.13391503839294	0.467145593651552	0.517609414756236	0	1.35392996758893	0.958886652902126	1.34976413847905
1.52550143496702	0.997028405709675	0.517012826749395	0.428277269561764	0	1.34210319693972	1.46275901347443	1.55637512740496
1.318344062778	1.16335154390839	0.24293150318503	0.284752036006595	0	1.65557540389814	1.46917713111066	1.28901384462625
1.32177135593659	1.39237653979125	0.475787977050695	0.198187122058733	0	1.6705717171737	1.12216656566796	1.25031782331393
1.10042522335372	0.355967851121079	0.438593086260423	0.593049859434381	0	1.63691193575595	1.44338121226065	1.52305837856935
1.41763101563967	1.16257170758859	0.309389033528747	0.262406346932979	0	1.55217303684965	1.45125495360761	1.50175092002275
1.31815050611177	0.892524507759092	0.27954449309041	0.512583773119744	0	1.39588371600116	1.15933499384895	1.34788113545062
0.915860178426462	0.770498197014856	0.381162460453078	0.411724390549089	0	1.51181059868141	1.3929109116468	1.30967434274866
1.42633301519258	1.08700642251426	0.320903351592273	0.244653012813057	0	1.57658938969851	1.4030779008843	1.27267031304187
1.38074644449459	1.24902412906645	0.327508737178317	0.344783780952137	0	1.62523055387608	1.27777130105958	1.41136883031726
1.60522750098191	0.976653485829677	0.460438638462877	0.222274703240924	0	1.49458385439006	1.31633434719021	1.38348862851865
1.3578914023926	0.783020843933894	0.648483829549065	0.547624494149829	0	1.24857312312118	1.55155766827759	1.51196286153233
1.29031754546482	0.639274207651573	0.432922782885907	0.721551058823991	0	0.572761183124701	1.45948711637928	1.57963294469958
1.19574004390667	1.30259148940755	0.275990452384875	0.460821366468765	0	1.61843774255953	1.26908611841716	1.53772100619766
1.17005346747474	0.847958509159643	0.235534316353079	0.336770674200916	0	1.56828415537651	1.33852235852235	1.55423979174196
1.07930738441037	1.42415528100099	0.35918472765336	0.252554011786809	0	1.54956116015095	1.05798224203999	1.17559275521709
1.29368157889776	0.783734658986068	0.33632275715248	0.466144624517927	0	1.41303525539938	1.11549512772778	1.60302806987653
1.09376351909544	1.19649925443482	0.467036063885388	0.261617719091922	0	1.50141036149039	1.25156852343729	1.65060197657415
1.39278173857667	1.30672847974247	0.336819782031184	0.470055814443369	0	1.73684481246836	1.57372795926826	1.5375414384679
1.34486988562304	0.965296918667543	0.321165481798485	0.170487434788642	0	1.58031183238744	1.3351725285772	1.3641370662581
1.03935904610326	0.857299087389913	0.39864533187303	0.24972076870409	0	1.47307573922168	1.34406395658251	1.57301081166756
1.39109879991315	0.699753434989952	0.36387214714692	0.355482889056018	0	1.57404789562188	1.17845059910541	1.62685247254649
1.43832302730046	1.1478262595881	0.372076563720159	0.359112609469887	0	1.57925314835481	1.11131299794847	1.10901330188233
1.24296733443043	1.37496863719539	0.343087011939089	0.286605720824651	0	1.67088576829959	1.37987093850085	1.1127346818815
1.32854534910792	1.00724421014095	0.402177942135773	0.2826990226678	0	1.44300038008687	1.17922888194208	1.50294547636085
1.55624219276525	1.14135400151829	0.415414799934567	0.329201289261312	0	1.58047411127924	1.19041623869973	1.45878711180274
1.32333703244388	1.13680868046558	0.23947225308976	0.315299405397142	0	1.64588989042006	1.11581735249707	1.36583408761159
1.58562874157497	1.30282185352382	0.316461921786335	0.348769340099174	0	1.49694520796145	1.07411851628639	1.19473324915235
0.934438655941411	1.53587135917165	0.332201632031204	0.5319215441009	0	0.822542230994771	1.4174382985714	1.56297769748909
1.33512376204938	0.688169076047581	0.295795187904996	0.50116822101728	0	1.47977490966148	1.39333857278444	1.47580664087742
1.18035092104669	1.16536520990682	0.310719142647774	0.37779648445424	0	1.60104942808027	1.19321393838395	1.59922243616047
1.18953437693823	0.876834414382565	0.642838147089112	0.179175348564132	0	1.37944742373835	1.23905569016172	1.16417171483284
1.0885773733181	0.951767096387507	0.231377588222788	0.423363286883201	0	1.45138682880938	1.39802426053978	1.59697536658886
1.17905724206374	1.26384151390212	0.301206391534485	0.391182723469004	0	1.52707843753112	1.0986468723497	1.03560629138658
1.12748274447611	1.21359118956723	0.366679319154517	0.462797098409956	0	1.66006441660985	1.26110221216884	1.37017981951146
1.23754688854863	1.04463293171204	0.396406090937738	0.373842521744165	0	1.58686407265601	1.25482529194382	1.29096775546008
1.27506087748567	1.2573384575137	0.459669894210432	0.164432338716537	0	1.60932333289929	1.39326223499609	1.63250476597527
1.24698187651358	0.658723948641803	0.497633841042306	0.464992971521783	0	1.44769364810865	1.00661869426774	1.35972870255245
1.19916997826958	1.04333449321386	0.341458381034972	0.493063929247336	0	1.45428314044186	1.4551089133289	1.34343069820508
1.19514910438449	0.924086608011034	0.528609215317609	0.703411467585246	0	1.10507801407393	1.27981657672907	1.50969013244364
1.40851722458725	1.06243998900017	0.412584441472638	0.218944574909403	0	1.29642403125208	1.10490745008376	1.48755923270298
0.958622182061896	1.14905282718606	0.494687091288597	0.258922325441571	0	1.36866216193618	1.07192155447173	1.53942079477884
1.25025941821414	0.801074978329496	0.290988724788828	0.21348228693345	0	1.543606604609	1.33495457237431	1.56446546940321
1.06967903444044	1.37426893278573	0.408891863664137	0.267891948899023	0	1.76266203228566	1.25391504693084	1.66109258117146
1.24527995865393	1.29509371103846	0.184637274374013	0.203219639675079	0	1.45813624975111	1.00092789970613	1.41481946018718
1.04113957583601	0.985114640345921	0.277049565204798	0.569039743215483	0	1.46186292305438	1.31510043173873	1.61434661689183
1.36808903589161	0.826340506590272	0.198062757723604	0.258136915648223	0	1.5775812389277	1.27739173110461	1.55070623977919
1.25188666305827	1.08538450249398	0.378568630644244	0.462728099681191	0	1.61328189294591	1.2265655227717	1.54124664896545
1.10683245731559	0.916649790416389	0.257066123829866	0.456322908133435	0	1.70608892462291	1.16962488142795	1.37114807392669
1.33302566449041	1.15329637778568	0.462395807691422	0.122628669911952	0	1.63725808093256	1.35798296449268	1.39834631324394
1.15149869670847	0.924018801007936	0.403857010625743	0.326175180124829	0	1.6036809765496	1.09202577409287	1.42557925956649
0.959857337793766	1.3684491702131	0.28362754453669	0.170860787423249	0	1.60958219335913	1.59277498475601	1.6126399174231
1.07962437295156	1.45381132388789	0.332896952785562	0.234323413822905	0	1.66346007251638	1.13034693521775	1.53715421890436
1.20307129839417	0.865131516472102	0.196301656590918	0.263462223437424	0	1.59198078692089	1.44909253180187	1.38862391917356
1.29734354051973	1.23539101824713	0.202202391822902	0.456569010048875	0	1.52580431549235	1.41977100860033	1.36505920127951
1.29857913779363	1.40149811755397	0.351982111900994	0.266719676548215	0	1.53563291650624	0.985022016374717	1.32550658149892
1.1907862014786	1.13488081166484	0.399349091986213	0.389134355799065	0	1.58389612944805	1.50711470946381	1.51145442369514
1.13321223039661	0.891011690275121	0.241164408151831	0.751972760816151	0	1.51660584311939	1.09860946997553	1.51577464473106
0.989506219185022	0.849445950328508	0.2707702752227	0.361885524872815	0	1.38046598222595	1.1435736234518	1.55005068714006
1.2303600188409	0.757175409503437	0.300253795845997	0.339443639137488	0	1.55783558723942	1.33472154948374	1.36523116847057
1.5014868282126	0.86772409261124	0.375910158048911	0.468770001275637	0	1.53849019677772	1.23108713212776	1.4386287979334
1.43191013963182	0.789402347876239	0.406026416497992	0.549463358473091	0	1.40559897538774	1.08074279523038	1.43838928449281
1.39730309238726	1.0978853659262	0.435361650199078	0.348207147064127	0	1.37197798832473	1.38761339608845	1.42040468357441
1.44967019508368	1.35779868466099	0.355031126215791	0.319976642984515	0	1.3965150734424	1.17545287021152	1.48560235692465
1.72338785698809	0.939051528946317	0.339060519933378	0.331151922873869	0	1.23756856402988	1.52319327372942	1.53302590905072
1.01104815570521	0.749633482584988	0.279436183668555	0.106218447292745	0	1.45987379271545	1.44759614160786	1.6398445477345
1.27044459121812	1.10093621856357	0.297930156498182	0.16928671065308	0	1.52353958248874	1.40002364703197	1.5819455736256
1.01232908442449	1.30029634365808	0.281809782362431	0.256977607899091	0	1.67632754563903	1.16541858672682	1.30930206331273
1.25142850093575	1.13147865004266	0.265264361402238	0.227068073734902	0	1.54035386761913	1.23148797813042	1.2967066062587
1.56899768002018	1.34408957187362	0.186585815483419	0.161367103977341	0	1.67880970047059	1.37630323291817	1.51190226370038
1.21014171913138	0.832053084616177	0.350182052870792	0.268865766216823	0	1.7111744161674	1.19785889592624	1.53814946837504
1.04924960858867	0.932866664719453	0.475959424647778	0.42787144948548	0	1.54985775102264	1.02033784470808	1.50761702591913
1.13150467973442	0.764838128988937	0.402300363340244	0.47174622282725	0	1.38263591121575	1.44328241333992	1.61174965938511
1.6134424550316	1.24437401029296	0.238023337486774	0.204000612056303	0	1.7040329456354	1.45783877063863	1.53964064475661
1.31384158380293	1.14287426560412	0.311916257684813	0.379294918631683	0	1.4905711218872	1.50382742566719	1.42883614314295
1.08616867681244	0.820947690149041	0.183567076773166	0.151643374068991	0	1.66718299863987	1.29720693226189	1.31517144633965
