# Supplementary material for: Diversity of spatiotemporal coding reveals specialized visual processing streams in the mouse cortex
Source: Nat Commun. 2022 Jun 6;13:3249. doi: 10.1038/s41467-022-29656-z (PMC9170684; doi:10.1038/s41467-022-29656-z)
Supplement: Supplementary file 7 — Source Data [file 41467_2022_29656_MOESM7_ESM.zip › source data/Figure2B_PORP.txt]

Amp	Peak SF	SF bandwidth	Peak TF	TF bandwidth	speed ind
0.277111655358505	0.0972713422793583	1.08532871133032	0.974927252913314	1.07832932390234	0.242683642925483
0.299562486548133	0.0499630202040526	0.800287347196334	5.04462289019033	1.13976003013534	0.214429067633543
4.46973475939919	0.257643838036591	0.803248419446769	0.759201663097198	1.6916429714004	0.217148221134989
0.513506562343764	0.319999999999977	0.758721381844077	12.7604431752202	0.736855937339234	-0.182781116609453
0.165876228408364	0.319999999999978	1.44607899995838	0.500000000000031	2.93356543921039	0.514773352883725
1.42012717709052	0.319999999999977	0.863594768624229	16	1.35974245574296	-0.932747395407706
0.469384312122575	0.227055143440726	1.11940754502164	0.500000000000022	2.19806170170764	0.674301473343416
0.209271261148926	0.106142176224481	0.983651569068048	1.15383004155614	1.64931192954885	1.00910127026352
0.242173066114137	0.2143378314992	0.62476315071382	13.4137395810504	0.707856252802165	0.194728922820283
0.406725053021619	0.256157446756399	0.992307176565498	0.500000000000905	2.7870582001641	1.02115160191035
0.718967612858381	0.319999999440645	0.677171417871452	16	1.12121766615898	-0.058735192388389
1.91839333139148	0.0578900589876239	0.763107340746472	15.9999999993592	2.18649963804215	1.36764883459908
0.210273787990555	0.319997700299276	0.582824848792042	0.785022452744872	0.523151088236251	0.145365360519575
0.310512179229875	0.29077435463628	1.13642677674617	16	1.16692011395132	0.0400928179584225
0.368483568746584	0.0331605187818008	0.922119712181552	4.22795263011511	2.40063180089339	0.611408198242957
0.299844666503718	0.0446993619011212	2.35251411853619	0.554494601712824	2.05543765326991	-0.538178478894512
0.351326024276208	0.0200000000000225	1.47269886509246	0.994490674558139	1.20370142273128	1.32912061476909
1.83790278566197	0.0200000000000229	2.70055371230557	0.899537669206299	1.22898548701134	-1.49999999620984
0.570158969781536	0.0200000000000222	0.500000000000725	1.06748424601976	0.564229504608689	-0.650104385263647
0.177033763740246	0.0469916915550503	1.10669446701306	0.500000000000022	1.72488983106083	0.644888821047375
0.194252191212149	0.0933739710680493	1.18365282423938	1.54983361269639	1.10082352194592	0.70628181314957
0.436823836676505	0.0907463716573153	2.07575968259045	10.4086245366272	1.65634840226888	0.480193513041988
1.55714527969063	0.0200021372464993	0.572995194454068	0.883065290845312	0.635989300917666	0.797817168877506
0.643762809084789	0.0391864082923597	0.544789426580093	0.854618226602182	1.08304292769602	-0.169370846985988
0.14742691638453	0.0553551031319624	1.08670128281421	0.500000000000022	3.44554604889559	0.753362446149568
0.251770725596519	0.135038434622483	0.636722053292112	1.51739116215103	1.37665290058824	0.00322451489930993
0.138419168599384	0.0922947231847457	0.911629995431807	0.684315746262043	0.80957104987596	0.843174851153137
0.521548982864478	0.1246618043868	0.637319155155953	1.64313935177465	1.43226214846217	0.125776614167326
0.819354772520439	0.319999999999978	0.500000000210286	4.04282046694678	0.500000000000038	0.342512038890205
0.134069431794677	0.319999999999978	1.61363093062848	13.5535899635485	1.86871859084447	0.971129767152371
0.344516425313799	0.319999999999978	1.37981105263567	11.5288511404743	4.99999999129182	1.49999847473004
0.319396344615718	0.134178676612582	0.572354364209501	1.20663703260082	1.50125924109835	0.621763532294663
0.553341345423699	0.170999356811909	0.671594346670185	1.3402124055698	1.363957673181	-0.241329524160223
1.06977880761932	0.067162336972468	0.500000000000022	1.19953685117889	0.86414585828428	1.15886478658421
0.547409028866373	0.168487926760715	0.593455970932377	1.08612308930576	1.2135841110974	-0.119765211656398
0.426837902474203	0.319999999979987	0.739019001978456	1.54790705287357	0.88697040482394	-0.577002176498764
0.224070860080618	0.196494557250839	0.602834348587206	16	0.700684690184791	-0.0784255024367607
0.571162175354456	0.0322616900513723	0.657698814222482	15.9999999740775	0.891016592924807	-0.438640612313649
1.95120068130009	0.020118947943995	0.646460573133442	0.987619971463452	1.34826054135446	0.0843780819115484
0.561643739379024	0.120906060335873	1.05639033765399	0.826124037264308	1.78748646296029	0.983983480843421
0.629869608315577	0.319999999999978	1.30250650544747	16	0.500000016838944	-0.774677247482107
0.386448607684295	0.0495130717519616	1.22976823926783	0.743554935467151	1.77118373881987	0.255838890958413
0.300891649265767	0.284332831479109	0.500000000000022	16	0.500000970369731	0.204409214156347
0.391831276935659	0.073868646099134	0.533440401861824	1.58682523250409	0.683972444519233	1.499980003911
0.832768109982243	0.223803217861632	1.57241885867738	15.9999999998457	1.12507397647295	-0.838312648389001
0.186622536072245	0.101246387196094	1.08753909988611	0.641244277429402	1.63289832490817	0.442118151640874
0.0584932060184454	0.0569567490538511	1.09497234926775	2.3420344751675	2.95699474823471	-0.424991837572493
0.126653031886364	0.0674116701970243	1.27860534390212	16	1.48105785160915	0.776119106461606
0.168712859606967	0.266651143093092	0.500000016326901	16	0.777356654388704	0.810008164958546
0.341712942072323	0.319945271619889	0.570564857241096	13.6652950911435	0.725066466889733	-0.159361435321196
0.218911592783124	0.30505083484922	1.60896955509639	0.670479721728699	1.36818881876985	0.878068989270255
0.191453489059312	0.319999999999973	0.734863976301041	3.27984857527464	2.21859650771917	-0.136650426037859
0.240646564643099	0.182161641651005	0.766540970820551	0.88372126316245	0.500000000301297	-0.70135489396694
0.552389138135283	0.0218434505625855	3.93513960762893	0.500000092467164	0.933135185082719	-1.04248262439244
0.613694584524734	0.18415159396131	0.579618247097518	16	0.500000000002144	-0.192206648611001
0.203531624307364	0.0200000000000224	1.78677263475571	0.500000000000023	0.930495303180215	-0.113703881990977
0.122585345389798	0.104486693434648	1.00254956978739	4.2663207227417	1.95685801327645	0.795781592689652
0.722924805051799	0.0833920087271365	1.07481349200075	2.6389513605612	1.53152820647206	0.294344521570206
0.704149713024186	0.319999999999967	0.857500428001804	0.500000000000034	0.500000011177597	0.872219494123734
0.347170560377417	0.319999997973934	0.50000613729287	0.997168668273701	0.500000000011956	0.734552809262009
0.152838041564603	0.0200000000000224	3.99999866751029	0.500000000000022	2.4798215699991	-1.11872699962094
0.252215626972407	0.0200000000000228	1.34429652936144	0.751495642632571	1.20143873338248	-0.893355088775377
0.350910181238645	0.0225483375505864	0.638871948450764	0.500000000000023	1.66259238857167	1.49999999999998
1.48678240298173	0.177431885842547	0.535146967853826	0.500000000000025	0.504138902661086	0.462868786995538
0.0949559639643505	0.0863747935190762	1.0901088777633	3.37245138541063	3.10082603168546	-0.22430919792789
0.188724725526045	0.043146875313418	0.796569023604574	0.500000000000026	1.72802777658149	-0.214276490515735
0.0892491013769738	0.0815914607623233	1.16212401936211	10.7961974836521	2.50614585011174	-0.246310962835336
0.244918250416528	0.115767241870095	0.978090428248563	1.04520631011265	1.71817559596989	0.410808825582326
0.363560571870303	0.319999999999715	3.89171987979626	14.9577976197128	0.500000001316584	1.25342129624368
0.203209339843719	0.163990580385051	1.71384198511484	0.63046249252338	0.510097201536943	-0.210488636029097
0.414860446100081	0.0920332496854689	0.500000000000022	6.04878223642407	0.566829068470787	-0.22228516189762
0.514750589941294	0.020000000000024	0.666425413580405	0.50000046273649	1.75868041332527	-1.49999999999998
0.148436126108244	0.190547112791924	1.07624844819343	0.576202719231432	0.63185268966232	0.394516722368861
1.01442178371007	0.10005414815845	1.50586433185431	0.511306846732942	1.58255083097813	1.00444641579979
0.218671013816045	0.0854074405703254	1.01470172574565	0.500000000007012	1.61720049128797	1.18126589384407
1.63259371390171	0.156079206012341	0.571671724896554	16	0.507139132453876	0.0743559577506152
0.336418903990302	0.255535109666258	3.99999999999998	0.500000000000023	0.980727887227746	-0.00294279480499478
0.187503020049927	0.120828510595694	0.831830815119836	1.56762785388527	1.2931411957577	-0.0302334814357764
0.356721896978589	0.319999999999977	0.62787766986124	0.515396849009446	2.41721383808839	-1.49979024933255
0.24909546510605	0.243067008196432	0.730670880690741	16	0.513621191177956	0.0279069933679927
0.309218227618633	0.0200000000000225	1.09195701008112	1.11952565313255	1.67540457519012	-0.155406345445226
0.119966743396476	0.12302111637422	0.861567372769686	2.35962267948851	1.62378883374259	0.544957868845124
0.545614314349428	0.0841527089996183	1.23174168322746	0.500000000000022	1.49883116348265	0.473218624916812
0.16337364185371	0.138654060813926	0.678296264892204	0.904873697563131	0.647587697361534	1.49999999999998
0.223269021508045	0.0527191894510656	2.98695320284285	0.619822343100121	1.41926035394862	-0.191015316978739
0.647989508455106	0.13691943127474	0.528923319393263	1.1576681545118	0.666147680929056	0.257695935603946
0.411083251729676	0.0200093996829182	0.801029035107841	7.05812721846034	0.504954587065811	-1.13745908194365
0.149690757360974	0.0629325170543447	2.096377831707	0.710028145715357	0.958174308868594	-0.138127398512259
0.797622585272987	0.128828608737615	0.603185248425662	1.51351299846039	1.55632567393376	0.127037770878
0.0779706912161447	0.160937874434538	0.767980503770092	0.927499479105638	4.51211644979825	1.49999686176964
0.239971783806802	0.154911637324931	0.715691590920273	1.26656398752605	1.39868028028996	-0.185653862022663
0.0683906399338687	0.0200062706883118	3.99999999999998	2.68509844549049	2.74217994097957	1.30186998169906
0.917333826290731	0.319999999999977	0.500000000123391	0.733074351865927	0.500000000000022	0.0517318834515646
0.321813228300084	0.0865805462171596	0.835788852811021	16	2.13551549134428	-0.621526014094242
0.435627700241275	0.0200000000000222	1.04443466877973	0.783182164921241	0.746954578605929	-0.365108789593508
1.17468793510625	0.0507032369283502	0.827408322728061	12.8750217944916	1.30433150295584	0.234658577565581
0.184654844125689	0.319999999999978	0.876226459231164	14.6366869100977	0.500000035944003	0.32210731770045
0.266813977475682	0.0200000000000237	0.69823768691749	2.22904161588186	1.26837320773801	1.49999986577305
0.259875887794947	0.138921524300882	0.654509917409577	1.81853912308588	1.67465259662793	-0.0507391397033146
0.255362671990895	0.319794925397196	0.529019259907864	16	0.593403625721199	-0.0979198134928035
0.219274760672199	0.128372323288008	0.634706575958637	1.55397513889219	1.37996438434581	0.197611435812595
0.377862991220223	0.1815427636092	0.884348180087812	5.14648962601246	3.3142059451628	-1.49999998559059
0.268796499109816	0.319999999999978	2.59792938082183	0.528516831064015	1.04022467657124	-0.182354796786097
0.0941148791349885	0.319999999999978	0.767915603074494	0.529031972596328	0.520933264490475	-1.09001594320356
0.198941982618944	0.175119416660997	0.738445047043082	1.34219888698898	1.44406034414503	-0.854838040695348
0.398292733027114	0.251282579041818	2.37613482367976	0.500000000000022	1.06136741548343	0.051035330188997
0.11355843583472	0.152905260187338	1.1420708224811	4.60521572156436	1.86662939418278	-0.254329962874728
0.144644488301049	0.0846849674417575	1.06341685593277	0.500000000000023	2.23805138643291	0.918963024369219
0.42104289688537	0.319999999999978	0.701313759731358	1.14917387742446	1.89037459865621	-0.380428329057442
0.207552956436406	0.069659995069789	1.93048918637368	0.700697900804916	0.845449402048575	-0.233570879695782
0.14327929477467	0.0208460826944038	2.01282577716084	0.500000000000023	1.45349227432504	0.470648013496035
0.104324414329828	0.20878401940695	1.47469166180317	0.500000000000022	3.0178584751686	-1.49918299118721
0.140552688736059	0.0836302825912396	0.603733850543375	3.04572901680028	0.509403330940532	-1.24708351224091
0.268104916913593	0.117386372263565	0.859787650840427	1.7423770886497	0.691065296573308	-0.36621887971198
0.0604167798863086	0.319999999999977	1.52451481799438	7.65185141145576	4.99999867925139	-1.1643280191421
0.0341593568455228	0.319999999999978	3.99915125711845	14.1727164465495	1.54997359905174	0.838173297409127
0.152279958508052	0.319903807340573	0.593808611745435	1.12362182508115	0.696715799089093	1.02334986590657
0.106492244135897	0.113281270372719	0.941349083765406	0.686724169876551	4.99999126253966	0.19038788583803
0.658378766595865	0.126490054125071	0.500000000000022	1.47644414791935	0.752505526387467	-0.587316804911658
0.167276825039685	0.0348985719439346	0.814148033235132	1.24326319603691	2.67228972002577	-1.49999997512231
0.246942088209853	0.036275842100226	1.5241718617592	6.46607472941891	1.98488847968678	1.49999998842601
0.288620980126387	0.0852452091856247	1.27833231116054	2.49821281245361	1.44659353981924	0.46941848410237
0.401490159662657	0.0200000000000224	1.16122467599173	2.52117119670791	2.4681066547831	-0.884802792760299
0.332490952348575	0.0849358987837231	1.41832695112528	0.500000000000023	1.55818363714393	0.344367217666075
0.18267286615381	0.0557125716966503	1.56499259519568	1.47818711270247	1.53568350253922	0.435405581657699
0.102231040100706	0.0200000000000242	1.00108485287186	0.960301760448093	4.77036541404069	-1.49975934270638
0.324268002009963	0.035472024148063	0.749773736957152	5.25037662533555	3.03043100142478	1.49999999998376
0.0857578558915389	0.0731214226505416	2.33073159139219	0.500000000000024	1.38438681098709	0.416045085819422
0.208160629474068	0.0613405173253386	1.2581635552274	0.726039885600031	0.61981039132704	-0.0226758008368298
0.0646914863100398	0.319999999999978	2.28210582721645	16	1.66039998379513	0.364010889620319
0.267306130769113	0.0200000000000222	0.843640710964643	0.50438698635764	0.500008559662453	0.36410662086883
0.392267798534855	0.0200000000000224	1.15320944623805	2.59327939273434	2.48426665190214	-0.914314138173901
0.644650769148379	0.0200000100502034	0.581255340489044	0.715795258399655	0.952559134568944	-0.19571570612609
0.67494368343425	0.109610852560713	0.76242941218305	3.59954660252586	0.721579255373578	0.757698635299592
1.14005310471337	0.127659243131196	0.921281814831589	3.34456925706639	1.39253935764374	0.553074051649299
0.814907017164123	0.180016225929466	0.59106247790207	0.703505699390078	0.630834177568547	-0.876331810528271
0.313770534722413	0.0276001814644404	0.793025401609513	1.02911352848064	0.988813606203575	-1.00419462179787
0.172327979751411	0.0451654564282526	0.500000000000022	9.09559785237702	0.500007665500373	0.79809400299221
0.30139203057673	0.125577365917523	0.952322032472467	3.68830364456093	1.470959301733	0.584615552667651
1.10481217019809	0.0262993897175966	0.679720495250244	1.01512080791246	0.905088778900794	-0.789305857295771
2.94424545789152	0.0250425758372766	0.691983063033153	0.920900032002601	1.75306193325954	-0.790731887897383
0.456269042773369	0.124331001550485	0.906725884687069	3.4144529674191	1.45544119712416	0.453554751389793
0.269558925179089	0.0200000000000223	1.50955437079721	15.999999995227	4.19068748478406	0.36255110270882
0.321431952866521	0.319999999999975	0.52177746028423	1.99655810897685	0.507824138413014	-0.547335619837981
0.266076857570684	0.18743049568194	0.57726394592209	0.500604104895824	2.11055534204977	-1.47530719032223
0.339840814477152	0.124917421703795	0.965343327727883	3.13860135909943	1.33580404104531	0.396848791048897
0.122613020713959	0.035662855977399	0.665769199789333	2.18067401527542	0.707305935730871	-0.144192076979149
0.367892776122373	0.0835427090022188	0.604884446805717	1.07698330300753	0.66081739788141	1.18308622953478
0.165651336705674	0.144940665289701	0.989347329283905	6.16734737610447	2.62720077480172	0.43009114465246
0.0775654680764911	0.0837615630888297	1.06817741182161	1.27539546752336	4.99963217666219	1.49999999999998
0.201901340034396	0.0972785049875662	1.1317764756987	16	2.51573925000783	1.10846754480559
0.713214774091339	0.319999999999978	0.500000000016377	1.13286292557085	2.21017576766146	1.49999999981857
0.284375654437154	0.0531456967661681	1.13031387461949	15.9999969498758	3.55378034548183	-0.477676647898224
0.324434506094951	0.0804081618529985	0.547863323420793	1.0681939603354	0.656487041393567	1.49999999065449
0.369520736908404	0.0642721271089448	0.56844980106523	0.666108459790163	0.894064720775825	1.49999759236665
0.28669788456833	0.0496040832830908	1.08247927095454	0.500000000000024	0.749739160454877	0.929277192027561
0.605712045370801	0.319999999999978	0.500000000068468	0.500000000000022	3.68675169803444	1.49999999997003
0.857103923467349	0.289800175065833	0.500000000000032	0.500000000000022	0.500000001311458	-0.413666562139307
0.451825829007834	0.126364984664028	0.88604004208512	0.720134745847039	0.736515484144872	0.10255442399005
0.844160480241351	0.0661622151585283	0.56331476439058	0.713151129170401	0.694441268585042	1.49999999999996
0.13024593290555	0.0823169892590557	1.12774530994423	7.87404931265208	4.99999998317843	1.49999999999998
0.227900873186901	0.319999999999978	0.500000003410709	0.549193393465902	3.77209949726035	1.49999999967803
0.77243227308273	0.125923664559414	0.771007925811944	0.680342728789865	0.653048683750348	-0.451021990514598
0.604939378040353	0.268810727585	0.669467878354918	0.759243805070529	0.546638101016335	-0.434052714642199
0.214725353528364	0.174818659866276	0.69859025508549	3.4726644373484	1.50873503434998	0.656115884463197
0.77464030969039	0.226555905232594	0.703548659776396	0.631894237654827	1.67451795173778	1.49999999999998
0.203289898852881	0.319999966525237	0.601293252528453	15.7374916255253	0.50000000005254	1.49999996375931
0.297176826111847	0.0565494082228321	0.784251539396902	0.635764101294918	0.684452883723054	0.175943997125923
1.46619472043916	0.310179895954407	0.668895550251664	0.938779642736415	2.41043997590351	0.0474126714997643
0.276977773153851	0.065629314764228	0.559194135760983	16	0.85529877953552	0.118560122869153
0.960471704366284	0.14682986742913	1.05834567898238	0.500000004805514	3.08855338450738	0.635584135133219
0.347879693691308	0.0931293553340416	0.815302642585758	0.500000000000022	1.23226986101964	0.0586579966050539
0.147227403712132	0.191211111211548	0.782906399141045	3.78088311131858	1.54450090434381	1.28598588037529
0.274617534011735	0.209175646965119	0.680847429738573	0.500000000000022	0.500000000000022	0.0645685083681253
0.198135231558033	0.162423758403722	3.53049502935455	0.500000000000022	1.44090462438264	0.466617098979815
0.16781597289221	0.319999999999976	0.976931309509469	0.500000000000022	4.98979189685423	0.368019498632604
0.397707531674725	0.129631347522356	0.811957075676155	0.628999156517871	0.966275668260388	0.15121500739419
1.0158495987109	0.170895158855639	0.677170199954602	2.85527093688446	1.45343785138677	0.49520367368252
0.221146755696424	0.101303454002719	0.882874245051812	0.828269950927093	1.48627128476808	0.362934438771838
0.244135983325004	0.217464653994294	1.22736201073222	1.55308942436575	2.01524376717128	0.646755969442448
0.240347864057742	0.146720245585575	1.46734054419688	0.500000211435289	1.27486770363616	-0.15085630292774
0.901006652480571	0.319999995485679	0.68944791144606	0.747635058359312	2.0301435043128	-1.01937740978326
0.134758137079764	0.275260530477492	1.43439259339205	2.10814623832723	1.90177439181535	0.357722711170238
1.06818401693243	0.0640330107433378	0.554433342551669	16	0.670049853111864	-0.0587686759870849
0.156106731809094	0.170835814162637	0.99190447877113	1.51383135901949	1.98492465701709	0.494523361720587
0.377243486448895	0.0833592471057564	0.705167287114911	0.500000000000023	1.12748547713892	0.219416992413847
0.314697262017972	0.196953346478507	0.526800148284734	5.52591855389195	0.677651433908912	-0.921928803037909
0.410473227611127	0.319999999999978	0.500000000001797	1.75379383971784	0.755255531440691	1.49999473783906
0.255296408352478	0.161349273984573	0.666606006313185	2.64908878483942	1.57745285687644	0.721968879339394
0.943047362040173	0.207349927123514	0.808529778045812	1.3163157398603	2.50209312505635	0.244123742516555
0.555012061193379	0.110701836976765	0.704101759045788	0.956827749115786	0.824277976801291	0.514564618451241
0.231736974969532	0.0403080345934427	0.660293249215305	0.500000000000022	0.584942149871386	0.540361796119351
2.07221045904187	0.10900962640216	0.732918245074033	0.913189675266573	1.3996045572472	0.323738910488914
0.135650282137538	0.0978777922728613	1.16499608938829	0.775546789596687	2.50151193506401	1.14486053150293
1.82958658168418	0.192589286983821	0.500000000000022	5.73860450982582	0.539201694718459	-1.10926402291279
0.224843581608673	0.0681493101949752	0.663003884778755	16	0.944812002014903	-0.583230835123008
0.140184926471278	0.152896236161425	1.8795908582317	0.500000000000023	1.21495780470174	-0.0873001290807259
0.243207324353239	0.319999999999975	1.60876220221213	0.500000000000024	1.97408807378363	0.754742446266052
0.365560940688794	0.180713157633613	1.26908688281711	0.500000005955519	1.31156287688748	-0.0597577364738909
0.561017405487216	0.183946724205564	0.789300536834985	0.500000000000025	0.64120735234317	0.507796625341092
1.87718934278636	0.204468858004685	0.802260251138213	1.08904879670608	2.80821668394154	-0.0510596695948081
0.654400340928628	0.147133624666246	1.49797353845448	0.986129230677882	1.93411583345722	0.382143288530239
0.325005718304046	0.136010281838697	1.534102474562	1.94115784629329	1.38820734284831	0.354892252052514
0.725372370492192	0.191053006340072	0.521649680984877	5.86572258472906	0.596223923280528	-1.04035168692743
2.33668985876782	0.110725364082127	0.728549703567453	0.951102626848766	0.848348678854621	0.370390987906309
0.497579178656295	0.112316680204561	0.888565176705901	0.958726559849576	0.612328579695632	0.272317662126121
0.206749534686814	0.0544537808426643	0.798301034104233	5.88275340032335	1.45711052124146	-0.443493543850338
0.589412261265966	0.108057151750785	0.534855783780889	1.23283972565228	0.968986485029675	0.607709191134471
0.229901724746692	0.115362031026315	0.682722947801544	16	2.66899072422077	-1.45595832052752
0.344216025722912	0.105996498462471	1.0270564478703	0.540028462213923	0.987015344120338	0.485661550568533
0.215591140923159	0.045030012497775	1.1053903674839	4.99693596426222	1.85083811871493	0.100696827020525
0.15389922366941	0.0955149695746906	0.84519051217132	7.93210557909517	0.868369440579975	0.104839778840176
0.198379584673687	0.0876907287119882	0.791058014484652	6.82679456765794	0.682019639479724	0.209197628249459
0.196998333978608	0.0540072915734308	1.41966138622641	0.500000000004482	2.4256466614521	0.204909855951528
0.251843354755048	0.240361172047358	1.20623633283358	2.07397369528793	0.908466809153985	0.413507587795544
0.219174718705165	0.106067384214008	1.01016321000745	8.63743238579597	1.44013311179968	0.53720323172277
0.294032689521139	0.219903625254666	0.700714302553013	1.1413887044373	0.692364238968079	1.2059887175225
0.238408556613845	0.0588067951687599	1.31881090933394	0.500000000000022	1.45120360093435	-0.120083057344894
0.844603431358828	0.14431289289329	0.50834236381594	0.500000000014662	0.641658100010891	1.1904486467504
0.807979365978797	0.0506904147168958	0.548461523096904	0.549986355069118	1.33580302224404	-1.49999999383328
0.671103307268326	0.13443666497197	0.790521319574768	11.8612440367385	0.571942541710418	-0.161711425755677
0.239814418200306	0.0296544725746973	1.23240872391625	7.02095047619791	1.31727773444943	-0.0709883284870212
0.185096807932837	0.053032922778353	0.832631458675134	5.84617313921311	0.673531611630505	1.14340945961678
1.20150207365802	0.0322021057936359	0.500000000014989	0.500000000000022	1.86037468637258	-0.230923801466635
0.533741430794621	0.319994209703216	0.605372038767321	5.99346846024936	0.919060809075057	-0.792764449336031
0.895003022816754	0.230732152615011	1.12266428914965	6.89577005130189	1.98454794766091	0.796042231882635
0.518888697908449	0.319999999999977	0.673716159251048	0.7144622127777	2.05180563242132	0.0359105129420881
0.343790869566724	0.295310461496386	0.686570994312818	0.74961635204471	0.680916444687357	-0.0362531944049197
0.200043340683174	0.0759774240436767	3.99999999999998	0.500000011113897	1.66731162876234	0.863162427113495
0.239133612397406	0.160184413602523	0.718049501742412	0.725523424278263	1.03428320984234	0.380373553831667
0.503013456258016	0.18648939746645	0.500000000047025	8.03084876796779	0.650710979603633	0.569184177388587
0.307831176139195	0.0424852717707569	0.501251936655769	0.500000000477962	0.612313142589285	1.49999999999971
1.20632635726448	0.0604706105283825	1.4632847422333	0.500000000000023	1.1967963401432	-0.105219883583701
0.210329274951917	0.153673401787243	1.08145757879742	1.60269722888369	1.25599203562387	1.18970010615468
0.224286973512341	0.164410098631013	3.99999998001422	0.712165794458838	0.536079200174139	0.028877956194846
0.707111168305234	0.277534969056689	0.767772493853162	3.62192060763647	1.35043827413648	-0.165308706876831
0.290858739418207	0.319999999999978	1.51782102088111	1.64120667192804	1.15357782914003	0.510902704825166
0.811407610911468	0.319999999999978	1.06494463267138	16	0.546608407557868	0.357673955820249
0.531465241685694	0.0652613642925173	1.02547904624124	4.39834912063716	1.6477297517688	0.97585870230512
1.18607219408131	0.319999999999978	0.630436008644376	16	0.500000000356556	-0.0369889554863221
0.230641362634968	0.0350584306680413	2.17211190460989	12.6942236704178	1.88311652529658	0.136139946796052
0.32965520991155	0.181366279179755	0.980095840541452	2.49766900072366	0.845223817091132	0.323610084249906
0.541631466033333	0.128140153365394	0.822826470126566	14.1381858975094	0.885536386312629	0.517726093580736
0.585279487866932	0.319999999999969	0.637091604870263	16	0.570126943966294	0.145445817082622
0.252583767856944	0.0553353019934264	0.988152605996787	0.500682324818112	1.41066749680636	1.24538247283371
0.222482308818556	0.0957977949919145	1.08975272302127	1.01001691332949	1.75091999571772	0.767909480495607
0.470210965159337	0.0200000000000357	0.651072474676753	7.37378062549878	0.641449217145385	0.908338939309345
1.09893784389419	0.169504285570496	0.660820158302976	3.34777919998104	1.30722424421383	-0.16376637389946
0.264279762261637	0.185286261975412	0.637864030908446	2.90347814503483	1.03119922968899	-0.776836343871808
0.383853859687566	0.151343765086483	0.551830626702227	0.602207072622415	1.07852128288744	0.69423505539738
0.745894522178963	0.278908077999734	0.687414064894099	0.66936734857664	1.67978445369894	-0.581907216186764
0.106005530916832	0.0519979530640319	1.03339211990567	8.13477752703738	1.69177625724243	-0.270205877925451
0.250505783954803	0.137436548617712	0.500000000000023	4.90652107045405	1.51394399401294	1.4999995553106
0.392823636084754	0.0713626967684202	0.590620302278416	1.62480186155188	0.987906777291923	0.282528637204517
0.441707711769365	0.0200000000088142	2.4284276562249	0.863545852557445	1.66468242694856	-0.370432401331117
0.494194512059249	0.0905906652179869	0.500086591025155	1.59319946392868	1.2321945086123	1.17857037439911
0.224905416774596	0.216044984559275	0.825262928014245	1.62468887037302	1.29831458910125	-0.159875882561541
0.806940815032228	0.0200000000000223	1.58391000905238	16	2.64093144157654	0.478223854378528
0.272431319986101	0.12856577013701	0.882218415030618	2.9573817755006	0.955566818101469	0.0738295606693869
0.535348566547367	0.128218109621542	0.559174093580712	4.44374660676804	0.777095264486634	1.03702650721014
0.466733217181574	0.117797404757909	0.603581692030151	2.09063813796332	1.53881390382541	0.383568465945368
0.178818460460878	0.0914923561334381	1.18890639691799	3.56301445844975	1.50462072873642	-0.0915162829385481
0.384137193853989	0.290512758138647	0.866522992099692	4.30066606047391	0.798963522548918	-0.672349139510267
0.772156564971959	0.0381373601242092	2.70868499450074	0.500066076053277	0.703969095225003	-1.17034172555556
0.240864259908429	0.104650729807837	0.754671426375427	2.21785294634012	1.59417978376523	-0.539429482638174
0.259161155811779	0.0754251040385189	0.81890120839787	4.24758179812415	1.48761024574763	-0.422333230295606
0.226701148661481	0.0524502565134492	1.03133137025702	0.500000000000039	1.5161046587885	-0.14588481636322
0.205273098740711	0.0909117932239281	0.888211659688487	4.17042577865651	1.72643443679162	-0.312707636585957
0.246479361233434	0.0790416906417202	0.800871607070521	2.08482683068077	1.35907744155187	0.890058718871858
0.266425954017712	0.0679468315573314	0.846605614574307	0.500000000000022	1.96343280620736	0.604636754026895
0.341530687178841	0.144490429823856	0.500000000013169	0.837603001104141	0.788045203334901	0.340062032221557
0.619241871098638	0.0200135314885681	0.576232301655417	5.93219242091732	0.765173823769515	-0.794523938652866
0.285371598215972	0.0974838421760526	0.931104795953566	4.52566136626799	1.24074686630689	-0.379137057754884
0.18086382450243	0.087564388202337	1.74499228144032	5.38524528806118	1.09153746043077	-0.494699259578495
1.50632129535008	0.0317510816771648	0.709022902058369	0.500000000000442	1.14647197269056	-0.680928586452295
0.238730132174363	0.0857014450827377	0.88248801812253	1.37613814648065	1.91439767400768	0.852963122242376
0.235904501744261	0.054842873864768	1.41336867827979	5.54477131781673	1.18835732063201	-0.298553293561512
1.40651354766219	0.0350594146587999	1.27583997921894	1.12667560775979	1.69782260405746	0.424001335099785
0.406310958334655	0.0809523002891039	0.909843038795087	4.52811895362034	1.52111909855489	-0.687704069364414
0.138298658375096	0.0867850433248979	0.637354278053555	1.17011869775108	1.56470997800632	1.49999999632098
0.811606149692605	0.145975979487054	0.500000000002652	3.44010157399333	0.593465379691376	0.177632799708716
0.401082765044969	0.0630902595986304	1.38119779985041	5.72374643964648	1.90656453277079	-0.556267431093099
0.350144555131899	0.0571302473231273	1.66733596933855	7.65128441695151	1.22965288654018	-0.275386143950088
0.13655601832261	0.141103006160395	2.16277553320492	0.500000000000025	1.11526675283249	-0.134162228187683
0.293816332012442	0.123062828805868	1.10091576050069	1.63067079746939	1.31622022163036	0.377277364043075
0.328149015835041	0.0684040389978863	0.880417619857617	1.09645610489437	2.16076586373433	-0.931348931514897
0.389022882298318	0.0791306337338377	0.806054035062003	0.500000000000023	1.14793427844	1.07707806503112
0.739793657763373	0.319999999999977	0.500000000000022	2.0573889941055	1.0886265261635	-1.49999998901674
0.373526133006376	0.279687681594645	3.99999999999996	0.500013664246495	1.11693333646277	1.03710934406987
0.668590841838361	0.136191775599995	0.697680527658085	2.39258952202812	1.26541284883613	-0.0824237481030968
0.18694256308814	0.091495577114744	0.749801384187187	2.82442610021606	1.59192712817991	-0.103393259927145
0.122498081249679	0.0784429851101073	1.05378059460578	3.03062043636486	1.61784372118124	-0.139216553430248
0.258856438099418	0.0200000018220286	2.05793756214323	0.775434615130727	1.4982672624369	-0.208479867927762
0.254145922006224	0.319999999999978	3.99999999999998	15.9999978022119	3.64811111061789	-1.49999786297204
0.56341184826341	0.0649018663259633	1.14857716307085	5.01624085559714	1.91298114863024	-0.526322756899433
0.181651210996226	0.0944135259770461	1.25465073576771	3.7518404589997	1.5291208863438	-0.164592182037839
0.522994554595338	0.0454542047019751	0.500000000000022	5.97280729867195	0.634523192110251	-1.49999996809441
0.45932490547907	0.0786160670578915	1.15678572987577	4.58203485247857	1.5332806766482	-0.0689117218294812
0.308964455555781	0.190909353420993	0.56667590248505	0.500000000014554	0.647523923095002	0.44869257844307
0.740711329283336	0.133752307648217	0.595469228871093	0.685540038129271	1.05647703318259	1.45708527145318
1.19532034967947	0.319999999127042	0.73363844649952	10.7215136059006	1.27653899291248	1.4999997793159
0.302048632814902	0.319999999999976	0.675848747518071	9.48307059793176	0.744699560590519	-0.00957923802738978
0.262753439942598	0.319999999999976	0.96717942115657	3.24162517716041	1.3507004484183	1.2138000629184
1.03440612692207	0.247316129960965	0.617247877287264	0.500000000000022	0.655286988656858	-0.128977689937026
1.81748939693287	0.120622835492145	1.00788772071558	0.523039642009777	0.997398998219729	1.49999999967365
0.263977595652587	0.138438621285187	0.593889644258976	4.89793736814307	0.783941344307074	-0.359245481463227
0.414881322568706	0.0711635173575787	1.23878753064593	4.16731344396946	1.96308803139021	-0.564585084307022
0.536054306253178	0.0460820147885795	1.00910412689086	0.500000002815419	1.32724365637053	0.66364319994641
0.142989926858761	0.0429628317538379	0.923716016620527	0.500000000000022	1.484385460569	0.10387373611293
0.290978905729579	0.16933189558184	0.756967450029848	2.06592141227831	1.55953403045649	1.49999999530205
0.188775208322523	0.200141925024131	0.881441459346421	0.79754893014592	2.00395223161141	0.938360864206884
0.238317071431161	0.0994495556494073	1.70074454873513	15.5443465471134	2.69863906378726	0.20151816971487
1.27949625545661	0.319999999999978	0.556342524398091	3.1134932062429	2.08815724156798	1.49999999984397
0.286672112912008	0.0322462021128214	0.725068153283947	1.29550242915245	3.7337330064605	-1.49999999999996
0.103034357400113	0.0697291016684337	1.19987843266104	4.17687849771992	1.64410748055004	-0.0463996658752433
0.568881934930985	0.0736753508012153	1.23244655542307	4.08521574225272	1.81592328962794	-0.275202494491362
0.173261072025685	0.319948271386716	3.5201090173367	0.502176227303949	1.65797812287095	0.658094723932325
0.239425419269427	0.267783944750096	0.873219983072759	3.09794925564451	2.42045882828422	0.776307604645091
0.339013046924841	0.0546438485711247	0.746682815649409	0.500000000001016	1.67432228911333	0.907662421888407
0.320023255030474	0.319999999996806	1.08263830684677	16	0.697309053665729	0.291771611549333
0.310984196396123	0.0558420754284062	0.963275049192882	7.45165273431241	1.59907099629804	0.227943771232686
0.706049546627642	0.263779645071736	0.774500273631262	0.876747862115389	1.68000739837657	1.49999999995064
0.190399531877306	0.0236030940805809	0.869907070534567	1.00796706795937	2.90370844567392	-0.0652868118275312
0.201408587814736	0.113452755308424	0.70697591455035	8.04201416252899	0.790111900138474	-0.193857044199106
0.313385395386276	0.0324111836950725	0.500000204944133	0.500000000000023	1.87471319379542	-0.152784493629805
0.306096125333997	0.122697597637527	0.732234857839803	1.85389815298569	1.57299477576847	1.41719556600052
0.192000823989649	0.0244285606375203	0.914610866283985	0.69527949344812	2.23133919856117	0.178666463018028
0.270101074809597	0.0323852777596126	0.684371170535451	0.672769297810266	1.57941624092355	-0.534143752918494
0.670289643302193	0.130270779124287	0.519232216633822	0.500000000019131	0.652553850508093	0.436710049961026
0.489494606988084	0.0938740508111398	0.500000001708144	0.500000000000022	1.24003989498945	1.44056959046922
0.277030489143328	0.10501969542615	0.641652234511002	1.30857913744313	1.1301975178567	0.633213142888533
0.290049756970599	0.0662297380311313	1.20311657599036	0.500000000000033	0.5652964959346	-0.0979230101563753
0.525282851137071	0.319999999999978	0.50000000000014	2.24203134500445	1.10393101837934	1.49999994900505
0.257230224963167	0.0601909515482613	0.764879094917058	1.41923129449972	1.97947319242844	0.242148933956963
0.347831476119565	0.0360654797631994	0.629858933143185	0.541721217160682	1.67956464175129	-0.368856283564098
0.342225999470378	0.319999999999978	1.57043029558607	0.572236091874879	0.500000000000023	-0.09875627463628
0.479402408136573	0.319983210081218	0.655055370499084	1.96791362493447	0.500000000000792	1.26862654006228
0.349138202454351	0.064357548833991	0.698081508002153	8.46724027253467	0.92816586804343	0.204429140565943
0.214607142563704	0.128024379920231	1.33987108187544	0.500000000000023	0.87496338491719	0.382931004917473
0.421160990864127	0.144021860031472	0.50000000000643	8.79385009591229	0.627123834290789	0.380294406779444
0.387558668363185	0.049656784888073	0.648346116353814	0.629698218302314	1.40369460922435	-1.03542454375679
0.687010347890379	0.196449292972562	0.70914289732349	0.690319441759153	1.33441238644161	0.23786223971691
0.393471184895876	0.0330376316938583	0.520449908615918	0.720559241107976	1.68939819228981	-1.46515357813935
0.269712257570765	0.0780885866673207	0.571257605758792	13.7054120367864	1.44605433891833	-0.711315360080707
0.69531058999078	0.02000347015727	0.57803037956551	5.21267909477957	0.797162633200945	1.0324516611639
0.466770421281028	0.0752985090348161	0.54546037391145	7.97909850281573	0.528408686920196	-0.303103010195386
0.506111907483088	0.0391949298005593	0.708413233126203	3.53724872757537	2.15202683585352	0.094941607063345
0.783437531013945	0.236165817953594	0.949034209978594	0.500000000065846	1.12651600122219	0.262416789641425
0.466511505063997	0.055723340725092	0.822683620968372	0.500000000000028	0.533982420640807	0.10753131898153
0.664165053565774	0.0978539839837492	0.919143107017055	7.19158071780506	0.957616933098977	-0.0783403250077301
0.961804542801644	0.0859356863810881	0.603512486573777	0.500000000000022	0.500000000008711	0.280784340749645
0.208378836167242	0.123484246309459	0.73910268498788	6.97800446359317	0.500000000000022	0.556651868936143
0.231937694912272	0.168668271441718	0.500000000000022	7.97101616804069	0.685672827219694	-0.215127994138176
0.676523151904908	0.31999999549637	0.732085329636952	0.676803361510699	0.765307440942454	-0.130935858939907
1.10317588220352	0.020000000000037	0.521387767634101	6.13006269234421	1.20994533622562	0.559675501740517
0.102897606714727	0.12783587151513	1.94189901175112	4.365918117271	1.70457938148673	-0.290497101810026
0.437145447680799	0.286842591380474	0.500000003519811	16	0.500000215979119	0.605797367767728
1.23317755094827	0.0200000000000222	2.01115996355307	8.23212179328631	1.11165674812928	0.268933198481203
0.514845536980869	0.0274397396255378	1.36565999368438	6.00839977882168	2.0792889250217	1.19422658560416
0.170989381667956	0.135147603226511	0.572677862833124	0.500000000000022	1.95443916061496	-0.341550125247925
0.436238622373577	0.113214408194966	0.822193655251568	9.32629233722898	0.763310556027958	-0.324881853756791
0.199118863255976	0.0200000000000228	1.23202239191823	6.65297982643221	1.40054093336395	0.559214941511917
0.19987999623144	0.311695264397418	0.899232526616314	3.28819095269426	4.99999999999998	1.46866229085672
0.425312634273373	0.213529786455721	0.568904448948851	0.500000000000026	0.731954778056764	-0.268860909768747
0.378707573258195	0.319999999999978	0.500000000000022	2.17375681526916	1.46624937442643	-0.372431741551089
0.805353272718391	0.260083304673455	1.63672802869338	15.9999999999968	1.47031437116465	-1.49999997922853
0.358505452659726	0.319999999999978	3.99999999999997	0.513194307400376	0.500000021970182	-0.0583350471216949
0.479328136149275	0.175842271878133	0.655683351085426	0.500000000000023	0.935339080899698	0.737193514721925
1.38337461989042	0.0277944307910614	0.533965326729819	1.06339303173162	1.96214539638159	-1.15266610654711
0.791907320295151	0.192808512788873	1.49485079837268	0.500000000748796	1.92528150505838	1.1432405073611
0.103523815290149	0.0226940939803695	2.88370518099951	16	1.24501712901734	-0.356414248768402
0.259904463901243	0.243184873194264	0.694331057227924	15.9998645541107	0.904814444929044	1.45591059547603
1.29210157922163	0.200716076847863	1.03265668413934	0.500000001475832	1.8427434067075	0.791831930933864
0.85324160388005	0.294886267849254	1.35739418976623	15.9999894571832	1.38482209836417	-1.49999999999847
0.663042032412168	0.231335030488964	0.850950542373157	15.9999999999953	0.500000000870438	0.0322925430452882
0.669712400719825	0.093581329106533	0.768455398829699	15.9999999999986	1.3474161046308	0.585029658370476
0.327158500963997	0.129574817313866	1.01076524517293	15.9999999996859	0.874920697343838	0.640230110261206
0.539496449769411	0.0529696050803164	1.45580494933681	8.95030307823571	1.15026638195251	-0.0705491441271862
0.981781270391945	0.319940918289755	0.628994960197982	16	0.514232618984871	0.125474974560298
0.2936518070523	0.0229070085218225	1.71687243683369	8.96596613207423	0.791309375891842	0.246015009363597
0.575776715648574	0.319999999999978	0.805585080016832	14.4697450708529	0.50000001615873	0.186491617582125
0.388339054081494	0.151254552696201	0.590815044163256	2.65794857219055	1.32905897891054	0.550897076167309
0.260196276434658	0.180681682629003	0.569902395364788	3.15670303531832	1.02508100897901	-0.769842959778403
0.353384883369248	0.182382260492245	0.533137870287186	0.93927247546256	1.14278334763039	1.03824489664758
0.643932651853603	0.158832023440352	0.613321859923344	0.500000000000023	0.788108544290829	0.74832084979756
0.232282204803743	0.138943154614146	0.500000000000022	4.98865206073787	1.23889819868769	1.49973512293234
0.76437791566954	0.0392556937774136	1.07460369900055	9.88607062935532	1.81064821574228	-0.377405603592525
0.276139051004123	0.0545053942293923	0.905553744162598	7.01312962979279	0.96170480167358	-0.165710358545518
0.254476510539347	0.0803557943543233	0.709714764453604	4.62546592940955	1.44888932322352	-0.0936397409937763
2.08065681587589	0.0486612915188762	1.0196872889416	6.52730906269714	1.83596034228615	-0.0598127549568866
1.34824598741483	0.0200000000000229	0.500000000000022	5.92497654320348	0.755688494825581	0.60503801707492
0.342646182786106	0.319999999999978	1.92009157404695	3.79998784246917	1.52628936447381	-0.101989969026558
1.82378612052861	0.114282527434448	0.502706135713761	1.80537603437181	1.24236197279429	0.784863398737981
2.10201033359191	0.122957730369897	0.557595944209203	1.61646549808353	1.56368532743931	1.0259817565844
0.742366035953587	0.0820666473180333	0.63808095212363	5.01305180980603	1.12555293386415	0.326030832619047
0.407368478265652	0.0200000000000222	0.583099407252559	1.768873097513	1.84320792132513	1.04398524983078
0.186420440455291	0.0200000000000232	0.85583067088935	4.0514410433473	1.84042971372357	0.0122719265927683
0.181606759127448	0.0780192674655605	1.04920727235391	3.73750868942512	1.57261085723137	-0.409192128902832
0.263465821764785	0.0200000000000224	2.62318991830821	9.91304006998257	1.27549627284593	-0.310477171510414
0.496931708259396	0.143552880943018	0.500000000000118	0.767224068129456	0.775120867816014	0.190551056730528
0.845319908060966	0.0629987056722004	1.25957014471255	5.1318783161067	1.40124214231206	-0.266787166629811
2.11326244604912	0.218251454627932	0.744755323400444	14.1643412842473	1.71461863557803	0.257320887928895
0.694358737307557	0.319999999999948	0.679329573898925	0.547030433336391	2.44244250840219	0.29101245214401
0.246859980148296	0.156311060964143	1.92241643024796	0.50000000000003	0.612836562626049	0.756984570410537
2.07334272387996	0.154422424071201	0.562999008616047	0.726026051937982	1.11212725585059	0.403884885454494
1.5665787916422	0.137004816495873	0.582339502874202	7.53665621931967	1.16250731533222	-0.483173781854103
0.356203410967576	0.319999999999974	0.85165548084485	15.9160897322441	2.32706187120946	1.03681767074107
0.752833404243061	0.319999999999978	0.500000000000022	1.93865051357587	1.0740077505482	-1.49999998020926
0.713100209774965	0.075303749510511	0.825656004697723	0.500000000028494	0.987270302300446	0.908545917746745
0.204945978896101	0.139337944934536	0.668602508822873	2.60249967333825	1.82563077835818	-0.0680475437504115
0.753989634028939	0.0581301049927002	1.47318085352232	0.500000000051649	1.21900173336434	-0.114448175175482
0.19234177665474	0.319999999999978	2.803126774031	14.1818304909561	0.795326279547639	0.234459256516046
1.21575326456464	0.0442669873618546	0.500000000000022	6.27375379274409	0.685727986942443	-1.49999996401161
0.405334128131262	0.161775456154509	0.522583222717123	10.8218798040468	0.737670570064958	-0.105971130547605
0.290868687241876	0.0821822080814557	0.693047688220852	0.784189445140818	1.20820967520428	1.49999979872773
0.405128404108703	0.19824940014045	0.594764205932628	0.500000000000029	0.544645337243609	0.431701495574782
0.44683112411897	0.156564425179797	0.5000000000041	0.830373789699129	0.731128491880881	0.22739535275621
0.303404104948791	0.144554610914082	0.722352312401457	0.907070587174497	1.2535715056844	1.29915124127315
0.385178033687131	0.217980160274415	0.500000000542535	0.500000000000182	1.29612114384671	1.39065099338795
0.101003862419806	0.104040261889066	1.84660617422165	2.96576504689857	1.97129230976395	1.49999996825046
0.189790532117946	0.087664532635737	0.721604293991633	1.2625778407927	1.06295061500439	1.49999999999998
0.285733725536969	0.095312535950384	1.1436349824423	4.21911423429719	1.91858083323838	-0.292491079789454
0.832601635487374	0.319999999999977	1.72591611899028	10.5531041377995	1.47300745138222	-0.16182531271312
1.81730038671081	0.319964992695093	0.531285613740354	5.33579264408892	2.29167498553547	-1.49991138593751
0.215821776674234	0.067757931911629	0.9134616126448	3.33138554773478	2.04467476769109	-0.234935255398385
2.16946578745044	0.319999999999978	0.500000000000022	2.82179780079981	2.04964254574309	1.49999999984899
0.182299507871231	0.0757920143902362	1.04449748964993	3.69840999415844	1.7300259594731	-0.663605793617063
0.49224377131481	0.319999999999963	0.512108685392434	2.62258171003405	1.55938325065754	0.00248398184748248
0.216354617587113	0.15227167924584	0.645138564163922	0.500000000000023	0.789190861879678	0.970097219328559
0.446413862563874	0.319999999999976	0.749552410614175	2.45828494548953	2.02692909008994	0.776102891213327
0.297801165074732	0.0422271561937995	0.666776715616543	0.500000000000026	0.54605225985592	-0.516329573585781
0.409653681044313	0.175433960948067	0.752415160468007	2.19778809645887	1.43363234836555	1.49999668446367
1.39705268223601	0.245840279582383	0.728545726485248	1.58584392852203	1.60881530779894	0.573289548481687
1.45708143823587	0.0834410743222632	0.993913330286694	0.592565606426243	1.71740527867926	0.564180078386652
0.229072973833626	0.0548436011161149	0.924838860911757	0.500000000000023	0.693444154597456	0.107401605007658
0.223734775542581	0.0848781085248666	0.986981370832999	0.623822925927599	1.94246876579072	0.602154427735122
0.325738791499357	0.0802828578784713	1.00909747234716	0.500000000000023	1.29021560384992	-0.811907385067646
0.271289195275856	0.140246856463624	0.591374984270969	3.93123131602375	1.66076486203047	-0.589680971816028
0.151003710996796	0.0589648790675551	1.23592180404207	0.500000000000023	2.62125009900294	0.685970022365921
0.142900647596104	0.199591313240444	0.716547946213429	1.66000319527406	1.64148929106635	-0.80040489251826
0.195683679967374	0.319999999999977	0.784661037908934	2.10033859967293	1.57679713782167	1.41112652588143
0.414775473013825	0.299731312496164	0.987973781674196	0.500000000000026	0.734346766691416	-0.0296595873253877
0.335198776036277	0.0505797082525651	1.12039123086875	0.721903635644344	1.66419485060753	0.604952096142882
0.408617377445073	0.180935235832253	0.56977229112134	0.948959917442744	0.521386014555438	0.947702881463364
0.417713260709959	0.175874956860769	0.866009025726547	0.500000000000022	2.00684426173539	0.840245338615864
0.414705660632609	0.0581131207042475	0.803760826754067	0.591209474696506	1.08632539262634	1.49999999665398
0.655103868404869	0.213210822955025	0.585685291204154	16	0.500000000000022	-0.0325629919211924
0.203796111377325	0.0760100836700228	0.896890165183928	2.19630359116813	0.694375207011871	-0.425352452546412
0.406174971457755	0.153132494188756	0.500000000710594	1.06269168352684	1.2684041677075	-0.127761630449493
0.680221888439211	0.128939133114175	0.55622828619374	11.3381164370854	0.603534465882349	-0.344521916841661
1.07740850226284	0.185523529096782	0.588016155302826	3.88238423265161	0.97536054049546	0.137491069300584
0.325642061922801	0.0200000000000229	0.500000000092156	7.32022834289871	0.500000000000022	-1.12553447927456
0.283549788360664	0.144859446307439	0.637263439162411	0.624485785488312	0.910628308946763	0.20466776836381
0.27745076902712	0.16012867293315	0.609630126226062	16	0.982739537650553	0.879826860682183
0.234740510908896	0.319999390693601	0.620614646944392	2.17907943848715	0.963313737616986	1.49919693008155
0.164956461244131	0.0388156260600435	0.509152558174673	2.62369197153909	1.60671634672675	-1.20951003420188
0.638010779313712	0.189488671110462	0.792684487475316	0.500000000230822	0.856080815138345	0.101685815079485
0.331992264495958	0.319999999999978	0.500000020091752	0.655977097008395	0.811355274524432	1.3949994205238
0.582056994431687	0.319999999999978	0.500000000000022	2.99385981615391	2.2526300899859	-1.49999997274197
0.665683888044508	0.128133222355304	0.54059904115812	0.500000000160481	0.645773062485799	0.605746234092255
0.370026292966642	0.173653970955806	0.500115461469035	0.500000000000864	1.08958264613055	1.48670359505131
1.02714567659701	0.134708847822943	0.500000000000031	0.586710032067828	1.40456208696193	0.579367179811313
0.499842964558764	0.136058583982172	0.550648814666484	0.502960372704302	0.510045603087265	0.208877188672496
0.400044766677823	0.040987627355677	0.888955230086689	0.500000006815915	0.98489888292652	0.28052504512901
0.659423678611236	0.319999999999978	1.26856576893954	16	0.518171852334744	-0.849435048927062
0.537760901038532	0.0285079695339132	0.524319590896151	0.799043137659113	1.99657503494463	-1.40144788088122
0.362482668468402	0.0656748662506309	1.16017036153008	0.500000000000029	0.582978894959935	-0.0611556418686975
0.317825591395688	0.319999999999978	0.500000002721484	2.80117702820544	1.04891648960638	1.49999975125379
0.393594236330307	0.0438170536237885	0.953562005071379	0.823593028608464	1.6593749056221	-0.462778173312627
0.271234296242728	0.319999999999977	0.853485387903747	2.59644666903627	2.13311523131499	0.706811976290922
0.162330388401112	0.0304268712816437	3.99999971988818	0.500000000000023	1.81142164708601	-0.563799600700404
1.99315355344068	0.0582326010208104	0.932708838239066	6.9028709071228	1.70810305180313	0.140801518040192
0.346026424954346	0.0200301537697342	0.733656092380613	13.6037455066026	0.693181844644403	1.13733917579433
0.432523641845951	0.100130876551965	0.695301097561894	2.26346043303023	0.645604804240689	0.992510842842693
0.381223603647939	0.0200228652014542	0.5195103304873	6.0038354705611	0.786311396143153	-0.782669900639837
0.362179443310159	0.0200000000000279	0.54230638849235	6.3601281556923	0.702096311875204	0.195097519249262
0.281306532591857	0.0784045321801815	0.858139565188707	8.08531669682426	1.15516497307591	-0.0425580071207245
0.333833363035318	0.0538570714044717	0.931703957476819	6.92261563489871	1.50536663191166	0.00283472717761377
0.438662775365445	0.319971487160643	0.556091755744869	15.9998900715571	0.553210315149266	-0.145579305235261
1.77016663528995	0.0712201114807949	0.918082327304241	8.24400199328232	0.999891486377661	0.235168564977402
0.442764463424883	0.057860998212861	0.774925240805513	5.25996569680684	2.00018880750869	0.33583919680174
0.275253717538508	0.175291710520547	0.500000000267987	0.515207373908552	0.966573463009044	-0.861610165441077
0.973321703902692	0.116039331926342	0.610614078236264	16	0.687909601052304	-0.254318607278693
0.189210878507808	0.0997120904487011	0.983882895008739	7.73627995639596	0.823727957312414	0.191242877176486
0.495049773953853	0.246202380169722	0.509630224302629	0.650000872461343	0.865248086010872	0.30856235814004
0.457117753262955	0.0392655462876455	0.633063874136899	3.58835226291095	1.78635883589491	-0.829603788994139
1.0066914997203	0.0893411055096357	0.962454249364727	0.500000001466032	1.27293461998697	0.266974459738469
0.38993521992158	0.0200000000000222	0.659363626883089	0.916710848510589	2.20161599949878	-1.49999921882298
0.389569862106447	0.153952133508049	0.679645653649032	0.500000000000023	1.39253419171432	0.996541301505609
0.339396698031287	0.319999999999972	0.58249790221316	0.733760950699557	1.85789562384986	-0.199230031414341
0.449984968589272	0.319914097319143	0.787292670856055	0.809286324809464	0.71602162391434	0.880315738090223
0.293322928097245	0.046754770193529	0.633270784866457	0.500000000000022	0.500000005418915	0.175290960416278
0.599600938215336	0.167847019532529	0.500000000017616	0.634464213145872	0.780533336301758	1.49999688049526
0.27785765601743	0.0200000000000227	1.16132468488035	0.602583471041413	0.654023904290787	0.315788961739464
0.42014828778143	0.319999999999978	0.920562222224069	16	0.500000033032738	-0.803821460926542
0.18543730793779	0.319999999999978	3.99999827169853	0.500000000000022	2.12486650308363	1.19601650136542
0.830612704129738	0.319999999999978	0.500000000112347	2.0827327811573	1.39512270102082	0.43919846941879
0.235696113390302	0.101984633825313	2.55893702519941	0.500000000000025	0.615847925434408	0.0153735324229837
0.576717916159703	0.301661114856911	3.99999999999997	15.9999999992559	1.3115029154101	-1.21148676134659
0.371726435406589	0.0304327203158679	0.712657881259588	0.500000002699156	1.09620926837929	-0.0378011924418168
0.369257522021844	0.319999999961939	0.602869374573188	15.9999994222559	0.632840019777359	0.446694407965208
0.396944403496103	0.319988651128911	0.645840304767855	0.500000000000022	0.74718628790823	-0.313282109451513
0.393162551537837	0.0413089362101761	0.933882875075273	0.500000000000243	3.78911233481509	0.371686558132717
0.361662119644556	0.1619249988598	0.613353479367572	0.500000000000026	0.588725126491442	0.633456590323138
0.611052116976171	0.0230467150312354	3.99996988242665	0.655920861637081	0.665489346614647	-0.413195721373487
0.907617904585645	0.310016999007552	0.906166489726733	16	1.73074656920422	-0.383218030941958
0.677293473539404	0.319999999999974	0.500393098561768	16	0.500001260096772	-0.652043639338211
1.19909298886998	0.267825230928413	0.697947740554488	2.51152954332224	1.85791245386541	0.185564892664113
0.634554388984468	0.226116515253091	0.779386119965143	16	0.500000000783581	-0.0971750477222378
0.548423201317625	0.319999984783224	0.912937738889652	16	0.763090770448409	-0.0678704852272939
0.588925314602886	0.0434112120803314	0.797559065613737	0.500000000200737	0.866637775222695	-0.239033739100912
0.117420816486739	0.319999996969137	1.50572846409484	0.887327082067958	2.16548189736102	-0.188035143944484
0.417567814607106	0.0685561975044666	0.995883203470017	9.15767172258997	2.9741790547994	0.844034203921162
0.502801689681265	0.319999999999978	0.798351354609497	16	0.500000004024554	-0.666568228081111
2.26158796966171	0.0536376729229383	1.1295381887764	7.59334926634982	1.53382019825181	0.25153003445953
0.536487982689904	0.165998903742917	0.619775879843048	0.597133961354827	0.530168313398488	0.506295489114975
0.432099056261251	0.208436064634791	0.915690937151402	0.938256230075858	1.33110400150118	0.550209670045482
0.688347804536595	0.179817679419881	1.17455626804639	4.281974853729	2.02195626574723	-0.427936159813805
0.638834012142213	0.0326969970495556	0.534722502499363	0.655740961401686	0.500000130140958	-1.49999999996477
0.34948247520886	0.0404697286418186	0.968837803080059	8.96493586834287	1.48649591843174	-0.186341464940584
0.655040293215525	0.319999999999978	1.21796230062145	1.12390437333401	1.81587137326518	1.49999999838283
0.2957719846807	0.0701330546102247	1.14913428806003	4.20499952357222	1.48463579000862	-0.207246585624912
0.284789889642063	0.319999999999978	0.615696102074591	0.500005304604276	2.59322338188304	-1.49999784562641
0.321597832536666	0.0852765540530282	0.923710118909617	0.500000000000024	0.640078396291805	0.924603739418779
0.377988375396288	0.162365403102636	0.500000000000022	4.4081807569313	0.715905496774923	-1.3358811709816
0.407750902202026	0.11255073195688	0.567028224930549	1.85348136842337	1.20324166197225	0.712769878682235
0.642199419917222	0.20825868374571	1.69238394670359	0.679317287745855	0.838510877549896	0.649771059860798
0.278821728486459	0.159486148534785	0.500000000000022	0.927024537408489	0.690052160676103	1.49999997820573
0.298643179345796	0.0412551457516096	0.733143885911712	3.64323270418934	2.34797377354059	0.468890680075135
0.272093086389297	0.078739018131832	0.599829837285398	4.90541760987902	1.27093802710871	0.67115344482406
0.671316601085967	0.285871713121456	0.677375243162097	6.28511046368684	1.59017554313036	0.47501248629553
0.26304896764409	0.192433108410517	0.604881267689026	4.63348551795196	1.29334694193151	-1.12299202829697
0.390933279132681	0.319910788902092	0.523859792459539	0.711355305116122	1.24477034066468	0.174315432878739
0.186952356649557	0.0696184852517419	0.626315381145451	15.9999999999931	2.78050490288257	0.251065773114879
0.385943645767886	0.125938922598115	0.574625153841671	0.500575768716215	1.26132200020826	1.18060915773529
0.678255118390522	0.0409590256238774	0.783761380575208	0.798229340427994	3.83459259918806	-0.760136897019367
0.246788891114133	0.105657262143448	1.0551659529074	1.23571890207942	1.72598681693963	0.568433621072718
0.264904948215524	0.0465197978528238	1.19122182594192	0.624439551332158	0.791590910640626	-0.285146492123524
0.956748805572651	0.109700827702695	0.960926611162622	3.38625535816575	1.51241579484964	0.21845783364946
0.414023776123995	0.161601052014195	0.500000000000035	4.11684211070092	0.757984531673275	0.441949738544136
0.838954709001711	0.127406983334569	1.05549452358253	0.500000000042191	1.42156839515948	-0.853581553099927
0.310432323743201	0.0680488423719411	0.657616889859883	1.04904896084811	1.32139469055506	0.551999045684424
0.29907859248979	0.0200000000000222	0.804888081774222	5.94771564831402	1.18966072883758	-0.704892338433553
0.657192707706572	0.0603252616162056	0.719644622730937	0.500000000000037	0.548360216532107	-0.106418604653407
0.354010201782956	0.130319000710412	0.500000000000023	1.44955738200206	0.750239027568128	-0.797761889289979
0.267771551620145	0.307472658679299	0.794751407083431	8.12500416257744	3.85391452252904	-1.49999999981033
0.976123002661948	0.138019880305976	0.546217321863005	7.83944641278646	1.11115522894207	-0.361131692805389
0.253031753854196	0.319653991706238	0.688196587434642	13.3861410199481	0.813180028254973	-0.920439868823407
0.372960067783632	0.154971042109593	0.552376940716636	0.650917920749422	1.22455030070938	0.103577585779061
0.142556916610112	0.319999999999978	0.500000000000022	5.65849891784188	1.95395905244543	0.541231481288075
0.909683552651608	0.216523314490283	0.980151430149369	0.500000020187976	1.01275549706021	1.02908689475503
0.262371795719446	0.169776864820804	0.614936671786366	0.500000000000026	0.651036490893877	0.0294290369795553
1.01402536177712	0.319999999999506	0.845423228708626	16	2.53835830490451	0.541841838449191
0.157593661847519	0.0737018511732359	0.928625862244217	0.500000000000032	0.990919138991264	0.916316995741993
0.202730862165174	0.169614041365047	0.904002801376088	2.62481706735696	2.98094487225967	1.49999989149212
0.29532207294857	0.319999999999966	0.584910602069276	2.22814033621617	0.833461280954889	-0.941249984086897
0.752232994475486	0.272518289099546	0.724643069539871	15.0297865148214	2.7287937538945	-1.49999999933631
1.40616717001059	0.243198680679518	0.634773683656105	0.500000056098001	0.565593427555006	0.224474034030021
1.03652033645219	0.263661536660924	0.946101666725285	16	2.84765417674316	0.830671126232314
0.364852879126422	0.0681879443897333	0.542101260208089	16	0.523030630530303	-0.243211195011632
0.150781219113542	0.0785866573929831	1.5542619442495	0.500009426470329	1.05741269074205	-0.186608552544828
0.341831099203053	0.0387465819193965	0.500000000003441	7.60276637028615	0.500000000000022	0.376419283016237
0.570684099130824	0.163627884840427	0.517344957628002	0.847176912034332	0.777773123125093	0.501333414798665
0.31196217403823	0.0200000000000223	1.70411378123025	2.88414000758117	2.25672493117925	1.04773804065053
0.526116825416428	0.319999999999977	1.91161094964585	11.3416711333284	1.49994014264254	-0.182653702326644
0.226512741922163	0.319999999999977	0.983511233298883	3.97746116837203	2.22824779507511	0.508255422055618
0.361115797010129	0.319999999999976	0.55313841218839	6.19504506101732	2.54995519212973	-1.49999999172528
0.159533646437023	0.242155832879212	1.07737370190655	16	2.0772316729686	1.49999999999998
0.171981154922424	0.319999999999974	0.554809692148824	2.08380554259138	1.35435502216939	-1.3570166010893
0.214009467457548	0.151719385111206	0.511523652289441	1.42594495375671	1.55470486046496	1.42749896919395
0.529501317858507	0.242210038995541	0.726992756424265	1.57484136378738	1.68467163959878	0.615660842781229
0.685606080561061	0.0786059359978915	1.02395423131957	0.500000000029664	1.79671015331669	0.594136562215514
0.753757812425554	0.319999999876944	1.16335696591785	4.06001171530315	3.31700422220688	0.539002531641806
0.218869711951158	0.0746228069532811	0.727363419269518	0.962074530747716	0.933412387341502	1.49999999859243
0.267600498209506	0.063985352684154	1.07776945252581	9.43454568862979	1.28113612841127	1.12561358709876
0.224389137570872	0.239612239710163	1.1431348109004	1.54337777988499	0.795358088554153	1.01488682158423
0.220374209285895	0.186878179373348	1.08550839133256	6.55852405856561	1.20254165300197	-0.0539046546639923
0.303668420894445	0.0705412965931103	1.07329570777524	0.500000000067027	1.61368250083464	0.74937259811764
0.208240485233184	0.0200577338426924	0.595714638530046	2.85094917708176	0.841860521171445	-0.71029177222133
0.520651238657296	0.314192747707749	0.500000000000022	0.500000000000113	2.01944818303198	-0.45727758551624
0.559790616748248	0.319999999999977	0.500000000000022	5.05174271353061	1.13886312059114	-1.49999999999384
0.807696024469872	0.0870837059868854	0.833791261056882	0.50000000042478	0.734847155434603	-0.0771261862981166
0.163572223593376	0.319999999999978	1.17077033082706	15.9999999986258	4.90019213760685	1.10888634982678
0.548863190024264	0.0846538267706228	0.9141572116669	7.46000939333222	0.90787023034477	-0.0539076603045899
0.323670696484468	0.167034035658762	0.641385279959929	3.56952805180649	1.1719159191587	0.640377591557132
0.551436815613678	0.319999999999978	0.500000000000022	1.58087895085992	1.84716424647735	1.49999999992789
0.311400267089084	0.319999999999978	0.621488466245582	3.02088423757622	1.31158964908625	1.49999990092784
0.289589801994766	0.186269132371656	0.676773412185644	0.500000000000042	0.511691702006176	-0.106497191631329
0.22514163103854	0.0652488729146979	1.05910756478843	4.82017158748692	2.29091756588408	0.639250795053961
0.271957938341623	0.0674872834598259	1.46280284647115	11.2334793635662	0.874770061483013	0.359160894806642
0.299537528202848	0.0444166930453255	1.13016387998678	0.576997494642997	1.26251184022364	0.116445596777222
0.433629372702874	0.173908840574515	1.22334030721545	4.66569101767986	1.98495178911202	-0.386541951237746
0.317397408509433	0.144719765789986	0.521442470016992	9.74759435192034	0.648228930107813	0.263218291710132
0.645067849632341	0.168994139284771	0.971585537734353	0.500000000000022	2.03146796519189	0.65486671280653
0.494281899454671	0.0358867906881569	0.500000000000022	1.99733037106748	0.544067114781712	-1.49999999729436
0.393667191055671	0.0527136431015508	0.786233920128022	10.7590112930611	0.962817806738354	-0.113625201662172
0.446758409678379	0.082589275547499	0.708548875193416	11.5689340664197	0.690926981162846	-0.0150543965689564
0.388716427116242	0.0530489461594245	1.07220656784171	7.517214350327	1.44319287908635	0.16908476407797
0.20324674094154	0.280963178539133	1.69788556908154	0.872135095091294	1.27915362831026	-0.0146543256280477
0.624529951914124	0.303361570811881	0.500000000000024	16	0.500000004335471	0.285495719971025
0.170874448547076	0.0965399598393913	0.95994351076289	0.500000404101991	1.36972387140483	0.283269883158964
0.167427649123999	0.0439825764172357	0.864296783734568	2.04970272590948	1.36515235036773	-0.361149859798943
0.529227503558042	0.189827600950464	0.968005637880183	16	0.500000000854779	-0.129339974255155
1.24884021924723	0.0932650965807258	0.946101176786556	0.500000000127909	1.24844474250145	0.267969814274468
0.420444213208531	0.0651767760007707	0.857042984408289	9.29597330700443	1.21941351519717	1.49999997200173
0.311230515431557	0.0362776499177064	0.709078926111764	2.24415277684412	1.57432377744029	-0.227913117761002
0.47198049096216	0.0555356137950484	0.8477340803348	0.874327903165998	2.16976152198741	-0.826307933645005
0.403872425605799	0.122104848294257	1.05290055440477	0.500000000053272	1.36813804980538	-0.756948973485875
0.370163399193833	0.0200000000000222	0.662736462452652	16	0.500001180520011	0.961612197711622
0.822564740930548	0.045898186273887	0.560481109938157	0.500000000000022	0.500000000000022	0.408932401343963
0.153938442595629	0.046507845703691	1.85816092879396	0.500000000000022	2.0850049083281	1.49999987145988
1.22749851271009	0.319999998922433	0.840776405520403	5.07168539239581	3.15929749789558	-1.49999999998825
0.281338647063363	0.250890143233896	0.978337961643859	16	2.630088861933	0.326715550323509
0.392600544405164	0.319999999999978	1.03128696274228	16	2.08109365434934	-0.73072064042892
0.266897859752295	0.224104650998812	0.793336622420067	1.4219858905265	4.04159485069197	0.653571403468737
0.465309856974663	0.258214020881045	0.500000000000022	16	1.02784169371048	0.29623072075617
0.255205182252331	0.0253073400281728	1.61562460859082	6.33000018925453	2.30012031977779	1.23094423232914
0.549472462546577	0.0200125877111195	0.747093439985152	0.500000000000035	0.815288830286743	-0.91766802106429
0.739705301229687	0.273112799099252	0.500000098509926	15.9999999899808	0.643325338103899	0.571319307782978
0.189628966454391	0.268829692167736	1.0027717443975	2.0398816823389	2.08729241047006	0.875761433784844
0.487177028681497	0.259320254852037	0.710092375005348	0.500000018423037	0.630797351460318	0.253355661363594
0.633703581538292	0.319635741371529	0.562782688274411	12.7855751862109	0.820067358418218	0.225137808596125
0.468730118958563	0.245233158319101	0.5000000112197	16	0.673100754243688	0.148784089138719
0.449529220104756	0.319999999999977	0.500000000000022	16	0.500000410982603	-0.5971192693867
0.374945897214148	0.0200000000000223	1.11332665840389	0.500000000000022	1.24463374840686	-0.522851751223877
0.50738568959568	0.318203511841267	3.91714985255758	0.500000913121701	1.1006966705382	1.3704983237437
0.539147760833183	0.319999999999976	0.615603019978335	2.12304221214166	1.28281146472176	0.740829000782405
0.285721287696717	0.0942177943400869	0.500156981145944	1.90474895660046	0.722801169137462	1.06000278240612
0.216485667053516	0.319999999999978	3.99999999999998	0.500000000000023	2.12225808952951	0.218196152700794
0.25909772692375	0.204113235668969	0.848867199690609	0.649151487934295	0.683458888660114	0.489736632086706
0.219609140958961	0.0396963662899756	0.939274679283583	0.500000000000022	3.86092667968293	0.871364568422764
1.27258954138856	0.269979640633423	0.70803985136398	16	0.942222790417939	0.0447708426789902
0.35414455916681	0.0358257728285378	3.14582922562221	0.500000000000262	0.776778505094189	-0.428219002565808
0.274108761836656	0.319999999999969	1.02225596814514	2.69262994397256	2.31189215993518	0.574630703559996
0.675719010828109	0.0415517946058897	0.790080545671018	0.556816709460692	0.709541013490262	-0.216501220417259
0.461368252329855	0.319959590402227	0.540661119795612	15.9999999999995	0.540720296653094	0.550814789951902
0.656434735568348	0.0341391136178497	1.26090761753103	0.622354516700787	1.40629656954611	-0.0873039604069863
0.339134213577669	0.319999999999974	0.765141224097661	16	2.75595315851061	1.2947520319635
0.20624615020277	0.171649883877701	3.99999999999997	0.503005953833528	0.791624447935698	0.606234241154239
0.338391871804137	0.319999999999974	0.949782172879664	0.646513412902959	1.57549359546824	-1.13926262702392
0.246622447926608	0.213886377133137	0.568048088359822	0.920132554415796	2.21019330776035	-0.159478658921556
1.38793175004297	0.0539539721562853	0.772340433855442	1.12916140670631	1.56887677017798	-0.0224813510667608
0.355117782677069	0.137962810244504	0.566644564067794	2.06142002849476	0.749406991309895	0.0742309451831285
0.291146647920819	0.319999999999976	0.696272246550135	2.28891650255364	1.72843568502972	1.1626265227422
0.213004718466257	0.0654599327954161	0.888080961461234	1.87584936635	1.36359544774793	-0.393667451421312
1.67622355303132	0.0529934761588278	1.14162123748486	7.86430370049017	1.69206378898229	0.334031445120925
0.158411281113304	0.319999999999956	0.813461605658528	15.9999998280722	3.28391838157788	0.727240876169684
1.59492918371331	0.278126369191174	0.686557408012848	2.81828265802169	1.76361261253922	-0.871297216079985
0.534468151136635	0.319997066538154	0.542048539176639	0.720054950260736	1.1614020062273	1.49890409878643
0.998163648423786	0.0838225563665522	0.500000000010589	1.00253658486523	0.939702316128552	0.0949019231935239
0.395574847851782	0.096627323911783	1.08928977082354	2.13396761725478	1.65115584104972	-0.0554539224729652
0.169449665275981	0.0994269586079004	1.25343762506729	1.29638637089718	1.504624542899	0.446842317699359
0.26681768261127	0.178275041660418	0.524509875509283	0.500000000000023	1.26924878417116	0.200348778855366
1.06133852844124	0.187136439875196	0.747982023065459	0.500000000004733	0.566534698717598	0.664497937252689
0.314190421667907	0.0411563096819602	0.500000000003004	0.500000000000023	0.500003552782021	-0.71423431545507
0.244552691982666	0.319999999999967	0.641911843384676	2.79572099660931	1.1833004860018	-0.780675540082107
0.143063665813831	0.123680646678102	0.605748315944342	1.83499849627634	1.74056919121033	0.245768588167151
0.831208111767517	0.209931641187471	0.872984456120726	0.500000010220993	0.912892395989148	0.941991017075869
0.258704883697284	0.249892288312847	0.745276323999902	3.94820359662874	1.59563679614127	-0.36424182093253
0.257853553156192	0.094605145826936	0.548729973363969	1.9984326139681	1.30363375105679	0.468334181881565
0.791132971937804	0.251487745120944	0.915227293306373	16	3.00339611321278	0.552438717552661
0.20917739125265	0.137250554851196	1.11344657838368	1.54752564792638	1.46654955401623	0.953451486658239
0.273231844037361	0.0200000000000228	0.981920037621004	3.41204637538753	1.70714123995761	-0.0933159561361385
0.220839279321277	0.177058598438342	0.576565770091409	3.56387395938414	1.67358903326603	0.514496530398786
0.285760223970431	0.230006012343563	0.622785963063833	1.26993148474114	1.75675215912502	0.997668548456315
0.530837123880246	0.189108813243266	0.797617275799628	2.42146127057209	1.21908226719495	0.33577718775116
0.14013982774207	0.17978340722645	0.557488106848842	1.79433202498681	1.25926543049644	-0.659746976792319
0.945203330178512	0.319999999999977	0.892777318928895	0.950521689782117	1.17736862937203	1.38711506856724
0.522004790083761	0.133997684934347	0.682312968385358	0.500000000000022	1.53996204053971	0.366231748433925
0.70517194672943	0.0857378827143357	0.500000000000022	6.41820987620688	0.500000000000022	-1.49999999968271
0.10143421425285	0.319999999999976	1.12525559653004	1.38810292803141	1.95815784061406	-1.10676310944463
0.229857618866206	0.060172385308338	0.728107232644018	1.84395743639145	0.853732086817821	-0.0809027093656806
0.267813318462553	0.0714888948032194	0.732240622057708	0.56139168576536	1.07883286455389	-0.568674976908348
0.367594700029229	0.0423371651020209	0.654984157605387	0.500000000000022	0.500000000000022	-0.502134711527629
0.595549314447879	0.309710718076633	0.500000009293768	0.500000000000022	0.500000000000022	-0.512501019062061
0.355262104907738	0.180643954734995	0.500000000000022	5.37050761302786	0.826438064543595	-0.712875371239367
0.579830058540486	0.0513298281504449	0.723267222062512	0.500000000000024	0.572664471852671	0.181810949784406
0.187799710178421	0.0968322762023054	1.13642522141651	1.37951233255829	1.65179571238976	0.54714772543654
0.183122627043077	0.319999999999906	1.2194807352647	1.15320805041213	2.15709666383958	-0.584599915436477
0.244915165746368	0.211223226652526	0.798148606091026	1.26422409380673	1.34830833598281	0.846843818086568
0.274881454026557	0.151081326934887	0.57347323859018	0.500000000000027	0.609975027501689	-0.277435250720917
0.283518977238541	0.133323315305649	0.783800453751706	2.11041674027434	1.18547500483963	0.483870366498179
0.0952421636903425	0.319974062183001	1.48290099560457	1.03862280212803	4.71591352898095	0.270491771934823
0.255873422161243	0.0763493208806307	0.919708143268431	0.789342120088658	1.62085644520776	1.01217242822208
0.280490494906586	0.16278618999839	0.74553953795854	1.24319715912035	1.42756593002557	0.340658705347192
0.714830170314833	0.0525901589089611	0.869667308620202	9.74426587051892	1.0020893876823	0.17068314206452
0.372572018348339	0.0274740587075939	0.669596232487198	8.01050988549616	0.504323469694435	-0.340087079307116
0.388072789439247	0.0745049363578478	0.636876832928007	1.42192770337454	1.35697685807101	0.874480098502173
0.349880567977816	0.0961099878719944	0.917914073550955	3.39659914029416	1.23894563199929	-0.51692960614583
0.358264857966924	0.319999999999971	0.691427458579578	16	1.59221256107065	-1.49999807330907
0.24144191661468	0.0200000000000255	0.674540291238423	16	2.20230429423468	-0.443317013606792
0.289894594321967	0.0200000000000222	0.546167032524766	0.759024122739409	0.840710837419937	1.41128591257534
0.433094264133742	0.0689437255482366	0.971614017332105	4.52851062224595	1.15036474873504	-0.321130123342273
0.189668674181508	0.319999999999978	1.7714973617967	15.3839221675261	1.20155313092956	0.382222181435144
0.144826464843082	0.0368640530293082	1.4574060248753	4.4968630726514	3.73899334264835	1.49998589895635
0.192890661034452	0.241489406891401	0.932975900799638	3.05271344090421	3.64341756575685	-1.4999999999933
0.235854139299163	0.319999999999977	0.919386681919337	1.43734834074144	1.42522946948995	1.18548712291354
0.30037328832637	0.319999999999968	0.547336766474057	1.04227199269286	0.69175241779372	0.308453486183748
0.191985072481934	0.201142717496897	0.683727652334048	4.48744342779988	1.9685669044574	-1.49999998634391
0.223015674086741	0.0274735986211631	0.621367762466245	1.24544026813615	1.20876864671802	-1.4999999985009
0.559756721736956	0.267657632680793	0.972329038667269	11.0073219063649	0.96979149872032	0.390806290925855
0.195370292716659	0.226100540623486	0.791812082641366	0.500000000000022	2.99738923808569	-0.386371069431048
0.148497445883921	0.319999999999977	2.10769192409386	11.3459547298486	0.930689000035393	0.0561050707742159
0.383886155077387	0.319999998900406	1.11071858629751	1.38816242158213	1.87548220205004	0.19971184715047
0.255348641967393	0.212184801531638	0.746928136805432	3.29947968475978	2.9314383184408	-1.49997990620516
0.792705416187896	0.241729526388611	1.61770733352702	3.4982247406694	1.4762128532343	0.744613326206659
0.238244757806221	0.221364750669896	1.55012373332485	2.02362514936514	2.44981698234391	0.550887486956955
0.30437781919479	0.125461653098037	0.757340475868329	6.23142995351688	0.500000000099107	-0.674711280559321
0.217574893635461	0.149839733112376	0.73730353902087	0.500000000000022	2.43199477087747	1.42885258398959
0.350262358986105	0.0200000000000234	0.500000000000022	6.19667502118601	0.525811410270499	0.965908759069376
0.336470831954708	0.244784451306216	0.733662581396037	0.894294542175817	1.50221216220202	0.955322561132997
0.13945328701483	0.319999999999975	1.13524112211278	0.500000000000022	3.74584760311306	0.289958476943603
0.476770453289009	0.205023001343959	1.09891608494656	0.565349366280795	1.47740292788037	0.489684060769979
0.477092139654328	0.265275693983824	1.3082985083428	12.0104074787796	3.29185052536995	1.31447649515123
0.369126516256365	0.0409423766186701	0.500000000000022	1.04169336853738	0.636839941873406	-1.06984986269173
0.407793590845864	0.0200000000000272	0.701661076088607	3.75077650526668	1.53667571090354	-0.193388216201116
0.255014371911597	0.31999053020378	0.740078083872014	0.570227385026595	2.18233483553472	-0.365121231157557
0.408103158168928	0.0200000017660553	0.500000198478455	0.978777631861774	0.500000000007624	-0.634936872738682
0.877223244469046	0.0340238235180096	1.18106299386324	8.81084881537962	1.62809785256973	0.113047347701271
0.299053399039154	0.128681317184964	0.670219863914641	2.87691604748116	0.711296121477158	1.46598517452835
0.250226664857123	0.0336169766040542	0.614386246469964	7.67975523524115	1.62961835240142	-0.0864978974566311
0.0761449229063334	0.319999999999978	2.52204548127825	9.13437629562927	2.37291558401116	1.49999999623017
0.29809654330411	0.319999999999978	1.23983361131433	0.582560994518324	2.31139404841084	-0.0648351194998707
0.346777952677898	0.199364452600072	0.6253492889518	16	0.775154472128811	-0.0325474693769013
0.154602708408296	0.319999999999977	1.17606161245952	0.784466627571626	3.03778483842231	-1.057405432185
1.03368487020069	0.319999999999978	1.3577357667813	1.02229847251871	3.1389494173477	0.0787231061014497
0.184186308567895	0.319999999999977	1.18158564533811	1.47534882286511	2.21244348813247	-1.19623098730112
0.215395834507138	0.319999999999978	0.610361633915312	11.0801580945498	1.51190090329783	-0.0247179677340259
0.211938034691999	0.195760378057664	0.70147563470172	15.9999999450704	2.17236948458584	0.41363788566238
0.252596243409931	0.0200000000000225	3.56958798483378	4.88643718052929	1.47526441556346	-0.573192620413772
0.179658547831213	0.319999999999972	1.25430058674732	0.500000000000022	4.32856808430215	-0.833876760843789
0.122328586211894	0.319999999999978	1.33483867850861	16	2.86174930083041	0.0610648951557843
0.885195726929336	0.319999999999978	1.43697767270504	1.14847681470753	2.13878128181842	1.49999999999998
0.385692105016328	0.249641443756965	1.03409625566581	1.18150199101356	4.51238402203677	-0.449646020157872
0.227259454471585	0.254213961466567	1.13329418608109	1.75453628983752	1.92373081815763	-0.14765908556143
0.551538248177861	0.127541832685227	0.725705091593823	10.1512473302986	0.500000000000022	1.49999999999998
0.59740816993985	0.319999999999976	0.745460919897693	1.77706021886297	0.623696891364442	0.877501678036147
0.217147185497441	0.26706777328722	1.39232333194283	1.67267979594754	4.85207552033267	1.49999999999998
0.164883849702108	0.319999999999531	1.20819308530221	0.755954902326888	3.04579627304081	-0.231229621137732
0.285243205571614	0.308792440883762	0.500487940820995	0.501510751479895	0.556163367082155	-1.11365370461184
0.455180390468578	0.319999989406405	1.05694684789254	15.9999999209046	3.86511888383632	1.49999999999998
0.156460565179284	0.0650781332617631	1.11405219864064	4.38997180181908	1.6525937179402	-0.068634921647355
0.153899995940033	0.23605671712178	1.09238296417536	2.14217239483796	2.66588423112273	-0.3271565888985
0.343698858265593	0.0326497128460548	1.26202993518582	6.04902451272503	2.91996216635025	1.49999999998289
0.494359772002799	0.245977030098987	0.86201418500212	1.56988253676563	2.26092308383052	-0.425437485664752
0.280760143400342	0.234059835769509	0.825300239424544	1.99301496794114	4.1097247017126	-0.782799283045288
0.284028185596539	0.319999999999977	1.16571119356833	0.769686511781859	2.96709152307366	-0.957461171578658
0.264990946934039	0.296658607992443	1.11713363651288	1.62941127781402	2.0284822366042	-0.228639236565146
0.672898264678246	0.23353018316972	0.916987667296772	2.7749818949377	2.09194607866699	-0.609621022908411
0.14707772070988	0.0881109788513797	1.26869599650086	0.500000000000026	1.2136559544416	0.292673456818471
0.406092936142538	0.319999999999978	1.35666502120856	16	2.09784755752961	-0.832699424734105
0.110190659471274	0.24210145815879	1.19968993040666	1.39361231268965	2.99737518946207	-0.475617174581807
0.135102366013768	0.254097217949565	1.03747662290004	2.21260939317894	1.6550341898806	0.541202522763862
0.78053814163954	0.242128812131504	1.04858208558355	3.18303576843773	2.74718804606109	0.198662013895997
1.83235001917699	0.211638121687867	0.612174557973828	1.48425687831249	1.49048419145883	-0.209035854798926
1.10863844552388	0.217079841873186	0.540820850572626	2.19679145123909	1.43981919373108	0.014417588211296
0.498615931535059	0.319999999999977	0.826639283983629	1.57467691823236	1.67363936289667	0.514832229776214
0.463823222064692	0.319999999727902	1.34201724904671	0.988351884768613	1.63630797714452	-0.428809321890614
0.488455204033579	0.0200000000000406	0.539610189658385	1.71594321994612	0.959870139081726	-0.0427344717297535
0.798990069344684	0.288088911476259	1.46367445053897	12.9347790979829	2.5067229399284	1.49999999999677
0.381652895552851	0.319999999999977	0.981224483558859	1.5132878588446	1.97756232086641	-0.682197174098597
0.29340769035606	0.0684148048035599	1.0148994262836	1.75980377710028	1.39389221862529	0.272046163661978
0.212178936690385	0.0200000000000224	1.24438770845749	0.555826098591591	4.49278613111416	0.386571585214829
0.173230225918071	0.236798110190144	1.01984312528535	1.78519710411066	2.76849246361736	0.0280989966556402
0.222132539414118	0.0200000000000227	1.02902970260604	0.500000000000023	3.89885851420584	-1.49999996335251
0.194987987698035	0.0413043035851917	0.793639728576834	2.54244190488066	1.06662302819114	-0.0675126728237508
0.282260383550605	0.0353737526122143	0.891861593662949	0.50000003292322	2.72916843910305	-0.515073294490336
0.448375292468472	0.0860273169205739	1.13704193761422	11.4790004132545	2.22827965391592	-0.373518971066944
0.396668278202714	0.0820537125501564	1.10902111038558	3.28111942337739	1.53125168785482	-0.242032344661127
0.258159492279587	0.0505265177782574	0.999289659918984	0.709066385985159	2.0264547377065	0.737722665723906
0.114187975701976	0.0889071226616833	1.13637938781739	2.82016122007128	1.99664028727602	-1.09295470209139
0.196200936579841	0.120110905483582	0.873752683027204	1.76423743004584	1.37238417123121	0.488058488464589
0.707192350351385	0.319999999999977	0.594061679148269	1.85262471866469	0.63161537208501	-0.162613152728164
1.237678393134	0.0677570230626996	2.21521416278699	10.8738886048219	1.48259250175147	-0.0989643260689033
0.245049340099847	0.0200000000000228	0.542300383236048	1.93708665786492	0.500000004703639	0.784171556191749
0.461055324722823	0.0207653243030361	0.838509043331372	16	2.09599844723158	-1.49999999999998
0.163752249331556	0.10325081111334	0.83042457009715	3.05364988849879	1.4066492238327	0.118764938264934
0.506671211132779	0.0746525660059953	1.98347717991405	0.500000000000022	1.53748173974308	0.666455267105169
0.285007631224074	0.273838464417021	1.07013873620975	0.500000000000022	2.59711400642065	-0.60390535395902
0.545956885196203	0.0559731521969923	1.07928628005863	12.5874179707015	1.4755167876861	-0.740208956104178
0.150550592993929	0.0688883432343031	0.869222227943891	4.42898936344396	1.25813534357485	-0.407617612806791
0.378097277861428	0.037382237140101	0.729578256078455	7.07832967859578	1.64320141592563	0.611512482424957
0.115933740427204	0.0744123101207856	1.14063725815004	4.83908073455934	1.29044997858073	-0.358392814009207
0.429698593770418	0.0686231644011707	1.23844137324752	3.90949006608422	1.41139267330679	-0.373421286980277
0.11774763010963	0.0508429186710481	1.28070706952081	6.66472030864784	1.48897745741119	-0.485017859836748
0.519441047103495	0.319999999999958	1.03709946384203	16	0.500083809901245	-0.78796851864933
0.605586689237059	0.319999941539038	0.608228883660734	6.55295893410609	1.2157407667319	-1.49997730253312
0.27456037552127	0.319999999999978	0.500000000000022	1.51004216533509	1.60976190770941	-1.4966042835893
0.406217303282977	0.0411773847424231	0.500000000000097	0.500000002352486	0.735238246070542	-1.49999997237859
0.28832008354778	0.0900830060863641	0.518129962147692	12.1144074472345	0.67234530580874	1.49999998420882
0.349368500169163	0.0763402717709724	0.500000000000022	6.54355938149797	0.500000000000022	1.49999999999998
0.403805314909557	0.114554036421196	0.785712992134455	2.48623614433685	1.14088973877188	0.593374131182385
0.227508377474504	0.0345651498976448	1.49811475999226	0.500000212102883	1.70201532181604	0.0764131095808378
0.309660518327889	0.255656468753626	0.825180155671649	1.03405693973528	0.744005485016849	0.343875351380767
0.44872443052876	0.0399584137382757	1.76984411162559	0.500000026107711	1.20705696118379	-0.577088829889832
0.162666901496549	0.0976877289890113	0.627527058553752	1.65315887719684	1.69468787384354	1.4999997650792
0.353319778766983	0.0616237233922988	0.933933162946457	0.761489664426674	1.79659807857706	-0.601757187562704
0.348363435120188	0.052234747304436	0.650991016316515	3.53244828491918	1.29622854112391	0.571932558242311
0.234853913633469	0.0200000000000222	1.46328758882207	15.9997590080363	2.3396466607449	-1.1604243429322
0.315869889080187	0.0680162545201278	0.622652170354756	1.05812391544586	1.45323318949483	0.591128961212824
0.398954807741895	0.127457776572837	0.70816527767116	2.0146134643934	1.45188300732565	0.765783224830961
0.204316982561772	0.103807717870129	0.785349180126944	1.76426711158753	1.66529845701496	0.404780975951149
0.226104159836455	0.0739903613774092	0.608695686307703	0.537516468074979	0.99164680689779	0.311509548996941
0.201466441202644	0.198781440484865	1.57865391117956	0.500000000000125	2.10532012341716	0.463778289794153
0.199390295906548	0.200137146009089	1.52777039212744	15.9999998085751	2.09336202602239	0.967971827579559
0.344626421893228	0.0550369658226724	0.685390093384967	0.500000001002546	1.1232353693447	0.776242502449825
0.17155593069385	0.12958448559657	1.69731047673584	15.9999999318954	2.21608375516133	0.507093432096752
0.53427563367846	0.0449482944085244	0.937670098781063	4.15721959708543	2.87386578048582	-0.23876321702333
1.05449960341834	0.215741060980733	0.690546740295028	16	0.612572394054385	-0.157788106533547
0.510832431891525	0.319999999999961	2.98803641376158	16	0.595589625775734	-0.733268661544169
0.195731400579556	0.319999999999958	2.40867035740591	0.500562436152514	3.02416612836246	0.440951950518889
0.758604003103506	0.244009380537306	0.509711759233438	0.668849525471811	0.500000000084909	0.571317086638611
0.34451539044755	0.0992967424053768	0.602644392426225	3.81994511161291	1.07896064216402	-0.181524712319985
0.1836837824789	0.254570557031598	1.46790985001347	1.55694332638565	2.57119515626754	0.868116272764036
0.136580118085923	0.142521224430506	1.34349280829384	0.500000000000138	2.33054960765134	0.0101738083996309
0.612330153151676	0.319999999999977	0.935814731112155	0.892885085157629	0.746182082645317	0.380498705402457
0.305350083057084	0.319999999999978	1.20422002581957	0.500000000000022	3.517099175028	1.49999981401924
0.240888591439744	0.186306119824702	2.67373524020019	0.500127828656623	1.09199706847729	1.16052711462285
0.185191199919263	0.319999999999978	3.99825325885661	0.500000000000022	2.68833735986616	1.13235571281762
1.09612448830198	0.190791499737731	0.523631893715005	16	0.500000000000039	-0.0369926654248466
0.424838096578399	0.319999881223325	0.700494300222269	9.43829501613088	0.769436793883484	0.406732531886173
0.244630725089611	0.189163034743102	0.81784504275274	12.5933915055259	0.50000136825282	-0.624089158467603
0.17071189833913	0.0441270111476892	1.13349762586835	0.805061577878784	2.47337823274611	0.364023613233266
0.752288789373832	0.241778165705347	0.500499834280331	8.27271505100785	0.500238116767291	0.375631788087719
0.466923751285121	0.0200000000100802	0.5640355912359	15.5149360016186	0.919158497025652	-0.911408263326015
0.293905405086105	0.155225895516209	0.500000000006058	8.19823056349458	0.500000000000023	0.431981352744568
0.117684519316675	0.0451726201541205	1.30658308989811	4.60919915779206	3.19462868357228	0.393976802851481
0.424597051562397	0.143364875577425	0.580727680666909	7.49432712274398	0.573275548189686	0.175286990155896
0.154873334907324	0.0284964455535899	1.37911515126216	1.09586641646095	2.81051631423234	1.3118494478586
0.258533430376578	0.319999999999978	0.993789829587049	16	2.14803624701459	-0.789871032158084
0.394127138898442	0.142703281823972	0.658074954800505	14.3376509544147	0.808517039692001	-0.512057469246881
0.67929715453379	0.0452236596346699	1.09980500761887	2.2870368751211	2.11394093704413	-0.327309855756561
0.203774015281704	0.278365366577548	1.0452243237259	0.888457694899557	2.39979518116184	0.362909024741636
0.546811800202361	0.0928281070152588	0.971804054759481	1.29043360556305	2.27104537529317	1.42876008401611
0.393841952874311	0.174615932949939	1.61368574578912	0.996144577783973	2.62851033207893	0.773605294367524
0.278051419691299	0.250256179517902	0.760575207807458	0.847138752649122	2.18997409799173	0.991109667452697
0.444464276028913	0.121439002643821	1.8297312005129	1.22463877211113	1.56956898728608	1.17120966357522
1.02919569010822	0.319999999999978	1.13218573872269	0.600705465592108	2.64885874677533	0.171336607712249
0.553254454463284	0.20888279974047	0.811906460323219	1.77292119758361	2.26099523190365	-0.215914046512769
0.451608676424255	0.319999999999978	2.08849704028387	1.29876187713321	1.62062916475979	1.49999997338001
0.380445237429568	0.264043557317887	0.992456359489312	7.08432542374896	2.18944552089961	1.16190113001167
0.477829063926149	0.0430716629324556	0.50000000000326	1.97245240723725	0.500000540079188	-0.477539702424258
2.33707027875611	0.124516878547315	0.615698231265523	0.500000000007744	1.14893344341769	1.16127684322617
0.584703670284151	0.036725796692902	0.500000000000022	0.689162274948143	1.64343409782276	1.49999921874821
0.316603172033494	0.143507470322369	1.28746084408457	11.2330492150431	2.17173985094986	0.550188084554621
0.159419708782278	0.289458355806555	1.07778348693306	3.58553715933738	1.48493159512538	0.724329857482995
0.48146064348905	0.0336751449525802	0.768850610165061	2.03912702265791	1.63851236641347	-0.691975688467637
0.345207160139309	0.0869207451914327	0.766367040555543	10.6328709402457	0.975480963862072	-0.033757531948984
0.508709712219658	0.0846550950528624	0.557729459988014	1.43631629877202	1.60848907926392	1.49999999901931
0.539158737405623	0.0200163865502408	1.09516855251754	1.94402217411481	2.64839163389575	0.605179333845856
0.217400874151033	0.319999999999977	1.31679474440665	15.3602338527894	2.10154601677778	-0.460766413127775
0.891678048120747	0.319999999999977	1.64105445462617	16	0.500000042841193	0.181545653913121
0.114508322397028	0.121372894669635	1.18900288549119	5.92722775157613	1.82238185470454	0.408766444206891
0.345426079045363	0.319999999999977	1.38172503202756	1.19065928076163	1.52213695111033	0.355668893545185
0.221225995067646	0.319999999999977	1.37285435519797	0.673908237281008	4.99999999997508	1.22788992776614
0.371663556100632	0.319999999999978	1.44896677925755	2.62456360528691	0.854096442658209	-0.206716107506861
0.258895413896135	0.151279896149475	0.683732541440838	16	1.58964969412832	-0.893256239019899
0.408511362877695	0.0458438596007002	0.637917616167154	0.500000001124087	0.500089055457557	-1.22553469422447
0.11625973120022	0.0200000000000287	0.587289025187635	2.03167115744192	3.95191074562118	-1.49989731077756
0.532515031507713	0.134078880406618	0.515245879646993	6.02231423053332	0.547670361471287	1.49999999999998
0.27935615896027	0.145536516848379	0.822541501992201	2.78567422057369	1.08096892910696	0.0283029376461802
0.465563909158217	0.152192330815304	3.99999961293959	0.909242885860811	3.60113532826078	1.49999999999998
0.236943907874265	0.130335636404602	0.758889110340581	1.44982399521654	1.91430730590919	0.277119382128318
0.865976134457444	0.197230840842425	1.40838563387658	2.61317098981658	2.32512914791695	0.752704928950713
0.201279208606327	0.192678041394969	0.923462538051081	1.81948473998866	2.05907149393447	0.488351705984865
0.209637822566888	0.319999999196656	1.27502327010915	0.500000000000023	3.78054147737719	-0.55920878184982
1.10801467618735	0.319999999855145	1.19424573249852	1.35767537852015	2.21081387507365	-0.714321158546726
0.31523295390245	0.137634486586897	0.500000002052205	7.14387281573138	0.500000000001269	0.586058391708315
0.548084281841871	0.319999999999972	0.659814156501068	3.95153626748933	0.556057986107708	1.49999962666146
0.124015288028196	0.253087620766072	1.32397656044587	0.661603890303075	3.00304938019587	-0.155025877579732
0.242059911099667	0.264022692087108	1.10531784178138	0.567755907826056	4.99999997914753	-1.09766161498129
0.879860370756291	0.0371925626622812	1.02536299960704	0.999159167265377	1.6037440689614	-0.509883384587482
0.155037313617118	0.253082908041859	0.921194874775992	0.500000000000022	3.7406177207684	0.158907039513759
0.410955722545663	0.0738577906835429	0.878638196074894	2.05273100089118	2.3966018055203	0.314135657706539
0.552498172035755	0.257360951922616	1.66073605757161	2.99312954277042	2.90783484077524	0.821647837448801
0.491162396883701	0.18092257860355	0.780344884708258	0.996440329422872	0.792016972911466	1.07522903087919
0.193684892565102	0.0273739026820024	1.29003828321424	16	2.10731054300792	-1.4999999998797
0.107436860790512	0.0723233956493582	1.43959388478203	0.500000000000023	1.86279784705003	0.481045240893337
0.319929751882843	0.17598049955489	0.994490359476708	0.500000000000023	4.99999999999998	1.4999999220833
0.0945696153919608	0.207527914539184	0.943486283803323	3.03430568097374	1.85130945176146	-0.622579905053911
0.911602846575594	0.176622393144089	0.746711492217733	0.625838890778066	1.59062189057967	1.49999999876353
0.179652035019497	0.319999999999978	0.95895721302768	15.9999999975873	2.53667895325116	1.49997304852506
1.29610471282477	0.120425299304645	0.819553090818424	0.72088312235981	1.10523663417409	1.31939208256804
0.204387026588257	0.112690241402381	0.756497585731199	1.42734613014343	1.07813653986788	0.494162940601019
0.246535607306903	0.088189964002386	1.017114747007	9.89360072727095	1.91542402756657	-0.353533404055324
0.183765306717078	0.134281557732751	1.02655160576346	3.57901263092973	1.42497273135735	0.225185018314276
0.112403146929157	0.0480032190963919	1.56313192406445	0.690970245270952	1.69118492110789	0.863052057689638
1.45212443936394	0.0733035880151359	0.75702012283291	0.587427648479976	1.78532791037452	1.21998034033567
0.179845370022957	0.0200000000000231	1.40575939668645	3.43503704359544	2.10746052014128	0.717485455992448
0.427040707634639	0.116792846705989	0.746651185447491	2.16591155547845	2.44878305433017	0.485938652771974
0.167467847802419	0.151176352742531	2.49405304540379	0.500000000000022	2.99312571823238	1.49999687263549
0.159342037431965	0.166958153125453	0.599801412413203	8.76541925042549	1.16576557916881	1.35506088841456
0.194754927597887	0.319973124559676	0.547740687214534	0.870186804402866	0.500000046295277	-0.846356701350074
0.484257965865177	0.136026433576334	0.531414627093513	16	0.500000000000022	0.155701613598768
0.261502879733154	0.107885658391127	0.842082188605232	2.62754113690108	1.110216378464	-0.386888247094767
0.167462794714181	0.0609205566981098	0.918525726450043	1.7710315504055	2.9190816399378	1.49999999998811
0.245232639754768	0.266676270314175	0.916129825703546	16	0.613701353946086	0.321971653081637
0.238389522518547	0.023044830098712	1.23947611908262	0.545004410332267	2.25546526511207	0.130240412220827
0.289359264192059	0.0439013868215203	1.12763737619302	1.61566179932831	1.90757731605513	-0.075161583132958
0.284751406762937	0.12472578305295	0.666421714393709	8.22717887698422	0.744958785801298	0.399184416311695
0.406683451046029	0.0304471313817605	1.13405652339221	9.0994327822061	2.02020436368429	-1.2438078907233
0.489436354232176	0.319999673590231	3.99999999999998	1.17408652837404	1.92323397713073	1.09359349427126
0.279916825039151	0.319823650298733	0.509624808936139	0.500000000000043	1.39123633817077	-1.25579800943744
0.228830955412666	0.163605405952196	0.833650269919073	7.10439569422758	0.632482448053989	0.284868536455546
0.398438961099193	0.0200000000000228	0.742741999343304	2.1346242120739	1.95580341713323	1.02975183454966
0.462218413365816	0.0672689806912232	1.09164037490496	4.8575272560662	1.09245110057649	-0.306631969136482
0.256892561381972	0.059635714793456	1.20088888788775	5.19444246691198	1.30984955834477	-0.425882309687511
0.212554441053234	0.0523545195728988	0.80989227150519	6.36143030948357	1.4874034572749	-0.252007201886819
0.1605215990334	0.183986333354522	1.00303617413077	2.14020481976342	1.70744644062578	0.306365669962417
0.285307274721196	0.0813295657917072	0.638310301803565	4.37162894251509	0.733899214798717	-0.502121890298827
0.224131857378868	0.319999999999962	0.515103583885188	2.08004110213896	1.79229314225696	1.49143422542478
1.01565896226721	0.236509851861434	0.549278707869295	15.999999254967	0.530427872516395	-0.195326432237097
0.706689028017646	0.172782177561642	0.523122319255052	16	0.500000005968789	0.0503230443588599
0.804656221234559	0.177763325812675	0.652123184747617	16	0.500000000000022	-0.0841822890224473
0.318889189203927	0.176787128972824	0.51203005273788	16	0.500000000000022	-0.353689333235774
0.244409890639219	0.128553465687132	0.500000000000022	0.73440951164204	0.744000322067647	0.871376208535543
1.09058090874932	0.201321673983909	0.500000000000154	16	0.50000003451495	-0.041243371230589
0.907337983732628	0.169816685699518	0.599459505071376	16	0.500000000000022	-0.240846528519515
0.417867972581013	0.0704190404940183	0.500000000000023	7.33317908018531	0.517042256258303	0.349340569036806
0.223549691447793	0.0379385706344468	2.84105880354927	0.500000000000023	0.96289869841472	0.173027952394431
0.503547151267957	0.0753820644306287	0.500000004915729	8.02285359554112	0.500000000132183	-0.663793675319121
0.260078834499428	0.0636818727264231	0.776155345472495	4.85300739120711	0.643439387837581	1.37494711755773
0.574368559821429	0.0612973165498443	0.500000000000022	1.20757506574242	0.500000099894977	-0.833146351788485
0.288005374371676	0.0737726856277836	0.500000000000023	1.01049853004524	0.906403503728289	-0.493342822790293
0.234043431724572	0.319999999999977	0.500000000000022	10.6573196939388	0.810412963278597	1.11401101244234
0.559565392423577	0.0372640050066139	1.04457699456966	0.500365220126827	1.47012276440018	-0.660356535262142
0.339984140592537	0.319999999999978	0.500000002578205	0.500000000000022	0.500000152573382	0.506506233917719
0.270552519786601	0.319999999999978	0.500000000000022	3.92459896780595	0.672137558435595	1.49999998624113
0.271981295280755	0.0470304191645445	1.04836786693601	3.9954489801649	2.81957444378982	-0.498086441968755
0.227318659264406	0.0666240768051717	0.944173031758453	3.58301726423669	1.50529100668464	0.686334745256814
0.195277507654293	0.0882366327513022	0.791068181475339	1.55276419925085	1.75935996217578	0.630641573247542
0.310317272743326	0.0681821805079156	0.709686333073823	0.684587741487597	1.77337936104305	1.49999999965474
0.292827868538768	0.0367564738858986	0.606961279015084	4.6833270651053	1.42374430976663	0.753627462315139
0.807399364992088	0.054402657098736	1.11509818762229	5.59306859466888	2.6340507293293	0.325819168211643
0.550589968729094	0.311747690114654	0.80282220706855	1.16398555802558	1.5594856017554	0.744802500398644
0.778981642980546	0.214898486977578	0.54718720166508	15.9999999998778	0.500000006616601	-0.325816167128103
0.37799193390275	0.0702083868565493	0.596055455132246	3.86424171782592	0.948605768036853	0.939900438401979
0.450744899976332	0.276772589079618	1.01953359240171	0.824451598257428	1.84831131889482	-0.122982551320953
0.155357397838829	0.280272428355199	1.80534624074331	1.57542283989857	3.68255290547432	1.49999999998877
0.39461188904907	0.239844786027085	0.941809688257416	0.884781187316734	2.73113928162815	0.306847218467353
0.515169574678975	0.186693935413562	0.535995517175653	16	0.500000002468678	-0.311967109703303
0.505790847601685	0.247768003304788	0.8889915077194	0.500000000020894	3.58147765226069	0.147865480263375
0.322721738849351	0.0762240624175026	0.68757960215163	1.17369572152284	1.51968087467459	0.48118184487895
0.159182133998751	0.126021537839787	1.91370516044963	0.548826415495233	2.46599618343427	0.766398799331665
0.23696345142059	0.319999999999977	1.21106236823549	1.10917616377106	2.17261545375797	-0.155479972889394
0.362846928687421	0.224513053512841	0.927082836004461	3.08660307374713	2.79666385649842	0.917475251479079
1.1383823930852	0.215409171070817	0.874526468767612	15.9999965317674	0.618812786205097	-0.177627409655971
1.28859803617943	0.319999999999976	0.614139636571249	0.511612655511644	0.500000000469288	-0.119889774411139
0.228434357966769	0.242949481886502	0.900147880014028	1.3103252636952	2.11712002663783	1.08507994808574
0.20032495267296	0.265452503426113	1.07692928267674	1.07134531139834	3.56517217243047	0.43872154850571
0.355526472991197	0.029976470206818	0.602447432164318	0.566013401816853	0.751238733218117	0.422488624840997
0.205898465649449	0.319999999999977	0.997862858010269	1.54941103264678	2.06385674053184	0.37131281511331
1.0166119970929	0.319999999999976	0.500000000000022	0.500000000000025	0.718278011331452	0.910535021665127
0.31954261071557	0.262152143623848	1.0053168823945	0.530494550468475	4.02869216387885	-0.0136941394934238
0.321977593999329	0.0528952433822692	0.984524671128671	0.500000000000029	2.48407415216043	-0.287060680538909
1.0899509794508	0.102845761841302	0.627904176527121	2.19766812649558	0.700108861114145	0.880145308919456
0.155567156185613	0.319999999591504	1.67029901661787	8.41898852333454	1.13542699737116	0.955361455717848
0.48150201452284	0.0510345703621816	1.16291806302677	7.3085486612603	1.80356714777507	0.24710960566162
0.425825567881619	0.185525241166716	0.500000312191536	0.648390723998143	0.515225778263383	0.837862551746774
0.570361544002818	0.0200000004124632	1.1022475985123	3.38392206641958	4.99999999930987	1.49999999999982
0.383327997422025	0.209777303096085	0.500737448726247	10.1711404856729	0.566837485409433	-0.0907093951718664
0.572459246943084	0.0200000035995504	0.849556611645405	12.5721408589688	1.7763322269019	-0.863726916099543
0.285480099757725	0.151600971806149	0.527280548266205	8.82326348276487	0.618606545292251	0.00574785960750277
0.291365733071784	0.211085686598806	0.631931945894087	12.9671763615858	0.802128374556052	-0.238067139341714
0.309015921426303	0.140171605825259	0.819972604648196	11.1600231617747	1.09583679741586	-0.116970835965776
0.194503781380909	0.284219791313372	1.55297010230744	1.19072580432087	2.71350402790225	0.572742512252266
0.438966947261857	0.196744911963619	1.37680661277736	1.61496972235444	2.2254062822823	0.688122116343924
1.04562139736721	0.247618843221719	0.991658566392793	1.72373496859038	2.54028192006756	0.461409165272962
0.525351781570702	0.21060213314612	0.775852284913092	2.33899650853075	2.58111400648056	0.192030440829613
1.18280070432776	0.255984070504134	1.08813138907427	2.00140175041513	2.85599928506398	0.815224381416355
0.0968679009330971	0.216425352947038	1.10017246745526	4.34332203036303	3.39650683460612	1.49999986692461
0.251330177000968	0.169545906603633	1.23061780364798	16	3.85580971228584	1.25581239321862
0.439706556219914	0.0692856116639453	0.57880192469432	11.2589137480916	0.500000044808348	-0.661293745697754
0.314981850854629	0.168362194911865	0.964280355499094	15.999979184288	0.864220618334757	1.37043621817626
0.25962071117436	0.188229832080859	1.23164832658042	0.500000000000022	4.99987824714929	1.49999999993454
0.548439815318575	0.31999999999946	0.903836853494654	2.2106662420791	1.81103773291577	0.734976646885352
0.310213525980381	0.0386623062656222	0.592060803933523	5.00118266913694	2.66958055152467	-0.197855355135479
0.719993825568022	0.264675326159148	0.674999599935774	1.26600368716332	1.05329615435524	-0.306054254449158
0.479968062840942	0.0282846587221172	0.721490031123847	0.594892364121626	1.46573378100134	0.165660491483721
0.43357964897271	0.2029057471492	0.589175470124964	1.88964666821916	1.24762205263718	0.743543562708871
0.43924770222719	0.256992146310978	1.37509441457317	2.7707811791567	2.18108105728316	0.763716612145103
0.514017869219423	0.145785291179528	0.578624569957187	6.79207980586363	0.539377283437024	0.478581978693381
0.517506307746337	0.128917505727707	0.585709079302627	7.40391494308199	0.507042063572242	0.192446408265424
0.221120746478751	0.130404074634666	0.919879744279383	15.9999999733059	4.52804794177867	-0.466077161662288
0.941038044581435	0.232939166526501	0.83690133688413	1.32604000572097	4.3911514051696	-1.49999999992662
0.228714012633638	0.0349043643585396	0.756504037321645	1.06523970515348	3.4949735768395	-1.20588352753783
0.191986799928271	0.0724740299552389	3.99999999999978	1.17879347016907	1.92202189131508	1.41102246437861
0.797128020403091	0.319999239514443	0.533470859803746	1.18241025788092	0.712510900403567	-0.431410322731172
0.141385767092446	0.319999999999978	1.69401708923976	0.500000000000063	3.02544135297714	1.41037782027204
1.74827056600109	0.207952376634449	0.993452706267673	1.99732497151428	4.99999997219483	0.0438450725856214
0.386697504017428	0.054597703494692	0.953520932812059	0.962554208880245	1.6482408413613	-0.714079306567197
0.209799988026358	0.155427591147071	0.692911890638296	8.6542744481724	0.754028058557895	0.13572339509351
0.324578130563725	0.110752070239401	1.2320955534342	8.87832842838896	0.824499396284014	0.45827451941714
0.443498819116972	0.100746869967123	0.675603039541933	0.639578681328234	1.03682691234843	0.329706815760011
0.495783828506513	0.0916597863206312	0.771958453855923	4.09765205838232	2.3172532783868	1.4999997382095
0.49490082054652	0.0200000000000222	0.602446268560436	2.11497681310923	1.72912107253189	1.49999945157597
0.644636832160756	0.0429345495893071	1.72257967838598	12.5400924998474	1.61204893055891	0.326126271575742
0.485306737020113	0.231472562834532	1.17420617676907	2.43625112793182	4.99999999586701	0.634657593260529
0.240621559452307	0.248157726959365	0.806854062683047	3.72333374324339	1.5674816497312	0.0125637207867571
0.780884050243633	0.280305445804346	0.913706432239109	2.26673724078756	1.83280995231877	0.980086435160182
0.28892805158073	0.166711442755414	0.876765624719645	15.999999999999	2.30747560680194	0.414913882011404
0.632954636295791	0.0200000000000222	1.14833306496234	7.89048008692731	1.90043831580272	-0.747606314523209
0.262023284746409	0.263967702389286	1.20480588569294	7.67307839292196	2.6796264744452	1.35535776267878
0.13210201950569	0.0222212696946679	0.880573939363444	4.64858866696548	3.1090676183647	1.37299955257842
0.2585223651882	0.074157838892447	0.820896799482131	1.07259149134408	1.76967639933112	1.49999999612851
0.302030765214619	0.0552491596609824	0.944369224509836	1.78369956723878	2.32324888433128	0.158595810203253
0.504595012503832	0.152199673841814	0.7335860077017	1.68052144116293	1.43644726287083	0.600412651562881
0.214013018920762	0.162964656737898	0.675621404771351	7.61288522084759	1.62551149593102	0.603439997579351
0.178645687782943	0.27064639917602	1.60131539020684	0.50084835015874	2.91105854873137	0.243840383483246
0.640157658882153	0.319772598522111	0.909421819434334	4.84490537558769	1.96190716854471	0.756495151881346
0.45487600619261	0.316459098676458	0.597080925233895	0.785394041545103	0.700557397065075	-1.37562652145786
0.36026474368022	0.150829134919893	0.531712514507784	2.2865739680763	0.741330139173535	0.346075061160382
0.416108956689355	0.220330703900071	0.772434616467857	1.28108446749721	2.35775709317403	1.49999684008302
0.217477704801185	0.319892014442652	0.613536130834626	15.2482933956234	0.500143473060294	1.49998906874076
0.297807818532069	0.126181077413281	0.804094560570132	1.03584010015471	1.53215598332102	0.149084546725711
0.245977685085315	0.315938428752939	0.617781255285098	1.21091421548604	0.824029187762155	1.49999996495558
0.139511744890604	0.20845079773687	0.962031584345524	0.500000000000022	4.72353884310182	0.598613482866355
0.18899852984043	0.319999999999974	0.562021861321094	0.500000000000022	2.47346039665576	1.49956418640368
0.112087523570045	0.0470368683662589	1.06281319687746	0.500000000000023	3.25694222243044	-1.28689884245195
0.214891290416241	0.204840664015626	0.849403941052983	1.76060011895641	2.63059152278477	0.493911202005513
0.555588443651426	0.182797302997844	0.603885190713556	8.07980210966727	0.558180991124595	0.00112092751217384
0.726916367772281	0.187328079079479	1.0344299546465	1.82746594819091	1.58431100064056	0.575256204763077
0.509673232036234	0.245206975668436	0.788666887899124	0.598059964219933	2.08041763091015	1.42330630426443
1.21447582341999	0.199035500047164	0.610803861540121	0.923535356261733	1.39413509969587	1.36518881678459
0.187508090477613	0.146712602758516	1.46825579150671	0.500000000000022	3.02202038654318	1.49998375673938
1.8110765335136	0.279080234697027	1.70001374176451	15.9999968937819	1.52911052145829	-1.49999999999998
0.263518631420528	0.13879905252662	0.745197279659904	16	0.500000000000022	-0.0959068057438811
0.345772464271259	0.151604831901974	0.500000000000024	0.500000000000023	0.604288312782583	-0.313625452560436
1.07506558288391	0.0619795200993934	0.754561922967199	0.689061898325366	2.97349008952036	1.49999999999998
0.449529482247689	0.0497072171026921	0.894098208581734	0.500000622499285	3.6985962268609	1.49999963850015
0.758056539707126	0.275711094394556	0.678730222399044	0.985323082976796	0.797493607316144	0.500417231318933
0.274780245831554	0.0696100231813934	0.928245314486496	0.500000000000022	2.99462948847517	1.49999994516732
0.105943198420593	0.240499697554049	1.26577117522471	4.55024943710292	4.99998976921335	1.00800323761911
0.293390414671274	0.177167807214906	0.541855293963425	0.500000000014657	1.11240441160681	0.563656298349248
1.20219394533988	0.129429427321957	0.503452615166215	7.5204622424021	0.586169393131058	0.713821365313924
0.452566944799517	0.0612274798905704	1.54548811525907	0.500000000000023	0.982103608081103	-0.263405091211364
0.230144754354326	0.109034324636512	0.83936650950469	0.950058613881026	3.0849092832763	0.0736671671530355
0.64213900923978	0.0713396856815425	0.500000000000022	6.45170236598428	0.500000000162552	1.49999999985203
0.0992755647052477	0.175375512601812	1.69188316125829	0.500599184851644	3.24473839829088	1.39272872875335
0.411500791467633	0.0378295340219957	1.47705453226494	0.500000000000022	1.92150647968582	0.677154900629762
0.267393441294103	0.154550323849665	1.22876137582661	16	0.500000139114444	-0.806676909973691
0.405942499034104	0.291294636279018	3.99999999999979	0.500000000000022	2.58902471678498	0.662128558549018
0.350369110514004	0.145120506544378	0.500000000000022	1.20425316996353	0.909878025888205	1.40589816884934
0.35835375412015	0.241363284154798	3.99759614121032	0.500000000000023	4.12789700996284	1.49999999999998
0.562090758391376	0.232622113100985	1.45249472680628	1.83530719632333	3.03645278645816	0.905677895998489
0.309786308414092	0.319964534409221	0.672867104949851	1.14181669263587	1.49403313528786	1.49636565829309
0.599293236128863	0.147528990059689	0.646352821772674	15.9999526652679	0.610509088016911	-0.393841674473539
0.332457669419069	0.036185817576998	0.883607363026346	0.642492077706882	2.94546081280071	-1.07357242088805
0.178247359822527	0.121267065107624	1.37530399319278	5.10696992448343	2.35744322595301	0.509656078918397
1.40319939989042	0.141128424801492	0.855379706387759	1.03638659436817	1.66550615572021	1.0068529393154
0.699714827425099	0.105946089678595	0.515725039292279	1.2276928431469	1.13583513271953	0.577660614133663
0.366916391644574	0.0881934964195699	1.20542432497759	0.766733390914382	3.19924174947972	1.4999999998852
0.22419109896816	0.243045252325005	3.99999995693361	0.500000000000022	2.98533670836673	0.78923997727364
0.738486061062355	0.247254748445841	0.927038515244426	15.9999999999957	3.81930219336563	-0.700612243354279
0.154376371615303	0.0710290728552264	0.682217039358714	0.500000000023559	4.78472629898936	1.49997975662701
0.331710453016133	0.19174230906018	1.21824337618899	0.968015727254126	0.949500177624598	0.653864428020523
0.510359499613258	0.0200000000000222	3.99999999859015	16	3.25753647252854	1.49999999999998
0.206254811581747	0.319999999999978	2.16377153578331	16	1.30097762090593	-0.0168502937765843
0.146147841047489	0.155308747049183	0.600938411528796	16	0.555226164500431	0.226302644853126
0.38733314527363	0.0212732535605377	1.41571042827795	0.642438644736442	4.99999999976072	1.1442561938918
0.416137929407118	0.269928223363163	1.27664319722241	6.5077206565913	1.8697387955348	0.842720760489261
0.211504318190948	0.1680368956212	1.03569962928795	2.54960818184216	1.26250672865255	0.894860842604155
0.813525233901444	0.319999999999978	0.581906361861406	2.8433137354221	2.12174186622158	0.404453043793417
0.14633004322172	0.19086787370464	3.99999999954377	0.500000007178184	2.96019105507988	1.49999999999672
0.829015848845278	0.163326951571244	0.935289172009865	1.15294217672017	1.89176196766249	1.07165583668133
0.579852904393809	0.177459994577825	0.858008106918741	8.36224515037612	0.694812811974636	0.0690845595446604
0.189009340944796	0.152796480044525	0.924073618665603	2.63016547472276	1.52320869848149	0.8609573766894
0.26873340939604	0.200536281592454	0.79885489497756	2.53302311276262	1.6631768331786	0.528293039529894
0.179196758731706	0.0200000000000236	3.99999958954193	0.500000000000022	4.99999602559071	-0.924789004235966
0.455624827065005	0.0738068348637411	0.76504574319678	0.500000000000023	1.20033715866648	1.28061334119004
0.171196958946096	0.0729406247931665	0.701751408619794	1.08850893158698	0.944359229216815	0.381366652970368
0.166950247009962	0.0200000000000268	0.663196423623197	0.500000000000042	0.547481729442804	-0.876771627640748
0.105351096839456	0.0590281671882574	1.08598868577572	4.63813070280786	1.65168116202861	-0.40990685294758
0.164851887704363	0.0506025587750258	0.986706912883254	2.42596884573283	2.20187488653059	0.499229749427877
0.351119082263493	0.177761768267377	0.733528320635733	1.47204194962019	1.47729707297393	1.49999999786135
0.692451097736048	0.0207840672764607	0.885059560651669	2.96751907817363	1.74695441453385	0.06408875676531
0.666162633164789	0.114517367091985	0.589344321423648	0.892294084328779	1.60273693926736	1.0948812606292
0.706366658613558	0.118289813488089	0.539364337878309	5.98962573650815	0.769671589259921	-0.0189737392768851
0.346586484686716	0.0200000000000225	1.02139035220881	0.500000000000023	2.87580826912968	-1.46256509085151
0.98861461326546	0.231158798826564	0.596942896388722	0.776686216958599	3.02365486134887	1.37369662255037
0.259843916101919	0.0965017844264975	0.753102714690378	1.4554888160118	1.76374625101278	-0.0938896618115585
0.560196527703238	0.114014408576275	0.524626278229702	1.69696348567302	1.05323418220919	1.49999997433478
0.24927357910335	0.317050399290857	1.01899618618045	5.40980288172216	1.99658771004207	1.3636192430645
0.226023864776641	0.223540800041727	0.589855443937791	2.74594696963736	1.2082264464697	1.03102239852548
0.282389186343733	0.125045317902647	0.64332626009125	2.17513815631511	1.48835559529429	0.676643181021769
1.90870711494367	0.0954925381936109	1.12272302610175	15.9999999271423	2.32522505989781	0.779620172183569
0.386453246768901	0.319999999999977	0.656762364654077	16	0.500488760336046	-0.920721132125203
0.351145030384091	0.126534910944538	0.722096167771438	1.60745543059898	1.62374792031241	0.997443411166541
0.234805103062205	0.0730544183198778	1.1519228845099	3.93316390861953	1.69043290677653	-0.506261049741697
0.378626106092589	0.119530471307967	0.568932585627784	2.35567831491608	0.751412845472624	1.28785881026687
0.212755491210822	0.0200000000000238	0.500000236355019	1.39103597731705	1.74536218628289	-1.49288380370643
0.17922685749337	0.164018236607858	0.982362684661745	1.57499730663835	1.2338173863252	1.40616832926167
0.478085965605971	0.0404061913599019	1.52493549024173	0.500000000000022	1.12668923352691	-0.583651350107628
0.230804456791219	0.179493078903296	1.37400388557734	0.576305901364742	1.91925960495883	1.32418325586029
0.15854724496076	0.315714197128179	2.28493254177453	15.4521419816816	1.48100116428798	0.279932708329307
0.191560149664958	0.319999999999977	1.53145611367526	1.83212958824851	2.36175075071588	0.703998401571669
0.296543612650217	0.0200000000000222	2.3539567518973	0.575804145595652	0.500000000000084	0.0953183287026141
0.28588548949616	0.0800671008262759	0.500000000000022	0.986268754864629	0.891862198699922	-1.49999712473898
0.157380353351539	0.021749661569849	1.55098849305455	3.74123503846637	3.41148484423915	0.436100556166298
0.214457780019727	0.0271645397980567	0.97749901310525	1.61745840498633	2.37145485852774	1.36257622194914
0.198496509939337	0.0909889922739907	0.826394153195669	1.91289809184307	1.58953773978091	0.180213457939096
0.365384838292935	0.158137993591725	0.961767686726392	13.2687092582836	0.809980999583444	-0.384202075111242
0.344507784784193	0.0700335900300727	0.673679457310457	0.793532596661201	1.65584643463825	1.49999994342412
0.457956309082228	0.216450390894135	0.709498820241212	0.500000000000026	1.86466819987075	1.01713257348984
0.144878170934386	0.196840445253178	0.968207471316669	1.50189176248942	2.0580549820651	-0.0078212510714118
0.21000949190416	0.189758835300596	0.710388337591046	5.37783942239308	2.09870276409288	-0.884948556982483
0.417753285536042	0.264610947710171	0.572690771196368	0.863616033619735	0.666023868124477	0.726200875987547
0.38470146570107	0.228847481208935	0.873627569636771	3.33278474445354	3.09768832377989	0.486043317625417
0.184086480422591	0.189823448986758	1.61905824968073	0.500000000000022	2.47538224410812	1.1882300421814
0.262591039187252	0.250757662231815	0.920637780048104	0.548470059796673	2.35497477384384	0.798703445802461
0.622286124232104	0.132292764120283	0.500020207762639	7.78832128204692	0.539079258307374	0.212474383817902
0.176454290138903	0.292898549900468	0.922180056171224	1.25298265618401	1.68677982676406	-0.610225865714795
0.1325816057676	0.238982135977571	1.20831882929537	0.500000000000022	4.44805046177243	1.01974071329857
0.0797546739829612	0.150434460042558	1.31270337956251	1.00767056323679	2.18718651577527	0.773913490736006
0.338845023427625	0.308882840304061	1.17233940826745	0.802408323547628	2.38522284981558	-0.192810994339107
0.247710776262198	0.0200000000000222	3.99999999937192	0.500000000000022	3.77777796623099	-1.14507536320338
0.184219864143509	0.319999999999977	0.929692896655434	0.807701579332092	1.13532912793233	0.461975174126271
0.151129203190298	0.168218005364868	0.597150118154494	5.21302539851987	0.925873561516642	0.985126174315282
0.0999566092633277	0.0349933173612378	1.89594289800209	15.9999999796224	2.84698000998633	0.931981022296435
0.3906633972594	0.0260865449952674	1.04600757764963	16	3.5063255049541	0.247081107001069
0.219890830140825	0.0317016645458531	1.34491141466827	1.15518598368529	0.582484993213995	0.369095072756614
0.125312041318364	0.0411134715175394	2.28445717143963	0.500000000000025	0.560812671428287	0.23313582707805
0.298283669554601	0.299456231785266	1.04857605284745	0.981252877964665	1.68936738540697	0.503549676154155
0.185913310867438	0.319999999999976	1.11967497133862	0.544617570141833	3.82834561916694	-1.17041325987724
0.595869234248704	0.0509995535654214	1.03471524131413	4.49306427033484	2.22138366290593	0.245889704713524
0.317100290587271	0.147797257536816	0.500000000021319	7.08481798836442	0.5000000971761	1.49999999999998
0.363474991959173	0.319999999999977	1.50653911617763	0.915501883982955	1.11657261588235	-0.0418665038969229
0.190569488240943	0.319999999999976	0.503490213480136	16	0.501206023469033	-0.549452932231424
0.266577705967951	0.286518133663001	0.871823973556514	0.958330758904188	1.96653429044722	0.309791349620487
0.533932022239882	0.0821104869566709	1.20101119687323	3.94467773303432	1.59087791511487	1.32781670248746
0.444554878865863	0.158591115419739	1.31705840274232	1.5016736087227	3.32007448276065	1.49999999999998
0.183213570675229	0.214081084316813	1.34851424202434	1.07235295033211	3.47087841118176	0.869773788586962
0.152600454547193	0.138522015387658	3.99999999999894	0.500000220605965	2.50499200347422	0.781768046132325
1.15114737462388	0.134574341468587	0.513589255975191	7.41751709959965	0.510842590837275	0.432841721643398
0.368914987933744	0.0715026015617238	0.528698484436362	0.693994858143363	1.20217889445848	0.243178318519868
0.280282836625227	0.0928779701407955	1.41095271734693	0.500000000000022	1.6608058930812	1.49254254683471
0.528610993414362	0.319999999990781	0.695513715514309	0.906737625304372	0.855959933671829	-0.282139823108196
0.221593548747774	0.0382284558552211	1.39039633037596	1.27966355706603	1.32542652608983	-0.57185186778061
0.811074986681454	0.26430118380584	0.825915833323952	0.872533223313279	2.9995126817617	0.946492229425189
0.239704721127806	0.0200000007401824	3.99999999999974	0.527678842248235	0.500000436364486	0.116188574580441
0.195038151491771	0.0885792262645715	0.536967559119941	1.32798581302004	0.800024940719869	0.429602291000365
0.0991202731318162	0.0932615994582371	1.53690230383147	1.41201031777987	1.3196413783241	0.750928210698181
0.218459277096267	0.0647320571573859	1.29856562090843	15.99999999669	2.21900358699792	0.155134651011063
0.121859214430541	0.13538460647499	1.1939201492502	5.62135256895961	2.70721719457506	1.49999999996679
0.601158587966405	0.259551892134138	0.886505044866591	2.04000925219423	1.7549425077142	1.28666082593191
0.445951358311001	0.0200000000000222	0.61641590782274	1.60801895422307	1.33279336905856	-1.3786346746328
0.271695119067888	0.245366892625266	1.1125358073224	1.32223706723765	4.14161077951762	1.48430504336588
0.638365966118299	0.101009917700172	1.15799146236562	15.9999505072871	2.22223067258842	0.894813343753565
0.450984115646602	0.233820840497197	1.37635465555492	1.02587876098024	2.94722291544073	1.05735401070359
0.215016149995881	0.270586580783141	1.13747645119211	7.16034475428841	2.13195563237023	0.365110591093586
0.476620192786874	0.181275187918743	0.655451148227003	9.08166688615489	0.672170284860984	-0.174908261419026
0.144214082605876	0.0237261820053598	0.883407250168288	2.20747718975266	3.09661191999481	1.49999999990316
0.281965967317467	0.0649361597028312	1.3722529496751	8.9266108332864	2.67972047276987	0.591779954155204
0.147027453786135	0.0541508865879928	0.849012926011095	1.33609367464616	2.65474715742159	0.259259049955328
0.245441606848208	0.239721518353554	0.942843455595057	16	4.796104508987	1.49999874659093
1.26881616287857	0.0544922323074419	1.2307046380608	5.55075460859174	2.39004345561483	0.285967661501555
0.3728639696002	0.319999999999977	0.824154082043003	3.3912408564393	1.75064888086674	-0.166062935277416
0.381224905039847	0.155380798469227	0.627643537725107	16	0.500005099544728	0.434557853557479
0.460408709122677	0.245706844321794	0.613549578911438	2.24683494681306	1.35230701746851	0.54809636315677
0.595137344012498	0.319999999999973	0.57816685061934	0.630122556171043	1.38716169584137	-1.06391866420559
0.264962766002848	0.0493057950942286	3.45123140620155	0.500000000000025	0.500000003184173	0.171222600454763
0.3440954025166	0.160653103977114	0.763768361093488	16	0.630054746739863	-0.491312177718952
0.974692459630249	0.319983366734036	0.658212062510794	0.500240279656497	0.531611055737993	1.13103471535218
0.682054076176395	0.177678643523405	0.959239927796636	15.7349145506616	0.620746119217582	0.58683718419932
0.246255866330755	0.176915963120098	0.726419456180749	15.9999999964803	0.500000028802914	0.59013647706375
0.407774652407467	0.0200000000000386	0.525606684955852	0.864560754117414	1.8450852500482	1.49998961269976
1.27341160336805	0.241949366600716	0.778807013668997	1.08305067465836	1.64048711676913	0.393733369372398
0.778852972819863	0.133386721852728	0.664454279105431	2.55619007902515	1.52374455046379	0.575209581830825
0.406118749267662	0.192013417861094	0.648055700014426	4.14354303869435	3.94596220176972	0.564860952138463
0.664445515495675	0.181043045859701	0.746291543334733	7.31709124209904	0.570457223122242	0.0781098795644696
1.68706243394839	0.189672720459749	0.503853831442909	16	0.500000000000022	-0.0155972947269786
0.167308711795589	0.273833978678965	1.17789181605433	15.9999996345944	4.67537573160812	0.327065789623011
0.241097501864534	0.0200000000000225	1.19702759331613	0.500000000000022	4.60028624501512	-1.49999684449405
1.28638163674797	0.0515395929831532	1.01148199379521	6.14434316715703	2.15250826011682	-0.351567068466014
0.172532127162029	0.120979317234717	0.859076065640513	2.296342726342	1.30821606873984	-0.127155133829842
1.53176046063337	0.118575634834884	0.697365340677589	1.42474871859215	1.41042694166744	1.02932857116267
0.152259011468189	0.0200000000000234	1.3368263176216	6.45465055267593	2.08636040690167	1.15599369357838
0.741169515903138	0.103606169286951	0.647716238094605	2.2157179836411	0.807084282263913	0.885372940642886
0.276671554884126	0.137130574301399	0.658913132572907	2.35068501495282	1.05082762363819	0.289289910603475
0.190772563684866	0.176363987625936	0.566300213633138	0.500000000000023	4.49360175134146	1.49999930819574
0.092193386898187	0.0200000000000222	2.21506911154863	0.500000000000022	0.500000000755283	0.651592619485084
0.316027884954134	0.193892161223639	0.617912195387201	16	0.500000001806764	-0.189817357280806
0.466390205213312	0.124627312596155	0.629615833858336	2.3249813043121	0.629320086248371	0.145526724981713
0.472147361564503	0.319999999999978	1.13813508740561	0.500000000000022	2.84148707740244	1.49999999987484
0.305940631541987	0.259313069934358	1.14131268001425	9.52512392244823	1.35074697520497	0.757284095911389
1.06280777812822	0.25246577293515	1.24652327725541	3.31513499002213	4.99999999990206	0.910521811063788
1.6697596525695	0.0475687584117223	1.08066654461827	4.96408653402267	2.98134353771694	-0.662902552097321
0.211395950928686	0.123931964730887	0.709286346530514	2.43179150279536	0.980419932500903	0.296705752800149
0.627250368985061	0.233032279533053	0.548933409365758	0.552905051519741	3.16110852461725	1.32370042670932
0.463896332960243	0.0200000000000222	0.500000000348616	0.80744844147374	0.518188561259826	-0.178624088033968
0.0910102085647823	0.0497681317109462	0.838072270482774	4.74453415369478	1.83159071165363	-1.49994404575616
0.250256707968376	0.0684237073141265	1.0811764382306	4.18134655976311	1.31080936339148	0.510204000983276
0.380649873332414	0.116505394545571	0.709504307240147	2.1369523544508	1.21720138987767	1.05799732476324
0.260816913673654	0.0212370941163719	1.17996327808796	5.30520978805007	1.80495146453038	-0.166149385760082
0.789539251726808	0.0901143072649775	1.13377346241093	5.95189871429102	2.37246946143144	1.13518003699215
0.149710610455699	0.124622712747986	0.711237101972489	2.08071338022604	2.18594038408708	-0.556099601842946
0.30161092839483	0.0586582838523663	1.06521748510706	9.79063472440208	1.26547573130589	-0.104165236349023
0.236575602651525	0.163264266938642	0.813837703287531	1.31670996721313	1.31348420943167	0.251705203561035
0.54147213562356	0.0253955427008667	0.761309230176364	9.17399295583257	0.833645279114227	-0.390374887230889
0.131287439136886	0.319999995211486	3.02405125392536	0.500000000000035	3.25940417342786	1.49973296394647
0.54590524473906	0.0431399804347766	0.500000000000022	0.626191685710187	0.999646278171301	0.175433704092776
0.318033360453071	0.108214336477844	0.836392236317694	0.60153596280206	2.51185237117356	1.19302462029177
0.558048261964416	0.195639341302928	0.816170933010253	0.500000000000023	0.635463260733934	-0.324899448244725
0.841907523352416	0.136358088375311	1.05791139264505	0.575443306695643	1.77990823175931	0.272971039589108
0.413408678754465	0.219810334819378	1.25470658401665	0.500000000000022	4.78007883184539	0.594647790619572
0.209915923926164	0.319999999999977	1.45701560798364	16	2.09925717138288	0.113436821855315
0.381617588154126	0.133302390962981	0.967552388523642	16	0.928447327350379	-1.02996312671368
0.187938289898306	0.0314273771054865	0.903198282503107	0.500000000000022	4.63868459446414	1.49999999709669
0.457150225052396	0.0954114398011418	0.688218134646982	1.32576615382006	0.946347057622307	1.49999999999865
0.270649983402907	0.0383606625478563	0.500000000000022	0.752705727691792	0.900845726026384	0.452824045938074
0.880470878618148	0.319999999999971	0.552586852321217	0.500000000000034	0.556646969257471	1.00224362757664
0.507416049335311	0.126398417576978	0.65442232746557	0.50000000000906	1.59377148920464	-0.27284234664773
0.549167854302612	0.248271699526071	1.6940523861295	0.500000000000022	0.773290363643794	-1.49999999727362
0.457064722634979	0.0325251905874009	1.74926012226691	11.4671460747522	2.82216474828273	-0.903373557517729
0.385594036836964	0.0816627436198499	1.03308527048967	0.556995224080711	1.4023023506475	0.124915544078212
0.889978169599904	0.0931115391171019	0.685734808993139	3.06297647286691	1.64440442376118	-0.075319631040151
0.385922800368034	0.210316481303868	0.633524609914043	7.5587751070699	0.679473814896492	0.966959890344186
0.842065921977593	0.133503814796037	0.947713940711636	10.7417107268957	0.760071028222465	0.114683063011217
0.436071244838687	0.181329462223121	0.970390863836976	9.83864676419953	0.785184563607688	-0.334621072967367
0.311383784969336	0.319999999999976	0.618683681797046	4.42185668163306	2.37334712746865	0.602833330919657
0.395975367329733	0.119320780834643	0.902267290200805	8.70863061689776	2.46364522600687	1.30018547918864
0.337184338572698	0.0702229938930831	0.733766681514241	6.87954529884662	1.64663126857177	-0.54063162580153
0.594616324994956	0.0775015688458695	0.786224127807992	16	0.774217140913388	-1.02894515805809
0.423577163880185	0.0660762397065185	1.12180860436749	9.07742232705493	2.15075858552234	0.163197423076245
0.517250342202819	0.0550579713646935	1.26474163584557	15.9999999698536	2.27527741429581	0.280951362392365
0.19358703665227	0.0200000000000223	0.500000000046263	1.912495410994	1.56918029616023	1.33547945951233
0.242057799624321	0.0600755039903684	1.15546863471412	5.1886900792248	1.883453019294	0.602727635505238
0.199307532030341	0.0500901388961317	1.85795996817583	7.42417544462336	2.20440098215687	1.34296580839358
0.273834242356995	0.0360510687098792	1.48752116249157	5.66341623494196	2.11861077676695	0.999965193045163
0.311040513546744	0.100367407063534	0.602117250229839	3.74517311245841	0.515268446689433	-0.775906382243989
0.284424194818146	0.21765980684031	1.63453302265624	0.923901938699606	1.02829008785369	0.235943655987687
0.33821032172722	0.0483257208971214	1.31591925702632	5.21112960397352	2.18730306981978	0.816056702920224
0.426982292549665	0.319999999999977	1.05719833245168	9.70771208395329	0.874225311863039	1.49999999999888
0.203999235244493	0.0416557597976312	0.655157535360827	3.58498427805918	2.421154769517	1.49988249907717
0.219671037155275	0.0542215277308075	1.44191360567832	8.21668049108661	1.40186848908673	0.222436510738328
0.558864990162308	0.0442913264374838	1.57550226909253	4.84535011688974	2.64429632448313	1.01187319079126
0.326375548679851	0.0613057085071285	0.880567099148708	6.37524730245345	2.05832137910563	-0.352612844787081
0.454810466313169	0.0757252648162392	1.18312500221841	4.66175231217005	1.39874111565706	-0.0590775443859103
0.229811657220069	0.0396169198209642	0.805756486494557	1.03743515163272	1.56019985503776	-0.434303125201524
1.04414525154216	0.157986409472461	0.500000000000022	2.99714744791928	0.993778741806487	0.309819460366043
0.195652014316246	0.0595813841091096	1.32997695652075	0.500000000010895	1.92387371458752	0.304175836230537
0.16779095280671	0.0798182644837002	1.20724324912323	2.95834758936321	1.55029317982738	-0.336126107917732
0.103495583541887	0.0200000000000236	0.825995145141651	2.18436515017446	4.31842525015118	1.0229666355847
0.32482687769194	0.0200000000000222	2.58231087619093	0.500000000000023	0.8993764506301	0.0514480834570157
0.474486283507588	0.052964204869093	1.3870567040688	3.54157249525374	1.96114943696711	0.0143952669536928
0.128582922380796	0.0850027282398483	1.46101733198954	0.741488181494683	2.01188922401283	1.49998934189019
0.662568051604283	0.0200000000000223	2.87730053894783	1.9920759421384	0.500000000179292	0.647863337892322
0.183513555478603	0.138088818589154	0.525489085511697	0.500000000000029	0.665203156701179	-0.202521164579934
0.234691652089602	0.0678288507916987	1.07071783842312	2.39139780617222	4.01515801376128	-0.291411546485598
0.373694338369127	0.0547494937873645	1.14974755882525	12.7936383217006	1.71865817033099	0.286798320567401
0.512571376419694	0.0380999611371052	0.500000082300907	0.503786566620917	1.37898987815993	-1.49999999995213
0.240931257392797	0.0508097065890928	0.54363717137065	0.684238527524413	0.864918803214347	0.918703610170225
0.246558755602388	0.319999999999978	1.1689162648643	11.6179058247301	1.62630714675898	0.821713316545468
0.697739313458807	0.192917275035417	0.702294044019966	16	0.500000000000022	0.292684394467122
0.159445323631051	0.0226443817302563	1.07160954392816	0.616382853569586	4.99999999997686	1.49999999999998
0.342457273127608	0.0200000000000223	1.43283013590843	1.64244707507404	2.80903355796962	0.627786465395133
0.32982917651818	0.0200000000000227	0.86841409172596	1.99067306979553	1.87889171226009	-0.51409051898086
0.262068505049398	0.0371432936219865	0.788803437967057	15.9998765968336	1.56262363087329	0.658805662597155
0.168614301017544	0.149340077615586	1.28549287499995	10.0452851160954	0.772421635409801	0.0165612887165687
0.149698312181035	0.186821303204742	1.27715817415494	0.500000000000022	3.59408985031517	0.822287625765961
0.474723177540536	0.0457997818749657	0.696755954999538	0.500000963622027	0.890673529852662	-1.33881275145197
0.263164636832901	0.193105009128405	1.22875595672522	0.760876594879166	1.04773687529985	-0.133149605810788
0.386906179054559	0.0866108544516855	0.500000000009618	0.869497186723525	1.28677241337647	1.34966045375356
0.506380025504859	0.120626699153388	0.540723900350791	3.85588653703572	0.907938435169414	0.0773764054368759
0.616904518374282	0.0410444184617282	0.500000000037998	0.722116777805787	0.86717265989361	0.0364473850652425
0.246161625092525	0.0894159824611972	1.32450316380621	3.51239917641569	1.25338063668066	1.43499056554915
0.270073590821555	0.132910896518125	0.616637806541514	0.57947602405826	0.590932839789945	0.24534637202788
0.682103609851835	0.11355128807154	1.10894552469543	0.659191813837333	1.57920620852523	0.344699267423547
0.729626171658047	0.0438137193617045	0.699064175466035	0.500000000359223	2.48917244485773	1.49999999998205
0.372794348607878	0.206198373511291	0.774412998199915	0.500000000000023	0.997857128613368	1.49999999999998
0.65605837813461	0.319999999999966	0.518067636861063	0.500000000000034	0.50617324024843	1.48046793141114
0.160330743426195	0.0849566711062658	1.18799957785899	1.2781138008985	1.89660212616947	-0.157175614701995
0.380000482673449	0.0802819157011638	1.01586974279972	0.500000000000022	1.70947103889509	0.299488148008989
0.144492106688024	0.120895910526077	0.500970107586152	16	0.502764848964104	0.114234847582001
0.423615611015873	0.0945042906578746	0.658809201841837	2.8656822046319	1.58340257086629	0.19676047224325
0.250517784545148	0.167114832300934	1.50639010239069	16	0.75223174265451	0.157399811896939
0.320317769767038	0.0826795568195045	0.807432995759689	1.38472923643035	1.44929781207397	0.870119469487704
1.66656848527636	0.205370426370566	0.945395029729103	0.500000000000022	0.906876161342816	-0.304810042889774
0.307874536830943	0.112072814263987	0.961667832477349	7.03530892914881	2.70847163511712	1.49999891784376
0.449691283830422	0.210454653467238	0.95955676381059	0.500000000000022	2.09547088950394	-0.304196782450227
0.334250567579103	0.115906060966802	0.666974477560665	4.10146925293265	1.43802913956493	0.107964908841794
0.159321056449992	0.319999999999978	3.99999178651689	0.500000000000022	4.24510052572694	0.69400504141237
0.204759548195341	0.319999999998178	3.99999999980734	0.566262922189162	1.95047622674951	1.00898752634322
0.174613766622514	0.0200000000000222	1.56811967836401	16	2.71692544877113	0.187358621254911
0.643641123488979	0.0200000000376085	1.21755617147105	1.47577083213064	2.45931345254916	-0.137181191079111
0.175827060604926	0.0652760496324637	1.47812296338129	0.500000000000022	2.27439989509705	0.749145499101936
0.627572114539429	0.0538491443376358	1.3004609100157	16	2.24576746799245	0.316768513955167
0.317799369829962	0.0200000000000222	1.87553362133681	1.14695800967654	2.24130158502311	0.878307623054569
0.154735845669349	0.0640139751225702	0.661083090148906	2.81408142334702	1.61278738798497	0.695577779400684
0.330497987213267	0.0418190785257602	0.500000000050225	0.932226133773328	0.637820996303496	0.0889270811513594
0.197605233556825	0.0699202926211063	2.32104653887863	0.500000018891975	1.31092225729176	-0.121767053278159
0.312700088879986	0.0580932910199597	1.05763607598333	6.58914477813825	1.58288886917065	-0.0719118239621237
0.169530019006303	0.0200000000000222	0.549188763103936	1.03546948476746	0.500001877358405	1.49999999999997
0.141479602812056	0.0438054136854084	1.20562397063937	15.9996857436395	4.63683113560858	1.30524901777272
0.190586330846736	0.0688142219015733	1.30933854128494	4.27737636640964	2.01590403641002	-0.254070428330876
0.999822661732488	0.0947202773249138	0.560597766743591	1.35329464183456	0.915488963469276	1.49999999999998
0.63943287611166	0.0689337993536856	1.35878224529044	0.500000000662978	1.93535795958485	0.401689660225291
0.534444576900245	0.0200000000309224	0.617403325008244	16	1.45465132690433	0.596632555598114
0.274501002134182	0.0399353905879434	1.58909366794917	1.95472684317135	1.98293483678115	0.577742106847702
0.529984328270102	0.0327616320054412	1.60603319636345	0.500000000000022	0.981208758823601	-0.197648970378569
0.315948338004638	0.0494801163794858	1.42749115787182	4.05732924427869	2.3414774349779	0.0480263173223808
0.329433125982419	0.319999999999978	2.24429022692738	0.550383556652363	2.81235576447717	1.37569562959379
0.447042887947672	0.0200000000000224	0.500000000000022	0.88959133718193	0.608388002909971	0.826897224021936
0.158886761762462	0.140696107913249	1.55396755868433	0.500000000000022	3.5747405470883	1.38509306868861
0.451341861988901	0.220227372201627	0.709258078858823	10.0060050950243	0.946696952673924	-0.419455862610348
0.398081022053199	0.260553184445426	0.856371077908938	0.500000000000022	0.500000051985945	-0.312219417438237
0.298972895465748	0.0389659053379771	1.30691844979033	0.500000000000023	1.9203823759038	-0.471784423442084
0.254524389570034	0.0251572449153473	0.735562144445291	0.500000000000022	4.30313114032888	0.508079711666589
0.201496089428072	0.237307193844739	1.05508200871511	3.85592023474395	4.99999999999998	1.49999999999998
0.174682190340758	0.168758259868445	1.07276217325415	0.500000000000022	3.61643293446466	1.38383710625267
0.233381468076906	0.165816915265823	1.26939519370069	0.945535624323246	0.937092787615162	0.116175728734293
0.202847240919072	0.0835962734444181	0.981664813274348	0.500000000000022	2.93707592429475	0.651276203666574
0.283930158137798	0.0455069368677965	0.935178656720632	0.500000000000034	0.500000000014004	0.631726586910471
0.29877640790209	0.0709516363585621	1.62939163812551	0.500000000000022	1.73431586857248	0.501786846721513
0.291597751730808	0.0940998036579914	0.575390354126548	1.82500741625736	1.60828193316031	0.945226594823118
1.21382482219862	0.0465111860811726	0.500000000000022	0.591100810256721	0.832891594851383	0.161031982318357
0.285450218979698	0.0200000000000223	0.636117180000861	1.19497863301497	1.07880421545767	-1.10799580299897
0.158618840207664	0.10848188417933	1.51027151484741	4.74185534768806	1.70228495647403	1.27942858100989
2.55353922345605	0.112820844488245	1.11370677919962	0.646942008021445	1.65886844668661	0.383760109861773
0.507846905219612	0.0489298216750617	0.822048851460539	0.776205934157116	2.14883710864691	1.49999999999881
1.13586642203691	0.101141696761925	0.849765440563893	0.97236804993959	1.68532228571938	0.375074677717541
0.170856961438792	0.134521866103598	0.842519905617043	15.9932808788743	3.64158352229354	0.411703368237562
0.276085594756249	0.0200000000000222	0.500000000006806	7.61131870570708	1.39025555454953	1.49999999987604
0.158248240877736	0.0200000000000234	3.4057096550892	2.27367670808796	0.500000000159787	0.293588226101714
0.407124588824308	0.225919905223049	0.54561950019168	5.33164697343825	1.41134654931018	0.924157797123757
0.208600156872676	0.0349257011313276	1.52289710211862	5.31775870481803	1.25484807563762	-0.107302797131323
0.270033926757671	0.166804597129535	2.00103363043048	0.795228676225765	3.39866301183921	1.49999993311421
1.47378211342858	0.207483076294905	0.837613764131839	10.3683199293182	0.830560731550929	-0.0290276513234034
0.179987582425441	0.297108733755937	1.34021172455551	3.22954892732345	4.99999999999998	1.49999999999998
0.199550167148117	0.197494928604905	1.73471974316701	16	1.67384753944113	-0.712521374817627
0.16614687479565	0.111868616627815	1.10234398435221	0.500000000000024	2.7287274595702	1.49999999999998
0.287955404934205	0.113769402195697	0.734117278981985	4.97119494710949	1.76931415496793	-0.235251312291622
0.227397179376336	0.319999999999978	1.4080477131309	16	4.70105036765423	-1.49999999999998
0.362348259065802	0.319999999999978	2.68776761478786	16	3.32871914274922	-1.49999979229271
1.51575874765141	0.197519617591977	1.19571951678384	0.500000000620381	3.84917685799494	0.0474377484204321
0.562688805124584	0.215737333440816	0.588529047077974	0.50000000000097	1.72752336574235	0.0245326683615993
0.398841032227845	0.0343949998429991	1.52431546465838	0.500000000000024	2.32562550170124	0.445003952037872
1.09565239737595	0.214343628684958	0.555996656454167	0.500000000049127	1.86934981461641	-0.0115218548552813
0.25468880154101	0.224652319138689	1.09401052447069	0.575857465480669	1.87002641066678	1.05852638989244
0.293868629005496	0.0423613310051798	1.24006431961799	0.500000000000023	1.11265319396635	-0.470957095356715
0.464307826453672	0.23217072405004	0.501325564080253	2.88404267213467	1.15252144992244	-0.00746912879936963
0.395383821846073	0.0530628362020702	1.22781201368816	0.500000000000022	1.75325549702543	0.385815327870469
0.186359483313783	0.0922831736766119	0.912015770533825	0.500000000000962	2.44904995677824	1.49999999997138
0.0953848133467532	0.0200000000000254	0.682342044336408	2.49164500715245	1.83734410452408	-1.30360685767133
0.349180730604497	0.0977902595915514	0.872647219959178	4.31370331792089	0.917114515490284	-0.215383977749974
0.37755265450518	0.319999999999978	3.99989162440234	0.618700995846792	2.80029070023736	1.45092111790546
0.65939972927902	0.319999999999978	0.854434473251199	0.500000000000023	0.500000000849183	0.340797264201073
0.387984540414825	0.121259113711578	1.15422173212704	0.620510081730426	1.74781932579322	0.254509723328092
0.222044393661194	0.0200000000000222	1.16935661261117	0.936367298367458	0.903862472936674	-1.426774607377
0.504486699434799	0.143627159380825	0.755879683518451	15.9999999953598	0.879620244777211	0.543358252576899
0.281721258723411	0.0706066280098055	1.17404525188413	0.797554730272395	2.17384142173455	1.49999999529061
0.255800214924509	0.11314415374392	0.930805424925014	16	4.04102588845561	0.0819958045835781
0.38296887909049	0.101446708910872	0.855811519601254	0.824889631972429	1.90204141895889	0.176896419219265
0.472613885553043	0.319999999999977	0.899752274287027	15.5269123535707	4.9791076186748	-1.49999999999901
0.188381129948916	0.126386501998123	1.01657268498688	15.9992959262404	3.43529389944203	1.49999999999986
1.97553088092833	0.0284036719405534	0.668765148603169	0.762295953636213	4.99999999958349	-0.811461399760495
0.958399016042592	0.319999999999978	0.661284545129811	0.500000000000022	0.500000000026423	1.14530052302415
2.2536778636525	0.214836808123206	0.892996549285966	10.1304527728346	0.807349799794409	-0.0731622683009084
0.184259347062246	0.0398888245604258	1.24740180348225	16	2.8183619408472	0.00799315870128323
1.39204469415405	0.180753344003289	1.22869800603547	0.500000000130847	4.10281533350897	0.599326493055593
1.36106699173056	0.231557025065846	0.691784301422742	16	0.709081189818968	-0.628384861555561
0.811568585123783	0.202542389946053	0.922094907033634	15.9999993687524	0.693444595786583	-0.181042351122602
0.192117395143634	0.319999999999978	0.51526822514128	5.78894625809259	2.0950505342234	-1.49803707779007
0.152587350244021	0.319999999999974	1.13920267186827	0.95002534727014	0.751118914261572	0.662727213862372
0.24004756294741	0.0295359405508685	0.674862716184606	1.92069507557894	0.941016376785624	-0.104655613290817
0.21756220196205	0.0200000000000226	0.500000000000022	2.72306455812452	0.948847234030053	-0.41034833100859
0.2426571116162	0.253204718304506	1.04553761067704	1.0251391432707	1.16895536480854	0.717385268047667
0.194780586711744	0.167436542790874	1.23802008392454	1.60975572112083	2.47496923375544	0.530913989837331
0.434611055280537	0.0772895961404962	0.500079435129564	0.500000000000028	0.565956896467609	0.197143411086421
0.208747591301393	0.0787671259850049	0.706930575200134	0.59852240254162	1.44394198031951	1.49999999842888
0.329197473685314	0.0553043695405841	0.852558231480713	3.48894145820649	1.45085331932647	0.344826805533658
0.841716136633434	0.0922546970543708	0.927853668858395	3.16767141424699	1.50682009289762	-0.322902731835987
0.855805934774907	0.124266868888405	0.645557720731387	4.0540029784264	1.12427722108534	0.258578348488855
0.466796110535577	0.0200000000000354	0.627737839416177	4.33873354887168	0.915688339335584	-0.0825756195823442
1.51990475864672	0.0295676831711158	0.529195883606893	3.41731097171201	1.1663533877045	-0.233933310705462
0.147995740479657	0.319999999999978	1.30847677842195	5.41208120450844	0.589554859033558	1.31823259036297
0.878041186825778	0.0200000000000222	0.500000000000768	6.69682862642601	0.52912529140363	-1.08088848124558
0.394826054682948	0.0200000000000317	0.572524842817294	4.48269399491403	1.15513464378709	-0.696256432104766
0.266261932682214	0.240461664545734	1.04313252865101	0.500000000000022	4.37695401336255	-0.697887127758098
0.345387448645313	0.0208323927991726	0.813087719625279	16	0.83232554600549	-0.827200154548814
0.227594027494375	0.0253181462046135	1.20767575305876	3.37464182502678	1.63681561279886	0.112528580756161
0.344430880426389	0.0200000000000235	0.871619431981396	3.88111004245697	0.712934897874387	0.698291092098663
0.74112557137411	0.238838512495578	0.506615044970613	0.589814315339145	0.523761026041495	-0.352653841778038
0.73107096439707	0.0200000000000222	0.537613223939947	0.777373282867272	0.671383961534929	0.450934598696341
0.236241220950471	0.0765225365474985	1.96259322712107	0.500000000000023	1.47606998071619	0.432858300896395
0.508109079646475	0.0652782992929617	0.500000000009946	0.570686013608809	0.626882419496735	0.466317280694632
0.235321200674172	0.0323984939133181	0.616306826316544	1.6810626468831	0.547482552824411	0.222190446425002
0.226940878919526	0.0688045977238636	0.641814037258526	2.43425202323345	0.620402306396984	-0.98439454760091
0.60981430658745	0.0200000000000223	0.500000000000022	4.36909563940105	0.617192416284499	-1.45962028322821
0.462351709728785	0.191262663536463	0.596875237784313	0.500000000000027	0.500000000062375	0.632606984682987
0.941395148315545	0.0360988116523185	0.880580914216264	5.95115836782493	1.75293569941851	0.423983819158726
0.170845578357439	0.0717508773566515	0.536804944714373	0.563169964843265	2.43355589249063	1.49998245444419
0.35167053923123	0.319999999999978	1.52320914808708	0.500000000000025	0.652695342778494	0.295718585205567
0.277173191552206	0.221156679824155	0.81976624539339	0.687500828201621	2.9522918100657	1.49999873424516
0.24855456009994	0.0870754546672787	3.99914769407987	0.500000000000022	0.500000000000022	0.212596948029069
0.564131425503897	0.0229768861172184	0.717241208008963	1.86919300574195	0.500000004525287	-0.360044598939366
0.288951952618839	0.156611150936857	0.503971276790014	2.95460730677558	0.972384588955405	0.787307705961026
0.13883190840039	0.0200000000000241	1.22742465929148	3.84862159369082	2.34711033927152	-0.193631125928837
0.887255944970494	0.0200000393114595	0.518044684792683	7.46939222485694	0.500000000072456	-1.1542089094724
0.637007079413991	0.319999999999963	0.762188784272428	0.50000000000004	0.500000487033073	1.04203505228884
1.21486047280313	0.0200000000000241	0.554612623408292	3.30871934791342	1.00613556198845	-0.276465091560463
0.177005701240242	0.107916750031475	0.995964841244011	10.8521083075115	1.93824506311873	-1.3162044956365
0.330625742636439	0.238116531861947	0.637611734408157	16	0.500000000000654	0.132708211104385
0.447615998120346	0.220083002369271	0.741069709685589	1.68124143877172	2.29903137453529	-0.144764352396204
0.426993703805893	0.319999999999977	0.771361799338029	7.38340676696612	4.99999999999998	1.49999999999998
0.178986759968343	0.212129935678075	0.511000505727962	16	0.857820463402625	-0.178876356610355
0.273630846129349	0.0200000000000243	0.776386288963082	4.37612801818145	1.54047271573695	-0.974535087556264
0.135044416528164	0.0200000000000327	1.77559178589487	1.38477739276241	1.59165226284731	-0.410136277398006
0.243590021797195	0.122277029400728	0.825549301835473	5.18207369919301	1.33566842115219	-0.559445815504414
0.444000529756228	0.191817534229008	0.705282943573839	2.16555725474026	1.4804008341238	0.711039191470019
0.130163761601514	0.0332037416079324	2.84553067850361	0.507661254729939	1.52954762617736	0.299730941833226
0.27094080756815	0.319999999999977	0.685273914535891	2.71728840413986	4.99999999999161	1.49999999999998
0.17958705899172	0.0910213729008826	0.630877374980303	1.60031864174128	1.42470800302319	0.127744108428341
0.246193231043021	0.089911908112758	0.887405284340857	0.920947406377831	2.4119732538713	0.562523445750348
0.149563491339065	0.0811642306460955	0.666989552355863	0.500000000000022	1.97201909554069	-0.0654361993434321
0.624914395832945	0.123135380191513	1.04072155011936	1.96573826354765	1.46198398999819	-0.247201776754986
0.590374756815688	0.034450614090984	1.10081287811758	1.91124213453328	1.70110353195849	-0.143620532457902
0.651754329374229	0.319999999999978	3.50989133530883	0.500000000000022	0.500000071127692	0.575346252697593
0.124081754147994	0.14879075774024	1.55689873159967	1.77648342061968	2.36350857165809	1.49999999999987
0.538644597049328	0.0302647357395704	0.63066199823903	2.15210073647714	1.36656001054877	0.219395613066229
0.214360840944177	0.100645299086629	0.882805252627978	1.13896746462642	1.2174150565871	1.49999998024621
0.0869033128673278	0.0714568745136054	0.940523585126404	2.04758121578422	2.36460126514664	0.102606597449844
0.820147569224515	0.020800990436879	0.500000000000233	0.500000000000022	0.500000000002208	0.471845115643318
0.752217760806867	0.0888363703817032	0.528969714999508	5.94901704581263	0.500000003969063	0.452897248894463
0.728460577281467	0.0713267026846513	0.677411505597619	1.74296371207058	1.78122872696743	0.542981523670336
1.01582326402832	0.151398509872758	0.500000000000022	16	0.500000000000022	-0.582989037555637
0.250990554577264	0.319999999999978	0.500000000025028	0.500000000000022	0.500000000000022	-0.500660912368633
0.244740202419554	0.0912869037232405	1.0349119492501	1.46786397991187	1.77979641301322	1.13009600354852
0.818936515440206	0.239724177925677	0.689850765652519	0.500000003173581	1.96891928185395	1.49999939863914
0.376649203699747	0.183107145148238	1.05171067835825	1.01426147451418	2.15092266459988	1.14389014173887
0.391751291920221	0.153124534788848	0.728365867411399	1.34059430817481	1.31990259317759	1.4999999999994
0.27798200542865	0.319999999999974	0.731439748268822	1.96505583341978	0.500000000151558	0.507973888608983
0.215451729113998	0.319999999999978	0.500000015156606	4.09926566317479	1.13283154586729	-0.415420176066353
0.124281791628344	0.0200000000000222	1.02472590917985	3.51025304123145	2.59951860520599	-1.499991532605
0.175030212695482	0.190281957939158	0.950313007710369	2.09533444362227	1.93956273750476	1.2243442761179
0.226696557377272	0.223422277229764	0.673819732829524	0.500000125131244	1.56941919545593	-0.391386282456568
0.606220543712001	0.249568221785541	0.777545884363479	0.500000000000022	1.65672556679991	1.49999998112961
0.522456936603518	0.319999999999978	0.500000000000022	0.500000000000022	3.24713816007305	-1.49999999723509
0.673726259522894	0.319999999999977	0.500000000008009	1.01456435448673	0.633336561045985	1.49999999970158
0.880845989389658	0.093736214791759	0.651649171427265	4.32468450880684	0.848657665010202	0.874791305001104
0.195289209180625	0.0200000000013955	0.555155766414504	0.998413421426455	0.515113705062367	1.03963179547808
0.148063523489812	0.268102047088535	0.902475194157223	3.66332271641494	3.94697752477778	0.793726444216458
0.115558547116346	0.031697187003573	0.630657184854387	1.16249361473955	0.796382063065375	-0.508825327062721
0.206998728958124	0.27021402268142	1.0222688973545	0.500000000000022	3.63768519394972	-0.610396336817071
0.363845666271694	0.319999999999978	0.500000000000032	10.7128285852215	0.600212060678311	0.475211987339705
0.332294537716086	0.0879057361546048	0.755668556770793	10.2612292851161	0.845308450851323	-0.397972007222362
0.201721698201985	0.0200000000000229	0.876371717169507	5.54542475634098	1.23337268166889	-0.15638647995048
0.387224257698283	0.116323192092662	0.895697749654585	4.16991495032036	1.80954763202733	0.128564351333758
0.128275573439248	0.0351409500368453	1.14365339324472	0.649528110812045	2.40071222465573	-0.864667763050551
0.28014947613179	0.319999999999977	0.501382974845909	16	0.621613431454331	-1.49760619747889
0.76782142844537	0.0200000000000222	0.778471234794732	15.9999997706665	3.40809613720318	1.49999999999651
0.626433214488231	0.0358420686656313	0.769954144598306	1.55932176387686	1.33084808654708	-0.687180692172147
0.178587845481815	0.0200000000000234	0.766850141044286	3.31261050734456	2.04063584486988	-0.0346748950734121
0.304338101549973	0.0200000000000229	0.828542591433054	1.61609427614012	2.06170428982234	0.640618238946902
0.196032833663935	0.238944709455558	0.687973485620717	0.500000000000022	2.37157742641643	-0.0520869283620709
0.254007140247631	0.0329425364736488	0.500000000009662	1.88841395010168	0.714999575937478	-0.125807013859182
0.25041623030595	0.21380919322972	0.866355921979582	0.831349163846587	3.09035084410814	0.778422337339861
1.74395776959348	0.023970497627165	0.681306280636571	6.5668105873213	0.568571632271169	-0.261124714330705
1.24866736131181	0.0200000000000224	0.500000000260642	2.09127992715568	1.21136053495095	-1.32930976407466
0.557481485623147	0.228191477316718	0.890386325543502	0.500005842732198	3.98035535534544	-0.203275480502091
0.210744893355525	0.239559448954023	0.804315236891738	0.500000000000041	3.01480434517594	-1.27332864934186
0.205570825292479	0.0379484546940075	0.896427239111907	5.6795193980491	1.56366730739949	0.367795327555803
0.423356573358145	0.319999999999978	0.500000000000022	0.91008802724864	0.669376443470738	0.468908957381522
0.565173187152918	0.020003414604994	0.500271591195329	0.556853946208824	1.5524657040299	1.20436200357423
0.267036502271617	0.0415628867009964	0.55946172978733	2.15673149325212	3.02624121254137	1.49999944997294
0.439158766795044	0.163182366786993	0.887325129096235	2.51361514619652	2.07598137869114	0.0363960211848545
1.74533561771431	0.319999999999978	0.500000000000454	1.25044187433314	0.926161124856279	0.221399408546353
0.70381747981959	0.0338533835842338	0.560409674229046	2.10218647642051	0.792068694545427	-0.0524060462638731
0.581448568435392	0.156912451992455	0.500000000000022	2.90220062803632	0.966963245319868	1.15611926904131
1.49019082823239	0.0692940687250845	1.04236400182005	6.09710494218831	1.35188486043445	0.0670646182120442
0.890826103480236	0.0200000000000396	0.596318190209543	2.98547796686279	0.875114044751576	0.98031409362765
0.738910414068212	0.0200000000000222	0.697423827563938	1.90570543222486	0.832181826840984	-0.0544595308987173
0.438613175572337	0.0273900620134357	0.529945687526595	0.839563613852826	0.500000000004758	1.49999999999998
0.794652120971904	0.138671916104386	0.500000000000022	2.38486821896224	0.645474033050884	1.29580983852312
0.148770873718018	0.0200000000000235	2.20735001862752	0.636316592526455	4.99999999999998	-1.49999997405221
0.0794566431198954	0.319999999999977	2.68718126233249	4.81812919490552	3.01036737373768	1.49999941182161
0.193675552251576	0.0285642670461087	2.00170151028928	2.50122746311501	3.30539000307996	1.48807984450974
0.707796202249193	0.048686496858742	0.576911784518692	4.32277337423417	0.960035524684967	1.12339689995865
1.11355529783474	0.0200000000000222	0.500000000051506	8.00130154866214	0.570479913813966	-0.600390808372358
0.632127318765801	0.0515319455681875	1.42826680203245	9.83699558937374	1.21836415840857	0.596829099491853
0.253832128151877	0.319999999999978	2.91562680826277	1.35967131812755	3.1527780926873	1.40615370920597
0.819991020278091	0.19141280001341	1.20238627224662	2.29063319299137	2.98331630498498	0.180281133139509
0.74179797562084	0.0200000000000223	0.795214104046008	4.01164129940132	0.604755711603661	-0.639957831712774
0.262476996844999	0.302141161876189	0.50000000000003	0.500000017598986	4.99999999995972	-1.49998249418672
0.334072569976349	0.213782137977713	0.844463633726515	5.0209811258226	2.2086332576748	1.38830811014741
2.34444653353656	0.022392129553195	0.663225610746695	5.20217554511319	0.854492660965757	0.77244912170126
0.38670283130297	0.319996516929122	0.610412493223132	9.04934503869979	1.05473601959698	1.49999998514363
0.504755832675966	0.319999999999978	0.76155447015869	16	0.688607579122727	-0.0274500374698375
0.680884208272557	0.110161216945998	0.937686978824975	1.39183956849955	1.66897268694481	0.613373772421554
0.596756643012592	0.0769809853034544	0.818245268187885	1.29365195197488	1.94226625398604	0.526944874013419
0.206847192642047	0.0927052640086845	0.872794190345551	1.64150966537448	1.75705449787534	0.407218541691754
0.218103250239879	0.319999999999958	0.500450064141432	0.500000000000035	0.756918263638738	1.48178852874116
0.255593072461624	0.083882275723047	0.687099023050936	0.500000000000214	1.88881143287374	1.45644325159322
1.26266830363827	0.271059956835883	0.718249453506723	1.23434007996161	2.3410013713512	0.979146273478471
0.270409228598835	0.0228179418612681	1.2692338272254	2.44965593836418	1.64132862824365	-0.326063984917145
0.703988599990075	0.0435192528787908	0.580201368718772	0.500000000000022	0.500000000000022	0.226342448152191
0.238149554756991	0.0225503511687376	0.500000000000023	0.500178035918772	0.549160893008948	0.43044729973146
0.881243940439151	0.176149858967672	0.500000000000022	5.12064589632072	0.500000043063041	0.797508011546045
0.266282150830483	0.185382750841954	0.631469298213992	1.03834459768444	0.793949509630688	0.485650817046887
1.10216545261435	0.0595980651209692	0.721865333627649	3.83474975220512	1.48462698187619	0.319784247611559
0.238137081097972	0.262079758453705	1.07985452657388	0.833813985578739	1.49656814519602	0.753144563256438
1.60509357013779	0.224070543235099	1.14538433755552	0.938168644296041	2.25652728483676	0.91796376450043
0.986666160937559	0.171221978124267	0.607644778656401	0.500000002817194	0.801630878502966	-0.120064231987648
0.254658391974905	0.159129100742752	1.23472315080315	1.46339386645556	2.28555116653562	0.0345319180848769
0.297946418066322	0.0200000000000229	0.917689877824871	1.84075313076991	1.11464747577757	0.504277261832369
0.424926690181051	0.149605462699726	0.737256401710308	16	0.500000000000022	-0.631742815327218
0.452655608872235	0.0335800133205158	0.500000012968865	2.07903002591156	0.569355269496111	-0.411063277258654
0.242874750323301	0.0755945617338097	0.735440913320691	0.562205612837421	1.46322000753973	1.49999999995253
0.322529270207751	0.0526192042959402	1.30073789784883	13.1353533103049	1.45089308507506	0.931128159127126
0.477524476426959	0.117452995489906	0.585990612230304	16	0.500000000000022	0.0682235729324873
0.344335627460872	0.086562148696459	0.648488970182123	0.78236560288159	1.32171260187319	1.49999999999998
0.68724609348745	0.319999999999973	0.502014199766427	16	0.500855772933919	-0.850676243500554
0.313904358679553	0.0694960124150617	1.01733830569372	6.13690371382886	1.4085509225064	0.108611696061474
0.28902374189758	0.303704068803859	0.674092874279763	15.9999999994352	0.500000000000022	0.617004313705723
0.621062369094961	0.0757854905922287	0.500000000000022	2.04256018418595	0.649774608650253	0.71112969242537
0.78443845092603	0.319999999950866	2.24439438349616	9.32045912560406	0.964050661605251	-1.49999999999998
0.239449226730426	0.0200000000000224	1.3625840938319	3.75089471236541	1.48098381482674	0.294783897349946
0.136360115021572	0.0303691781628154	2.17671007556664	2.41449412469075	1.50031348584867	0.0425509382218142
0.328894222319313	0.0209299651428381	0.705088717429717	4.76159376963224	0.882821329876048	0.688486612006304
0.35144908466799	0.0200000000000224	0.500000000000022	3.10239161120563	0.67331931308313	-1.49999998678096
0.756866746525157	0.0200000000000222	0.763545073797648	0.500000000000022	2.19152445395289	-1.49999999931282
0.392911705636254	0.0244178577280797	1.53922996324434	6.83534009561444	0.993023340452857	-0.191038189717812
0.64041863439068	0.228436512972126	0.579994973310576	0.628322191591758	0.881759479229361	0.0864923935079728
0.325401737307767	0.319960392918349	0.700629965410693	0.500312675296533	0.52015201911213	0.99206011491871
0.347545751196867	0.0214222822331392	0.845332763690328	2.56970876031506	1.60325977632057	-0.49697854693415
1.12068939666783	0.208926116149107	0.776734428731939	3.50603778451716	1.02962931966118	0.743868516154285
0.171928063362488	0.0722689057882369	1.02369640185911	2.70711111249873	1.49166793458682	0.0952330665553498
0.828080320013701	0.319999999999977	0.50000000018499	16	0.90727746625915	-0.517331630630257
0.106885775248648	0.127646681473234	0.756214585037747	1.130106813839	0.941750721779057	0.00392366889520763
0.883963629173776	0.25026957842465	0.711631346655594	0.500000000000043	3.21483424329178	1.49999999997836
0.61650149635615	0.0375981219814516	0.500000000000025	2.32205066257686	0.500000000501803	-0.475802563838388
0.249623764426583	0.22404522495195	1.02763108558176	1.93756395556863	3.40512500629858	0.00653361408684449
0.186766864683639	0.0200000000000228	1.06019568834848	1.200052716214	1.80867343722574	0.328305527283812
0.151996392818413	0.154965433630119	1.0125849908494	0.500000368340938	2.70889039002593	1.46258893335262
0.696072992316936	0.251960546414575	0.509869153441751	15.1256926342437	0.899979351101818	-0.545417717736455
2.21840270409528	0.059231946510425	0.764197457020514	0.559820577235818	3.19051366336286	0.451460882467743
0.198359059987405	0.0218462538881443	0.977625973344551	8.01086199155353	0.59576147300673	0.122571096883929
0.296756898840773	0.155180472402417	0.767241509132312	0.500000000000022	2.29177629871547	0.0152891625985393
0.333856627086981	0.156692341176793	0.51316691706186	16	0.53553703326284	0.35070188022875
0.308201638381402	0.319999999999974	0.521601913262588	1.2491321645484	1.14096130082654	1.00630291917561
0.642512000106195	0.263989077445337	0.935151286074581	0.500000000000022	1.58026230812199	1.49999996444326
0.318427130449672	0.118636184812934	0.958881313111094	4.58655923038009	1.95651186609934	-0.394141607920558
0.689010784333368	0.210528743417647	1.10837868077621	2.19859193202425	2.88414654483351	0.0591624177916969
0.254167237816996	0.0311118282359299	0.612448987664725	1.68150279997498	0.698890423344226	1.04316608082721
0.739474627716998	0.0200035385818248	0.54322193888169	1.0043535647764	0.500000000000054	1.16497220733182
1.67685697255655	0.251695040401691	1.00593298281021	6.92347754345372	4.2606741416732	0.691938658944362
0.418249905026045	0.195992802956453	1.04079000221926	0.917164512562152	2.82485460697404	-0.918376045164115
0.742560259800693	0.0200000000000226	0.500000000000022	3.94677539582071	0.500000000000022	-0.414807064697871
0.129108717317982	0.128280042433831	0.800673428741016	2.18547389945136	1.69471032316773	0.225773939406881
0.287007616194351	0.319999999999978	0.691411740987788	0.755665661067478	4.99999894999407	-1.49999602798243
1.33461588408496	0.0200000000000225	0.842162224443658	1.49383944062501	2.11256032812775	0.506034812634048
0.0985474269483133	0.0268523357426224	1.940975487366	3.41537837429393	4.99999998508046	0.572952599201903
0.205020267301569	0.247739808004057	0.933175842363332	2.96648555545453	2.31699290248528	0.797445739259283
0.203805495369506	0.209286572286207	0.772285039831439	0.62269018598576	3.98354391897452	0.32093796340151
0.361646558146924	0.0200000000000405	0.616246835627727	4.27560590420502	0.731764779803602	1.34812801526864
0.269477462294777	0.193726357642279	0.820239617333351	0.83231486781716	3.43718179826529	0.242168786492924
1.51893115457134	0.319999999999978	0.500200788623841	0.500000000000026	0.500000000000034	0.759676288377898
1.04332118130877	0.0303628626728197	0.553955551220898	2.77471031723645	1.08276878336283	-0.66039090896595
1.29943413765338	0.239632802364707	0.933659219317697	0.500000000000052	3.53355143976416	-0.546981806472509
0.692201245073678	0.241265031533148	0.937757261101647	0.500000000148628	3.53655363394388	-0.312178785636205
0.298146821465285	0.167428368421446	0.582744773634724	16	0.500000023746475	-0.620510161498057
1.96870695413737	0.319999999999978	0.500000000034006	0.500000000000022	2.75532805182052	1.49999999997631
0.332425731713722	0.117949186141283	0.663088635751931	2.23314567323929	0.761862475350925	-0.578027482873425
0.206334647214265	0.0530948977114508	0.901136286327326	1.53935489899933	1.990925208831	-0.379675075351233
0.640997965737493	0.0243584861435071	0.863871180024377	2.8543024163097	1.70393685525918	-0.618476885421504
1.41677016969814	0.0200000000000222	0.536135810556676	16	0.500000000000022	1.31246668422512
0.36120683721402	0.164869040123468	0.641388522251064	3.27003096962397	0.740287581105763	1.0161225441575
0.89789657862546	0.176740851635137	0.540597293327054	1.41224909134788	1.03938697693513	1.41402829758118
1.14218267005365	0.209794783315779	0.735322750933346	5.48616744022206	2.42457904138557	0.900656958797179
0.382773642304007	0.319996599582313	0.595636300619508	8.71256196418794	0.983534206412071	1.49999999996409
0.123176344719347	0.0823937526801625	0.696912543662157	1.46029686918537	1.78816738926011	0.762157564591982
0.441755296420982	0.0856683932462659	0.500000000000022	1.70621458611944	0.967133781539537	0.969614384578079
0.558333021225392	0.310821754699954	0.595007447966601	0.500234245441865	0.619861613891229	-0.918313232271884
1.60435544366842	0.0834979386213962	0.698857676732523	0.627459002773594	0.59019028892275	1.49999999999998
1.36824204280258	0.0784175010261141	0.868757357846671	1.16828288063583	2.09162612381621	0.485117193686849
0.605972698106938	0.103002051282986	1.39649487555681	0.619522926344206	2.4755141037282	1.20679986583781
1.32166194485263	0.0584930746549441	0.993481802804037	0.500000000000022	1.88576617884405	0.458140342946425
0.315897053289702	0.157440548976543	1.62352278382184	0.500000000013797	1.93244141737745	1.06340062218483
0.246041155084313	0.0576394834112638	3.99999999999998	0.500000000000026	1.96638292065646	-0.679990448463211
0.246165656193152	0.0200000000000222	0.87215420570373	4.23389353274984	1.48226480763012	-1.30255070402987
0.165819253408287	0.153737729562227	0.614584155022946	16	3.35559315368022	1.49999880608661
0.437675221575847	0.0448350212974837	0.500000000538625	0.500000000000023	0.513038268595268	0.279162459649781
0.987298267385726	0.0283751082435967	1.09832327478925	0.773896000969434	1.99536610379972	-0.705597697878648
0.232023082178684	0.0200588927525072	0.510697717336193	16	0.500366931157816	0.180381867658252
0.384991523813112	0.0740670991646316	0.91999198933397	1.02763541690175	1.7438014853853	1.49999422937933
0.22579486984683	0.0204180574880835	0.500130976169703	16	0.543658633916749	-1.49999994780405
0.53465455425649	0.0456278195376193	0.802692099098261	2.89905665530538	2.13645855200523	0.676950885897367
0.707935545388732	0.101215315015821	0.5909177057352	2.13260588908525	1.02561181658095	0.2162694348217
0.355197544310178	0.0904088355251516	0.500008721993129	0.500000000000022	0.64735839637715	1.49999997578058
0.343983036762912	0.319999999999964	0.50037538519069	0.50000000000004	0.500086160875007	0.451171426290609
0.131384379684912	0.0582840752608502	0.913710480510794	0.500000000000022	3.25302673522007	0.868359269098005
1.27980742521459	0.267675204304199	0.500016253729991	16	0.567178019503414	0.0680389543888087
0.494749101065669	0.319999999999969	0.846718444664149	6.25019828039833	1.22440063363686	-0.580037664174736
0.661087864485999	0.319999999999978	0.805945673971027	16	0.500000001271004	-0.991477241740975
0.506102839540817	0.0712892929778785	0.500000000000023	2.25616460532279	0.645103057430622	-0.326919070826633
0.213006655063816	0.0641327565771151	0.872538452814199	1.85783407723205	0.650257861076551	-1.37832410558822
0.332146189107464	0.142136660174899	0.500979770454294	2.27781320038343	0.810396445743647	1.4999999994298
0.24173683571543	0.242627108860703	0.667937757126117	15.9999981065456	4.43921346660051	1.49999999989849
0.251708554146889	0.0211582819054237	1.24598389992004	0.556934288862581	2.06933227175646	-0.0525114909452162
1.29078999924098	0.14723438035106	0.791696598238494	2.05218485559195	2.59148159819053	0.511032123445357
0.931186097192765	0.263735772532213	0.679253278551971	1.84678892100439	1.58816933408293	1.49999999999991
1.663082912807	0.243986039333187	3.99996636845678	13.7054904250995	0.874280780762148	-1.49999739273026
0.389485804087435	0.22479086472393	1.06129108958641	2.42382471996683	3.35480768511083	0.337607554688913
0.275069930224262	0.0302911264846584	0.569506341446741	1.20193060136929	0.907601342546718	0.847218752390985
0.922718591903804	0.0600345182162368	0.719151462818857	0.500000000002151	2.54792050664195	-0.206179926267039
0.754174638574736	0.319999999999978	0.500000000000086	1.05725446461257	1.75629207874757	1.49999999999972
0.664375959167454	0.0269053502919766	1.0243206500689	0.790759388773947	1.94218528941712	-0.0617540695344808
0.342420192178675	0.319999999999978	0.610900181689351	2.30687479777714	2.06848776385695	-1.49998056937888
0.295751228167958	0.0200078511174702	0.701560081651671	1.3868032839621	1.1233838413341	-1.4439660692336
1.7246682086617	0.202542615928845	1.08600562500766	2.26473118590393	3.20490002924819	-0.138054218751687
0.935496491657039	0.2743555089012	1.08089750462928	8.70357574244239	3.94775385024908	1.06675049655513
0.21244233707073	0.319999999999978	0.500000030846191	3.59707424590546	0.500000000000022	0.460968767626457
2.1716528918181	0.0234221701866221	0.813461301962906	2.33439182626195	1.80911226700201	-0.556237939566075
1.49376700633879	0.290295095652869	0.807558515270805	15.999999983402	0.678476312154082	1.06554209049541
2.54561720331205	0.319999999998932	0.765990999351235	2.27397736341471	4.9999999992488	-1.49999992800414
2.48611537509419	0.233792940766883	1.07436673415037	2.21439492073224	2.9823652257378	-0.269288928153326
1.07907520834898	0.319999999999978	0.535642839777429	0.50000000000003	0.50000003785388	1.017297842244
0.300119888632977	0.0213262781223311	0.777193796128825	1.52605199759211	2.72424895863713	0.0311755956840439
0.202642578294222	0.319999999988694	1.89987210107709	5.81204822611296	3.64137012653911	1.49999999557218
0.453532268617453	0.319999999999978	1.18453123989828	16	0.625478880682551	-1.15683068256495
0.278051496767761	0.0200000000000224	1.75653109183389	0.500000000000022	3.61577328599441	-1.4999999965051
0.834113248651117	0.218511949823459	0.885392395676452	1.22729028694804	3.25674854880866	0.0540794445909811
0.125588373080163	0.319964794186726	0.540884843695746	0.570939422696889	0.654661490695764	1.01891806558138
1.89273969689356	0.0200000000000234	0.708613466944242	3.94592981048362	0.500000000000022	1.26887100994103
1.05644351930429	0.306367619712839	0.859695924218205	11.5898537764853	4.99999999999998	1.43541919337494
0.378263061847957	0.203342318095142	1.22896121170477	2.78984201997464	1.78606694151367	-0.134832324782501
0.387058506578115	0.0793931625452233	0.500000003375929	0.500000000000022	0.500000005166597	0.52028766168085
0.397731818286031	0.105290627385267	1.44838091240995	0.509175649721375	2.51801280283072	1.04958937523045
0.316420404787654	0.201628968928527	3.99999999999998	0.500000000150039	2.21246083797746	0.854168210847122
0.424804306165137	0.0773807610354386	1.13996096809059	1.40709757513071	1.67324152383291	0.54947317566214
0.139132105982178	0.0561710169916005	1.1035378224513	0.500000000000022	1.8747926090166	0.778524551273393
0.343484740170341	0.0656782620190336	0.826149056698201	6.5032058874998	0.947635012288721	-0.69315785477074
0.180304528790941	0.0267060294638874	1.16149998548538	4.38992616908172	1.94516668189913	0.597469590277842
0.175385199953386	0.0801409325089287	1.20382358246396	12.8982520472236	2.42384980105243	-0.658151255234417
0.171477046313808	0.0616437901488456	1.17936208183007	6.38347222882942	1.65853908205357	-0.105041024378072
0.260907369359564	0.116893140291012	0.972710193277005	7.58932482993759	1.33108348289339	0.0748569445489748
0.239918221718605	0.0849854466161154	0.996809026845389	8.19546668513982	0.779284200608162	0.149763215915714
0.375024280908885	0.0200000000000222	3.99999999999998	16	1.54324068389355	0.6706753814575
0.249462004966305	0.0656570670050124	1.22590160321916	0.850770511918547	1.6555404837614	0.1242425343436
0.45594255011422	0.169027542636282	0.831378194842638	4.81319264868798	1.0317393979303	0.117437304173545
0.409741435078068	0.0448826662275307	0.926510938984257	7.34242440213623	1.36308271405236	-0.615029980544957
0.523839073967984	0.0652555655231373	1.06348465535685	5.06304078285358	1.87491543766182	-0.162356234788428
0.44395264452782	0.0650824889198923	1.00482895307171	1.09433947968506	2.04744678980912	1.49999999998599
0.390353420202549	0.0943969281161642	0.912747638687065	3.98922101650266	1.64876449200935	-0.225868813826913
0.220074701933944	0.0850803409259038	1.00540239459429	3.38744182380554	2.14668049697023	-0.725721580624048
0.333860283986141	0.0917230186586029	1.02173928531926	5.27624553596243	1.83884088362127	-0.487546996257459
0.309533575508111	0.115859326759761	0.836207854295806	4.69498098733629	1.38585773746575	-0.00160541314445789
0.456681814891027	0.0805177866669763	0.921514203017571	10.0156228048142	2.67806543273797	-0.92523527616236
0.212567990601269	0.0200000000000222	1.85665572324164	0.717697838475148	2.80444126066679	0.255684331600098
0.273174207307579	0.319999999999969	0.597224837156786	0.553960317704341	4.99999999955743	1.49999999999981
0.129999513243546	0.169043093027717	1.63734734556287	12.86563430894	1.91676619104801	0.0312856152944665
0.486503420643928	0.0880261836401846	1.22565130068617	7.83771513082804	1.76320819640157	-0.329182369401006
0.328374071110268	0.0200000000000225	1.59391255946233	1.43756010151367	1.64829891178801	0.596276876684105
0.284517233693333	0.090172681914749	0.894776981626218	4.29876580326513	1.43394067651422	-0.319675258946495
0.375475605523702	0.0713343852929242	0.514875192857514	1.34123843111582	0.857680707164117	0.590858878643212
0.340613320575493	0.145357651652209	0.62113955985655	5.22095134689309	1.36502160505849	0.894561601666499
0.207143295901292	0.147452959856148	0.597571874796201	0.500000000000024	1.42419491195039	-0.890341722414692
0.162952571098342	0.0690931351644743	0.785453713917336	4.10155298882478	2.70682898714182	0.590235454355551
0.111405087251731	0.0437556131795909	1.21594487316772	2.33600475367161	1.61535186521158	0.556695233726992
0.30835042136121	0.306225810323378	1.20511072282615	12.5180383114528	1.03165792043278	-0.154407497379694
0.173050154574222	0.0865302410301598	1.13163588833572	5.63061844598547	1.76574380992954	-0.172860514253758
0.236836417055968	0.0200000000000236	0.866921494635423	2.05431506922977	3.70654790144676	-0.513872017460698
0.31156184590861	0.0200000000000222	0.55449519928728	0.500000000000022	0.500000012986571	-1.43414174894707
0.394366381918047	0.319999999999963	0.556645962268223	16	0.500013727791246	-0.949282580575596
0.334330796022596	0.193638365045586	0.69791403006733	16	1.54906843153492	-0.722746131742896
0.527974695328038	0.0697559328897741	0.848154974470652	16	1.41736120627656	-0.297534512851322
0.192187087522499	0.130465499337656	1.51310217715276	0.500000000000022	2.66711154085311	1.49999905958525
0.218810873086727	0.0820616894898629	1.25676988321637	12.400968538764	0.803802497504327	0.151027615602021
0.353513122577041	0.153125856618442	0.954765704724526	0.500000005761927	0.844603388835053	-0.328070995491671
0.340566273926024	0.147782772840819	0.980274266500123	0.500000000000034	0.858258907937181	0.196823779998709
0.378892155610935	0.0200000000000228	0.595791484572771	2.24636222260183	1.07269724078963	1.00139568346481
0.302490697756845	0.128011001138052	0.687275327596191	1.54850214204789	1.63384777730906	0.815889669501638
0.236720667008345	0.299228818189325	1.28116449127846	10.7929795699327	0.749395424420201	-0.268054148108412
0.301125172999878	0.0200000000000244	1.231157844242	2.61569922634999	1.57437140775444	1.11509082486577
0.404777439430728	0.126352793677346	0.82884549592712	9.62836695375354	1.49221184712695	0.195553596230054
0.623247042168012	0.222429694513645	0.539510900825154	1.29537077072479	1.35992879046318	1.49999999988765
0.215465391483431	0.0984122671323631	0.990478030652363	4.82837981561007	1.77088028953414	-0.113914515421037
0.259549812856443	0.0592598584287316	0.891661618238255	8.82155179026738	1.7275131109655	-0.681620569501823
0.376232288660777	0.0755602852792304	0.928454337571153	6.25896167543916	1.08931993085023	-0.584949516607659
0.206253124680322	0.0787086383409906	1.03784750540327	3.95008597881351	2.12979338787884	-0.15574850138076
0.39136542023618	0.253320864483254	0.971719240849007	16	1.38396812912287	0.706867796883157
0.25250397901499	0.108664379987362	0.793495298429248	1.79788010619928	1.56451286993656	0.85046368032182
0.183639660823449	0.139984363918922	0.628900734704612	2.67393031173431	1.23323697694627	0.712124557603136
0.282913510284608	0.0686177631849321	0.54753899003209	1.20776508990332	0.938506322590695	0.547707009764344
0.361128818547722	0.175980696642869	0.679293964941943	1.57878588987811	1.3437639418516	0.91970768450153
0.17608373433659	0.0709945622151081	0.689363489421751	3.77717981563275	2.27820964679349	-1.29497906100751
0.211645233295926	0.0402921853989073	0.856207381665829	12.9020145474685	2.47419718224182	0.0982385858139257
0.457022116922444	0.0200336310056842	0.592642084329719	1.77610228335315	0.589364510266267	-0.22039856927424
0.529309320724704	0.0200000000000234	0.501502722302666	0.500000000000023	0.60142102908973	-1.49445874233041
0.297326080277777	0.319999999999976	0.639650991217703	9.03411831573124	0.651259162894582	-0.319074981897805
0.279526111619312	0.0717895677609669	0.662805486344188	10.06154179408	1.29413537650646	0.890000083220422
0.439594612049357	0.0200000000000225	0.795373406618636	6.98383910386242	1.58994722627916	-0.199128673307414
0.410500757987752	0.144332802252014	0.500000369600865	0.627572126782981	0.578006443018403	-0.0665628480413668
0.199816857207574	0.207190793122361	1.47579235531899	9.05027334148907	3.88711529710208	-0.57527791538813
0.50503732120661	0.203221776655106	0.587927068221941	9.51835845682768	0.720734335711823	-0.170002609415249
0.573458507827714	0.0200000000000222	0.500000000000022	1.0503211034831	1.98977356849679	1.49999920889082
0.482846598940621	0.319999999999975	0.500000000000022	16	0.534586905326863	-0.472054605603367
0.505754601866979	0.0214942420346093	0.842980576597651	0.500000000000022	2.45803781641599	-1.4999999124544
0.265548468961734	0.0210042635650029	1.0107393504088	4.9222005819194	2.53813016607441	0.114524737646163
0.58925585558224	0.31999999993783	0.559195891954827	11.4686897217716	0.730590159270515	-0.583470275241933
1.28346578469755	0.262127163875681	0.629570190479271	15.9999999999999	0.605225713901647	-0.119596937450509
0.616011317017236	0.248954718025903	0.723564368997135	0.500000018600522	0.732671850733865	0.530366884915231
0.64712166767508	0.101724746899672	1.03609536573153	10.4862256445107	1.15679111611664	0.273231745649995
0.485263138002499	0.203492848533196	0.500000000002561	15.9999999583165	0.83778300162214	-1.01377444790722
1.3808626982261	0.0855455020494748	0.797226465274269	1.27428588741158	1.64218072660639	0.312116780877268
0.276002717091883	0.111135434750185	1.50780365220841	0.808640531477858	2.48393815405747	0.683394521547237
0.589014586333082	0.0233349160432932	0.500000087618388	0.50000011980301	0.691348085538092	1.47904954802288
0.377511984835381	0.2544537842516	1.19860548059678	5.72831487627548	2.54020286793564	0.871780016220332
0.277267845707312	0.214956792977494	0.722146442800061	13.116037370681	1.18167835263744	0.0341229305279768
0.966158955588927	0.0419545198859775	1.66735882717109	13.1678897460271	2.01193087957438	0.604192149395814
0.151236489503105	0.19825825612482	1.298114351098	2.92017383466396	2.64198915371915	1.49999999966954
0.630657874857239	0.228493302627646	0.600498063653431	16	0.567678942210163	0.083685526908299
0.0685839344430678	0.0200000000000227	1.51115040580613	0.500000000000022	3.17714153263161	-0.530834868824898
0.289233419445747	0.0297825435294929	1.83956587262244	6.31285200364289	2.02037167010493	0.865405700469738
0.935515921769483	0.188764120584019	1.47900783531259	15.9999999999442	2.0968672330177	-0.56370637928275
0.256252615079641	0.0391922322334923	0.826444708681815	3.71191462465392	1.46564756707493	0.756181227999239
0.593316610141165	0.0998351973730738	0.770836400441932	1.19515874001947	1.60551801298084	0.984329121534718
1.76619818065599	0.151404058077929	0.895957615075884	0.500000000213376	1.63254049339669	0.606004584228895
0.200936116589353	0.0555238058544683	1.17557619895295	1.11155610109434	1.85503469371603	-0.191294527802187
1.13169861808268	0.107241133384231	0.629687143096263	12.6734646912877	0.726076337174153	0.360001010423343
0.763119484799784	0.124068570784653	0.664970147915499	1.95383223692691	1.39294612822486	0.868374906590262
0.132322757677091	0.058847852049054	1.04042163144713	9.82973379915583	1.46372982933987	-0.63438296033679
0.637337848134683	0.319999999999978	0.500000000007387	8.39027275199689	0.604456206566294	-0.381480412976297
0.198032476689852	0.0200000001927075	3.99999999999998	0.500000000000024	1.12205482698973	-0.100687564527212
0.495939459358718	0.148072021898672	0.967345703574924	0.541326787267296	0.821984916346347	0.125953005449227
0.260860592207238	0.0555908220812265	1.3095476320991	1.28799453524868	2.02915303897609	0.7091290648867
0.437678324031433	0.319999999999961	0.53963412559895	0.785106867896827	0.599688323383062	0.520080296694679
0.286758428264672	0.0890328789424532	1.14421551327539	5.7773604303644	1.73572813189528	-0.38983417282918
0.126458223489323	0.319999999999973	1.44545854185913	2.04935413448786	0.500000000000025	0.731876039342226
0.0896025310332561	0.0260812442792583	2.05396381176359	2.80791920568734	2.13855803129244	-0.870184270348894
0.29551907747207	0.0295233433903868	0.708229872955683	6.50691018239346	1.13904352032707	-0.277003033899079
0.146836529019961	0.186369668725546	1.4876050040406	14.1651167629336	1.42288388406651	-0.0760909011009603
0.137639922793375	0.148759182669435	0.723319924459248	1.18458607678316	2.23864934012136	1.31059283483306
0.116276131431712	0.0611301892075221	1.57002721123046	0.796803888086012	2.49449734888542	1.49975626820501
0.810885674232154	0.0698075531194055	0.561770873879727	1.07680108558241	1.15626489864217	0.593811007970242
1.03824959953213	0.192377942787584	0.783160801283807	1.56001247479823	1.49556006765045	0.795722144099152
0.164742923692274	0.253284436890127	1.08473466404401	3.23391297934196	1.61815764383018	1.49999991190782
0.515345657215063	0.31999899834912	0.744620248370931	7.17537229670729	1.24791090057878	-1.1200776586585
0.117799215074105	0.153368090353922	0.682719191351483	2.76571405439028	1.33792189279432	1.22953729590584
0.33147954280608	0.0200000000000259	0.672723687940555	1.73220432586177	0.576330589525792	-0.148513873984264
0.541823225948058	0.0207738242399925	0.500000000000022	0.500000000000022	2.29580733332483	1.49999791579276
0.157608369609201	0.0200000000000255	0.731146386947403	1.65180495801357	2.20298774852791	1.25624881329277
0.373322729578882	0.240521389725633	1.22223065754438	0.892300803923882	0.564787460998167	0.828789196014327
0.281134752123326	0.0518768052834152	1.2354746777255	16	0.50052328748987	-0.314451267369606
0.460425691537543	0.319162263672453	0.506335878747215	10.3001920818823	0.946258457128302	-0.442266920500531
0.1749305323869	0.239384504590358	1.61779922869424	5.10320024951205	2.84977462022363	1.49999999999998
0.501889240076933	0.0466393737900754	1.37476880824234	11.1232536787635	3.16088116765413	1.49999999995762
0.473006411975034	0.0815233883961976	1.64332885860979	9.69480673405685	1.55100789066563	0.0835866992929555
0.395392683710037	0.241345128285038	1.02980656897432	0.628373200053461	0.954853765446967	1.49999999999998
0.73525263346402	0.195483752341503	1.3027984562138	15.9989721465498	4.72064004612818	-0.403318510012931
0.461647171564646	0.0860248606824755	0.842921204726703	0.845423961602596	1.46122609837927	0.174942989358712
0.653446546629798	0.0200000000000223	0.500000002392295	1.06125878873148	2.03450199718404	-1.49998980078818
0.690414322476418	0.267490723687505	0.911405739993266	0.531555688627764	1.34470813503741	0.340190890319069
0.533271661559624	0.254345663101442	1.14195941984175	14.5452226700018	1.19099881498092	0.13003068735044
0.229085898573372	0.222623729869506	0.862635458210959	16	2.57210624445755	0.228250320508953
1.17566523143336	0.319944891164294	3.98813198214664	15.9999598005673	2.15391376916924	-1.2417138942381
0.408201079169195	0.264502264269305	1.14545947296845	6.59860150855172	2.49535782202283	0.949499825381142
0.144942104910841	0.0426443050992092	1.36934537563878	8.85951599907104	2.24211471730022	1.02919983997041
0.728017125474735	0.0200000000000222	0.500000008158517	0.500000000000022	1.82792387392406	-1.49999999967463
2.46962188549145	0.0399973402035222	1.51584223003999	8.58339182361384	2.11126586072525	0.792048982499722
0.433023145840234	0.171886679805708	1.40730873193971	16	2.15173604651347	-0.558815853430715
0.112157854670485	0.032321489517315	1.6313156985133	6.50031106029681	3.1271999361552	1.49999999999997
0.745481326261031	0.0821615766883518	0.798027379766312	1.46657672751773	1.84383333610979	0.0626987930040408
1.20540959710319	0.0971457039130884	0.582432971856964	0.922964923741526	1.8047392511506	1.19909743730707
0.423122069760892	0.150008901647867	0.823091775759139	0.54050315322584	1.7804784756261	0.870571157394157
0.334882959103425	0.319999999999977	3.99999999999998	16	1.69279099015704	-1.40841075802949
0.256683041548463	0.133637239724622	0.647085765719075	2.09404115432521	1.44159826551028	0.784551844237139
0.216164802171902	0.0200000000000238	0.79878777284477	3.60823059281144	2.80900791754531	1.49999999966331
0.330395289421583	0.319999999999978	0.500000078733701	8.48724894243631	0.653837360809005	-0.235923054204739
0.525680888395641	0.094487692449222	1.04975947201271	7.29818425799374	1.37980958307166	0.205913854512182
0.092637522393688	0.0200000000000227	3.99999999999998	0.500000000000023	1.40098173092966	-0.15740798846486
0.273742051854414	0.0788798238025335	0.751418413177189	1.97018813075363	1.35960017183474	0.550477357412751
0.452521941443127	0.0988141038853969	0.654942404921175	0.998967990100428	1.5556696734809	1.4999999954938
0.45461260567176	0.319999999999957	3.23031566604729	0.527950456512171	0.500000022847313	-0.117441568930396
0.410842064745524	0.0822781334369288	1.43992705433147	0.500000000000022	1.72408504340363	1.4999998362979
0.125962047588348	0.0285622558108619	2.32691089513111	1.59477880922602	2.2474533456548	1.49999999999996
0.413584506547319	0.0573257855250917	0.831464573238778	7.69517152389553	1.15431718124062	-0.83828035366504
0.30390997211887	0.0562881037290226	0.812685821165411	8.77476099659919	1.23213625080016	-0.0187904192867352
0.235684233197943	0.0562793657995119	0.846748406009549	2.66613994565903	2.07199582804888	-0.192776632606878
0.322994551351778	0.0654229495539008	1.13032965793031	2.18582956120763	2.07884969519733	0.0045897221978236
0.408109045758501	0.0674914038041861	0.500000001052686	7.0309852909899	0.752467160026601	-0.834275294235234
0.59263557719737	0.0200000000000222	0.500000000180311	2.69630432350239	1.07123161577576	0.4742564401623
0.181671792295643	0.319999999924453	0.944124852117952	4.02048967562676	1.39806304850365	0.00816025195155647
0.355669638878049	0.064436148284638	0.881249473854597	12.1825770208183	0.627269051279142	-0.0910153529620651
0.179864071161639	0.0200000000000222	2.17897826705254	2.64926663202095	1.77850521891665	-0.446728483288613
0.330448335021792	0.020000000000023	0.760837957865751	1.72099622007143	1.88052579407961	1.49999999958068
0.34480762269162	0.158430476532224	0.50000000008669	8.20357976505466	0.500000000332126	0.436669294038943
0.45442312892374	0.0200000000000225	0.500000000049606	3.98054752366452	0.500000000007161	0.501918536204115
0.606645389017982	0.31999999999996	0.500247763348803	0.500000000000041	0.500058549904075	0.472024955374817
0.379700643338856	0.0221875459691076	0.731284715119448	1.20387250289746	0.680515595902086	-1.49999885148887
0.192083671102778	0.237067074722808	0.963982806104351	9.49081023651785	2.9856065944909	1.4999999998701
0.7761433775684	0.067890614683366	0.898074864640255	12.963203983553	1.1416687023681	-0.171206813137466
0.417827589307695	0.237202928435915	0.844211057098826	11.7484897495901	0.873663268906624	1.49999999998986
0.202634754077831	0.0518729147942734	1.1597836270503	16	2.63206949838883	0.959958884026409
0.229667433111401	0.0200000000000222	1.72423244594014	0.500000000000025	2.67720634493115	0.371363897540866
0.948419098513637	0.288868216041151	0.783978133531827	16	1.54470285520505	-1.0335776335496
0.72763732609563	0.115773942543454	0.708929369354071	0.68163581377988	1.89394888499952	1.02006800700499
0.180156100570516	0.0953471085783728	0.947805040822566	0.913577342603807	1.9537999903977	-0.512064122891768
0.376677939385955	0.319999999999978	0.747670366369782	0.500000000000022	1.7455028347158	1.16760750907494
0.272926952992572	0.0722272630301141	0.930994297367394	1.70163550299332	1.56123290758594	-0.0702042762776193
0.146641661909112	0.0396187478920807	0.796416984089366	0.50000000000012	2.3652732787026	1.49999999999998
0.497531231171038	0.300976389429131	0.500000000162554	16	0.50000000072402	0.41946877012855
0.464773273596596	0.0200123132433143	0.565450631610688	1.65507333395857	0.502803248387201	1.43447564500492
0.180064616928148	0.0911253325741255	1.94459661956364	0.866757515309178	2.41040195488665	1.49999999846232
0.357978969372568	0.0200080257241293	0.573179056432559	0.692577643950937	1.13012212007919	1.25153618873895
0.238523525292234	0.239815154398222	1.33889591111563	5.19389612664592	4.99998578447095	0.40824267946123
0.426133458374922	0.087287161554666	0.751508739203103	0.500000000000022	1.93479520271645	0.339706171307091
1.00487447587003	0.316128280106955	0.863545722429121	0.508471922250346	2.23882893408318	0.843616850902618
0.521301174567643	0.279789548985936	0.500425396734417	16	0.505832550748906	0.440965985218299
0.127168098733817	0.138524407977885	1.0371799895878	4.35618855956614	1.59332940956299	0.992753382992847
0.224167653954571	0.123954347594488	1.14139631433304	1.3824587426773	1.7834660542476	1.44104289904214
0.420209306153497	0.0200081852682483	1.1031195100681	1.60765304553988	0.500004895629018	-1.49891852513483
0.884331044884386	0.0200122804070521	0.503544768244542	1.37580943729923	1.09900860613419	1.44653119419546
0.235267609728992	0.0200000000000222	0.771573325774747	2.25894359856672	1.28236045258701	1.00075995764106
0.735772392763452	0.0778723497372341	1.15560943292254	16	1.7536785810553	-0.364706922566664
0.271994922903367	0.0593650246776276	0.820259553496652	6.60394956453944	2.58374571993701	-1.02342447904631
0.453733389618117	0.319999999999978	0.70895830077659	0.500000000000023	2.36529786272761	1.11779129255579
0.466615237697916	0.0696191237259892	0.500000000000022	8.63627583540189	0.534744503614916	0.149511899369388
0.15004324450965	0.22194184161826	0.837107322765454	16	2.2467737488805	1.49999999999998
0.120110429203154	0.249859814499865	1.391215641028	3.04928217884236	2.87908334150038	0.857907989949503
0.905824566552512	0.155403152020374	1.25594958581272	1.67458294963763	2.09411425522891	1.22583784135156
0.431685959585525	0.319999999990027	0.589460965042586	0.500000000000025	0.796079549594382	-0.258061450241731
0.545462789267314	0.319691039466093	1.2023071287562	16	1.66210405380631	1.49999997733246
0.433200119262731	0.126468689015878	0.66626677869881	1.02199620514951	1.64622570869312	0.574524420214291
1.23286811501259	0.0921676279745901	0.780410145994187	0.699136053151502	1.8338752630343	0.137032841170242
0.295164739929395	0.037600652118496	0.589956532608954	5.40969661492466	0.981298309779487	0.644865690006371
0.627791309629117	0.281824942958742	1.0171202871901	1.01594254076729	4.999999999998	-0.74235213945658
0.761469188237968	0.244690653167705	1.04161845262767	6.87169734651004	0.672805970681608	-0.392004264382123
0.0840403265780633	0.0200000000000222	0.503738248691783	4.60203611714916	1.37308904820062	-1.4999999999983
1.19319633860882	0.238408767523021	1.38275508193238	3.53757539694867	4.99999991593921	0.564513837597479
0.405476089769382	0.0510088078370918	1.41183707968895	16	0.500000050984601	0.549880287892779
0.564160273352636	0.30830779512565	0.620609018195093	16	0.601315750718719	0.164029449714604
0.535625376359057	0.199972299396482	0.786783441347163	1.55709913487722	2.17475552840046	-0.0688424373608662
0.442514789310408	0.0844523998825648	0.735013746678046	1.59100230627853	1.48232972162045	0.177994371237923
0.323001481434998	0.0200000000000298	0.519452075518398	5.93239923585071	0.974019746152627	-0.690231954664716
0.316248490875815	0.0200000000000272	0.642553168933151	5.57996449436286	0.812948753863463	-0.306012399517328
0.38854733710349	0.142135046920468	0.553604306520488	3.85182333495939	0.896708218108271	0.390305033628991
0.382910022986313	0.201579652965	0.546136903529658	1.32631275132698	0.770763514995641	1.37118021106378
0.192011196483158	0.0200000000000227	1.43399797907738	2.15351162681895	2.14184370172677	0.663250390918577
0.152511236386238	0.0378225759049546	1.47896017568769	0.964718669474403	2.23581696138251	1.44615535558373
0.340693536571415	0.023157978671292	0.929491105362851	2.69003259532029	1.59640491520318	-0.455898895551855
0.238527312166209	0.0340352048679107	0.885432162395492	0.500000000000023	1.27262726010404	-0.71851539980212
0.173926640763054	0.0373712252468897	0.730332085006336	0.500000000000026	1.59184834102041	-0.692838253638553
0.559961557724634	0.0763295642362593	0.835139407278321	0.500000000000024	0.54753476358601	0.542906600202726
0.239345064181333	0.114238596082869	0.969388664653735	2.09944306077126	1.59684323496112	0.767764162930637
0.375930376803633	0.0359234893948905	0.70375358309938	5.47190361252186	0.875501898649063	-0.190582797327404
0.329597392490761	0.0658144889070655	1.30846780392889	0.500000000000022	0.500000002116764	-0.228681459825234
0.199393373961082	0.0774803826028627	0.911726455913366	5.06998394650579	1.39100637082331	0.138475848924601
0.325473540494641	0.0848749207152269	0.777653467276813	0.500000000000025	1.05603874925436	1.28976259318173
0.413098838612084	0.14100857060159	0.500000000000363	0.799606076689748	0.602802128806264	0.507645712731631
0.251416258869796	0.0433839580402534	1.32290445639148	1.0530139135597	2.62445165802086	0.614793524216019
0.190200681857852	0.0365111548510346	1.28623798030635	0.877793874039851	1.98513213377693	0.30316779133862
0.467458247283326	0.172333304632402	0.680804652464748	12.4447616037632	0.938288455983268	-0.116059043425852
0.411624032045276	0.108538376415264	0.887623813554365	5.338359563422	1.02742788366442	0.406955875611279
0.115895822065775	0.0260766935762964	1.30156007058749	4.04705997152556	1.80827675786898	0.563135699594008
0.312474422653759	0.0200000000000333	0.614153726554375	5.9023982355882	1.08226447568885	0.808081985264735
0.209246069340901	0.0200000000000239	0.78853105140855	4.89098353613766	1.05006850957381	-0.20053636398815
0.623939498153131	0.0200000000000282	0.5748850894297	3.85054001274374	1.35441414152709	0.114304589127434
0.239841510700492	0.0200000000000228	3.85772374874113	11.9605047519553	1.85784609374606	0.796968588633356
0.284054957597281	0.0231350883728491	1.00001113148398	8.63717394216225	1.20427013609838	0.81065031600967
0.26625638823372	0.0200000000000223	1.2737181355391	3.16832881594278	1.22149855203288	0.023600104311985
0.257219099602723	0.0256874839386335	0.98607014525666	4.25251566123068	1.20760811292046	0.133942084372543
0.480528706270499	0.0200000000000223	0.500000001875404	5.85576105540002	0.839147226162991	0.594386618787805
0.192141495155511	0.0615433331383599	1.15979226922497	4.95173487513076	1.35006455882718	-0.0495914262924158
0.186277660022738	0.0609344828278383	2.30403735556683	0.500000000000023	1.29107519810231	0.497186226481051
0.29356125307021	0.0200000000000222	0.743070375432371	0.500000000000022	1.99415992333571	-0.236161142709195
0.298973371017277	0.0738503554727813	0.863092229623255	2.26173713984928	3.26935823560018	0.472813841075141
0.191905039457341	0.0470959655234776	0.796580475853353	7.1571532281825	1.69260600741463	1.49996598503907
0.562624000612639	0.0200000000000224	0.901071317235741	8.73985610515899	1.49842302590045	0.573386389388268
0.286238812246139	0.0224674268921282	1.0994728746935	0.500000000000022	0.697429015803236	0.718918360986373
0.333171237103868	0.020000000000023	0.700121382022587	8.29398876224373	0.831228768286378	0.778407872469061
0.353963302552989	0.0275637843713439	0.907582098328173	8.49000122179508	1.33448299869642	0.203787570878683
1.32144634531893	0.0307393509755278	0.500000000000022	0.500000000000022	1.12908145664784	-1.23387750025197
0.170586003375936	0.319999734251103	2.74499178777108	0.500000000000033	2.42220771653335	0.862767973582553
0.223112029221896	0.0421556941924052	1.81074740517299	0.500000000000034	1.21904077518193	-0.0762966933761828
0.412206680841473	0.0219155086741493	0.842445493568234	16	1.29358488498808	0.226797700731924
0.74420263261592	0.126216691693322	0.500079641499663	2.09442466648654	0.687024569631527	0.235962206849573
0.183791691893448	0.0583125199389463	1.05361833206296	3.68805353392124	1.46433669125705	0.0895963785715607
0.36926792828932	0.0200000000000236	0.829472300608554	4.39416067927158	1.45724894959691	0.208533623951005
0.375814842171923	0.319981038924642	0.548164857021352	13.839235072745	0.758607435835947	0.332752000860015
0.397112985804638	0.0200182393176348	0.862785723893066	14.2443733841482	0.943703138304742	1.06803374800146
0.190387088911802	0.020000000000023	1.6075104565336	2.15570053536715	1.88125289403961	0.607263053308178
0.450634183999851	0.121121063751914	0.57942832356533	0.705204895299656	0.916756000753007	-1.04411409523199
0.25670575159662	0.0200000000000229	0.771560329232024	4.80560121799212	1.16182761727676	-0.931614420914422
1.10408449833823	0.226088454609214	0.852235397873532	12.9270165094	1.2938315185683	0.491011624936222
0.553779521746684	0.155460786765064	0.579462856251163	0.870636727286215	0.993164194870083	1.49999931575579
0.208792813233856	0.0200000000000225	1.65857735843254	3.58473507861839	1.40175896852045	0.229560389707708
0.384555952424672	0.274885764894862	0.836789555140886	2.57143051133297	1.02532405635779	1.35094244508043
0.19416749332118	0.092623908951331	1.72154179310816	15.9999999199915	1.71597399060798	1.03877152662336
0.227805803248304	0.0595077802021268	1.39525557048613	0.560074783870543	2.63202791393301	1.31368716917744
0.2968881372386	0.0297500790880093	0.948064556790718	15.9999999915227	2.2127774826955	0.955846713089397
0.124218262875775	0.117827776427531	0.972053622124177	16	3.12018009261574	1.47990565203742
0.8521293517982	0.234250255183485	0.653568251690798	0.512695535679618	0.990142980264663	1.49999999999941
0.153742990986139	0.118878056799375	0.959388738974132	1.45388855339993	1.3944940063795	-0.0824671360984952
0.232554623234861	0.0200000000000222	1.6722805588205	2.10891979963441	2.24206747918585	0.512113417885011
0.520226367595148	0.0357508046521176	1.22427761408286	8.00961231932246	2.30872933415627	1.42415627195065
0.14331178917853	0.0523213520293357	1.37342159891914	2.97900198485037	1.1805978189635	-0.0298466558929214
0.471308123796319	0.0788664702707619	1.11539677140532	4.57315544120067	1.72744236980108	0.836673839781492
0.3975191992778	0.0542636121500397	0.68183896728406	15.2400691470254	1.35982165672296	-0.106847229118841
0.375990921388175	0.0468854745807633	0.631674238174332	2.46854385274416	0.684531046273458	0.463647138175296
0.555510316044435	0.164724496878	0.500000000000022	0.806564375263397	0.732061255463183	-1.49999999999998
0.622909728507032	0.0360689743850986	0.567539367343234	6.85399919488693	1.82707798284771	0.243692637738161
0.516878817444629	0.0845189523224788	0.688357244407061	5.3329951872541	0.832016908547444	0.00343159046407302
0.361917584646012	0.11960914244122	0.862028563316322	1.15484674798276	1.05451370835936	0.258019596775835
0.714729965584295	0.143798937058441	0.513025654192839	3.119494225884	0.782642124637175	-0.36973372833269
0.643839199559516	0.0223297909799479	0.733093642873807	3.94073453323811	0.801949978038392	-0.441784803370469
0.284076373369433	0.0948959826717266	1.9555456123532	6.39659049370792	1.17965237221361	-0.155303681785723
0.285205915081144	0.130723040590301	1.46884230218533	8.71066374769733	0.858138096008032	-0.188242234337457
0.272960711246005	0.11960635745876	0.722574721215458	1.69642426699374	1.14956174472586	0.369809851000721
0.185607327986587	0.104619311429596	1.3674635222214	11.2851757240805	1.57684457083231	0.338923558560881
0.693804851805099	0.0200000000000222	0.500000000013717	6.07651333515721	0.757640081314681	0.22310995892559
0.193156481772074	0.041807835320396	1.27721159996775	0.828677399171904	1.85800382473189	1.04423076416453
1.59184888696947	0.158392864575129	0.601408689906129	11.6649246618291	0.51879107490776	-0.423640165253715
0.552521538340684	0.0200000000003899	0.589714951451986	7.84192049620872	0.577245617164164	0.680948745691707
0.295353456331972	0.0302652418169506	1.36302675814925	5.91377180360513	1.29131763105551	-0.30150209945765
0.902885577544537	0.104296614817309	0.702097491343979	1.24733951278448	1.81752714403485	0.540342225397036
0.35681137979249	0.0200076324588841	0.558965465743814	1.64828588966517	1.12794491729191	0.928814651362946
0.351748861804111	0.124139920978706	0.857755766310227	0.91489471438875	1.45691572738986	0.072727234127177
0.149923965466199	0.0416750249869923	1.43119053419984	5.7184453886329	1.04459003304212	-0.20582541887745
0.42810219495932	0.112220288804264	1.02473201328333	0.677958987350345	1.60184131386505	1.10589133916549
0.117361121869018	0.09405892989746	0.936613206610759	1.52718642490568	1.58312459778175	0.6341125036369
0.371244913785472	0.0887250127814739	1.13686150310753	5.50972852261292	3.40437157702176	0.315270918305354
0.557212452632518	0.125504974500147	1.859561307884	0.500000000000023	0.778672094431178	0.133235360260682
0.709140700482848	0.196686795593891	0.744074168954644	0.871416542951269	0.834977661406352	0.442322493522554
0.202213834119978	0.319958960039266	2.80069055128832	0.500000005932599	3.22902706929516	0.864752358471603
0.218473279141448	0.0376460108137445	0.868932866487024	16	2.31736853162171	-0.630849572349362
0.282689501134699	0.035229586615429	0.946336756061954	1.18212671374586	1.88089238216656	-0.238335475870062
0.244018407544961	0.319999999999978	0.500000129695781	1.43339376522434	0.801055692336756	-0.743903346249262
0.30948063373885	0.0825147600032625	0.77104166721292	4.18318735396436	1.40904939402219	0.541447081308749
0.48166521078034	0.0588554731247384	1.50639561328009	0.500000000000022	1.56314906016559	0.789616874583757
0.231218201932058	0.0349023196120531	1.31664480164807	1.88854979198328	1.72868852267906	0.496459665894049
0.263697832754314	0.0447039690659423	1.0684658588718	1.13053637769936	1.70995115430175	0.681476839753533
0.526286919664824	0.142657746025375	0.892386160559725	1.04065910383737	0.732512963718165	-0.0907750289359114
0.203138406724664	0.0946182502106218	1.19750939911021	0.500000000000022	3.07309701641828	-0.564209802994671
0.364067783502149	0.0471276539911656	0.795288547418211	15.9999343711081	1.85270208320832	0.0497826280246881
0.366234266842256	0.0578222157061042	0.967740182587231	1.44051006370134	1.18586181795752	0.131843940695659
1.03213085683856	0.10744044214827	0.85343423558059	0.772847548417288	0.500000000003004	0.615243742122547
0.466500561721712	0.0646958455096107	1.97517760543972	0.500000000000023	0.834223938615548	0.121573209581244
0.439963015153287	0.0988784066866896	0.81462478976412	3.81547701453849	1.0360568435894	0.292201768525808
0.336028791680362	0.0276179694948772	1.48409354004146	10.499678874904	1.63972839182006	-0.145144613322612
0.266768729205138	0.020000000000023	0.888223243371953	5.14314959373928	0.835378124311827	-0.692655492727085
0.228573381794562	0.0777033078105889	3.99999999985304	3.57299654487923	1.30228327864919	-0.219831763738425
0.27642153207331	0.0644626888089661	0.796111694194515	2.64888898154444	1.46185529315306	0.313493202021364
0.476622203847592	0.0959188760059178	1.03139685153385	1.52435830728221	1.41509665132943	-0.236444026706636
0.326765578684555	0.0884693418277088	0.821228767886258	0.606597270732264	1.23342191499324	1.49999999949328
0.398153305333525	0.17148405896403	0.552684436458253	1.65785771833068	1.07525248645209	1.0195672379402
0.235475503369648	0.11286101280418	0.914631466594828	1.59955904906187	1.35198280657198	-0.671858628619219
0.754540814631169	0.0827284434104652	0.666229770776438	2.28032148653487	0.991853256271309	0.932200147589228
0.329830657950477	0.137378896160752	0.737366622156026	1.36391091272381	1.52045534693104	1.04302665190555
0.226488588010968	0.116462916531187	0.814853153226298	1.1580270479344	1.61135962010576	0.347544844414304
0.475158578244554	0.127978168573057	0.723501139373595	2.06942233535695	1.67522302158782	0.607181838484301
0.215259530327616	0.0994838646356865	1.08226413319575	8.99743734449985	1.73441261025218	0.298888727639664
0.769737540673391	0.052578784860456	1.17066839052385	8.48525593741764	1.52956712495646	-0.137532769152452
0.261244292416621	0.0200000000000223	0.500000000000022	1.98726974373834	0.793015446818441	-1.49991874631368
0.294200191464501	0.0704628981763365	1.53343375491807	0.793344853835201	1.41558666107435	0.609949410792287
0.416507248404518	0.038840377868027	1.33131471671456	10.7187880232676	1.35488076855709	-0.127396967496881
0.233172541112204	0.179711146883593	1.18305407547658	1.02638875015927	0.505414647291128	-0.544138268337085
0.174536533334436	0.0397987609206612	1.03986109723202	2.06300444314801	2.05987425645569	0.718993276193207
0.712804093712425	0.0445438530014722	0.994442710193505	9.58394088378929	1.54434447540314	-0.216741398280542
0.236386788386499	0.0295954131547119	0.973427136484836	1.60885528481447	2.08746338640106	-0.255734538608545
0.241331289131401	0.0660613368119209	1.34007905629061	0.500000000000027	0.645513475313682	0.814338449627322
0.604314807599474	0.0255771653560898	1.63288844755218	10.4591360191262	1.65578630331098	-0.148205017597101
0.242461047199285	0.0637629460191609	1.3116028566177	1.20157826583302	1.79359304758456	0.268224072062514
0.218653392985281	0.151233493118347	1.69365073246996	16	0.996715131334692	1.49999999999997
0.385399294345746	0.0419984829005693	1.71496187988179	0.833103174624423	1.75221991814805	0.822536034333694
0.191473329747784	0.0770478918425059	0.857849897181693	3.21886652958004	1.11709430397724	-0.5180771170748
0.399406309844569	0.0583891913101002	0.934467425235617	4.06604106005954	1.35086443010315	0.0835319880359167
0.177959806291925	0.0789394370277925	1.11030284016164	0.97931803110799	2.58129577070479	1.08839397608139
0.268030638351046	0.0923655050551907	1.25550116653239	0.768017548667341	0.65328448922535	0.511445507653001
0.326069776912894	0.0443246324701596	1.12579827573342	11.0382489902922	1.38319718363208	0.0482338048418465
0.641167703626293	0.03070879231312	0.573315638649926	4.5652289030744	0.500000000000036	-0.663104968427971
0.384303358659523	0.0200000000000236	0.682316590682738	1.81567435767109	0.560569014683172	-0.414209272354099
0.244359025233408	0.0410898222050051	1.19249371238501	1.61159669900542	2.81174925860493	0.488671781380939
0.364606206640362	0.206007158664444	0.738847295942281	2.76116462852	0.890122784241313	1.27343900455998
0.360885434949117	0.0267958706193	1.00805514918811	1.16060251601047	1.67355916432436	-1.19255960469485
0.227991995572366	0.0209010877903322	1.40604269107682	2.68180388600855	2.12415333976696	0.447830439585782
0.409178681900598	0.126871565984085	1.17867351719863	0.500000008760736	1.34083791212977	1.31896256828068
0.419264879882209	0.0431482776609212	0.505191213188222	4.35525604497119	0.562365628202665	0.772726709165677
0.345345459711214	0.193699045896767	0.500000000000022	3.863917522113	0.65358012378467	1.09277724736775
0.413645618831592	0.0200000000000356	0.525458080601081	4.07319417739851	0.693366194791765	-0.734238623084567
0.12848611052677	0.0817240008609813	0.989082846275685	3.32796029398202	1.31356228141593	-0.134454164992193
0.597460437138419	0.0200000000000222	0.500000000120832	4.27757110059366	0.507594668125815	-0.675013750042563
0.148479719317947	0.042154507671725	1.86432422079566	0.500000000000022	2.00656372919684	-0.136581804606602
0.157891987354099	0.0300305088087229	0.940165069747108	5.77611444759918	2.11527779827113	0.58269973340978
0.680175648696776	0.0200000000000282	0.593719228777456	3.90778013886412	1.07725267824317	-0.0838880228517869
0.511743646055651	0.0372003916947961	1.02398037807396	0.538181606102478	2.99453789658222	0.0981886559135644
0.386699590644981	0.0367625549829219	0.719861177291052	5.2393022776702	0.917746860199718	-0.0586315265084197
0.425463257875696	0.124180299410693	0.736468790790789	1.0043666743875	1.41108250207684	0.854765131682212
0.168620908105158	0.0200000000000226	1.7905559414098	4.30753960417579	1.87630407581002	-0.746459570375729
0.407087350678907	0.0200000000000226	0.500000004196569	7.56384394024274	0.500000000049954	0.679076515110057
0.404194530634725	0.0200000000000227	0.500000001398238	6.98140752084621	0.521231535657772	0.926159039417804
0.261390238562033	0.0200000003465529	0.997951118057907	5.41376697705318	0.772412221338175	-0.00180844333045671
0.401595426068648	0.217984091445014	0.803093478286962	11.1894659129694	1.10628260135215	0.431981661150147
0.417612886102779	0.020000000000032	0.613497345289187	5.89649763375219	0.848337611232985	0.565541645185663
1.18769459948024	0.0200000000000261	0.594979882353293	4.92168607324578	0.661601535171542	-0.409619030898364
0.513402830568886	0.0200000000000224	1.00482034311126	5.13557511703374	1.43720450942125	0.493891856509104
0.431491044034602	0.319999999999978	0.918411263354324	14.528696623384	0.50000000001239	0.230021392596069
0.22181426658711	0.274135069394637	1.78563529623489	0.500000000000022	2.66616927976238	0.871519464060667
1.1202527074211	0.162035119234316	0.500000000000022	16	0.500000002727083	-0.49162086078646
[truncated: 1,448 more rows]
