# Supplementary material for: Diversity of spatiotemporal coding reveals specialized visual processing streams in the mouse cortex
Source: Nat Commun. 2022 Jun 6;13:3249. doi: 10.1038/s41467-022-29656-z (PMC9170684; doi:10.1038/s41467-022-29656-z)
Supplement: Supplementary file 7 — Source Data [file 41467_2022_29656_MOESM7_ESM.zip › source data/Figure2C_PORP.txt]

Peak SF	Peak TF
0.0972713422793583	0.974927252913314
0.0578900589876239	15.9999999993592
0.319997700299276	0.785022452744872
0.29077435463628	16
0.0907463716573153	10.4086245366272
0.0674116701970243	16
0.319999997973934	0.997168668273701
0.0200062706883118	2.68509844549049
0.319999999999977	0.733074351865927
0.0865805462171596	16
0.0200000000000222	0.783182164921241
0.0507032369283502	12.8750217944916
0.0200000000000237	2.22904161588186
0.319999999999978	14.1727164465495
0.319903807340573	1.12362182508115
0.126490054125071	1.47644414791935
0.109610852560713	3.59954660252586
0.127659243131196	3.34456925706639
0.180016225929466	0.703505699390078
0.0276001814644404	1.02911352848064
0.0451654564282526	9.09559785237702
0.0262993897175966	1.01512080791246
0.124331001550485	3.4144529674191
0.0200000000000223	15.999999995227
0.319999999999975	1.99655810897685
0.18743049568194	0.500604104895824
0.124917421703795	3.13860135909943
0.035662855977399	2.18067401527542
0.0835427090022188	1.07698330300753
0.144940665289701	6.16734737610447
0.0837615630888297	1.27539546752336
0.319999999999978	1.13286292557085
0.0531456967661681	15.9999969498758
0.0804081618529985	1.0681939603354
0.0642721271089448	0.666108459790163
0.0496040832830908	0.500000000000024
0.319999999999978	0.500000000000022
0.289800175065833	0.500000000000022
0.126364984664028	0.720134745847039
0.0661622151585283	0.713151129170401
0.0823169892590557	7.87404931265208
0.319999999999978	0.549193393465902
0.268810727585	0.759243805070529
0.170835814162637	1.51383135901949
0.207349927123514	1.3163157398603
0.152896236161425	0.500000000000023
0.112316680204561	0.958726559849576
0.108057151750785	1.23283972565228
0.115362031026315	16
0.0955149695746906	7.93210557909517
0.0876907287119882	6.82679456765794
0.219903625254666	1.1413887044373
0.0506904147168958	0.549986355069118
0.0626061300865174	16
0.0322021057936359	0.500000000000022
0.230732152615011	6.89577005130189
0.0759774240436767	0.500000011113897
0.0424852717707569	0.500000000477962
0.153673401787243	1.60269722888369
0.319999999999978	1.64120667192804
0.0652613642925173	4.39834912063716
0.0350584306680413	12.6942236704178
0.0957977949919145	1.01001691332949
0.0200000000000357	7.37378062549878
0.169504285570496	3.34777919998104
0.151343765086483	0.602207072622415
0.0905906652179869	1.59319946392868
0.216044984559275	1.62468887037302
0.12856577013701	2.9573817755006
0.0914923561334381	3.56301445844975
0.290512758138647	4.30066606047391
0.0909117932239281	4.17042577865651
0.0790416906417202	2.08482683068077
0.0200135314885681	5.93219242091732
0.087564388202337	5.38524528806118
0.0867850433248979	1.17011869775108
0.0630902595986304	5.72374643964648
0.141103006160395	0.500000000000025
0.091495577114744	2.82442610021606
0.0200000018220286	0.775434615130727
0.319999999999978	15.9999978022119
0.0649018663259633	5.01624085559714
0.0786160670578915	4.58203485247857
0.319999999127042	10.7215136059006
0.319999999999976	9.48307059793176
0.0711635173575787	4.16731344396946
0.0460820147885795	0.500000002815419
0.0648843988579455	4.54002893813911
0.0429628317538379	0.500000000000022
0.16933189558184	2.06592141227831
0.200141925024131	0.79754893014592
0.0994495556494073	15.5443465471134
0.0697291016684337	4.17687849771992
0.0736753508012153	4.08521574225272
0.0546438485711247	0.500000000001016
0.0682681460841907	0.500675879444754
0.263779645071736	0.876747862115389
0.113452755308424	8.04201416252899
0.0324111836950725	0.500000000000023
0.122697597637527	1.85389815298569
0.0244285606375203	0.69527949344812
0.0938740508111398	0.500000000000022
0.10501969542615	1.30857913744313
0.110965786733909	7.73307656391495
0.0360654797631994	0.541721217160682
0.128024379920231	0.500000000000023
0.144021860031472	8.79385009591229
0.049656784888073	0.629698218302314
0.0330376316938583	0.720559241107976
0.0780885866673207	13.7054120367864
0.02000347015727	5.21267909477957
0.123484246309459	6.97800446359317
0.020000000000037	6.13006269234421
0.286842591380474	16
0.0200000000000222	8.23212179328631
0.0274397396255378	6.00839977882168
0.0200000000000228	6.65297982643221
0.311695264397418	3.28819095269426
0.319999999999978	2.17375681526916
0.319999999999978	0.513194307400376
0.175842271878133	0.500000000000023
0.0277944307910614	1.06339303173162
0.0226940939803695	16
0.243184873194264	15.9998645541107
0.294886267849254	15.9999894571832
0.231335030488964	15.9999999999953
0.093581329106533	15.9999999999986
0.0229070085218225	8.96596613207423
0.319999999999978	14.4697450708529
0.151254552696201	2.65794857219055
0.182382260492245	0.93927247546256
0.158832023440352	0.500000000000023
0.0200000000000229	5.92497654320348
0.0200000000000222	1.768873097513
0.0200000000000232	4.0514410433473
0.0200000000000224	9.91304006998257
0.218251454627932	14.1643412842473
0.137004816495873	7.53665621931967
0.319999999999974	15.9160897322441
0.319999999999978	3.84278866361832
0.319999999999978	14.1818304909561
0.161775456154509	10.8218798040468
0.156564425179797	0.830373789699129
0.104040261889066	2.96576504689857
0.087664532635737	1.2625778407927
0.095312535950384	4.21911423429719
0.067757931911629	3.33138554773478
0.0757920143902362	3.69840999415844
0.319999999999963	2.62258171003405
0.15227167924584	0.500000000000023
0.0422271561937995	0.500000000000026
0.175433960948067	2.19778809645887
0.245840279582383	1.58584392852203
0.140246856463624	3.93123131602375
0.0505797082525651	0.721903635644344
0.180935235832253	0.948959917442744
0.213210822955025	16
0.0760100836700228	2.19630359116813
0.128939133114175	11.3381164370854
0.185523529096782	3.88238423265161
0.0200000000000229	7.32022834289871
0.319999390693601	2.17907943848715
0.0388156260600435	2.62369197153909
0.134708847822943	0.586710032067828
0.040987627355677	0.500000006815915
0.319999999999978	16
0.0285079695339132	0.799043137659113
0.319999999999978	2.80117702820544
0.0438170536237885	0.823593028608464
0.0200228652014542	6.0038354705611
0.0200000000000279	6.3601281556923
0.0784045321801815	8.08531669682426
0.319971487160643	15.9998900715571
0.0712201114807949	8.24400199328232
0.046754770193529	0.500000000000022
0.319999999999978	16
0.319999999999978	0.500000000000022
0.319999999999978	2.0827327811573
0.101984633825313	0.500000000000025
0.0304327203158679	0.500000002699156
0.319999999961939	15.9999994222559
0.0413089362101761	0.500000000000243
0.151796471015451	16
0.310016999007552	16
0.226116515253091	16
0.319999984783224	16
0.0434112120803314	0.500000000200737
0.319999996969137	0.887327082067958
0.0709566551034495	5.12917969255793
0.0645522504479304	0.500000000000023
0.208436064634791	0.938256230075858
0.179817679419881	4.281974853729
0.319999999999978	1.12390437333401
0.319999999999978	0.500005304604276
0.0852765540530282	0.500000000000024
0.159486148534785	0.927024537408489
0.285871713121456	6.28511046368684
0.192433108410517	4.63348551795196
0.319910788902092	0.711355305116122
0.109700827702695	3.38625535816575
0.0680488423719411	1.04904896084811
0.0200000000000222	5.94771564831402
0.0603252616162056	0.500000000000037
0.130319000710412	1.44955738200206
0.138019880305976	7.83944641278646
0.319999999999506	16
0.169614041365047	2.62481706735696
0.272518289099546	15.0297865148214
0.263661536660924	16
0.163627884840427	0.847176912034332
0.319999999999977	3.97746116837203
0.242155832879212	16
0.319999999999974	2.08380554259138
0.151719385111206	1.42594495375671
0.242210038995541	1.57484136378738
0.319999999876944	4.06001171530315
0.0746228069532811	0.962074530747716
0.186878179373348	6.55852405856561
0.148174821371459	0.726169691509283
0.0200577338426924	2.85094917708176
0.314192747707749	0.500000000000113
0.319999999999978	15.9999999986258
0.0846538267706228	7.46000939333222
0.167034035658762	3.56952805180649
0.319999999999978	1.58087895085992
0.243443449616876	0.500000000000044
0.173908840574515	4.66569101767986
0.144719765789986	9.74759435192034
0.303361570811881	16
0.189827600950464	16
0.0362776499177064	2.24415277684412
0.0200000000000222	16
0.045898186273887	0.500000000000022
0.046507845703691	0.500000000000022
0.250890143233896	16
0.224104650998812	1.4219858905265
0.258214020881045	16
0.0253073400281728	6.33000018925453
0.0200125877111195	0.500000000000035
0.268829692167736	2.0398816823389
0.0200000000000223	0.500000000000022
0.319999999999976	2.12304221214166
0.0942177943400869	1.90474895660046
0.0396963662899756	0.500000000000022
0.269979640633423	16
0.0415517946058897	0.556816709460692
0.319959590402227	15.9999999999995
0.0341391136178497	0.622354516700787
0.319999999999974	16
0.319999999999974	0.646513412902959
0.319999999999976	2.28891650255364
0.319999999999956	15.9999998280722
0.278126369191174	2.81828265802169
0.319997066538154	0.720054950260736
0.0411563096819602	0.500000000000023
0.319999999999967	2.79572099660931
0.123680646678102	1.83499849627634
0.249892288312847	3.94820359662874
0.094605145826936	1.9984326139681
0.251487745120944	16
0.137250554851196	1.54752564792638
0.177058598438342	3.56387395938414
0.230006012343563	1.26993148474114
0.189108813243266	2.42146127057209
0.17978340722645	1.79433202498681
0.319999999999977	0.950521689782117
0.133997684934347	0.500000000000022
0.319999999999976	1.38810292803141
0.060172385308338	1.84395743639145
0.0714888948032194	0.56139168576536
0.0423371651020209	0.500000000000022
0.309710718076633	0.500000000000022
0.180643954734995	5.37050761302786
0.0513298281504449	0.500000000000024
0.0968322762023054	1.37951233255829
0.319999999999906	1.15320805041213
0.211223226652526	1.26422409380673
0.151081326934887	0.500000000000027
0.133323315305649	2.11041674027434
0.319974062183001	1.03862280212803
0.0763493208806307	0.789342120088658
0.16278618999839	1.24319715912035
0.0525901589089611	9.74426587051892
0.0745049363578478	1.42192770337454
0.319999999999971	16
0.0200000000000255	16
0.0200000000000222	0.759024122739409
0.241489406891401	3.05271344090421
0.319999999999977	1.43734834074144
0.319999999999968	1.04227199269286
0.201142717496897	4.48744342779988
0.0274735986211631	1.24544026813615
0.267657632680793	11.0073219063649
0.226100540623486	0.500000000000022
0.319999998900406	1.38816242158213
0.212184801531638	3.29947968475978
0.125461653098037	6.23142995351688
0.149839733112376	0.500000000000022
0.0200000000000234	6.19667502118601
0.244784451306216	0.894294542175817
0.319999999999975	0.500000000000022
0.205023001343959	0.565349366280795
0.265275693983824	12.0104074787796
0.0409423766186701	1.04169336853738
0.0200000000000272	3.75077650526668
0.31999053020378	0.570227385026595
0.0200000017660553	0.978777631861774
0.0340238235180096	8.81084881537962
0.128681317184964	2.87691604748116
0.0336169766040542	7.67975523524115
0.319999999999978	0.582560994518324
0.199364452600072	16
0.319999999999977	0.784466627571626
0.319999999999978	1.02229847251871
0.319999999999977	1.47534882286511
0.319999999999978	11.0801580945498
0.195760378057664	15.9999999450704
0.319999999999972	0.500000000000022
0.319999999999978	1.14847681470753
0.249641443756965	1.18150199101356
0.127541832685227	10.1512473302986
0.319999999999976	1.77706021886297
0.26706777328722	1.67267979594754
0.319999999999531	0.755954902326888
0.0650781332617631	4.38997180181908
0.23605671712178	2.14217239483796
0.0326497128460548	6.04902451272503
0.245977030098987	1.56988253676563
0.234059835769509	1.99301496794114
0.319999999999977	0.769686511781859
0.296658607992443	1.62941127781402
0.0881109788513797	0.500000000000026
0.254097217949565	2.21260939317894
0.211638121687867	1.48425687831249
0.217079841873186	2.19679145123909
0.319999999999977	1.57467691823236
0.319999999727902	0.988351884768613
0.0200000000000406	1.71594321994612
0.288088911476259	12.9347790979829
0.319999999999977	1.5132878588446
0.0684148048035599	1.75980377710028
0.0200000000000224	0.555826098591591
0.0200000000000227	0.500000000000023
0.0413043035851917	2.54244190488066
0.0353737526122143	0.50000003292322
0.0860273169205739	11.4790004132545
0.0820537125501564	3.28111942337739
0.0505265177782574	0.709066385985159
0.0889071226616833	2.82016122007128
0.120110905483582	1.76423743004584
0.0677570230626996	10.8738886048219
0.0200000000000228	1.93708665786492
0.0207653243030361	16
0.0746525660059953	0.500000000000022
0.273838464417021	0.500000000000022
0.319999941539038	6.55295893410609
0.319999999999978	2.40449219648994
0.114554036421196	2.48623614433685
0.0345651498976448	0.500000212102883
0.255656468753626	1.03405693973528
0.0399584137382757	0.500000026107711
0.052234747304436	3.53244828491918
0.0200000000000222	15.9997590080363
0.127457776572837	2.0146134643934
0.0449482944085244	4.15721959708543
0.215741060980733	16
0.319999999999961	16
0.244009380537306	0.668849525471811
0.0992967424053768	3.81994511161291
0.319999999999978	0.500000000000022
0.186306119824702	0.500127828656623
0.319999999999978	0.500000000000022
0.190791499737731	16
0.319999881223325	9.43829501613088
0.189163034743102	12.5933915055259
0.241778165705347	8.27271505100785
0.0200000000100802	15.5149360016186
0.155225895516209	8.19823056349458
0.0451726201541205	4.60919915779206
0.143364875577425	7.49432712274398
0.0284964455535899	1.09586641646095
0.278365366577548	0.888457694899557
0.250256179517902	0.847138752649122
0.319999999999978	0.600705465592108
0.20888279974047	1.77292119758361
0.319999999999978	1.29876187713321
0.0430716629324556	1.97245240723725
0.124516878547315	0.500000000007744
0.036725796692902	0.689162274948143
0.143507470322369	11.2330492150431
0.289458355806555	3.58553715933738
0.0336751449525802	2.03912702265791
0.0846550950528624	1.43631629877202
0.319999999999977	16
0.121372894669635	5.92722775157613
0.319999999999977	1.19065928076163
0.319999999999977	0.673908237281008
0.319999999999978	2.62456360528691
0.151279896149475	16
0.0458438596007002	0.500000001124087
0.0200000000000287	2.03167115744192
0.145536516848379	2.78567422057369
0.152192330815304	0.909242885860811
0.192678041394969	1.81948473998866
0.319999999196656	0.500000000000023
0.319999999855145	1.35767537852015
0.137634486586897	7.14387281573138
0.319999999999972	3.95153626748933
0.253087620766072	0.661603890303075
0.264022692087108	0.567755907826056
0.0371925626622812	0.999159167265377
0.253082908041859	0.500000000000022
0.18092257860355	0.996440329422872
0.0273739026820024	16
0.0723233956493582	0.500000000000023
0.17598049955489	0.500000000000023
0.176622393144089	0.625838890778066
0.319999999999978	15.9999999975873
0.120425299304645	0.72088312235981
0.088189964002386	9.89360072727095
0.134281557732751	3.57901263092973
0.0480032190963919	0.690970245270952
0.0733035880151359	0.587427648479976
0.0200000000000231	3.43503704359544
0.116792846705989	2.16591155547845
0.151176352742531	0.500000000000022
0.166958153125453	8.76541925042549
0.319973124559676	0.870186804402866
0.0609205566981098	1.7710315504055
0.266676270314175	16
0.023044830098712	0.545004410332267
0.12472578305295	8.22717887698422
0.0304471313817605	9.0994327822061
0.319999673590231	1.17408652837404
0.319823650298733	0.500000000000043
0.0200000000000228	2.1346242120739
0.0813295657917072	4.37162894251509
0.236509851861434	15.999999254967
0.172782177561642	16
0.176787128972824	16
0.128553465687132	0.73440951164204
0.201321673983909	16
0.0379385706344468	0.500000000000023
0.0753820644306287	8.02285359554112
0.319999999999977	10.6573196939388
0.0372640050066139	0.500365220126827
0.319999999999978	0.500000000000022
0.319999999999978	3.92459896780595
0.0470304191645445	3.9954489801649
0.0666240768051717	3.58301726423669
0.0882366327513022	1.55276419925085
0.054402657098736	5.59306859466888
0.311747690114654	1.16398555802558
0.214898486977578	15.9999999998778
0.0702083868565493	3.86424171782592
0.276772589079618	0.824451598257428
0.239844786027085	0.884781187316734
0.186693935413562	16
0.247768003304788	0.500000000020894
0.126021537839787	0.548826415495233
0.224513053512841	3.08660307374713
0.215409171070817	15.9999965317674
0.319999999999976	0.511612655511644
0.242949481886502	1.3103252636952
0.265452503426113	1.07134531139834
0.029976470206818	0.566013401816853
0.319999999999977	1.54941103264678
0.319999999999976	0.500000000000025
0.262152143623848	0.530494550468475
0.0528952433822692	0.500000000000029
0.102845761841302	2.19766812649558
0.319999999591504	8.41898852333454
0.185525241166716	0.648390723998143
0.0200000035995504	12.5721408589688
0.196744911963619	1.61496972235444
0.247618843221719	1.72373496859038
0.21060213314612	2.33899650853075
0.255984070504134	2.00140175041513
0.216425352947038	4.34332203036303
0.169545906603633	16
0.0692856116639453	11.2589137480916
0.168362194911865	15.999979184288
0.188229832080859	0.500000000000022
0.31999999999946	2.2106662420791
0.264675326159148	1.26600368716332
0.0282846587221172	0.594892364121626
0.2029057471492	1.88964666821916
0.256992146310978	2.7707811791567
0.145785291179528	6.79207980586363
0.128917505727707	7.40391494308199
0.130404074634666	15.9999999733059
0.232939166526501	1.32604000572097
0.0349043643585396	1.06523970515348
0.0724740299552389	1.17879347016907
0.319999239514443	1.18241025788092
0.319999999999978	0.500000000000063
0.207952376634449	1.99732497151428
0.155427591147071	8.6542744481724
0.110752070239401	8.87832842838896
0.100746869967123	0.639578681328234
0.0916597863206312	4.09765205838232
0.0200000000000222	2.11497681310923
0.231472562834532	2.43625112793182
0.248157726959365	3.72333374324339
0.280305445804346	2.26673724078756
0.263967702389286	7.67307839292196
0.152199673841814	1.68052144116293
0.162964656737898	7.61288522084759
0.319772598522111	4.84490537558769
0.316459098676458	0.785394041545103
0.150829134919893	2.2865739680763
0.220330703900071	1.28108446749721
0.319892014442652	15.2482933956234
0.126181077413281	1.03584010015471
0.315938428752939	1.21091421548604
0.20845079773687	0.500000000000022
0.319999999999974	0.500000000000022
0.0470368683662589	0.500000000000023
0.204840664015626	1.76060011895641
0.182797302997844	8.07980210966727
0.187328079079479	1.82746594819091
0.245206975668436	0.598059964219933
0.199035500047164	0.923535356261733
0.279080234697027	15.9999968937819
0.13879905252662	16
0.151604831901974	0.500000000000023
0.0619795200993934	0.689061898325366
0.0497072171026921	0.500000622499285
0.275711094394556	0.985323082976796
0.0696100231813934	0.500000000000022
0.240499697554049	4.55024943710292
0.177167807214906	0.500000000014657
0.0612274798905704	0.500000000000023
0.175375512601812	0.500599184851644
0.0378295340219957	0.500000000000022
0.154550323849665	16
0.291294636279018	0.500000000000022
0.145120506544378	1.20425316996353
0.241363284154798	0.500000000000023
0.036185817576998	0.642492077706882
0.121267065107624	5.10696992448343
0.141128424801492	1.03638659436817
0.0881934964195699	0.766733390914382
0.243045252325005	0.500000000000022
0.247254748445841	15.9999999999957
0.0710290728552264	0.500000000023559
0.19174230906018	0.968015727254126
0.0200000000000222	16
0.319999999999978	16
0.155308747049183	16
0.0212732535605377	0.642438644736442
0.269928223363163	6.5077206565913
0.1680368956212	2.54960818184216
0.319999999999978	2.8433137354221
0.319999999999978	6.40048900606072
0.19086787370464	0.500000007178184
0.163326951571244	1.15294217672017
0.177459994577825	8.36224515037612
0.152796480044525	2.63016547472276
0.200536281592454	2.53302311276262
0.0200000000000236	0.500000000000022
0.0738068348637411	0.500000000000023
0.0200000000000268	0.500000000000042
0.0506025587750258	2.42596884573283
0.177761768267377	1.47204194962019
0.0207840672764607	2.96751907817363
0.114517367091985	0.892294084328779
0.0200000000000225	0.500000000000023
0.0965017844264975	1.4554888160118
0.114014408576275	1.69696348567302
0.223540800041727	2.74594696963736
0.125045317902647	2.17513815631511
0.0954925381936109	15.9999999271423
0.119530471307967	2.35567831491608
0.0200000000000238	1.39103597731705
0.164018236607858	1.57499730663835
0.319999999999977	1.83212958824851
0.0200000000000222	0.575804145595652
0.021749661569849	3.74123503846637
0.0909889922739907	1.91289809184307
0.216450390894135	0.500000000000026
0.196840445253178	1.50189176248942
0.264610947710171	0.863616033619735
0.228847481208935	3.33278474445354
0.189823448986758	0.500000000000022
0.250757662231815	0.548470059796673
0.132292764120283	7.78832128204692
0.292898549900468	1.25298265618401
0.238982135977571	0.500000000000022
0.150434460042558	1.00767056323679
0.308882840304061	0.802408323547628
0.0200000000000222	0.500000000000022
0.319999999999977	0.807701579332092
0.168218005364868	5.21302539851987
0.0260865449952674	16
0.0317016645458531	1.15518598368529
0.319999999999976	0.544617570141833
0.0509995535654214	4.49306427033484
0.147797257536816	7.08481798836442
0.319999999999976	16
0.286518133663001	0.958330758904188
0.0821104869566709	3.94467773303432
0.138522015387658	0.500000220605965
0.134574341468587	7.41751709959965
0.0372007240175644	1.41573454991733
0.0928779701407955	0.500000000000022
0.319999999990781	0.906737625304372
0.0382284558552211	1.27966355706603
0.0885792262645715	1.32798581302004
0.0932615994582371	1.41201031777987
0.13538460647499	5.62135256895961
0.259551892134138	2.04000925219423
0.0200000000000222	1.60801895422307
0.0559914580055676	0.977657360233424
0.245366892625266	1.32223706723765
0.101009917700172	15.9999505072871
0.233820840497197	1.02587876098024
0.270586580783141	7.16034475428841
0.239721518353554	16
0.0544922323074419	5.55075460859174
0.319999999999977	3.3912408564393
0.155380798469227	16
0.245706844321794	2.24683494681306
0.319999999999973	0.630122556171043
0.0493057950942286	0.500000000000025
0.160653103977114	16
0.319983366734036	0.500240279656497
0.177678643523405	15.7349145506616
0.176915963120098	15.9999999964803
0.319999999999965	0.500066993372916
0.0200000000000386	0.864560754117414
0.241949366600716	1.08305067465836
0.133386721852728	2.55619007902515
0.181043045859701	7.31709124209904
0.189672720459749	16
0.273833978678965	15.9999996345944
0.0200000000000225	0.500000000000022
0.11537531824423	0.929901432733419
0.0515395929831532	6.14434316715703
0.120979317234717	2.296342726342
0.118575634834884	1.42474871859215
0.0200000000000234	6.45465055267593
0.103606169286951	2.2157179836411
0.137130574301399	2.35068501495282
0.176363987625936	0.500000000000023
0.0200000000000222	0.500000000000022
0.193892161223639	16
0.124627312596155	2.3249813043121
0.319999999999978	0.500000000000022
0.259313069934358	9.52512392244823
0.25246577293515	3.31513499002213
0.0475687584117223	4.96408653402267
0.123931964730887	2.43179150279536
0.0497681317109462	4.74453415369478
0.0684237073141265	4.18134655976311
0.116505394545571	2.1369523544508
0.0901143072649775	5.95189871429102
0.124622712747986	2.08071338022604
0.0586582838523663	9.79063472440208
0.163264266938642	1.31670996721313
0.0489749572398957	0.985091340782956
0.0253955427008667	9.17399295583257
0.319999995211486	0.500000000000035
0.0431399804347766	0.626191685710187
0.108214336477844	0.60153596280206
0.195639341302928	0.500000000000023
0.136358088375311	0.575443306695643
0.219810334819378	0.500000000000022
0.319999999999977	16
0.133302390962981	16
0.0314273771054865	0.500000000000022
0.0954114398011418	1.32576615382006
0.0383606625478563	0.752705727691792
0.126398417576978	0.50000000000906
0.248271699526071	0.500000000000022
0.0325251905874009	11.4671460747522
0.0816627436198499	0.556995224080711
0.0931115391171019	3.06297647286691
0.210316481303868	7.5587751070699
0.0200000000000227	3.71541746273783
0.133503814796037	10.7417107268957
0.181329462223121	9.83864676419953
0.176564729869177	0.500000000000022
0.319999999999976	4.42185668163306
0.119320780834643	8.70863061689776
0.0702229938930831	6.87954529884662
0.020000000000023	0.500000000000022
0.0775015688458695	16
0.0660762397065185	9.07742232705493
0.0550579713646935	15.9999999698536
0.0200000000000223	1.912495410994
0.0600755039903684	5.1886900792248
0.0500901388961317	7.42417544462336
0.0360510687098792	5.66341623494196
0.100367407063534	3.74517311245841
0.21765980684031	0.923901938699606
0.0483257208971214	5.21112960397352
0.319999999999977	9.70771208395329
0.0416557597976312	3.58498427805918
0.0542215277308075	8.21668049108661
0.0442913264374838	4.84535011688974
0.0613057085071285	6.37524730245345
0.0757252648162392	4.66175231217005
0.0396169198209642	1.03743515163272
0.157986409472461	2.99714744791928
0.0595813841091096	0.500000000010895
0.0798182644837002	2.95834758936321
0.0200000000000236	2.18436515017446
0.0200000000000222	0.500000000000023
0.138088818589154	0.500000000000029
0.0678288507916987	2.39139780617222
0.0547494937873645	12.7936383217006
0.0525004742138402	6.14514130802406
0.0380999611371052	0.503786566620917
0.0508097065890928	0.684238527524413
0.319999999999978	11.6179058247301
0.192917275035417	16
0.0226443817302563	0.616382853569586
0.0200000000000227	1.99067306979553
0.0371432936219865	15.9998765968336
0.0514122048926052	0.500000000000022
0.149340077615586	10.0452851160954
0.186821303204742	0.500000000000022
0.0457997818749657	0.500000963622027
0.193105009128405	0.760876594879166
0.0866108544516855	0.869497186723525
0.120626699153388	3.85588653703572
0.0410444184617282	0.722116777805787
0.132910896518125	0.57947602405826
0.11355128807154	0.659191813837333
0.0849566711062658	1.2781138008985
0.0802819157011638	0.500000000000022
0.120895910526077	16
0.0945042906578746	2.8656822046319
0.167114832300934	16
0.0826795568195045	1.38472923643035
0.205370426370566	0.500000000000022
0.112072814263987	7.03530892914881
0.210454653467238	0.500000000000022
0.0553057588762901	13.3976064782368
0.115906060966802	4.10146925293265
0.319999999999978	0.500000000000022
0.319999999998178	0.566262922189162
0.0200000000000222	16
0.0200000000376085	1.47577083213064
0.0830976885802454	3.82236049627227
0.0652760496324637	0.500000000000022
0.0538491443376358	16
0.0200000000000222	1.14695800967654
0.0640139751225702	2.81408142334702
0.0622016967817136	0.707823143007099
0.126292195368191	2.08812061466315
0.0418190785257602	0.932226133773328
0.0699202926211063	0.500000018891975
0.0580932910199597	6.58914477813825
0.0200000000000222	1.03546948476746
0.0438054136854084	15.9996857436395
0.0688142219015733	4.27737636640964
0.0677171340637863	9.87036107328908
0.0947202773249138	1.35329464183456
0.0689337993536856	0.500000000662978
0.0200000000309224	16
0.0399353905879434	1.95472684317135
0.0327616320054412	0.500000000000022
0.0200000000000224	0.88959133718193
0.140696107913249	0.500000000000022
0.220227372201627	10.0060050950243
0.260553184445426	0.500000000000022
0.0389659053379771	0.500000000000023
0.0251572449153473	0.500000000000022
0.237307193844739	3.85592023474395
0.168758259868445	0.500000000000022
0.165816915265823	0.945535624323246
0.0835962734444181	0.500000000000022
0.0455069368677965	0.500000000000034
0.0709516363585621	0.500000000000022
0.0940998036579914	1.82500741625736
0.0465111860811726	0.591100810256721
0.104407520559729	0.500000000013684
0.0200000000000223	1.19497863301497
0.112820844488245	0.646942008021445
0.101141696761925	0.97236804993959
0.134521866103598	15.9932808788743
0.0200000000000222	7.61131870570708
0.0200000000000234	2.27367670808796
0.225919905223049	5.33164697343825
0.0349257011313276	5.31775870481803
0.0549729897609947	0.500000000000094
0.166804597129535	0.795228676225765
0.207483076294905	10.3683199293182
0.297108733755937	3.22954892732345
0.197494928604905	16
0.113769402195697	4.97119494710949
0.319999999999978	16
0.319999999999978	16
0.197519617591977	0.500000000620381
0.0557799418244803	0.500000000000022
0.215737333440816	0.50000000000097
0.0343949998429991	0.500000000000024
0.214343628684958	0.500000000049127
0.224652319138689	0.575857465480669
0.0423613310051798	0.500000000000023
0.23217072405004	2.88404267213467
0.0530628362020702	0.500000000000022
0.0922831736766119	0.500000000000962
0.0200000000000254	2.49164500715245
0.319999999999978	0.500000000000023
0.121259113711578	0.620510081730426
0.0438775810328638	0.500000000000022
0.0200000000000222	0.936367298367458
0.0528944247994166	0.500000000000022
0.0966473056645054	0.500000000202962
0.143627159380825	15.9999999953598
0.0706066280098055	0.797554730272395
0.11314415374392	16
0.101446708910872	0.824889631972429
0.319999999999977	15.5269123535707
0.126386501998123	15.9992959262404
0.0284036719405534	0.762295953636213
0.319999999999978	0.500000000000022
0.214836808123206	10.1304527728346
0.0398888245604258	16
0.180753344003289	0.500000000130847
0.231557025065846	16
0.202542389946053	15.9999993687524
0.319999999999978	5.78894625809259
0.319999999999974	0.95002534727014
0.0295359405508685	1.92069507557894
0.0200000000000226	2.72306455812452
0.253204718304506	1.0251391432707
0.167436542790874	1.60975572112083
0.0772895961404962	0.500000000000028
0.0787671259850049	0.59852240254162
0.0553043695405841	3.48894145820649
0.0922546970543708	3.16767141424699
0.0200000000000354	4.33873354887168
0.319999999999978	5.41208120450844
0.0200000000000222	6.69682862642601
0.0200000000000317	4.48269399491403
0.240461664545734	0.500000000000022
0.0208323927991726	16
0.0200000000000235	3.88111004245697
0.0323984939133181	1.6810626468831
0.0688045977238636	2.43425202323345
0.0200000000000223	4.36909563940105
0.191262663536463	0.500000000000027
0.0360988116523185	5.95115836782493
0.0717508773566515	0.563169964843265
0.319999999999978	0.500000000000025
0.221156679824155	0.687500828201621
0.0229768861172184	1.86919300574195
0.156611150936857	2.95460730677558
0.0200000000000241	3.84862159369082
0.0200000393114595	7.46939222485694
0.319999999999963	0.50000000000004
0.0200000000000241	3.30871934791342
0.107916750031475	10.8521083075115
0.238116531861947	16
0.220083002369271	1.68124143877172
0.319999999999977	7.38340676696612
0.212129935678075	16
0.0200000000000243	4.37612801818145
0.0200000000000327	1.38477739276241
0.122277029400728	5.18207369919301
0.191817534229008	2.16555725474026
0.0332037416079324	0.507661254729939
0.319999999999977	2.71728840413986
0.0910213729008826	1.60031864174128
0.089911908112758	0.920947406377831
0.0811642306460955	0.500000000000022
0.123135380191513	1.96573826354765
0.034450614090984	1.91124213453328
0.319999999999978	0.500000000000022
0.14879075774024	1.77648342061968
0.0302647357395704	2.15210073647714
0.100645299086629	1.13896746462642
0.0714568745136054	2.04758121578422
0.020800990436879	0.500000000000022
0.151398509872758	16
0.319999999999978	0.500000000000022
0.319999999999974	1.96505583341978
0.319999999999978	4.09926566317479
0.0200000000000222	3.51025304123145
0.190281957939158	2.09533444362227
0.223422277229764	0.500000125131244
0.249568221785541	0.500000000000022
0.319999999999978	0.500000000000022
0.319999999999977	1.01456435448673
0.093736214791759	4.32468450880684
0.0200000000013955	0.998413421426455
0.268102047088535	3.66332271641494
0.031697187003573	1.16249361473955
0.27021402268142	0.500000000000022
0.319999999999978	10.7128285852215
0.0879057361546048	10.2612292851161
0.0200000000000229	5.54542475634098
0.116323192092662	4.16991495032036
0.0351409500368453	0.649528110812045
0.0200000000000222	15.9999997706665
0.0358420686656313	1.55932176387686
0.0200000000000234	3.31261050734456
0.0200000000000229	1.61609427614012
0.238944709455558	0.500000000000022
0.0329425364736488	1.88841395010168
0.21380919322972	0.831349163846587
0.023970497627165	6.5668105873213
0.0200000000000224	2.09127992715568
0.228191477316718	0.500005842732198
0.239559448954023	0.500000000000041
0.0379484546940075	5.6795193980491
0.319999999999978	0.91008802724864
0.020003414604994	0.556853946208824
0.0415628867009964	2.15673149325212
0.0338533835842338	2.10218647642051
0.156912451992455	2.90220062803632
0.0692940687250845	6.09710494218831
0.0200000000000396	2.98547796686279
0.0200000000000222	1.90570543222486
0.0273900620134357	0.839563613852826
0.138671916104386	2.38486821896224
0.0200000000000235	0.636316592526455
0.319999999999977	4.81812919490552
0.0285642670461087	2.50122746311501
0.048686496858742	4.32277337423417
0.0200000000000222	8.00130154866214
0.0515319455681875	9.83699558937374
0.319999999999978	1.35967131812755
0.19141280001341	2.29063319299137
0.0200000000000223	4.01164129940132
0.302141161876189	0.500000017598986
0.213782137977713	5.0209811258226
0.022392129553195	5.20217554511319
0.319996516929122	9.04934503869979
0.319999999999978	16
0.110161216945998	1.39183956849955
0.0769809853034544	1.29365195197488
0.0927052640086845	1.64150966537448
0.319999999999958	0.500000000000035
0.083882275723047	0.500000000000214
0.271059956835883	1.23434007996161
0.0228179418612681	2.44965593836418
0.0435192528787908	0.500000000000022
0.0225503511687376	0.500178035918772
0.176149858967672	5.12064589632072
0.0595980651209692	3.83474975220512
0.262079758453705	0.833813985578739
0.0200000000000229	1.84075313076991
0.149605462699726	16
0.0335800133205158	2.07903002591156
0.0755945617338097	0.562205612837421
0.0526192042959402	13.1353533103049
0.117452995489906	16
0.086562148696459	0.78236560288159
0.319999999999973	16
0.0694960124150617	6.13690371382886
0.303704068803859	15.9999999994352
0.0757854905922287	2.04256018418595
0.319999999950866	9.32045912560406
0.0200000000000224	3.75089471236541
0.0303691781628154	2.41449412469075
0.0209299651428381	4.76159376963224
0.0200000000000224	3.10239161120563
0.0200000000000222	0.500000000000022
0.0244178577280797	6.83534009561444
0.228436512972126	0.628322191591758
0.0214222822331392	2.56970876031506
0.208926116149107	3.50603778451716
0.0722689057882369	2.70711111249873
0.319999999999977	16
0.127646681473234	1.130106813839
0.25026957842465	0.500000000000043
0.0375981219814516	2.32205066257686
0.22404522495195	1.93756395556863
0.0200000000000228	1.200052716214
0.154965433630119	0.500000368340938
0.251960546414575	15.1256926342437
0.0218462538881443	8.01086199155353
0.155180472402417	0.500000000000022
0.156692341176793	16
0.319999999999974	1.2491321645484
0.263989077445337	0.500000000000022
0.118636184812934	4.58655923038009
0.210528743417647	2.19859193202425
0.0311118282359299	1.68150279997498
0.0200035385818248	1.0043535647764
0.251695040401691	6.92347754345372
0.195992802956453	0.917164512562152
0.0200000000000226	3.94677539582071
0.128280042433831	2.18547389945136
0.319999999999978	0.755665661067478
0.0200000000000225	1.49383944062501
0.0268523357426224	3.41537837429393
0.247739808004057	2.96648555545453
0.209286572286207	0.62269018598576
0.0200000000000405	4.27560590420502
0.193726357642279	0.83231486781716
0.319999999999978	0.500000000000026
0.0303628626728197	2.77471031723645
0.239632802364707	0.500000000000052
0.241265031533148	0.500000000148628
0.167428368421446	16
0.319999999999978	0.500000000000022
0.117949186141283	2.23314567323929
0.0530948977114508	1.53935489899933
0.0243584861435071	2.8543024163097
0.0200000000000222	16
0.164869040123468	3.27003096962397
0.176740851635137	1.41224909134788
0.319996599582313	8.71256196418794
0.0823937526801625	1.46029686918537
0.0856683932462659	1.70621458611944
0.310821754699954	0.500234245441865
0.0834979386213962	0.627459002773594
0.0784175010261141	1.16828288063583
0.103002051282986	0.619522926344206
0.0584930746549441	0.500000000000022
0.157440548976543	0.500000000013797
0.0576394834112638	0.500000000000026
0.0200000000000222	4.23389353274984
0.0200000000000226	0.500000000000022
0.0448350212974837	0.500000000000023
0.0283751082435967	0.773896000969434
0.0200588927525072	16
0.0204180574880835	16
0.0456278195376193	2.89905665530538
0.101215315015821	2.13260588908525
0.0904088355251516	0.500000000000022
0.319999999999964	0.50000000000004
0.0582840752608502	0.500000000000022
0.267675204304199	16
0.319999999999969	6.25019828039833
0.319999999999978	16
0.0712892929778785	2.25616460532279
0.0641327565771151	1.85783407723205
0.142136660174899	2.27781320038343
0.242627108860703	15.9999981065456
0.0211582819054237	0.556934288862581
0.14723438035106	2.05218485559195
0.263735772532213	1.84678892100439
0.243986039333187	13.7054904250995
0.22479086472393	2.42382471996683
0.0302911264846584	1.20193060136929
0.0600345182162368	0.500000000002151
0.319999999999978	1.05725446461257
0.0269053502919766	0.790759388773947
0.0200078511174702	1.3868032839621
0.202542615928845	2.26473118590393
0.2743555089012	8.70357574244239
0.319999999999978	3.59707424590546
0.0234221701866221	2.33439182626195
0.290295095652869	15.999999983402
0.319999999998932	2.27397736341471
0.233792940766883	2.21439492073224
0.319999999999978	0.50000000000003
0.128042467368736	4.66372795094349
0.0213262781223311	1.52605199759211
0.319999999988694	5.81204822611296
0.319999999999978	16
0.0200000000000224	0.500000000000022
0.218511949823459	1.22729028694804
0.319964794186726	0.570939422696889
0.0200000000000234	3.94592981048362
0.306367619712839	11.5898537764853
0.203342318095142	2.78984201997464
0.0793931625452233	0.500000000000022
0.105290627385267	0.509175649721375
0.201628968928527	0.500000000150039
0.0773807610354386	1.40709757513071
0.0561710169916005	0.500000000000022
0.0849854466161154	8.19546668513982
0.0200000000000222	0.717697838475148
0.193638365045586	16
0.0697559328897741	16
0.0200000000000234	0.500000000000023
0.207190793122361	9.05027334148907
0.0200000000000222	1.0503211034831
0.248954718025903	0.500000018600522
0.101724746899672	10.4862256445107
0.0855455020494748	1.27428588741158
0.2544537842516	5.72831487627548
0.0998351973730738	1.19515874001947
0.107241133384231	12.6734646912877
0.0239668362690267	15.9999816974462
0.0200000001927075	0.500000000000024
0.0207738242399925	0.500000000000022
0.240521389725633	0.892300803923882
0.0518768052834152	16
0.319162263672453	10.3001920818823
0.195483752341503	15.9989721465498
0.0860248606824755	0.845423961602596
0.0200000000000223	1.06125878873148
0.222623729869506	16
0.264502264269305	6.59860150855172
0.0821615766883518	1.46657672751773
0.0971457039130884	0.922964923741526
0.319999999999977	16
0.0200000000000238	3.60823059281144
0.094487692449222	7.29818425799374
0.0200000000000227	0.500000000000023
0.0788798238025335	1.97018813075363
0.0200000000000228	0.818502991428533
0.0573257855250917	7.69517152389553
0.0562881037290226	8.77476099659919
0.0562793657995119	2.66613994565903
0.0654229495539008	2.18582956120763
0.0674914038041861	7.0309852909899
0.0200000000000222	2.69630432350239
0.319999999924453	4.02048967562676
0.064436148284638	12.1825770208183
0.020000000000023	1.72099622007143
0.158430476532224	8.20357976505466
0.0200000000000225	3.98054752366452
0.0221875459691076	1.20387250289746
0.237067074722808	9.49081023651785
0.067890614683366	12.963203983553
0.237202928435915	11.7484897495901
0.0518729147942734	16
0.288868216041151	16
0.115773942543454	0.68163581377988
0.0953471085783728	0.913577342603807
0.319999999999978	0.500000000000022
0.0722272630301141	1.70163550299332
0.0396187478920807	0.50000000000012
0.300976389429131	16
0.0200123132433143	1.65507333395857
0.0911253325741255	0.866757515309178
0.0200080257241293	0.692577643950937
0.239815154398222	5.19389612664592
0.087287161554666	0.500000000000022
0.316128280106955	0.508471922250346
0.279789548985936	16
0.138524407977885	4.35618855956614
0.123954347594488	1.3824587426773
0.0200081852682483	1.60765304553988
0.0200122804070521	1.37580943729923
0.0200000000000222	2.25894359856672
0.0778723497372341	16
0.0593650246776276	6.60394956453944
0.319999999999978	0.500000000000023
0.0696191237259892	8.63627583540189
0.22194184161826	16
0.249859814499865	3.04928217884236
0.155403152020374	1.67458294963763
0.319999999990027	0.500000000000025
0.319691039466093	16
0.126468689015878	1.02199620514951
0.0921676279745901	0.699136053151502
0.037600652118496	5.40969661492466
0.281824942958742	1.01594254076729
0.0200000000000222	4.60203611714916
0.238408767523021	3.53757539694867
0.0510088078370918	16
0.30830779512565	16
0.199972299396482	1.55709913487722
0.0844523998825648	1.59100230627853
0.0200000000000298	5.93239923585071
0.0200000000000272	5.57996449436286
0.0873967332817334	2.70360290934765
0.142135046920468	3.85182333495939
0.201579652965	1.32631275132698
0.0378225759049546	0.964718669474403
0.023157978671292	2.69003259532029
0.0340352048679107	0.500000000000023
0.0373712252468897	0.500000000000026
0.0763295642362593	0.500000000000024
0.114238596082869	2.09944306077126
0.0433839580402534	1.0530139135597
0.0365111548510346	0.877793874039851
0.319999999999977	0.500000000000024
0.172333304632402	12.4447616037632
0.108538376415264	5.338359563422
0.0260766935762964	4.04705997152556
0.0200000000000333	5.9023982355882
0.0200000000000239	4.89098353613766
0.0200000000000282	3.85054001274374
0.0200000000000228	11.9605047519553
0.0231350883728491	8.63717394216225
0.0681172577250959	4.39731934537796
0.0200000000000223	3.16832881594278
0.0256874839386335	4.25251566123068
0.0200000000000223	5.85576105540002
0.0615433331383599	4.95173487513076
0.0609344828278383	0.500000000000023
0.0200000000000222	0.500000000000022
0.0200000000000224	8.73985610515899
0.020000000000023	8.29398876224373
0.0275637843713439	8.49000122179508
0.0307393509755278	0.500000000000022
0.319999734251103	0.500000000000033
0.0219155086741493	16
0.0583125199389463	3.68805353392124
0.020000000000023	2.15570053536715
0.121121063751914	0.705204895299656
0.0200000000000229	4.80560121799212
0.226088454609214	12.9270165094
0.155460786765064	0.870636727286215
0.0200000000000225	3.58473507861839
0.274885764894862	2.57143051133297
0.092623908951331	15.9999999199915
0.0595077802021268	0.560074783870543
0.117827776427531	16
0.0200000000000222	2.10891979963441
0.0357508046521176	8.00961231932246
0.0523213520293357	2.97900198485037
0.0788664702707619	4.57315544120067
0.0223297909799479	3.94073453323811
0.0948959826717266	6.39659049370792
0.130723040590301	8.71066374769733
0.11960635745876	1.69642426699374
0.104619311429596	11.2851757240805
0.041807835320396	0.828677399171904
0.158392864575129	11.6649246618291
0.0302652418169506	5.91377180360513
0.104296614817309	1.24733951278448
0.124139920978706	0.91489471438875
0.0416750249869923	5.7184453886329
0.0200000008516262	6.57881912661885
0.112220288804264	0.677958987350345
0.09405892989746	1.52718642490568
0.125504974500147	0.500000000000023
0.0925479372972172	1.14446786580954
0.196686795593891	0.871416542951269
0.319958960039266	0.500000005932599
0.0376460108137445	16
0.024876339117129	2.90237648911048
0.035229586615429	1.18212671374586
0.319999999999978	1.43339376522434
0.0825147600032625	4.18318735396436
0.0588554731247384	0.500000000000022
0.0349023196120531	1.88854979198328
0.0891220098714136	3.98582438199291
0.142657746025375	1.04065910383737
0.0946182502106218	0.500000000000022
0.0471276539911656	15.9999343711081
0.0578222157061042	1.44051006370134
0.10744044214827	0.772847548417288
0.0988784066866896	3.81547701453849
0.0424249777698552	3.17024154427306
0.0777033078105889	3.57299654487923
0.0644626888089661	2.64888898154444
0.0959188760059178	1.52435830728221
0.0884693418277088	0.606597270732264
0.17148405896403	1.65785771833068
0.11286101280418	1.59955904906187
0.137378896160752	1.36391091272381
0.127978168573057	2.06942233535695
0.0923655050551907	0.768017548667341
0.0443246324701596	11.0382489902922
0.03070879231312	4.5652289030744
0.0200000000000236	1.81567435767109
0.0410898222050051	1.61159669900542
0.206007158664444	2.76116462852
0.0267958706193	1.16060251601047
0.142743571941645	3.35507497003332
0.0209010877903322	2.68180388600855
0.126871565984085	0.500000008760736
0.0431482776609212	4.35525604497119
0.0200000000000356	4.07319417739851
0.0817240008609813	3.32796029398202
0.042154507671725	0.500000000000022
0.0200000000000282	3.90778013886412
0.0372003916947961	0.538181606102478
0.0200000000000226	7.56384394024274
0.0200000000000227	6.98140752084621
0.0200000003465529	5.41376697705318
0.217984091445014	11.1894659129694
0.0200000000000261	4.92168607324578
0.0200000000000224	5.13557511703374
0.319999999999978	14.528696623384
0.274135069394637	0.500000000000022
0.162035119234316	16
0.0200000000112408	16
0.0494204163559882	0.500000000000022
0.0200000000000425	4.64044167817892
0.0200000000000381	3.60159666888953
0.0200007272095497	4.83512673941781
0.0279063755061304	4.64117418388451
0.0200000000040704	1.29677850862932
0.0846221400728066	5.23657910977806
0.0501826068514579	4.98013409927083
0.293137445841445	3.36881404139289
0.0352770864525965	0.818950919637831
0.160406342320479	0.500000000000022
0.0263827874580571	5.14056212629293
0.0316701249565816	0.910311481674084
0.0729364209617642	1.99882838017051
0.0200000000000222	0.500000000000022
0.0376059212261934	0.704211344768821
0.0517512195402511	4.73844147557134
0.319999999990006	4.3311267735623
0.319990458605258	0.988830750717659
0.0412554942988479	0.7153064083103
0.0202192062068893	2.21806866889463
0.0467919996530786	1.26961630227424
0.319999999999974	0.500000000000022
0.0248591621332599	16
0.03972450600039	4.93601625512327
0.0693461118027662	3.11505910626569
0.243704417931354	0.697673472886668
0.319999999985674	0.905436386829464
0.0471475963154249	2.54598215821574
0.150270530240693	7.64324587550463
0.098608016157357	0.500000000000022
0.165395118910744	0.500000000000023
0.147888398861705	1.29471785634642
0.145175263820319	6.00920081064007
0.0200000000000356	5.25450589521057
0.250771944145063	5.03851131486264
0.0331022682373235	3.40114642948429
0.141305155628432	0.606598013332698
0.124636631629642	1.45095654169126
0.0200000000000222	6.18878714954441
0.0200000000000228	3.33521593650847
0.146488562167801	3.51987278568585
0.312370532508168	1.71136144195773
0.315659698838154	16
0.0571218959041421	1.67094738813322
0.319999999999977	16
0.0334011282862576	3.64163539547678
0.0810606862686558	1.0540552526894
0.036899520968029	4.64323725348443
0.15318219207176	0.842046086956385
0.0200000000000251	4.97538547006297
0.0238603333689768	3.09937426971794
0.114183223185479	0.500000000000235
0.115539314050624	1.49674306469838
0.0967740679778525	1.63528855484337
0.177315178101079	0.500000000000024
0.038138607661259	5.19854637322884
0.0307769476616011	9.6854140846451
0.0295141325707466	0.720508640894779
0.0583086924899241	0.500000000000022
0.020000000000024	16
0.0209904303025684	0.868730804165587
0.178727072010839	1.02108061637476
0.0747925249491103	0.500004861124238
0.0453707943780044	15.9999994867196
0.0627017469118095	2.48829043769382
0.087214213889634	3.11166559879668
0.0578939092409014	0.500000000016594
0.0200000000000223	4.76918429653459
0.0756282962513942	0.500000000000023
0.110568630488519	1.0166484343235
0.0770498191731992	0.500000000000022
0.210706994981661	15.9999999999717
0.10884642553599	1.92516248579102
0.124429756059141	0.787846354362325
0.122271085614808	2.35026568557062
0.0435678741414079	0.500000000002339
0.271848565040912	0.866873073659625
0.0474174507312469	0.500000000000022
0.0862252975086009	0.500000000004955
0.177493695248726	1.26105963317384
0.119159358257741	3.78870951903358
0.187326403756238	3.42324345992583
0.16543914114244	5.08990887403436
0.319999999999978	0.852826920180461
0.319999999999978	3.99588707623554
0.0391491602875283	2.63845522615915
0.319999999999978	1.50547357821679
0.319999999999978	5.10011790333332
0.319999999999974	4.22309882584826
0.0770192200811245	0.500000008831653
0.0725721367845882	2.62655872894508
0.0417967923108187	0.500000000000039
0.0419525950974744	0.50000000000004
0.141356103429794	0.500000000631707
0.302552224796386	0.646535790512731
0.0656483255546275	0.500000000000022
0.0466611904778951	0.500000000161302
0.319999960636953	8.70889301014524
0.020000000000033	3.50207565815481
0.0200000000000232	2.50890346899466
0.0671211806853559	5.88634975003224
0.154402181556721	8.94834149771189
0.049299116440947	4.74024129501311
0.0800116547320816	0.500000000128909
0.0946592132771454	2.65735985841487
0.0200000000000231	1.17610569973803
0.25608986790712	16
0.151382334813118	11.1862955837867
0.0912961196911654	0.857883268592668
0.0493420750934321	3.28213286625825
0.137809446671291	16
0.175327058735974	1.41993261250322
0.319999975129848	5.42741347231076
0.127877371740981	1.61830347380708
0.181375886485968	0.921533927108548
0.145827248846759	2.02466734739102
0.0655077382190023	5.19403014426143
0.0480324749056229	1.59407708361367
0.319999999999955	0.500000000000023
0.166197773134429	5.04227710120218
0.039978442362452	0.500000000000022
0.0352680851015108	0.774013480716902
0.291111599537844	0.500000000000023
0.319999999999977	16
0.0200144885074968	4.05316658855701
0.0312874888938482	1.49891821460159
0.0294738325138292	0.978161380884001
0.0247873807454784	2.00342741578327
0.0200000000000309	3.06427923511353
0.319999999682432	0.983468539558869
0.0584654042433749	0.850620338255006
0.319999999999978	15.9999999998771
0.0393376580721799	0.500000000000022
0.158924015163992	3.51024857135462
0.0313210754009648	1.04097424318275
0.0650186678475252	3.52838443083932
0.0200000000000227	0.865804269821878
0.0884731285227442	3.48227518159156
0.319999999999975	2.08309935832052
0.0200000000000225	0.500000000000022
0.276821758157468	2.93597562725019
0.0387094957635499	4.80344049924609
0.0406475005250952	0.500000000000023
0.0736329368071697	0.701727100298917
0.174966754392976	1.05641357902354
0.0200000000000225	3.7889864192831
0.281711530815671	0.500000000000024
0.09190540871009	1.98894305130904
0.0649477443838886	6.69413867347963
0.108191503385297	2.02441125495671
0.221720563614209	3.55317079083192
0.0328719697732547	3.71429463484882
0.145731822345541	0.769324086886121
0.12772392049092	2.34779972892286
0.0723854505027342	2.60069676515276
0.0868288258661288	1.86707100839426
0.143869985706466	1.14346251136094
0.100731825944588	0.500000000943086
0.0773055713461905	0.666452413392792
0.0200000000000223	2.72503950055945
0.266086460605515	12.8019143155605
0.141460178678813	1.22285715358522
0.284066443196743	15.9999999999999
0.0200000000000231	3.99724329367377
0.0921300258888912	0.711409737805176
0.319999999999897	1.0924762957019
0.128753918466208	0.500000000000022
0.271485212313652	2.67256700271322
0.15514135802661	4.94107615216678
0.0200000000000435	1.12750491429064
0.0944274749607081	3.83182014262452
0.050316225995797	0.799861820065731
0.0200000000000226	3.574303331381
0.0353492473811535	0.580449536822528
0.189854389250812	0.799541705560921
0.0360789918064859	0.643145810626423
0.11663844371886	1.08428618343897
0.0407799268921669	0.728899621009573
0.268731645570508	15.9999999999975
0.131431802837559	2.39286139085232
0.021995435912901	1.07111398802813
0.0739059694179471	0.500000000000022
0.0337681670281807	0.500000000000022
0.0200367457507686	0.567479369152819
0.0628864017538776	0.500062242619842
0.0816662662666449	2.3560056759609
0.0407597911636999	1.85411246728783
0.0304306411572666	0.500000000000022
0.149912280573794	1.47110942932647
0.0337915504616821	0.500000000000023
0.11382674439285	0.758442057850724
0.0981809234660285	0.879095903887796
0.0429028201286188	3.04323402500629
0.05438747698661	0.500000002436791
0.234113670260984	15.9999999996348
0.034530989365729	2.0964651669617
0.0882007620555685	3.74041754087265
0.085944424132495	0.500000000000023
0.107942534071568	1.31162664905184
0.116157772237521	1.03843364985033
0.0674200271128513	0.500000000000022
0.0376577648408469	0.500000000000022
0.0364370992309614	1.2327093406959
0.0860741752230257	0.500072481089293
0.0495649558317256	1.29267404800772
0.0389543705042905	0.500000000000022
0.0375505252544086	0.500007383906541
0.0933445059163884	0.776587125539239
0.12975987399482	0.537811736851088
0.0553801540815529	0.500000002263613
0.115702128478835	0.825949822854471
0.0200000000000232	5.20734078656166
0.159279090689373	3.72437331518439
0.131598693120997	6.74697210455794
0.0200000000000222	6.35880368667454
0.319999999999978	0.86414357403203
0.0200000000000248	5.50728859538905
0.050765998312427	5.70410216425335
0.312434107501804	13.618926524603
0.0200000000004883	0.664186351202101
0.0229635974657098	0.500000000000022
0.0348926997312614	0.500000000000022
0.0913837542875877	5.47292342435631
0.0416936269234016	7.06698894333177
0.0213357132519191	0.64500069645734
0.107008782021984	1.69838092340323
0.193230320790219	3.0227719813702
0.184763421590836	8.12851334562691
0.0200000000000222	4.35341202068391
0.319999999999978	1.099637553785
0.031125067877499	11.3111677571858
0.316551669216068	16
0.0774869243444868	0.500000000000022
0.182931298642851	8.65516109014522
0.0388794764333157	0.500000000000023
0.0506136037808944	0.500000000000022
0.044725777443425	0.554636305473985
0.0202632802690453	0.500000000000024
0.319999999999975	0.567662363821511
0.0841827542025244	1.38937992762217
0.241511803768803	5.96391315007001
0.0942767410828836	2.5253896556055
0.0742161837058507	3.33012153391391
0.183289080514179	8.45437137355927
0.194639396513695	6.4971645096662
0.319922793089904	3.62518844473599
0.139136312782677	1.61341778221524
0.114263520638548	4.48864048738524
0.0508248094700298	2.33342366400087
0.279148850517292	3.63866497968831
0.0299934302873941	0.567295745561019
0.245666790133397	0.740661395228038
0.319999999999978	0.500000000000022
0.121560394425791	5.60546872086928
0.309330657114071	0.500000000000022
0.0653909355830377	4.78104991400065
0.0331705063177161	1.3483266466279
0.1514286488269	1.73395589931882
0.0580494890846678	7.89627845612365
0.197857058301128	1.3505184953407
0.319999999674049	16
0.0855568163954211	0.885052696136363
0.0482644315683109	0.627800977837428
0.319999999999977	3.19494901048022
0.0799921102677534	1.18579301915798
0.129266304830746	0.717219305133489
0.0942390285420655	1.39685185068794
0.172559682347953	0.557750019516845
0.0334305800920533	0.500000002389026
0.149641553095935	0.500000000000022
0.319999999999915	12.4537503599801
0.0491207075077096	4.47363347582034
0.0251009068371051	0.650978337994504
0.136490890500641	3.26594589658991
0.0639401875967008	6.47940934558148
0.319999999999978	1.12911908689817
0.0564708512287911	0.500000000000023
0.0605621710813908	1.28857739131908
0.0775970415329286	1.02460286740841
0.319999999999978	0.758703959787767
0.122986542992618	2.73573273067184
0.319999999999978	3.62852454452454
0.142637082619266	1.87374596132744
0.0360010618361612	2.49354234094945
0.319999999999978	6.87748948367402
0.186570608674905	2.91569803330486
0.0676031238877983	6.8276055455765
0.131321908162992	1.91702486274561
0.13153408841003	2.53118632599351
0.12311687357574	3.12115602359485
0.0991225252675025	1.39954105383298
0.070866227683006	0.954163848645909
0.0746410974921294	4.426656977522
0.13181761748132	3.5245809160936
0.175328929287629	1.59579833782353
0.100704269166046	2.22125647130078
0.0223026013001035	0.896456143158242
0.0446172544230129	3.00443492184046
0.099058234658462	1.14493178012366
0.0200000011658628	0.500000000000024
0.0726367036706181	0.61011835645661
0.260625761774185	16
0.151109245451126	0.635246647079494
0.228785126174986	1.63607057936676
0.0556263291280741	0.500000048722763
0.108484064100803	1.6946560812531
0.150749068636745	0.878334128348875
0.232923918059913	1.14817762452375
0.170879399280775	2.59907455860771
0.127995187318395	1.05258256278046
0.319999999999977	1.25927529657501
0.0200000000000222	0.546996518354965
0.0200000006691812	0.500000000000022
0.0805167137047317	0.748854164097676
0.101753667422177	0.787222767472581
0.0806836039689976	2.27964613665812
0.031358417553439	0.641822470318647
0.194850635455007	1.07064574024589
0.126174652938641	1.00168175709
0.165308861997473	8.83024488603904
0.210728268364935	1.77992002568527
0.150738138748662	1.58854432298165
0.107657605416573	0.500000000000022
0.163872833357675	1.33177540047884
0.121123434826998	0.966501712101117
0.0756801596319071	0.500000006976617
0.158887707538727	1.05780073171393
0.128803475673655	1.33021995060889
0.0217643144545992	0.500000000000022
0.240176664046048	15.9999999999989
0.0910321678051864	1.53877921521005
0.0651015914384644	5.51578253508102
0.319999353847892	13.4820307583434
0.229698867660375	0.500000000000022
0.0779742686292675	4.53534752806939
0.119415330117017	1.52568994950211
0.0790743840213494	1.47974061496459
0.0636121237753505	3.04158365066543
0.293201310082508	3.87430455000063
0.0200000000000226	0.845339676105158
0.0613203148522685	1.14294720184797
0.244468610030909	15.9999348352509
0.0369955866140458	0.917408429379642
0.0279179888712704	1.83277051128624
0.319999999999978	4.17750496818009
0.122496256364716	2.69380635045777
0.0557558783471535	0.866871054163795
0.0973037034061787	0.944022971172823
0.0303318446312709	0.500005123089352
0.0543042844230667	0.500000000000023
0.0459128633038538	0.500000000000022
0.0401598370372438	1.2139249963494
0.0995747953592883	0.800274786806067
0.0846722034172546	0.500000000000022
0.0227268309066467	1.44625694480726
0.0990408396217958	1.77065108656574
0.162510568707599	0.500000000000023
0.116588517769955	0.589667751033818
0.160848453835309	0.500000000000022
0.0634975589941783	7.38525494948989
0.0680274483792746	6.00680000171915
0.319999999999977	0.610658469610207
0.282418841207192	0.500000000000025
0.319999945705999	4.02335437723282
0.198674343385312	5.13635647102715
0.29470945785282	15.9999999999988
0.195955535934042	0.500000000031533
0.0812588453468179	1.73904498351479
0.171171411771053	15.9999999999971
0.22252674687761	5.06849181062241
0.102409161579903	0.54430110948261
0.216299356856538	0.657498716261337
0.074212461220666	0.500000000000022
0.186730771252571	2.57771565043633
0.198255415980983	2.74483245659281
0.10891759952871	2.41611683398793
0.189876578286267	0.785577004304843
0.125833309921179	4.20838824755251
0.295047729711486	2.06344858518337
0.151852959360908	3.95380194176206
0.0379492022551727	6.23769194442273
0.0304144740996139	0.500000067481065
0.204704573981593	1.80631839955923
0.224105946020046	4.76753867996237
0.319999994395904	15.9999990653016
0.0566524864994	0.822674029030294
0.155320711387416	0.500000000000022
0.0675493244039973	2.39550530343926
0.0727425848539496	0.500000001188778
0.0200000000000234	4.97396648335501
0.134468252234242	3.18941612880935
0.0495744652144525	3.00738615977235
0.101550175743768	0.78519351940337
0.130668171026712	0.500000000000022
0.0838008240829055	1.4597897046826
0.0408015406818159	0.612297499606695
0.094282141850618	2.14815616951096
0.0573506802502427	0.883622029901983
0.137228428093659	2.15698525847786
0.103677051541977	2.23578945474007
0.14428071988916	1.23959268772811
0.103436800573829	9.23188560655315
0.319999974010963	15.9999997290389
0.265258884151568	15.9999999990244
0.171527533214786	0.500499766459741
0.202540142222612	1.20686650753871
0.209331035898207	1.65592226811599
0.150194698879103	3.90465605822438
0.131203794476657	1.4449306681164
0.0435104590705765	15.9999885885504
0.0493938245431043	0.68533452480132
0.069202192229537	2.56260092132757
0.0809231296271416	15.999999205303
0.0346479089856995	15.2919104726282
0.0200000000739011	5.16932718651447
0.0853009005478166	6.49199308772769
0.0598823966127896	2.8017588125389
0.0710164736220803	2.00301608028781
0.0460676603688299	7.35132918859153
0.134939376052958	1.40827400037917
0.0632359719273289	3.99058907794472
0.0396744551653513	7.96731972162928
0.319999999999977	0.771260393050175
0.0894140461551245	4.11273650922254
0.31999986354071	1.60763068018353
0.31999999662938	2.95863297604744
0.0548406072402498	0.500000000021862
0.181049921364039	0.500000000000023
0.0465613917336727	0.805971844108075
0.319999999999978	16
0.070605189233023	4.29995678289343
0.0458371559192651	10.9799479678066
0.23397235521197	1.0011293515163
0.100731023799124	2.36327412928936
0.124307424952626	0.500000001003345
0.084570883836957	8.5911394801023
0.0283001068745108	9.53202539657667
0.0442878410293841	0.500000014867239
0.319999998100223	1.29552410009325
0.319999999999978	16
0.131410371188229	4.44669735513032
0.132161593568101	1.27174419899106
0.306804102940915	0.500000000048409
0.107295839791723	2.86208762199458
0.133085038619579	1.89376845280611
0.199576672309676	0.500000000036694
0.0200000000000234	3.11194395788146
0.260047367952714	1.33423847614631
0.319980955375808	0.673850248455195
0.319999999999965	0.500000000000035
0.0773315676322716	5.09254229803284
0.284460703955264	0.500000000000024
0.148045214503394	0.716361208064901
0.182240215475087	0.865053986949941
0.319999999999815	2.5882917857797
0.254068153954268	15.9999999999696
0.0594529834318107	2.9874667988964
0.0830133954026065	3.32196158266186
0.183181649855241	5.53493041071254
0.205105253727025	0.500000569623681
0.319999996647853	0.969133868121544
0.118876271257029	1.10288411705028
0.0495557010085792	6.0888629850017
0.133905031448851	2.4169504166428
0.0631597051257873	0.664729630552017
0.148520177276374	0.500000000000024
0.157216615959184	1.15349797387388
0.319999999999978	0.500000000000022
0.0797229914549869	1.92389179397483
0.0298499065990826	0.500000000379323
0.135854907014192	2.27885683588083
0.0454960795121398	7.67532869545268
0.120210641556349	15.9999999983732
0.316472880948689	0.500000000000023
0.319999999996597	0.799261376245041
0.319999997024421	0.500000000315181
0.319999999999791	3.6096465256492
0.0789331465761976	2.17339184577308
0.0200000000000236	1.99704047650677
0.230482002269901	1.80973443819897
0.0505070790107873	1.59399960654951
0.0395234087083096	2.81803951471412
0.115187824673574	0.641299630308155
0.0430581515065832	4.86458844438916
0.152925012683913	13.6998154698475
0.0769109826924194	1.7590131270471
0.101821400141481	2.74648456772007
0.0726646713458982	0.697146248473438
0.163636005870488	0.500000000000022
0.141668164444386	0.950186204350505
0.147746195000239	1.14601334605175
0.0880933625573715	0.500000018408479
0.319999884602758	1.97539960657318
0.259398053572479	15.999989716535
0.153921264433701	0.917742381182067
0.123549177197353	6.92217029320604
0.208286854752573	0.500000000000023
0.184870862415818	1.05585317259464
0.0960102841376082	1.44075173579336
0.0473785622824238	5.02653865022812
0.0453394971481422	3.41082805613916
0.119655943150488	4.33138448140508
0.0951547191839685	2.50892910224772
0.319999999999975	0.934102658709229
0.0389975728627408	4.05240187284372
0.121308608256	0.500000000000023
0.0814845670325681	7.95653251614429
0.114076643788751	1.12947884030494
0.0200000002461136	0.500000028560479
0.0784960682793833	2.97821657516512
0.318524726788283	0.531673116861072
0.115510963622801	1.9405603517314
0.319999999999977	0.720661745747103
0.319999999999976	0.730903671886887
0.0514972468198377	0.50000000000287
0.0758239148855973	4.6566276238424
0.115875919972818	1.89076616732941
0.297929750532736	16
0.120283312281809	2.12235421906294
0.319999999999978	0.500000000000022
0.106848182455151	15.9999999999999
0.319999998143828	4.2466931605667
0.245030883694241	0.812285509905115
0.156472422611358	8.40900953214102
0.0503005398016309	4.48961564167004
0.319999999999977	16
0.211617144174422	1.12875271080317
0.108716569805135	15.433749172965
0.31999999999997	1.25758194290132
0.319999999999976	16
0.319999999999724	15.9999999999964
0.319999999999769	2.76524271093418
0.032452473685304	1.31444331911178
0.0284417279281564	0.632105039502705
0.0315831389604482	3.67727133999877
0.195852428488104	0.500000000000023
0.205897900454195	9.16099697404238
0.136935463937087	14.3795652187835
0.0481566792564497	5.02383752488561
0.0494514747303362	5.23199245745085
0.11178989514162	1.895827827002
0.319999999273146	9.95058546973294
0.0288988411880491	5.07475707583648
0.0816585970653759	16
0.101750568425338	16
0.0886563844059969	15.9999989460758
0.319999999999976	0.500000012252211
0.066513072309645	10.9853337305477
0.105526411864614	16
0.0844019298923066	7.63170344797957
0.319999999999971	0.500000002946973
0.319999999943184	0.500000000201552
0.12810230841293	10.367005869853
0.194248824229891	0.500000000000022
0.0700727555556184	1.18820148862471
0.287820873859807	1.70093539215128
0.319999999999965	2.66810193947054
0.319999987123007	1.97346368608593
0.0351792995599801	9.95063290814454
0.308024392349879	16
0.0893896797993222	0.500000000000315
0.0447738274542594	15.9999998892659
0.319999999999967	15.9999991638859
0.103218442971536	16
0.204818949136758	0.748338662854901
0.078886074850956	15.9999999930631
0.179369715625551	0.500000019668594
0.0419632728712905	6.02988823970591
0.303250874166146	0.500000000000027
0.106735220243843	2.94364029616378
0.040461857661117	5.00858691485302
0.140043922627341	1.75491096200854
0.319999999999975	0.500000000000023
0.213007673621783	0.634815212801378
0.116418427322581	0.500000000000023
0.319999999999978	6.88546717661641
0.319999999997307	0.5342244205692
0.319999968257662	15.9999919480955
0.31999999943149	0.823535432229282
0.162529996620331	16
0.319999999999978	16
0.09554471504548	15.9107870371188
0.163136673169225	15.9999999999254
0.0941285136644267	15.9999999993213
0.0433472121162866	0.500000000000038
0.285971439709666	0.878452166144393
0.129640611331288	0.681937784401981
0.116719236788898	0.730097634800791
0.105588123396898	1.92348781149649
0.12571072913799	1.63994757380901
0.138237088484792	3.53149601161283
0.0546950491996101	0.561817296476688
0.18183575917985	0.530892664508827
0.250800846421664	1.88397954728567
0.319999998978493	11.3969592293807
0.0746721147710011	0.500000000007343
0.108084864417785	1.05799403443219
0.139481964839283	16
0.319999999999978	16
0.319999999994222	0.839031612615539
0.31999999999997	15.9999999999864
0.204979840728149	1.00060784684021
0.243011181388668	15.9999999999999
0.306178742439775	16
0.0200000004037258	5.04648270871908
0.0974947903815335	15.999999229007
0.0818124661679967	4.38525868916899
0.0899328308879175	0.598357084423866
0.319999999999795	2.0628261114965
0.11675318355521	1.22606127006552
0.0375479776430859	0.613723551375267
0.049709770516153	5.78267770065264
0.0510564457524939	5.85627358139212
0.183169847545955	2.31372724601553
0.0448504139954538	5.47240722137238
0.221135049218002	2.50016096314066
0.0361682197912291	9.7647687998295
0.229254322969393	3.22678272964758
0.0471285465971992	5.57096732113869
0.0450304459676376	4.8102001913955
0.0400808743233328	1.52794876286691
0.173976712140917	1.13849615854707
0.0431286398113486	5.04469176801228
0.0766465050733568	15.9999999999983
0.0681591234726404	0.500000000000109
0.0200000000000234	3.79904722250809
0.196298365904048	0.500000000000067
0.0202171177363134	0.500000000086456
0.0225990672969783	0.500000000000023
0.0200000000013662	1.10442883933201
0.319999982492717	6.18814486717864
0.0200000000000234	5.02574295945654
0.276409344205129	16
0.0705166597395347	0.500000000000024
0.116300526712138	6.61835166040074
0.319999976236209	0.975230475864568
0.319999999999978	0.500000000000022
0.314873024708982	15.9999999877838
0.169247403595372	2.66672190025448
0.319999999296117	15.9999999996889
0.0844515554272495	0.500000000000029
0.0914931199642159	16
0.319999999995024	15.9999993690756
0.310225906237762	15.9999999999345
0.319999999999956	0.500000000041671
0.319999999991105	15.9999999999966
0.0591632241695289	9.04461913591053
0.232005678927602	15.9999991811302
0.0200000004384877	1.33931085459822
0.0200002682670828	0.848620098866767
0.042054453366272	7.95174238088076
0.041328384754596	5.74743036432287
0.0564090232721335	6.85483779863744
0.0626492422662212	0.500000000010747
0.319999999969739	1.4828018319691
0.202230248654207	0.738313901858598
0.319999999976848	1.76078670830608
0.247222724390097	2.24660471299273
0.146271310976539	3.40277552178726
0.0617565211451678	0.599428257279477
0.241028430917161	1.41903963426393
0.319999999993366	0.500000000153706
0.319999919214159	0.93120271588145
0.291898228165742	16
0.281480100751514	0.808955368257871
0.0440643735527937	0.500000000000024
0.0474775779597685	1.01714649580103
0.131047334109694	2.05671647441944
0.17040665718938	0.500000001311555
0.319999999942523	2.45069667784458
0.171475107278566	2.55212259301721
0.243500592551164	1.25328254074929
0.162590229835168	2.99832985486387
0.209182640580847	0.786151305623713
0.319999999999978	14.5606665391944
0.0925857970968136	16
0.319999998446691	2.93171885431416
0.0542484439295905	0.500000007442928
0.244135196778954	15.9999999998266
0.317905955976602	15.9999999999999
0.31999999999745	0.875752344407984
0.319999999999977	0.935813285364078
0.0547895954855756	0.500000000000022
0.0913980370623049	0.500000000000023
0.319999999991461	16
0.319999999999978	16
0.319999999999969	0.50000000000003
0.161615834148859	6.92674791223715
0.057926732959931	3.04644949865767
0.0501578024099659	2.63461787315068
0.190353870528236	15.9999999994994
0.0955403484727913	0.88443063413823
0.0630201663979694	15.9999999946841
0.180666531866405	5.79706143777655
0.0656932275051155	0.664545182203762
0.224435517848965	3.07767620530743
0.205245597397625	0.500000000000049
0.138054988128163	0.500000000449074
0.13328300738192	2.03094759043424
0.319999999999977	2.52056507800073
0.0410928932051007	5.19237808670605
0.0361014334565719	8.4188647619523
0.0436365765930823	9.50960250157872
0.239076815270471	2.51090998204297
0.0609517653021538	5.99696774385299
0.0493941351048145	7.14421986250769
0.0600213147602512	5.0086176280781
0.0366008847529128	5.3439027780507
0.0487948354044752	8.53869781712321
0.0453831031696025	9.4723685848496
0.0683685519605802	1.9384042814518
0.12523014347202	0.500000076321924
0.0562981214201382	7.71699140074137
0.0505680041772326	10.8600173178416
0.032741323356793	1.60500224725231
0.104403621177892	1.8146017579409
0.0236443328348738	16
0.232744349635519	5.70740763565642
0.06001128540671	0.500000000000023
0.151202369591424	13.924113788903
0.0200000000000344	1.40986335223129
0.319999999999978	16
0.166767683083332	0.856219023145049
0.253976636001208	4.6838617149899
0.319999999999977	0.6490753463832
0.319999999998071	15.9999999999376
[truncated: 424 more rows]
